# Supplementary material for: Higher‐order structure formation using refined monomer structures of lipid raft markers, Stomatin, Prohibitin, Flotillin, and HflK/C‐related proteins
Source: FEBS Open Bio. 2023 Mar 17;13(5):926–37. doi: 10.1002/2211-5463.13593 (PMC10153343; doi:10.1002/2211-5463.13593)
Supplement: Supplementary file 1 — Data S1. Refined PH1511.pdb. [file FEB4-13-926-s006.pdb]

ATOM      1  N   MET A   1     -30.105  11.519  68.775  1.00 60.44           N  
ATOM      2  H   MET A   1     -29.915  12.439  68.402  1.00 60.44           H  
ATOM      3  H2  MET A   1     -29.500  11.369  69.569  1.00 60.44           H  
ATOM      4  H3  MET A   1     -31.062  11.474  69.096  1.00 60.44           H  
ATOM      5  CA  MET A   1     -29.845  10.480  67.749  1.00 60.44           C  
ATOM      6  HA  MET A   1     -28.798  10.554  67.456  1.00 60.44           H  
ATOM      7  C   MET A   1     -30.620  10.702  66.447  1.00 60.44           C  
ATOM      8  CB  MET A   1     -30.034   9.060  68.290  1.00 60.44           C  
ATOM      9  HB2 MET A   1     -30.034   8.363  67.452  1.00 60.44           H  
ATOM     10  HB3 MET A   1     -30.988   8.976  68.811  1.00 60.44           H  
ATOM     11  O   MET A   1     -29.998  10.571  65.406  1.00 60.44           O  
ATOM     12  CG  MET A   1     -28.886   8.674  69.228  1.00 60.44           C  
ATOM     13  HG2 MET A   1     -28.944   9.279  70.133  1.00 60.44           H  
ATOM     14  HG3 MET A   1     -27.932   8.869  68.738  1.00 60.44           H  
ATOM     15  SD  MET A   1     -28.937   6.927  69.684  1.00 60.44           S  
ATOM     16  CE  MET A   1     -28.497   7.015  71.441  1.00 60.44           C  
ATOM     17  HE1 MET A   1     -27.517   7.478  71.555  1.00 60.44           H  
ATOM     18  HE2 MET A   1     -28.463   6.006  71.854  1.00 60.44           H  
ATOM     19  HE3 MET A   1     -29.244   7.594  71.983  1.00 60.44           H  
ATOM     20  N   MET A   2     -31.901  11.106  66.463  1.00 68.76           N  
ATOM     21  H   MET A   2     -32.431  11.103  67.324  1.00 68.76           H  
ATOM     22  CA  MET A   2     -32.692  11.322  65.228  1.00 68.76           C  
ATOM     23  HA  MET A   2     -32.711  10.389  64.664  1.00 68.76           H  
ATOM     24  C   MET A   2     -32.138  12.385  64.255  1.00 68.76           C  
ATOM     25  CB  MET A   2     -34.141  11.678  65.599  1.00 68.76           C  
ATOM     26  HB2 MET A   2     -34.598  12.225  64.774  1.00 68.76           H  
ATOM     27  HB3 MET A   2     -34.160  12.321  66.479  1.00 68.76           H  
ATOM     28  O   MET A   2     -32.216  12.207  63.044  1.00 68.76           O  
ATOM     29  CG  MET A   2     -34.998  10.434  65.842  1.00 68.76           C  
ATOM     30  HG2 MET A   2     -34.561   9.825  66.633  1.00 68.76           H  
ATOM     31  HG3 MET A   2     -35.016   9.847  64.923  1.00 68.76           H  
ATOM     32  SD  MET A   2     -36.700  10.852  66.297  1.00 68.76           S  
ATOM     33  CE  MET A   2     -37.602   9.518  65.462  1.00 68.76           C  
ATOM     34  HE1 MET A   2     -38.670   9.626  65.655  1.00 68.76           H  
ATOM     35  HE2 MET A   2     -37.268   8.551  65.840  1.00 68.76           H  
ATOM     36  HE3 MET A   2     -37.428   9.570  64.387  1.00 68.76           H  
ATOM     37  N   PHE A   3     -31.533  13.474  64.746  1.00 73.04           N  
ATOM     38  H   PHE A   3     -31.603  13.681  65.732  1.00 73.04           H  
ATOM     39  CA  PHE A   3     -30.915  14.473  63.858  1.00 73.04           C  
ATOM     40  HA  PHE A   3     -31.631  14.746  63.082  1.00 73.04           H  
ATOM     41  C   PHE A   3     -29.676  13.936  63.127  1.00 73.04           C  
ATOM     42  CB  PHE A   3     -30.573  15.740  64.653  1.00 73.04           C  
ATOM     43  HB2 PHE A   3     -29.920  16.366  64.044  1.00 73.04           H  
ATOM     44  HB3 PHE A   3     -30.019  15.474  65.553  1.00 73.04           H  
ATOM     45  O   PHE A   3     -29.463  14.256  61.961  1.00 73.04           O  
ATOM     46  CG  PHE A   3     -31.790  16.566  65.013  1.00 73.04           C  
ATOM     47  CD1 PHE A   3     -32.423  17.332  64.016  1.00 73.04           C  
ATOM     48  HD1 PHE A   3     -32.034  17.344  63.009  1.00 73.04           H  
ATOM     49  CD2 PHE A   3     -32.293  16.576  66.328  1.00 73.04           C  
ATOM     50  HD2 PHE A   3     -31.800  16.016  67.108  1.00 73.04           H  
ATOM     51  CE1 PHE A   3     -33.558  18.100  64.329  1.00 73.04           C  
ATOM     52  HE1 PHE A   3     -34.038  18.696  63.567  1.00 73.04           H  
ATOM     53  CE2 PHE A   3     -33.431  17.343  66.640  1.00 73.04           C  
ATOM     54  HE2 PHE A   3     -33.814  17.365  67.649  1.00 73.04           H  
ATOM     55  CZ  PHE A   3     -34.063  18.103  65.641  1.00 73.04           C  
ATOM     56  HZ  PHE A   3     -34.929  18.701  65.883  1.00 73.04           H  
ATOM     57  N   ALA A   4     -28.891  13.079  63.788  1.00 74.86           N  
ATOM     58  H   ALA A   4     -29.176  12.764  64.705  1.00 74.86           H  
ATOM     59  CA  ALA A   4     -27.695  12.485  63.198  1.00 74.86           C  
ATOM     60  HA  ALA A   4     -27.105  13.272  62.729  1.00 74.86           H  
ATOM     61  C   ALA A   4     -28.050  11.470  62.100  1.00 74.86           C  
ATOM     62  CB  ALA A   4     -26.854  11.855  64.315  1.00 74.86           C  
ATOM     63  HB1 ALA A   4     -25.934  11.457  63.888  1.00 74.86           H  
ATOM     64  HB2 ALA A   4     -27.401  11.041  64.791  1.00 74.86           H  
ATOM     65  HB3 ALA A   4     -26.594  12.611  65.057  1.00 74.86           H  
ATOM     66  O   ALA A   4     -27.407  11.453  61.053  1.00 74.86           O  
ATOM     67  N   THR A   5     -29.109  10.672  62.292  1.00 78.91           N  
ATOM     68  H   THR A   5     -29.621  10.709  63.162  1.00 78.91           H  
ATOM     69  CA  THR A   5     -29.582   9.733  61.262  1.00 78.91           C  
ATOM     70  HA  THR A   5     -28.730   9.155  60.904  1.00 78.91           H  
ATOM     71  C   THR A   5     -30.141  10.461  60.044  1.00 78.91           C  
ATOM     72  CB  THR A   5     -30.619   8.743  61.815  1.00 78.91           C  
ATOM     73  HB  THR A   5     -31.089   8.211  60.987  1.00 78.91           H  
ATOM     74  O   THR A   5     -29.826  10.080  58.921  1.00 78.91           O  
ATOM     75  CG2 THR A   5     -29.960   7.717  62.734  1.00 78.91           C  
ATOM     76 HG21 THR A   5     -29.207   7.157  62.179  1.00 78.91           H  
ATOM     77 HG22 THR A   5     -30.714   7.019  63.098  1.00 78.91           H  
ATOM     78 HG23 THR A   5     -29.490   8.214  63.582  1.00 78.91           H  
ATOM     79  OG1 THR A   5     -31.610   9.393  62.579  1.00 78.91           O  
ATOM     80  HG1 THR A   5     -32.354   9.580  62.001  1.00 78.91           H  
ATOM     81  N   ASN A   6     -30.892  11.550  60.236  1.00 82.79           N  
ATOM     82  H   ASN A   6     -31.168  11.796  61.176  1.00 82.79           H  
ATOM     83  CA  ASN A   6     -31.412  12.338  59.115  1.00 82.79           C  
ATOM     84  HA  ASN A   6     -31.942  11.672  58.434  1.00 82.79           H  
ATOM     85  C   ASN A   6     -30.286  12.981  58.295  1.00 82.79           C  
ATOM     86  CB  ASN A   6     -32.405  13.385  59.642  1.00 82.79           C  
ATOM     87  HB2 ASN A   6     -32.650  14.077  58.837  1.00 82.79           H  
ATOM     88  HB3 ASN A   6     -31.949  13.950  60.455  1.00 82.79           H  
ATOM     89  O   ASN A   6     -30.332  12.926  57.070  1.00 82.79           O  
ATOM     90  CG  ASN A   6     -33.707  12.771  60.128  1.00 82.79           C  
ATOM     91  ND2 ASN A   6     -34.552  13.552  60.758  1.00 82.79           N  
ATOM     92 HD21 ASN A   6     -35.425  13.123  61.028  1.00 82.79           H  
ATOM     93 HD22 ASN A   6     -34.355  14.534  60.887  1.00 82.79           H  
ATOM     94  OD1 ASN A   6     -33.993  11.600  59.950  1.00 82.79           O  
ATOM     95  N   PHE A   7     -29.253  13.523  58.950  1.00 87.36           N  
ATOM     96  H   PHE A   7     -29.275  13.559  59.959  1.00 87.36           H  
ATOM     97  CA  PHE A   7     -28.098  14.104  58.259  1.00 87.36           C  
ATOM     98  HA  PHE A   7     -28.461  14.834  57.535  1.00 87.36           H  
ATOM     99  C   PHE A   7     -27.288  13.055  57.479  1.00 87.36           C  
ATOM    100  CB  PHE A   7     -27.220  14.835  59.281  1.00 87.36           C  
ATOM    101  HB2 PHE A   7     -27.860  15.419  59.943  1.00 87.36           H  
ATOM    102  HB3 PHE A   7     -26.691  14.107  59.895  1.00 87.36           H  
ATOM    103  O   PHE A   7     -26.768  13.326  56.399  1.00 87.36           O  
ATOM    104  CG  PHE A   7     -26.228  15.783  58.639  1.00 87.36           C  
ATOM    105  CD1 PHE A   7     -24.908  15.371  58.374  1.00 87.36           C  
ATOM    106  HD1 PHE A   7     -24.589  14.372  58.632  1.00 87.36           H  
ATOM    107  CD2 PHE A   7     -26.640  17.081  58.283  1.00 87.36           C  
ATOM    108  HD2 PHE A   7     -27.652  17.401  58.479  1.00 87.36           H  
ATOM    109  CE1 PHE A   7     -24.004  16.258  57.761  1.00 87.36           C  
ATOM    110  HE1 PHE A   7     -22.992  15.942  57.555  1.00 87.36           H  
ATOM    111  CE2 PHE A   7     -25.736  17.966  57.670  1.00 87.36           C  
ATOM    112  HE2 PHE A   7     -26.052  18.962  57.397  1.00 87.36           H  
ATOM    113  CZ  PHE A   7     -24.418  17.555  57.410  1.00 87.36           C  
ATOM    114  HZ  PHE A   7     -23.723  18.234  56.938  1.00 87.36           H  
ATOM    115  N   PHE A   8     -27.207  11.829  58.000  1.00 87.66           N  
ATOM    116  H   PHE A   8     -27.602  11.660  58.914  1.00 87.66           H  
ATOM    117  CA  PHE A   8     -26.547  10.724  57.311  1.00 87.66           C  
ATOM    118  HA  PHE A   8     -25.558  11.054  56.992  1.00 87.66           H  
ATOM    119  C   PHE A   8     -27.310  10.297  56.049  1.00 87.66           C  
ATOM    120  CB  PHE A   8     -26.376   9.571  58.303  1.00 87.66           C  
ATOM    121  HB2 PHE A   8     -27.355   9.184  58.584  1.00 87.66           H  
ATOM    122  HB3 PHE A   8     -25.903   9.954  59.207  1.00 87.66           H  
ATOM    123  O   PHE A   8     -26.712  10.151  54.984  1.00 87.66           O  
ATOM    124  CG  PHE A   8     -25.519   8.442  57.777  1.00 87.66           C  
ATOM    125  CD1 PHE A   8     -26.101   7.209  57.430  1.00 87.66           C  
ATOM    126  HD1 PHE A   8     -27.168   7.066  57.517  1.00 87.66           H  
ATOM    127  CD2 PHE A   8     -24.129   8.622  57.654  1.00 87.66           C  
ATOM    128  HD2 PHE A   8     -23.679   9.567  57.919  1.00 87.66           H  
ATOM    129  CE1 PHE A   8     -25.288   6.152  56.987  1.00 87.66           C  
ATOM    130  HE1 PHE A   8     -25.731   5.201  56.731  1.00 87.66           H  
ATOM    131  CE2 PHE A   8     -23.321   7.573  57.185  1.00 87.66           C  
ATOM    132  HE2 PHE A   8     -22.255   7.713  57.084  1.00 87.66           H  
ATOM    133  CZ  PHE A   8     -23.900   6.336  56.854  1.00 87.66           C  
ATOM    134  HZ  PHE A   8     -23.279   5.527  56.498  1.00 87.66           H  
ATOM    135  N   VAL A   9     -28.639  10.169  56.136  1.00 88.14           N  
ATOM    136  H   VAL A   9     -29.076  10.308  57.036  1.00 88.14           H  
ATOM    137  CA  VAL A   9     -29.489   9.810  54.988  1.00 88.14           C  
ATOM    138  HA  VAL A   9     -29.089   8.906  54.530  1.00 88.14           H  
ATOM    139  C   VAL A   9     -29.458  10.898  53.912  1.00 88.14           C  
ATOM    140  CB  VAL A   9     -30.933   9.515  55.441  1.00 88.14           C  
ATOM    141  HB  VAL A   9     -31.313  10.366  56.007  1.00 88.14           H  
ATOM    142  O   VAL A   9     -29.293  10.581  52.734  1.00 88.14           O  
ATOM    143  CG1 VAL A   9     -31.874   9.252  54.258  1.00 88.14           C  
ATOM    144 HG11 VAL A   9     -31.998  10.159  53.667  1.00 88.14           H  
ATOM    145 HG12 VAL A   9     -32.857   8.954  54.623  1.00 88.14           H  
ATOM    146 HG13 VAL A   9     -31.471   8.461  53.624  1.00 88.14           H  
ATOM    147  CG2 VAL A   9     -30.982   8.267  56.333  1.00 88.14           C  
ATOM    148 HG21 VAL A   9     -30.306   8.367  57.182  1.00 88.14           H  
ATOM    149 HG22 VAL A   9     -31.994   8.126  56.713  1.00 88.14           H  
ATOM    150 HG23 VAL A   9     -30.688   7.388  55.760  1.00 88.14           H  
ATOM    151  N   THR A  10     -29.560  12.178  54.288  1.00 89.10           N  
ATOM    152  H   THR A  10     -29.668  12.412  55.264  1.00 89.10           H  
ATOM    153  CA  THR A  10     -29.480  13.280  53.315  1.00 89.10           C  
ATOM    154  HA  THR A  10     -30.199  13.091  52.518  1.00 89.10           H  
ATOM    155  C   THR A  10     -28.107  13.359  52.653  1.00 89.10           C  
ATOM    156  CB  THR A  10     -29.819  14.641  53.936  1.00 89.10           C  
ATOM    157  HB  THR A  10     -29.637  15.417  53.192  1.00 89.10           H  
ATOM    158  O   THR A  10     -28.038  13.574  51.445  1.00 89.10           O  
ATOM    159  CG2 THR A  10     -31.281  14.735  54.372  1.00 89.10           C  
ATOM    160 HG21 THR A  10     -31.521  13.949  55.088  1.00 89.10           H  
ATOM    161 HG22 THR A  10     -31.926  14.625  53.500  1.00 89.10           H  
ATOM    162 HG23 THR A  10     -31.468  15.707  54.828  1.00 89.10           H  
ATOM    163  OG1 THR A  10     -29.014  14.901  55.057  1.00 89.10           O  
ATOM    164  HG1 THR A  10     -29.112  15.829  55.282  1.00 89.10           H  
ATOM    165  N   SER A  11     -27.025  13.115  53.399  1.00 89.70           N  
ATOM    166  H   SER A  11     -27.148  13.023  54.397  1.00 89.70           H  
ATOM    167  CA  SER A  11     -25.662  13.056  52.856  1.00 89.70           C  
ATOM    168  HA  SER A  11     -25.445  13.995  52.347  1.00 89.70           H  
ATOM    169  C   SER A  11     -25.490  11.924  51.836  1.00 89.70           C  
ATOM    170  CB  SER A  11     -24.668  12.902  54.009  1.00 89.70           C  
ATOM    171  HB2 SER A  11     -24.844  11.959  54.526  1.00 89.70           H  
ATOM    172  HB3 SER A  11     -24.806  13.724  54.711  1.00 89.70           H  
ATOM    173  O   SER A  11     -24.943  12.144  50.757  1.00 89.70           O  
ATOM    174  OG  SER A  11     -23.343  12.934  53.522  1.00 89.70           O  
ATOM    175  HG  SER A  11     -22.738  12.870  54.264  1.00 89.70           H  
ATOM    176  N   ILE A  12     -26.033  10.733  52.115  1.00 91.79           N  
ATOM    177  H   ILE A  12     -26.455  10.598  53.022  1.00 91.79           H  
ATOM    178  CA  ILE A  12     -26.003   9.602  51.175  1.00 91.79           C  
ATOM    179  HA  ILE A  12     -24.969   9.422  50.880  1.00 91.79           H  
ATOM    180  C   ILE A  12     -26.773   9.930  49.894  1.00 91.79           C  
ATOM    181  CB  ILE A  12     -26.544   8.325  51.854  1.00 91.79           C  
ATOM    182  HB  ILE A  12     -27.477   8.561  52.364  1.00 91.79           H  
ATOM    183  O   ILE A  12     -26.263   9.705  48.798  1.00 91.79           O  
ATOM    184  CG1 ILE A  12     -25.517   7.820  52.885  1.00 91.79           C  
ATOM    185 HG12 ILE A  12     -25.151   8.650  53.490  1.00 91.79           H  
ATOM    186 HG13 ILE A  12     -24.660   7.397  52.360  1.00 91.79           H  
ATOM    187  CG2 ILE A  12     -26.818   7.217  50.818  1.00 91.79           C  
ATOM    188 HG21 ILE A  12     -27.646   7.504  50.170  1.00 91.79           H  
ATOM    189 HG22 ILE A  12     -25.922   7.046  50.221  1.00 91.79           H  
ATOM    190 HG23 ILE A  12     -27.113   6.284  51.299  1.00 91.79           H  
ATOM    191  CD1 ILE A  12     -26.083   6.768  53.841  1.00 91.79           C  
ATOM    192 HD11 ILE A  12     -26.512   5.920  53.308  1.00 91.79           H  
ATOM    193 HD12 ILE A  12     -25.256   6.390  54.442  1.00 91.79           H  
ATOM    194 HD13 ILE A  12     -26.839   7.218  54.485  1.00 91.79           H  
ATOM    195  N   ILE A  13     -27.982  10.482  50.012  1.00 91.50           N  
ATOM    196  H   ILE A  13     -28.352  10.639  50.939  1.00 91.50           H  
ATOM    197  CA  ILE A  13     -28.790  10.870  48.847  1.00 91.50           C  
ATOM    198  HA  ILE A  13     -28.920   9.999  48.205  1.00 91.50           H  
ATOM    199  C   ILE A  13     -28.052  11.926  48.020  1.00 91.50           C  
ATOM    200  CB  ILE A  13     -30.185  11.353  49.299  1.00 91.50           C  
ATOM    201  HB  ILE A  13     -30.055  12.108  50.074  1.00 91.50           H  
ATOM    202  O   ILE A  13     -27.975  11.801  46.799  1.00 91.50           O  
ATOM    203  CG1 ILE A  13     -30.990  10.170  49.883  1.00 91.50           C  
ATOM    204 HG12 ILE A  13     -30.370   9.606  50.579  1.00 91.50           H  
ATOM    205 HG13 ILE A  13     -31.276   9.492  49.079  1.00 91.50           H  
ATOM    206  CG2 ILE A  13     -30.958  11.990  48.128  1.00 91.50           C  
ATOM    207 HG21 ILE A  13     -30.458  12.901  47.799  1.00 91.50           H  
ATOM    208 HG22 ILE A  13     -31.964  12.275  48.437  1.00 91.50           H  
ATOM    209 HG23 ILE A  13     -31.023  11.292  47.294  1.00 91.50           H  
ATOM    210  CD1 ILE A  13     -32.248  10.604  50.646  1.00 91.50           C  
ATOM    211 HD11 ILE A  13     -31.984  11.335  51.410  1.00 91.50           H  
ATOM    212 HD12 ILE A  13     -32.691   9.733  51.128  1.00 91.50           H  
ATOM    213 HD13 ILE A  13     -32.986  11.033  49.967  1.00 91.50           H  
ATOM    214  N   LEU A  14     -27.459  12.930  48.671  1.00 92.08           N  
ATOM    215  H   LEU A  14     -27.555  12.983  49.675  1.00 92.08           H  
ATOM    216  CA  LEU A  14     -26.669  13.959  48.000  1.00 92.08           C  
ATOM    217  HA  LEU A  14     -27.303  14.429  47.248  1.00 92.08           H  
ATOM    218  C   LEU A  14     -25.456  13.360  47.278  1.00 92.08           C  
ATOM    219  CB  LEU A  14     -26.246  15.010  49.038  1.00 92.08           C  
ATOM    220  HB2 LEU A  14     -25.586  14.535  49.764  1.00 92.08           H  
ATOM    221  HB3 LEU A  14     -27.130  15.362  49.569  1.00 92.08           H  
ATOM    222  O   LEU A  14     -25.179  13.736  46.142  1.00 92.08           O  
ATOM    223  CG  LEU A  14     -25.520  16.224  48.432  1.00 92.08           C  
ATOM    224  HG  LEU A  14     -24.669  15.891  47.836  1.00 92.08           H  
ATOM    225  CD1 LEU A  14     -26.452  17.061  47.551  1.00 92.08           C  
ATOM    226 HD11 LEU A  14     -27.334  17.361  48.116  1.00 92.08           H  
ATOM    227 HD12 LEU A  14     -26.754  16.488  46.675  1.00 92.08           H  
ATOM    228 HD13 LEU A  14     -25.926  17.951  47.207  1.00 92.08           H  
ATOM    229  CD2 LEU A  14     -24.988  17.112  49.555  1.00 92.08           C  
ATOM    230 HD21 LEU A  14     -24.296  16.541  50.175  1.00 92.08           H  
ATOM    231 HD22 LEU A  14     -25.811  17.471  50.172  1.00 92.08           H  
ATOM    232 HD23 LEU A  14     -24.454  17.963  49.131  1.00 92.08           H  
ATOM    233  N   LEU A  15     -24.770  12.397  47.897  1.00 91.82           N  
ATOM    234  H   LEU A  15     -25.022  12.164  48.846  1.00 91.82           H  
ATOM    235  CA  LEU A  15     -23.649  11.686  47.288  1.00 91.82           C  
ATOM    236  HA  LEU A  15     -22.919  12.427  46.962  1.00 91.82           H  
ATOM    237  C   LEU A  15     -24.090  10.892  46.049  1.00 91.82           C  
ATOM    238  CB  LEU A  15     -23.007  10.783  48.355  1.00 91.82           C  
ATOM    239  HB2 LEU A  15     -22.735  11.390  49.218  1.00 91.82           H  
ATOM    240  HB3 LEU A  15     -23.744  10.050  48.682  1.00 91.82           H  
ATOM    241  O   LEU A  15     -23.441  10.982  45.009  1.00 91.82           O  
ATOM    242  CG  LEU A  15     -21.759  10.026  47.869  1.00 91.82           C  
ATOM    243  HG  LEU A  15     -21.997   9.468  46.963  1.00 91.82           H  
ATOM    244  CD1 LEU A  15     -20.594  10.975  47.580  1.00 91.82           C  
ATOM    245 HD11 LEU A  15     -19.711  10.397  47.307  1.00 91.82           H  
ATOM    246 HD12 LEU A  15     -20.372  11.576  48.461  1.00 91.82           H  
ATOM    247 HD13 LEU A  15     -20.844  11.629  46.744  1.00 91.82           H  
ATOM    248  CD2 LEU A  15     -21.321   9.022  48.933  1.00 91.82           C  
ATOM    249 HD21 LEU A  15     -20.448   8.471  48.581  1.00 91.82           H  
ATOM    250 HD22 LEU A  15     -21.071   9.542  49.858  1.00 91.82           H  
ATOM    251 HD23 LEU A  15     -22.127   8.314  49.124  1.00 91.82           H  
ATOM    252  N   PHE A  16     -25.210  10.166  46.121  1.00 90.58           N  
ATOM    253  H   PHE A  16     -25.692  10.115  47.007  1.00 90.58           H  
ATOM    254  CA  PHE A  16     -25.774   9.455  44.967  1.00 90.58           C  
ATOM    255  HA  PHE A  16     -25.013   8.788  44.561  1.00 90.58           H  
ATOM    256  C   PHE A  16     -26.166  10.409  43.840  1.00 90.58           C  
ATOM    257  CB  PHE A  16     -26.989   8.617  45.388  1.00 90.58           C  
ATOM    258  HB2 PHE A  16     -27.644   8.490  44.525  1.00 90.58           H  
ATOM    259  HB3 PHE A  16     -27.563   9.150  46.147  1.00 90.58           H  
ATOM    260  O   PHE A  16     -25.869  10.130  42.679  1.00 90.58           O  
ATOM    261  CG  PHE A  16     -26.631   7.232  45.878  1.00 90.58           C  
ATOM    262  CD1 PHE A  16     -26.184   6.262  44.962  1.00 90.58           C  
ATOM    263  HD1 PHE A  16     -26.092   6.510  43.915  1.00 90.58           H  
ATOM    264  CD2 PHE A  16     -26.761   6.896  47.236  1.00 90.58           C  
ATOM    265  HD2 PHE A  16     -27.140   7.627  47.935  1.00 90.58           H  
ATOM    266  CE1 PHE A  16     -25.852   4.970  45.407  1.00 90.58           C  
ATOM    267  HE1 PHE A  16     -25.505   4.228  44.703  1.00 90.58           H  
ATOM    268  CE2 PHE A  16     -26.423   5.607  47.683  1.00 90.58           C  
ATOM    269  HE2 PHE A  16     -26.530   5.346  48.726  1.00 90.58           H  
ATOM    270  CZ  PHE A  16     -25.965   4.645  46.770  1.00 90.58           C  
ATOM    271  HZ  PHE A  16     -25.709   3.653  47.113  1.00 90.58           H  
ATOM    272  N   ILE A  17     -26.787  11.544  44.170  1.00 89.62           N  
ATOM    273  H   ILE A  17     -27.022  11.692  45.141  1.00 89.62           H  
ATOM    274  CA  ILE A  17     -27.127  12.593  43.204  1.00 89.62           C  
ATOM    275  HA  ILE A  17     -27.722  12.154  42.403  1.00 89.62           H  
ATOM    276  C   ILE A  17     -25.851  13.141  42.556  1.00 89.62           C  
ATOM    277  CB  ILE A  17     -27.976  13.689  43.891  1.00 89.62           C  
ATOM    278  HB  ILE A  17     -27.496  13.962  44.831  1.00 89.62           H  
ATOM    279  O   ILE A  17     -25.786  13.237  41.334  1.00 89.62           O  
ATOM    280  CG1 ILE A  17     -29.391  13.144  44.193  1.00 89.62           C  
ATOM    281 HG12 ILE A  17     -29.930  12.993  43.258  1.00 89.62           H  
ATOM    282 HG13 ILE A  17     -29.315  12.172  44.682  1.00 89.62           H  
ATOM    283  CG2 ILE A  17     -28.090  14.960  43.032  1.00 89.62           C  
ATOM    284 HG21 ILE A  17     -27.105  15.401  42.878  1.00 89.62           H  
ATOM    285 HG22 ILE A  17     -28.549  14.721  42.072  1.00 89.62           H  
ATOM    286 HG23 ILE A  17     -28.692  15.714  43.538  1.00 89.62           H  
ATOM    287  CD1 ILE A  17     -30.221  14.057  45.104  1.00 89.62           C  
ATOM    288 HD11 ILE A  17     -29.650  14.308  45.998  1.00 89.62           H  
ATOM    289 HD12 ILE A  17     -31.133  13.537  45.397  1.00 89.62           H  
ATOM    290 HD13 ILE A  17     -30.503  14.971  44.582  1.00 89.62           H  
ATOM    291  N   LEU A  18     -24.809  13.433  43.336  1.00 90.25           N  
ATOM    292  H   LEU A  18     -24.915  13.344  44.336  1.00 90.25           H  
ATOM    293  CA  LEU A  18     -23.538  13.938  42.816  1.00 90.25           C  
ATOM    294  HA  LEU A  18     -23.738  14.848  42.251  1.00 90.25           H  
ATOM    295  C   LEU A  18     -22.872  12.930  41.866  1.00 90.25           C  
ATOM    296  CB  LEU A  18     -22.613  14.272  43.996  1.00 90.25           C  
ATOM    297  HB2 LEU A  18     -23.177  14.776  44.781  1.00 90.25           H  
ATOM    298  HB3 LEU A  18     -22.235  13.340  44.416  1.00 90.25           H  
ATOM    299  O   LEU A  18     -22.449  13.306  40.775  1.00 90.25           O  
ATOM    300  CG  LEU A  18     -21.435  15.170  43.574  1.00 90.25           C  
ATOM    301  HG  LEU A  18     -21.178  14.991  42.530  1.00 90.25           H  
ATOM    302  CD1 LEU A  18     -21.796  16.646  43.748  1.00 90.25           C  
ATOM    303 HD11 LEU A  18     -22.004  16.863  44.796  1.00 90.25           H  
ATOM    304 HD12 LEU A  18     -22.676  16.883  43.150  1.00 90.25           H  
ATOM    305 HD13 LEU A  18     -20.966  17.268  43.412  1.00 90.25           H  
ATOM    306  CD2 LEU A  18     -20.198  14.864  44.414  1.00 90.25           C  
ATOM    307 HD21 LEU A  18     -20.415  15.023  45.471  1.00 90.25           H  
ATOM    308 HD22 LEU A  18     -19.378  15.516  44.112  1.00 90.25           H  
ATOM    309 HD23 LEU A  18     -19.896  13.829  44.260  1.00 90.25           H  
ATOM    310  N   ILE A  19     -22.826  11.648  42.245  1.00 88.49           N  
ATOM    311  H   ILE A  19     -23.176  11.416  43.164  1.00 88.49           H  
ATOM    312  CA  ILE A  19     -22.295  10.563  41.403  1.00 88.49           C  
ATOM    313  HA  ILE A  19     -21.280  10.820  41.100  1.00 88.49           H  
ATOM    314  C   ILE A  19     -23.124  10.427  40.120  1.00 88.49           C  
ATOM    315  CB  ILE A  19     -22.248   9.238  42.204  1.00 88.49           C  
ATOM    316  HB  ILE A  19     -23.224   9.078  42.660  1.00 88.49           H  
ATOM    317  O   ILE A  19     -22.566  10.254  39.036  1.00 88.49           O  
ATOM    318  CG1 ILE A  19     -21.181   9.323  43.322  1.00 88.49           C  
ATOM    319 HG12 ILE A  19     -21.279  10.268  43.856  1.00 88.49           H  
ATOM    320 HG13 ILE A  19     -20.187   9.307  42.876  1.00 88.49           H  
ATOM    321  CG2 ILE A  19     -21.940   8.034  41.289  1.00 88.49           C  
ATOM    322 HG21 ILE A  19     -22.732   7.897  40.553  1.00 88.49           H  
ATOM    323 HG22 ILE A  19     -20.993   8.189  40.772  1.00 88.49           H  
ATOM    324 HG23 ILE A  19     -21.885   7.114  41.871  1.00 88.49           H  
ATOM    325  CD1 ILE A  19     -21.282   8.198  44.361  1.00 88.49           C  
ATOM    326 HD11 ILE A  19     -21.034   7.234  43.916  1.00 88.49           H  
ATOM    327 HD12 ILE A  19     -20.576   8.393  45.168  1.00 88.49           H  
ATOM    328 HD13 ILE A  19     -22.290   8.163  44.773  1.00 88.49           H  
ATOM    329  N   PHE A  20     -24.449  10.544  40.221  1.00 87.53           N  
ATOM    330  H   PHE A  20     -24.853  10.664  41.138  1.00 87.53           H  
ATOM    331  CA  PHE A  20     -25.355  10.476  39.079  1.00 87.53           C  
ATOM    332  HA  PHE A  20     -25.146   9.560  38.527  1.00 87.53           H  
ATOM    333  C   PHE A  20     -25.144  11.644  38.106  1.00 87.53           C  
ATOM    334  CB  PHE A  20     -26.797  10.405  39.593  1.00 87.53           C  
ATOM    335  HB2 PHE A  20     -27.034  11.311  40.150  1.00 87.53           H  
ATOM    336  HB3 PHE A  20     -26.883   9.565  40.282  1.00 87.53           H  
ATOM    337  O   PHE A  20     -25.005  11.411  36.905  1.00 87.53           O  
ATOM    338  CG  PHE A  20     -27.822  10.221  38.496  1.00 87.53           C  
ATOM    339  CD1 PHE A  20     -28.496  11.333  37.960  1.00 87.53           C  
ATOM    340  HD1 PHE A  20     -28.288  12.325  38.335  1.00 87.53           H  
ATOM    341  CD2 PHE A  20     -28.093   8.932  38.003  1.00 87.53           C  
ATOM    342  HD2 PHE A  20     -27.575   8.078  38.413  1.00 87.53           H  
ATOM    343  CE1 PHE A  20     -29.442  11.156  36.936  1.00 87.53           C  
ATOM    344  HE1 PHE A  20     -29.960  12.013  36.530  1.00 87.53           H  
ATOM    345  CE2 PHE A  20     -29.042   8.755  36.981  1.00 87.53           C  
ATOM    346  HE2 PHE A  20     -29.253   7.764  36.608  1.00 87.53           H  
ATOM    347  CZ  PHE A  20     -29.717   9.867  36.448  1.00 87.53           C  
ATOM    348  HZ  PHE A  20     -30.452   9.734  35.668  1.00 87.53           H  
ATOM    349  N   LEU A  21     -25.046  12.884  38.603  1.00 87.67           N  
ATOM    350  H   LEU A  21     -25.164  13.012  39.597  1.00 87.67           H  
ATOM    351  CA  LEU A  21     -24.757  14.061  37.775  1.00 87.67           C  
ATOM    352  HA  LEU A  21     -25.462  14.088  36.944  1.00 87.67           H  
ATOM    353  C   LEU A  21     -23.359  13.988  37.151  1.00 87.67           C  
ATOM    354  CB  LEU A  21     -24.892  15.364  38.588  1.00 87.67           C  
ATOM    355  HB2 LEU A  21     -24.238  16.103  38.124  1.00 87.67           H  
ATOM    356  HB3 LEU A  21     -24.534  15.218  39.608  1.00 87.67           H  
ATOM    357  O   LEU A  21     -23.204  14.284  35.968  1.00 87.67           O  
ATOM    358  CG  LEU A  21     -26.311  15.960  38.595  1.00 87.67           C  
ATOM    359  HG  LEU A  21     -26.762  15.838  37.610  1.00 87.67           H  
ATOM    360  CD1 LEU A  21     -27.214  15.319  39.640  1.00 87.67           C  
ATOM    361 HD11 LEU A  21     -28.207  15.767  39.600  1.00 87.67           H  
ATOM    362 HD12 LEU A  21     -26.781  15.485  40.626  1.00 87.67           H  
ATOM    363 HD13 LEU A  21     -27.302  14.249  39.452  1.00 87.67           H  
ATOM    364  CD2 LEU A  21     -26.253  17.456  38.905  1.00 87.67           C  
ATOM    365 HD21 LEU A  21     -27.259  17.874  38.909  1.00 87.67           H  
ATOM    366 HD22 LEU A  21     -25.792  17.619  39.880  1.00 87.67           H  
ATOM    367 HD23 LEU A  21     -25.668  17.969  38.142  1.00 87.67           H  
ATOM    368  N   ALA A  22     -22.352  13.560  37.913  1.00 84.68           N  
ATOM    369  H   ALA A  22     -22.523  13.369  38.890  1.00 84.68           H  
ATOM    370  CA  ALA A  22     -20.994  13.401  37.403  1.00 84.68           C  
ATOM    371  HA  ALA A  22     -20.675  14.342  36.957  1.00 84.68           H  
ATOM    372  C   ALA A  22     -20.917  12.324  36.308  1.00 84.68           C  
ATOM    373  CB  ALA A  22     -20.064  13.082  38.579  1.00 84.68           C  
ATOM    374  HB1 ALA A  22     -20.107  13.887  39.313  1.00 84.68           H  
ATOM    375  HB2 ALA A  22     -19.039  12.988  38.219  1.00 84.68           H  
ATOM    376  HB3 ALA A  22     -20.364  12.148  39.053  1.00 84.68           H  
ATOM    377  O   ALA A  22     -20.218  12.504  35.316  1.00 84.68           O  
ATOM    378  N   SER A  23     -21.666  11.225  36.450  1.00 83.95           N  
ATOM    379  H   SER A  23     -22.182  11.112  37.310  1.00 83.95           H  
ATOM    380  CA  SER A  23     -21.747  10.161  35.440  1.00 83.95           C  
ATOM    381  HA  SER A  23     -20.735   9.910  35.122  1.00 83.95           H  
ATOM    382  C   SER A  23     -22.533  10.580  34.189  1.00 83.95           C  
ATOM    383  CB  SER A  23     -22.384   8.923  36.075  1.00 83.95           C  
ATOM    384  HB2 SER A  23     -23.440   9.114  36.268  1.00 83.95           H  
ATOM    385  HB3 SER A  23     -21.891   8.708  37.023  1.00 83.95           H  
ATOM    386  O   SER A  23     -22.232  10.119  33.085  1.00 83.95           O  
ATOM    387  OG  SER A  23     -22.247   7.798  35.230  1.00 83.95           O  
ATOM    388  HG  SER A  23     -21.333   7.510  35.268  1.00 83.95           H  
ATOM    389  N   ALA A  24     -23.515  11.472  34.350  1.00 86.88           N  
ATOM    390  H   ALA A  24     -23.747  11.769  35.288  1.00 86.88           H  
ATOM    391  CA  ALA A  24     -24.323  12.002  33.257  1.00 86.88           C  
ATOM    392  HA  ALA A  24     -24.679  11.165  32.657  1.00 86.88           H  
ATOM    393  C   ALA A  24     -23.535  12.931  32.324  1.00 86.88           C  
ATOM    394  CB  ALA A  24     -25.529  12.733  33.863  1.00 86.88           C  
ATOM    395  HB1 ALA A  24     -26.114  12.043  34.471  1.00 86.88           H  
ATOM    396  HB2 ALA A  24     -25.195  13.566  34.482  1.00 86.88           H  
ATOM    397  HB3 ALA A  24     -26.161  13.123  33.065  1.00 86.88           H  
ATOM    398  O   ALA A  24     -23.850  13.033  31.139  1.00 86.88           O  
ATOM    399  N   ILE A  25     -22.511  13.609  32.837  1.00 88.59           N  
ATOM    400  H   ILE A  25     -22.288  13.479  33.813  1.00 88.59           H  
ATOM    401  CA  ILE A  25     -21.700  14.539  32.059  1.00 88.59           C  
ATOM    402  HA  ILE A  25     -22.348  15.066  31.359  1.00 88.59           H  
ATOM    403  C   ILE A  25     -20.659  13.767  31.237  1.00 88.59           C  
ATOM    404  CB  ILE A  25     -21.081  15.593  32.998  1.00 88.59           C  
ATOM    405  HB  ILE A  25     -20.542  15.090  33.801  1.00 88.59           H  
ATOM    406  O   ILE A  25     -19.783  13.089  31.777  1.00 88.59           O  
ATOM    407  CG1 ILE A  25     -22.183  16.496  33.593  1.00 88.59           C  
ATOM    408 HG12 ILE A  25     -23.023  15.890  33.931  1.00 88.59           H  
ATOM    409 HG13 ILE A  25     -22.543  17.158  32.806  1.00 88.59           H  
ATOM    410  CG2 ILE A  25     -20.109  16.460  32.197  1.00 88.59           C  
ATOM    411 HG21 ILE A  25     -19.736  17.281  32.809  1.00 88.59           H  
ATOM    412 HG22 ILE A  25     -19.247  15.876  31.876  1.00 88.59           H  
ATOM    413 HG23 ILE A  25     -20.642  16.841  31.326  1.00 88.59           H  
ATOM    414  CD1 ILE A  25     -21.728  17.349  34.784  1.00 88.59           C  
ATOM    415 HD11 ILE A  25     -20.982  18.081  34.474  1.00 88.59           H  
ATOM    416 HD12 ILE A  25     -21.309  16.706  35.559  1.00 88.59           H  
ATOM    417 HD13 ILE A  25     -22.586  17.880  35.194  1.00 88.59           H  
ATOM    418  N   LYS A  26     -20.715  13.905  29.910  1.00 88.29           N  
ATOM    419  H   LYS A  26     -21.466  14.457  29.520  1.00 88.29           H  
ATOM    420  CA  LYS A  26     -19.693  13.403  28.984  1.00 88.29           C  
ATOM    421  HA  LYS A  26     -18.860  13.004  29.562  1.00 88.29           H  
ATOM    422  C   LYS A  26     -19.128  14.550  28.159  1.00 88.29           C  
ATOM    423  CB  LYS A  26     -20.270  12.290  28.094  1.00 88.29           C  
ATOM    424  HB2 LYS A  26     -21.200  12.648  27.653  1.00 88.29           H  
ATOM    425  HB3 LYS A  26     -19.578  12.085  27.277  1.00 88.29           H  
ATOM    426  O   LYS A  26     -19.837  15.474  27.772  1.00 88.29           O  
ATOM    427  CG  LYS A  26     -20.553  10.975  28.840  1.00 88.29           C  
ATOM    428  HG2 LYS A  26     -21.170  11.173  29.717  1.00 88.29           H  
ATOM    429  HG3 LYS A  26     -21.117  10.331  28.165  1.00 88.29           H  
ATOM    430  CD  LYS A  26     -19.279  10.229  29.261  1.00 88.29           C  
ATOM    431  HD2 LYS A  26     -18.711  10.846  29.958  1.00 88.29           H  
ATOM    432  HD3 LYS A  26     -18.673  10.029  28.377  1.00 88.29           H  
ATOM    433  CE  LYS A  26     -19.655   8.915  29.950  1.00 88.29           C  
ATOM    434  HE2 LYS A  26     -20.297   8.339  29.283  1.00 88.29           H  
ATOM    435  HE3 LYS A  26     -20.235   9.156  30.842  1.00 88.29           H  
ATOM    436  NZ  LYS A  26     -18.449   8.132  30.316  1.00 88.29           N  
ATOM    437  HZ1 LYS A  26     -18.715   7.282  30.791  1.00 88.29           H  
ATOM    438  HZ2 LYS A  26     -17.876   8.677  30.944  1.00 88.29           H  
ATOM    439  HZ3 LYS A  26     -17.907   7.904  29.495  1.00 88.29           H  
ATOM    440  N   ILE A  27     -17.830  14.468  27.893  1.00 90.84           N  
ATOM    441  H   ILE A  27     -17.317  13.662  28.221  1.00 90.84           H  
ATOM    442  CA  ILE A  27     -17.102  15.412  27.049  1.00 90.84           C  
ATOM    443  HA  ILE A  27     -17.795  16.138  26.625  1.00 90.84           H  
ATOM    444  C   ILE A  27     -16.495  14.602  25.916  1.00 90.84           C  
ATOM    445  CB  ILE A  27     -16.032  16.183  27.851  1.00 90.84           C  
ATOM    446  HB  ILE A  27     -15.319  15.468  28.262  1.00 90.84           H  
ATOM    447  O   ILE A  27     -15.819  13.605  26.168  1.00 90.84           O  
ATOM    448  CG1 ILE A  27     -16.678  16.967  29.011  1.00 90.84           C  
ATOM    449 HG12 ILE A  27     -17.250  17.790  28.582  1.00 90.84           H  
ATOM    450 HG13 ILE A  27     -17.360  16.324  29.568  1.00 90.84           H  
ATOM    451  CG2 ILE A  27     -15.284  17.155  26.917  1.00 90.84           C  
ATOM    452 HG21 ILE A  27     -14.773  16.609  26.123  1.00 90.84           H  
ATOM    453 HG22 ILE A  27     -15.982  17.862  26.469  1.00 90.84           H  
ATOM    454 HG23 ILE A  27     -14.523  17.706  27.469  1.00 90.84           H  
ATOM    455  CD1 ILE A  27     -15.682  17.528  30.032  1.00 90.84           C  
ATOM    456 HD11 ILE A  27     -16.231  17.982  30.857  1.00 90.84           H  
ATOM    457 HD12 ILE A  27     -15.051  18.291  29.576  1.00 90.84           H  
ATOM    458 HD13 ILE A  27     -15.059  16.724  30.423  1.00 90.84           H  
ATOM    459  N   VAL A  28     -16.754  15.020  24.682  1.00 93.60           N  
ATOM    460  H   VAL A  28     -17.332  15.840  24.564  1.00 93.60           H  
ATOM    461  CA  VAL A  28     -16.209  14.390  23.475  1.00 93.60           C  
ATOM    462  HA  VAL A  28     -15.510  13.602  23.753  1.00 93.60           H  
ATOM    463  C   VAL A  28     -15.420  15.428  22.694  1.00 93.60           C  
ATOM    464  CB  VAL A  28     -17.336  13.739  22.660  1.00 93.60           C  
ATOM    465  HB  VAL A  28     -18.120  14.471  22.465  1.00 93.60           H  
ATOM    466  O   VAL A  28     -15.804  16.598  22.636  1.00 93.60           O  
ATOM    467  CG1 VAL A  28     -16.867  13.154  21.335  1.00 93.60           C  
ATOM    468 HG11 VAL A  28     -16.072  12.436  21.536  1.00 93.60           H  
ATOM    469 HG12 VAL A  28     -17.692  12.652  20.829  1.00 93.60           H  
ATOM    470 HG13 VAL A  28     -16.506  13.948  20.681  1.00 93.60           H  
ATOM    471  CG2 VAL A  28     -17.908  12.549  23.441  1.00 93.60           C  
ATOM    472 HG21 VAL A  28     -18.232  12.852  24.437  1.00 93.60           H  
ATOM    473 HG22 VAL A  28     -18.758  12.142  22.894  1.00 93.60           H  
ATOM    474 HG23 VAL A  28     -17.146  11.777  23.553  1.00 93.60           H  
ATOM    475  N   LYS A  29     -14.284  15.021  22.130  1.00 94.18           N  
ATOM    476  H   LYS A  29     -14.052  14.038  22.156  1.00 94.18           H  
ATOM    477  CA  LYS A  29     -13.390  15.932  21.406  1.00 94.18           C  
ATOM    478  HA  LYS A  29     -13.326  16.873  21.952  1.00 94.18           H  
ATOM    479  C   LYS A  29     -13.940  16.258  20.018  1.00 94.18           C  
ATOM    480  CB  LYS A  29     -11.998  15.305  21.334  1.00 94.18           C  
ATOM    481  HB2 LYS A  29     -12.074  14.358  20.800  1.00 94.18           H  
ATOM    482  HB3 LYS A  29     -11.334  15.961  20.772  1.00 94.18           H  
ATOM    483  O   LYS A  29     -14.826  15.577  19.514  1.00 94.18           O  
ATOM    484  CG  LYS A  29     -11.405  15.070  22.734  1.00 94.18           C  
ATOM    485  HG2 LYS A  29     -11.235  16.022  23.237  1.00 94.18           H  
ATOM    486  HG3 LYS A  29     -12.070  14.452  23.336  1.00 94.18           H  
ATOM    487  CD  LYS A  29     -10.091  14.329  22.551  1.00 94.18           C  
ATOM    488  HD2 LYS A  29     -10.303  13.450  21.941  1.00 94.18           H  
ATOM    489  HD3 LYS A  29      -9.398  14.987  22.026  1.00 94.18           H  
ATOM    490  CE  LYS A  29      -9.451  13.865  23.854  1.00 94.18           C  
ATOM    491  HE2 LYS A  29     -10.237  13.509  24.520  1.00 94.18           H  
ATOM    492  HE3 LYS A  29      -8.942  14.704  24.328  1.00 94.18           H  
ATOM    493  NZ  LYS A  29      -8.515  12.757  23.552  1.00 94.18           N  
ATOM    494  HZ1 LYS A  29      -7.994  12.464  24.367  1.00 94.18           H  
ATOM    495  HZ2 LYS A  29      -7.895  13.009  22.796  1.00 94.18           H  
ATOM    496  HZ3 LYS A  29      -9.052  11.974  23.206  1.00 94.18           H  
ATOM    497  N   GLU A  30     -13.395  17.288  19.373  1.00 92.74           N  
ATOM    498  H   GLU A  30     -12.687  17.838  19.838  1.00 92.74           H  
ATOM    499  CA  GLU A  30     -13.854  17.741  18.050  1.00 92.74           C  
ATOM    500  HA  GLU A  30     -14.880  18.101  18.129  1.00 92.74           H  
ATOM    501  C   GLU A  30     -13.851  16.633  16.988  1.00 92.74           C  
ATOM    502  CB  GLU A  30     -13.024  18.945  17.618  1.00 92.74           C  
ATOM    503  HB2 GLU A  30     -12.002  18.634  17.400  1.00 92.74           H  
ATOM    504  HB3 GLU A  30     -13.014  19.658  18.442  1.00 92.74           H  
ATOM    505  O   GLU A  30     -14.819  16.487  16.234  1.00 92.74           O  
ATOM    506  CG  GLU A  30     -13.653  19.611  16.386  1.00 92.74           C  
ATOM    507  HG2 GLU A  30     -14.713  19.772  16.578  1.00 92.74           H  
ATOM    508  HG3 GLU A  30     -13.561  18.938  15.533  1.00 92.74           H  
ATOM    509  CD  GLU A  30     -13.005  20.954  16.039  1.00 92.74           C  
ATOM    510  OE1 GLU A  30     -13.493  21.563  15.065  1.00 92.74           O  
ATOM    511  OE2 GLU A  30     -12.057  21.349  16.754  1.00 92.74           O  
ATOM    512  N   TYR A  31     -12.796  15.816  17.006  1.00 93.92           N  
ATOM    513  H   TYR A  31     -12.078  15.999  17.693  1.00 93.92           H  
ATOM    514  CA  TYR A  31     -12.563  14.701  16.094  1.00 93.92           C  
ATOM    515  HA  TYR A  31     -12.931  14.986  15.109  1.00 93.92           H  
ATOM    516  C   TYR A  31     -13.301  13.404  16.465  1.00 93.92           C  
ATOM    517  CB  TYR A  31     -11.050  14.490  15.979  1.00 93.92           C  
ATOM    518  HB2 TYR A  31     -10.886  13.659  15.293  1.00 93.92           H  
ATOM    519  HB3 TYR A  31     -10.617  15.373  15.509  1.00 93.92           H  
ATOM    520  O   TYR A  31     -13.130  12.388  15.800  1.00 93.92           O  
ATOM    521  CG  TYR A  31     -10.306  14.208  17.276  1.00 93.92           C  
ATOM    522  CD1 TYR A  31      -9.581  15.242  17.899  1.00 93.92           C  
ATOM    523  HD1 TYR A  31      -9.580  16.232  17.467  1.00 93.92           H  
ATOM    524  CD2 TYR A  31     -10.287  12.912  17.830  1.00 93.92           C  
ATOM    525  HD2 TYR A  31     -10.823  12.111  17.343  1.00 93.92           H  
ATOM    526  CE1 TYR A  31      -8.810  14.975  19.045  1.00 93.92           C  
ATOM    527  HE1 TYR A  31      -8.222  15.768  19.482  1.00 93.92           H  
ATOM    528  CE2 TYR A  31      -9.553  12.649  19.005  1.00 93.92           C  
ATOM    529  HE2 TYR A  31      -9.550  11.655  19.427  1.00 93.92           H  
ATOM    530  OH  TYR A  31      -7.945  13.425  20.640  1.00 93.92           O  
ATOM    531  HH  TYR A  31      -7.332  14.160  20.717  1.00 93.92           H  
ATOM    532  CZ  TYR A  31      -8.779  13.673  19.590  1.00 93.92           C  
ATOM    533  N   GLU A  32     -14.131  13.424  17.504  1.00 95.13           N  
ATOM    534  H   GLU A  32     -14.291  14.299  17.982  1.00 95.13           H  
ATOM    535  CA  GLU A  32     -14.902  12.276  17.973  1.00 95.13           C  
ATOM    536  HA  GLU A  32     -14.697  11.406  17.350  1.00 95.13           H  
ATOM    537  C   GLU A  32     -16.411  12.568  17.892  1.00 95.13           C  
ATOM    538  CB  GLU A  32     -14.486  11.940  19.413  1.00 95.13           C  
ATOM    539  HB2 GLU A  32     -14.514  12.875  19.973  1.00 95.13           H  
ATOM    540  HB3 GLU A  32     -15.216  11.245  19.828  1.00 95.13           H  
ATOM    541  O   GLU A  32     -16.869  13.718  17.917  1.00 95.13           O  
ATOM    542  CG  GLU A  32     -13.093  11.316  19.592  1.00 95.13           C  
ATOM    543  HG2 GLU A  32     -12.382  11.900  19.008  1.00 95.13           H  
ATOM    544  HG3 GLU A  32     -13.109  10.300  19.197  1.00 95.13           H  
ATOM    545  CD  GLU A  32     -12.613  11.306  21.061  1.00 95.13           C  
ATOM    546  OE1 GLU A  32     -11.502  10.784  21.317  1.00 95.13           O  
ATOM    547  OE2 GLU A  32     -13.298  11.897  21.933  1.00 95.13           O  
ATOM    548  N   ARG A  33     -17.225  11.514  17.809  1.00 94.75           N  
ATOM    549  H   ARG A  33     -16.800  10.604  17.704  1.00 94.75           H  
ATOM    550  CA  ARG A  33     -18.689  11.596  17.928  1.00 94.75           C  
ATOM    551  HA  ARG A  33     -18.958  12.550  18.381  1.00 94.75           H  
ATOM    552  C   ARG A  33     -19.209  10.520  18.859  1.00 94.75           C  
ATOM    553  CB  ARG A  33     -19.355  11.479  16.548  1.00 94.75           C  
ATOM    554  HB2 ARG A  33     -18.970  10.593  16.045  1.00 94.75           H  
ATOM    555  HB3 ARG A  33     -20.431  11.353  16.675  1.00 94.75           H  
ATOM    556  O   ARG A  33     -18.784   9.373  18.783  1.00 94.75           O  
ATOM    557  CG  ARG A  33     -19.114  12.699  15.651  1.00 94.75           C  
ATOM    558  HG2 ARG A  33     -19.491  12.464  14.656  1.00 94.75           H  
ATOM    559  HG3 ARG A  33     -18.042  12.888  15.594  1.00 94.75           H  
ATOM    560  CD  ARG A  33     -19.824  13.965  16.144  1.00 94.75           C  
ATOM    561  HD2 ARG A  33     -19.522  14.182  17.168  1.00 94.75           H  
ATOM    562  HD3 ARG A  33     -20.899  13.781  16.147  1.00 94.75           H  
ATOM    563  NE  ARG A  33     -19.537  15.129  15.283  1.00 94.75           N  
ATOM    564  HE  ARG A  33     -20.095  15.232  14.447  1.00 94.75           H  
ATOM    565  NH1 ARG A  33     -17.766  15.975  16.488  1.00 94.75           N  
ATOM    566 HH11 ARG A  33     -17.718  15.138  17.052  1.00 94.75           H  
ATOM    567 HH12 ARG A  33     -16.890  16.476  16.446  1.00 94.75           H  
ATOM    568  NH2 ARG A  33     -18.460  17.044  14.673  1.00 94.75           N  
ATOM    569 HH21 ARG A  33     -19.032  17.132  13.845  1.00 94.75           H  
ATOM    570 HH22 ARG A  33     -17.688  17.679  14.817  1.00 94.75           H  
ATOM    571  CZ  ARG A  33     -18.596  16.036  15.488  1.00 94.75           C  
ATOM    572  N   ALA A  34     -20.164  10.884  19.710  1.00 95.16           N  
ATOM    573  H   ALA A  34     -20.487  11.840  19.695  1.00 95.16           H  
ATOM    574  CA  ALA A  34     -20.850   9.928  20.571  1.00 95.16           C  
ATOM    575  HA  ALA A  34     -20.229   9.042  20.704  1.00 95.16           H  
ATOM    576  C   ALA A  34     -22.170   9.484  19.942  1.00 95.16           C  
ATOM    577  CB  ALA A  34     -21.055  10.537  21.954  1.00 95.16           C  
ATOM    578  HB1 ALA A  34     -21.444  11.552  21.867  1.00 95.16           H  
ATOM    579  HB2 ALA A  34     -20.102  10.536  22.483  1.00 95.16           H  
ATOM    580  HB3 ALA A  34     -21.764   9.932  22.520  1.00 95.16           H  
ATOM    581  O   ALA A  34     -23.099  10.279  19.806  1.00 95.16           O  
ATOM    582  N   VAL A  35     -22.266   8.202  19.601  1.00 94.01           N  
ATOM    583  H   VAL A  35     -21.455   7.615  19.732  1.00 94.01           H  
ATOM    584  CA  VAL A  35     -23.510   7.552  19.182  1.00 94.01           C  
ATOM    585  HA  VAL A  35     -24.120   8.263  18.626  1.00 94.01           H  
ATOM    586  C   VAL A  35     -24.268   7.121  20.429  1.00 94.01           C  
ATOM    587  CB  VAL A  35     -23.233   6.348  18.267  1.00 94.01           C  
ATOM    588  HB  VAL A  35     -22.678   5.589  18.818  1.00 94.01           H  
ATOM    589  O   VAL A  35     -23.768   6.314  21.215  1.00 94.01           O  
ATOM    590  CG1 VAL A  35     -24.545   5.734  17.760  1.00 94.01           C  
ATOM    591 HG11 VAL A  35     -25.135   6.483  17.233  1.00 94.01           H  
ATOM    592 HG12 VAL A  35     -25.125   5.336  18.593  1.00 94.01           H  
ATOM    593 HG13 VAL A  35     -24.324   4.910  17.081  1.00 94.01           H  
ATOM    594  CG2 VAL A  35     -22.401   6.764  17.053  1.00 94.01           C  
ATOM    595 HG21 VAL A  35     -22.928   7.515  16.464  1.00 94.01           H  
ATOM    596 HG22 VAL A  35     -22.219   5.881  16.441  1.00 94.01           H  
ATOM    597 HG23 VAL A  35     -21.431   7.151  17.365  1.00 94.01           H  
ATOM    598  N   ILE A  36     -25.463   7.676  20.630  1.00 94.03           N  
ATOM    599  H   ILE A  36     -25.823   8.316  19.936  1.00 94.03           H  
ATOM    600  CA  ILE A  36     -26.260   7.436  21.836  1.00 94.03           C  
ATOM    601  HA  ILE A  36     -25.601   7.034  22.605  1.00 94.03           H  
ATOM    602  C   ILE A  36     -27.336   6.386  21.563  1.00 94.03           C  
ATOM    603  CB  ILE A  36     -26.843   8.743  22.414  1.00 94.03           C  
ATOM    604  HB  ILE A  36     -27.517   9.183  21.678  1.00 94.03           H  
ATOM    605  O   ILE A  36     -28.178   6.541  20.673  1.00 94.03           O  
ATOM    606  CG1 ILE A  36     -25.701   9.742  22.706  1.00 94.03           C  
ATOM    607 HG12 ILE A  36     -24.993   9.288  23.400  1.00 94.03           H  
ATOM    608 HG13 ILE A  36     -25.170   9.972  21.783  1.00 94.03           H  
ATOM    609  CG2 ILE A  36     -27.644   8.437  23.698  1.00 94.03           C  
ATOM    610 HG21 ILE A  36     -28.115   9.338  24.092  1.00 94.03           H  
ATOM    611 HG22 ILE A  36     -28.453   7.733  23.499  1.00 94.03           H  
ATOM    612 HG23 ILE A  36     -26.985   8.020  24.460  1.00 94.03           H  
ATOM    613  CD1 ILE A  36     -26.174  11.071  23.296  1.00 94.03           C  
ATOM    614 HD11 ILE A  36     -26.902  11.539  22.634  1.00 94.03           H  
ATOM    615 HD12 ILE A  36     -26.624  10.923  24.277  1.00 94.03           H  
ATOM    616 HD13 ILE A  36     -25.304  11.715  23.433  1.00 94.03           H  
ATOM    617  N   PHE A  37     -27.346   5.357  22.404  1.00 93.56           N  
ATOM    618  H   PHE A  37     -26.599   5.306  23.082  1.00 93.56           H  
ATOM    619  CA  PHE A  37     -28.363   4.317  22.464  1.00 93.56           C  
ATOM    620  HA  PHE A  37     -28.983   4.359  21.568  1.00 93.56           H  
ATOM    621  C   PHE A  37     -29.232   4.524  23.696  1.00 93.56           C  
ATOM    622  CB  PHE A  37     -27.691   2.942  22.518  1.00 93.56           C  
ATOM    623  HB2 PHE A  37     -28.461   2.179  22.633  1.00 93.56           H  
ATOM    624  HB3 PHE A  37     -27.040   2.888  23.390  1.00 93.56           H  
ATOM    625  O   PHE A  37     -28.747   4.363  24.812  1.00 93.56           O  
ATOM    626  CG  PHE A  37     -26.880   2.629  21.285  1.00 93.56           C  
ATOM    627  CD1 PHE A  37     -27.503   2.021  20.181  1.00 93.56           C  
ATOM    628  HD1 PHE A  37     -28.547   1.749  20.220  1.00 93.56           H  
ATOM    629  CD2 PHE A  37     -25.519   2.983  21.226  1.00 93.56           C  
ATOM    630  HD2 PHE A  37     -25.043   3.473  22.063  1.00 93.56           H  
ATOM    631  CE1 PHE A  37     -26.762   1.765  19.017  1.00 93.56           C  
ATOM    632  HE1 PHE A  37     -27.233   1.291  18.169  1.00 93.56           H  
ATOM    633  CE2 PHE A  37     -24.786   2.741  20.053  1.00 93.56           C  
ATOM    634  HE2 PHE A  37     -23.751   3.043  19.990  1.00 93.56           H  
ATOM    635  CZ  PHE A  37     -25.412   2.140  18.948  1.00 93.56           C  
ATOM    636  HZ  PHE A  37     -24.863   1.976  18.032  1.00 93.56           H  
ATOM    637  N   ARG A  38     -30.517   4.827  23.512  1.00 91.90           N  
ATOM    638  H   ARG A  38     -30.851   4.873  22.560  1.00 91.90           H  
ATOM    639  CA  ARG A  38     -31.512   4.900  24.588  1.00 91.90           C  
ATOM    640  HA  ARG A  38     -31.005   4.969  25.551  1.00 91.90           H  
ATOM    641  C   ARG A  38     -32.352   3.633  24.573  1.00 91.90           C  
ATOM    642  CB  ARG A  38     -32.360   6.163  24.409  1.00 91.90           C  
ATOM    643  HB2 ARG A  38     -32.899   6.102  23.464  1.00 91.90           H  
ATOM    644  HB3 ARG A  38     -31.690   7.022  24.379  1.00 91.90           H  
ATOM    645  O   ARG A  38     -33.084   3.406  23.613  1.00 91.90           O  
ATOM    646  CG  ARG A  38     -33.366   6.361  25.553  1.00 91.90           C  
ATOM    647  HG2 ARG A  38     -34.005   5.481  25.635  1.00 91.90           H  
ATOM    648  HG3 ARG A  38     -32.833   6.491  26.495  1.00 91.90           H  
ATOM    649  CD  ARG A  38     -34.264   7.576  25.297  1.00 91.90           C  
ATOM    650  HD2 ARG A  38     -34.761   7.448  24.335  1.00 91.90           H  
ATOM    651  HD3 ARG A  38     -35.023   7.612  26.079  1.00 91.90           H  
ATOM    652  NE  ARG A  38     -33.505   8.838  25.308  1.00 91.90           N  
ATOM    653  HE  ARG A  38     -32.568   8.835  25.684  1.00 91.90           H  
ATOM    654  NH1 ARG A  38     -35.140  10.259  24.542  1.00 91.90           N  
ATOM    655 HH11 ARG A  38     -35.780   9.480  24.478  1.00 91.90           H  
ATOM    656 HH12 ARG A  38     -35.435  11.196  24.307  1.00 91.90           H  
ATOM    657  NH2 ARG A  38     -33.117  11.040  25.105  1.00 91.90           N  
ATOM    658 HH21 ARG A  38     -32.232  10.821  25.539  1.00 91.90           H  
ATOM    659 HH22 ARG A  38     -33.414  11.999  24.986  1.00 91.90           H  
ATOM    660  CZ  ARG A  38     -33.931  10.038  24.977  1.00 91.90           C  
ATOM    661  N   LEU A  39     -32.244   2.806  25.616  1.00 89.69           N  
ATOM    662  H   LEU A  39     -31.655   3.095  26.383  1.00 89.69           H  
ATOM    663  CA  LEU A  39     -32.983   1.535  25.725  1.00 89.69           C  
ATOM    664  HA  LEU A  39     -32.514   0.944  26.511  1.00 89.69           H  
ATOM    665  C   LEU A  39     -32.886   0.666  24.448  1.00 89.69           C  
ATOM    666  CB  LEU A  39     -34.439   1.822  26.151  1.00 89.69           C  
ATOM    667  HB2 LEU A  39     -34.890   2.498  25.424  1.00 89.69           H  
ATOM    668  HB3 LEU A  39     -35.007   0.892  26.117  1.00 89.69           H  
ATOM    669  O   LEU A  39     -33.869   0.092  23.987  1.00 89.69           O  
ATOM    670  CG  LEU A  39     -34.596   2.420  27.558  1.00 89.69           C  
ATOM    671  HG  LEU A  39     -33.998   3.326  27.652  1.00 89.69           H  
ATOM    672  CD1 LEU A  39     -36.061   2.788  27.791  1.00 89.69           C  
ATOM    673 HD11 LEU A  39     -36.685   1.896  27.736  1.00 89.69           H  
ATOM    674 HD12 LEU A  39     -36.389   3.504  27.038  1.00 89.69           H  
ATOM    675 HD13 LEU A  39     -36.175   3.242  28.775  1.00 89.69           H  
ATOM    676  CD2 LEU A  39     -34.164   1.412  28.625  1.00 89.69           C  
ATOM    677 HD21 LEU A  39     -34.535   0.417  28.376  1.00 89.69           H  
ATOM    678 HD22 LEU A  39     -33.077   1.388  28.702  1.00 89.69           H  
ATOM    679 HD23 LEU A  39     -34.590   1.684  29.591  1.00 89.69           H  
ATOM    680  N   GLY A  40     -31.698   0.620  23.836  1.00 85.58           N  
ATOM    681  H   GLY A  40     -30.937   1.139  24.250  1.00 85.58           H  
ATOM    682  CA  GLY A  40     -31.432  -0.146  22.611  1.00 85.58           C  
ATOM    683  HA2 GLY A  40     -30.370  -0.387  22.568  1.00 85.58           H  
ATOM    684  HA3 GLY A  40     -31.985  -1.084  22.652  1.00 85.58           H  
ATOM    685  C   GLY A  40     -31.804   0.547  21.295  1.00 85.58           C  
ATOM    686  O   GLY A  40     -31.418   0.061  20.238  1.00 85.58           O  
ATOM    687  N   ARG A  41     -32.488   1.698  21.321  1.00 91.12           N  
ATOM    688  H   ARG A  41     -32.765   2.075  22.216  1.00 91.12           H  
ATOM    689  CA  ARG A  41     -32.767   2.498  20.119  1.00 91.12           C  
ATOM    690  HA  ARG A  41     -32.725   1.849  19.244  1.00 91.12           H  
ATOM    691  C   ARG A  41     -31.711   3.575  19.926  1.00 91.12           C  
ATOM    692  CB  ARG A  41     -34.166   3.118  20.184  1.00 91.12           C  
ATOM    693  HB2 ARG A  41     -34.251   3.731  21.082  1.00 91.12           H  
ATOM    694  HB3 ARG A  41     -34.306   3.760  19.314  1.00 91.12           H  
ATOM    695  O   ARG A  41     -31.288   4.219  20.884  1.00 91.12           O  
ATOM    696  CG  ARG A  41     -35.259   2.044  20.186  1.00 91.12           C  
ATOM    697  HG2 ARG A  41     -35.169   1.428  21.081  1.00 91.12           H  
ATOM    698  HG3 ARG A  41     -35.151   1.412  19.305  1.00 91.12           H  
ATOM    699  CD  ARG A  41     -36.638   2.705  20.171  1.00 91.12           C  
ATOM    700  HD2 ARG A  41     -36.716   3.361  21.038  1.00 91.12           H  
ATOM    701  HD3 ARG A  41     -36.734   3.302  19.264  1.00 91.12           H  
ATOM    702  NE  ARG A  41     -37.712   1.697  20.215  1.00 91.12           N  
ATOM    703  HE  ARG A  41     -37.432   0.731  20.116  1.00 91.12           H  
ATOM    704  NH1 ARG A  41     -39.468   3.144  20.524  1.00 91.12           N  
ATOM    705 HH11 ARG A  41     -40.459   3.303  20.635  1.00 91.12           H  
ATOM    706 HH12 ARG A  41     -38.828   3.922  20.456  1.00 91.12           H  
ATOM    707  NH2 ARG A  41     -39.853   0.948  20.423  1.00 91.12           N  
ATOM    708 HH21 ARG A  41     -39.537  -0.004  20.306  1.00 91.12           H  
ATOM    709 HH22 ARG A  41     -40.839   1.130  20.543  1.00 91.12           H  
ATOM    710  CZ  ARG A  41     -39.000   1.933  20.387  1.00 91.12           C  
ATOM    711  N   VAL A  42     -31.319   3.806  18.681  1.00 91.85           N  
ATOM    712  H   VAL A  42     -31.720   3.262  17.931  1.00 91.85           H  
ATOM    713  CA  VAL A  42     -30.415   4.903  18.331  1.00 91.85           C  
ATOM    714  HA  VAL A  42     -29.588   4.935  19.041  1.00 91.85           H  
ATOM    715  C   VAL A  42     -31.185   6.215  18.402  1.00 91.85           C  
ATOM    716  CB  VAL A  42     -29.834   4.700  16.930  1.00 91.85           C  
ATOM    717  HB  VAL A  42     -30.649   4.649  16.208  1.00 91.85           H  
ATOM    718  O   VAL A  42     -32.190   6.379  17.717  1.00 91.85           O  
ATOM    719  CG1 VAL A  42     -28.906   5.856  16.550  1.00 91.85           C  
ATOM    720 HG11 VAL A  42     -28.501   5.659  15.557  1.00 91.85           H  
ATOM    721 HG12 VAL A  42     -29.464   6.790  16.488  1.00 91.85           H  
ATOM    722 HG13 VAL A  42     -28.090   5.951  17.267  1.00 91.85           H  
ATOM    723  CG2 VAL A  42     -29.034   3.399  16.846  1.00 91.85           C  
ATOM    724 HG21 VAL A  42     -28.816   3.213  15.794  1.00 91.85           H  
ATOM    725 HG22 VAL A  42     -28.104   3.494  17.406  1.00 91.85           H  
ATOM    726 HG23 VAL A  42     -29.605   2.549  17.218  1.00 91.85           H  
ATOM    727  N   VAL A  43     -30.712   7.149  19.225  1.00 89.87           N  
ATOM    728  H   VAL A  43     -29.902   6.926  19.785  1.00 89.87           H  
ATOM    729  CA  VAL A  43     -31.266   8.515  19.284  1.00 89.87           C  
ATOM    730  HA  VAL A  43     -32.318   8.490  19.001  1.00 89.87           H  
ATOM    731  C   VAL A  43     -30.561   9.425  18.275  1.00 89.87           C  
ATOM    732  CB  VAL A  43     -31.173   9.079  20.714  1.00 89.87           C  
ATOM    733  HB  VAL A  43     -30.124   9.144  21.007  1.00 89.87           H  
ATOM    734  O   VAL A  43     -31.168  10.351  17.748  1.00 89.87           O  
ATOM    735  CG1 VAL A  43     -31.802  10.472  20.843  1.00 89.87           C  
ATOM    736 HG11 VAL A  43     -31.770  10.803  21.881  1.00 89.87           H  
ATOM    737 HG12 VAL A  43     -32.837  10.446  20.501  1.00 89.87           H  
ATOM    738 HG13 VAL A  43     -31.249  11.191  20.239  1.00 89.87           H  
ATOM    739  CG2 VAL A  43     -31.898   8.167  21.711  1.00 89.87           C  
ATOM    740 HG21 VAL A  43     -31.406   7.195  21.752  1.00 89.87           H  
ATOM    741 HG22 VAL A  43     -31.861   8.614  22.704  1.00 89.87           H  
ATOM    742 HG23 VAL A  43     -32.936   8.033  21.408  1.00 89.87           H  
ATOM    743  N   GLY A  44     -29.285   9.150  17.996  1.00 90.17           N  
ATOM    744  H   GLY A  44     -28.842   8.393  18.498  1.00 90.17           H  
ATOM    745  CA  GLY A  44     -28.464   9.879  17.034  1.00 90.17           C  
ATOM    746  HA2 GLY A  44     -28.487   9.360  16.076  1.00 90.17           H  
ATOM    747  HA3 GLY A  44     -28.864  10.882  16.885  1.00 90.17           H  
ATOM    748  C   GLY A  44     -27.011  10.005  17.489  1.00 90.17           C  
ATOM    749  O   GLY A  44     -26.625   9.498  18.548  1.00 90.17           O  
ATOM    750  N   ALA A  45     -26.212  10.702  16.684  1.00 91.79           N  
ATOM    751  H   ALA A  45     -26.599  11.099  15.840  1.00 91.79           H  
ATOM    752  CA  ALA A  45     -24.856  11.099  17.041  1.00 91.79           C  
ATOM    753  HA  ALA A  45     -24.467  10.409  17.790  1.00 91.79           H  
ATOM    754  C   ALA A  45     -24.851  12.511  17.640  1.00 91.79           C  
ATOM    755  CB  ALA A  45     -23.955  10.985  15.810  1.00 91.79           C  
ATOM    756  HB1 ALA A  45     -22.945  11.306  16.064  1.00 91.79           H  
ATOM    757  HB2 ALA A  45     -24.336  11.612  15.004  1.00 91.79           H  
ATOM    758  HB3 ALA A  45     -23.924   9.946  15.481  1.00 91.79           H  
ATOM    759  O   ALA A  45     -25.457  13.431  17.089  1.00 91.79           O  
ATOM    760  N   ARG A  46     -24.160  12.698  18.767  1.00 91.83           N  
ATOM    761  H   ARG A  46     -23.688  11.900  19.168  1.00 91.83           H  
ATOM    762  CA  ARG A  46     -23.913  14.020  19.357  1.00 91.83           C  
ATOM    763  HA  ARG A  46     -24.671  14.709  18.986  1.00 91.83           H  
ATOM    764  C   ARG A  46     -22.576  14.579  18.889  1.00 91.83           C  
ATOM    765  CB  ARG A  46     -24.001  13.974  20.889  1.00 91.83           C  
ATOM    766  HB2 ARG A  46     -23.337  13.195  21.263  1.00 91.83           H  
ATOM    767  HB3 ARG A  46     -23.655  14.924  21.296  1.00 91.83           H  
ATOM    768  O   ARG A  46     -21.603  13.839  18.731  1.00 91.83           O  
ATOM    769  CG  ARG A  46     -25.419  13.713  21.412  1.00 91.83           C  
ATOM    770  HG2 ARG A  46     -25.767  12.750  21.038  1.00 91.83           H  
ATOM    771  HG3 ARG A  46     -25.356  13.682  22.499  1.00 91.83           H  
ATOM    772  CD  ARG A  46     -26.437  14.798  21.044  1.00 91.83           C  
ATOM    773  HD2 ARG A  46     -26.018  15.764  21.327  1.00 91.83           H  
ATOM    774  HD3 ARG A  46     -26.606  14.786  19.967  1.00 91.83           H  
ATOM    775  NE  ARG A  46     -27.721  14.573  21.736  1.00 91.83           N  
ATOM    776  HE  ARG A  46     -27.947  13.614  21.958  1.00 91.83           H  
ATOM    777  NH1 ARG A  46     -28.407  16.765  21.884  1.00 91.83           N  
ATOM    778 HH11 ARG A  46     -27.572  17.055  21.396  1.00 91.83           H  
ATOM    779 HH12 ARG A  46     -29.081  17.455  22.184  1.00 91.83           H  
ATOM    780  NH2 ARG A  46     -29.681  15.149  22.741  1.00 91.83           N  
ATOM    781 HH21 ARG A  46     -29.827  14.183  22.998  1.00 91.83           H  
ATOM    782 HH22 ARG A  46     -30.331  15.859  23.047  1.00 91.83           H  
ATOM    783  CZ  ARG A  46     -28.593  15.494  22.113  1.00 91.83           C  
ATOM    784  N   GLY A  47     -22.582  15.892  18.657  1.00 90.19           N  
ATOM    785  H   GLY A  47     -23.439  16.395  18.838  1.00 90.19           H  
ATOM    786  CA  GLY A  47     -21.414  16.687  18.298  1.00 90.19           C  
ATOM    787  HA2 GLY A  47     -21.740  17.695  18.040  1.00 90.19           H  
ATOM    788  HA3 GLY A  47     -20.928  16.249  17.426  1.00 90.19           H  
ATOM    789  C   GLY A  47     -20.383  16.790  19.426  1.00 90.19           C  
ATOM    790  O   GLY A  47     -20.555  16.180  20.484  1.00 90.19           O  
ATOM    791  N   PRO A  48     -19.307  17.552  19.194  1.00 92.20           N  
ATOM    792  CA  PRO A  48     -18.227  17.685  20.152  1.00 92.20           C  
ATOM    793  HA  PRO A  48     -17.960  16.714  20.568  1.00 92.20           H  
ATOM    794  C   PRO A  48     -18.608  18.628  21.296  1.00 92.20           C  
ATOM    795  CB  PRO A  48     -17.071  18.203  19.315  1.00 92.20           C  
ATOM    796  HB2 PRO A  48     -16.320  18.724  19.908  1.00 92.20           H  
ATOM    797  HB3 PRO A  48     -16.644  17.337  18.807  1.00 92.20           H  
ATOM    798  O   PRO A  48     -19.544  19.421  21.187  1.00 92.20           O  
ATOM    799  CG  PRO A  48     -17.735  19.110  18.278  1.00 92.20           C  
ATOM    800  HG2 PRO A  48     -17.841  20.116  18.686  1.00 92.20           H  
ATOM    801  HG3 PRO A  48     -17.169  19.133  17.347  1.00 92.20           H  
ATOM    802  CD  PRO A  48     -19.118  18.485  18.086  1.00 92.20           C  
ATOM    803  HD2 PRO A  48     -19.875  19.268  18.125  1.00 92.20           H  
ATOM    804  HD3 PRO A  48     -19.181  17.975  17.125  1.00 92.20           H  
ATOM    805  N   GLY A  49     -17.851  18.551  22.386  1.00 92.82           N  
ATOM    806  H   GLY A  49     -17.116  17.859  22.407  1.00 92.82           H  
ATOM    807  CA  GLY A  49     -18.064  19.342  23.590  1.00 92.82           C  
ATOM    808  HA2 GLY A  49     -17.097  19.665  23.976  1.00 92.82           H  
ATOM    809  HA3 GLY A  49     -18.637  20.236  23.345  1.00 92.82           H  
ATOM    810  C   GLY A  49     -18.790  18.583  24.697  1.00 92.82           C  
ATOM    811  O   GLY A  49     -18.813  17.350  24.736  1.00 92.82           O  
ATOM    812  N   LEU A  50     -19.328  19.358  25.638  1.00 89.13           N  
ATOM    813  H   LEU A  50     -19.306  20.357  25.495  1.00 89.13           H  
ATOM    814  CA  LEU A  50     -20.039  18.876  26.816  1.00 89.13           C  
ATOM    815  HA  LEU A  50     -19.535  17.990  27.202  1.00 89.13           H  
ATOM    816  C   LEU A  50     -21.483  18.519  26.451  1.00 89.13           C  
ATOM    817  CB  LEU A  50     -20.007  19.992  27.878  1.00 89.13           C  
ATOM    818  HB2 LEU A  50     -18.993  20.385  27.962  1.00 89.13           H  
ATOM    819  HB3 LEU A  50     -20.639  20.809  27.530  1.00 89.13           H  
ATOM    820  O   LEU A  50     -22.227  19.364  25.955  1.00 89.13           O  
ATOM    821  CG  LEU A  50     -20.492  19.552  29.269  1.00 89.13           C  
ATOM    822  HG  LEU A  50     -21.403  18.959  29.191  1.00 89.13           H  
ATOM    823  CD1 LEU A  50     -19.406  18.743  29.964  1.00 89.13           C  
ATOM    824 HD11 LEU A  50     -19.599  18.726  31.036  1.00 89.13           H  
ATOM    825 HD12 LEU A  50     -18.438  19.227  29.834  1.00 89.13           H  
ATOM    826 HD13 LEU A  50     -19.388  17.731  29.561  1.00 89.13           H  
ATOM    827  CD2 LEU A  50     -20.782  20.769  30.145  1.00 89.13           C  
ATOM    828 HD21 LEU A  50     -21.148  20.447  31.119  1.00 89.13           H  
ATOM    829 HD22 LEU A  50     -19.878  21.365  30.275  1.00 89.13           H  
ATOM    830 HD23 LEU A  50     -21.551  21.382  29.675  1.00 89.13           H  
ATOM    831  N   PHE A  51     -21.906  17.296  26.752  1.00 90.05           N  
ATOM    832  H   PHE A  51     -21.253  16.629  27.138  1.00 90.05           H  
ATOM    833  CA  PHE A  51     -23.313  16.913  26.685  1.00 90.05           C  
ATOM    834  HA  PHE A  51     -23.917  17.813  26.798  1.00 90.05           H  
ATOM    835  C   PHE A  51     -23.694  15.990  27.839  1.00 90.05           C  
ATOM    836  CB  PHE A  51     -23.658  16.297  25.320  1.00 90.05           C  
ATOM    837  HB2 PHE A  51     -23.428  17.026  24.542  1.00 90.05           H  
ATOM    838  HB3 PHE A  51     -24.732  16.113  25.275  1.00 90.05           H  
ATOM    839  O   PHE A  51     -22.852  15.357  28.478  1.00 90.05           O  
ATOM    840  CG  PHE A  51     -22.929  15.008  25.016  1.00 90.05           C  
ATOM    841  CD1 PHE A  51     -21.657  15.072  24.431  1.00 90.05           C  
ATOM    842  HD1 PHE A  51     -21.214  16.026  24.186  1.00 90.05           H  
ATOM    843  CD2 PHE A  51     -23.499  13.756  25.322  1.00 90.05           C  
ATOM    844  HD2 PHE A  51     -24.480  13.700  25.770  1.00 90.05           H  
ATOM    845  CE1 PHE A  51     -20.944  13.897  24.181  1.00 90.05           C  
ATOM    846  HE1 PHE A  51     -19.971  13.988  23.720  1.00 90.05           H  
ATOM    847  CE2 PHE A  51     -22.776  12.576  25.062  1.00 90.05           C  
ATOM    848  HE2 PHE A  51     -23.200  11.608  25.283  1.00 90.05           H  
ATOM    849  CZ  PHE A  51     -21.485  12.648  24.521  1.00 90.05           C  
ATOM    850  HZ  PHE A  51     -20.911  11.748  24.360  1.00 90.05           H  
ATOM    851  N   PHE A  52     -24.997  15.923  28.093  1.00 89.40           N  
ATOM    852  H   PHE A  52     -25.634  16.445  27.508  1.00 89.40           H  
ATOM    853  CA  PHE A  52     -25.577  15.108  29.148  1.00 89.40           C  
ATOM    854  HA  PHE A  52     -24.793  14.824  29.850  1.00 89.40           H  
ATOM    855  C   PHE A  52     -26.175  13.833  28.556  1.00 89.40           C  
ATOM    856  CB  PHE A  52     -26.606  15.929  29.931  1.00 89.40           C  
ATOM    857  HB2 PHE A  52     -27.066  15.285  30.680  1.00 89.40           H  
ATOM    858  HB3 PHE A  52     -27.395  16.258  29.255  1.00 89.40           H  
ATOM    859  O   PHE A  52     -26.911  13.888  27.568  1.00 89.40           O  
ATOM    860  CG  PHE A  52     -26.006  17.136  30.629  1.00 89.40           C  
ATOM    861  CD1 PHE A  52     -25.495  17.010  31.934  1.00 89.40           C  
ATOM    862  HD1 PHE A  52     -25.533  16.058  32.444  1.00 89.40           H  
ATOM    863  CD2 PHE A  52     -25.947  18.382  29.975  1.00 89.40           C  
ATOM    864  HD2 PHE A  52     -26.340  18.490  28.975  1.00 89.40           H  
ATOM    865  CE1 PHE A  52     -24.953  18.130  32.587  1.00 89.40           C  
ATOM    866  HE1 PHE A  52     -24.592  18.041  33.601  1.00 89.40           H  
ATOM    867  CE2 PHE A  52     -25.372  19.493  30.618  1.00 89.40           C  
ATOM    868  HE2 PHE A  52     -25.320  20.446  30.113  1.00 89.40           H  
ATOM    869  CZ  PHE A  52     -24.875  19.367  31.926  1.00 89.40           C  
ATOM    870  HZ  PHE A  52     -24.447  20.222  32.427  1.00 89.40           H  
ATOM    871  N   ILE A  53     -25.862  12.702  29.179  1.00 89.84           N  
ATOM    872  H   ILE A  53     -25.232  12.759  29.966  1.00 89.84           H  
ATOM    873  CA  ILE A  53     -26.499  11.406  28.947  1.00 89.84           C  
ATOM    874  HA  ILE A  53     -27.286  11.525  28.202  1.00 89.84           H  
ATOM    875  C   ILE A  53     -27.172  10.939  30.227  1.00 89.84           C  
ATOM    876  CB  ILE A  53     -25.509  10.346  28.423  1.00 89.84           C  
ATOM    877  HB  ILE A  53     -26.068   9.422  28.278  1.00 89.84           H  
ATOM    878  O   ILE A  53     -26.731  11.270  31.323  1.00 89.84           O  
ATOM    879  CG1 ILE A  53     -24.338  10.056  29.393  1.00 89.84           C  
ATOM    880 HG12 ILE A  53     -23.681  10.925  29.446  1.00 89.84           H  
ATOM    881 HG13 ILE A  53     -24.728   9.868  30.393  1.00 89.84           H  
ATOM    882  CG2 ILE A  53     -24.991  10.799  27.055  1.00 89.84           C  
ATOM    883 HG21 ILE A  53     -24.320  11.647  27.197  1.00 89.84           H  
ATOM    884 HG22 ILE A  53     -25.831  11.108  26.433  1.00 89.84           H  
ATOM    885 HG23 ILE A  53     -24.467   9.983  26.557  1.00 89.84           H  
ATOM    886  CD1 ILE A  53     -23.510   8.828  28.996  1.00 89.84           C  
ATOM    887 HD11 ILE A  53     -22.742   8.656  29.749  1.00 89.84           H  
ATOM    888 HD12 ILE A  53     -24.156   7.952  28.945  1.00 89.84           H  
ATOM    889 HD13 ILE A  53     -23.031   8.981  28.029  1.00 89.84           H  
ATOM    890  N   ILE A  54     -28.227  10.144  30.107  1.00 89.50           N  
ATOM    891  H   ILE A  54     -28.577   9.959  29.178  1.00 89.50           H  
ATOM    892  CA  ILE A  54     -28.875   9.535  31.271  1.00 89.50           C  
ATOM    893  HA  ILE A  54     -28.749  10.203  32.123  1.00 89.50           H  
ATOM    894  C   ILE A  54     -28.177   8.194  31.563  1.00 89.50           C  
ATOM    895  CB  ILE A  54     -30.393   9.392  31.041  1.00 89.50           C  
ATOM    896  HB  ILE A  54     -30.566   8.672  30.241  1.00 89.50           H  
ATOM    897  O   ILE A  54     -28.478   7.219  30.876  1.00 89.50           O  
ATOM    898  CG1 ILE A  54     -31.049  10.736  30.637  1.00 89.50           C  
ATOM    899 HG12 ILE A  54     -30.483  11.200  29.829  1.00 89.50           H  
ATOM    900 HG13 ILE A  54     -31.039  11.419  31.486  1.00 89.50           H  
ATOM    901  CG2 ILE A  54     -31.017   8.862  32.344  1.00 89.50           C  
ATOM    902 HG21 ILE A  54     -30.693   7.840  32.536  1.00 89.50           H  
ATOM    903 HG22 ILE A  54     -32.105   8.880  32.276  1.00 89.50           H  
ATOM    904 HG23 ILE A  54     -30.727   9.498  33.181  1.00 89.50           H  
ATOM    905  CD1 ILE A  54     -32.484  10.587  30.117  1.00 89.50           C  
ATOM    906 HD11 ILE A  54     -32.507   9.877  29.291  1.00 89.50           H  
ATOM    907 HD12 ILE A  54     -32.835  11.555  29.757  1.00 89.50           H  
ATOM    908 HD13 ILE A  54     -33.155  10.252  30.908  1.00 89.50           H  
ATOM    909  N   PRO A  55     -27.283   8.082  32.568  1.00 82.10           N  
ATOM    910  CA  PRO A  55     -26.315   6.977  32.679  1.00 82.10           C  
ATOM    911  HA  PRO A  55     -25.691   6.968  31.786  1.00 82.10           H  
ATOM    912  C   PRO A  55     -26.930   5.570  32.812  1.00 82.10           C  
ATOM    913  CB  PRO A  55     -25.436   7.336  33.889  1.00 82.10           C  
ATOM    914  HB2 PRO A  55     -25.138   6.459  34.464  1.00 82.10           H  
ATOM    915  HB3 PRO A  55     -24.553   7.871  33.540  1.00 82.10           H  
ATOM    916  O   PRO A  55     -26.263   4.579  32.530  1.00 82.10           O  
ATOM    917  CG  PRO A  55     -26.301   8.286  34.715  1.00 82.10           C  
ATOM    918  HG2 PRO A  55     -26.994   7.708  35.327  1.00 82.10           H  
ATOM    919  HG3 PRO A  55     -25.701   8.955  35.332  1.00 82.10           H  
ATOM    920  CD  PRO A  55     -27.066   9.044  33.639  1.00 82.10           C  
ATOM    921  HD2 PRO A  55     -28.004   9.423  34.044  1.00 82.10           H  
ATOM    922  HD3 PRO A  55     -26.448   9.866  33.279  1.00 82.10           H  
ATOM    923  N   ILE A  56     -28.200   5.463  33.219  1.00 84.75           N  
ATOM    924  H   ILE A  56     -28.684   6.320  33.448  1.00 84.75           H  
ATOM    925  CA  ILE A  56     -28.916   4.183  33.360  1.00 84.75           C  
ATOM    926  HA  ILE A  56     -28.198   3.399  33.602  1.00 84.75           H  
ATOM    927  C   ILE A  56     -29.600   3.758  32.052  1.00 84.75           C  
ATOM    928  CB  ILE A  56     -29.921   4.282  34.533  1.00 84.75           C  
ATOM    929  HB  ILE A  56     -30.559   5.149  34.365  1.00 84.75           H  
ATOM    930  O   ILE A  56     -29.603   2.579  31.700  1.00 84.75           O  
ATOM    931  CG1 ILE A  56     -29.161   4.476  35.868  1.00 84.75           C  
ATOM    932 HG12 ILE A  56     -28.402   5.250  35.760  1.00 84.75           H  
ATOM    933 HG13 ILE A  56     -28.651   3.549  36.129  1.00 84.75           H  
ATOM    934  CG2 ILE A  56     -30.823   3.035  34.613  1.00 84.75           C  
ATOM    935 HG21 ILE A  56     -30.215   2.134  34.702  1.00 84.75           H  
ATOM    936 HG22 ILE A  56     -31.497   3.096  35.467  1.00 84.75           H  
ATOM    937 HG23 ILE A  56     -31.448   2.955  33.724  1.00 84.75           H  
ATOM    938  CD1 ILE A  56     -30.062   4.894  37.037  1.00 84.75           C  
ATOM    939 HD11 ILE A  56     -29.444   5.105  37.909  1.00 84.75           H  
ATOM    940 HD12 ILE A  56     -30.621   5.792  36.772  1.00 84.75           H  
ATOM    941 HD13 ILE A  56     -30.758   4.096  37.296  1.00 84.75           H  
ATOM    942  N   PHE A  57     -30.194   4.707  31.328  1.00 88.36           N  
ATOM    943  H   PHE A  57     -30.061   5.670  31.601  1.00 88.36           H  
ATOM    944  CA  PHE A  57     -31.035   4.417  30.161  1.00 88.36           C  
ATOM    945  HA  PHE A  57     -31.322   3.366  30.174  1.00 88.36           H  
ATOM    946  C   PHE A  57     -30.319   4.646  28.832  1.00 88.36           C  
ATOM    947  CB  PHE A  57     -32.313   5.258  30.246  1.00 88.36           C  
ATOM    948  HB2 PHE A  57     -32.045   6.314  30.236  1.00 88.36           H  
ATOM    949  HB3 PHE A  57     -32.919   5.065  29.361  1.00 88.36           H  
ATOM    950  O   PHE A  57     -30.751   4.117  27.804  1.00 88.36           O  
ATOM    951  CG  PHE A  57     -33.159   4.955  31.468  1.00 88.36           C  
ATOM    952  CD1 PHE A  57     -33.704   3.671  31.642  1.00 88.36           C  
ATOM    953  HD1 PHE A  57     -33.485   2.895  30.923  1.00 88.36           H  
ATOM    954  CD2 PHE A  57     -33.394   5.939  32.443  1.00 88.36           C  
ATOM    955  HD2 PHE A  57     -32.988   6.932  32.318  1.00 88.36           H  
ATOM    956  CE1 PHE A  57     -34.499   3.379  32.763  1.00 88.36           C  
ATOM    957  HE1 PHE A  57     -34.912   2.390  32.893  1.00 88.36           H  
ATOM    958  CE2 PHE A  57     -34.170   5.647  33.577  1.00 88.36           C  
ATOM    959  HE2 PHE A  57     -34.351   6.408  34.322  1.00 88.36           H  
ATOM    960  CZ  PHE A  57     -34.731   4.368  33.733  1.00 88.36           C  
ATOM    961  HZ  PHE A  57     -35.332   4.144  34.601  1.00 88.36           H  
ATOM    962  N   GLU A  58     -29.242   5.428  28.851  1.00 92.40           N  
ATOM    963  H   GLU A  58     -28.928   5.809  29.732  1.00 92.40           H  
ATOM    964  CA  GLU A  58     -28.485   5.837  27.682  1.00 92.40           C  
ATOM    965  HA  GLU A  58     -28.954   5.393  26.803  1.00 92.40           H  
ATOM    966  C   GLU A  58     -27.043   5.340  27.757  1.00 92.40           C  
ATOM    967  CB  GLU A  58     -28.542   7.355  27.486  1.00 92.40           C  
ATOM    968  HB2 GLU A  58     -28.141   7.854  28.368  1.00 92.40           H  
ATOM    969  HB3 GLU A  58     -27.920   7.616  26.630  1.00 92.40           H  
ATOM    970  O   GLU A  58     -26.334   5.549  28.739  1.00 92.40           O  
ATOM    971  CG  GLU A  58     -29.976   7.830  27.215  1.00 92.40           C  
ATOM    972  HG2 GLU A  58     -30.612   7.601  28.070  1.00 92.40           H  
ATOM    973  HG3 GLU A  58     -30.362   7.281  26.355  1.00 92.40           H  
ATOM    974  CD  GLU A  58     -30.063   9.330  26.928  1.00 92.40           C  
ATOM    975  OE1 GLU A  58     -31.079   9.728  26.307  1.00 92.40           O  
ATOM    976  OE2 GLU A  58     -29.147  10.075  27.330  1.00 92.40           O  
ATOM    977  N   LYS A  59     -26.594   4.702  26.677  1.00 90.37           N  
ATOM    978  H   LYS A  59     -27.241   4.571  25.912  1.00 90.37           H  
ATOM    979  CA  LYS A  59     -25.199   4.308  26.473  1.00 90.37           C  
ATOM    980  HA  LYS A  59     -24.623   4.545  27.368  1.00 90.37           H  
ATOM    981  C   LYS A  59     -24.625   5.119  25.322  1.00 90.37           C  
ATOM    982  CB  LYS A  59     -25.095   2.798  26.217  1.00 90.37           C  
ATOM    983  HB2 LYS A  59     -25.703   2.534  25.352  1.00 90.37           H  
ATOM    984  HB3 LYS A  59     -24.056   2.553  25.995  1.00 90.37           H  
ATOM    985  O   LYS A  59     -25.247   5.203  24.268  1.00 90.37           O  
ATOM    986  CG  LYS A  59     -25.551   1.978  27.433  1.00 90.37           C  
ATOM    987  HG2 LYS A  59     -26.603   2.181  27.638  1.00 90.37           H  
ATOM    988  HG3 LYS A  59     -24.962   2.269  28.302  1.00 90.37           H  
ATOM    989  CD  LYS A  59     -25.375   0.476  27.181  1.00 90.37           C  
ATOM    990  HD2 LYS A  59     -25.968   0.188  26.313  1.00 90.37           H  
ATOM    991  HD3 LYS A  59     -24.323   0.267  26.985  1.00 90.37           H  
ATOM    992  CE  LYS A  59     -25.839  -0.306  28.414  1.00 90.37           C  
ATOM    993  HE2 LYS A  59     -26.884  -0.064  28.608  1.00 90.37           H  
ATOM    994  HE3 LYS A  59     -25.263   0.033  29.275  1.00 90.37           H  
ATOM    995  NZ  LYS A  59     -25.674  -1.771  28.235  1.00 90.37           N  
ATOM    996  HZ1 LYS A  59     -24.703  -2.002  28.079  1.00 90.37           H  
ATOM    997  HZ2 LYS A  59     -25.985  -2.259  29.063  1.00 90.37           H  
ATOM    998  HZ3 LYS A  59     -26.218  -2.099  27.449  1.00 90.37           H  
ATOM    999  N   ALA A  60     -23.444   5.692  25.515  1.00 91.75           N  
ATOM   1000  H   ALA A  60     -22.981   5.563  26.404  1.00 91.75           H  
ATOM   1001  CA  ALA A  60     -22.722   6.417  24.477  1.00 91.75           C  
ATOM   1002  HA  ALA A  60     -23.384   6.608  23.632  1.00 91.75           H  
ATOM   1003  C   ALA A  60     -21.540   5.579  23.978  1.00 91.75           C  
ATOM   1004  CB  ALA A  60     -22.290   7.780  25.029  1.00 91.75           C  
ATOM   1005  HB1 ALA A  60     -23.170   8.361  25.306  1.00 91.75           H  
ATOM   1006  HB2 ALA A  60     -21.732   8.321  24.266  1.00 91.75           H  
ATOM   1007  HB3 ALA A  60     -21.652   7.646  25.903  1.00 91.75           H  
ATOM   1008  O   ALA A  60     -20.707   5.154  24.777  1.00 91.75           O  
ATOM   1009  N   VAL A  61     -21.462   5.365  22.665  1.00 93.13           N  
ATOM   1010  H   VAL A  61     -22.203   5.720  22.078  1.00 93.13           H  
ATOM   1011  CA  VAL A  61     -20.303   4.766  21.990  1.00 93.13           C  
ATOM   1012  HA  VAL A  61     -19.632   4.327  22.729  1.00 93.13           H  
ATOM   1013  C   VAL A  61     -19.559   5.879  21.267  1.00 93.13           C  
ATOM   1014  CB  VAL A  61     -20.726   3.645  21.022  1.00 93.13           C  
ATOM   1015  HB  VAL A  61     -21.402   4.049  20.269  1.00 93.13           H  
ATOM   1016  O   VAL A  61     -20.136   6.553  20.417  1.00 93.13           O  
ATOM   1017  CG1 VAL A  61     -19.511   3.032  20.313  1.00 93.13           C  
ATOM   1018 HG11 VAL A  61     -19.018   3.778  19.691  1.00 93.13           H  
ATOM   1019 HG12 VAL A  61     -18.799   2.645  21.042  1.00 93.13           H  
ATOM   1020 HG13 VAL A  61     -19.834   2.219  19.663  1.00 93.13           H  
ATOM   1021  CG2 VAL A  61     -21.452   2.521  21.775  1.00 93.13           C  
ATOM   1022 HG21 VAL A  61     -20.807   2.116  22.556  1.00 93.13           H  
ATOM   1023 HG22 VAL A  61     -22.369   2.901  22.225  1.00 93.13           H  
ATOM   1024 HG23 VAL A  61     -21.717   1.724  21.080  1.00 93.13           H  
ATOM   1025  N   ILE A  62     -18.298   6.102  21.632  1.00 93.93           N  
ATOM   1026  H   ILE A  62     -17.860   5.472  22.290  1.00 93.93           H  
ATOM   1027  CA  ILE A  62     -17.460   7.142  21.029  1.00 93.93           C  
ATOM   1028  HA  ILE A  62     -18.100   7.961  20.703  1.00 93.93           H  
ATOM   1029  C   ILE A  62     -16.774   6.559  19.793  1.00 93.93           C  
ATOM   1030  CB  ILE A  62     -16.456   7.727  22.049  1.00 93.93           C  
ATOM   1031  HB  ILE A  62     -15.783   6.933  22.371  1.00 93.93           H  
ATOM   1032  O   ILE A  62     -16.186   5.481  19.861  1.00 93.93           O  
ATOM   1033  CG1 ILE A  62     -17.202   8.285  23.287  1.00 93.93           C  
ATOM   1034 HG12 ILE A  62     -17.830   9.124  22.985  1.00 93.93           H  
ATOM   1035 HG13 ILE A  62     -17.851   7.514  23.703  1.00 93.93           H  
ATOM   1036  CG2 ILE A  62     -15.625   8.841  21.385  1.00 93.93           C  
ATOM   1037 HG21 ILE A  62     -15.066   8.454  20.533  1.00 93.93           H  
ATOM   1038 HG22 ILE A  62     -16.279   9.646  21.052  1.00 93.93           H  
ATOM   1039 HG23 ILE A  62     -14.890   9.246  22.081  1.00 93.93           H  
ATOM   1040  CD1 ILE A  62     -16.280   8.738  24.426  1.00 93.93           C  
ATOM   1041 HD11 ILE A  62     -16.883   8.996  25.296  1.00 93.93           H  
ATOM   1042 HD12 ILE A  62     -15.594   7.934  24.693  1.00 93.93           H  
ATOM   1043 HD13 ILE A  62     -15.711   9.620  24.132  1.00 93.93           H  
ATOM   1044  N   VAL A  63     -16.861   7.273  18.675  1.00 95.07           N  
ATOM   1045  H   VAL A  63     -17.395   8.130  18.700  1.00 95.07           H  
ATOM   1046  CA  VAL A  63     -16.254   6.908  17.392  1.00 95.07           C  
ATOM   1047  HA  VAL A  63     -15.659   6.003  17.517  1.00 95.07           H  
ATOM   1048  C   VAL A  63     -15.326   8.033  16.946  1.00 95.07           C  
ATOM   1049  CB  VAL A  63     -17.333   6.629  16.330  1.00 95.07           C  
ATOM   1050  HB  VAL A  63     -17.900   7.541  16.144  1.00 95.07           H  
ATOM   1051  O   VAL A  63     -15.711   9.202  16.984  1.00 95.07           O  
ATOM   1052  CG1 VAL A  63     -16.712   6.162  15.008  1.00 95.07           C  
ATOM   1053 HG11 VAL A  63     -16.066   5.300  15.173  1.00 95.07           H  
ATOM   1054 HG12 VAL A  63     -17.502   5.883  14.310  1.00 95.07           H  
ATOM   1055 HG13 VAL A  63     -16.131   6.966  14.557  1.00 95.07           H  
ATOM   1056  CG2 VAL A  63     -18.316   5.542  16.787  1.00 95.07           C  
ATOM   1057 HG21 VAL A  63     -18.856   5.868  17.676  1.00 95.07           H  
ATOM   1058 HG22 VAL A  63     -17.781   4.618  17.007  1.00 95.07           H  
ATOM   1059 HG23 VAL A  63     -19.046   5.363  15.997  1.00 95.07           H  
ATOM   1060  N   ASP A  64     -14.116   7.675  16.523  1.00 95.70           N  
ATOM   1061  H   ASP A  64     -13.878   6.694  16.491  1.00 95.70           H  
ATOM   1062  CA  ASP A  64     -13.138   8.604  15.953  1.00 95.70           C  
ATOM   1063  HA  ASP A  64     -13.195   9.551  16.490  1.00 95.70           H  
ATOM   1064  C   ASP A  64     -13.453   8.865  14.469  1.00 95.70           C  
ATOM   1065  CB  ASP A  64     -11.726   8.030  16.161  1.00 95.70           C  
ATOM   1066  HB2 ASP A  64     -11.561   7.206  15.466  1.00 95.70           H  
ATOM   1067  HB3 ASP A  64     -11.660   7.632  17.174  1.00 95.70           H  
ATOM   1068  O   ASP A  64     -13.695   7.932  13.701  1.00 95.70           O  
ATOM   1069  CG  ASP A  64     -10.612   9.068  15.991  1.00 95.70           C  
ATOM   1070  OD1 ASP A  64     -10.775  10.046  15.233  1.00 95.70           O  
ATOM   1071  OD2 ASP A  64      -9.556   8.925  16.644  1.00 95.70           O  
ATOM   1072  N   LEU A  65     -13.467  10.137  14.071  1.00 95.49           N  
ATOM   1073  H   LEU A  65     -13.197  10.838  14.746  1.00 95.49           H  
ATOM   1074  CA  LEU A  65     -13.736  10.582  12.700  1.00 95.49           C  
ATOM   1075  HA  LEU A  65     -14.281   9.802  12.168  1.00 95.49           H  
ATOM   1076  C   LEU A  65     -12.462  10.848  11.883  1.00 95.49           C  
ATOM   1077  CB  LEU A  65     -14.603  11.850  12.731  1.00 95.49           C  
ATOM   1078  HB2 LEU A  65     -14.035  12.643  13.217  1.00 95.49           H  
ATOM   1079  HB3 LEU A  65     -14.768  12.150  11.696  1.00 95.49           H  
ATOM   1080  O   LEU A  65     -12.551  11.224  10.710  1.00 95.49           O  
ATOM   1081  CG  LEU A  65     -15.974  11.742  13.416  1.00 95.49           C  
ATOM   1082  HG  LEU A  65     -15.852  11.559  14.484  1.00 95.49           H  
ATOM   1083  CD1 LEU A  65     -16.668  13.096  13.220  1.00 95.49           C  
ATOM   1084 HD11 LEU A  65     -16.549  13.431  12.189  1.00 95.49           H  
ATOM   1085 HD12 LEU A  65     -16.221  13.830  13.890  1.00 95.49           H  
ATOM   1086 HD13 LEU A  65     -17.739  13.013  13.403  1.00 95.49           H  
ATOM   1087  CD2 LEU A  65     -16.865  10.644  12.829  1.00 95.49           C  
ATOM   1088 HD21 LEU A  65     -16.392   9.672  12.971  1.00 95.49           H  
ATOM   1089 HD22 LEU A  65     -17.018  10.817  11.764  1.00 95.49           H  
ATOM   1090 HD23 LEU A  65     -17.829  10.632  13.339  1.00 95.49           H  
ATOM   1091  N   ARG A  66     -11.275  10.706  12.482  1.00 97.07           N  
ATOM   1092  H   ARG A  66     -11.256  10.398  13.444  1.00 97.07           H  
ATOM   1093  CA  ARG A  66      -9.998  10.916  11.789  1.00 97.07           C  
ATOM   1094  HA  ARG A  66     -10.064  11.848  11.228  1.00 97.07           H  
ATOM   1095  C   ARG A  66      -9.734   9.810  10.777  1.00 97.07           C  
ATOM   1096  CB  ARG A  66      -8.843  11.021  12.797  1.00 97.07           C  
ATOM   1097  HB2 ARG A  66      -8.816  10.120  13.409  1.00 97.07           H  
ATOM   1098  HB3 ARG A  66      -7.897  11.102  12.262  1.00 97.07           H  
ATOM   1099  O   ARG A  66     -10.242   8.695  10.890  1.00 97.07           O  
ATOM   1100  CG  ARG A  66      -9.018  12.261  13.681  1.00 97.07           C  
ATOM   1101  HG2 ARG A  66      -9.985  12.195  14.179  1.00 97.07           H  
ATOM   1102  HG3 ARG A  66      -9.010  13.151  13.052  1.00 97.07           H  
ATOM   1103  CD  ARG A  66      -7.928  12.400  14.744  1.00 97.07           C  
ATOM   1104  HD2 ARG A  66      -6.957  12.386  14.249  1.00 97.07           H  
ATOM   1105  HD3 ARG A  66      -8.057  13.362  15.241  1.00 97.07           H  
ATOM   1106  NE  ARG A  66      -8.004  11.328  15.750  1.00 97.07           N  
ATOM   1107  HE  ARG A  66      -8.817  10.729  15.734  1.00 97.07           H  
ATOM   1108  NH1 ARG A  66      -6.012  11.766  16.798  1.00 97.07           N  
ATOM   1109 HH11 ARG A  66      -5.304  11.493  17.465  1.00 97.07           H  
ATOM   1110 HH12 ARG A  66      -5.866  12.520  16.142  1.00 97.07           H  
ATOM   1111  NH2 ARG A  66      -7.275  10.057  17.477  1.00 97.07           N  
ATOM   1112 HH21 ARG A  66      -8.109   9.511  17.315  1.00 97.07           H  
ATOM   1113 HH22 ARG A  66      -6.585   9.755  18.150  1.00 97.07           H  
ATOM   1114  CZ  ARG A  66      -7.102  11.058  16.671  1.00 97.07           C  
ATOM   1115  N   THR A  67      -8.894  10.131   9.797  1.00 96.98           N  
ATOM   1116  H   THR A  67      -8.535  11.073   9.742  1.00 96.98           H  
ATOM   1117  CA  THR A  67      -8.335   9.131   8.888  1.00 96.98           C  
ATOM   1118  HA  THR A  67      -9.151   8.565   8.439  1.00 96.98           H  
ATOM   1119  C   THR A  67      -7.471   8.160   9.680  1.00 96.98           C  
ATOM   1120  CB  THR A  67      -7.532   9.777   7.755  1.00 96.98           C  
ATOM   1121  HB  THR A  67      -6.648  10.266   8.165  1.00 96.98           H  
ATOM   1122  O   THR A  67      -6.523   8.563  10.353  1.00 96.98           O  
ATOM   1123  CG2 THR A  67      -7.109   8.759   6.698  1.00 96.98           C  
ATOM   1124 HG21 THR A  67      -6.584   9.261   5.886  1.00 96.98           H  
ATOM   1125 HG22 THR A  67      -6.435   8.022   7.136  1.00 96.98           H  
ATOM   1126 HG23 THR A  67      -7.983   8.243   6.302  1.00 96.98           H  
ATOM   1127  OG1 THR A  67      -8.329  10.742   7.099  1.00 96.98           O  
ATOM   1128  HG1 THR A  67      -7.763  11.171   6.453  1.00 96.98           H  
ATOM   1129  N   GLN A  68      -7.824   6.886   9.596  1.00 95.93           N  
ATOM   1130  H   GLN A  68      -8.610   6.649   9.008  1.00 95.93           H  
ATOM   1131  CA  GLN A  68      -7.108   5.767  10.179  1.00 95.93           C  
ATOM   1132  HA  GLN A  68      -6.346   6.137  10.865  1.00 95.93           H  
ATOM   1133  C   GLN A  68      -6.405   4.992   9.069  1.00 95.93           C  
ATOM   1134  CB  GLN A  68      -8.080   4.881  10.969  1.00 95.93           C  
ATOM   1135  HB2 GLN A  68      -7.559   3.979  11.291  1.00 95.93           H  
ATOM   1136  HB3 GLN A  68      -8.909   4.588  10.325  1.00 95.93           H  
ATOM   1137  O   GLN A  68      -6.883   4.922   7.933  1.00 95.93           O  
ATOM   1138  CG  GLN A  68      -8.624   5.605  12.210  1.00 95.93           C  
ATOM   1139  HG2 GLN A  68      -9.103   6.539  11.914  1.00 95.93           H  
ATOM   1140  HG3 GLN A  68      -7.800   5.845  12.883  1.00 95.93           H  
ATOM   1141  CD  GLN A  68      -9.633   4.751  12.964  1.00 95.93           C  
ATOM   1142  NE2 GLN A  68     -10.900   5.108  12.954  1.00 95.93           N  
ATOM   1143 HE21 GLN A  68     -11.182   5.967  12.504  1.00 95.93           H  
ATOM   1144 HE22 GLN A  68     -11.536   4.530  13.485  1.00 95.93           H  
ATOM   1145  OE1 GLN A  68      -9.305   3.749  13.576  1.00 95.93           O  
ATOM   1146  N   VAL A  69      -5.259   4.424   9.423  1.00 97.18           N  
ATOM   1147  H   VAL A  69      -4.968   4.477  10.389  1.00 97.18           H  
ATOM   1148  CA  VAL A  69      -4.453   3.585   8.540  1.00 97.18           C  
ATOM   1149  HA  VAL A  69      -4.758   3.739   7.505  1.00 97.18           H  
ATOM   1150  C   VAL A  69      -4.715   2.133   8.912  1.00 97.18           C  
ATOM   1151  CB  VAL A  69      -2.959   3.937   8.652  1.00 97.18           C  
ATOM   1152  HB  VAL A  69      -2.585   3.651   9.635  1.00 97.18           H  
ATOM   1153  O   VAL A  69      -4.606   1.766  10.082  1.00 97.18           O  
ATOM   1154  CG1 VAL A  69      -2.155   3.203   7.583  1.00 97.18           C  
ATOM   1155 HG11 VAL A  69      -2.258   2.124   7.703  1.00 97.18           H  
ATOM   1156 HG12 VAL A  69      -1.097   3.449   7.674  1.00 97.18           H  
ATOM   1157 HG13 VAL A  69      -2.507   3.502   6.596  1.00 97.18           H  
ATOM   1158  CG2 VAL A  69      -2.727   5.444   8.467  1.00 97.18           C  
ATOM   1159 HG21 VAL A  69      -1.661   5.649   8.370  1.00 97.18           H  
ATOM   1160 HG22 VAL A  69      -3.104   5.990   9.332  1.00 97.18           H  
ATOM   1161 HG23 VAL A  69      -3.250   5.785   7.574  1.00 97.18           H  
ATOM   1162  N   LEU A  70      -5.086   1.323   7.926  1.00 96.66           N  
ATOM   1163  H   LEU A  70      -5.221   1.717   7.006  1.00 96.66           H  
ATOM   1164  CA  LEU A  70      -5.299  -0.110   8.073  1.00 96.66           C  
ATOM   1165  HA  LEU A  70      -5.140  -0.401   9.112  1.00 96.66           H  
ATOM   1166  C   LEU A  70      -4.307  -0.866   7.201  1.00 96.66           C  
ATOM   1167  CB  LEU A  70      -6.746  -0.430   7.686  1.00 96.66           C  
ATOM   1168  HB2 LEU A  70      -6.915  -0.090   6.664  1.00 96.66           H  
ATOM   1169  HB3 LEU A  70      -7.396   0.144   8.346  1.00 96.66           H  
ATOM   1170  O   LEU A  70      -4.398  -0.824   5.975  1.00 96.66           O  
ATOM   1171  CG  LEU A  70      -7.154  -1.905   7.798  1.00 96.66           C  
ATOM   1172  HG  LEU A  70      -6.483  -2.536   7.215  1.00 96.66           H  
ATOM   1173  CD1 LEU A  70      -7.164  -2.380   9.253  1.00 96.66           C  
ATOM   1174 HD11 LEU A  70      -7.781  -1.716   9.859  1.00 96.66           H  
ATOM   1175 HD12 LEU A  70      -6.146  -2.382   9.642  1.00 96.66           H  
ATOM   1176 HD13 LEU A  70      -7.551  -3.397   9.311  1.00 96.66           H  
ATOM   1177  CD2 LEU A  70      -8.566  -2.046   7.232  1.00 96.66           C  
ATOM   1178 HD21 LEU A  70      -8.555  -1.809   6.168  1.00 96.66           H  
ATOM   1179 HD22 LEU A  70      -9.248  -1.370   7.747  1.00 96.66           H  
ATOM   1180 HD23 LEU A  70      -8.913  -3.071   7.366  1.00 96.66           H  
ATOM   1181  N   ASP A  71      -3.402  -1.598   7.840  1.00 97.39           N  
ATOM   1182  H   ASP A  71      -3.312  -1.524   8.844  1.00 97.39           H  
ATOM   1183  CA  ASP A  71      -2.537  -2.541   7.146  1.00 97.39           C  
ATOM   1184  HA  ASP A  71      -2.126  -2.058   6.259  1.00 97.39           H  
ATOM   1185  C   ASP A  71      -3.349  -3.763   6.700  1.00 97.39           C  
ATOM   1186  CB  ASP A  71      -1.357  -2.941   8.038  1.00 97.39           C  
ATOM   1187  HB2 ASP A  71      -1.733  -3.331   8.984  1.00 97.39           H  
ATOM   1188  HB3 ASP A  71      -0.799  -3.736   7.544  1.00 97.39           H  
ATOM   1189  O   ASP A  71      -3.978  -4.462   7.504  1.00 97.39           O  
ATOM   1190  CG  ASP A  71      -0.405  -1.770   8.292  1.00 97.39           C  
ATOM   1191  OD1 ASP A  71       0.210  -1.296   7.309  1.00 97.39           O  
ATOM   1192  OD2 ASP A  71      -0.270  -1.387   9.474  1.00 97.39           O  
ATOM   1193  N   VAL A  72      -3.339  -4.027   5.396  1.00 96.95           N  
ATOM   1194  H   VAL A  72      -2.795  -3.432   4.787  1.00 96.95           H  
ATOM   1195  CA  VAL A  72      -3.926  -5.228   4.806  1.00 96.95           C  
ATOM   1196  HA  VAL A  72      -4.774  -5.522   5.425  1.00 96.95           H  
ATOM   1197  C   VAL A  72      -2.851  -6.312   4.814  1.00 96.95           C  
ATOM   1198  CB  VAL A  72      -4.463  -4.979   3.386  1.00 96.95           C  
ATOM   1199  HB  VAL A  72      -3.639  -4.746   2.712  1.00 96.95           H  
ATOM   1200  O   VAL A  72      -1.779  -6.113   4.233  1.00 96.95           O  
ATOM   1201  CG1 VAL A  72      -5.195  -6.208   2.837  1.00 96.95           C  
ATOM   1202 HG11 VAL A  72      -6.056  -6.431   3.467  1.00 96.95           H  
ATOM   1203 HG12 VAL A  72      -5.537  -6.005   1.822  1.00 96.95           H  
ATOM   1204 HG13 VAL A  72      -4.522  -7.065   2.801  1.00 96.95           H  
ATOM   1205  CG2 VAL A  72      -5.460  -3.815   3.377  1.00 96.95           C  
ATOM   1206 HG21 VAL A  72      -6.295  -4.018   4.048  1.00 96.95           H  
ATOM   1207 HG22 VAL A  72      -4.962  -2.900   3.698  1.00 96.95           H  
ATOM   1208 HG23 VAL A  72      -5.824  -3.658   2.362  1.00 96.95           H  
ATOM   1209  N   PRO A  73      -3.097  -7.465   5.461  1.00 97.11           N  
ATOM   1210  CA  PRO A  73      -2.108  -8.529   5.530  1.00 97.11           C  
ATOM   1211  HA  PRO A  73      -1.194  -8.149   5.987  1.00 97.11           H  
ATOM   1212  C   PRO A  73      -1.774  -9.061   4.133  1.00 97.11           C  
ATOM   1213  CB  PRO A  73      -2.720  -9.603   6.432  1.00 97.11           C  
ATOM   1214  HB2 PRO A  73      -2.410 -10.610   6.151  1.00 97.11           H  
ATOM   1215  HB3 PRO A  73      -2.456  -9.399   7.470  1.00 97.11           H  
ATOM   1216  O   PRO A  73      -2.599  -8.999   3.217  1.00 97.11           O  
ATOM   1217  CG  PRO A  73      -4.219  -9.398   6.240  1.00 97.11           C  
ATOM   1218  HG2 PRO A  73      -4.794  -9.768   7.089  1.00 97.11           H  
ATOM   1219  HG3 PRO A  73      -4.527  -9.891   5.317  1.00 97.11           H  
ATOM   1220  CD  PRO A  73      -4.344  -7.886   6.081  1.00 97.11           C  
ATOM   1221  HD2 PRO A  73      -5.207  -7.649   5.458  1.00 97.11           H  
ATOM   1222  HD3 PRO A  73      -4.439  -7.413   7.059  1.00 97.11           H  
ATOM   1223  N   VAL A  74      -0.569  -9.618   3.999  1.00 97.47           N  
ATOM   1224  H   VAL A  74       0.036  -9.646   4.808  1.00 97.47           H  
ATOM   1225  CA  VAL A  74      -0.057 -10.186   2.746  1.00 97.47           C  
ATOM   1226  HA  VAL A  74       0.053  -9.379   2.022  1.00 97.47           H  
ATOM   1227  C   VAL A  74      -1.042 -11.211   2.176  1.00 97.47           C  
ATOM   1228  CB  VAL A  74       1.325 -10.836   2.958  1.00 97.47           C  
ATOM   1229  HB  VAL A  74       1.235 -11.618   3.712  1.00 97.47           H  
ATOM   1230  O   VAL A  74      -1.507 -12.105   2.881  1.00 97.47           O  
ATOM   1231  CG1 VAL A  74       1.869 -11.462   1.671  1.00 97.47           C  
ATOM   1232 HG11 VAL A  74       1.899 -10.719   0.874  1.00 97.47           H  
ATOM   1233 HG12 VAL A  74       1.248 -12.303   1.362  1.00 97.47           H  
ATOM   1234 HG13 VAL A  74       2.878 -11.836   1.843  1.00 97.47           H  
ATOM   1235  CG2 VAL A  74       2.377  -9.826   3.441  1.00 97.47           C  
ATOM   1236 HG21 VAL A  74       3.292 -10.357   3.705  1.00 97.47           H  
ATOM   1237 HG22 VAL A  74       2.032  -9.283   4.321  1.00 97.47           H  
ATOM   1238 HG23 VAL A  74       2.619  -9.124   2.643  1.00 97.47           H  
ATOM   1239  N   GLN A  75      -1.344 -11.072   0.889  1.00 97.13           N  
ATOM   1240  H   GLN A  75      -0.950 -10.284   0.395  1.00 97.13           H  
ATOM   1241  CA  GLN A  75      -2.169 -11.978   0.105  1.00 97.13           C  
ATOM   1242  HA  GLN A  75      -2.648 -12.700   0.766  1.00 97.13           H  
ATOM   1243  C   GLN A  75      -1.287 -12.744  -0.872  1.00 97.13           C  
ATOM   1244  CB  GLN A  75      -3.259 -11.193  -0.647  1.00 97.13           C  
ATOM   1245  HB2 GLN A  75      -2.792 -10.497  -1.344  1.00 97.13           H  
ATOM   1246  HB3 GLN A  75      -3.862 -11.895  -1.223  1.00 97.13           H  
ATOM   1247  O   GLN A  75      -0.573 -12.145  -1.673  1.00 97.13           O  
ATOM   1248  CG  GLN A  75      -4.180 -10.402   0.290  1.00 97.13           C  
ATOM   1249  HG2 GLN A  75      -4.983  -9.950  -0.293  1.00 97.13           H  
ATOM   1250  HG3 GLN A  75      -3.614  -9.598   0.759  1.00 97.13           H  
ATOM   1251  CD  GLN A  75      -4.796 -11.287   1.362  1.00 97.13           C  
ATOM   1252  NE2 GLN A  75      -4.582 -10.992   2.621  1.00 97.13           N  
ATOM   1253 HE21 GLN A  75      -4.979 -11.593   3.330  1.00 97.13           H  
ATOM   1254 HE22 GLN A  75      -3.912 -10.270   2.844  1.00 97.13           H  
ATOM   1255  OE1 GLN A  75      -5.459 -12.274   1.077  1.00 97.13           O  
ATOM   1256  N   GLU A  76      -1.358 -14.068  -0.815  1.00 96.49           N  
ATOM   1257  H   GLU A  76      -1.946 -14.505  -0.119  1.00 96.49           H  
ATOM   1258  CA  GLU A  76      -0.673 -14.953  -1.754  1.00 96.49           C  
ATOM   1259  HA  GLU A  76       0.152 -14.421  -2.227  1.00 96.49           H  
ATOM   1260  C   GLU A  76      -1.667 -15.354  -2.842  1.00 96.49           C  
ATOM   1261  CB  GLU A  76      -0.069 -16.163  -1.023  1.00 96.49           C  
ATOM   1262  HB2 GLU A  76      -0.866 -16.811  -0.661  1.00 96.49           H  
ATOM   1263  HB3 GLU A  76       0.545 -16.716  -1.733  1.00 96.49           H  
ATOM   1264  O   GLU A  76      -2.725 -15.919  -2.556  1.00 96.49           O  
ATOM   1265  CG  GLU A  76       0.798 -15.717   0.168  1.00 96.49           C  
ATOM   1266  HG2 GLU A  76       1.457 -14.911  -0.155  1.00 96.49           H  
ATOM   1267  HG3 GLU A  76       0.149 -15.309   0.943  1.00 96.49           H  
ATOM   1268  CD  GLU A  76       1.640 -16.831   0.798  1.00 96.49           C  
ATOM   1269  OE1 GLU A  76       2.519 -16.455   1.617  1.00 96.49           O  
ATOM   1270  OE2 GLU A  76       1.427 -18.017   0.471  1.00 96.49           O  
ATOM   1271  N   THR A  77      -1.373 -14.989  -4.086  1.00 95.74           N  
ATOM   1272  H   THR A  77      -0.490 -14.535  -4.273  1.00 95.74           H  
ATOM   1273  CA  THR A  77      -2.259 -15.245  -5.225  1.00 95.74           C  
ATOM   1274  HA  THR A  77      -2.734 -16.216  -5.083  1.00 95.74           H  
ATOM   1275  C   THR A  77      -1.462 -15.317  -6.520  1.00 95.74           C  
ATOM   1276  CB  THR A  77      -3.380 -14.193  -5.286  1.00 95.74           C  
ATOM   1277  HB  THR A  77      -3.848 -14.144  -4.303  1.00 95.74           H  
ATOM   1278  O   THR A  77      -0.268 -15.030  -6.555  1.00 95.74           O  
ATOM   1279  CG2 THR A  77      -2.902 -12.796  -5.652  1.00 95.74           C  
ATOM   1280 HG21 THR A  77      -2.152 -12.461  -4.936  1.00 95.74           H  
ATOM   1281 HG22 THR A  77      -2.464 -12.810  -6.650  1.00 95.74           H  
ATOM   1282 HG23 THR A  77      -3.748 -12.109  -5.623  1.00 95.74           H  
ATOM   1283  OG1 THR A  77      -4.376 -14.555  -6.218  1.00 95.74           O  
ATOM   1284  HG1 THR A  77      -4.354 -13.919  -6.937  1.00 95.74           H  
ATOM   1285  N   ILE A  78      -2.126 -15.727  -7.592  1.00 96.81           N  
ATOM   1286  H   ILE A  78      -3.124 -15.858  -7.508  1.00 96.81           H  
ATOM   1287  CA  ILE A  78      -1.547 -15.821  -8.927  1.00 96.81           C  
ATOM   1288  HA  ILE A  78      -0.466 -15.694  -8.861  1.00 96.81           H  
ATOM   1289  C   ILE A  78      -2.101 -14.667  -9.765  1.00 96.81           C  
ATOM   1290  CB  ILE A  78      -1.815 -17.222  -9.515  1.00 96.81           C  
ATOM   1291  HB  ILE A  78      -2.891 -17.353  -9.628  1.00 96.81           H  
ATOM   1292  O   ILE A  78      -3.296 -14.382  -9.697  1.00 96.81           O  
ATOM   1293  CG1 ILE A  78      -1.266 -18.331  -8.583  1.00 96.81           C  
ATOM   1294 HG12 ILE A  78      -0.190 -18.207  -8.466  1.00 96.81           H  
ATOM   1295 HG13 ILE A  78      -1.722 -18.238  -7.597  1.00 96.81           H  
ATOM   1296  CG2 ILE A  78      -1.157 -17.351 -10.887  1.00 96.81           C  
ATOM   1297 HG21 ILE A  78      -1.521 -16.563 -11.546  1.00 96.81           H  
ATOM   1298 HG22 ILE A  78      -0.073 -17.282 -10.792  1.00 96.81           H  
ATOM   1299 HG23 ILE A  78      -1.428 -18.301 -11.349  1.00 96.81           H  
ATOM   1300  CD1 ILE A  78      -1.550 -19.760  -9.061  1.00 96.81           C  
ATOM   1301 HD11 ILE A  78      -0.967 -19.992  -9.952  1.00 96.81           H  
ATOM   1302 HD12 ILE A  78      -2.612 -19.878  -9.274  1.00 96.81           H  
ATOM   1303 HD13 ILE A  78      -1.266 -20.462  -8.277  1.00 96.81           H  
ATOM   1304  N   THR A  79      -1.233 -13.988 -10.513  1.00 96.87           N  
ATOM   1305  H   THR A  79      -0.260 -14.262 -10.494  1.00 96.87           H  
ATOM   1306  CA  THR A  79      -1.622 -12.932 -11.458  1.00 96.87           C  
ATOM   1307  HA  THR A  79      -2.344 -12.274 -10.974  1.00 96.87           H  
ATOM   1308  C   THR A  79      -2.287 -13.517 -12.705  1.00 96.87           C  
ATOM   1309  CB  THR A  79      -0.416 -12.077 -11.882  1.00 96.87           C  
ATOM   1310  HB  THR A  79      -0.772 -11.225 -12.461  1.00 96.87           H  
ATOM   1311  O   THR A  79      -2.251 -14.728 -12.938  1.00 96.87           O  
ATOM   1312  CG2 THR A  79       0.378 -11.543 -10.696  1.00 96.87           C  
ATOM   1313 HG21 THR A  79       1.147 -10.857 -11.051  1.00 96.87           H  
ATOM   1314 HG22 THR A  79       0.858 -12.362 -10.159  1.00 96.87           H  
ATOM   1315 HG23 THR A  79      -0.297 -11.020 -10.018  1.00 96.87           H  
ATOM   1316  OG1 THR A  79       0.468 -12.821 -12.691  1.00 96.87           O  
ATOM   1317  HG1 THR A  79       1.139 -12.208 -13.000  1.00 96.87           H  
ATOM   1318  N   LYS A  80      -2.825 -12.662 -13.577  1.00 96.57           N  
ATOM   1319  H   LYS A  80      -2.825 -11.676 -13.358  1.00 96.57           H  
ATOM   1320  CA  LYS A  80      -3.390 -13.091 -14.866  1.00 96.57           C  
ATOM   1321  HA  LYS A  80      -4.200 -13.794 -14.668  1.00 96.57           H  
ATOM   1322  C   LYS A  80      -2.382 -13.824 -15.767  1.00 96.57           C  
ATOM   1323  CB  LYS A  80      -3.968 -11.847 -15.538  1.00 96.57           C  
ATOM   1324  HB2 LYS A  80      -4.648 -11.363 -14.837  1.00 96.57           H  
ATOM   1325  HB3 LYS A  80      -3.156 -11.157 -15.767  1.00 96.57           H  
ATOM   1326  O   LYS A  80      -2.780 -14.654 -16.579  1.00 96.57           O  
ATOM   1327  CG  LYS A  80      -4.733 -12.162 -16.826  1.00 96.57           C  
ATOM   1328  HG2 LYS A  80      -4.030 -12.487 -17.594  1.00 96.57           H  
ATOM   1329  HG3 LYS A  80      -5.476 -12.939 -16.650  1.00 96.57           H  
ATOM   1330  CD  LYS A  80      -5.424 -10.881 -17.280  1.00 96.57           C  
ATOM   1331  HD2 LYS A  80      -6.249 -10.655 -16.604  1.00 96.57           H  
ATOM   1332  HD3 LYS A  80      -4.701 -10.066 -17.223  1.00 96.57           H  
ATOM   1333  CE  LYS A  80      -5.954 -10.999 -18.704  1.00 96.57           C  
ATOM   1334  HE2 LYS A  80      -6.906 -11.530 -18.691  1.00 96.57           H  
ATOM   1335  HE3 LYS A  80      -5.236 -11.571 -19.291  1.00 96.57           H  
ATOM   1336  NZ  LYS A  80      -6.092  -9.639 -19.268  1.00 96.57           N  
ATOM   1337  HZ1 LYS A  80      -6.650  -9.055 -18.661  1.00 96.57           H  
ATOM   1338  HZ2 LYS A  80      -6.463  -9.648 -20.207  1.00 96.57           H  
ATOM   1339  HZ3 LYS A  80      -5.174  -9.221 -19.293  1.00 96.57           H  
ATOM   1340  N   ASP A  81      -1.086 -13.572 -15.582  1.00 95.62           N  
ATOM   1341  H   ASP A  81      -0.844 -12.888 -14.879  1.00 95.62           H  
ATOM   1342  CA  ASP A  81       0.016 -14.205 -16.323  1.00 95.62           C  
ATOM   1343  HA  ASP A  81      -0.328 -14.427 -17.334  1.00 95.62           H  
ATOM   1344  C   ASP A  81       0.490 -15.535 -15.720  1.00 95.62           C  
ATOM   1345  CB  ASP A  81       1.191 -13.226 -16.431  1.00 95.62           C  
ATOM   1346  HB2 ASP A  81       2.015 -13.690 -16.973  1.00 95.62           H  
ATOM   1347  HB3 ASP A  81       1.534 -12.971 -15.429  1.00 95.62           H  
ATOM   1348  O   ASP A  81       1.559 -16.033 -16.069  1.00 95.62           O  
ATOM   1349  CG  ASP A  81       0.797 -11.966 -17.175  1.00 95.62           C  
ATOM   1350  OD1 ASP A  81       0.132 -12.097 -18.224  1.00 95.62           O  
ATOM   1351  OD2 ASP A  81       1.119 -10.869 -16.666  1.00 95.62           O  
ATOM   1352  N   ASN A  82      -0.273 -16.120 -14.793  1.00 94.85           N  
ATOM   1353  H   ASN A  82      -1.130 -15.658 -14.523  1.00 94.85           H  
ATOM   1354  CA  ASN A  82       0.106 -17.329 -14.058  1.00 94.85           C  
ATOM   1355  HA  ASN A  82      -0.706 -17.505 -13.351  1.00 94.85           H  
ATOM   1356  C   ASN A  82       1.379 -17.170 -13.206  1.00 94.85           C  
ATOM   1357  CB  ASN A  82       0.121 -18.564 -14.973  1.00 94.85           C  
ATOM   1358  HB2 ASN A  82       0.336 -19.451 -14.378  1.00 94.85           H  
ATOM   1359  HB3 ASN A  82       0.906 -18.467 -15.723  1.00 94.85           H  
ATOM   1360  O   ASN A  82       2.081 -18.147 -12.935  1.00 94.85           O  
ATOM   1361  CG  ASN A  82      -1.218 -18.784 -15.635  1.00 94.85           C  
ATOM   1362  ND2 ASN A  82      -1.277 -18.731 -16.943  1.00 94.85           N  
ATOM   1363 HD21 ASN A  82      -2.206 -18.765 -17.339  1.00 94.85           H  
ATOM   1364 HD22 ASN A  82      -0.469 -18.412 -17.459  1.00 94.85           H  
ATOM   1365  OD1 ASN A  82      -2.225 -19.007 -14.988  1.00 94.85           O  
ATOM   1366  N   VAL A  83       1.678 -15.949 -12.749  1.00 94.69           N  
ATOM   1367  H   VAL A  83       1.066 -15.180 -12.986  1.00 94.69           H  
ATOM   1368  CA  VAL A  83       2.818 -15.690 -11.864  1.00 94.69           C  
ATOM   1369  HA  VAL A  83       3.545 -16.490 -12.006  1.00 94.69           H  
ATOM   1370  C   VAL A  83       2.351 -15.682 -10.407  1.00 94.69           C  
ATOM   1371  CB  VAL A  83       3.545 -14.386 -12.224  1.00 94.69           C  
ATOM   1372  HB  VAL A  83       2.870 -13.536 -12.129  1.00 94.69           H  
ATOM   1373  O   VAL A  83       1.499 -14.863 -10.061  1.00 94.69           O  
ATOM   1374  CG1 VAL A  83       4.716 -14.168 -11.261  1.00 94.69           C  
ATOM   1375 HG11 VAL A  83       5.317 -13.318 -11.585  1.00 94.69           H  
ATOM   1376 HG12 VAL A  83       4.346 -13.941 -10.261  1.00 94.69           H  
ATOM   1377 HG13 VAL A  83       5.336 -15.063 -11.211  1.00 94.69           H  
ATOM   1378  CG2 VAL A  83       4.065 -14.435 -13.668  1.00 94.69           C  
ATOM   1379 HG21 VAL A  83       3.228 -14.473 -14.364  1.00 94.69           H  
ATOM   1380 HG22 VAL A  83       4.684 -15.318 -13.824  1.00 94.69           H  
ATOM   1381 HG23 VAL A  83       4.647 -13.539 -13.887  1.00 94.69           H  
ATOM   1382  N   PRO A  84       2.888 -16.546  -9.526  1.00 96.20           N  
ATOM   1383  CA  PRO A  84       2.594 -16.462  -8.102  1.00 96.20           C  
ATOM   1384  HA  PRO A  84       1.518 -16.391  -7.943  1.00 96.20           H  
ATOM   1385  C   PRO A  84       3.273 -15.226  -7.505  1.00 96.20           C  
ATOM   1386  CB  PRO A  84       3.102 -17.773  -7.502  1.00 96.20           C  
ATOM   1387  HB2 PRO A  84       3.435 -17.652  -6.471  1.00 96.20           H  
ATOM   1388  HB3 PRO A  84       2.315 -18.525  -7.561  1.00 96.20           H  
ATOM   1389  O   PRO A  84       4.466 -15.008  -7.711  1.00 96.20           O  
ATOM   1390  CG  PRO A  84       4.248 -18.168  -8.430  1.00 96.20           C  
ATOM   1391  HG2 PRO A  84       4.399 -19.247  -8.453  1.00 96.20           H  
ATOM   1392  HG3 PRO A  84       5.155 -17.661  -8.103  1.00 96.20           H  
ATOM   1393  CD  PRO A  84       3.829 -17.625  -9.796  1.00 96.20           C  
ATOM   1394  HD2 PRO A  84       3.328 -18.406 -10.368  1.00 96.20           H  
ATOM   1395  HD3 PRO A  84       4.706 -17.265 -10.334  1.00 96.20           H  
ATOM   1396  N   VAL A  85       2.517 -14.431  -6.754  1.00 96.40           N  
ATOM   1397  H   VAL A  85       1.541 -14.664  -6.641  1.00 96.40           H  
ATOM   1398  CA  VAL A  85       2.977 -13.205  -6.093  1.00 96.40           C  
ATOM   1399  HA  VAL A  85       4.065 -13.222  -6.027  1.00 96.40           H  
ATOM   1400  C   VAL A  85       2.441 -13.136  -4.667  1.00 96.40           C  
ATOM   1401  CB  VAL A  85       2.580 -11.936  -6.880  1.00 96.40           C  
ATOM   1402  HB  VAL A  85       2.917 -11.069  -6.312  1.00 96.40           H  
ATOM   1403  O   VAL A  85       1.365 -13.661  -4.365  1.00 96.40           O  
ATOM   1404  CG1 VAL A  85       3.270 -11.886  -8.245  1.00 96.40           C  
ATOM   1405 HG11 VAL A  85       4.342 -12.019  -8.103  1.00 96.40           H  
ATOM   1406 HG12 VAL A  85       2.890 -12.678  -8.891  1.00 96.40           H  
ATOM   1407 HG13 VAL A  85       3.088 -10.920  -8.716  1.00 96.40           H  
ATOM   1408  CG2 VAL A  85       1.068 -11.797  -7.103  1.00 96.40           C  
ATOM   1409 HG21 VAL A  85       0.861 -10.861  -7.622  1.00 96.40           H  
ATOM   1410 HG22 VAL A  85       0.695 -12.627  -7.702  1.00 96.40           H  
ATOM   1411 HG23 VAL A  85       0.544 -11.788  -6.147  1.00 96.40           H  
ATOM   1412  N   ARG A  86       3.181 -12.464  -3.782  1.00 97.17           N  
ATOM   1413  H   ARG A  86       4.062 -12.077  -4.090  1.00 97.17           H  
ATOM   1414  CA  ARG A  86       2.708 -12.114  -2.438  1.00 97.17           C  
ATOM   1415  HA  ARG A  86       1.702 -12.512  -2.298  1.00 97.17           H  
ATOM   1416  C   ARG A  86       2.627 -10.600  -2.343  1.00 97.17           C  
ATOM   1417  CB  ARG A  86       3.587 -12.706  -1.327  1.00 97.17           C  
ATOM   1418  HB2 ARG A  86       3.019 -12.672  -0.397  1.00 97.17           H  
ATOM   1419  HB3 ARG A  86       4.466 -12.078  -1.186  1.00 97.17           H  
ATOM   1420  O   ARG A  86       3.623  -9.922  -2.570  1.00 97.17           O  
ATOM   1421  CG  ARG A  86       4.039 -14.154  -1.559  1.00 97.17           C  
ATOM   1422  HG2 ARG A  86       4.540 -14.234  -2.524  1.00 97.17           H  
ATOM   1423  HG3 ARG A  86       3.184 -14.830  -1.563  1.00 97.17           H  
ATOM   1424  CD  ARG A  86       5.055 -14.578  -0.496  1.00 97.17           C  
ATOM   1425  HD2 ARG A  86       5.884 -13.871  -0.509  1.00 97.17           H  
ATOM   1426  HD3 ARG A  86       5.445 -15.559  -0.767  1.00 97.17           H  
ATOM   1427  NE  ARG A  86       4.465 -14.669   0.844  1.00 97.17           N  
ATOM   1428  HE  ARG A  86       3.620 -15.216   0.934  1.00 97.17           H  
ATOM   1429  NH1 ARG A  86       6.219 -13.849   2.094  1.00 97.17           N  
ATOM   1430 HH11 ARG A  86       6.568 -13.326   1.304  1.00 97.17           H  
ATOM   1431 HH12 ARG A  86       6.564 -13.526   2.986  1.00 97.17           H  
ATOM   1432  NH2 ARG A  86       4.403 -14.717   3.072  1.00 97.17           N  
ATOM   1433 HH21 ARG A  86       4.824 -14.606   3.983  1.00 97.17           H  
ATOM   1434 HH22 ARG A  86       3.586 -15.292   2.921  1.00 97.17           H  
ATOM   1435  CZ  ARG A  86       5.044 -14.396   1.990  1.00 97.17           C  
ATOM   1436  N   VAL A  87       1.443 -10.071  -2.056  1.00 96.95           N  
ATOM   1437  H   VAL A  87       0.663 -10.695  -1.905  1.00 96.95           H  
ATOM   1438  CA  VAL A  87       1.187  -8.625  -2.104  1.00 96.95           C  
ATOM   1439  HA  VAL A  87       2.136  -8.091  -2.159  1.00 96.95           H  
ATOM   1440  C   VAL A  87       0.478  -8.171  -0.840  1.00 96.95           C  
ATOM   1441  CB  VAL A  87       0.368  -8.245  -3.350  1.00 96.95           C  
ATOM   1442  HB  VAL A  87      -0.609  -8.720  -3.264  1.00 96.95           H  
ATOM   1443  O   VAL A  87      -0.507  -8.780  -0.428  1.00 96.95           O  
ATOM   1444  CG1 VAL A  87       0.169  -6.730  -3.466  1.00 96.95           C  
ATOM   1445 HG11 VAL A  87      -0.352  -6.486  -4.392  1.00 96.95           H  
ATOM   1446 HG12 VAL A  87       1.137  -6.229  -3.461  1.00 96.95           H  
ATOM   1447 HG13 VAL A  87      -0.428  -6.357  -2.634  1.00 96.95           H  
ATOM   1448  CG2 VAL A  87       1.036  -8.729  -4.646  1.00 96.95           C  
ATOM   1449 HG21 VAL A  87       2.058  -8.354  -4.687  1.00 96.95           H  
ATOM   1450 HG22 VAL A  87       0.483  -8.370  -5.514  1.00 96.95           H  
ATOM   1451 HG23 VAL A  87       1.050  -9.819  -4.678  1.00 96.95           H  
ATOM   1452  N   ASN A  88       0.950  -7.090  -0.232  1.00 97.07           N  
ATOM   1453  H   ASN A  88       1.749  -6.623  -0.636  1.00 97.07           H  
ATOM   1454  CA  ASN A  88       0.257  -6.378   0.843  1.00 97.07           C  
ATOM   1455  HA  ASN A  88      -0.664  -6.906   1.090  1.00 97.07           H  
ATOM   1456  C   ASN A  88      -0.168  -4.977   0.372  1.00 97.07           C  
ATOM   1457  CB  ASN A  88       1.123  -6.348   2.124  1.00 97.07           C  
ATOM   1458  HB2 ASN A  88       1.305  -7.370   2.455  1.00 97.07           H  
ATOM   1459  HB3 ASN A  88       0.578  -5.833   2.915  1.00 97.07           H  
ATOM   1460  O   ASN A  88       0.294  -4.450  -0.643  1.00 97.07           O  
ATOM   1461  CG  ASN A  88       2.459  -5.650   1.934  1.00 97.07           C  
ATOM   1462  ND2 ASN A  88       3.265  -5.468   2.951  1.00 97.07           N  
ATOM   1463 HD21 ASN A  88       3.076  -5.888   3.849  1.00 97.07           H  
ATOM   1464 HD22 ASN A  88       4.171  -5.102   2.693  1.00 97.07           H  
ATOM   1465  OD1 ASN A  88       2.807  -5.245   0.852  1.00 97.07           O  
ATOM   1466  N   ALA A  89      -1.077  -4.370   1.126  1.00 97.70           N  
ATOM   1467  H   ALA A  89      -1.378  -4.801   1.988  1.00 97.70           H  
ATOM   1468  CA  ALA A  89      -1.575  -3.033   0.841  1.00 97.70           C  
ATOM   1469  HA  ALA A  89      -0.809  -2.466   0.312  1.00 97.70           H  
ATOM   1470  C   ALA A  89      -1.877  -2.281   2.136  1.00 97.70           C  
ATOM   1471  CB  ALA A  89      -2.810  -3.141  -0.066  1.00 97.70           C  
ATOM   1472  HB1 ALA A  89      -2.550  -3.671  -0.982  1.00 97.70           H  
ATOM   1473  HB2 ALA A  89      -3.611  -3.670   0.452  1.00 97.70           H  
ATOM   1474  HB3 ALA A  89      -3.160  -2.144  -0.334  1.00 97.70           H  
ATOM   1475  O   ALA A  89      -1.959  -2.871   3.214  1.00 97.70           O  
ATOM   1476  N   VAL A  90      -2.072  -0.976   2.016  1.00 97.88           N  
ATOM   1477  H   VAL A  90      -1.943  -0.560   1.105  1.00 97.88           H  
ATOM   1478  CA  VAL A  90      -2.499  -0.098   3.101  1.00 97.88           C  
ATOM   1479  HA  VAL A  90      -2.739  -0.694   3.982  1.00 97.88           H  
ATOM   1480  C   VAL A  90      -3.762   0.630   2.665  1.00 97.88           C  
ATOM   1481  CB  VAL A  90      -1.374   0.876   3.490  1.00 97.88           C  
ATOM   1482  HB  VAL A  90      -1.121   1.500   2.633  1.00 97.88           H  
ATOM   1483  O   VAL A  90      -3.863   1.096   1.531  1.00 97.88           O  
ATOM   1484  CG1 VAL A  90      -1.815   1.774   4.644  1.00 97.88           C  
ATOM   1485 HG11 VAL A  90      -0.982   2.413   4.941  1.00 97.88           H  
ATOM   1486 HG12 VAL A  90      -2.634   2.421   4.330  1.00 97.88           H  
ATOM   1487 HG13 VAL A  90      -2.123   1.162   5.491  1.00 97.88           H  
ATOM   1488  CG2 VAL A  90      -0.116   0.120   3.942  1.00 97.88           C  
ATOM   1489 HG21 VAL A  90      -0.355  -0.543   4.774  1.00 97.88           H  
ATOM   1490 HG22 VAL A  90       0.287  -0.464   3.115  1.00 97.88           H  
ATOM   1491 HG23 VAL A  90       0.645   0.833   4.260  1.00 97.88           H  
ATOM   1492  N   VAL A  91      -4.742   0.712   3.561  1.00 98.07           N  
ATOM   1493  H   VAL A  91      -4.595   0.284   4.464  1.00 98.07           H  
ATOM   1494  CA  VAL A  91      -6.027   1.373   3.314  1.00 98.07           C  
ATOM   1495  HA  VAL A  91      -6.046   1.768   2.298  1.00 98.07           H  
ATOM   1496  C   VAL A  91      -6.179   2.546   4.269  1.00 98.07           C  
ATOM   1497  CB  VAL A  91      -7.192   0.375   3.433  1.00 98.07           C  
ATOM   1498  HB  VAL A  91      -7.176  -0.084   4.422  1.00 98.07           H  
ATOM   1499  O   VAL A  91      -6.156   2.382   5.489  1.00 98.07           O  
ATOM   1500  CG1 VAL A  91      -8.557   1.048   3.234  1.00 98.07           C  
ATOM   1501 HG11 VAL A  91      -8.738   1.776   4.024  1.00 98.07           H  
ATOM   1502 HG12 VAL A  91      -8.585   1.547   2.266  1.00 98.07           H  
ATOM   1503 HG13 VAL A  91      -9.346   0.297   3.271  1.00 98.07           H  
ATOM   1504  CG2 VAL A  91      -7.059  -0.737   2.388  1.00 98.07           C  
ATOM   1505 HG21 VAL A  91      -7.123  -0.324   1.381  1.00 98.07           H  
ATOM   1506 HG22 VAL A  91      -6.101  -1.246   2.495  1.00 98.07           H  
ATOM   1507 HG23 VAL A  91      -7.860  -1.463   2.525  1.00 98.07           H  
ATOM   1508  N   TYR A  92      -6.378   3.734   3.707  1.00 97.99           N  
ATOM   1509  H   TYR A  92      -6.388   3.788   2.699  1.00 97.99           H  
ATOM   1510  CA  TYR A  92      -6.685   4.952   4.444  1.00 97.99           C  
ATOM   1511  HA  TYR A  92      -6.349   4.852   5.476  1.00 97.99           H  
ATOM   1512  C   TYR A  92      -8.189   5.171   4.424  1.00 97.99           C  
ATOM   1513  CB  TYR A  92      -5.953   6.142   3.820  1.00 97.99           C  
ATOM   1514  HB2 TYR A  92      -6.258   7.053   4.334  1.00 97.99           H  
ATOM   1515  HB3 TYR A  92      -6.250   6.242   2.776  1.00 97.99           H  
ATOM   1516  O   TYR A  92      -8.772   5.435   3.372  1.00 97.99           O  
ATOM   1517  CG  TYR A  92      -4.448   6.024   3.892  1.00 97.99           C  
ATOM   1518  CD1 TYR A  92      -3.757   6.546   5.001  1.00 97.99           C  
ATOM   1519  HD1 TYR A  92      -4.302   7.038   5.794  1.00 97.99           H  
ATOM   1520  CD2 TYR A  92      -3.741   5.382   2.856  1.00 97.99           C  
ATOM   1521  HD2 TYR A  92      -4.260   4.982   1.998  1.00 97.99           H  
ATOM   1522  CE1 TYR A  92      -2.356   6.427   5.076  1.00 97.99           C  
ATOM   1523  HE1 TYR A  92      -1.816   6.830   5.920  1.00 97.99           H  
ATOM   1524  CE2 TYR A  92      -2.343   5.256   2.932  1.00 97.99           C  
ATOM   1525  HE2 TYR A  92      -1.784   4.784   2.138  1.00 97.99           H  
ATOM   1526  OH  TYR A  92      -0.303   5.634   4.129  1.00 97.99           O  
ATOM   1527  HH  TYR A  92       0.081   6.092   4.880  1.00 97.99           H  
ATOM   1528  CZ  TYR A  92      -1.649   5.773   4.044  1.00 97.99           C  
ATOM   1529  N   PHE A  93      -8.830   5.098   5.585  1.00 97.66           N  
ATOM   1530  H   PHE A  93      -8.302   4.909   6.425  1.00 97.66           H  
ATOM   1531  CA  PHE A  93     -10.278   5.254   5.689  1.00 97.66           C  
ATOM   1532  HA  PHE A  93     -10.643   5.767   4.800  1.00 97.66           H  
ATOM   1533  C   PHE A  93     -10.659   6.125   6.882  1.00 97.66           C  
ATOM   1534  CB  PHE A  93     -10.952   3.874   5.733  1.00 97.66           C  
ATOM   1535  HB2 PHE A  93     -12.005   3.998   5.483  1.00 97.66           H  
ATOM   1536  HB3 PHE A  93     -10.520   3.235   4.963  1.00 97.66           H  
ATOM   1537  O   PHE A  93      -9.895   6.281   7.831  1.00 97.66           O  
ATOM   1538  CG  PHE A  93     -10.851   3.179   7.077  1.00 97.66           C  
ATOM   1539  CD1 PHE A  93      -9.685   2.482   7.440  1.00 97.66           C  
ATOM   1540  HD1 PHE A  93      -8.849   2.417   6.759  1.00 97.66           H  
ATOM   1541  CD2 PHE A  93     -11.901   3.307   8.006  1.00 97.66           C  
ATOM   1542  HD2 PHE A  93     -12.780   3.881   7.755  1.00 97.66           H  
ATOM   1543  CE1 PHE A  93      -9.579   1.939   8.733  1.00 97.66           C  
ATOM   1544  HE1 PHE A  93      -8.651   1.501   9.070  1.00 97.66           H  
ATOM   1545  CE2 PHE A  93     -11.806   2.724   9.278  1.00 97.66           C  
ATOM   1546  HE2 PHE A  93     -12.617   2.842   9.982  1.00 97.66           H  
ATOM   1547  CZ  PHE A  93     -10.639   2.039   9.644  1.00 97.66           C  
ATOM   1548  HZ  PHE A  93     -10.529   1.640  10.642  1.00 97.66           H  
ATOM   1549  N   ARG A  94     -11.858   6.701   6.850  1.00 97.24           N  
ATOM   1550  H   ARG A  94     -12.429   6.548   6.031  1.00 97.24           H  
ATOM   1551  CA  ARG A  94     -12.433   7.441   7.979  1.00 97.24           C  
ATOM   1552  HA  ARG A  94     -11.970   7.088   8.900  1.00 97.24           H  
ATOM   1553  C   ARG A  94     -13.922   7.174   8.093  1.00 97.24           C  
ATOM   1554  CB  ARG A  94     -12.126   8.941   7.853  1.00 97.24           C  
ATOM   1555  HB2 ARG A  94     -12.430   9.438   8.775  1.00 97.24           H  
ATOM   1556  HB3 ARG A  94     -11.051   9.072   7.738  1.00 97.24           H  
ATOM   1557  O   ARG A  94     -14.586   6.887   7.099  1.00 97.24           O  
ATOM   1558  CG  ARG A  94     -12.825   9.616   6.668  1.00 97.24           C  
ATOM   1559  HG2 ARG A  94     -13.905   9.597   6.816  1.00 97.24           H  
ATOM   1560  HG3 ARG A  94     -12.581   9.093   5.744  1.00 97.24           H  
ATOM   1561  CD  ARG A  94     -12.356  11.068   6.562  1.00 97.24           C  
ATOM   1562  HD2 ARG A  94     -11.282  11.073   6.372  1.00 97.24           H  
ATOM   1563  HD3 ARG A  94     -12.525  11.576   7.512  1.00 97.24           H  
ATOM   1564  NE  ARG A  94     -13.043  11.762   5.458  1.00 97.24           N  
ATOM   1565  HE  ARG A  94     -12.643  11.631   4.540  1.00 97.24           H  
ATOM   1566  NH1 ARG A  94     -14.737  12.715   6.685  1.00 97.24           N  
ATOM   1567 HH11 ARG A  94     -14.375  12.261   7.512  1.00 97.24           H  
ATOM   1568 HH12 ARG A  94     -15.572  13.282   6.740  1.00 97.24           H  
ATOM   1569  NH2 ARG A  94     -14.637  13.052   4.478  1.00 97.24           N  
ATOM   1570 HH21 ARG A  94     -15.470  13.620   4.540  1.00 97.24           H  
ATOM   1571 HH22 ARG A  94     -14.188  12.910   3.585  1.00 97.24           H  
ATOM   1572  CZ  ARG A  94     -14.132  12.504   5.548  1.00 97.24           C  
ATOM   1573  N   VAL A  95     -14.461   7.317   9.295  1.00 96.98           N  
ATOM   1574  H   VAL A  95     -13.871   7.597  10.066  1.00 96.98           H  
ATOM   1575  CA  VAL A  95     -15.906   7.227   9.512  1.00 96.98           C  
ATOM   1576  HA  VAL A  95     -16.316   6.463   8.852  1.00 96.98           H  
ATOM   1577  C   VAL A  95     -16.551   8.564   9.142  1.00 96.98           C  
ATOM   1578  CB  VAL A  95     -16.219   6.794  10.952  1.00 96.98           C  
ATOM   1579  HB  VAL A  95     -15.819   7.526  11.654  1.00 96.98           H  
ATOM   1580  O   VAL A  95     -16.156   9.612   9.648  1.00 96.98           O  
ATOM   1581  CG1 VAL A  95     -17.732   6.692  11.152  1.00 96.98           C  
ATOM   1582 HG11 VAL A  95     -18.179   7.687  11.135  1.00 96.98           H  
ATOM   1583 HG12 VAL A  95     -18.178   6.085  10.364  1.00 96.98           H  
ATOM   1584 HG13 VAL A  95     -17.942   6.233  12.118  1.00 96.98           H  
ATOM   1585  CG2 VAL A  95     -15.596   5.422  11.260  1.00 96.98           C  
ATOM   1586 HG21 VAL A  95     -15.962   4.675  10.556  1.00 96.98           H  
ATOM   1587 HG22 VAL A  95     -15.859   5.115  12.273  1.00 96.98           H  
ATOM   1588 HG23 VAL A  95     -14.509   5.476  11.202  1.00 96.98           H  
ATOM   1589  N   VAL A  96     -17.538   8.535   8.247  1.00 95.91           N  
ATOM   1590  H   VAL A  96     -17.801   7.636   7.868  1.00 95.91           H  
ATOM   1591  CA  VAL A  96     -18.351   9.703   7.866  1.00 95.91           C  
ATOM   1592  HA  VAL A  96     -17.834  10.618   8.152  1.00 95.91           H  
ATOM   1593  C   VAL A  96     -19.675   9.694   8.619  1.00 95.91           C  
ATOM   1594  CB  VAL A  96     -18.583   9.743   6.343  1.00 95.91           C  
ATOM   1595  HB  VAL A  96     -19.028   8.803   6.018  1.00 95.91           H  
ATOM   1596  O   VAL A  96     -20.078  10.723   9.159  1.00 95.91           O  
ATOM   1597  CG1 VAL A  96     -19.507  10.894   5.922  1.00 95.91           C  
ATOM   1598 HG11 VAL A  96     -19.118  11.845   6.286  1.00 95.91           H  
ATOM   1599 HG12 VAL A  96     -19.588  10.924   4.835  1.00 95.91           H  
ATOM   1600 HG13 VAL A  96     -20.509  10.739   6.324  1.00 95.91           H  
ATOM   1601  CG2 VAL A  96     -17.249   9.939   5.616  1.00 95.91           C  
ATOM   1602 HG21 VAL A  96     -16.762  10.849   5.966  1.00 95.91           H  
ATOM   1603 HG22 VAL A  96     -16.597   9.086   5.807  1.00 95.91           H  
ATOM   1604 HG23 VAL A  96     -17.426  10.012   4.543  1.00 95.91           H  
ATOM   1605  N   ASP A  97     -20.324   8.531   8.696  1.00 96.11           N  
ATOM   1606  H   ASP A  97     -19.904   7.716   8.272  1.00 96.11           H  
ATOM   1607  CA  ASP A  97     -21.563   8.342   9.448  1.00 96.11           C  
ATOM   1608  HA  ASP A  97     -21.915   9.311   9.800  1.00 96.11           H  
ATOM   1609  C   ASP A  97     -21.301   7.427  10.659  1.00 96.11           C  
ATOM   1610  CB  ASP A  97     -22.679   7.842   8.524  1.00 96.11           C  
ATOM   1611  HB2 ASP A  97     -22.425   6.857   8.132  1.00 96.11           H  
ATOM   1612  HB3 ASP A  97     -22.760   8.526   7.678  1.00 96.11           H  
ATOM   1613  O   ASP A  97     -21.282   6.198  10.526  1.00 96.11           O  
ATOM   1614  CG  ASP A  97     -24.043   7.766   9.219  1.00 96.11           C  
ATOM   1615  OD1 ASP A  97     -24.083   7.679  10.472  1.00 96.11           O  
ATOM   1616  OD2 ASP A  97     -25.050   7.746   8.477  1.00 96.11           O  
ATOM   1617  N   PRO A  98     -21.095   8.004  11.860  1.00 94.94           N  
ATOM   1618  CA  PRO A  98     -20.808   7.224  13.057  1.00 94.94           C  
ATOM   1619  HA  PRO A  98     -19.964   6.558  12.876  1.00 94.94           H  
ATOM   1620  C   PRO A  98     -21.995   6.358  13.485  1.00 94.94           C  
ATOM   1621  CB  PRO A  98     -20.421   8.255  14.122  1.00 94.94           C  
ATOM   1622  HB2 PRO A  98     -19.349   8.445  14.065  1.00 94.94           H  
ATOM   1623  HB3 PRO A  98     -20.690   7.935  15.129  1.00 94.94           H  
ATOM   1624  O   PRO A  98     -21.789   5.310  14.094  1.00 94.94           O  
ATOM   1625  CG  PRO A  98     -21.184   9.506  13.693  1.00 94.94           C  
ATOM   1626  HG2 PRO A  98     -20.720  10.419  14.067  1.00 94.94           H  
ATOM   1627  HG3 PRO A  98     -22.220   9.431  14.024  1.00 94.94           H  
ATOM   1628  CD  PRO A  98     -21.135   9.428  12.172  1.00 94.94           C  
ATOM   1629  HD2 PRO A  98     -20.231   9.908  11.800  1.00 94.94           H  
ATOM   1630  HD3 PRO A  98     -22.022   9.910  11.760  1.00 94.94           H  
ATOM   1631  N   VAL A  99     -23.232   6.747  13.154  1.00 95.46           N  
ATOM   1632  H   VAL A  99     -23.341   7.488  12.476  1.00 95.46           H  
ATOM   1633  CA  VAL A  99     -24.409   5.932  13.466  1.00 95.46           C  
ATOM   1634  HA  VAL A  99     -24.375   5.652  14.519  1.00 95.46           H  
ATOM   1635  C   VAL A  99     -24.363   4.644  12.657  1.00 95.46           C  
ATOM   1636  CB  VAL A  99     -25.722   6.692  13.205  1.00 95.46           C  
ATOM   1637  HB  VAL A  99     -25.758   7.050  12.176  1.00 95.46           H  
ATOM   1638  O   VAL A  99     -24.499   3.563  13.233  1.00 95.46           O  
ATOM   1639  CG1 VAL A  99     -26.922   5.766  13.415  1.00 95.46           C  
ATOM   1640 HG11 VAL A  99     -26.796   5.212  14.345  1.00 95.46           H  
ATOM   1641 HG12 VAL A  99     -26.989   5.056  12.590  1.00 95.46           H  
ATOM   1642 HG13 VAL A  99     -27.845   6.345  13.426  1.00 95.46           H  
ATOM   1643  CG2 VAL A  99     -25.852   7.899  14.144  1.00 95.46           C  
ATOM   1644 HG21 VAL A  99     -26.803   8.398  13.961  1.00 95.46           H  
ATOM   1645 HG22 VAL A  99     -25.799   7.574  15.183  1.00 95.46           H  
ATOM   1646 HG23 VAL A  99     -25.049   8.605  13.932  1.00 95.46           H  
ATOM   1647  N   LYS A 100     -24.127   4.732  11.343  1.00 95.66           N  
ATOM   1648  H   LYS A 100     -24.017   5.650  10.938  1.00 95.66           H  
ATOM   1649  CA  LYS A 100     -24.001   3.541  10.490  1.00 95.66           C  
ATOM   1650  HA  LYS A 100     -24.895   2.927  10.602  1.00 95.66           H  
ATOM   1651  C   LYS A 100     -22.824   2.658  10.899  1.00 95.66           C  
ATOM   1652  CB  LYS A 100     -23.875   3.935   9.019  1.00 95.66           C  
ATOM   1653  HB2 LYS A 100     -23.575   3.057   8.447  1.00 95.66           H  
ATOM   1654  HB3 LYS A 100     -23.100   4.695   8.918  1.00 95.66           H  
ATOM   1655  O   LYS A 100     -23.012   1.449  11.008  1.00 95.66           O  
ATOM   1656  CG  LYS A 100     -25.199   4.445   8.443  1.00 95.66           C  
ATOM   1657  HG2 LYS A 100     -25.558   5.292   9.027  1.00 95.66           H  
ATOM   1658  HG3 LYS A 100     -25.943   3.649   8.483  1.00 95.66           H  
ATOM   1659  CD  LYS A 100     -24.976   4.860   6.987  1.00 95.66           C  
ATOM   1660  HD2 LYS A 100     -24.145   5.564   6.940  1.00 95.66           H  
ATOM   1661  HD3 LYS A 100     -24.723   3.979   6.397  1.00 95.66           H  
ATOM   1662  CE  LYS A 100     -26.224   5.530   6.418  1.00 95.66           C  
ATOM   1663  HE2 LYS A 100     -27.057   4.829   6.472  1.00 95.66           H  
ATOM   1664  HE3 LYS A 100     -26.452   6.396   7.039  1.00 95.66           H  
ATOM   1665  NZ  LYS A 100     -25.980   5.948   5.019  1.00 95.66           N  
ATOM   1666  HZ1 LYS A 100     -26.802   6.375   4.616  1.00 95.66           H  
ATOM   1667  HZ2 LYS A 100     -25.226   6.620   5.002  1.00 95.66           H  
ATOM   1668  HZ3 LYS A 100     -25.697   5.158   4.457  1.00 95.66           H  
ATOM   1669  N   ALA A 101     -21.676   3.247  11.232  1.00 95.12           N  
ATOM   1670  H   ALA A 101     -21.575   4.233  11.041  1.00 95.12           H  
ATOM   1671  CA  ALA A 101     -20.472   2.491  11.588  1.00 95.12           C  
ATOM   1672  HA  ALA A 101     -20.216   1.828  10.762  1.00 95.12           H  
ATOM   1673  C   ALA A 101     -20.649   1.601  12.828  1.00 95.12           C  
ATOM   1674  CB  ALA A 101     -19.324   3.485  11.775  1.00 95.12           C  
ATOM   1675  HB1 ALA A 101     -18.404   2.947  12.004  1.00 95.12           H  
ATOM   1676  HB2 ALA A 101     -19.551   4.176  12.587  1.00 95.12           H  
ATOM   1677  HB3 ALA A 101     -19.182   4.041  10.849  1.00 95.12           H  
ATOM   1678  O   ALA A 101     -20.027   0.546  12.919  1.00 95.12           O  
ATOM   1679  N   VAL A 102     -21.506   2.008  13.772  1.00 94.07           N  
ATOM   1680  H   VAL A 102     -21.929   2.919  13.660  1.00 94.07           H  
ATOM   1681  CA  VAL A 102     -21.798   1.229  14.988  1.00 94.07           C  
ATOM   1682  HA  VAL A 102     -20.945   0.586  15.207  1.00 94.07           H  
ATOM   1683  C   VAL A 102     -23.001   0.297  14.805  1.00 94.07           C  
ATOM   1684  CB  VAL A 102     -21.990   2.172  16.196  1.00 94.07           C  
ATOM   1685  HB  VAL A 102     -22.857   2.809  16.022  1.00 94.07           H  
ATOM   1686  O   VAL A 102     -23.099  -0.722  15.484  1.00 94.07           O  
ATOM   1687  CG1 VAL A 102     -22.189   1.412  17.515  1.00 94.07           C  
ATOM   1688 HG11 VAL A 102     -23.090   0.800  17.476  1.00 94.07           H  
ATOM   1689 HG12 VAL A 102     -22.278   2.116  18.341  1.00 94.07           H  
ATOM   1690 HG13 VAL A 102     -21.336   0.756  17.693  1.00 94.07           H  
ATOM   1691  CG2 VAL A 102     -20.758   3.060  16.423  1.00 94.07           C  
ATOM   1692 HG21 VAL A 102     -20.930   3.735  17.261  1.00 94.07           H  
ATOM   1693 HG22 VAL A 102     -20.558   3.662  15.537  1.00 94.07           H  
ATOM   1694 HG23 VAL A 102     -19.882   2.444  16.626  1.00 94.07           H  
ATOM   1695  N   THR A 103     -23.942   0.633  13.919  1.00 94.14           N  
ATOM   1696  H   THR A 103     -23.790   1.453  13.349  1.00 94.14           H  
ATOM   1697  CA  THR A 103     -25.233  -0.078  13.820  1.00 94.14           C  
ATOM   1698  HA  THR A 103     -25.407  -0.632  14.742  1.00 94.14           H  
ATOM   1699  C   THR A 103     -25.291  -1.108  12.701  1.00 94.14           C  
ATOM   1700  CB  THR A 103     -26.408   0.891  13.658  1.00 94.14           C  
ATOM   1701  HB  THR A 103     -27.328   0.318  13.545  1.00 94.14           H  
ATOM   1702  O   THR A 103     -25.951  -2.130  12.867  1.00 94.14           O  
ATOM   1703  CG2 THR A 103     -26.562   1.816  14.864  1.00 94.14           C  
ATOM   1704 HG21 THR A 103     -27.033   1.268  15.680  1.00 94.14           H  
ATOM   1705 HG22 THR A 103     -27.183   2.663  14.573  1.00 94.14           H  
ATOM   1706 HG23 THR A 103     -25.598   2.198  15.202  1.00 94.14           H  
ATOM   1707  OG1 THR A 103     -26.259   1.704  12.518  1.00 94.14           O  
ATOM   1708  HG1 THR A 103     -25.617   2.378  12.754  1.00 94.14           H  
ATOM   1709  N   GLN A 104     -24.618  -0.860  11.577  1.00 95.51           N  
ATOM   1710  H   GLN A 104     -24.091  -0.001  11.506  1.00 95.51           H  
ATOM   1711  CA  GLN A 104     -24.693  -1.709  10.382  1.00 95.51           C  
ATOM   1712  HA  GLN A 104     -25.668  -2.194  10.346  1.00 95.51           H  
ATOM   1713  C   GLN A 104     -23.656  -2.833  10.387  1.00 95.51           C  
ATOM   1714  CB  GLN A 104     -24.530  -0.843   9.121  1.00 95.51           C  
ATOM   1715  HB2 GLN A 104     -24.583  -1.487   8.243  1.00 95.51           H  
ATOM   1716  HB3 GLN A 104     -23.547  -0.372   9.130  1.00 95.51           H  
ATOM   1717  O   GLN A 104     -23.825  -3.840   9.706  1.00 95.51           O  
ATOM   1718  CG  GLN A 104     -25.606   0.244   8.995  1.00 95.51           C  
ATOM   1719  HG2 GLN A 104     -25.510   0.947   9.823  1.00 95.51           H  
ATOM   1720  HG3 GLN A 104     -25.446   0.800   8.070  1.00 95.51           H  
ATOM   1721  CD  GLN A 104     -27.020  -0.321   8.977  1.00 95.51           C  
ATOM   1722  NE2 GLN A 104     -27.963   0.328   9.623  1.00 95.51           N  
ATOM   1723 HE21 GLN A 104     -28.873  -0.108   9.603  1.00 95.51           H  
ATOM   1724 HE22 GLN A 104     -27.724   1.116  10.209  1.00 95.51           H  
ATOM   1725  OE1 GLN A 104     -27.313  -1.356   8.407  1.00 95.51           O  
ATOM   1726  N   VAL A 105     -22.579  -2.681  11.159  1.00 94.36           N  
ATOM   1727  H   VAL A 105     -22.492  -1.837  11.708  1.00 94.36           H  
ATOM   1728  CA  VAL A 105     -21.491  -3.655  11.230  1.00 94.36           C  
ATOM   1729  HA  VAL A 105     -21.893  -4.631  10.958  1.00 94.36           H  
ATOM   1730  C   VAL A 105     -20.966  -3.757  12.658  1.00 94.36           C  
ATOM   1731  CB  VAL A 105     -20.404  -3.312  10.194  1.00 94.36           C  
ATOM   1732  HB  VAL A 105     -20.875  -3.299   9.212  1.00 94.36           H  
ATOM   1733  O   VAL A 105     -20.786  -2.761  13.351  1.00 94.36           O  
ATOM   1734  CG1 VAL A 105     -19.771  -1.939  10.424  1.00 94.36           C  
ATOM   1735 HG11 VAL A 105     -19.308  -1.898  11.409  1.00 94.36           H  
ATOM   1736 HG12 VAL A 105     -19.028  -1.749   9.649  1.00 94.36           H  
ATOM   1737 HG13 VAL A 105     -20.530  -1.160  10.360  1.00 94.36           H  
ATOM   1738  CG2 VAL A 105     -19.303  -4.375  10.151  1.00 94.36           C  
ATOM   1739 HG21 VAL A 105     -18.650  -4.158   9.306  1.00 94.36           H  
ATOM   1740 HG22 VAL A 105     -19.744  -5.360   9.994  1.00 94.36           H  
ATOM   1741 HG23 VAL A 105     -18.712  -4.361  11.066  1.00 94.36           H  
ATOM   1742  N   LYS A 106     -20.709  -4.986  13.120  1.00 93.61           N  
ATOM   1743  H   LYS A 106     -20.929  -5.764  12.516  1.00 93.61           H  
ATOM   1744  CA  LYS A 106     -20.237  -5.241  14.492  1.00 93.61           C  
ATOM   1745  HA  LYS A 106     -20.897  -4.719  15.185  1.00 93.61           H  
ATOM   1746  C   LYS A 106     -18.834  -4.683  14.741  1.00 93.61           C  
ATOM   1747  CB  LYS A 106     -20.300  -6.751  14.764  1.00 93.61           C  
ATOM   1748  HB2 LYS A 106     -19.663  -7.270  14.047  1.00 93.61           H  
ATOM   1749  HB3 LYS A 106     -21.326  -7.089  14.621  1.00 93.61           H  
ATOM   1750  O   LYS A 106     -18.563  -4.132  15.802  1.00 93.61           O  
ATOM   1751  CG  LYS A 106     -19.851  -7.112  16.189  1.00 93.61           C  
ATOM   1752  HG2 LYS A 106     -18.820  -6.796  16.344  1.00 93.61           H  
ATOM   1753  HG3 LYS A 106     -20.491  -6.603  16.910  1.00 93.61           H  
ATOM   1754  CD  LYS A 106     -19.929  -8.625  16.414  1.00 93.61           C  
ATOM   1755  HD2 LYS A 106     -19.312  -9.128  15.669  1.00 93.61           H  
ATOM   1756  HD3 LYS A 106     -20.962  -8.951  16.301  1.00 93.61           H  
ATOM   1757  CE  LYS A 106     -19.424  -8.968  17.819  1.00 93.61           C  
ATOM   1758  HE2 LYS A 106     -20.051  -8.455  18.548  1.00 93.61           H  
ATOM   1759  HE3 LYS A 106     -18.409  -8.585  17.926  1.00 93.61           H  
ATOM   1760  NZ  LYS A 106     -19.446 -10.433  18.062  1.00 93.61           N  
ATOM   1761  HZ1 LYS A 106     -18.862 -10.913  17.392  1.00 93.61           H  
ATOM   1762  HZ2 LYS A 106     -19.105 -10.647  18.988  1.00 93.61           H  
ATOM   1763  HZ3 LYS A 106     -20.385 -10.793  17.976  1.00 93.61           H  
ATOM   1764  N   ASN A 107     -17.930  -4.892  13.788  1.00 95.10           N  
ATOM   1765  H   ASN A 107     -18.239  -5.338  12.936  1.00 95.10           H  
ATOM   1766  CA  ASN A 107     -16.566  -4.379  13.823  1.00 95.10           C  
ATOM   1767  HA  ASN A 107     -16.520  -3.512  14.482  1.00 95.10           H  
ATOM   1768  C   ASN A 107     -16.194  -3.918  12.417  1.00 95.10           C  
ATOM   1769  CB  ASN A 107     -15.611  -5.451  14.380  1.00 95.10           C  
ATOM   1770  HB2 ASN A 107     -15.616  -6.329  13.735  1.00 95.10           H  
ATOM   1771  HB3 ASN A 107     -15.955  -5.743  15.373  1.00 95.10           H  
ATOM   1772  O   ASN A 107     -15.799  -4.723  11.572  1.00 95.10           O  
ATOM   1773  CG  ASN A 107     -14.179  -4.947  14.499  1.00 95.10           C  
ATOM   1774  ND2 ASN A 107     -13.361  -5.593  15.293  1.00 95.10           N  
ATOM   1775 HD21 ASN A 107     -13.654  -6.421  15.792  1.00 95.10           H  
ATOM   1776 HD22 ASN A 107     -12.421  -5.227  15.355  1.00 95.10           H  
ATOM   1777  OD1 ASN A 107     -13.763  -3.981  13.883  1.00 95.10           O  
ATOM   1778  N   TYR A 108     -16.352  -2.619  12.184  1.00 94.86           N  
ATOM   1779  H   TYR A 108     -16.705  -2.020  12.916  1.00 94.86           H  
ATOM   1780  CA  TYR A 108     -16.091  -2.014  10.889  1.00 94.86           C  
ATOM   1781  HA  TYR A 108     -16.683  -2.532  10.134  1.00 94.86           H  
ATOM   1782  C   TYR A 108     -14.619  -2.142  10.467  1.00 94.86           C  
ATOM   1783  CB  TYR A 108     -16.570  -0.561  10.935  1.00 94.86           C  
ATOM   1784  HB2 TYR A 108     -16.481  -0.158   9.926  1.00 94.86           H  
ATOM   1785  HB3 TYR A 108     -17.630  -0.526  11.187  1.00 94.86           H  
ATOM   1786  O   TYR A 108     -14.354  -2.392   9.301  1.00 94.86           O  
ATOM   1787  CG  TYR A 108     -15.841   0.361  11.884  1.00 94.86           C  
ATOM   1788  CD1 TYR A 108     -16.398   0.638  13.147  1.00 94.86           C  
ATOM   1789  HD1 TYR A 108     -17.355   0.217  13.422  1.00 94.86           H  
ATOM   1790  CD2 TYR A 108     -14.630   0.964  11.494  1.00 94.86           C  
ATOM   1791  HD2 TYR A 108     -14.212   0.768  10.518  1.00 94.86           H  
ATOM   1792  CE1 TYR A 108     -15.726   1.494  14.038  1.00 94.86           C  
ATOM   1793  HE1 TYR A 108     -16.156   1.713  15.005  1.00 94.86           H  
ATOM   1794  CE2 TYR A 108     -13.960   1.824  12.383  1.00 94.86           C  
ATOM   1795  HE2 TYR A 108     -13.021   2.284  12.112  1.00 94.86           H  
ATOM   1796  OH  TYR A 108     -13.836   2.906  14.507  1.00 94.86           O  
ATOM   1797  HH  TYR A 108     -14.285   2.996  15.351  1.00 94.86           H  
ATOM   1798  CZ  TYR A 108     -14.501   2.083  13.656  1.00 94.86           C  
ATOM   1799  N   ILE A 109     -13.662  -2.078  11.403  1.00 95.36           N  
ATOM   1800  H   ILE A 109     -13.939  -1.912  12.360  1.00 95.36           H  
ATOM   1801  CA  ILE A 109     -12.223  -2.210  11.106  1.00 95.36           C  
ATOM   1802  HA  ILE A 109     -11.958  -1.490  10.332  1.00 95.36           H  
ATOM   1803  C   ILE A 109     -11.921  -3.608  10.555  1.00 95.36           C  
ATOM   1804  CB  ILE A 109     -11.363  -1.923  12.364  1.00 95.36           C  
ATOM   1805  HB  ILE A 109     -11.590  -2.671  13.124  1.00 95.36           H  
ATOM   1806  O   ILE A 109     -11.294  -3.759   9.506  1.00 95.36           O  
ATOM   1807  CG1 ILE A 109     -11.690  -0.532  12.950  1.00 95.36           C  
ATOM   1808 HG12 ILE A 109     -11.532   0.227  12.184  1.00 95.36           H  
ATOM   1809 HG13 ILE A 109     -12.740  -0.514  13.241  1.00 95.36           H  
ATOM   1810  CG2 ILE A 109      -9.865  -2.038  12.026  1.00 95.36           C  
ATOM   1811 HG21 ILE A 109      -9.590  -1.263  11.310  1.00 95.36           H  
ATOM   1812 HG22 ILE A 109      -9.623  -3.013  11.602  1.00 95.36           H  
ATOM   1813 HG23 ILE A 109      -9.258  -1.919  12.924  1.00 95.36           H  
ATOM   1814  CD1 ILE A 109     -10.887  -0.144  14.197  1.00 95.36           C  
ATOM   1815 HD11 ILE A 109     -10.955  -0.934  14.946  1.00 95.36           H  
ATOM   1816 HD12 ILE A 109      -9.843   0.033  13.940  1.00 95.36           H  
ATOM   1817 HD13 ILE A 109     -11.296   0.777  14.614  1.00 95.36           H  
ATOM   1818  N   MET A 110     -12.407  -4.643  11.246  1.00 96.27           N  
ATOM   1819  H   MET A 110     -12.933  -4.444  12.085  1.00 96.27           H  
ATOM   1820  CA  MET A 110     -12.227  -6.030  10.815  1.00 96.27           C  
ATOM   1821  HA  MET A 110     -11.163  -6.215  10.670  1.00 96.27           H  
ATOM   1822  C   MET A 110     -12.927  -6.290   9.479  1.00 96.27           C  
ATOM   1823  CB  MET A 110     -12.747  -6.975  11.906  1.00 96.27           C  
ATOM   1824  HB2 MET A 110     -12.216  -6.769  12.836  1.00 96.27           H  
ATOM   1825  HB3 MET A 110     -13.811  -6.794  12.064  1.00 96.27           H  
ATOM   1826  O   MET A 110     -12.350  -6.930   8.604  1.00 96.27           O  
ATOM   1827  CG  MET A 110     -12.546  -8.451  11.546  1.00 96.27           C  
ATOM   1828  HG2 MET A 110     -11.483  -8.639  11.398  1.00 96.27           H  
ATOM   1829  HG3 MET A 110     -13.066  -8.664  10.612  1.00 96.27           H  
ATOM   1830  SD  MET A 110     -13.174  -9.592  12.806  1.00 96.27           S  
ATOM   1831  CE  MET A 110     -12.904 -11.161  11.937  1.00 96.27           C  
ATOM   1832  HE1 MET A 110     -13.236 -11.988  12.565  1.00 96.27           H  
ATOM   1833  HE2 MET A 110     -13.469 -11.168  11.005  1.00 96.27           H  
ATOM   1834  HE3 MET A 110     -11.843 -11.282  11.719  1.00 96.27           H  
ATOM   1835  N   ALA A 111     -14.151  -5.789   9.305  1.00 96.22           N  
ATOM   1836  H   ALA A 111     -14.575  -5.248  10.045  1.00 96.22           H  
ATOM   1837  CA  ALA A 111     -14.916  -5.997   8.084  1.00 96.22           C  
ATOM   1838  HA  ALA A 111     -14.937  -7.065   7.867  1.00 96.22           H  
ATOM   1839  C   ALA A 111     -14.265  -5.301   6.873  1.00 96.22           C  
ATOM   1840  CB  ALA A 111     -16.350  -5.543   8.356  1.00 96.22           C  
ATOM   1841  HB1 ALA A 111     -16.705  -5.971   9.293  1.00 96.22           H  
ATOM   1842  HB2 ALA A 111     -17.001  -5.902   7.558  1.00 96.22           H  
ATOM   1843  HB3 ALA A 111     -16.396  -4.456   8.414  1.00 96.22           H  
ATOM   1844  O   ALA A 111     -14.081  -5.937   5.835  1.00 96.22           O  
ATOM   1845  N   THR A 112     -13.807  -4.053   7.030  1.00 96.36           N  
ATOM   1846  H   THR A 112     -14.037  -3.543   7.871  1.00 96.36           H  
ATOM   1847  CA  THR A 112     -13.035  -3.332   6.004  1.00 96.36           C  
ATOM   1848  HA  THR A 112     -13.631  -3.276   5.093  1.00 96.36           H  
ATOM   1849  C   THR A 112     -11.743  -4.068   5.664  1.00 96.36           C  
ATOM   1850  CB  THR A 112     -12.724  -1.894   6.449  1.00 96.36           C  
ATOM   1851  HB  THR A 112     -12.169  -1.907   7.387  1.00 96.36           H  
ATOM   1852  O   THR A 112     -11.413  -4.192   4.486  1.00 96.36           O  
ATOM   1853  CG2 THR A 112     -11.940  -1.088   5.413  1.00 96.36           C  
ATOM   1854 HG21 THR A 112     -11.841  -0.053   5.741  1.00 96.36           H  
ATOM   1855 HG22 THR A 112     -12.450  -1.114   4.450  1.00 96.36           H  
ATOM   1856 HG23 THR A 112     -10.938  -1.499   5.291  1.00 96.36           H  
ATOM   1857  OG1 THR A 112     -13.935  -1.208   6.635  1.00 96.36           O  
ATOM   1858  HG1 THR A 112     -13.737  -0.268   6.615  1.00 96.36           H  
ATOM   1859  N   SER A 113     -11.038  -4.633   6.653  1.00 96.62           N  
ATOM   1860  H   SER A 113     -11.326  -4.470   7.607  1.00 96.62           H  
ATOM   1861  CA  SER A 113      -9.843  -5.453   6.401  1.00 96.62           C  
ATOM   1862  HA  SER A 113      -9.113  -4.849   5.862  1.00 96.62           H  
ATOM   1863  C   SER A 113     -10.162  -6.671   5.529  1.00 96.62           C  
ATOM   1864  CB  SER A 113      -9.210  -5.911   7.720  1.00 96.62           C  
ATOM   1865  HB2 SER A 113      -9.003  -5.051   8.357  1.00 96.62           H  
ATOM   1866  HB3 SER A 113      -9.901  -6.569   8.246  1.00 96.62           H  
ATOM   1867  O   SER A 113      -9.447  -6.938   4.568  1.00 96.62           O  
ATOM   1868  OG  SER A 113      -8.007  -6.616   7.470  1.00 96.62           O  
ATOM   1869  HG  SER A 113      -7.281  -5.987   7.460  1.00 96.62           H  
ATOM   1870  N   GLN A 114     -11.255  -7.386   5.806  1.00 97.62           N  
ATOM   1871  H   GLN A 114     -11.829  -7.105   6.588  1.00 97.62           H  
ATOM   1872  CA  GLN A 114     -11.649  -8.571   5.032  1.00 97.62           C  
ATOM   1873  HA  GLN A 114     -10.792  -9.240   4.951  1.00 97.62           H  
ATOM   1874  C   GLN A 114     -12.062  -8.231   3.594  1.00 97.62           C  
ATOM   1875  CB  GLN A 114     -12.787  -9.308   5.758  1.00 97.62           C  
ATOM   1876  HB2 GLN A 114     -13.174 -10.093   5.108  1.00 97.62           H  
ATOM   1877  HB3 GLN A 114     -13.601  -8.612   5.962  1.00 97.62           H  
ATOM   1878  O   GLN A 114     -11.637  -8.906   2.651  1.00 97.62           O  
ATOM   1879  CG  GLN A 114     -12.333  -9.948   7.080  1.00 97.62           C  
ATOM   1880  HG2 GLN A 114     -11.950  -9.179   7.751  1.00 97.62           H  
ATOM   1881  HG3 GLN A 114     -13.191 -10.416   7.562  1.00 97.62           H  
ATOM   1882  CD  GLN A 114     -11.252 -11.006   6.895  1.00 97.62           C  
ATOM   1883  NE2 GLN A 114     -10.359 -11.168   7.846  1.00 97.62           N  
ATOM   1884 HE21 GLN A 114     -10.349 -10.569   8.659  1.00 97.62           H  
ATOM   1885 HE22 GLN A 114      -9.668 -11.882   7.662  1.00 97.62           H  
ATOM   1886  OE1 GLN A 114     -11.188 -11.713   5.907  1.00 97.62           O  
ATOM   1887  N   ILE A 115     -12.834  -7.156   3.403  1.00 97.08           N  
ATOM   1888  H   ILE A 115     -13.177  -6.649   4.207  1.00 97.08           H  
ATOM   1889  CA  ILE A 115     -13.154  -6.648   2.061  1.00 97.08           C  
ATOM   1890  HA  ILE A 115     -13.628  -7.440   1.479  1.00 97.08           H  
ATOM   1891  C   ILE A 115     -11.867  -6.273   1.329  1.00 97.08           C  
ATOM   1892  CB  ILE A 115     -14.138  -5.462   2.136  1.00 97.08           C  
ATOM   1893  HB  ILE A 115     -13.772  -4.744   2.870  1.00 97.08           H  
ATOM   1894  O   ILE A 115     -11.663  -6.680   0.193  1.00 97.08           O  
ATOM   1895  CG1 ILE A 115     -15.514  -5.994   2.592  1.00 97.08           C  
ATOM   1896 HG12 ILE A 115     -15.856  -6.756   1.892  1.00 97.08           H  
ATOM   1897 HG13 ILE A 115     -15.420  -6.457   3.575  1.00 97.08           H  
ATOM   1898  CG2 ILE A 115     -14.256  -4.739   0.778  1.00 97.08           C  
ATOM   1899 HG21 ILE A 115     -14.879  -3.850   0.877  1.00 97.08           H  
ATOM   1900 HG22 ILE A 115     -13.286  -4.381   0.431  1.00 97.08           H  
ATOM   1901 HG23 ILE A 115     -14.683  -5.404   0.028  1.00 97.08           H  
ATOM   1902  CD1 ILE A 115     -16.592  -4.912   2.684  1.00 97.08           C  
ATOM   1903 HD11 ILE A 115     -17.518  -5.355   3.052  1.00 97.08           H  
ATOM   1904 HD12 ILE A 115     -16.259  -4.107   3.340  1.00 97.08           H  
ATOM   1905 HD13 ILE A 115     -16.806  -4.501   1.698  1.00 97.08           H  
ATOM   1906  N   SER A 116     -10.951  -5.573   1.993  1.00 97.52           N  
ATOM   1907  H   SER A 116     -11.165  -5.260   2.929  1.00 97.52           H  
ATOM   1908  CA  SER A 116      -9.691  -5.155   1.375  1.00 97.52           C  
ATOM   1909  HA  SER A 116      -9.920  -4.571   0.484  1.00 97.52           H  
ATOM   1910  C   SER A 116      -8.845  -6.351   0.932  1.00 97.52           C  
ATOM   1911  CB  SER A 116      -8.892  -4.263   2.323  1.00 97.52           C  
ATOM   1912  HB2 SER A 116      -8.570  -4.835   3.193  1.00 97.52           H  
ATOM   1913  HB3 SER A 116      -8.015  -3.890   1.796  1.00 97.52           H  
ATOM   1914  O   SER A 116      -8.328  -6.347  -0.178  1.00 97.52           O  
ATOM   1915  OG  SER A 116      -9.676  -3.164   2.742  1.00 97.52           O  
ATOM   1916  HG  SER A 116     -10.362  -3.479   3.336  1.00 97.52           H  
ATOM   1917  N   GLN A 117      -8.758  -7.411   1.743  1.00 98.04           N  
ATOM   1918  H   GLN A 117      -9.200  -7.354   2.649  1.00 98.04           H  
ATOM   1919  CA  GLN A 117      -8.032  -8.639   1.391  1.00 98.04           C  
ATOM   1920  HA  GLN A 117      -7.003  -8.389   1.132  1.00 98.04           H  
ATOM   1921  C   GLN A 117      -8.646  -9.361   0.187  1.00 98.04           C  
ATOM   1922  CB  GLN A 117      -8.029  -9.597   2.591  1.00 98.04           C  
ATOM   1923  HB2 GLN A 117      -7.654 -10.568   2.267  1.00 98.04           H  
ATOM   1924  HB3 GLN A 117      -9.048  -9.730   2.954  1.00 98.04           H  
ATOM   1925  O   GLN A 117      -7.933  -9.786  -0.723  1.00 98.04           O  
ATOM   1926  CG  GLN A 117      -7.147  -9.102   3.739  1.00 98.04           C  
ATOM   1927  HG2 GLN A 117      -6.106  -9.062   3.419  1.00 98.04           H  
ATOM   1928  HG3 GLN A 117      -7.430  -8.089   4.024  1.00 98.04           H  
ATOM   1929  CD  GLN A 117      -7.262 -10.008   4.954  1.00 98.04           C  
ATOM   1930  NE2 GLN A 117      -7.699  -9.495   6.084  1.00 98.04           N  
ATOM   1931 HE21 GLN A 117      -7.746 -10.125   6.872  1.00 98.04           H  
ATOM   1932 HE22 GLN A 117      -7.933  -8.515   6.152  1.00 98.04           H  
ATOM   1933  OE1 GLN A 117      -6.945 -11.186   4.916  1.00 98.04           O  
ATOM   1934  N   THR A 118      -9.972  -9.513   0.175  1.00 97.33           N  
ATOM   1935  H   THR A 118     -10.506  -9.106   0.929  1.00 97.33           H  
ATOM   1936  CA  THR A 118     -10.682 -10.214  -0.906  1.00 97.33           C  
ATOM   1937  HA  THR A 118     -10.162 -11.150  -1.111  1.00 97.33           H  
ATOM   1938  C   THR A 118     -10.656  -9.423  -2.212  1.00 97.33           C  
ATOM   1939  CB  THR A 118     -12.125 -10.561  -0.513  1.00 97.33           C  
ATOM   1940  HB  THR A 118     -12.648 -10.942  -1.390  1.00 97.33           H  
ATOM   1941  O   THR A 118     -10.368  -9.998  -3.263  1.00 97.33           O  
ATOM   1942  CG2 THR A 118     -12.175 -11.627   0.581  1.00 97.33           C  
ATOM   1943 HG21 THR A 118     -11.720 -12.546   0.214  1.00 97.33           H  
ATOM   1944 HG22 THR A 118     -13.214 -11.828   0.839  1.00 97.33           H  
ATOM   1945 HG23 THR A 118     -11.644 -11.291   1.472  1.00 97.33           H  
ATOM   1946  OG1 THR A 118     -12.819  -9.447  -0.018  1.00 97.33           O  
ATOM   1947  HG1 THR A 118     -12.461  -9.222   0.844  1.00 97.33           H  
ATOM   1948  N   THR A 119     -10.852  -8.106  -2.146  1.00 97.53           N  
ATOM   1949  H   THR A 119     -11.180  -7.708  -1.278  1.00 97.53           H  
ATOM   1950  CA  THR A 119     -10.741  -7.202  -3.295  1.00 97.53           C  
ATOM   1951  HA  THR A 119     -11.384  -7.574  -4.093  1.00 97.53           H  
ATOM   1952  C   THR A 119      -9.314  -7.154  -3.834  1.00 97.53           C  
ATOM   1953  CB  THR A 119     -11.229  -5.797  -2.922  1.00 97.53           C  
ATOM   1954  HB  THR A 119     -10.632  -5.400  -2.101  1.00 97.53           H  
ATOM   1955  O   THR A 119      -9.128  -7.294  -5.041  1.00 97.53           O  
ATOM   1956  CG2 THR A 119     -11.181  -4.837  -4.103  1.00 97.53           C  
ATOM   1957 HG21 THR A 119     -11.662  -5.284  -4.973  1.00 97.53           H  
ATOM   1958 HG22 THR A 119     -11.688  -3.908  -3.844  1.00 97.53           H  
ATOM   1959 HG23 THR A 119     -10.143  -4.607  -4.340  1.00 97.53           H  
ATOM   1960  OG1 THR A 119     -12.577  -5.868  -2.529  1.00 97.53           O  
ATOM   1961  HG1 THR A 119     -12.797  -5.057  -2.066  1.00 97.53           H  
ATOM   1962  N   LEU A 120      -8.303  -7.049  -2.961  1.00 97.52           N  
ATOM   1963  H   LEU A 120      -8.510  -6.913  -1.982  1.00 97.52           H  
ATOM   1964  CA  LEU A 120      -6.892  -7.095  -3.357  1.00 97.52           C  
ATOM   1965  HA  LEU A 120      -6.706  -6.274  -4.049  1.00 97.52           H  
ATOM   1966  C   LEU A 120      -6.574  -8.390  -4.110  1.00 97.52           C  
ATOM   1967  CB  LEU A 120      -6.001  -6.902  -2.114  1.00 97.52           C  
ATOM   1968  HB2 LEU A 120      -6.252  -5.944  -1.659  1.00 97.52           H  
ATOM   1969  HB3 LEU A 120      -6.225  -7.690  -1.395  1.00 97.52           H  
ATOM   1970  O   LEU A 120      -6.031  -8.344  -5.211  1.00 97.52           O  
ATOM   1971  CG  LEU A 120      -4.488  -6.914  -2.393  1.00 97.52           C  
ATOM   1972  HG  LEU A 120      -4.214  -7.876  -2.827  1.00 97.52           H  
ATOM   1973  CD1 LEU A 120      -4.072  -5.785  -3.338  1.00 97.52           C  
ATOM   1974 HD11 LEU A 120      -4.493  -5.947  -4.331  1.00 97.52           H  
ATOM   1975 HD12 LEU A 120      -2.986  -5.760  -3.432  1.00 97.52           H  
ATOM   1976 HD13 LEU A 120      -4.411  -4.824  -2.951  1.00 97.52           H  
ATOM   1977  CD2 LEU A 120      -3.716  -6.757  -1.084  1.00 97.52           C  
ATOM   1978 HD21 LEU A 120      -2.645  -6.807  -1.280  1.00 97.52           H  
ATOM   1979 HD22 LEU A 120      -3.954  -5.798  -0.624  1.00 97.52           H  
ATOM   1980 HD23 LEU A 120      -3.981  -7.559  -0.396  1.00 97.52           H  
ATOM   1981  N   ARG A 121      -6.989  -9.542  -3.571  1.00 97.44           N  
ATOM   1982  H   ARG A 121      -7.429  -9.507  -2.662  1.00 97.44           H  
ATOM   1983  CA  ARG A 121      -6.812 -10.843  -4.230  1.00 97.44           C  
ATOM   1984  HA  ARG A 121      -5.746 -11.004  -4.392  1.00 97.44           H  
ATOM   1985  C   ARG A 121      -7.469 -10.889  -5.613  1.00 97.44           C  
ATOM   1986  CB  ARG A 121      -7.357 -11.938  -3.305  1.00 97.44           C  
ATOM   1987  HB2 ARG A 121      -6.915 -11.805  -2.318  1.00 97.44           H  
ATOM   1988  HB3 ARG A 121      -8.439 -11.839  -3.217  1.00 97.44           H  
ATOM   1989  O   ARG A 121      -6.854 -11.371  -6.559  1.00 97.44           O  
ATOM   1990  CG  ARG A 121      -7.012 -13.344  -3.820  1.00 97.44           C  
ATOM   1991  HG2 ARG A 121      -7.390 -13.475  -4.834  1.00 97.44           H  
ATOM   1992  HG3 ARG A 121      -5.929 -13.459  -3.838  1.00 97.44           H  
ATOM   1993  CD  ARG A 121      -7.619 -14.443  -2.941  1.00 97.44           C  
ATOM   1994  HD2 ARG A 121      -7.321 -15.408  -3.351  1.00 97.44           H  
ATOM   1995  HD3 ARG A 121      -8.705 -14.372  -3.006  1.00 97.44           H  
ATOM   1996  NE  ARG A 121      -7.150 -14.353  -1.542  1.00 97.44           N  
ATOM   1997  HE  ARG A 121      -6.150 -14.360  -1.400  1.00 97.44           H  
ATOM   1998  NH1 ARG A 121      -9.192 -14.288  -0.482  1.00 97.44           N  
ATOM   1999 HH11 ARG A 121      -9.646 -14.385  -1.379  1.00 97.44           H  
ATOM   2000 HH12 ARG A 121      -9.722 -14.238   0.377  1.00 97.44           H  
ATOM   2001  NH2 ARG A 121      -7.338 -14.165   0.720  1.00 97.44           N  
ATOM   2002 HH21 ARG A 121      -7.901 -14.069   1.553  1.00 97.44           H  
ATOM   2003 HH22 ARG A 121      -6.397 -13.800   0.775  1.00 97.44           H  
ATOM   2004  CZ  ARG A 121      -7.889 -14.271  -0.449  1.00 97.44           C  
ATOM   2005  N   SER A 122      -8.697 -10.383  -5.731  1.00 97.11           N  
ATOM   2006  H   SER A 122      -9.133 -10.004  -4.902  1.00 97.11           H  
ATOM   2007  CA  SER A 122      -9.450 -10.365  -6.991  1.00 97.11           C  
ATOM   2008  HA  SER A 122      -9.493 -11.379  -7.390  1.00 97.11           H  
ATOM   2009  C   SER A 122      -8.789  -9.480  -8.051  1.00 97.11           C  
ATOM   2010  CB  SER A 122     -10.884  -9.899  -6.721  1.00 97.11           C  
ATOM   2011  HB2 SER A 122     -11.319 -10.530  -5.946  1.00 97.11           H  
ATOM   2012  HB3 SER A 122     -10.881  -8.868  -6.367  1.00 97.11           H  
ATOM   2013  O   SER A 122      -8.626  -9.912  -9.189  1.00 97.11           O  
ATOM   2014  OG  SER A 122     -11.680  -9.999  -7.886  1.00 97.11           O  
ATOM   2015  HG  SER A 122     -11.706  -9.142  -8.318  1.00 97.11           H  
ATOM   2016  N   VAL A 123      -8.371  -8.264  -7.683  1.00 96.70           N  
ATOM   2017  H   VAL A 123      -8.514  -7.967  -6.729  1.00 96.70           H  
ATOM   2018  CA  VAL A 123      -7.715  -7.327  -8.612  1.00 96.70           C  
ATOM   2019  HA  VAL A 123      -8.330  -7.233  -9.507  1.00 96.70           H  
ATOM   2020  C   VAL A 123      -6.369  -7.873  -9.079  1.00 96.70           C  
ATOM   2021  CB  VAL A 123      -7.576  -5.927  -7.984  1.00 96.70           C  
ATOM   2022  HB  VAL A 123      -7.129  -6.026  -6.995  1.00 96.70           H  
ATOM   2023  O   VAL A 123      -6.104  -7.863 -10.276  1.00 96.70           O  
ATOM   2024  CG1 VAL A 123      -6.706  -4.977  -8.816  1.00 96.70           C  
ATOM   2025 HG11 VAL A 123      -5.675  -5.330  -8.843  1.00 96.70           H  
ATOM   2026 HG12 VAL A 123      -6.705  -3.981  -8.372  1.00 96.70           H  
ATOM   2027 HG13 VAL A 123      -7.087  -4.910  -9.835  1.00 96.70           H  
ATOM   2028  CG2 VAL A 123      -8.963  -5.282  -7.851  1.00 96.70           C  
ATOM   2029 HG21 VAL A 123      -9.583  -5.850  -7.157  1.00 96.70           H  
ATOM   2030 HG22 VAL A 123      -9.451  -5.253  -8.825  1.00 96.70           H  
ATOM   2031 HG23 VAL A 123      -8.869  -4.260  -7.484  1.00 96.70           H  
ATOM   2032  N   ILE A 124      -5.554  -8.432  -8.177  1.00 96.41           N  
ATOM   2033  H   ILE A 124      -5.814  -8.415  -7.202  1.00 96.41           H  
ATOM   2034  CA  ILE A 124      -4.277  -9.054  -8.561  1.00 96.41           C  
ATOM   2035  HA  ILE A 124      -3.671  -8.315  -9.085  1.00 96.41           H  
ATOM   2036  C   ILE A 124      -4.504 -10.219  -9.532  1.00 96.41           C  
ATOM   2037  CB  ILE A 124      -3.501  -9.524  -7.316  1.00 96.41           C  
ATOM   2038  HB  ILE A 124      -4.154 -10.182  -6.742  1.00 96.41           H  
ATOM   2039  O   ILE A 124      -3.777 -10.340 -10.513  1.00 96.41           O  
ATOM   2040  CG1 ILE A 124      -3.082  -8.331  -6.432  1.00 96.41           C  
ATOM   2041 HG12 ILE A 124      -2.238  -7.813  -6.886  1.00 96.41           H  
ATOM   2042 HG13 ILE A 124      -3.895  -7.610  -6.345  1.00 96.41           H  
ATOM   2043  CG2 ILE A 124      -2.232 -10.298  -7.724  1.00 96.41           C  
ATOM   2044 HG21 ILE A 124      -2.477 -11.195  -8.293  1.00 96.41           H  
ATOM   2045 HG22 ILE A 124      -1.598  -9.658  -8.337  1.00 96.41           H  
ATOM   2046 HG23 ILE A 124      -1.657 -10.604  -6.851  1.00 96.41           H  
ATOM   2047  CD1 ILE A 124      -2.696  -8.779  -5.021  1.00 96.41           C  
ATOM   2048 HD11 ILE A 124      -3.528  -9.308  -4.556  1.00 96.41           H  
ATOM   2049 HD12 ILE A 124      -2.450  -7.898  -4.427  1.00 96.41           H  
ATOM   2050 HD13 ILE A 124      -1.828  -9.438  -5.047  1.00 96.41           H  
ATOM   2051  N   GLY A 125      -5.529 -11.046  -9.305  1.00 97.05           N  
ATOM   2052  H   GLY A 125      -6.091 -10.911  -8.477  1.00 97.05           H  
ATOM   2053  CA  GLY A 125      -5.866 -12.152 -10.208  1.00 97.05           C  
ATOM   2054  HA2 GLY A 125      -6.679 -12.732  -9.769  1.00 97.05           H  
ATOM   2055  HA3 GLY A 125      -4.997 -12.801 -10.321  1.00 97.05           H  
ATOM   2056  C   GLY A 125      -6.298 -11.715 -11.613  1.00 97.05           C  
ATOM   2057  O   GLY A 125      -6.228 -12.505 -12.550  1.00 97.05           O  
ATOM   2058  N   GLN A 126      -6.728 -10.462 -11.774  1.00 96.34           N  
ATOM   2059  H   GLN A 126      -6.758  -9.862 -10.963  1.00 96.34           H  
ATOM   2060  CA  GLN A 126      -7.128  -9.880 -13.059  1.00 96.34           C  
ATOM   2061  HA  GLN A 126      -7.356 -10.679 -13.765  1.00 96.34           H  
ATOM   2062  C   GLN A 126      -6.025  -9.030 -13.706  1.00 96.34           C  
ATOM   2063  CB  GLN A 126      -8.399  -9.047 -12.851  1.00 96.34           C  
ATOM   2064  HB2 GLN A 126      -8.643  -8.528 -13.778  1.00 96.34           H  
ATOM   2065  HB3 GLN A 126      -8.214  -8.300 -12.079  1.00 96.34           H  
ATOM   2066  O   GLN A 126      -6.118  -8.740 -14.900  1.00 96.34           O  
ATOM   2067  CG  GLN A 126      -9.600  -9.915 -12.446  1.00 96.34           C  
ATOM   2068  HG2 GLN A 126      -9.345 -10.523 -11.579  1.00 96.34           H  
ATOM   2069  HG3 GLN A 126      -9.849 -10.590 -13.265  1.00 96.34           H  
ATOM   2070  CD  GLN A 126     -10.837  -9.092 -12.100  1.00 96.34           C  
ATOM   2071  NE2 GLN A 126     -11.822  -9.690 -11.467  1.00 96.34           N  
ATOM   2072 HE21 GLN A 126     -11.713 -10.640 -11.141  1.00 96.34           H  
ATOM   2073 HE22 GLN A 126     -12.637  -9.123 -11.280  1.00 96.34           H  
ATOM   2074  OE1 GLN A 126     -10.967  -7.914 -12.391  1.00 96.34           O  
ATOM   2075  N   ALA A 127      -4.999  -8.652 -12.944  1.00 96.44           N  
ATOM   2076  H   ALA A 127      -4.987  -8.937 -11.975  1.00 96.44           H  
ATOM   2077  CA  ALA A 127      -3.897  -7.812 -13.392  1.00 96.44           C  
ATOM   2078  HA  ALA A 127      -4.248  -7.173 -14.202  1.00 96.44           H  
ATOM   2079  C   ALA A 127      -2.723  -8.642 -13.926  1.00 96.44           C  
ATOM   2080  CB  ALA A 127      -3.470  -6.896 -12.239  1.00 96.44           C  
ATOM   2081  HB1 ALA A 127      -3.092  -7.495 -11.410  1.00 96.44           H  
ATOM   2082  HB2 ALA A 127      -4.321  -6.304 -11.902  1.00 96.44           H  
ATOM   2083  HB3 ALA A 127      -2.685  -6.223 -12.582  1.00 96.44           H  
ATOM   2084  O   ALA A 127      -2.438  -9.749 -13.451  1.00 96.44           O  
ATOM   2085  N   HIS A 128      -2.023  -8.084 -14.908  1.00 96.93           N  
ATOM   2086  H   HIS A 128      -2.310  -7.170 -15.227  1.00 96.93           H  
ATOM   2087  CA  HIS A 128      -0.745  -8.610 -15.383  1.00 96.93           C  
ATOM   2088  HA  HIS A 128      -0.812  -9.696 -15.453  1.00 96.93           H  
ATOM   2089  C   HIS A 128       0.386  -8.280 -14.393  1.00 96.93           C  
ATOM   2090  CB  HIS A 128      -0.489  -8.066 -16.794  1.00 96.93           C  
ATOM   2091  HB2 HIS A 128       0.527  -8.319 -17.099  1.00 96.93           H  
ATOM   2092  HB3 HIS A 128      -0.576  -6.980 -16.790  1.00 96.93           H  
ATOM   2093  O   HIS A 128       0.286  -7.330 -13.612  1.00 96.93           O  
ATOM   2094  CG  HIS A 128      -1.444  -8.646 -17.810  1.00 96.93           C  
ATOM   2095  CD2 HIS A 128      -2.594  -8.095 -18.311  1.00 96.93           C  
ATOM   2096  HD2 HIS A 128      -2.984  -7.124 -18.045  1.00 96.93           H  
ATOM   2097  ND1 HIS A 128      -1.326  -9.880 -18.381  1.00 96.93           N  
ATOM   2098  HD1 HIS A 128      -0.573 -10.534 -18.224  1.00 96.93           H  
ATOM   2099  CE1 HIS A 128      -2.353 -10.086 -19.207  1.00 96.93           C  
ATOM   2100  HE1 HIS A 128      -2.479 -10.982 -19.795  1.00 96.93           H  
ATOM   2101  NE2 HIS A 128      -3.184  -9.026 -19.197  1.00 96.93           N  
ATOM   2102  N   LEU A 129       1.488  -9.042 -14.414  1.00 94.59           N  
ATOM   2103  H   LEU A 129       1.549  -9.763 -15.119  1.00 94.59           H  
ATOM   2104  CA  LEU A 129       2.626  -8.766 -13.520  1.00 94.59           C  
ATOM   2105  HA  LEU A 129       2.260  -8.783 -12.493  1.00 94.59           H  
ATOM   2106  C   LEU A 129       3.206  -7.365 -13.760  1.00 94.59           C  
ATOM   2107  CB  LEU A 129       3.717  -9.843 -13.675  1.00 94.59           C  
ATOM   2108  HB2 LEU A 129       3.313 -10.805 -13.358  1.00 94.59           H  
ATOM   2109  HB3 LEU A 129       3.981  -9.916 -14.730  1.00 94.59           H  
ATOM   2110  O   LEU A 129       3.530  -6.660 -12.807  1.00 94.59           O  
ATOM   2111  CG  LEU A 129       5.002  -9.537 -12.872  1.00 94.59           C  
ATOM   2112  HG  LEU A 129       5.421  -8.583 -13.191  1.00 94.59           H  
ATOM   2113  CD1 LEU A 129       4.749  -9.479 -11.365  1.00 94.59           C  
ATOM   2114 HD11 LEU A 129       4.389 -10.442 -11.005  1.00 94.59           H  
ATOM   2115 HD12 LEU A 129       5.679  -9.205 -10.866  1.00 94.59           H  
ATOM   2116 HD13 LEU A 129       4.018  -8.704 -11.131  1.00 94.59           H  
ATOM   2117  CD2 LEU A 129       6.068 -10.597 -13.144  1.00 94.59           C  
ATOM   2118 HD21 LEU A 129       5.694 -11.584 -12.871  1.00 94.59           H  
ATOM   2119 HD22 LEU A 129       6.966 -10.376 -12.568  1.00 94.59           H  
ATOM   2120 HD23 LEU A 129       6.322 -10.592 -14.204  1.00 94.59           H  
ATOM   2121  N   ASP A 130       3.328  -6.963 -15.024  1.00 93.91           N  
ATOM   2122  H   ASP A 130       3.028  -7.579 -15.767  1.00 93.91           H  
ATOM   2123  CA  ASP A 130       3.857  -5.645 -15.376  1.00 93.91           C  
ATOM   2124  HA  ASP A 130       4.827  -5.518 -14.894  1.00 93.91           H  
ATOM   2125  C   ASP A 130       2.949  -4.517 -14.865  1.00 93.91           C  
ATOM   2126  CB  ASP A 130       4.068  -5.573 -16.892  1.00 93.91           C  
ATOM   2127  HB2 ASP A 130       4.658  -6.434 -17.207  1.00 93.91           H  
ATOM   2128  HB3 ASP A 130       3.100  -5.624 -17.390  1.00 93.91           H  
ATOM   2129  O   ASP A 130       3.441  -3.547 -14.301  1.00 93.91           O  
ATOM   2130  CG  ASP A 130       4.808  -4.302 -17.325  1.00 93.91           C  
ATOM   2131  OD1 ASP A 130       5.707  -3.848 -16.575  1.00 93.91           O  
ATOM   2132  OD2 ASP A 130       4.503  -3.822 -18.435  1.00 93.91           O  
ATOM   2133  N   GLU A 131       1.623  -4.683 -14.915  1.00 95.02           N  
ATOM   2134  H   GLU A 131       1.248  -5.522 -15.335  1.00 95.02           H  
ATOM   2135  CA  GLU A 131       0.685  -3.705 -14.344  1.00 95.02           C  
ATOM   2136  HA  GLU A 131       0.872  -2.732 -14.798  1.00 95.02           H  
ATOM   2137  C   GLU A 131       0.879  -3.547 -12.824  1.00 95.02           C  
ATOM   2138  CB  GLU A 131      -0.770  -4.106 -14.642  1.00 95.02           C  
ATOM   2139  HB2 GLU A 131      -0.940  -5.116 -14.268  1.00 95.02           H  
ATOM   2140  HB3 GLU A 131      -1.431  -3.433 -14.096  1.00 95.02           H  
ATOM   2141  O   GLU A 131       0.841  -2.432 -12.307  1.00 95.02           O  
ATOM   2142  CG  GLU A 131      -1.147  -4.036 -16.131  1.00 95.02           C  
ATOM   2143  HG2 GLU A 131      -0.497  -4.697 -16.704  1.00 95.02           H  
ATOM   2144  HG3 GLU A 131      -0.986  -3.017 -16.483  1.00 95.02           H  
ATOM   2145  CD  GLU A 131      -2.615  -4.439 -16.361  1.00 95.02           C  
ATOM   2146  OE1 GLU A 131      -3.334  -3.733 -17.112  1.00 95.02           O  
ATOM   2147  OE2 GLU A 131      -3.043  -5.458 -15.769  1.00 95.02           O  
ATOM   2148  N   LEU A 132       1.156  -4.639 -12.100  1.00 94.39           N  
ATOM   2149  H   LEU A 132       1.193  -5.524 -12.586  1.00 94.39           H  
ATOM   2150  CA  LEU A 132       1.411  -4.609 -10.650  1.00 94.39           C  
ATOM   2151  HA  LEU A 132       0.611  -4.050 -10.166  1.00 94.39           H  
ATOM   2152  C   LEU A 132       2.717  -3.893 -10.275  1.00 94.39           C  
ATOM   2153  CB  LEU A 132       1.433  -6.048 -10.105  1.00 94.39           C  
ATOM   2154  HB2 LEU A 132       2.127  -6.635 -10.706  1.00 94.39           H  
ATOM   2155  HB3 LEU A 132       1.811  -6.042  -9.083  1.00 94.39           H  
ATOM   2156  O   LEU A 132       2.849  -3.375  -9.160  1.00 94.39           O  
ATOM   2157  CG  LEU A 132       0.052  -6.720 -10.114  1.00 94.39           C  
ATOM   2158  HG  LEU A 132      -0.469  -6.495 -11.045  1.00 94.39           H  
ATOM   2159  CD1 LEU A 132       0.208  -8.230  -9.996  1.00 94.39           C  
ATOM   2160 HD11 LEU A 132      -0.774  -8.687 -10.123  1.00 94.39           H  
ATOM   2161 HD12 LEU A 132       0.843  -8.579 -10.810  1.00 94.39           H  
ATOM   2162 HD13 LEU A 132       0.649  -8.506  -9.039  1.00 94.39           H  
ATOM   2163  CD2 LEU A 132      -0.802  -6.262  -8.932  1.00 94.39           C  
ATOM   2164 HD21 LEU A 132      -0.411  -6.678  -8.004  1.00 94.39           H  
ATOM   2165 HD22 LEU A 132      -0.772  -5.176  -8.845  1.00 94.39           H  
ATOM   2166 HD23 LEU A 132      -1.831  -6.589  -9.080  1.00 94.39           H  
ATOM   2167  N   LEU A 133       3.699  -3.883 -11.175  1.00 92.22           N  
ATOM   2168  H   LEU A 133       3.523  -4.319 -12.069  1.00 92.22           H  
ATOM   2169  CA  LEU A 133       5.003  -3.264 -10.943  1.00 92.22           C  
ATOM   2170  HA  LEU A 133       5.187  -3.193  -9.871  1.00 92.22           H  
ATOM   2171  C   LEU A 133       5.065  -1.825 -11.467  1.00 92.22           C  
ATOM   2172  CB  LEU A 133       6.097  -4.150 -11.563  1.00 92.22           C  
ATOM   2173  HB2 LEU A 133       5.892  -4.256 -12.628  1.00 92.22           H  
ATOM   2174  HB3 LEU A 133       7.053  -3.637 -11.459  1.00 92.22           H  
ATOM   2175  O   LEU A 133       5.636  -0.969 -10.792  1.00 92.22           O  
ATOM   2176  CG  LEU A 133       6.221  -5.555 -10.939  1.00 92.22           C  
ATOM   2177  HG  LEU A 133       5.287  -6.104 -11.060  1.00 92.22           H  
ATOM   2178  CD1 LEU A 133       7.328  -6.332 -11.654  1.00 92.22           C  
ATOM   2179 HD11 LEU A 133       7.086  -6.395 -12.715  1.00 92.22           H  
ATOM   2180 HD12 LEU A 133       8.284  -5.822 -11.531  1.00 92.22           H  
ATOM   2181 HD13 LEU A 133       7.391  -7.343 -11.251  1.00 92.22           H  
ATOM   2182  CD2 LEU A 133       6.550  -5.515  -9.442  1.00 92.22           C  
ATOM   2183 HD21 LEU A 133       7.437  -4.904  -9.272  1.00 92.22           H  
ATOM   2184 HD22 LEU A 133       5.702  -5.106  -8.893  1.00 92.22           H  
ATOM   2185 HD23 LEU A 133       6.728  -6.527  -9.079  1.00 92.22           H  
ATOM   2186  N   SER A 134       4.458  -1.569 -12.625  1.00 93.30           N  
ATOM   2187  H   SER A 134       4.052  -2.353 -13.115  1.00 93.30           H  
ATOM   2188  CA  SER A 134       4.600  -0.336 -13.403  1.00 93.30           C  
ATOM   2189  HA  SER A 134       5.447   0.237 -13.027  1.00 93.30           H  
ATOM   2190  C   SER A 134       3.363   0.571 -13.323  1.00 93.30           C  
ATOM   2191  CB  SER A 134       4.903  -0.706 -14.867  1.00 93.30           C  
ATOM   2192  HB2 SER A 134       4.050  -1.235 -15.291  1.00 93.30           H  
ATOM   2193  HB3 SER A 134       5.063   0.205 -15.444  1.00 93.30           H  
ATOM   2194  O   SER A 134       3.507   1.790 -13.283  1.00 93.30           O  
ATOM   2195  OG  SER A 134       6.058  -1.530 -14.966  1.00 93.30           O  
ATOM   2196  HG  SER A 134       5.867  -2.259 -15.559  1.00 93.30           H  
ATOM   2197  N   GLU A 135       2.149   0.012 -13.238  1.00 94.23           N  
ATOM   2198  H   GLU A 135       2.086  -0.995 -13.188  1.00 94.23           H  
ATOM   2199  CA  GLU A 135       0.871   0.754 -13.258  1.00 94.23           C  
ATOM   2200  HA  GLU A 135       1.088   1.801 -13.471  1.00 94.23           H  
ATOM   2201  C   GLU A 135       0.153   0.754 -11.892  1.00 94.23           C  
ATOM   2202  CB  GLU A 135      -0.064   0.273 -14.387  1.00 94.23           C  
ATOM   2203  HB2 GLU A 135      -0.975   0.869 -14.331  1.00 94.23           H  
ATOM   2204  HB3 GLU A 135      -0.329  -0.772 -14.227  1.00 94.23           H  
ATOM   2205  O   GLU A 135      -1.075   0.641 -11.806  1.00 94.23           O  
ATOM   2206  CG  GLU A 135       0.499   0.448 -15.805  1.00 94.23           C  
ATOM   2207  HG2 GLU A 135       0.860   1.471 -15.906  1.00 94.23           H  
ATOM   2208  HG3 GLU A 135       1.347  -0.225 -15.934  1.00 94.23           H  
ATOM   2209  CD  GLU A 135      -0.545   0.180 -16.915  1.00 94.23           C  
ATOM   2210  OE1 GLU A 135      -0.148   0.240 -18.097  1.00 94.23           O  
ATOM   2211  OE2 GLU A 135      -1.754  -0.034 -16.622  1.00 94.23           O  
ATOM   2212  N   ARG A 136       0.902   0.907 -10.791  1.00 94.82           N  
ATOM   2213  H   ARG A 136       1.901   0.992 -10.918  1.00 94.82           H  
ATOM   2214  CA  ARG A 136       0.335   0.846  -9.429  1.00 94.82           C  
ATOM   2215  HA  ARG A 136      -0.121  -0.135  -9.296  1.00 94.82           H  
ATOM   2216  C   ARG A 136      -0.793   1.848  -9.193  1.00 94.82           C  
ATOM   2217  CB  ARG A 136       1.427   1.032  -8.370  1.00 94.82           C  
ATOM   2218  HB2 ARG A 136       0.948   1.137  -7.396  1.00 94.82           H  
ATOM   2219  HB3 ARG A 136       1.989   1.942  -8.577  1.00 94.82           H  
ATOM   2220  O   ARG A 136      -1.776   1.491  -8.555  1.00 94.82           O  
ATOM   2221  CG  ARG A 136       2.376  -0.170  -8.320  1.00 94.82           C  
ATOM   2222  HG2 ARG A 136       2.939  -0.238  -9.250  1.00 94.82           H  
ATOM   2223  HG3 ARG A 136       1.795  -1.082  -8.184  1.00 94.82           H  
ATOM   2224  CD  ARG A 136       3.340  -0.012  -7.144  1.00 94.82           C  
ATOM   2225  HD2 ARG A 136       3.907   0.910  -7.272  1.00 94.82           H  
ATOM   2226  HD3 ARG A 136       2.758   0.054  -6.224  1.00 94.82           H  
ATOM   2227  NE  ARG A 136       4.267  -1.149  -7.064  1.00 94.82           N  
ATOM   2228  HE  ARG A 136       4.253  -1.786  -7.847  1.00 94.82           H  
ATOM   2229  NH1 ARG A 136       5.085  -0.699  -4.959  1.00 94.82           N  
ATOM   2230 HH11 ARG A 136       5.496  -1.046  -4.104  1.00 94.82           H  
ATOM   2231 HH12 ARG A 136       4.404   0.041  -4.865  1.00 94.82           H  
ATOM   2232  NH2 ARG A 136       5.868  -2.446  -6.104  1.00 94.82           N  
ATOM   2233 HH21 ARG A 136       6.472  -2.637  -5.317  1.00 94.82           H  
ATOM   2234 HH22 ARG A 136       5.855  -3.036  -6.924  1.00 94.82           H  
ATOM   2235  CZ  ARG A 136       5.071  -1.419  -6.050  1.00 94.82           C  
ATOM   2236  N   ASP A 137      -0.708   3.056  -9.745  1.00 95.78           N  
ATOM   2237  H   ASP A 137       0.155   3.311 -10.203  1.00 95.78           H  
ATOM   2238  CA  ASP A 137      -1.729   4.097  -9.554  1.00 95.78           C  
ATOM   2239  HA  ASP A 137      -1.849   4.284  -8.487  1.00 95.78           H  
ATOM   2240  C   ASP A 137      -3.099   3.689 -10.110  1.00 95.78           C  
ATOM   2241  CB  ASP A 137      -1.265   5.401 -10.218  1.00 95.78           C  
ATOM   2242  HB2 ASP A 137      -1.082   5.218 -11.276  1.00 95.78           H  
ATOM   2243  HB3 ASP A 137      -2.062   6.139 -10.134  1.00 95.78           H  
ATOM   2244  O   ASP A 137      -4.134   3.916  -9.479  1.00 95.78           O  
ATOM   2245  CG  ASP A 137      -0.007   5.978  -9.567  1.00 95.78           C  
ATOM   2246  OD1 ASP A 137       0.177   5.740  -8.352  1.00 95.78           O  
ATOM   2247  OD2 ASP A 137       0.763   6.626 -10.305  1.00 95.78           O  
ATOM   2248  N   LYS A 138      -3.116   3.019 -11.268  1.00 95.88           N  
ATOM   2249  H   LYS A 138      -2.224   2.783 -11.678  1.00 95.88           H  
ATOM   2250  CA  LYS A 138      -4.338   2.490 -11.888  1.00 95.88           C  
ATOM   2251  HA  LYS A 138      -5.061   3.295 -12.018  1.00 95.88           H  
ATOM   2252  C   LYS A 138      -4.989   1.438 -10.993  1.00 95.88           C  
ATOM   2253  CB  LYS A 138      -3.957   1.920 -13.258  1.00 95.88           C  
ATOM   2254  HB2 LYS A 138      -3.533   2.721 -13.864  1.00 95.88           H  
ATOM   2255  HB3 LYS A 138      -3.171   1.182 -13.097  1.00 95.88           H  
ATOM   2256  O   LYS A 138      -6.195   1.500 -10.746  1.00 95.88           O  
ATOM   2257  CG  LYS A 138      -5.093   1.249 -14.053  1.00 95.88           C  
ATOM   2258  HG2 LYS A 138      -5.604   0.505 -13.442  1.00 95.88           H  
ATOM   2259  HG3 LYS A 138      -5.805   1.995 -14.407  1.00 95.88           H  
ATOM   2260  CD  LYS A 138      -4.410   0.547 -15.231  1.00 95.88           C  
ATOM   2261  HD2 LYS A 138      -3.650  -0.116 -14.818  1.00 95.88           H  
ATOM   2262  HD3 LYS A 138      -3.895   1.297 -15.831  1.00 95.88           H  
ATOM   2263  CE  LYS A 138      -5.273  -0.302 -16.164  1.00 95.88           C  
ATOM   2264  HE2 LYS A 138      -5.883  -0.991 -15.579  1.00 95.88           H  
ATOM   2265  HE3 LYS A 138      -5.918   0.359 -16.743  1.00 95.88           H  
ATOM   2266  NZ  LYS A 138      -4.352  -1.062 -17.059  1.00 95.88           N  
ATOM   2267  HZ1 LYS A 138      -3.437  -0.636 -17.068  1.00 95.88           H  
ATOM   2268  HZ2 LYS A 138      -4.666  -1.150 -18.016  1.00 95.88           H  
ATOM   2269  HZ3 LYS A 138      -4.137  -1.996 -16.742  1.00 95.88           H  
ATOM   2270  N   LEU A 139      -4.191   0.505 -10.473  1.00 96.75           N  
ATOM   2271  H   LEU A 139      -3.209   0.538 -10.707  1.00 96.75           H  
ATOM   2272  CA  LEU A 139      -4.671  -0.543  -9.573  1.00 96.75           C  
ATOM   2273  HA  LEU A 139      -5.548  -1.014 -10.017  1.00 96.75           H  
ATOM   2274  C   LEU A 139      -5.123   0.030  -8.225  1.00 96.75           C  
ATOM   2275  CB  LEU A 139      -3.578  -1.607  -9.390  1.00 96.75           C  
ATOM   2276  HB2 LEU A 139      -3.942  -2.352  -8.683  1.00 96.75           H  
ATOM   2277  HB3 LEU A 139      -2.699  -1.132  -8.955  1.00 96.75           H  
ATOM   2278  O   LEU A 139      -6.177  -0.356  -7.728  1.00 96.75           O  
ATOM   2279  CG  LEU A 139      -3.161  -2.323 -10.689  1.00 96.75           C  
ATOM   2280  HG  LEU A 139      -2.757  -1.602 -11.400  1.00 96.75           H  
ATOM   2281  CD1 LEU A 139      -2.078  -3.334 -10.348  1.00 96.75           C  
ATOM   2282 HD11 LEU A 139      -2.487  -4.078  -9.664  1.00 96.75           H  
ATOM   2283 HD12 LEU A 139      -1.235  -2.817  -9.890  1.00 96.75           H  
ATOM   2284 HD13 LEU A 139      -1.733  -3.822 -11.259  1.00 96.75           H  
ATOM   2285  CD2 LEU A 139      -4.315  -3.083 -11.348  1.00 96.75           C  
ATOM   2286 HD21 LEU A 139      -5.084  -2.389 -11.686  1.00 96.75           H  
ATOM   2287 HD22 LEU A 139      -3.943  -3.621 -12.221  1.00 96.75           H  
ATOM   2288 HD23 LEU A 139      -4.749  -3.797 -10.648  1.00 96.75           H  
ATOM   2289  N   ASN A 140      -4.391   0.998  -7.672  1.00 97.31           N  
ATOM   2290  H   ASN A 140      -3.514   1.236  -8.114  1.00 97.31           H  
ATOM   2291  CA  ASN A 140      -4.739   1.714  -6.443  1.00 97.31           C  
ATOM   2292  HA  ASN A 140      -4.802   1.009  -5.614  1.00 97.31           H  
ATOM   2293  C   ASN A 140      -6.110   2.399  -6.563  1.00 97.31           C  
ATOM   2294  CB  ASN A 140      -3.629   2.736  -6.140  1.00 97.31           C  
ATOM   2295  HB2 ASN A 140      -3.986   3.445  -5.392  1.00 97.31           H  
ATOM   2296  HB3 ASN A 140      -3.402   3.309  -7.039  1.00 97.31           H  
ATOM   2297  O   ASN A 140      -6.962   2.224  -5.691  1.00 97.31           O  
ATOM   2298  CG  ASN A 140      -2.337   2.130  -5.610  1.00 97.31           C  
ATOM   2299  ND2 ASN A 140      -1.277   2.905  -5.571  1.00 97.31           N  
ATOM   2300 HD21 ASN A 140      -0.417   2.518  -5.211  1.00 97.31           H  
ATOM   2301 HD22 ASN A 140      -1.319   3.853  -5.916  1.00 97.31           H  
ATOM   2302  OD1 ASN A 140      -2.249   0.978  -5.205  1.00 97.31           O  
ATOM   2303  N   MET A 141      -6.372   3.108  -7.669  1.00 97.28           N  
ATOM   2304  H   MET A 141      -5.626   3.246  -8.336  1.00 97.28           H  
ATOM   2305  CA  MET A 141      -7.678   3.731  -7.930  1.00 97.28           C  
ATOM   2306  HA  MET A 141      -7.937   4.382  -7.096  1.00 97.28           H  
ATOM   2307  C   MET A 141      -8.804   2.698  -8.068  1.00 97.28           C  
ATOM   2308  CB  MET A 141      -7.619   4.570  -9.214  1.00 97.28           C  
ATOM   2309  HB2 MET A 141      -8.636   4.827  -9.509  1.00 97.28           H  
ATOM   2310  HB3 MET A 141      -7.170   3.981 -10.014  1.00 97.28           H  
ATOM   2311  O   MET A 141      -9.902   2.898  -7.545  1.00 97.28           O  
ATOM   2312  CG  MET A 141      -6.846   5.878  -9.036  1.00 97.28           C  
ATOM   2313  HG2 MET A 141      -7.274   6.418  -8.192  1.00 97.28           H  
ATOM   2314  HG3 MET A 141      -5.803   5.664  -8.802  1.00 97.28           H  
ATOM   2315  SD  MET A 141      -6.918   6.966 -10.490  1.00 97.28           S  
ATOM   2316  CE  MET A 141      -5.908   6.020 -11.660  1.00 97.28           C  
ATOM   2317  HE1 MET A 141      -6.402   5.078 -11.898  1.00 97.28           H  
ATOM   2318  HE2 MET A 141      -4.931   5.821 -11.220  1.00 97.28           H  
ATOM   2319  HE3 MET A 141      -5.775   6.597 -12.575  1.00 97.28           H  
ATOM   2320  N   GLN A 142      -8.546   1.580  -8.752  1.00 97.23           N  
ATOM   2321  H   GLN A 142      -7.639   1.471  -9.183  1.00 97.23           H  
ATOM   2322  CA  GLN A 142      -9.523   0.499  -8.886  1.00 97.23           C  
ATOM   2323  HA  GLN A 142     -10.449   0.920  -9.280  1.00 97.23           H  
ATOM   2324  C   GLN A 142      -9.851  -0.136  -7.527  1.00 97.23           C  
ATOM   2325  CB  GLN A 142      -8.996  -0.533  -9.892  1.00 97.23           C  
ATOM   2326  HB2 GLN A 142      -8.059  -0.954  -9.528  1.00 97.23           H  
ATOM   2327  HB3 GLN A 142      -8.802  -0.030 -10.839  1.00 97.23           H  
ATOM   2328  O   GLN A 142     -11.026  -0.306  -7.197  1.00 97.23           O  
ATOM   2329  CG  GLN A 142      -9.998  -1.674 -10.130  1.00 97.23           C  
ATOM   2330  HG2 GLN A 142     -10.947  -1.260 -10.471  1.00 97.23           H  
ATOM   2331  HG3 GLN A 142     -10.170  -2.208  -9.195  1.00 97.23           H  
ATOM   2332  CD  GLN A 142      -9.512  -2.688 -11.160  1.00 97.23           C  
ATOM   2333  NE2 GLN A 142     -10.238  -3.765 -11.366  1.00 97.23           N  
ATOM   2334 HE21 GLN A 142     -11.086  -3.937 -10.844  1.00 97.23           H  
ATOM   2335 HE22 GLN A 142      -9.866  -4.424 -12.034  1.00 97.23           H  
ATOM   2336  OE1 GLN A 142      -8.488  -2.541 -11.801  1.00 97.23           O  
ATOM   2337  N   LEU A 143      -8.828  -0.448  -6.724  1.00 97.44           N  
ATOM   2338  H   LEU A 143      -7.892  -0.279  -7.064  1.00 97.44           H  
ATOM   2339  CA  LEU A 143      -8.976  -0.978  -5.368  1.00 97.44           C  
ATOM   2340  HA  LEU A 143      -9.540  -1.910  -5.403  1.00 97.44           H  
ATOM   2341  C   LEU A 143      -9.759  -0.009  -4.482  1.00 97.44           C  
ATOM   2342  CB  LEU A 143      -7.586  -1.225  -4.752  1.00 97.44           C  
ATOM   2343  HB2 LEU A 143      -6.985  -0.325  -4.878  1.00 97.44           H  
ATOM   2344  HB3 LEU A 143      -7.710  -1.388  -3.681  1.00 97.44           H  
ATOM   2345  O   LEU A 143     -10.719  -0.422  -3.833  1.00 97.44           O  
ATOM   2346  CG  LEU A 143      -6.812  -2.421  -5.328  1.00 97.44           C  
ATOM   2347  HG  LEU A 143      -6.810  -2.386  -6.417  1.00 97.44           H  
ATOM   2348  CD1 LEU A 143      -5.368  -2.398  -4.828  1.00 97.44           C  
ATOM   2349 HD11 LEU A 143      -5.339  -2.441  -3.740  1.00 97.44           H  
ATOM   2350 HD12 LEU A 143      -4.817  -3.242  -5.243  1.00 97.44           H  
ATOM   2351 HD13 LEU A 143      -4.883  -1.481  -5.162  1.00 97.44           H  
ATOM   2352  CD2 LEU A 143      -7.432  -3.744  -4.897  1.00 97.44           C  
ATOM   2353 HD21 LEU A 143      -7.480  -3.811  -3.811  1.00 97.44           H  
ATOM   2354 HD22 LEU A 143      -8.431  -3.825  -5.326  1.00 97.44           H  
ATOM   2355 HD23 LEU A 143      -6.821  -4.555  -5.293  1.00 97.44           H  
ATOM   2356  N   GLN A 144      -9.388   1.274  -4.492  1.00 97.76           N  
ATOM   2357  H   GLN A 144      -8.579   1.540  -5.035  1.00 97.76           H  
ATOM   2358  CA  GLN A 144     -10.074   2.310  -3.730  1.00 97.76           C  
ATOM   2359  HA  GLN A 144      -9.992   2.082  -2.668  1.00 97.76           H  
ATOM   2360  C   GLN A 144     -11.561   2.339  -4.075  1.00 97.76           C  
ATOM   2361  CB  GLN A 144      -9.424   3.674  -4.001  1.00 97.76           C  
ATOM   2362  HB2 GLN A 144      -8.351   3.617  -3.819  1.00 97.76           H  
ATOM   2363  HB3 GLN A 144      -9.577   3.922  -5.052  1.00 97.76           H  
ATOM   2364  O   GLN A 144     -12.380   2.259  -3.168  1.00 97.76           O  
ATOM   2365  CG  GLN A 144     -10.018   4.780  -3.108  1.00 97.76           C  
ATOM   2366  HG2 GLN A 144      -9.435   4.852  -2.190  1.00 97.76           H  
ATOM   2367  HG3 GLN A 144     -11.040   4.535  -2.820  1.00 97.76           H  
ATOM   2368  CD  GLN A 144     -10.059   6.150  -3.777  1.00 97.76           C  
ATOM   2369  NE2 GLN A 144     -10.868   7.050  -3.267  1.00 97.76           N  
ATOM   2370 HE21 GLN A 144     -11.363   6.848  -2.410  1.00 97.76           H  
ATOM   2371 HE22 GLN A 144     -10.781   7.977  -3.659  1.00 97.76           H  
ATOM   2372  OE1 GLN A 144      -9.390   6.442  -4.754  1.00 97.76           O  
ATOM   2373  N   ARG A 145     -11.915   2.395  -5.365  1.00 97.92           N  
ATOM   2374  H   ARG A 145     -11.181   2.448  -6.057  1.00 97.92           H  
ATOM   2375  CA  ARG A 145     -13.313   2.467  -5.804  1.00 97.92           C  
ATOM   2376  HA  ARG A 145     -13.773   3.350  -5.361  1.00 97.92           H  
ATOM   2377  C   ARG A 145     -14.140   1.278  -5.314  1.00 97.92           C  
ATOM   2378  CB  ARG A 145     -13.340   2.592  -7.332  1.00 97.92           C  
ATOM   2379  HB2 ARG A 145     -12.762   3.469  -7.621  1.00 97.92           H  
ATOM   2380  HB3 ARG A 145     -12.879   1.711  -7.777  1.00 97.92           H  
ATOM   2381  O   ARG A 145     -15.225   1.482  -4.784  1.00 97.92           O  
ATOM   2382  CG  ARG A 145     -14.773   2.739  -7.857  1.00 97.92           C  
ATOM   2383  HG2 ARG A 145     -15.242   3.606  -7.394  1.00 97.92           H  
ATOM   2384  HG3 ARG A 145     -15.352   1.848  -7.613  1.00 97.92           H  
ATOM   2385  CD  ARG A 145     -14.755   2.914  -9.374  1.00 97.92           C  
ATOM   2386  HD2 ARG A 145     -14.254   2.056  -9.821  1.00 97.92           H  
ATOM   2387  HD3 ARG A 145     -14.196   3.819  -9.611  1.00 97.92           H  
ATOM   2388  NE  ARG A 145     -16.125   3.013  -9.901  1.00 97.92           N  
ATOM   2389  HE  ARG A 145     -16.864   2.742  -9.269  1.00 97.92           H  
ATOM   2390  NH1 ARG A 145     -15.577   3.691 -12.024  1.00 97.92           N  
ATOM   2391 HH11 ARG A 145     -14.602   3.634 -11.769  1.00 97.92           H  
ATOM   2392 HH12 ARG A 145     -15.856   3.968 -12.955  1.00 97.92           H  
ATOM   2393  NH2 ARG A 145     -17.726   3.440 -11.451  1.00 97.92           N  
ATOM   2394 HH21 ARG A 145     -18.420   3.162 -10.772  1.00 97.92           H  
ATOM   2395 HH22 ARG A 145     -18.006   3.700 -12.386  1.00 97.92           H  
ATOM   2396  CZ  ARG A 145     -16.468   3.382 -11.120  1.00 97.92           C  
ATOM   2397  N   ILE A 146     -13.628   0.058  -5.480  1.00 97.74           N  
ATOM   2398  H   ILE A 146     -12.715  -0.023  -5.904  1.00 97.74           H  
ATOM   2399  CA  ILE A 146     -14.358  -1.163  -5.107  1.00 97.74           C  
ATOM   2400  HA  ILE A 146     -15.360  -1.116  -5.534  1.00 97.74           H  
ATOM   2401  C   ILE A 146     -14.530  -1.253  -3.584  1.00 97.74           C  
ATOM   2402  CB  ILE A 146     -13.644  -2.414  -5.671  1.00 97.74           C  
ATOM   2403  HB  ILE A 146     -12.615  -2.406  -5.311  1.00 97.74           H  
ATOM   2404  O   ILE A 146     -15.605  -1.607  -3.102  1.00 97.74           O  
ATOM   2405  CG1 ILE A 146     -13.617  -2.405  -7.218  1.00 97.74           C  
ATOM   2406 HG12 ILE A 146     -13.315  -1.422  -7.579  1.00 97.74           H  
ATOM   2407 HG13 ILE A 146     -14.620  -2.596  -7.600  1.00 97.74           H  
ATOM   2408  CG2 ILE A 146     -14.337  -3.702  -5.179  1.00 97.74           C  
ATOM   2409 HG21 ILE A 146     -14.260  -3.793  -4.095  1.00 97.74           H  
ATOM   2410 HG22 ILE A 146     -15.391  -3.682  -5.452  1.00 97.74           H  
ATOM   2411 HG23 ILE A 146     -13.875  -4.589  -5.611  1.00 97.74           H  
ATOM   2412  CD1 ILE A 146     -12.645  -3.431  -7.820  1.00 97.74           C  
ATOM   2413 HD11 ILE A 146     -12.986  -4.449  -7.631  1.00 97.74           H  
ATOM   2414 HD12 ILE A 146     -11.651  -3.294  -7.394  1.00 97.74           H  
ATOM   2415 HD13 ILE A 146     -12.590  -3.282  -8.898  1.00 97.74           H  
ATOM   2416  N   ILE A 147     -13.481  -0.945  -2.812  1.00 97.56           N  
ATOM   2417  H   ILE A 147     -12.626  -0.632  -3.250  1.00 97.56           H  
ATOM   2418  CA  ILE A 147     -13.538  -1.026  -1.345  1.00 97.56           C  
ATOM   2419  HA  ILE A 147     -14.014  -1.968  -1.073  1.00 97.56           H  
ATOM   2420  C   ILE A 147     -14.435   0.089  -0.788  1.00 97.56           C  
ATOM   2421  CB  ILE A 147     -12.120  -1.017  -0.725  1.00 97.56           C  
ATOM   2422  HB  ILE A 147     -11.626  -0.087  -1.006  1.00 97.56           H  
ATOM   2423  O   ILE A 147     -15.239  -0.180   0.099  1.00 97.56           O  
ATOM   2424  CG1 ILE A 147     -11.285  -2.220  -1.232  1.00 97.56           C  
ATOM   2425 HG12 ILE A 147     -11.682  -3.144  -0.811  1.00 97.56           H  
ATOM   2426 HG13 ILE A 147     -11.371  -2.302  -2.315  1.00 97.56           H  
ATOM   2427  CG2 ILE A 147     -12.183  -1.109   0.815  1.00 97.56           C  
ATOM   2428 HG21 ILE A 147     -12.494  -2.108   1.123  1.00 97.56           H  
ATOM   2429 HG22 ILE A 147     -11.207  -0.888   1.247  1.00 97.56           H  
ATOM   2430 HG23 ILE A 147     -12.903  -0.404   1.230  1.00 97.56           H  
ATOM   2431  CD1 ILE A 147      -9.787  -2.138  -0.914  1.00 97.56           C  
ATOM   2432 HD11 ILE A 147      -9.292  -3.035  -1.286  1.00 97.56           H  
ATOM   2433 HD12 ILE A 147      -9.357  -1.275  -1.421  1.00 97.56           H  
ATOM   2434 HD13 ILE A 147      -9.615  -2.060   0.160  1.00 97.56           H  
ATOM   2435  N   ASP A 148     -14.342   1.310  -1.318  1.00 97.84           N  
ATOM   2436  H   ASP A 148     -13.675   1.472  -2.060  1.00 97.84           H  
ATOM   2437  CA  ASP A 148     -15.193   2.441  -0.931  1.00 97.84           C  
ATOM   2438  HA  ASP A 148     -15.032   2.665   0.124  1.00 97.84           H  
ATOM   2439  C   ASP A 148     -16.678   2.096  -1.114  1.00 97.84           C  
ATOM   2440  CB  ASP A 148     -14.770   3.666  -1.750  1.00 97.84           C  
ATOM   2441  HB2 ASP A 148     -13.689   3.782  -1.684  1.00 97.84           H  
ATOM   2442  HB3 ASP A 148     -15.017   3.502  -2.799  1.00 97.84           H  
ATOM   2443  O   ASP A 148     -17.418   2.081  -0.133  1.00 97.84           O  
ATOM   2444  CG  ASP A 148     -15.376   4.982  -1.280  1.00 97.84           C  
ATOM   2445  OD1 ASP A 148     -15.169   5.372  -0.106  1.00 97.84           O  
ATOM   2446  OD2 ASP A 148     -15.873   5.730  -2.152  1.00 97.84           O  
ATOM   2447  N   GLU A 149     -17.072   1.649  -2.313  1.00 97.86           N  
ATOM   2448  H   GLU A 149     -16.401   1.644  -3.068  1.00 97.86           H  
ATOM   2449  CA  GLU A 149     -18.451   1.244  -2.630  1.00 97.86           C  
ATOM   2450  HA  GLU A 149     -19.107   2.105  -2.503  1.00 97.86           H  
ATOM   2451  C   GLU A 149     -18.968   0.128  -1.704  1.00 97.86           C  
ATOM   2452  CB  GLU A 149     -18.486   0.803  -4.107  1.00 97.86           C  
ATOM   2453  HB2 GLU A 149     -18.118   1.631  -4.713  1.00 97.86           H  
ATOM   2454  HB3 GLU A 149     -17.819  -0.048  -4.244  1.00 97.86           H  
ATOM   2455  O   GLU A 149     -20.113   0.155  -1.250  1.00 97.86           O  
ATOM   2456  CG  GLU A 149     -19.890   0.423  -4.607  1.00 97.86           C  
ATOM   2457  HG2 GLU A 149     -20.569   1.247  -4.388  1.00 97.86           H  
ATOM   2458  HG3 GLU A 149     -20.235  -0.453  -4.057  1.00 97.86           H  
ATOM   2459  CD  GLU A 149     -19.955   0.112  -6.116  1.00 97.86           C  
ATOM   2460  OE1 GLU A 149     -21.072  -0.209  -6.584  1.00 97.86           O  
ATOM   2461  OE2 GLU A 149     -18.919   0.212  -6.820  1.00 97.86           O  
ATOM   2462  N   ALA A 150     -18.116  -0.842  -1.364  1.00 96.88           N  
ATOM   2463  H   ALA A 150     -17.192  -0.834  -1.772  1.00 96.88           H  
ATOM   2464  CA  ALA A 150     -18.490  -1.933  -0.470  1.00 96.88           C  
ATOM   2465  HA  ALA A 150     -19.475  -2.293  -0.770  1.00 96.88           H  
ATOM   2466  C   ALA A 150     -18.598  -1.506   1.010  1.00 96.88           C  
ATOM   2467  CB  ALA A 150     -17.488  -3.069  -0.682  1.00 96.88           C  
ATOM   2468  HB1 ALA A 150     -17.832  -3.958  -0.153  1.00 96.88           H  
ATOM   2469  HB2 ALA A 150     -16.506  -2.762  -0.321  1.00 96.88           H  
ATOM   2470  HB3 ALA A 150     -17.419  -3.304  -1.744  1.00 96.88           H  
ATOM   2471  O   ALA A 150     -19.318  -2.144   1.783  1.00 96.88           O  
ATOM   2472  N   THR A 151     -17.901  -0.439   1.420  1.00 96.59           N  
ATOM   2473  H   THR A 151     -17.349   0.043   0.725  1.00 96.59           H  
ATOM   2474  CA  THR A 151     -17.895   0.072   2.807  1.00 96.59           C  
ATOM   2475  HA  THR A 151     -18.246  -0.724   3.463  1.00 96.59           H  
ATOM   2476  C   THR A 151     -18.849   1.249   3.045  1.00 96.59           C  
ATOM   2477  CB  THR A 151     -16.481   0.428   3.285  1.00 96.59           C  
ATOM   2478  HB  THR A 151     -16.558   0.761   4.320  1.00 96.59           H  
ATOM   2479  O   THR A 151     -19.204   1.522   4.198  1.00 96.59           O  
ATOM   2480  CG2 THR A 151     -15.520  -0.761   3.296  1.00 96.59           C  
ATOM   2481 HG21 THR A 151     -15.840  -1.477   4.053  1.00 96.59           H  
ATOM   2482 HG22 THR A 151     -14.517  -0.408   3.535  1.00 96.59           H  
ATOM   2483 HG23 THR A 151     -15.503  -1.260   2.326  1.00 96.59           H  
ATOM   2484  OG1 THR A 151     -15.900   1.473   2.546  1.00 96.59           O  
ATOM   2485  HG1 THR A 151     -16.194   1.411   1.634  1.00 96.59           H  
ATOM   2486  N   ASP A 152     -19.348   1.885   1.983  1.00 96.70           N  
ATOM   2487  H   ASP A 152     -18.919   1.705   1.086  1.00 96.70           H  
ATOM   2488  CA  ASP A 152     -20.327   2.977   2.024  1.00 96.70           C  
ATOM   2489  HA  ASP A 152     -19.849   3.842   2.484  1.00 96.70           H  
ATOM   2490  C   ASP A 152     -21.586   2.661   2.866  1.00 96.70           C  
ATOM   2491  CB  ASP A 152     -20.745   3.356   0.587  1.00 96.70           C  
ATOM   2492  HB2 ASP A 152     -20.836   2.460  -0.026  1.00 96.70           H  
ATOM   2493  HB3 ASP A 152     -21.731   3.818   0.630  1.00 96.70           H  
ATOM   2494  O   ASP A 152     -22.012   3.517   3.658  1.00 96.70           O  
ATOM   2495  CG  ASP A 152     -19.823   4.349  -0.130  1.00 96.70           C  
ATOM   2496  OD1 ASP A 152     -19.080   5.081   0.561  1.00 96.70           O  
ATOM   2497  OD2 ASP A 152     -20.002   4.491  -1.359  1.00 96.70           O  
ATOM   2498  N   PRO A 153     -22.185   1.447   2.807  1.00 96.44           N  
ATOM   2499  CA  PRO A 153     -23.333   1.098   3.648  1.00 96.44           C  
ATOM   2500  HA  PRO A 153     -24.153   1.776   3.410  1.00 96.44           H  
ATOM   2501  C   PRO A 153     -23.044   1.178   5.153  1.00 96.44           C  
ATOM   2502  CB  PRO A 153     -23.723  -0.327   3.240  1.00 96.44           C  
ATOM   2503  HB2 PRO A 153     -24.800  -0.485   3.306  1.00 96.44           H  
ATOM   2504  HB3 PRO A 153     -23.192  -1.053   3.856  1.00 96.44           H  
ATOM   2505  O   PRO A 153     -23.957   1.408   5.949  1.00 96.44           O  
ATOM   2506  CG  PRO A 153     -23.224  -0.437   1.801  1.00 96.44           C  
ATOM   2507  HG2 PRO A 153     -23.038  -1.470   1.510  1.00 96.44           H  
ATOM   2508  HG3 PRO A 153     -23.932   0.038   1.123  1.00 96.44           H  
ATOM   2509  CD  PRO A 153     -21.935   0.373   1.849  1.00 96.44           C  
ATOM   2510  HD2 PRO A 153     -21.121  -0.256   2.210  1.00 96.44           H  
ATOM   2511  HD3 PRO A 153     -21.704   0.747   0.851  1.00 96.44           H  
ATOM   2512  N   TRP A 154     -21.779   1.032   5.555  1.00 96.52           N  
ATOM   2513  H   TRP A 154     -21.065   0.898   4.853  1.00 96.52           H  
ATOM   2514  CA  TRP A 154     -21.337   1.131   6.947  1.00 96.52           C  
ATOM   2515  HA  TRP A 154     -22.151   0.811   7.598  1.00 96.52           H  
ATOM   2516  C   TRP A 154     -20.990   2.560   7.364  1.00 96.52           C  
ATOM   2517  CB  TRP A 154     -20.155   0.187   7.183  1.00 96.52           C  
ATOM   2518  HB2 TRP A 154     -19.288   0.580   6.651  1.00 96.52           H  
ATOM   2519  HB3 TRP A 154     -19.912   0.194   8.245  1.00 96.52           H  
ATOM   2520  O   TRP A 154     -20.614   2.780   8.511  1.00 96.52           O  
ATOM   2521  CG  TRP A 154     -20.349  -1.236   6.762  1.00 96.52           C  
ATOM   2522  CD1 TRP A 154     -21.528  -1.895   6.657  1.00 96.52           C  
ATOM   2523  HD1 TRP A 154     -22.499  -1.466   6.857  1.00 96.52           H  
ATOM   2524  CD2 TRP A 154     -19.323  -2.191   6.369  1.00 96.52           C  
ATOM   2525  CE2 TRP A 154     -19.959  -3.425   6.040  1.00 96.52           C  
ATOM   2526  CE3 TRP A 154     -17.918  -2.136   6.260  1.00 96.52           C  
ATOM   2527  HE3 TRP A 154     -17.404  -1.209   6.466  1.00 96.52           H  
ATOM   2528  NE1 TRP A 154     -21.302  -3.183   6.218  1.00 96.52           N  
ATOM   2529  HE1 TRP A 154     -22.042  -3.842   6.021  1.00 96.52           H  
ATOM   2530  CH2 TRP A 154     -17.838  -4.474   5.574  1.00 96.52           C  
ATOM   2531  HH2 TRP A 154     -17.260  -5.338   5.282  1.00 96.52           H  
ATOM   2532  CZ2 TRP A 154     -19.237  -4.558   5.647  1.00 96.52           C  
ATOM   2533  HZ2 TRP A 154     -19.749  -5.474   5.392  1.00 96.52           H  
ATOM   2534  CZ3 TRP A 154     -17.182  -3.266   5.868  1.00 96.52           C  
ATOM   2535  HZ3 TRP A 154     -16.109  -3.196   5.778  1.00 96.52           H  
ATOM   2536  N   GLY A 155     -21.122   3.548   6.474  1.00 96.49           N  
ATOM   2537  H   GLY A 155     -21.397   3.321   5.529  1.00 96.49           H  
ATOM   2538  CA  GLY A 155     -20.771   4.933   6.783  1.00 96.49           C  
ATOM   2539  HA2 GLY A 155     -21.189   5.584   6.015  1.00 96.49           H  
ATOM   2540  HA3 GLY A 155     -21.189   5.195   7.755  1.00 96.49           H  
ATOM   2541  C   GLY A 155     -19.267   5.184   6.855  1.00 96.49           C  
ATOM   2542  O   GLY A 155     -18.838   6.137   7.512  1.00 96.49           O  
ATOM   2543  N   ILE A 156     -18.470   4.333   6.212  1.00 97.48           N  
ATOM   2544  H   ILE A 156     -18.896   3.623   5.634  1.00 97.48           H  
ATOM   2545  CA  ILE A 156     -17.022   4.479   6.086  1.00 97.48           C  
ATOM   2546  HA  ILE A 156     -16.642   5.164   6.844  1.00 97.48           H  
ATOM   2547  C   ILE A 156     -16.713   5.047   4.709  1.00 97.48           C  
ATOM   2548  CB  ILE A 156     -16.340   3.116   6.265  1.00 97.48           C  
ATOM   2549  HB  ILE A 156     -16.820   2.427   5.570  1.00 97.48           H  
ATOM   2550  O   ILE A 156     -17.291   4.608   3.727  1.00 97.48           O  
ATOM   2551  CG1 ILE A 156     -16.533   2.579   7.693  1.00 97.48           C  
ATOM   2552 HG12 ILE A 156     -17.565   2.711   8.018  1.00 97.48           H  
ATOM   2553 HG13 ILE A 156     -15.886   3.121   8.382  1.00 97.48           H  
ATOM   2554  CG2 ILE A 156     -14.839   3.193   5.923  1.00 97.48           C  
ATOM   2555 HG21 ILE A 156     -14.719   3.239   4.840  1.00 97.48           H  
ATOM   2556 HG22 ILE A 156     -14.303   2.309   6.267  1.00 97.48           H  
ATOM   2557 HG23 ILE A 156     -14.403   4.089   6.364  1.00 97.48           H  
ATOM   2558  CD1 ILE A 156     -16.210   1.085   7.739  1.00 97.48           C  
ATOM   2559 HD11 ILE A 156     -15.926   0.703   6.758  1.00 97.48           H  
ATOM   2560 HD12 ILE A 156     -17.103   0.543   8.050  1.00 97.48           H  
ATOM   2561 HD13 ILE A 156     -15.377   0.913   8.421  1.00 97.48           H  
ATOM   2562  N   LYS A 157     -15.777   5.995   4.653  1.00 97.61           N  
ATOM   2563  H   LYS A 157     -15.337   6.276   5.518  1.00 97.61           H  
ATOM   2564  CA  LYS A 157     -15.202   6.496   3.408  1.00 97.61           C  
ATOM   2565  HA  LYS A 157     -15.752   6.069   2.569  1.00 97.61           H  
ATOM   2566  C   LYS A 157     -13.762   6.032   3.288  1.00 97.61           C  
ATOM   2567  CB  LYS A 157     -15.315   8.027   3.383  1.00 97.61           C  
ATOM   2568  HB2 LYS A 157     -14.733   8.437   4.208  1.00 97.61           H  
ATOM   2569  HB3 LYS A 157     -16.362   8.292   3.527  1.00 97.61           H  
ATOM   2570  O   LYS A 157     -12.967   6.290   4.199  1.00 97.61           O  
ATOM   2571  CG  LYS A 157     -14.827   8.661   2.073  1.00 97.61           C  
ATOM   2572  HG2 LYS A 157     -13.856   8.252   1.794  1.00 97.61           H  
ATOM   2573  HG3 LYS A 157     -14.716   9.736   2.215  1.00 97.61           H  
ATOM   2574  CD  LYS A 157     -15.846   8.416   0.955  1.00 97.61           C  
ATOM   2575  HD2 LYS A 157     -16.159   7.372   0.962  1.00 97.61           H  
ATOM   2576  HD3 LYS A 157     -16.734   9.022   1.131  1.00 97.61           H  
ATOM   2577  CE  LYS A 157     -15.267   8.734  -0.419  1.00 97.61           C  
ATOM   2578  HE2 LYS A 157     -14.307   8.225  -0.509  1.00 97.61           H  
ATOM   2579  HE3 LYS A 157     -15.122   9.808  -0.532  1.00 97.61           H  
ATOM   2580  NZ  LYS A 157     -16.174   8.200  -1.455  1.00 97.61           N  
ATOM   2581  HZ1 LYS A 157     -15.817   8.278  -2.396  1.00 97.61           H  
ATOM   2582  HZ2 LYS A 157     -16.207   7.196  -1.352  1.00 97.61           H  
ATOM   2583  HZ3 LYS A 157     -17.138   8.493  -1.376  1.00 97.61           H  
ATOM   2584  N   VAL A 158     -13.413   5.422   2.162  1.00 97.89           N  
ATOM   2585  H   VAL A 158     -14.113   5.288   1.446  1.00 97.89           H  
ATOM   2586  CA  VAL A 158     -12.031   5.063   1.837  1.00 97.89           C  
ATOM   2587  HA  VAL A 158     -11.463   4.955   2.762  1.00 97.89           H  
ATOM   2588  C   VAL A 158     -11.405   6.197   1.031  1.00 97.89           C  
ATOM   2589  CB  VAL A 158     -11.951   3.709   1.121  1.00 97.89           C  
ATOM   2590  HB  VAL A 158     -12.509   3.751   0.186  1.00 97.89           H  
ATOM   2591  O   VAL A 158     -11.801   6.502  -0.094  1.00 97.89           O  
ATOM   2592  CG1 VAL A 158     -10.495   3.340   0.815  1.00 97.89           C  
ATOM   2593 HG11 VAL A 158     -10.454   2.339   0.386  1.00 97.89           H  
ATOM   2594 HG12 VAL A 158     -10.077   4.036   0.087  1.00 97.89           H  
ATOM   2595 HG13 VAL A 158      -9.897   3.373   1.726  1.00 97.89           H  
ATOM   2596  CG2 VAL A 158     -12.539   2.608   2.008  1.00 97.89           C  
ATOM   2597 HG21 VAL A 158     -13.595   2.800   2.202  1.00 97.89           H  
ATOM   2598 HG22 VAL A 158     -11.998   2.539   2.951  1.00 97.89           H  
ATOM   2599 HG23 VAL A 158     -12.466   1.659   1.475  1.00 97.89           H  
ATOM   2600  N   THR A 159     -10.426   6.861   1.638  1.00 96.63           N  
ATOM   2601  H   THR A 159     -10.096   6.514   2.527  1.00 96.63           H  
ATOM   2602  CA  THR A 159      -9.736   8.011   1.047  1.00 96.63           C  
ATOM   2603  HA  THR A 159     -10.462   8.642   0.534  1.00 96.63           H  
ATOM   2604  C   THR A 159      -8.705   7.565   0.018  1.00 96.63           C  
ATOM   2605  CB  THR A 159      -9.045   8.848   2.133  1.00 96.63           C  
ATOM   2606  HB  THR A 159      -8.250   8.256   2.586  1.00 96.63           H  
ATOM   2607  O   THR A 159      -8.618   8.167  -1.046  1.00 96.63           O  
ATOM   2608  CG2 THR A 159      -8.451  10.147   1.591  1.00 96.63           C  
ATOM   2609 HG21 THR A 159      -9.222  10.724   1.080  1.00 96.63           H  
ATOM   2610 HG22 THR A 159      -7.649   9.925   0.886  1.00 96.63           H  
ATOM   2611 HG23 THR A 159      -8.034  10.736   2.408  1.00 96.63           H  
ATOM   2612  OG1 THR A 159      -9.954   9.220   3.153  1.00 96.63           O  
ATOM   2613  HG1 THR A 159      -9.429   9.341   3.947  1.00 96.63           H  
ATOM   2614  N   ALA A 160      -7.926   6.530   0.334  1.00 97.41           N  
ATOM   2615  H   ALA A 160      -8.083   6.037   1.202  1.00 97.41           H  
ATOM   2616  CA  ALA A 160      -6.874   6.017  -0.536  1.00 97.41           C  
ATOM   2617  HA  ALA A 160      -7.206   6.077  -1.573  1.00 97.41           H  
ATOM   2618  C   ALA A 160      -6.570   4.551  -0.217  1.00 97.41           C  
ATOM   2619  CB  ALA A 160      -5.615   6.883  -0.382  1.00 97.41           C  
ATOM   2620  HB1 ALA A 160      -5.261   6.865   0.649  1.00 97.41           H  
ATOM   2621  HB2 ALA A 160      -5.831   7.912  -0.671  1.00 97.41           H  
ATOM   2622  HB3 ALA A 160      -4.823   6.505  -1.028  1.00 97.41           H  
ATOM   2623  O   ALA A 160      -6.751   4.098   0.917  1.00 97.41           O  
ATOM   2624  N   VAL A 161      -6.086   3.827  -1.222  1.00 97.81           N  
ATOM   2625  H   VAL A 161      -5.911   4.280  -2.107  1.00 97.81           H  
ATOM   2626  CA  VAL A 161      -5.555   2.469  -1.090  1.00 97.81           C  
ATOM   2627  HA  VAL A 161      -5.372   2.248  -0.038  1.00 97.81           H  
ATOM   2628  C   VAL A 161      -4.232   2.427  -1.828  1.00 97.81           C  
ATOM   2629  CB  VAL A 161      -6.515   1.409  -1.658  1.00 97.81           C  
ATOM   2630  HB  VAL A 161      -6.668   1.582  -2.723  1.00 97.81           H  
ATOM   2631  O   VAL A 161      -4.162   2.878  -2.968  1.00 97.81           O  
ATOM   2632  CG1 VAL A 161      -5.946  -0.005  -1.467  1.00 97.81           C  
ATOM   2633 HG11 VAL A 161      -5.627  -0.147  -0.434  1.00 97.81           H  
ATOM   2634 HG12 VAL A 161      -6.700  -0.752  -1.715  1.00 97.81           H  
ATOM   2635 HG13 VAL A 161      -5.089  -0.150  -2.125  1.00 97.81           H  
ATOM   2636  CG2 VAL A 161      -7.877   1.493  -0.961  1.00 97.81           C  
ATOM   2637 HG21 VAL A 161      -8.334   2.463  -1.158  1.00 97.81           H  
ATOM   2638 HG22 VAL A 161      -8.543   0.723  -1.350  1.00 97.81           H  
ATOM   2639 HG23 VAL A 161      -7.755   1.377   0.116  1.00 97.81           H  
ATOM   2640  N   GLU A 162      -3.201   1.892  -1.189  1.00 97.59           N  
ATOM   2641  H   GLU A 162      -3.324   1.567  -0.241  1.00 97.59           H  
ATOM   2642  CA  GLU A 162      -1.860   1.822  -1.761  1.00 97.59           C  
ATOM   2643  HA  GLU A 162      -1.892   2.088  -2.818  1.00 97.59           H  
ATOM   2644  C   GLU A 162      -1.310   0.404  -1.661  1.00 97.59           C  
ATOM   2645  CB  GLU A 162      -0.923   2.823  -1.071  1.00 97.59           C  
ATOM   2646  HB2 GLU A 162      -0.926   2.642   0.004  1.00 97.59           H  
ATOM   2647  HB3 GLU A 162       0.084   2.658  -1.453  1.00 97.59           H  
ATOM   2648  O   GLU A 162      -1.240  -0.179  -0.576  1.00 97.59           O  
ATOM   2649  CG  GLU A 162      -1.327   4.281  -1.352  1.00 97.59           C  
ATOM   2650  HG2 GLU A 162      -2.319   4.460  -0.937  1.00 97.59           H  
ATOM   2651  HG3 GLU A 162      -1.381   4.425  -2.431  1.00 97.59           H  
ATOM   2652  CD  GLU A 162      -0.353   5.309  -0.757  1.00 97.59           C  
ATOM   2653  OE1 GLU A 162      -0.681   6.514  -0.849  1.00 97.59           O  
ATOM   2654  OE2 GLU A 162       0.688   4.899  -0.195  1.00 97.59           O  
ATOM   2655  N   ILE A 163      -0.898  -0.157  -2.797  1.00 96.93           N  
ATOM   2656  H   ILE A 163      -1.086   0.321  -3.667  1.00 96.93           H  
ATOM   2657  CA  ILE A 163      -0.094  -1.381  -2.833  1.00 96.93           C  
ATOM   2658  HA  ILE A 163      -0.557  -2.127  -2.186  1.00 96.93           H  
ATOM   2659  C   ILE A 163       1.298  -1.057  -2.284  1.00 96.93           C  
ATOM   2660  CB  ILE A 163      -0.025  -1.958  -4.261  1.00 96.93           C  
ATOM   2661  HB  ILE A 163       0.373  -1.193  -4.927  1.00 96.93           H  
ATOM   2662  O   ILE A 163       1.999  -0.197  -2.821  1.00 96.93           O  
ATOM   2663  CG1 ILE A 163      -1.433  -2.364  -4.756  1.00 96.93           C  
ATOM   2664 HG12 ILE A 163      -1.767  -3.252  -4.219  1.00 96.93           H  
ATOM   2665 HG13 ILE A 163      -2.147  -1.567  -4.548  1.00 96.93           H  
ATOM   2666  CG2 ILE A 163       0.921  -3.176  -4.284  1.00 96.93           C  
ATOM   2667 HG21 ILE A 163       0.593  -3.913  -3.551  1.00 96.93           H  
ATOM   2668 HG22 ILE A 163       0.938  -3.634  -5.273  1.00 96.93           H  
ATOM   2669 HG23 ILE A 163       1.942  -2.875  -4.050  1.00 96.93           H  
ATOM   2670  CD1 ILE A 163      -1.495  -2.635  -6.265  1.00 96.93           C  
ATOM   2671 HD11 ILE A 163      -0.898  -3.508  -6.529  1.00 96.93           H  
ATOM   2672 HD12 ILE A 163      -2.529  -2.824  -6.553  1.00 96.93           H  
ATOM   2673 HD13 ILE A 163      -1.132  -1.765  -6.813  1.00 96.93           H  
ATOM   2674  N   LYS A 164       1.706  -1.770  -1.233  1.00 94.69           N  
ATOM   2675  H   LYS A 164       1.122  -2.533  -0.922  1.00 94.69           H  
ATOM   2676  CA  LYS A 164       2.961  -1.513  -0.523  1.00 94.69           C  
ATOM   2677  HA  LYS A 164       3.227  -0.463  -0.650  1.00 94.69           H  
ATOM   2678  C   LYS A 164       4.108  -2.310  -1.154  1.00 94.69           C  
ATOM   2679  CB  LYS A 164       2.713  -1.752   0.973  1.00 94.69           C  
ATOM   2680  HB2 LYS A 164       2.421  -2.791   1.130  1.00 94.69           H  
ATOM   2681  HB3 LYS A 164       1.877  -1.125   1.284  1.00 94.69           H  
ATOM   2682  O   LYS A 164       4.915  -1.757  -1.906  1.00 94.69           O  
ATOM   2683  CG  LYS A 164       3.918  -1.418   1.855  1.00 94.69           C  
ATOM   2684  HG2 LYS A 164       4.784  -1.995   1.531  1.00 94.69           H  
ATOM   2685  HG3 LYS A 164       4.150  -0.356   1.770  1.00 94.69           H  
ATOM   2686  CD  LYS A 164       3.583  -1.759   3.309  1.00 94.69           C  
ATOM   2687  HD2 LYS A 164       3.265  -2.800   3.367  1.00 94.69           H  
ATOM   2688  HD3 LYS A 164       2.768  -1.118   3.646  1.00 94.69           H  
ATOM   2689  CE  LYS A 164       4.806  -1.558   4.199  1.00 94.69           C  
ATOM   2690  HE2 LYS A 164       5.592  -2.227   3.850  1.00 94.69           H  
ATOM   2691  HE3 LYS A 164       5.155  -0.532   4.082  1.00 94.69           H  
ATOM   2692  NZ  LYS A 164       4.455  -1.836   5.613  1.00 94.69           N  
ATOM   2693  HZ1 LYS A 164       4.179  -2.803   5.704  1.00 94.69           H  
ATOM   2694  HZ2 LYS A 164       5.244  -1.655   6.217  1.00 94.69           H  
ATOM   2695  HZ3 LYS A 164       3.672  -1.266   5.897  1.00 94.69           H  
ATOM   2696  N   ASP A 165       4.112  -3.620  -0.938  1.00 94.90           N  
ATOM   2697  H   ASP A 165       3.385  -4.016  -0.360  1.00 94.90           H  
ATOM   2698  CA  ASP A 165       5.147  -4.548  -1.384  1.00 94.90           C  
ATOM   2699  HA  ASP A 165       5.909  -3.986  -1.923  1.00 94.90           H  
ATOM   2700  C   ASP A 165       4.565  -5.603  -2.334  1.00 94.90           C  
ATOM   2701  CB  ASP A 165       5.853  -5.207  -0.183  1.00 94.90           C  
ATOM   2702  HB2 ASP A 165       5.183  -5.923   0.292  1.00 94.90           H  
ATOM   2703  HB3 ASP A 165       6.711  -5.768  -0.554  1.00 94.90           H  
ATOM   2704  O   ASP A 165       3.450  -6.098  -2.154  1.00 94.90           O  
ATOM   2705  CG  ASP A 165       6.345  -4.190   0.854  1.00 94.90           C  
ATOM   2706  OD1 ASP A 165       7.141  -3.312   0.457  1.00 94.90           O  
ATOM   2707  OD2 ASP A 165       5.906  -4.276   2.033  1.00 94.90           O  
ATOM   2708  N   VAL A 166       5.352  -5.960  -3.352  1.00 95.17           N  
ATOM   2709  H   VAL A 166       6.275  -5.552  -3.392  1.00 95.17           H  
ATOM   2710  CA  VAL A 166       5.068  -7.056  -4.288  1.00 95.17           C  
ATOM   2711  HA  VAL A 166       4.195  -7.612  -3.945  1.00 95.17           H  
ATOM   2712  C   VAL A 166       6.267  -7.994  -4.261  1.00 95.17           C  
ATOM   2713  CB  VAL A 166       4.780  -6.546  -5.717  1.00 95.17           C  
ATOM   2714  HB  VAL A 166       5.649  -6.000  -6.085  1.00 95.17           H  
ATOM   2715  O   VAL A 166       7.326  -7.682  -4.807  1.00 95.17           O  
ATOM   2716  CG1 VAL A 166       4.490  -7.704  -6.685  1.00 95.17           C  
ATOM   2717 HG11 VAL A 166       4.258  -7.309  -7.674  1.00 95.17           H  
ATOM   2718 HG12 VAL A 166       5.364  -8.349  -6.775  1.00 95.17           H  
ATOM   2719 HG13 VAL A 166       3.645  -8.295  -6.332  1.00 95.17           H  
ATOM   2720  CG2 VAL A 166       3.580  -5.589  -5.755  1.00 95.17           C  
ATOM   2721 HG21 VAL A 166       3.774  -4.714  -5.135  1.00 95.17           H  
ATOM   2722 HG22 VAL A 166       2.689  -6.093  -5.379  1.00 95.17           H  
ATOM   2723 HG23 VAL A 166       3.398  -5.255  -6.776  1.00 95.17           H  
ATOM   2724  N   GLU A 167       6.116  -9.135  -3.599  1.00 95.32           N  
ATOM   2725  H   GLU A 167       5.231  -9.321  -3.150  1.00 95.32           H  
ATOM   2726  CA  GLU A 167       7.149 -10.160  -3.514  1.00 95.32           C  
ATOM   2727  HA  GLU A 167       8.122  -9.687  -3.649  1.00 95.32           H  
ATOM   2728  C   GLU A 167       6.958 -11.201  -4.617  1.00 95.32           C  
ATOM   2729  CB  GLU A 167       7.173 -10.846  -2.146  1.00 95.32           C  
ATOM   2730  HB2 GLU A 167       6.229 -11.375  -2.019  1.00 95.32           H  
ATOM   2731  HB3 GLU A 167       7.974 -11.586  -2.157  1.00 95.32           H  
ATOM   2732  O   GLU A 167       5.873 -11.759  -4.813  1.00 95.32           O  
ATOM   2733  CG  GLU A 167       7.398  -9.902  -0.955  1.00 95.32           C  
ATOM   2734  HG2 GLU A 167       8.355  -9.397  -1.090  1.00 95.32           H  
ATOM   2735  HG3 GLU A 167       6.612  -9.147  -0.943  1.00 95.32           H  
ATOM   2736  CD  GLU A 167       7.394 -10.642   0.396  1.00 95.32           C  
ATOM   2737  OE1 GLU A 167       7.612  -9.973   1.428  1.00 95.32           O  
ATOM   2738  OE2 GLU A 167       7.172 -11.883   0.427  1.00 95.32           O  
ATOM   2739  N   LEU A 168       8.055 -11.483  -5.316  1.00 94.22           N  
ATOM   2740  H   LEU A 168       8.913 -11.025  -5.042  1.00 94.22           H  
ATOM   2741  CA  LEU A 168       8.141 -12.477  -6.376  1.00 94.22           C  
ATOM   2742  HA  LEU A 168       7.133 -12.794  -6.643  1.00 94.22           H  
ATOM   2743  C   LEU A 168       8.934 -13.694  -5.882  1.00 94.22           C  
ATOM   2744  CB  LEU A 168       8.815 -11.840  -7.606  1.00 94.22           C  
ATOM   2745  HB2 LEU A 168       9.758 -11.398  -7.284  1.00 94.22           H  
ATOM   2746  HB3 LEU A 168       9.045 -12.609  -8.343  1.00 94.22           H  
ATOM   2747  O   LEU A 168       9.820 -13.551  -5.036  1.00 94.22           O  
ATOM   2748  CG  LEU A 168       7.949 -10.757  -8.271  1.00 94.22           C  
ATOM   2749  HG  LEU A 168       7.459 -10.149  -7.510  1.00 94.22           H  
ATOM   2750  CD1 LEU A 168       8.819  -9.834  -9.124  1.00 94.22           C  
ATOM   2751 HD11 LEU A 168       9.542  -9.320  -8.490  1.00 94.22           H  
ATOM   2752 HD12 LEU A 168       8.186  -9.087  -9.603  1.00 94.22           H  
ATOM   2753 HD13 LEU A 168       9.339 -10.406  -9.893  1.00 94.22           H  
ATOM   2754  CD2 LEU A 168       6.883 -11.394  -9.160  1.00 94.22           C  
ATOM   2755 HD21 LEU A 168       6.073 -10.678  -9.298  1.00 94.22           H  
ATOM   2756 HD22 LEU A 168       7.299 -11.678 -10.127  1.00 94.22           H  
ATOM   2757 HD23 LEU A 168       6.469 -12.284  -8.687  1.00 94.22           H  
ATOM   2758  N   PRO A 169       8.706 -14.892  -6.445  1.00 93.21           N  
ATOM   2759  CA  PRO A 169       9.553 -16.044  -6.181  1.00 93.21           C  
ATOM   2760  HA  PRO A 169       9.449 -16.318  -5.130  1.00 93.21           H  
ATOM   2761  C   PRO A 169      11.014 -15.724  -6.507  1.00 93.21           C  
ATOM   2762  CB  PRO A 169       9.015 -17.174  -7.065  1.00 93.21           C  
ATOM   2763  HB2 PRO A 169       9.570 -17.221  -8.002  1.00 93.21           H  
ATOM   2764  HB3 PRO A 169       9.052 -18.136  -6.554  1.00 93.21           H  
ATOM   2765  O   PRO A 169      11.323 -15.213  -7.587  1.00 93.21           O  
ATOM   2766  CG  PRO A 169       7.580 -16.754  -7.366  1.00 93.21           C  
ATOM   2767  HG2 PRO A 169       7.265 -17.126  -8.342  1.00 93.21           H  
ATOM   2768  HG3 PRO A 169       6.919 -17.106  -6.574  1.00 93.21           H  
ATOM   2769  CD  PRO A 169       7.628 -15.232  -7.350  1.00 93.21           C  
ATOM   2770  HD2 PRO A 169       7.841 -14.849  -8.348  1.00 93.21           H  
ATOM   2771  HD3 PRO A 169       6.684 -14.834  -6.977  1.00 93.21           H  
ATOM   2772  N   ALA A 170      11.933 -16.091  -5.610  1.00 92.65           N  
ATOM   2773  H   ALA A 170      11.602 -16.419  -4.714  1.00 92.65           H  
ATOM   2774  CA  ALA A 170      13.351 -15.739  -5.728  1.00 92.65           C  
ATOM   2775  HA  ALA A 170      13.440 -14.654  -5.660  1.00 92.65           H  
ATOM   2776  C   ALA A 170      13.989 -16.177  -7.062  1.00 92.65           C  
ATOM   2777  CB  ALA A 170      14.090 -16.367  -4.540  1.00 92.65           C  
ATOM   2778  HB1 ALA A 170      13.663 -15.999  -3.607  1.00 92.65           H  
ATOM   2779  HB2 ALA A 170      15.142 -16.083  -4.574  1.00 92.65           H  
ATOM   2780  HB3 ALA A 170      14.006 -17.454  -4.570  1.00 92.65           H  
ATOM   2781  O   ALA A 170      14.876 -15.500  -7.583  1.00 92.65           O  
ATOM   2782  N   GLY A 171      13.543 -17.302  -7.634  1.00 93.99           N  
ATOM   2783  H   GLY A 171      12.801 -17.805  -7.170  1.00 93.99           H  
ATOM   2784  CA  GLY A 171      14.005 -17.769  -8.945  1.00 93.99           C  
ATOM   2785  HA2 GLY A 171      15.091 -17.862  -8.940  1.00 93.99           H  
ATOM   2786  HA3 GLY A 171      13.573 -18.750  -9.146  1.00 93.99           H  
ATOM   2787  C   GLY A 171      13.605 -16.831 -10.088  1.00 93.99           C  
ATOM   2788  O   GLY A 171      14.443 -16.485 -10.920  1.00 93.99           O  
ATOM   2789  N   MET A 172      12.354 -16.367 -10.092  1.00 89.99           N  
ATOM   2790  H   MET A 172      11.755 -16.573  -9.305  1.00 89.99           H  
ATOM   2791  CA  MET A 172      11.836 -15.451 -11.109  1.00 89.99           C  
ATOM   2792  HA  MET A 172      12.095 -15.835 -12.097  1.00 89.99           H  
ATOM   2793  C   MET A 172      12.453 -14.061 -10.977  1.00 89.99           C  
ATOM   2794  CB  MET A 172      10.310 -15.384 -11.006  1.00 89.99           C  
ATOM   2795  HB2 MET A 172      10.016 -15.010 -10.025  1.00 89.99           H  
ATOM   2796  HB3 MET A 172       9.906 -16.388 -11.130  1.00 89.99           H  
ATOM   2797  O   MET A 172      12.894 -13.497 -11.973  1.00 89.99           O  
ATOM   2798  CG  MET A 172       9.726 -14.466 -12.083  1.00 89.99           C  
ATOM   2799  HG2 MET A 172      10.089 -14.772 -13.064  1.00 89.99           H  
ATOM   2800  HG3 MET A 172      10.056 -13.444 -11.900  1.00 89.99           H  
ATOM   2801  SD  MET A 172       7.927 -14.459 -12.108  1.00 89.99           S  
ATOM   2802  CE  MET A 172       7.588 -16.058 -12.895  1.00 89.99           C  
ATOM   2803  HE1 MET A 172       8.017 -16.867 -12.304  1.00 89.99           H  
ATOM   2804  HE2 MET A 172       6.511 -16.209 -12.964  1.00 89.99           H  
ATOM   2805  HE3 MET A 172       8.013 -16.069 -13.899  1.00 89.99           H  
ATOM   2806  N   GLN A 173      12.565 -13.544  -9.751  1.00 91.32           N  
ATOM   2807  H   GLN A 173      12.152 -14.040  -8.974  1.00 91.32           H  
ATOM   2808  CA  GLN A 173      13.190 -12.245  -9.499  1.00 91.32           C  
ATOM   2809  HA  GLN A 173      12.610 -11.475 -10.007  1.00 91.32           H  
ATOM   2810  C   GLN A 173      14.627 -12.200 -10.045  1.00 91.32           C  
ATOM   2811  CB  GLN A 173      13.162 -11.980  -7.990  1.00 91.32           C  
ATOM   2812  HB2 GLN A 173      13.832 -12.679  -7.491  1.00 91.32           H  
ATOM   2813  HB3 GLN A 173      12.152 -12.147  -7.616  1.00 91.32           H  
ATOM   2814  O   GLN A 173      15.009 -11.245 -10.720  1.00 91.32           O  
ATOM   2815  CG  GLN A 173      13.570 -10.537  -7.653  1.00 91.32           C  
ATOM   2816  HG2 GLN A 173      12.856  -9.852  -8.111  1.00 91.32           H  
ATOM   2817  HG3 GLN A 173      14.560 -10.321  -8.054  1.00 91.32           H  
ATOM   2818  CD  GLN A 173      13.605 -10.283  -6.150  1.00 91.32           C  
ATOM   2819  NE2 GLN A 173      13.589  -9.040  -5.723  1.00 91.32           N  
ATOM   2820 HE21 GLN A 173      13.561  -8.920  -4.721  1.00 91.32           H  
ATOM   2821 HE22 GLN A 173      13.481  -8.266  -6.363  1.00 91.32           H  
ATOM   2822  OE1 GLN A 173      13.678 -11.190  -5.339  1.00 91.32           O  
ATOM   2823  N   LYS A 174      15.410 -13.266  -9.825  1.00 94.23           N  
ATOM   2824  H   LYS A 174      15.038 -14.012  -9.254  1.00 94.23           H  
ATOM   2825  CA  LYS A 174      16.767 -13.400 -10.379  1.00 94.23           C  
ATOM   2826  HA  LYS A 174      17.346 -12.514 -10.118  1.00 94.23           H  
ATOM   2827  C   LYS A 174      16.771 -13.469 -11.907  1.00 94.23           C  
ATOM   2828  CB  LYS A 174      17.450 -14.644  -9.795  1.00 94.23           C  
ATOM   2829  HB2 LYS A 174      16.777 -15.498  -9.884  1.00 94.23           H  
ATOM   2830  HB3 LYS A 174      18.350 -14.857 -10.370  1.00 94.23           H  
ATOM   2831  O   LYS A 174      17.639 -12.865 -12.531  1.00 94.23           O  
ATOM   2832  CG  LYS A 174      17.852 -14.450  -8.327  1.00 94.23           C  
ATOM   2833  HG2 LYS A 174      16.993 -14.121  -7.743  1.00 94.23           H  
ATOM   2834  HG3 LYS A 174      18.620 -13.679  -8.266  1.00 94.23           H  
ATOM   2835  CD  LYS A 174      18.398 -15.759  -7.742  1.00 94.23           C  
ATOM   2836  HD2 LYS A 174      17.649 -16.542  -7.863  1.00 94.23           H  
ATOM   2837  HD3 LYS A 174      19.306 -16.039  -8.276  1.00 94.23           H  
ATOM   2838  CE  LYS A 174      18.699 -15.568  -6.253  1.00 94.23           C  
ATOM   2839  HE2 LYS A 174      17.772 -15.290  -5.751  1.00 94.23           H  
ATOM   2840  HE3 LYS A 174      19.392 -14.734  -6.142  1.00 94.23           H  
ATOM   2841  NZ  LYS A 174      19.270 -16.793  -5.637  1.00 94.23           N  
ATOM   2842  HZ1 LYS A 174      18.627 -17.567  -5.729  1.00 94.23           H  
ATOM   2843  HZ2 LYS A 174      20.149 -17.037  -6.071  1.00 94.23           H  
ATOM   2844  HZ3 LYS A 174      19.436 -16.638  -4.653  1.00 94.23           H  
ATOM   2845  N   ALA A 175      15.831 -14.197 -12.510  1.00 93.22           N  
ATOM   2846  H   ALA A 175      15.142 -14.672 -11.944  1.00 93.22           H  
ATOM   2847  CA  ALA A 175      15.725 -14.303 -13.964  1.00 93.22           C  
ATOM   2848  HA  ALA A 175      16.691 -14.610 -14.363  1.00 93.22           H  
ATOM   2849  C   ALA A 175      15.378 -12.952 -14.614  1.00 93.22           C  
ATOM   2850  CB  ALA A 175      14.704 -15.394 -14.308  1.00 93.22           C  
ATOM   2851  HB1 ALA A 175      14.998 -16.339 -13.852  1.00 93.22           H  
ATOM   2852  HB2 ALA A 175      14.658 -15.520 -15.390  1.00 93.22           H  
ATOM   2853  HB3 ALA A 175      13.714 -15.114 -13.947  1.00 93.22           H  
ATOM   2854  O   ALA A 175      16.061 -12.537 -15.549  1.00 93.22           O  
ATOM   2855  N   MET A 176      14.395 -12.227 -14.069  1.00 90.96           N  
ATOM   2856  H   MET A 176      13.867 -12.629 -13.308  1.00 90.96           H  
ATOM   2857  CA  MET A 176      14.018 -10.890 -14.539  1.00 90.96           C  
ATOM   2858  HA  MET A 176      13.778 -10.936 -15.602  1.00 90.96           H  
ATOM   2859  C   MET A 176      15.156  -9.881 -14.369  1.00 90.96           C  
ATOM   2860  CB  MET A 176      12.786 -10.382 -13.778  1.00 90.96           C  
ATOM   2861  HB2 MET A 176      12.645  -9.328 -14.017  1.00 90.96           H  
ATOM   2862  HB3 MET A 176      12.954 -10.469 -12.705  1.00 90.96           H  
ATOM   2863  O   MET A 176      15.427  -9.113 -15.288  1.00 90.96           O  
ATOM   2864  CG  MET A 176      11.506 -11.134 -14.151  1.00 90.96           C  
ATOM   2865  HG2 MET A 176      11.632 -12.189 -13.908  1.00 90.96           H  
ATOM   2866  HG3 MET A 176      11.338 -11.050 -15.224  1.00 90.96           H  
ATOM   2867  SD  MET A 176      10.037 -10.527 -13.279  1.00 90.96           S  
ATOM   2868  CE  MET A 176       9.774  -8.931 -14.108  1.00 90.96           C  
ATOM   2869  HE1 MET A 176       8.862  -8.472 -13.725  1.00 90.96           H  
ATOM   2870  HE2 MET A 176       9.666  -9.086 -15.181  1.00 90.96           H  
ATOM   2871  HE3 MET A 176      10.613  -8.261 -13.916  1.00 90.96           H  
ATOM   2872  N   ALA A 177      15.859  -9.909 -13.231  1.00 91.81           N  
ATOM   2873  H   ALA A 177      15.559 -10.519 -12.484  1.00 91.81           H  
ATOM   2874  CA  ALA A 177      17.008  -9.038 -12.996  1.00 91.81           C  
ATOM   2875  HA  ALA A 177      16.683  -8.002 -13.086  1.00 91.81           H  
ATOM   2876  C   ALA A 177      18.112  -9.260 -14.045  1.00 91.81           C  
ATOM   2877  CB  ALA A 177      17.520  -9.259 -11.569  1.00 91.81           C  
ATOM   2878  HB1 ALA A 177      18.369  -8.601 -11.382  1.00 91.81           H  
ATOM   2879  HB2 ALA A 177      16.730  -9.028 -10.853  1.00 91.81           H  
ATOM   2880  HB3 ALA A 177      17.835 -10.294 -11.437  1.00 91.81           H  
ATOM   2881  O   ALA A 177      18.585  -8.295 -14.639  1.00 91.81           O  
ATOM   2882  N   ARG A 178      18.453 -10.524 -14.343  1.00 94.97           N  
ATOM   2883  H   ARG A 178      18.011 -11.267 -13.820  1.00 94.97           H  
ATOM   2884  CA  ARG A 178      19.431 -10.876 -15.389  1.00 94.97           C  
ATOM   2885  HA  ARG A 178      20.368 -10.351 -15.201  1.00 94.97           H  
ATOM   2886  C   ARG A 178      18.986 -10.435 -16.781  1.00 94.97           C  
ATOM   2887  CB  ARG A 178      19.675 -12.389 -15.396  1.00 94.97           C  
ATOM   2888  HB2 ARG A 178      20.200 -12.654 -16.314  1.00 94.97           H  
ATOM   2889  HB3 ARG A 178      18.718 -12.909 -15.389  1.00 94.97           H  
ATOM   2890  O   ARG A 178      19.795  -9.922 -17.546  1.00 94.97           O  
ATOM   2891  CG  ARG A 178      20.529 -12.850 -14.213  1.00 94.97           C  
ATOM   2892  HG2 ARG A 178      21.522 -12.409 -14.291  1.00 94.97           H  
ATOM   2893  HG3 ARG A 178      20.076 -12.537 -13.272  1.00 94.97           H  
ATOM   2894  CD  ARG A 178      20.633 -14.375 -14.256  1.00 94.97           C  
ATOM   2895  HD2 ARG A 178      19.625 -14.787 -14.199  1.00 94.97           H  
ATOM   2896  HD3 ARG A 178      21.084 -14.669 -15.204  1.00 94.97           H  
ATOM   2897  NE  ARG A 178      21.445 -14.891 -13.144  1.00 94.97           N  
ATOM   2898  HE  ARG A 178      21.974 -14.203 -12.628  1.00 94.97           H  
ATOM   2899  NH1 ARG A 178      20.983 -17.114 -13.474  1.00 94.97           N  
ATOM   2900 HH11 ARG A 178      21.142 -18.088 -13.258  1.00 94.97           H  
ATOM   2901 HH12 ARG A 178      20.420 -16.854 -14.271  1.00 94.97           H  
ATOM   2902  NH2 ARG A 178      22.366 -16.502 -11.827  1.00 94.97           N  
ATOM   2903 HH21 ARG A 178      22.917 -15.787 -11.374  1.00 94.97           H  
ATOM   2904 HH22 ARG A 178      22.559 -17.477 -11.649  1.00 94.97           H  
ATOM   2905  CZ  ARG A 178      21.591 -16.162 -12.819  1.00 94.97           C  
ATOM   2906  N   GLN A 179      17.708 -10.619 -17.114  1.00 94.36           N  
ATOM   2907  H   GLN A 179      17.095 -11.082 -16.459  1.00 94.36           H  
ATOM   2908  CA  GLN A 179      17.165 -10.174 -18.397  1.00 94.36           C  
ATOM   2909  HA  GLN A 179      17.771 -10.597 -19.199  1.00 94.36           H  
ATOM   2910  C   GLN A 179      17.226  -8.646 -18.532  1.00 94.36           C  
ATOM   2911  CB  GLN A 179      15.734 -10.705 -18.542  1.00 94.36           C  
ATOM   2912  HB2 GLN A 179      15.116 -10.311 -17.736  1.00 94.36           H  
ATOM   2913  HB3 GLN A 179      15.756 -11.792 -18.462  1.00 94.36           H  
ATOM   2914  O   GLN A 179      17.636  -8.138 -19.574  1.00 94.36           O  
ATOM   2915  CG  GLN A 179      15.108 -10.316 -19.890  1.00 94.36           C  
ATOM   2916  HG2 GLN A 179      15.721 -10.704 -20.704  1.00 94.36           H  
ATOM   2917  HG3 GLN A 179      15.071  -9.230 -19.975  1.00 94.36           H  
ATOM   2918  CD  GLN A 179      13.691 -10.853 -20.053  1.00 94.36           C  
ATOM   2919  NE2 GLN A 179      12.915 -10.298 -20.957  1.00 94.36           N  
ATOM   2920 HE21 GLN A 179      13.245  -9.533 -21.528  1.00 94.36           H  
ATOM   2921 HE22 GLN A 179      11.976 -10.665 -21.016  1.00 94.36           H  
ATOM   2922  OE1 GLN A 179      13.254 -11.773 -19.384  1.00 94.36           O  
ATOM   2923  N   ALA A 180      16.856  -7.910 -17.482  1.00 92.19           N  
ATOM   2924  H   ALA A 180      16.505  -8.377 -16.658  1.00 92.19           H  
ATOM   2925  CA  ALA A 180      16.907  -6.452 -17.473  1.00 92.19           C  
ATOM   2926  HA  ALA A 180      16.368  -6.078 -18.344  1.00 92.19           H  
ATOM   2927  C   ALA A 180      18.348  -5.922 -17.562  1.00 92.19           C  
ATOM   2928  CB  ALA A 180      16.201  -5.950 -16.209  1.00 92.19           C  
ATOM   2929  HB1 ALA A 180      16.721  -6.312 -15.322  1.00 92.19           H  
ATOM   2930  HB2 ALA A 180      15.174  -6.314 -16.193  1.00 92.19           H  
ATOM   2931  HB3 ALA A 180      16.193  -4.860 -16.202  1.00 92.19           H  
ATOM   2932  O   ALA A 180      18.592  -4.936 -18.253  1.00 92.19           O  
ATOM   2933  N   GLU A 181      19.300  -6.574 -16.893  1.00 94.69           N  
ATOM   2934  H   GLU A 181      19.035  -7.345 -16.297  1.00 94.69           H  
ATOM   2935  CA  GLU A 181      20.726  -6.246 -16.972  1.00 94.69           C  
ATOM   2936  HA  GLU A 181      20.866  -5.193 -16.726  1.00 94.69           H  
ATOM   2937  C   GLU A 181      21.271  -6.452 -18.391  1.00 94.69           C  
ATOM   2938  CB  GLU A 181      21.474  -7.079 -15.925  1.00 94.69           C  
ATOM   2939  HB2 GLU A 181      21.009  -6.898 -14.956  1.00 94.69           H  
ATOM   2940  HB3 GLU A 181      21.372  -8.137 -16.168  1.00 94.69           H  
ATOM   2941  O   GLU A 181      21.838  -5.522 -18.961  1.00 94.69           O  
ATOM   2942  CG  GLU A 181      22.962  -6.722 -15.818  1.00 94.69           C  
ATOM   2943  HG2 GLU A 181      23.047  -5.645 -15.673  1.00 94.69           H  
ATOM   2944  HG3 GLU A 181      23.459  -6.983 -16.753  1.00 94.69           H  
ATOM   2945  CD  GLU A 181      23.653  -7.452 -14.653  1.00 94.69           C  
ATOM   2946  OE1 GLU A 181      24.739  -6.984 -14.249  1.00 94.69           O  
ATOM   2947  OE2 GLU A 181      23.084  -8.450 -14.145  1.00 94.69           O  
ATOM   2948  N   ALA A 182      20.997  -7.608 -19.006  1.00 96.12           N  
ATOM   2949  H   ALA A 182      20.537  -8.338 -18.481  1.00 96.12           H  
ATOM   2950  CA  ALA A 182      21.412  -7.898 -20.378  1.00 96.12           C  
ATOM   2951  HA  ALA A 182      22.497  -7.809 -20.438  1.00 96.12           H  
ATOM   2952  C   ALA A 182      20.810  -6.912 -21.399  1.00 96.12           C  
ATOM   2953  CB  ALA A 182      21.019  -9.345 -20.698  1.00 96.12           C  
ATOM   2954  HB1 ALA A 182      21.498 -10.019 -19.989  1.00 96.12           H  
ATOM   2955  HB2 ALA A 182      21.349  -9.597 -21.706  1.00 96.12           H  
ATOM   2956  HB3 ALA A 182      19.937  -9.463 -20.633  1.00 96.12           H  
ATOM   2957  O   ALA A 182      21.497  -6.455 -22.313  1.00 96.12           O  
ATOM   2958  N   GLU A 183      19.537  -6.539 -21.237  1.00 95.57           N  
ATOM   2959  H   GLU A 183      18.997  -6.981 -20.507  1.00 95.57           H  
ATOM   2960  CA  GLU A 183      18.874  -5.559 -22.106  1.00 95.57           C  
ATOM   2961  HA  GLU A 183      19.049  -5.843 -23.144  1.00 95.57           H  
ATOM   2962  C   GLU A 183      19.447  -4.143 -21.918  1.00 95.57           C  
ATOM   2963  CB  GLU A 183      17.361  -5.618 -21.841  1.00 95.57           C  
ATOM   2964  HB2 GLU A 183      17.184  -5.384 -20.791  1.00 95.57           H  
ATOM   2965  HB3 GLU A 183      17.012  -6.635 -22.016  1.00 95.57           H  
ATOM   2966  O   GLU A 183      19.653  -3.421 -22.896  1.00 95.57           O  
ATOM   2967  CG  GLU A 183      16.513  -4.658 -22.686  1.00 95.57           C  
ATOM   2968  HG2 GLU A 183      16.806  -3.635 -22.450  1.00 95.57           H  
ATOM   2969  HG3 GLU A 183      15.475  -4.766 -22.370  1.00 95.57           H  
ATOM   2970  CD  GLU A 183      16.577  -4.867 -24.208  1.00 95.57           C  
ATOM   2971  OE1 GLU A 183      16.115  -3.917 -24.892  1.00 95.57           O  
ATOM   2972  OE2 GLU A 183      17.064  -5.922 -24.680  1.00 95.57           O  
ATOM   2973  N   ARG A 184      19.769  -3.741 -20.680  1.00 95.80           N  
ATOM   2974  H   ARG A 184      19.610  -4.384 -19.916  1.00 95.80           H  
ATOM   2975  CA  ARG A 184      20.447  -2.462 -20.405  1.00 95.80           C  
ATOM   2976  HA  ARG A 184      19.901  -1.653 -20.891  1.00 95.80           H  
ATOM   2977  C   ARG A 184      21.851  -2.430 -20.997  1.00 95.80           C  
ATOM   2978  CB  ARG A 184      20.515  -2.197 -18.897  1.00 95.80           C  
ATOM   2979  HB2 ARG A 184      21.241  -1.406 -18.710  1.00 95.80           H  
ATOM   2980  HB3 ARG A 184      20.862  -3.099 -18.393  1.00 95.80           H  
ATOM   2981  O   ARG A 184      22.210  -1.426 -21.607  1.00 95.80           O  
ATOM   2982  CG  ARG A 184      19.168  -1.754 -18.313  1.00 95.80           C  
ATOM   2983  HG2 ARG A 184      18.389  -2.469 -18.576  1.00 95.80           H  
ATOM   2984  HG3 ARG A 184      18.898  -0.777 -18.714  1.00 95.80           H  
ATOM   2985  CD  ARG A 184      19.306  -1.671 -16.791  1.00 95.80           C  
ATOM   2986  HD2 ARG A 184      19.730  -2.612 -16.441  1.00 95.80           H  
ATOM   2987  HD3 ARG A 184      19.992  -0.862 -16.540  1.00 95.80           H  
ATOM   2988  NE  ARG A 184      18.008  -1.456 -16.127  1.00 95.80           N  
ATOM   2989  HE  ARG A 184      17.220  -1.242 -16.721  1.00 95.80           H  
ATOM   2990  NH1 ARG A 184      18.734  -1.894 -13.994  1.00 95.80           N  
ATOM   2991 HH11 ARG A 184      19.667  -2.038 -14.354  1.00 95.80           H  
ATOM   2992 HH12 ARG A 184      18.549  -2.008 -13.008  1.00 95.80           H  
ATOM   2993  NH2 ARG A 184      16.578  -1.446 -14.351  1.00 95.80           N  
ATOM   2994 HH21 ARG A 184      15.807  -1.216 -14.962  1.00 95.80           H  
ATOM   2995 HH22 ARG A 184      16.413  -1.551 -13.360  1.00 95.80           H  
ATOM   2996  CZ  ARG A 184      17.780  -1.598 -14.833  1.00 95.80           C  
ATOM   2997  N   GLU A 185      22.616  -3.512 -20.871  1.00 96.56           N  
ATOM   2998  H   GLU A 185      22.276  -4.286 -20.318  1.00 96.56           H  
ATOM   2999  CA  GLU A 185      23.958  -3.613 -21.450  1.00 96.56           C  
ATOM   3000  HA  GLU A 185      24.559  -2.777 -21.093  1.00 96.56           H  
ATOM   3001  C   GLU A 185      23.907  -3.537 -22.981  1.00 96.56           C  
ATOM   3002  CB  GLU A 185      24.629  -4.919 -20.997  1.00 96.56           C  
ATOM   3003  HB2 GLU A 185      24.494  -5.046 -19.923  1.00 96.56           H  
ATOM   3004  HB3 GLU A 185      24.168  -5.760 -21.515  1.00 96.56           H  
ATOM   3005  O   GLU A 185      24.663  -2.784 -23.599  1.00 96.56           O  
ATOM   3006  CG  GLU A 185      26.134  -4.872 -21.302  1.00 96.56           C  
ATOM   3007  HG2 GLU A 185      26.281  -4.515 -22.321  1.00 96.56           H  
ATOM   3008  HG3 GLU A 185      26.607  -4.154 -20.631  1.00 96.56           H  
ATOM   3009  CD  GLU A 185      26.836  -6.228 -21.180  1.00 96.56           C  
ATOM   3010  OE1 GLU A 185      27.897  -6.348 -21.843  1.00 96.56           O  
ATOM   3011  OE2 GLU A 185      26.288  -7.147 -20.537  1.00 96.56           O  
ATOM   3012  N   ARG A 186      22.957  -4.248 -23.604  1.00 96.55           N  
ATOM   3013  H   ARG A 186      22.394  -4.875 -23.047  1.00 96.55           H  
ATOM   3014  CA  ARG A 186      22.728  -4.175 -25.050  1.00 96.55           C  
ATOM   3015  HA  ARG A 186      23.643  -4.476 -25.559  1.00 96.55           H  
ATOM   3016  C   ARG A 186      22.429  -2.745 -25.493  1.00 96.55           C  
ATOM   3017  CB  ARG A 186      21.592  -5.133 -25.434  1.00 96.55           C  
ATOM   3018  HB2 ARG A 186      20.676  -4.837 -24.924  1.00 96.55           H  
ATOM   3019  HB3 ARG A 186      21.853  -6.142 -25.114  1.00 96.55           H  
ATOM   3020  O   ARG A 186      23.030  -2.276 -26.459  1.00 96.55           O  
ATOM   3021  CG  ARG A 186      21.352  -5.133 -26.948  1.00 96.55           C  
ATOM   3022  HG2 ARG A 186      22.252  -5.476 -27.458  1.00 96.55           H  
ATOM   3023  HG3 ARG A 186      21.109  -4.127 -27.289  1.00 96.55           H  
ATOM   3024  CD  ARG A 186      20.182  -6.047 -27.303  1.00 96.55           C  
ATOM   3025  HD2 ARG A 186      20.407  -7.058 -26.962  1.00 96.55           H  
ATOM   3026  HD3 ARG A 186      19.290  -5.695 -26.786  1.00 96.55           H  
ATOM   3027  NE  ARG A 186      19.949  -6.048 -28.759  1.00 96.55           N  
ATOM   3028  HE  ARG A 186      20.549  -5.459 -29.319  1.00 96.55           H  
ATOM   3029  NH1 ARG A 186      18.167  -7.481 -28.727  1.00 96.55           N  
ATOM   3030 HH11 ARG A 186      18.165  -7.419 -27.719  1.00 96.55           H  
ATOM   3031 HH12 ARG A 186      17.417  -7.971 -29.194  1.00 96.55           H  
ATOM   3032  NH2 ARG A 186      18.909  -6.681 -30.681  1.00 96.55           N  
ATOM   3033 HH21 ARG A 186      18.180  -7.200 -31.150  1.00 96.55           H  
ATOM   3034 HH22 ARG A 186      19.533  -6.092 -31.215  1.00 96.55           H  
ATOM   3035  CZ  ARG A 186      19.013  -6.737 -29.382  1.00 96.55           C  
ATOM   3036  N   ARG A 187      21.526  -2.047 -24.797  1.00 96.06           N  
ATOM   3037  H   ARG A 187      21.066  -2.512 -24.027  1.00 96.06           H  
ATOM   3038  CA  ARG A 187      21.183  -0.649 -25.104  1.00 96.06           C  
ATOM   3039  HA  ARG A 187      20.894  -0.568 -26.151  1.00 96.06           H  
ATOM   3040  C   ARG A 187      22.385   0.273 -24.943  1.00 96.06           C  
ATOM   3041  CB  ARG A 187      20.019  -0.176 -24.229  1.00 96.06           C  
ATOM   3042  HB2 ARG A 187      19.926   0.907 -24.313  1.00 96.06           H  
ATOM   3043  HB3 ARG A 187      20.220  -0.426 -23.188  1.00 96.06           H  
ATOM   3044  O   ARG A 187      22.659   1.041 -25.855  1.00 96.06           O  
ATOM   3045  CG  ARG A 187      18.701  -0.814 -24.676  1.00 96.06           C  
ATOM   3046  HG2 ARG A 187      18.453  -0.477 -25.683  1.00 96.06           H  
ATOM   3047  HG3 ARG A 187      18.795  -1.900 -24.691  1.00 96.06           H  
ATOM   3048  CD  ARG A 187      17.583  -0.416 -23.716  1.00 96.06           C  
ATOM   3049  HD2 ARG A 187      17.905  -0.625 -22.696  1.00 96.06           H  
ATOM   3050  HD3 ARG A 187      17.388   0.651 -23.823  1.00 96.06           H  
ATOM   3051  NE  ARG A 187      16.373  -1.194 -23.995  1.00 96.06           N  
ATOM   3052  HE  ARG A 187      16.490  -2.074 -24.477  1.00 96.06           H  
ATOM   3053  NH1 ARG A 187      14.834   0.087 -22.858  1.00 96.06           N  
ATOM   3054 HH11 ARG A 187      15.556   0.761 -22.646  1.00 96.06           H  
ATOM   3055 HH12 ARG A 187      13.875   0.240 -22.583  1.00 96.06           H  
ATOM   3056  NH2 ARG A 187      14.235  -1.823 -23.890  1.00 96.06           N  
ATOM   3057 HH21 ARG A 187      14.552  -2.648 -24.379  1.00 96.06           H  
ATOM   3058 HH22 ARG A 187      13.273  -1.724 -23.601  1.00 96.06           H  
ATOM   3059  CZ  ARG A 187      15.151  -0.959 -23.576  1.00 96.06           C  
ATOM   3060  N   ALA A 188      23.135   0.145 -23.850  1.00 97.06           N  
ATOM   3061  H   ALA A 188      22.853  -0.516 -23.140  1.00 97.06           H  
ATOM   3062  CA  ALA A 188      24.341   0.935 -23.617  1.00 97.06           C  
ATOM   3063  HA  ALA A 188      24.071   1.991 -23.605  1.00 97.06           H  
ATOM   3064  C   ALA A 188      25.380   0.738 -24.732  1.00 97.06           C  
ATOM   3065  CB  ALA A 188      24.910   0.560 -22.244  1.00 97.06           C  
ATOM   3066  HB1 ALA A 188      24.159   0.728 -21.472  1.00 97.06           H  
ATOM   3067  HB2 ALA A 188      25.210  -0.488 -22.230  1.00 97.06           H  
ATOM   3068  HB3 ALA A 188      25.781   1.181 -22.029  1.00 97.06           H  
ATOM   3069  O   ALA A 188      25.952   1.711 -25.214  1.00 97.06           O  
ATOM   3070  N   ARG A 189      25.573  -0.502 -25.202  1.00 97.02           N  
ATOM   3071  H   ARG A 189      25.108  -1.263 -24.728  1.00 97.02           H  
ATOM   3072  CA  ARG A 189      26.492  -0.812 -26.306  1.00 97.02           C  
ATOM   3073  HA  ARG A 189      27.459  -0.362 -26.080  1.00 97.02           H  
ATOM   3074  C   ARG A 189      26.040  -0.205 -27.635  1.00 97.02           C  
ATOM   3075  CB  ARG A 189      26.657  -2.333 -26.399  1.00 97.02           C  
ATOM   3076  HB2 ARG A 189      25.753  -2.777 -26.816  1.00 97.02           H  
ATOM   3077  HB3 ARG A 189      26.798  -2.723 -25.391  1.00 97.02           H  
ATOM   3078  O   ARG A 189      26.874   0.305 -28.373  1.00 97.02           O  
ATOM   3079  CG  ARG A 189      27.872  -2.722 -27.254  1.00 97.02           C  
ATOM   3080  HG2 ARG A 189      28.774  -2.291 -26.820  1.00 97.02           H  
ATOM   3081  HG3 ARG A 189      27.752  -2.328 -28.263  1.00 97.02           H  
ATOM   3082  CD  ARG A 189      28.035  -4.245 -27.343  1.00 97.02           C  
ATOM   3083  HD2 ARG A 189      27.150  -4.653 -27.831  1.00 97.02           H  
ATOM   3084  HD3 ARG A 189      28.905  -4.458 -27.964  1.00 97.02           H  
ATOM   3085  NE  ARG A 189      28.212  -4.878 -26.016  1.00 97.02           N  
ATOM   3086  HE  ARG A 189      28.372  -4.273 -25.223  1.00 97.02           H  
ATOM   3087  NH1 ARG A 189      27.988  -7.049 -26.699  1.00 97.02           N  
ATOM   3088 HH11 ARG A 189      27.990  -8.033 -26.468  1.00 97.02           H  
ATOM   3089 HH12 ARG A 189      27.958  -6.725 -27.654  1.00 97.02           H  
ATOM   3090  NH2 ARG A 189      28.279  -6.637 -24.537  1.00 97.02           N  
ATOM   3091 HH21 ARG A 189      28.203  -7.621 -24.321  1.00 97.02           H  
ATOM   3092 HH22 ARG A 189      28.289  -6.072 -23.700  1.00 97.02           H  
ATOM   3093  CZ  ARG A 189      28.162  -6.172 -25.748  1.00 97.02           C  
ATOM   3094  N   ILE A 190      24.738  -0.227 -27.926  1.00 97.27           N  
ATOM   3095  H   ILE A 190      24.112  -0.673 -27.271  1.00 97.27           H  
ATOM   3096  CA  ILE A 190      24.175   0.434 -29.116  1.00 97.27           C  
ATOM   3097  HA  ILE A 190      24.722   0.100 -29.997  1.00 97.27           H  
ATOM   3098  C   ILE A 190      24.380   1.949 -29.024  1.00 97.27           C  
ATOM   3099  CB  ILE A 190      22.684   0.062 -29.301  1.00 97.27           C  
ATOM   3100  HB  ILE A 190      22.163   0.238 -28.360  1.00 97.27           H  
ATOM   3101  O   ILE A 190      24.832   2.558 -29.988  1.00 97.27           O  
ATOM   3102  CG1 ILE A 190      22.552  -1.433 -29.673  1.00 97.27           C  
ATOM   3103 HG12 ILE A 190      23.178  -2.033 -29.012  1.00 97.27           H  
ATOM   3104 HG13 ILE A 190      22.915  -1.586 -30.690  1.00 97.27           H  
ATOM   3105  CG2 ILE A 190      22.020   0.931 -30.388  1.00 97.27           C  
ATOM   3106 HG21 ILE A 190      22.561   0.835 -31.330  1.00 97.27           H  
ATOM   3107 HG22 ILE A 190      22.017   1.981 -30.095  1.00 97.27           H  
ATOM   3108 HG23 ILE A 190      20.980   0.641 -30.540  1.00 97.27           H  
ATOM   3109  CD1 ILE A 190      21.121  -1.974 -29.564  1.00 97.27           C  
ATOM   3110 HD11 ILE A 190      21.131  -3.051 -29.734  1.00 97.27           H  
ATOM   3111 HD12 ILE A 190      20.726  -1.778 -28.567  1.00 97.27           H  
ATOM   3112 HD13 ILE A 190      20.474  -1.513 -30.311  1.00 97.27           H  
ATOM   3113  N   THR A 191      24.100   2.551 -27.865  1.00 96.64           N  
ATOM   3114  H   THR A 191      23.688   2.014 -27.116  1.00 96.64           H  
ATOM   3115  CA  THR A 191      24.322   3.984 -27.638  1.00 96.64           C  
ATOM   3116  HA  THR A 191      23.778   4.546 -28.397  1.00 96.64           H  
ATOM   3117  C   THR A 191      25.796   4.360 -27.783  1.00 96.64           C  
ATOM   3118  CB  THR A 191      23.802   4.400 -26.254  1.00 96.64           C  
ATOM   3119  HB  THR A 191      24.343   3.854 -25.480  1.00 96.64           H  
ATOM   3120  O   THR A 191      26.088   5.380 -28.397  1.00 96.64           O  
ATOM   3121  CG2 THR A 191      23.931   5.899 -25.992  1.00 96.64           C  
ATOM   3122 HG21 THR A 191      24.983   6.175 -25.916  1.00 96.64           H  
ATOM   3123 HG22 THR A 191      23.473   6.467 -26.802  1.00 96.64           H  
ATOM   3124 HG23 THR A 191      23.444   6.150 -25.049  1.00 96.64           H  
ATOM   3125  OG1 THR A 191      22.428   4.102 -26.144  1.00 96.64           O  
ATOM   3126  HG1 THR A 191      21.973   4.632 -26.803  1.00 96.64           H  
ATOM   3127  N   LEU A 192      26.723   3.540 -27.276  1.00 97.14           N  
ATOM   3128  H   LEU A 192      26.423   2.739 -26.739  1.00 97.14           H  
ATOM   3129  CA  LEU A 192      28.160   3.777 -27.416  1.00 97.14           C  
ATOM   3130  HA  LEU A 192      28.366   4.795 -27.085  1.00 97.14           H  
ATOM   3131  C   LEU A 192      28.613   3.677 -28.877  1.00 97.14           C  
ATOM   3132  CB  LEU A 192      28.932   2.796 -26.517  1.00 97.14           C  
ATOM   3133  HB2 LEU A 192      28.730   1.780 -26.858  1.00 97.14           H  
ATOM   3134  HB3 LEU A 192      28.564   2.889 -25.495  1.00 97.14           H  
ATOM   3135  O   LEU A 192      29.292   4.576 -29.351  1.00 97.14           O  
ATOM   3136  CG  LEU A 192      30.458   3.021 -26.521  1.00 97.14           C  
ATOM   3137  HG  LEU A 192      30.837   2.969 -27.541  1.00 97.14           H  
ATOM   3138  CD1 LEU A 192      30.838   4.372 -25.908  1.00 97.14           C  
ATOM   3139 HD11 LEU A 192      31.925   4.452 -25.874  1.00 97.14           H  
ATOM   3140 HD12 LEU A 192      30.431   4.466 -24.902  1.00 97.14           H  
ATOM   3141 HD13 LEU A 192      30.472   5.181 -26.540  1.00 97.14           H  
ATOM   3142  CD2 LEU A 192      31.131   1.917 -25.705  1.00 97.14           C  
ATOM   3143 HD21 LEU A 192      30.792   1.946 -24.670  1.00 97.14           H  
ATOM   3144 HD22 LEU A 192      32.211   2.061 -25.743  1.00 97.14           H  
ATOM   3145 HD23 LEU A 192      30.905   0.948 -26.149  1.00 97.14           H  
ATOM   3146  N   ALA A 193      28.194   2.638 -29.603  1.00 96.87           N  
ATOM   3147  H   ALA A 193      27.644   1.917 -29.157  1.00 96.87           H  
ATOM   3148  CA  ALA A 193      28.534   2.480 -31.016  1.00 96.87           C  
ATOM   3149  HA  ALA A 193      29.619   2.477 -31.119  1.00 96.87           H  
ATOM   3150  C   ALA A 193      27.989   3.637 -31.876  1.00 96.87           C  
ATOM   3151  CB  ALA A 193      27.991   1.127 -31.489  1.00 96.87           C  
ATOM   3152  HB1 ALA A 193      28.256   0.979 -32.536  1.00 96.87           H  
ATOM   3153  HB2 ALA A 193      28.434   0.328 -30.895  1.00 96.87           H  
ATOM   3154  HB3 ALA A 193      26.906   1.102 -31.385  1.00 96.87           H  
ATOM   3155  O   ALA A 193      28.668   4.124 -32.777  1.00 96.87           O  
ATOM   3156  N   GLU A 194      26.778   4.116 -31.580  1.00 97.44           N  
ATOM   3157  H   GLU A 194      26.233   3.655 -30.865  1.00 97.44           H  
ATOM   3158  CA  GLU A 194      26.203   5.290 -32.243  1.00 97.44           C  
ATOM   3159  HA  GLU A 194      26.297   5.158 -33.321  1.00 97.44           H  
ATOM   3160  C   GLU A 194      26.962   6.577 -31.882  1.00 97.44           C  
ATOM   3161  CB  GLU A 194      24.710   5.367 -31.888  1.00 97.44           C  
ATOM   3162  HB2 GLU A 194      24.222   4.453 -32.227  1.00 97.44           H  
ATOM   3163  HB3 GLU A 194      24.605   5.414 -30.804  1.00 97.44           H  
ATOM   3164  O   GLU A 194      27.230   7.399 -32.758  1.00 97.44           O  
ATOM   3165  CG  GLU A 194      23.966   6.567 -32.487  1.00 97.44           C  
ATOM   3166  HG2 GLU A 194      24.354   7.477 -32.028  1.00 97.44           H  
ATOM   3167  HG3 GLU A 194      22.916   6.490 -32.207  1.00 97.44           H  
ATOM   3168  CD  GLU A 194      24.059   6.688 -34.015  1.00 97.44           C  
ATOM   3169  OE1 GLU A 194      23.851   7.820 -34.508  1.00 97.44           O  
ATOM   3170  OE2 GLU A 194      24.330   5.695 -34.727  1.00 97.44           O  
ATOM   3171  N   ALA A 195      27.374   6.735 -30.622  1.00 97.49           N  
ATOM   3172  H   ALA A 195      27.129   6.036 -29.935  1.00 97.49           H  
ATOM   3173  CA  ALA A 195      28.208   7.856 -30.195  1.00 97.49           C  
ATOM   3174  HA  ALA A 195      27.715   8.783 -30.486  1.00 97.49           H  
ATOM   3175  C   ALA A 195      29.588   7.836 -30.878  1.00 97.49           C  
ATOM   3176  CB  ALA A 195      28.328   7.833 -28.666  1.00 97.49           C  
ATOM   3177  HB1 ALA A 195      28.898   8.702 -28.336  1.00 97.49           H  
ATOM   3178  HB2 ALA A 195      28.841   6.929 -28.340  1.00 97.49           H  
ATOM   3179  HB3 ALA A 195      27.335   7.868 -28.218  1.00 97.49           H  
ATOM   3180  O   ALA A 195      30.059   8.878 -31.332  1.00 97.49           O  
ATOM   3181  N   GLU A 196      30.215   6.664 -31.014  1.00 96.77           N  
ATOM   3182  H   GLU A 196      29.806   5.851 -30.576  1.00 96.77           H  
ATOM   3183  CA  GLU A 196      31.473   6.482 -31.749  1.00 96.77           C  
ATOM   3184  HA  GLU A 196      32.232   7.150 -31.340  1.00 96.77           H  
ATOM   3185  C   GLU A 196      31.314   6.833 -33.231  1.00 96.77           C  
ATOM   3186  CB  GLU A 196      31.970   5.034 -31.613  1.00 96.77           C  
ATOM   3187  HB2 GLU A 196      31.141   4.352 -31.804  1.00 96.77           H  
ATOM   3188  HB3 GLU A 196      32.738   4.859 -32.367  1.00 96.77           H  
ATOM   3189  O   GLU A 196      32.160   7.533 -33.789  1.00 96.77           O  
ATOM   3190  CG  GLU A 196      32.581   4.739 -30.235  1.00 96.77           C  
ATOM   3191  HG2 GLU A 196      31.862   4.993 -29.456  1.00 96.77           H  
ATOM   3192  HG3 GLU A 196      33.450   5.384 -30.102  1.00 96.77           H  
ATOM   3193  CD  GLU A 196      33.012   3.271 -30.065  1.00 96.77           C  
ATOM   3194  OE1 GLU A 196      33.522   2.952 -28.967  1.00 96.77           O  
ATOM   3195  OE2 GLU A 196      32.832   2.468 -31.011  1.00 96.77           O  
ATOM   3196  N   ARG A 197      30.206   6.419 -33.861  1.00 97.35           N  
ATOM   3197  H   ARG A 197      29.575   5.817 -33.352  1.00 97.35           H  
ATOM   3198  CA  ARG A 197      29.884   6.775 -35.250  1.00 97.35           C  
ATOM   3199  HA  ARG A 197      30.708   6.454 -35.888  1.00 97.35           H  
ATOM   3200  C   ARG A 197      29.757   8.289 -35.421  1.00 97.35           C  
ATOM   3201  CB  ARG A 197      28.599   6.049 -35.674  1.00 97.35           C  
ATOM   3202  HB2 ARG A 197      27.758   6.444 -35.104  1.00 97.35           H  
ATOM   3203  HB3 ARG A 197      28.695   4.988 -35.446  1.00 97.35           H  
ATOM   3204  O   ARG A 197      30.391   8.854 -36.308  1.00 97.35           O  
ATOM   3205  CG  ARG A 197      28.310   6.200 -37.176  1.00 97.35           C  
ATOM   3206  HG2 ARG A 197      29.077   5.662 -37.734  1.00 97.35           H  
ATOM   3207  HG3 ARG A 197      28.347   7.249 -37.469  1.00 97.35           H  
ATOM   3208  CD  ARG A 197      26.932   5.622 -37.538  1.00 97.35           C  
ATOM   3209  HD2 ARG A 197      26.870   5.513 -38.621  1.00 97.35           H  
ATOM   3210  HD3 ARG A 197      26.834   4.631 -37.095  1.00 97.35           H  
ATOM   3211  NE  ARG A 197      25.822   6.475 -37.067  1.00 97.35           N  
ATOM   3212  HE  ARG A 197      25.339   6.201 -36.223  1.00 97.35           H  
ATOM   3213  NH1 ARG A 197      25.905   8.072 -38.725  1.00 97.35           N  
ATOM   3214 HH11 ARG A 197      26.689   7.627 -39.180  1.00 97.35           H  
ATOM   3215 HH12 ARG A 197      25.943   9.068 -38.885  1.00 97.35           H  
ATOM   3216  NH2 ARG A 197      24.522   8.345 -37.056  1.00 97.35           N  
ATOM   3217 HH21 ARG A 197      24.317   9.254 -37.447  1.00 97.35           H  
ATOM   3218 HH22 ARG A 197      24.187   8.081 -36.140  1.00 97.35           H  
ATOM   3219  CZ  ARG A 197      25.424   7.610 -37.614  1.00 97.35           C  
ATOM   3220  N   GLN A 198      28.987   8.950 -34.556  1.00 97.31           N  
ATOM   3221  H   GLN A 198      28.495   8.416 -33.854  1.00 97.31           H  
ATOM   3222  CA  GLN A 198      28.808  10.405 -34.594  1.00 97.31           C  
ATOM   3223  HA  GLN A 198      28.453  10.696 -35.582  1.00 97.31           H  
ATOM   3224  C   GLN A 198      30.125  11.152 -34.343  1.00 97.31           C  
ATOM   3225  CB  GLN A 198      27.767  10.823 -33.547  1.00 97.31           C  
ATOM   3226  HB2 GLN A 198      27.781  11.908 -33.453  1.00 97.31           H  
ATOM   3227  HB3 GLN A 198      28.030  10.391 -32.581  1.00 97.31           H  
ATOM   3228  O   GLN A 198      30.421  12.133 -35.026  1.00 97.31           O  
ATOM   3229  CG  GLN A 198      26.346  10.391 -33.933  1.00 97.31           C  
ATOM   3230  HG2 GLN A 198      26.060  10.887 -34.860  1.00 97.31           H  
ATOM   3231  HG3 GLN A 198      26.316   9.316 -34.113  1.00 97.31           H  
ATOM   3232  CD  GLN A 198      25.315  10.733 -32.865  1.00 97.31           C  
ATOM   3233  NE2 GLN A 198      24.120  10.201 -32.973  1.00 97.31           N  
ATOM   3234 HE21 GLN A 198      23.975   9.447 -33.630  1.00 97.31           H  
ATOM   3235 HE22 GLN A 198      23.471  10.396 -32.225  1.00 97.31           H  
ATOM   3236  OE1 GLN A 198      25.541  11.491 -31.932  1.00 97.31           O  
ATOM   3237  N   ALA A 199      30.946  10.677 -33.402  1.00 96.25           N  
ATOM   3238  H   ALA A 199      30.645   9.892 -32.842  1.00 96.25           H  
ATOM   3239  CA  ALA A 199      32.268  11.239 -33.149  1.00 96.25           C  
ATOM   3240  HA  ALA A 199      32.161  12.305 -32.951  1.00 96.25           H  
ATOM   3241  C   ALA A 199      33.184  11.087 -34.372  1.00 96.25           C  
ATOM   3242  CB  ALA A 199      32.864  10.572 -31.905  1.00 96.25           C  
ATOM   3243  HB1 ALA A 199      32.209  10.736 -31.049  1.00 96.25           H  
ATOM   3244  HB2 ALA A 199      32.974   9.500 -32.068  1.00 96.25           H  
ATOM   3245  HB3 ALA A 199      33.843  11.002 -31.692  1.00 96.25           H  
ATOM   3246  O   ALA A 199      33.829  12.053 -34.773  1.00 96.25           O  
ATOM   3247  N   ALA A 200      33.202   9.913 -35.008  1.00 96.34           N  
ATOM   3248  H   ALA A 200      32.668   9.145 -34.628  1.00 96.34           H  
ATOM   3249  CA  ALA A 200      33.976   9.673 -36.221  1.00 96.34           C  
ATOM   3250  HA  ALA A 200      35.020   9.914 -36.020  1.00 96.34           H  
ATOM   3251  C   ALA A 200      33.516  10.562 -37.391  1.00 96.34           C  
ATOM   3252  CB  ALA A 200      33.888   8.184 -36.570  1.00 96.34           C  
ATOM   3253  HB1 ALA A 200      34.496   7.977 -37.450  1.00 96.34           H  
ATOM   3254  HB2 ALA A 200      32.854   7.906 -36.776  1.00 96.34           H  
ATOM   3255  HB3 ALA A 200      34.256   7.588 -35.735  1.00 96.34           H  
ATOM   3256  O   ALA A 200      34.355  11.108 -38.105  1.00 96.34           O  
ATOM   3257  N   GLU A 201      32.207  10.770 -37.558  1.00 97.12           N  
ATOM   3258  H   GLU A 201      31.560  10.254 -36.979  1.00 97.12           H  
ATOM   3259  CA  GLU A 201      31.656  11.690 -38.563  1.00 97.12           C  
ATOM   3260  HA  GLU A 201      32.034  11.412 -39.547  1.00 97.12           H  
ATOM   3261  C   GLU A 201      32.106  13.130 -38.319  1.00 97.12           C  
ATOM   3262  CB  GLU A 201      30.120  11.605 -38.589  1.00 97.12           C  
ATOM   3263  HB2 GLU A 201      29.729  11.627 -37.572  1.00 97.12           H  
ATOM   3264  HB3 GLU A 201      29.723  12.460 -39.137  1.00 97.12           H  
ATOM   3265  O   GLU A 201      32.595  13.782 -39.242  1.00 97.12           O  
ATOM   3266  CG  GLU A 201      29.675  10.325 -39.302  1.00 97.12           C  
ATOM   3267  HG2 GLU A 201      30.066  10.353 -40.319  1.00 97.12           H  
ATOM   3268  HG3 GLU A 201      30.121   9.460 -38.811  1.00 97.12           H  
ATOM   3269  CD  GLU A 201      28.157  10.122 -39.364  1.00 97.12           C  
ATOM   3270  OE1 GLU A 201      27.749   9.287 -40.201  1.00 97.12           O  
ATOM   3271  OE2 GLU A 201      27.380  10.693 -38.564  1.00 97.12           O  
ATOM   3272  N   LYS A 202      32.033  13.609 -37.071  1.00 96.21           N  
ATOM   3273  H   LYS A 202      31.619  13.022 -36.361  1.00 96.21           H  
ATOM   3274  CA  LYS A 202      32.502  14.955 -36.710  1.00 96.21           C  
ATOM   3275  HA  LYS A 202      32.078  15.660 -37.424  1.00 96.21           H  
ATOM   3276  C   LYS A 202      34.009  15.115 -36.875  1.00 96.21           C  
ATOM   3277  CB  LYS A 202      32.064  15.299 -35.273  1.00 96.21           C  
ATOM   3278  HB2 LYS A 202      32.573  16.207 -34.947  1.00 96.21           H  
ATOM   3279  HB3 LYS A 202      32.363  14.490 -34.607  1.00 96.21           H  
ATOM   3280  O   LYS A 202      34.465  16.175 -37.295  1.00 96.21           O  
ATOM   3281  CG  LYS A 202      30.547  15.514 -35.144  1.00 96.21           C  
ATOM   3282  HG2 LYS A 202      30.025  14.669 -35.593  1.00 96.21           H  
ATOM   3283  HG3 LYS A 202      30.277  15.560 -34.089  1.00 96.21           H  
ATOM   3284  CD  LYS A 202      30.099  16.814 -35.828  1.00 96.21           C  
ATOM   3285  HD2 LYS A 202      30.644  16.941 -36.764  1.00 96.21           H  
ATOM   3286  HD3 LYS A 202      30.336  17.669 -35.195  1.00 96.21           H  
ATOM   3287  CE  LYS A 202      28.604  16.793 -36.147  1.00 96.21           C  
ATOM   3288  HE2 LYS A 202      28.035  17.150 -35.289  1.00 96.21           H  
ATOM   3289  HE3 LYS A 202      28.314  15.762 -36.353  1.00 96.21           H  
ATOM   3290  NZ  LYS A 202      28.339  17.608 -37.359  1.00 96.21           N  
ATOM   3291  HZ1 LYS A 202      27.399  17.507 -37.715  1.00 96.21           H  
ATOM   3292  HZ2 LYS A 202      28.597  18.578 -37.248  1.00 96.21           H  
ATOM   3293  HZ3 LYS A 202      28.941  17.314 -38.115  1.00 96.21           H  
ATOM   3294  N   LEU A 203      34.786  14.072 -36.591  1.00 94.42           N  
ATOM   3295  H   LEU A 203      34.350  13.246 -36.205  1.00 94.42           H  
ATOM   3296  CA  LEU A 203      36.226  14.067 -36.842  1.00 94.42           C  
ATOM   3297  HA  LEU A 203      36.660  14.977 -36.428  1.00 94.42           H  
ATOM   3298  C   LEU A 203      36.542  14.091 -38.339  1.00 94.42           C  
ATOM   3299  CB  LEU A 203      36.869  12.843 -36.172  1.00 94.42           C  
ATOM   3300  HB2 LEU A 203      37.878  12.721 -36.565  1.00 94.42           H  
ATOM   3301  HB3 LEU A 203      36.300  11.955 -36.448  1.00 94.42           H  
ATOM   3302  O   LEU A 203      37.473  14.786 -38.739  1.00 94.42           O  
ATOM   3303  CG  LEU A 203      36.957  12.933 -34.639  1.00 94.42           C  
ATOM   3304  HG  LEU A 203      35.980  13.159 -34.212  1.00 94.42           H  
ATOM   3305  CD1 LEU A 203      37.435  11.589 -34.088  1.00 94.42           C  
ATOM   3306 HD11 LEU A 203      36.720  10.812 -34.361  1.00 94.42           H  
ATOM   3307 HD12 LEU A 203      38.414  11.338 -34.495  1.00 94.42           H  
ATOM   3308 HD13 LEU A 203      37.492  11.634 -33.001  1.00 94.42           H  
ATOM   3309  CD2 LEU A 203      37.932  14.018 -34.174  1.00 94.42           C  
ATOM   3310 HD21 LEU A 203      38.913  13.856 -34.621  1.00 94.42           H  
ATOM   3311 HD22 LEU A 203      38.018  13.986 -33.088  1.00 94.42           H  
ATOM   3312 HD23 LEU A 203      37.560  15.003 -34.457  1.00 94.42           H  
ATOM   3313  N   ARG A 204      35.765  13.386 -39.169  1.00 95.51           N  
ATOM   3314  H   ARG A 204      35.043  12.802 -38.771  1.00 95.51           H  
ATOM   3315  CA  ARG A 204      35.901  13.443 -40.628  1.00 95.51           C  
ATOM   3316  HA  ARG A 204      36.941  13.246 -40.890  1.00 95.51           H  
ATOM   3317  C   ARG A 204      35.586  14.841 -41.157  1.00 95.51           C  
ATOM   3318  CB  ARG A 204      35.015  12.377 -41.285  1.00 95.51           C  
ATOM   3319  HB2 ARG A 204      33.969  12.624 -41.104  1.00 95.51           H  
ATOM   3320  HB3 ARG A 204      35.221  11.405 -40.837  1.00 95.51           H  
ATOM   3321  O   ARG A 204      36.397  15.383 -41.895  1.00 95.51           O  
ATOM   3322  CG  ARG A 204      35.284  12.295 -42.798  1.00 95.51           C  
ATOM   3323  HG2 ARG A 204      36.265  11.847 -42.959  1.00 95.51           H  
ATOM   3324  HG3 ARG A 204      35.291  13.290 -43.243  1.00 95.51           H  
ATOM   3325  CD  ARG A 204      34.227  11.465 -43.526  1.00 95.51           C  
ATOM   3326  HD2 ARG A 204      34.149  10.486 -43.052  1.00 95.51           H  
ATOM   3327  HD3 ARG A 204      34.553  11.343 -44.559  1.00 95.51           H  
ATOM   3328  NE  ARG A 204      32.924  12.150 -43.517  1.00 95.51           N  
ATOM   3329  HE  ARG A 204      32.944  13.130 -43.271  1.00 95.51           H  
ATOM   3330  NH1 ARG A 204      31.708  10.531 -44.581  1.00 95.51           N  
ATOM   3331 HH11 ARG A 204      32.577  10.047 -44.756  1.00 95.51           H  
ATOM   3332 HH12 ARG A 204      30.825  10.203 -44.944  1.00 95.51           H  
ATOM   3333  NH2 ARG A 204      30.687  12.374 -43.826  1.00 95.51           N  
ATOM   3334 HH21 ARG A 204      30.741  13.281 -43.386  1.00 95.51           H  
ATOM   3335 HH22 ARG A 204      29.794  12.023 -44.143  1.00 95.51           H  
ATOM   3336  CZ  ARG A 204      31.781  11.684 -43.975  1.00 95.51           C  
ATOM   3337  N   GLU A 205      34.471  15.441 -40.737  1.00 94.77           N  
ATOM   3338  H   GLU A 205      33.839  14.919 -40.147  1.00 94.77           H  
ATOM   3339  CA  GLU A 205      34.119  16.829 -41.086  1.00 94.77           C  
ATOM   3340  HA  GLU A 205      33.991  16.922 -42.165  1.00 94.77           H  
ATOM   3341  C   GLU A 205      35.231  17.805 -40.667  1.00 94.77           C  
ATOM   3342  CB  GLU A 205      32.811  17.238 -40.383  1.00 94.77           C  
ATOM   3343  HB2 GLU A 205      32.893  16.992 -39.325  1.00 94.77           H  
ATOM   3344  HB3 GLU A 205      32.700  18.319 -40.466  1.00 94.77           H  
ATOM   3345  O   GLU A 205      35.656  18.651 -41.450  1.00 94.77           O  
ATOM   3346  CG  GLU A 205      31.533  16.592 -40.948  1.00 94.77           C  
ATOM   3347  HG2 GLU A 205      31.666  15.511 -40.998  1.00 94.77           H  
ATOM   3348  HG3 GLU A 205      31.377  16.955 -41.964  1.00 94.77           H  
ATOM   3349  CD  GLU A 205      30.284  16.909 -40.095  1.00 94.77           C  
ATOM   3350  OE1 GLU A 205      29.229  16.265 -40.278  1.00 94.77           O  
ATOM   3351  OE2 GLU A 205      30.326  17.767 -39.179  1.00 94.77           O  
ATOM   3352  N   ALA A 206      35.762  17.661 -39.447  1.00 91.95           N  
ATOM   3353  H   ALA A 206      35.358  16.984 -38.816  1.00 91.95           H  
ATOM   3354  CA  ALA A 206      36.881  18.474 -38.983  1.00 91.95           C  
ATOM   3355  HA  ALA A 206      36.600  19.524 -39.068  1.00 91.95           H  
ATOM   3356  C   ALA A 206      38.141  18.269 -39.842  1.00 91.95           C  
ATOM   3357  CB  ALA A 206      37.146  18.159 -37.505  1.00 91.95           C  
ATOM   3358  HB1 ALA A 206      37.441  17.116 -37.393  1.00 91.95           H  
ATOM   3359  HB2 ALA A 206      37.945  18.801 -37.136  1.00 91.95           H  
ATOM   3360  HB3 ALA A 206      36.242  18.342 -36.924  1.00 91.95           H  
ATOM   3361  O   ALA A 206      38.840  19.237 -40.136  1.00 91.95           O  
ATOM   3362  N   ALA A 207      38.431  17.036 -40.266  1.00 92.37           N  
ATOM   3363  H   ALA A 207      37.825  16.275 -39.992  1.00 92.37           H  
ATOM   3364  CA  ALA A 207      39.563  16.731 -41.136  1.00 92.37           C  
ATOM   3365  HA  ALA A 207      40.459  17.174 -40.701  1.00 92.37           H  
ATOM   3366  C   ALA A 207      39.400  17.331 -42.543  1.00 92.37           C  
ATOM   3367  CB  ALA A 207      39.761  15.211 -41.186  1.00 92.37           C  
ATOM   3368  HB1 ALA A 207      39.893  14.821 -40.176  1.00 92.37           H  
ATOM   3369  HB2 ALA A 207      38.897  14.734 -41.648  1.00 92.37           H  
ATOM   3370  HB3 ALA A 207      40.648  14.981 -41.777  1.00 92.37           H  
ATOM   3371  O   ALA A 207      40.369  17.864 -43.082  1.00 92.37           O  
ATOM   3372  N   GLU A 208      38.192  17.297 -43.112  1.00 93.46           N  
ATOM   3373  H   GLU A 208      37.446  16.818 -42.628  1.00 93.46           H  
ATOM   3374  CA  GLU A 208      37.865  17.935 -44.395  1.00 93.46           C  
ATOM   3375  HA  GLU A 208      38.537  17.560 -45.167  1.00 93.46           H  
ATOM   3376  C   GLU A 208      38.090  19.456 -44.321  1.00 93.46           C  
ATOM   3377  CB  GLU A 208      36.420  17.577 -44.807  1.00 93.46           C  
ATOM   3378  HB2 GLU A 208      35.758  17.744 -43.957  1.00 93.46           H  
ATOM   3379  HB3 GLU A 208      36.110  18.235 -45.619  1.00 93.46           H  
ATOM   3380  O   GLU A 208      38.852  19.998 -45.122  1.00 93.46           O  
ATOM   3381  CG  GLU A 208      36.290  16.116 -45.288  1.00 93.46           C  
ATOM   3382  HG2 GLU A 208      36.823  16.016 -46.234  1.00 93.46           H  
ATOM   3383  HG3 GLU A 208      36.785  15.461 -44.570  1.00 93.46           H  
ATOM   3384  CD  GLU A 208      34.838  15.624 -45.469  1.00 93.46           C  
ATOM   3385  OE1 GLU A 208      34.663  14.397 -45.681  1.00 93.46           O  
ATOM   3386  OE2 GLU A 208      33.890  16.430 -45.344  1.00 93.46           O  
ATOM   3387  N   ILE A 209      37.562  20.125 -43.288  1.00 92.05           N  
ATOM   3388  H   ILE A 209      36.943  19.620 -42.671  1.00 92.05           H  
ATOM   3389  CA  ILE A 209      37.755  21.573 -43.062  1.00 92.05           C  
ATOM   3390  HA  ILE A 209      37.413  22.112 -43.945  1.00 92.05           H  
ATOM   3391  C   ILE A 209      39.242  21.924 -42.866  1.00 92.05           C  
ATOM   3392  CB  ILE A 209      36.913  22.033 -41.845  1.00 92.05           C  
ATOM   3393  HB  ILE A 209      37.169  21.398 -40.997  1.00 92.05           H  
ATOM   3394  O   ILE A 209      39.734  22.928 -43.383  1.00 92.05           O  
ATOM   3395  CG1 ILE A 209      35.400  21.887 -42.130  1.00 92.05           C  
ATOM   3396 HG12 ILE A 209      35.090  22.649 -42.845  1.00 92.05           H  
ATOM   3397 HG13 ILE A 209      35.199  20.919 -42.589  1.00 92.05           H  
ATOM   3398  CG2 ILE A 209      37.225  23.496 -41.463  1.00 92.05           C  
ATOM   3399 HG21 ILE A 209      38.264  23.600 -41.149  1.00 92.05           H  
ATOM   3400 HG22 ILE A 209      37.046  24.143 -42.321  1.00 92.05           H  
ATOM   3401 HG23 ILE A 209      36.600  23.821 -40.631  1.00 92.05           H  
ATOM   3402  CD1 ILE A 209      34.521  21.986 -40.875  1.00 92.05           C  
ATOM   3403 HD11 ILE A 209      33.490  21.754 -41.143  1.00 92.05           H  
ATOM   3404 HD12 ILE A 209      34.859  21.267 -40.128  1.00 92.05           H  
ATOM   3405 HD13 ILE A 209      34.551  22.992 -40.457  1.00 92.05           H  
ATOM   3406  N   ILE A 210      39.989  21.102 -42.122  1.00 92.41           N  
ATOM   3407  H   ILE A 210      39.539  20.304 -41.697  1.00 92.41           H  
ATOM   3408  CA  ILE A 210      41.434  21.299 -41.928  1.00 92.41           C  
ATOM   3409  HA  ILE A 210      41.604  22.331 -41.621  1.00 92.41           H  
ATOM   3410  C   ILE A 210      42.201  21.113 -43.246  1.00 92.41           C  
ATOM   3411  CB  ILE A 210      41.953  20.366 -40.810  1.00 92.41           C  
ATOM   3412  HB  ILE A 210      41.575  19.360 -40.992  1.00 92.41           H  
ATOM   3413  O   ILE A 210      43.182  21.817 -43.481  1.00 92.41           O  
ATOM   3414  CG1 ILE A 210      41.462  20.851 -39.426  1.00 92.41           C  
ATOM   3415 HG12 ILE A 210      41.986  21.768 -39.155  1.00 92.41           H  
ATOM   3416 HG13 ILE A 210      40.401  21.094 -39.478  1.00 92.41           H  
ATOM   3417  CG2 ILE A 210      43.489  20.309 -40.798  1.00 92.41           C  
ATOM   3418 HG21 ILE A 210      43.889  21.322 -40.748  1.00 92.41           H  
ATOM   3419 HG22 ILE A 210      43.856  19.824 -41.703  1.00 92.41           H  
ATOM   3420 HG23 ILE A 210      43.849  19.724 -39.952  1.00 92.41           H  
ATOM   3421  CD1 ILE A 210      41.652  19.818 -38.305  1.00 92.41           C  
ATOM   3422 HD11 ILE A 210      41.212  18.865 -38.598  1.00 92.41           H  
ATOM   3423 HD12 ILE A 210      41.151  20.173 -37.404  1.00 92.41           H  
ATOM   3424 HD13 ILE A 210      42.709  19.680 -38.076  1.00 92.41           H  
ATOM   3425  N   SER A 211      41.768  20.198 -44.117  1.00 89.78           N  
ATOM   3426  H   SER A 211      40.957  19.644 -43.881  1.00 89.78           H  
ATOM   3427  CA  SER A 211      42.391  19.993 -45.429  1.00 89.78           C  
ATOM   3428  HA  SER A 211      43.462  19.850 -45.284  1.00 89.78           H  
ATOM   3429  C   SER A 211      42.202  21.196 -46.355  1.00 89.78           C  
ATOM   3430  CB  SER A 211      41.829  18.737 -46.096  1.00 89.78           C  
ATOM   3431  HB2 SER A 211      41.891  17.895 -45.406  1.00 89.78           H  
ATOM   3432  HB3 SER A 211      40.787  18.894 -46.373  1.00 89.78           H  
ATOM   3433  O   SER A 211      43.098  21.498 -47.143  1.00 89.78           O  
ATOM   3434  OG  SER A 211      42.592  18.446 -47.254  1.00 89.78           O  
ATOM   3435  HG  SER A 211      42.629  19.244 -47.786  1.00 89.78           H  
ATOM   3436  N   GLU A 212      41.067  21.894 -46.261  1.00 93.19           N  
ATOM   3437  H   GLU A 212      40.327  21.540 -45.671  1.00 93.19           H  
ATOM   3438  CA  GLU A 212      40.822  23.149 -46.986  1.00 93.19           C  
ATOM   3439  HA  GLU A 212      41.084  23.018 -48.036  1.00 93.19           H  
ATOM   3440  C   GLU A 212      41.680  24.308 -46.448  1.00 93.19           C  
ATOM   3441  CB  GLU A 212      39.330  23.510 -46.905  1.00 93.19           C  
ATOM   3442  HB2 GLU A 212      39.191  24.496 -47.349  1.00 93.19           H  
ATOM   3443  HB3 GLU A 212      39.028  23.556 -45.859  1.00 93.19           H  
ATOM   3444  O   GLU A 212      42.057  25.217 -47.193  1.00 93.19           O  
ATOM   3445  CG  GLU A 212      38.440  22.507 -47.659  1.00 93.19           C  
ATOM   3446  HG2 GLU A 212      38.769  22.474 -48.697  1.00 93.19           H  
ATOM   3447  HG3 GLU A 212      38.577  21.511 -47.238  1.00 93.19           H  
ATOM   3448  CD  GLU A 212      36.945  22.867 -47.616  1.00 93.19           C  
ATOM   3449  OE1 GLU A 212      36.180  22.195 -48.344  1.00 93.19           O  
ATOM   3450  OE2 GLU A 212      36.572  23.823 -46.897  1.00 93.19           O  
ATOM   3451  N   HIS A 213      42.054  24.257 -45.166  1.00 92.70           N  
ATOM   3452  H   HIS A 213      41.682  23.499 -44.611  1.00 92.70           H  
ATOM   3453  CA  HIS A 213      42.857  25.275 -44.492  1.00 92.70           C  
ATOM   3454  HA  HIS A 213      43.210  26.002 -45.224  1.00 92.70           H  
ATOM   3455  C   HIS A 213      44.098  24.674 -43.803  1.00 92.70           C  
ATOM   3456  CB  HIS A 213      41.956  26.028 -43.502  1.00 92.70           C  
ATOM   3457  HB2 HIS A 213      41.556  25.319 -42.777  1.00 92.70           H  
ATOM   3458  HB3 HIS A 213      42.556  26.762 -42.964  1.00 92.70           H  
ATOM   3459  O   HIS A 213      44.097  24.514 -42.581  1.00 92.70           O  
ATOM   3460  CG  HIS A 213      40.808  26.751 -44.153  1.00 92.70           C  
ATOM   3461  CD2 HIS A 213      39.476  26.545 -43.911  1.00 92.70           C  
ATOM   3462  HD2 HIS A 213      39.058  25.816 -43.233  1.00 92.70           H  
ATOM   3463  ND1 HIS A 213      40.900  27.729 -45.119  1.00 92.70           N  
ATOM   3464  HD1 HIS A 213      41.723  27.945 -45.662  1.00 92.70           H  
ATOM   3465  CE1 HIS A 213      39.653  28.114 -45.434  1.00 92.70           C  
ATOM   3466  HE1 HIS A 213      39.394  28.819 -46.211  1.00 92.70           H  
ATOM   3467  NE2 HIS A 213      38.756  27.447 -44.699  1.00 92.70           N  
ATOM   3468  N   PRO A 214      45.215  24.428 -44.522  1.00 87.58           N  
ATOM   3469  CA  PRO A 214      46.397  23.745 -43.972  1.00 87.58           C  
ATOM   3470  HA  PRO A 214      46.119  22.713 -43.760  1.00 87.58           H  
ATOM   3471  C   PRO A 214      46.978  24.370 -42.690  1.00 87.58           C  
ATOM   3472  CB  PRO A 214      47.427  23.766 -45.107  1.00 87.58           C  
ATOM   3473  HB2 PRO A 214      48.077  22.891 -45.074  1.00 87.58           H  
ATOM   3474  HB3 PRO A 214      48.019  24.681 -45.061  1.00 87.58           H  
ATOM   3475  O   PRO A 214      47.509  23.667 -41.831  1.00 87.58           O  
ATOM   3476  CG  PRO A 214      46.568  23.784 -46.370  1.00 87.58           C  
ATOM   3477  HG2 PRO A 214      46.248  22.770 -46.608  1.00 87.58           H  
ATOM   3478  HG3 PRO A 214      47.095  24.228 -47.215  1.00 87.58           H  
ATOM   3479  CD  PRO A 214      45.354  24.613 -45.960  1.00 87.58           C  
ATOM   3480  HD2 PRO A 214      45.530  25.666 -46.180  1.00 87.58           H  
ATOM   3481  HD3 PRO A 214      44.477  24.256 -46.499  1.00 87.58           H  
ATOM   3482  N   MET A 215      46.836  25.690 -42.518  1.00 91.66           N  
ATOM   3483  H   MET A 215      46.365  26.207 -43.246  1.00 91.66           H  
ATOM   3484  CA  MET A 215      47.266  26.406 -41.308  1.00 91.66           C  
ATOM   3485  HA  MET A 215      48.312  26.161 -41.124  1.00 91.66           H  
ATOM   3486  C   MET A 215      46.465  25.995 -40.053  1.00 91.66           C  
ATOM   3487  CB  MET A 215      47.152  27.919 -41.570  1.00 91.66           C  
ATOM   3488  HB2 MET A 215      46.101  28.205 -41.551  1.00 91.66           H  
ATOM   3489  HB3 MET A 215      47.539  28.143 -42.564  1.00 91.66           H  
ATOM   3490  O   MET A 215      46.982  26.065 -38.938  1.00 91.66           O  
ATOM   3491  CG  MET A 215      47.917  28.773 -40.550  1.00 91.66           C  
ATOM   3492  HG2 MET A 215      47.536  28.555 -39.552  1.00 91.66           H  
ATOM   3493  HG3 MET A 215      47.706  29.822 -40.757  1.00 91.66           H  
ATOM   3494  SD  MET A 215      49.719  28.558 -40.530  1.00 91.66           S  
ATOM   3495  CE  MET A 215      50.180  29.205 -42.160  1.00 91.66           C  
ATOM   3496  HE1 MET A 215      51.266  29.204 -42.249  1.00 91.66           H  
ATOM   3497  HE2 MET A 215      49.809  30.224 -42.272  1.00 91.66           H  
ATOM   3498  HE3 MET A 215      49.762  28.571 -42.942  1.00 91.66           H  
ATOM   3499  N   ALA A 216      45.226  25.514 -40.210  1.00 90.05           N  
ATOM   3500  H   ALA A 216      44.863  25.389 -41.144  1.00 90.05           H  
ATOM   3501  CA  ALA A 216      44.399  25.018 -39.109  1.00 90.05           C  
ATOM   3502  HA  ALA A 216      44.332  25.796 -38.348  1.00 90.05           H  
ATOM   3503  C   ALA A 216      45.008  23.771 -38.448  1.00 90.05           C  
ATOM   3504  CB  ALA A 216      42.984  24.731 -39.628  1.00 90.05           C  
ATOM   3505  HB1 ALA A 216      42.576  25.615 -40.118  1.00 90.05           H  
ATOM   3506  HB2 ALA A 216      42.998  23.903 -40.336  1.00 90.05           H  
ATOM   3507  HB3 ALA A 216      42.336  24.462 -38.793  1.00 90.05           H  
ATOM   3508  O   ALA A 216      44.954  23.643 -37.225  1.00 90.05           O  
ATOM   3509  N   LEU A 217      45.661  22.892 -39.224  1.00 90.11           N  
ATOM   3510  H   LEU A 217      45.689  23.054 -40.220  1.00 90.11           H  
ATOM   3511  CA  LEU A 217      46.383  21.737 -38.680  1.00 90.11           C  
ATOM   3512  HA  LEU A 217      45.685  21.156 -38.079  1.00 90.11           H  
ATOM   3513  C   LEU A 217      47.538  22.183 -37.775  1.00 90.11           C  
ATOM   3514  CB  LEU A 217      46.915  20.863 -39.832  1.00 90.11           C  
ATOM   3515  HB2 LEU A 217      46.107  20.635 -40.528  1.00 90.11           H  
ATOM   3516  HB3 LEU A 217      47.663  21.432 -40.385  1.00 90.11           H  
ATOM   3517  O   LEU A 217      47.745  21.612 -36.703  1.00 90.11           O  
ATOM   3518  CG  LEU A 217      47.555  19.539 -39.369  1.00 90.11           C  
ATOM   3519  HG  LEU A 217      48.380  19.755 -38.690  1.00 90.11           H  
ATOM   3520  CD1 LEU A 217      46.564  18.609 -38.662  1.00 90.11           C  
ATOM   3521 HD11 LEU A 217      46.217  19.059 -37.732  1.00 90.11           H  
ATOM   3522 HD12 LEU A 217      45.715  18.398 -39.312  1.00 90.11           H  
ATOM   3523 HD13 LEU A 217      47.062  17.671 -38.415  1.00 90.11           H  
ATOM   3524  CD2 LEU A 217      48.123  18.798 -40.578  1.00 90.11           C  
ATOM   3525 HD21 LEU A 217      48.620  17.885 -40.251  1.00 90.11           H  
ATOM   3526 HD22 LEU A 217      47.322  18.543 -41.272  1.00 90.11           H  
ATOM   3527 HD23 LEU A 217      48.851  19.428 -41.088  1.00 90.11           H  
ATOM   3528  N   GLN A 218      48.265  23.231 -38.176  1.00 87.18           N  
ATOM   3529  H   GLN A 218      48.036  23.664 -39.059  1.00 87.18           H  
ATOM   3530  CA  GLN A 218      49.352  23.794 -37.379  1.00 87.18           C  
ATOM   3531  HA  GLN A 218      50.029  22.982 -37.112  1.00 87.18           H  
ATOM   3532  C   GLN A 218      48.822  24.396 -36.071  1.00 87.18           C  
ATOM   3533  CB  GLN A 218      50.140  24.802 -38.228  1.00 87.18           C  
ATOM   3534  HB2 GLN A 218      49.517  25.665 -38.463  1.00 87.18           H  
ATOM   3535  HB3 GLN A 218      50.426  24.317 -39.161  1.00 87.18           H  
ATOM   3536  O   GLN A 218      49.364  24.095 -35.009  1.00 87.18           O  
ATOM   3537  CG  GLN A 218      51.413  25.279 -37.511  1.00 87.18           C  
ATOM   3538  HG2 GLN A 218      51.989  24.413 -37.186  1.00 87.18           H  
ATOM   3539  HG3 GLN A 218      51.135  25.857 -36.629  1.00 87.18           H  
ATOM   3540  CD  GLN A 218      52.311  26.142 -38.394  1.00 87.18           C  
ATOM   3541  NE2 GLN A 218      53.390  26.670 -37.861  1.00 87.18           N  
ATOM   3542 HE21 GLN A 218      53.616  26.527 -36.887  1.00 87.18           H  
ATOM   3543 HE22 GLN A 218      53.948  27.230 -38.490  1.00 87.18           H  
ATOM   3544  OE1 GLN A 218      52.090  26.349 -39.573  1.00 87.18           O  
ATOM   3545  N   LEU A 219      47.722  25.158 -36.112  1.00 89.87           N  
ATOM   3546  H   LEU A 219      47.326  25.379 -37.014  1.00 89.87           H  
ATOM   3547  CA  LEU A 219      47.070  25.680 -34.903  1.00 89.87           C  
ATOM   3548  HA  LEU A 219      47.801  26.246 -34.325  1.00 89.87           H  
ATOM   3549  C   LEU A 219      46.576  24.557 -33.979  1.00 89.87           C  
ATOM   3550  CB  LEU A 219      45.904  26.609 -35.286  1.00 89.87           C  
ATOM   3551  HB2 LEU A 219      45.227  26.065 -35.944  1.00 89.87           H  
ATOM   3552  HB3 LEU A 219      45.351  26.858 -34.380  1.00 89.87           H  
ATOM   3553  O   LEU A 219      46.809  24.615 -32.774  1.00 89.87           O  
ATOM   3554  CG  LEU A 219      46.317  27.924 -35.972  1.00 89.87           C  
ATOM   3555  HG  LEU A 219      46.893  27.706 -36.871  1.00 89.87           H  
ATOM   3556  CD1 LEU A 219      45.061  28.695 -36.377  1.00 89.87           C  
ATOM   3557 HD11 LEU A 219      44.468  28.941 -35.496  1.00 89.87           H  
ATOM   3558 HD12 LEU A 219      44.462  28.089 -37.057  1.00 89.87           H  
ATOM   3559 HD13 LEU A 219      45.344  29.614 -36.890  1.00 89.87           H  
ATOM   3560  CD2 LEU A 219      47.159  28.820 -35.059  1.00 89.87           C  
ATOM   3561 HD21 LEU A 219      48.120  28.350 -34.852  1.00 89.87           H  
ATOM   3562 HD22 LEU A 219      46.632  29.005 -34.123  1.00 89.87           H  
ATOM   3563 HD23 LEU A 219      47.350  29.770 -35.558  1.00 89.87           H  
ATOM   3564  N   ARG A 220      45.963  23.499 -34.529  1.00 88.38           N  
ATOM   3565  H   ARG A 220      45.766  23.529 -35.519  1.00 88.38           H  
ATOM   3566  CA  ARG A 220      45.514  22.330 -33.754  1.00 88.38           C  
ATOM   3567  HA  ARG A 220      44.904  22.700 -32.929  1.00 88.38           H  
ATOM   3568  C   ARG A 220      46.682  21.568 -33.124  1.00 88.38           C  
ATOM   3569  CB  ARG A 220      44.665  21.421 -34.662  1.00 88.38           C  
ATOM   3570  HB2 ARG A 220      43.852  22.010 -35.088  1.00 88.38           H  
ATOM   3571  HB3 ARG A 220      45.281  21.064 -35.488  1.00 88.38           H  
ATOM   3572  O   ARG A 220      46.570  21.108 -31.987  1.00 88.38           O  
ATOM   3573  CG  ARG A 220      44.058  20.202 -33.947  1.00 88.38           C  
ATOM   3574  HG2 ARG A 220      44.853  19.558 -33.571  1.00 88.38           H  
ATOM   3575  HG3 ARG A 220      43.476  19.635 -34.673  1.00 88.38           H  
ATOM   3576  CD  ARG A 220      43.142  20.617 -32.789  1.00 88.38           C  
ATOM   3577  HD2 ARG A 220      42.384  21.304 -33.166  1.00 88.38           H  
ATOM   3578  HD3 ARG A 220      43.734  21.130 -32.031  1.00 88.38           H  
ATOM   3579  NE  ARG A 220      42.484  19.456 -32.170  1.00 88.38           N  
ATOM   3580  HE  ARG A 220      42.679  18.548 -32.566  1.00 88.38           H  
ATOM   3581  NH1 ARG A 220      41.429  20.618 -30.487  1.00 88.38           N  
ATOM   3582 HH11 ARG A 220      40.938  20.611 -29.604  1.00 88.38           H  
ATOM   3583 HH12 ARG A 220      41.865  21.479 -30.787  1.00 88.38           H  
ATOM   3584  NH2 ARG A 220      41.208  18.398 -30.613  1.00 88.38           N  
ATOM   3585 HH21 ARG A 220      40.660  18.430 -29.765  1.00 88.38           H  
ATOM   3586 HH22 ARG A 220      41.435  17.507 -31.032  1.00 88.38           H  
ATOM   3587  CZ  ARG A 220      41.711  19.499 -31.099  1.00 88.38           C  
ATOM   3588  N   THR A 221      47.804  21.462 -33.833  1.00 86.53           N  
ATOM   3589  H   THR A 221      47.796  21.820 -34.777  1.00 86.53           H  
ATOM   3590  CA  THR A 221      49.039  20.848 -33.318  1.00 86.53           C  
ATOM   3591  HA  THR A 221      48.807  19.854 -32.937  1.00 86.53           H  
ATOM   3592  C   THR A 221      49.607  21.668 -32.162  1.00 86.53           C  
ATOM   3593  CB  THR A 221      50.090  20.696 -34.428  1.00 86.53           C  
ATOM   3594  HB  THR A 221      50.380  21.678 -34.802  1.00 86.53           H  
ATOM   3595  O   THR A 221      49.912  21.112 -31.110  1.00 86.53           O  
ATOM   3596  CG2 THR A 221      51.338  19.952 -33.952  1.00 86.53           C  
ATOM   3597 HG21 THR A 221      51.865  20.535 -33.196  1.00 86.53           H  
ATOM   3598 HG22 THR A 221      52.010  19.793 -34.796  1.00 86.53           H  
ATOM   3599 HG23 THR A 221      51.056  18.986 -33.535  1.00 86.53           H  
ATOM   3600  OG1 THR A 221      49.554  19.942 -35.489  1.00 86.53           O  
ATOM   3601  HG1 THR A 221      48.912  20.484 -35.954  1.00 86.53           H  
ATOM   3602  N   LEU A 222      49.671  22.995 -32.312  1.00 87.86           N  
ATOM   3603  H   LEU A 222      49.403  23.395 -33.199  1.00 87.86           H  
ATOM   3604  CA  LEU A 222      50.112  23.902 -31.249  1.00 87.86           C  
ATOM   3605  HA  LEU A 222      51.090  23.578 -30.893  1.00 87.86           H  
ATOM   3606  C   LEU A 222      49.181  23.860 -30.027  1.00 87.86           C  
ATOM   3607  CB  LEU A 222      50.224  25.333 -31.804  1.00 87.86           C  
ATOM   3608  HB2 LEU A 222      50.376  26.016 -30.969  1.00 87.86           H  
ATOM   3609  HB3 LEU A 222      49.278  25.598 -32.276  1.00 87.86           H  
ATOM   3610  O   LEU A 222      49.671  23.829 -28.901  1.00 87.86           O  
ATOM   3611  CG  LEU A 222      51.366  25.547 -32.817  1.00 87.86           C  
ATOM   3612  HG  LEU A 222      51.295  24.818 -33.624  1.00 87.86           H  
ATOM   3613  CD1 LEU A 222      51.252  26.948 -33.420  1.00 87.86           C  
ATOM   3614 HD11 LEU A 222      52.051  27.105 -34.145  1.00 87.86           H  
ATOM   3615 HD12 LEU A 222      50.294  27.046 -33.932  1.00 87.86           H  
ATOM   3616 HD13 LEU A 222      51.321  27.702 -32.636  1.00 87.86           H  
ATOM   3617  CD2 LEU A 222      52.750  25.404 -32.181  1.00 87.86           C  
ATOM   3618 HD21 LEU A 222      52.851  26.093 -31.343  1.00 87.86           H  
ATOM   3619 HD22 LEU A 222      53.520  25.623 -32.922  1.00 87.86           H  
ATOM   3620 HD23 LEU A 222      52.899  24.384 -31.828  1.00 87.86           H  
ATOM   3621  N   GLN A 223      47.861  23.789 -30.233  1.00 87.69           N  
ATOM   3622  H   GLN A 223      47.513  23.904 -31.174  1.00 87.69           H  
ATOM   3623  CA  GLN A 223      46.892  23.616 -29.146  1.00 87.69           C  
ATOM   3624  HA  GLN A 223      47.031  24.424 -28.427  1.00 87.69           H  
ATOM   3625  C   GLN A 223      47.117  22.294 -28.398  1.00 87.69           C  
ATOM   3626  CB  GLN A 223      45.462  23.703 -29.706  1.00 87.69           C  
ATOM   3627  HB2 GLN A 223      45.349  24.630 -30.268  1.00 87.69           H  
ATOM   3628  HB3 GLN A 223      45.283  22.863 -30.377  1.00 87.69           H  
ATOM   3629  O   GLN A 223      47.207  22.295 -27.177  1.00 87.69           O  
ATOM   3630  CG  GLN A 223      44.422  23.683 -28.574  1.00 87.69           C  
ATOM   3631  HG2 GLN A 223      44.548  24.573 -27.957  1.00 87.69           H  
ATOM   3632  HG3 GLN A 223      44.583  22.814 -27.936  1.00 87.69           H  
ATOM   3633  CD  GLN A 223      42.976  23.625 -29.054  1.00 87.69           C  
ATOM   3634  NE2 GLN A 223      42.044  23.563 -28.131  1.00 87.69           N  
ATOM   3635 HE21 GLN A 223      42.329  23.478 -27.166  1.00 87.69           H  
ATOM   3636 HE22 GLN A 223      41.077  23.622 -28.415  1.00 87.69           H  
ATOM   3637  OE1 GLN A 223      42.650  23.579 -30.235  1.00 87.69           O  
ATOM   3638  N   THR A 224      47.287  21.183 -29.122  1.00 87.17           N  
ATOM   3639  H   THR A 224      47.216  21.254 -30.127  1.00 87.17           H  
ATOM   3640  CA  THR A 224      47.535  19.863 -28.513  1.00 87.17           C  
ATOM   3641  HA  THR A 224      46.720  19.637 -27.826  1.00 87.17           H  
ATOM   3642  C   THR A 224      48.835  19.857 -27.701  1.00 87.17           C  
ATOM   3643  CB  THR A 224      47.588  18.762 -29.585  1.00 87.17           C  
ATOM   3644  HB  THR A 224      48.473  18.907 -30.205  1.00 87.17           H  
ATOM   3645  O   THR A 224      48.879  19.300 -26.608  1.00 87.17           O  
ATOM   3646  CG2 THR A 224      47.632  17.359 -28.980  1.00 87.17           C  
ATOM   3647 HG21 THR A 224      47.558  16.617 -29.775  1.00 87.17           H  
ATOM   3648 HG22 THR A 224      48.570  17.208 -28.446  1.00 87.17           H  
ATOM   3649 HG23 THR A 224      46.799  17.229 -28.289  1.00 87.17           H  
ATOM   3650  OG1 THR A 224      46.446  18.816 -30.419  1.00 87.17           O  
ATOM   3651  HG1 THR A 224      46.493  19.633 -30.921  1.00 87.17           H  
ATOM   3652  N   ILE A 225      49.889  20.521 -28.192  1.00 83.45           N  
ATOM   3653  H   ILE A 225      49.806  20.951 -29.103  1.00 83.45           H  
ATOM   3654  CA  ILE A 225      51.147  20.693 -27.448  1.00 83.45           C  
ATOM   3655  HA  ILE A 225      51.497  19.712 -27.125  1.00 83.45           H  
ATOM   3656  C   ILE A 225      50.918  21.520 -26.176  1.00 83.45           C  
ATOM   3657  CB  ILE A 225      52.233  21.320 -28.355  1.00 83.45           C  
ATOM   3658  HB  ILE A 225      51.820  22.215 -28.821  1.00 83.45           H  
ATOM   3659  O   ILE A 225      51.440  21.160 -25.124  1.00 83.45           O  
ATOM   3660  CG1 ILE A 225      52.651  20.325 -29.462  1.00 83.45           C  
ATOM   3661 HG12 ILE A 225      51.768  19.845 -29.885  1.00 83.45           H  
ATOM   3662 HG13 ILE A 225      53.267  19.539 -29.027  1.00 83.45           H  
ATOM   3663  CG2 ILE A 225      53.478  21.729 -27.540  1.00 83.45           C  
ATOM   3664 HG21 ILE A 225      53.869  20.867 -27.000  1.00 83.45           H  
ATOM   3665 HG22 ILE A 225      54.255  22.131 -28.190  1.00 83.45           H  
ATOM   3666 HG23 ILE A 225      53.227  22.509 -26.822  1.00 83.45           H  
ATOM   3667  CD1 ILE A 225      53.417  20.980 -30.619  1.00 83.45           C  
ATOM   3668 HD11 ILE A 225      52.811  21.771 -31.062  1.00 83.45           H  
ATOM   3669 HD12 ILE A 225      54.363  21.398 -30.276  1.00 83.45           H  
ATOM   3670 HD13 ILE A 225      53.626  20.228 -31.380  1.00 83.45           H  
ATOM   3671  N   SER A 226      50.134  22.600 -26.255  1.00 83.23           N  
ATOM   3672  H   SER A 226      49.739  22.844 -27.151  1.00 83.23           H  
ATOM   3673  CA  SER A 226      49.805  23.440 -25.097  1.00 83.23           C  
ATOM   3674  HA  SER A 226      50.733  23.785 -24.641  1.00 83.23           H  
ATOM   3675  C   SER A 226      49.018  22.676 -24.028  1.00 83.23           C  
ATOM   3676  CB  SER A 226      49.005  24.666 -25.547  1.00 83.23           C  
ATOM   3677  HB2 SER A 226      48.025  24.357 -25.910  1.00 83.23           H  
ATOM   3678  HB3 SER A 226      49.539  25.168 -26.355  1.00 83.23           H  
ATOM   3679  O   SER A 226      49.316  22.817 -22.844  1.00 83.23           O  
ATOM   3680  OG  SER A 226      48.842  25.572 -24.474  1.00 83.23           O  
ATOM   3681  HG  SER A 226      48.358  25.123 -23.777  1.00 83.23           H  
ATOM   3682  N   ASP A 227      48.048  21.853 -24.434  1.00 83.10           N  
ATOM   3683  H   ASP A 227      47.795  21.849 -25.412  1.00 83.10           H  
ATOM   3684  CA  ASP A 227      47.225  21.062 -23.515  1.00 83.10           C  
ATOM   3685  HA  ASP A 227      46.830  21.717 -22.739  1.00 83.10           H  
ATOM   3686  C   ASP A 227      48.060  19.976 -22.810  1.00 83.10           C  
ATOM   3687  CB  ASP A 227      46.032  20.447 -24.277  1.00 83.10           C  
ATOM   3688  HB2 ASP A 227      46.410  19.889 -25.133  1.00 83.10           H  
ATOM   3689  HB3 ASP A 227      45.532  19.740 -23.615  1.00 83.10           H  
ATOM   3690  O   ASP A 227      47.937  19.789 -21.600  1.00 83.10           O  
ATOM   3691  CG  ASP A 227      44.978  21.463 -24.758  1.00 83.10           C  
ATOM   3692  OD1 ASP A 227      44.926  22.588 -24.211  1.00 83.10           O  
ATOM   3693  OD2 ASP A 227      44.198  21.105 -25.674  1.00 83.10           O  
ATOM   3694  N   VAL A 228      48.972  19.307 -23.531  1.00 81.66           N  
ATOM   3695  H   VAL A 228      49.014  19.490 -24.524  1.00 81.66           H  
ATOM   3696  CA  VAL A 228      49.885  18.301 -22.950  1.00 81.66           C  
ATOM   3697  HA  VAL A 228      49.299  17.636 -22.316  1.00 81.66           H  
ATOM   3698  C   VAL A 228      50.944  18.941 -22.046  1.00 81.66           C  
ATOM   3699  CB  VAL A 228      50.544  17.448 -24.055  1.00 81.66           C  
ATOM   3700  HB  VAL A 228      51.034  18.109 -24.770  1.00 81.66           H  
ATOM   3701  O   VAL A 228      51.287  18.365 -21.016  1.00 81.66           O  
ATOM   3702  CG1 VAL A 228      51.589  16.460 -23.511  1.00 81.66           C  
ATOM   3703 HG11 VAL A 228      51.971  15.838 -24.321  1.00 81.66           H  
ATOM   3704 HG12 VAL A 228      52.429  17.000 -23.074  1.00 81.66           H  
ATOM   3705 HG13 VAL A 228      51.139  15.824 -22.749  1.00 81.66           H  
ATOM   3706  CG2 VAL A 228      49.496  16.606 -24.797  1.00 81.66           C  
ATOM   3707 HG21 VAL A 228      49.049  15.882 -24.115  1.00 81.66           H  
ATOM   3708 HG22 VAL A 228      48.701  17.240 -25.190  1.00 81.66           H  
ATOM   3709 HG23 VAL A 228      49.963  16.081 -25.631  1.00 81.66           H  
ATOM   3710  N   ALA A 229      51.451  20.130 -22.390  1.00 76.29           N  
ATOM   3711  H   ALA A 229      51.148  20.551 -23.257  1.00 76.29           H  
ATOM   3712  CA  ALA A 229      52.441  20.851 -21.584  1.00 76.29           C  
ATOM   3713  HA  ALA A 229      53.247  20.162 -21.334  1.00 76.29           H  
ATOM   3714  C   ALA A 229      51.889  21.369 -20.247  1.00 76.29           C  
ATOM   3715  CB  ALA A 229      52.998  22.012 -22.419  1.00 76.29           C  
ATOM   3716  HB1 ALA A 229      52.204  22.731 -22.623  1.00 76.29           H  
ATOM   3717  HB2 ALA A 229      53.797  22.509 -21.867  1.00 76.29           H  
ATOM   3718  HB3 ALA A 229      53.391  21.644 -23.366  1.00 76.29           H  
ATOM   3719  O   ALA A 229      52.662  21.612 -19.318  1.00 76.29           O  
ATOM   3720  N   GLY A 230      50.567  21.536 -20.137  1.00 73.80           N  
ATOM   3721  H   GLY A 230      49.990  21.360 -20.947  1.00 73.80           H  
ATOM   3722  CA  GLY A 230      49.906  21.885 -18.880  1.00 73.80           C  
ATOM   3723  HA2 GLY A 230      48.858  22.098 -19.091  1.00 73.80           H  
ATOM   3724  HA3 GLY A 230      50.370  22.778 -18.461  1.00 73.80           H  
ATOM   3725  C   GLY A 230      49.956  20.772 -17.827  1.00 73.80           C  
ATOM   3726  O   GLY A 230      49.826  21.057 -16.634  1.00 73.80           O  
ATOM   3727  N   ASP A 231      50.176  19.522 -18.242  1.00 75.50           N  
ATOM   3728  H   ASP A 231      50.332  19.349 -19.225  1.00 75.50           H  
ATOM   3729  CA  ASP A 231      50.200  18.367 -17.350  1.00 75.50           C  
ATOM   3730  HA  ASP A 231      49.574  18.614 -16.493  1.00 75.50           H  
ATOM   3731  C   ASP A 231      51.629  18.096 -16.841  1.00 75.50           C  
ATOM   3732  CB  ASP A 231      49.551  17.163 -18.056  1.00 75.50           C  
ATOM   3733  HB2 ASP A 231      48.764  17.522 -18.719  1.00 75.50           H  
ATOM   3734  HB3 ASP A 231      50.295  16.653 -18.669  1.00 75.50           H  
ATOM   3735  O   ASP A 231      52.540  17.760 -17.600  1.00 75.50           O  
ATOM   3736  CG  ASP A 231      48.911  16.170 -17.082  1.00 75.50           C  
ATOM   3737  OD1 ASP A 231      48.970  16.424 -15.854  1.00 75.50           O  
ATOM   3738  OD2 ASP A 231      48.372  15.160 -17.584  1.00 75.50           O  
ATOM   3739  N   LYS A 232      51.855  18.276 -15.532  1.00 70.08           N  
ATOM   3740  H   LYS A 232      51.037  18.467 -14.971  1.00 70.08           H  
ATOM   3741  CA  LYS A 232      53.200  18.379 -14.916  1.00 70.08           C  
ATOM   3742  HA  LYS A 232      53.755  19.137 -15.468  1.00 70.08           H  
ATOM   3743  C   LYS A 232      54.068  17.113 -15.018  1.00 70.08           C  
ATOM   3744  CB  LYS A 232      53.078  18.815 -13.444  1.00 70.08           C  
ATOM   3745  HB2 LYS A 232      52.414  18.126 -12.923  1.00 70.08           H  
ATOM   3746  HB3 LYS A 232      54.061  18.756 -12.977  1.00 70.08           H  
ATOM   3747  O   LYS A 232      55.236  17.165 -14.638  1.00 70.08           O  
ATOM   3748  CG  LYS A 232      52.566  20.253 -13.281  1.00 70.08           C  
ATOM   3749  HG2 LYS A 232      51.571  20.340 -13.719  1.00 70.08           H  
ATOM   3750  HG3 LYS A 232      53.240  20.936 -13.799  1.00 70.08           H  
ATOM   3751  CD  LYS A 232      52.499  20.628 -11.795  1.00 70.08           C  
ATOM   3752  HD2 LYS A 232      53.496  20.549 -11.361  1.00 70.08           H  
ATOM   3753  HD3 LYS A 232      51.828  19.935 -11.288  1.00 70.08           H  
ATOM   3754  CE  LYS A 232      51.978  22.059 -11.649  1.00 70.08           C  
ATOM   3755  HE2 LYS A 232      51.013  22.124 -12.153  1.00 70.08           H  
ATOM   3756  HE3 LYS A 232      52.663  22.732 -12.165  1.00 70.08           H  
ATOM   3757  NZ  LYS A 232      51.843  22.444 -10.223  1.00 70.08           N  
ATOM   3758  HZ1 LYS A 232      51.492  23.388 -10.152  1.00 70.08           H  
ATOM   3759  HZ2 LYS A 232      52.739  22.387  -9.760  1.00 70.08           H  
ATOM   3760  HZ3 LYS A 232      51.193  21.823  -9.762  1.00 70.08           H  
ATOM   3761  N   SER A 233      53.527  15.986 -15.477  1.00 64.13           N  
ATOM   3762  H   SER A 233      52.555  16.011 -15.753  1.00 64.13           H  
ATOM   3763  CA  SER A 233      54.203  14.681 -15.491  1.00 64.13           C  
ATOM   3764  HA  SER A 233      55.138  14.766 -14.937  1.00 64.13           H  
ATOM   3765  C   SER A 233      54.607  14.159 -16.874  1.00 64.13           C  
ATOM   3766  CB  SER A 233      53.350  13.652 -14.744  1.00 64.13           C  
ATOM   3767  HB2 SER A 233      53.775  12.654 -14.853  1.00 64.13           H  
ATOM   3768  HB3 SER A 233      53.350  13.907 -13.685  1.00 64.13           H  
ATOM   3769  O   SER A 233      55.178  13.071 -16.944  1.00 64.13           O  
ATOM   3770  OG  SER A 233      52.014  13.656 -15.205  1.00 64.13           O  
ATOM   3771  HG  SER A 233      51.965  13.339 -16.110  1.00 64.13           H  
ATOM   3772  N   ASN A 234      54.359  14.892 -17.965  1.00 61.49           N  
ATOM   3773  H   ASN A 234      53.923  15.797 -17.868  1.00 61.49           H  
ATOM   3774  CA  ASN A 234      54.595  14.367 -19.313  1.00 61.49           C  
ATOM   3775  HA  ASN A 234      54.721  13.286 -19.252  1.00 61.49           H  
ATOM   3776  C   ASN A 234      55.894  14.905 -19.939  1.00 61.49           C  
ATOM   3777  CB  ASN A 234      53.333  14.588 -20.167  1.00 61.49           C  
ATOM   3778  HB2 ASN A 234      53.060  15.643 -20.143  1.00 61.49           H  
ATOM   3779  HB3 ASN A 234      53.536  14.310 -21.201  1.00 61.49           H  
ATOM   3780  O   ASN A 234      56.070  16.106 -20.133  1.00 61.49           O  
ATOM   3781  CG  ASN A 234      52.157  13.749 -19.679  1.00 61.49           C  
ATOM   3782  ND2 ASN A 234      50.950  14.136 -20.010  1.00 61.49           N  
ATOM   3783 HD21 ASN A 234      50.187  13.692 -19.518  1.00 61.49           H  
ATOM   3784 HD22 ASN A 234      50.813  15.045 -20.428  1.00 61.49           H  
ATOM   3785  OD1 ASN A 234      52.307  12.751 -18.990  1.00 61.49           O  
ATOM   3786  N   VAL A 235      56.808  13.995 -20.306  1.00 72.11           N  
ATOM   3787  H   VAL A 235      56.610  13.025 -20.107  1.00 72.11           H  
ATOM   3788  CA  VAL A 235      57.943  14.304 -21.191  1.00 72.11           C  
ATOM   3789  HA  VAL A 235      58.431  15.213 -20.839  1.00 72.11           H  
ATOM   3790  C   VAL A 235      57.386  14.559 -22.590  1.00 72.11           C  
ATOM   3791  CB  VAL A 235      58.989  13.168 -21.211  1.00 72.11           C  
ATOM   3792  HB  VAL A 235      58.504  12.234 -21.494  1.00 72.11           H  
ATOM   3793  O   VAL A 235      56.911  13.638 -23.254  1.00 72.11           O  
ATOM   3794  CG1 VAL A 235      60.127  13.448 -22.207  1.00 72.11           C  
ATOM   3795 HG11 VAL A 235      60.867  12.649 -22.156  1.00 72.11           H  
ATOM   3796 HG12 VAL A 235      59.739  13.482 -23.225  1.00 72.11           H  
ATOM   3797 HG13 VAL A 235      60.607  14.398 -21.973  1.00 72.11           H  
ATOM   3798  CG2 VAL A 235      59.622  12.983 -19.826  1.00 72.11           C  
ATOM   3799 HG21 VAL A 235      60.113  13.904 -19.511  1.00 72.11           H  
ATOM   3800 HG22 VAL A 235      60.355  12.176 -19.857  1.00 72.11           H  
ATOM   3801 HG23 VAL A 235      58.857  12.721 -19.095  1.00 72.11           H  
ATOM   3802  N   ILE A 236      57.440  15.810 -23.044  1.00 65.63           N  
ATOM   3803  H   ILE A 236      57.755  16.537 -22.417  1.00 65.63           H  
ATOM   3804  CA  ILE A 236      56.997  16.185 -24.388  1.00 65.63           C  
ATOM   3805  HA  ILE A 236      56.089  15.627 -24.620  1.00 65.63           H  
ATOM   3806  C   ILE A 236      58.085  15.788 -25.387  1.00 65.63           C  
ATOM   3807  CB  ILE A 236      56.655  17.687 -24.489  1.00 65.63           C  
ATOM   3808  HB  ILE A 236      57.580  18.258 -24.402  1.00 65.63           H  
ATOM   3809  O   ILE A 236      59.125  16.440 -25.487  1.00 65.63           O  
ATOM   3810  CG1 ILE A 236      55.708  18.139 -23.357  1.00 65.63           C  
ATOM   3811 HG12 ILE A 236      54.764  17.597 -23.417  1.00 65.63           H  
ATOM   3812 HG13 ILE A 236      56.164  17.924 -22.391  1.00 65.63           H  
ATOM   3813  CG2 ILE A 236      56.025  17.981 -25.865  1.00 65.63           C  
ATOM   3814 HG21 ILE A 236      56.631  17.561 -26.668  1.00 65.63           H  
ATOM   3815 HG22 ILE A 236      55.953  19.057 -26.025  1.00 65.63           H  
ATOM   3816 HG23 ILE A 236      55.026  17.547 -25.918  1.00 65.63           H  
ATOM   3817  CD1 ILE A 236      55.435  19.643 -23.392  1.00 65.63           C  
ATOM   3818 HD11 ILE A 236      54.717  19.878 -24.177  1.00 65.63           H  
ATOM   3819 HD12 ILE A 236      56.362  20.191 -23.564  1.00 65.63           H  
ATOM   3820 HD13 ILE A 236      55.036  19.951 -22.425  1.00 65.63           H  
ATOM   3821  N   VAL A 237      57.843  14.725 -26.152  1.00 67.37           N  
ATOM   3822  H   VAL A 237      57.006  14.188 -25.977  1.00 67.37           H  
ATOM   3823  CA  VAL A 237      58.691  14.364 -27.292  1.00 67.37           C  
ATOM   3824  HA  VAL A 237      59.709  14.697 -27.092  1.00 67.37           H  
ATOM   3825  C   VAL A 237      58.184  15.114 -28.525  1.00 67.37           C  
ATOM   3826  CB  VAL A 237      58.758  12.840 -27.499  1.00 67.37           C  
ATOM   3827  HB  VAL A 237      57.785  12.460 -27.810  1.00 67.37           H  
ATOM   3828  O   VAL A 237      57.218  14.707 -29.167  1.00 67.37           O  
ATOM   3829  CG1 VAL A 237      59.799  12.513 -28.571  1.00 67.37           C  
ATOM   3830 HG11 VAL A 237      59.848  11.433 -28.715  1.00 67.37           H  
ATOM   3831 HG12 VAL A 237      60.782  12.875 -28.268  1.00 67.37           H  
ATOM   3832 HG13 VAL A 237      59.523  12.991 -29.511  1.00 67.37           H  
ATOM   3833  CG2 VAL A 237      59.185  12.106 -26.219  1.00 67.37           C  
ATOM   3834 HG21 VAL A 237      60.138  12.496 -25.861  1.00 67.37           H  
ATOM   3835 HG22 VAL A 237      59.284  11.038 -26.418  1.00 67.37           H  
ATOM   3836 HG23 VAL A 237      58.433  12.236 -25.442  1.00 67.37           H  
ATOM   3837  N   LEU A 238      58.815  16.247 -28.838  1.00 64.88           N  
ATOM   3838  H   LEU A 238      59.564  16.555 -28.235  1.00 64.88           H  
ATOM   3839  CA  LEU A 238      58.518  17.030 -30.039  1.00 64.88           C  
ATOM   3840  HA  LEU A 238      57.439  17.064 -30.189  1.00 64.88           H  
ATOM   3841  C   LEU A 238      59.142  16.359 -31.267  1.00 64.88           C  
ATOM   3842  CB  LEU A 238      59.044  18.468 -29.867  1.00 64.88           C  
ATOM   3843  HB2 LEU A 238      60.054  18.416 -29.460  1.00 64.88           H  
ATOM   3844  HB3 LEU A 238      59.114  18.946 -30.844  1.00 64.88           H  
ATOM   3845  O   LEU A 238      60.353  16.430 -31.474  1.00 64.88           O  
ATOM   3846  CG  LEU A 238      58.167  19.345 -28.956  1.00 64.88           C  
ATOM   3847  HG  LEU A 238      57.846  18.763 -28.092  1.00 64.88           H  
ATOM   3848  CD1 LEU A 238      58.966  20.541 -28.443  1.00 64.88           C  
ATOM   3849 HD11 LEU A 238      59.820  20.190 -27.863  1.00 64.88           H  
ATOM   3850 HD12 LEU A 238      59.318  21.145 -29.279  1.00 64.88           H  
ATOM   3851 HD13 LEU A 238      58.337  21.150 -27.794  1.00 64.88           H  
ATOM   3852  CD2 LEU A 238      56.935  19.873 -29.696  1.00 64.88           C  
ATOM   3853 HD21 LEU A 238      57.237  20.480 -30.549  1.00 64.88           H  
ATOM   3854 HD22 LEU A 238      56.338  20.480 -29.016  1.00 64.88           H  
ATOM   3855 HD23 LEU A 238      56.320  19.042 -30.041  1.00 64.88           H  
ATOM   3856  N   MET A 239      58.310  15.751 -32.111  1.00 62.19           N  
ATOM   3857  H   MET A 239      57.335  15.668 -31.860  1.00 62.19           H  
ATOM   3858  CA  MET A 239      58.739  15.310 -33.438  1.00 62.19           C  
ATOM   3859  HA  MET A 239      59.783  15.002 -33.391  1.00 62.19           H  
ATOM   3860  C   MET A 239      58.671  16.495 -34.394  1.00 62.19           C  
ATOM   3861  CB  MET A 239      57.929  14.100 -33.926  1.00 62.19           C  
ATOM   3862  HB2 MET A 239      58.314  13.800 -34.900  1.00 62.19           H  
ATOM   3863  HB3 MET A 239      56.879  14.373 -34.040  1.00 62.19           H  
ATOM   3864  O   MET A 239      57.607  16.855 -34.893  1.00 62.19           O  
ATOM   3865  CG  MET A 239      58.033  12.905 -32.970  1.00 62.19           C  
ATOM   3866  HG2 MET A 239      57.654  12.022 -33.485  1.00 62.19           H  
ATOM   3867  HG3 MET A 239      57.388  13.093 -32.112  1.00 62.19           H  
ATOM   3868  SD  MET A 239      59.699  12.550 -32.342  1.00 62.19           S  
ATOM   3869  CE  MET A 239      59.366  10.997 -31.480  1.00 62.19           C  
ATOM   3870  HE1 MET A 239      60.270  10.664 -30.969  1.00 62.19           H  
ATOM   3871  HE2 MET A 239      59.063  10.238 -32.202  1.00 62.19           H  
ATOM   3872  HE3 MET A 239      58.565  11.141 -30.755  1.00 62.19           H  
ATOM   3873  N   LEU A 240      59.816  17.138 -34.613  1.00 70.09           N  
ATOM   3874  H   LEU A 240      60.646  16.821 -34.131  1.00 70.09           H  
ATOM   3875  CA  LEU A 240      59.931  18.185 -35.620  1.00 70.09           C  
ATOM   3876  HA  LEU A 240      59.091  18.866 -35.478  1.00 70.09           H  
ATOM   3877  C   LEU A 240      59.835  17.560 -37.022  1.00 70.09           C  
ATOM   3878  CB  LEU A 240      61.236  18.975 -35.433  1.00 70.09           C  
ATOM   3879  HB2 LEU A 240      61.347  19.669 -36.266  1.00 70.09           H  
ATOM   3880  HB3 LEU A 240      62.071  18.276 -35.469  1.00 70.09           H  
ATOM   3881  O   LEU A 240      60.455  16.517 -37.255  1.00 70.09           O  
ATOM   3882  CG  LEU A 240      61.298  19.771 -34.115  1.00 70.09           C  
ATOM   3883  HG  LEU A 240      61.152  19.098 -33.270  1.00 70.09           H  
ATOM   3884  CD1 LEU A 240      62.678  20.413 -33.979  1.00 70.09           C  
ATOM   3885 HD11 LEU A 240      63.446  19.640 -34.002  1.00 70.09           H  
ATOM   3886 HD12 LEU A 240      62.849  21.116 -34.794  1.00 70.09           H  
ATOM   3887 HD13 LEU A 240      62.746  20.939 -33.027  1.00 70.09           H  
ATOM   3888  CD2 LEU A 240      60.247  20.884 -34.053  1.00 70.09           C  
ATOM   3889 HD21 LEU A 240      60.396  21.477 -33.151  1.00 70.09           H  
ATOM   3890 HD22 LEU A 240      59.246  20.454 -34.007  1.00 70.09           H  
ATOM   3891 HD23 LEU A 240      60.329  21.531 -34.927  1.00 70.09           H  
ATOM   3892  N   PRO A 241      59.102  18.188 -37.963  1.00 61.18           N  
ATOM   3893  CA  PRO A 241      59.069  17.745 -39.351  1.00 61.18           C  
ATOM   3894  HA  PRO A 241      58.540  16.793 -39.402  1.00 61.18           H  
ATOM   3895  C   PRO A 241      60.489  17.584 -39.899  1.00 61.18           C  
ATOM   3896  CB  PRO A 241      58.273  18.809 -40.117  1.00 61.18           C  
ATOM   3897  HB2 PRO A 241      57.663  18.365 -40.903  1.00 61.18           H  
ATOM   3898  HB3 PRO A 241      58.946  19.557 -40.535  1.00 61.18           H  
ATOM   3899  O   PRO A 241      61.357  18.437 -39.677  1.00 61.18           O  
ATOM   3900  CG  PRO A 241      57.406  19.457 -39.041  1.00 61.18           C  
ATOM   3901  HG2 PRO A 241      56.498  18.870 -38.904  1.00 61.18           H  
ATOM   3902  HG3 PRO A 241      57.160  20.491 -39.286  1.00 61.18           H  
ATOM   3903  CD  PRO A 241      58.264  19.363 -37.783  1.00 61.18           C  
ATOM   3904  HD2 PRO A 241      58.894  20.249 -37.695  1.00 61.18           H  
ATOM   3905  HD3 PRO A 241      57.616  19.265 -36.912  1.00 61.18           H  
ATOM   3906  N   MET A 242      60.741  16.489 -40.618  1.00 70.90           N  
ATOM   3907  H   MET A 242      59.968  15.875 -40.832  1.00 70.90           H  
ATOM   3908  CA  MET A 242      62.067  16.181 -41.168  1.00 70.90           C  
ATOM   3909  HA  MET A 242      62.782  16.109 -40.349  1.00 70.90           H  
ATOM   3910  C   MET A 242      62.575  17.281 -42.110  1.00 70.90           C  
ATOM   3911  CB  MET A 242      62.017  14.835 -41.904  1.00 70.90           C  
ATOM   3912  HB2 MET A 242      62.900  14.748 -42.536  1.00 70.90           H  
ATOM   3913  HB3 MET A 242      61.140  14.808 -42.552  1.00 70.90           H  
ATOM   3914  O   MET A 242      63.781  17.441 -42.276  1.00 70.90           O  
ATOM   3915  CG  MET A 242      61.980  13.640 -40.939  1.00 70.90           C  
ATOM   3916  HG2 MET A 242      61.115  13.021 -41.178  1.00 70.90           H  
ATOM   3917  HG3 MET A 242      61.850  14.001 -39.919  1.00 70.90           H  
ATOM   3918  SD  MET A 242      63.468  12.598 -40.991  1.00 70.90           S  
ATOM   3919  CE  MET A 242      63.227  11.776 -42.588  1.00 70.90           C  
ATOM   3920  HE1 MET A 242      64.053  11.087 -42.768  1.00 70.90           H  
ATOM   3921  HE2 MET A 242      62.293  11.215 -42.569  1.00 70.90           H  
ATOM   3922  HE3 MET A 242      63.189  12.517 -43.386  1.00 70.90           H  
ATOM   3923  N   GLU A 243      61.681  18.070 -42.699  1.00 72.32           N  
ATOM   3924  H   GLU A 243      60.702  17.867 -42.559  1.00 72.32           H  
ATOM   3925  CA  GLU A 243      61.997  19.231 -43.529  1.00 72.32           C  
ATOM   3926  HA  GLU A 243      62.651  18.926 -44.345  1.00 72.32           H  
ATOM   3927  C   GLU A 243      62.731  20.319 -42.732  1.00 72.32           C  
ATOM   3928  CB  GLU A 243      60.709  19.818 -44.135  1.00 72.32           C  
ATOM   3929  HB2 GLU A 243      60.991  20.693 -44.721  1.00 72.32           H  
ATOM   3930  HB3 GLU A 243      60.052  20.165 -43.337  1.00 72.32           H  
ATOM   3931  O   GLU A 243      63.708  20.877 -43.227  1.00 72.32           O  
ATOM   3932  CG  GLU A 243      59.935  18.870 -45.071  1.00 72.32           C  
ATOM   3933  HG2 GLU A 243      59.176  19.455 -45.591  1.00 72.32           H  
ATOM   3934  HG3 GLU A 243      60.629  18.490 -45.820  1.00 72.32           H  
ATOM   3935  CD  GLU A 243      59.240  17.697 -44.359  1.00 72.32           C  
ATOM   3936  OE1 GLU A 243      59.100  16.643 -45.015  1.00 72.32           O  
ATOM   3937  OE2 GLU A 243      58.972  17.806 -43.138  1.00 72.32           O  
ATOM   3938  N   MET A 244      62.329  20.571 -41.480  1.00 65.77           N  
ATOM   3939  H   MET A 244      61.584  20.006 -41.098  1.00 65.77           H  
ATOM   3940  CA  MET A 244      63.001  21.530 -40.592  1.00 65.77           C  
ATOM   3941  HA  MET A 244      63.127  22.481 -41.109  1.00 65.77           H  
ATOM   3942  C   MET A 244      64.392  21.034 -40.198  1.00 65.77           C  
ATOM   3943  CB  MET A 244      62.161  21.762 -39.327  1.00 65.77           C  
ATOM   3944  HB2 MET A 244      61.825  20.803 -38.931  1.00 65.77           H  
ATOM   3945  HB3 MET A 244      62.785  22.226 -38.564  1.00 65.77           H  
ATOM   3946  O   MET A 244      65.347  21.806 -40.214  1.00 65.77           O  
ATOM   3947  CG  MET A 244      60.940  22.652 -39.579  1.00 65.77           C  
ATOM   3948  HG2 MET A 244      60.131  22.322 -38.927  1.00 65.77           H  
ATOM   3949  HG3 MET A 244      60.603  22.524 -40.608  1.00 65.77           H  
ATOM   3950  SD  MET A 244      61.222  24.417 -39.263  1.00 65.77           S  
ATOM   3951  CE  MET A 244      61.270  24.413 -37.448  1.00 65.77           C  
ATOM   3952  HE1 MET A 244      62.112  23.819 -37.094  1.00 65.77           H  
ATOM   3953  HE2 MET A 244      61.383  25.437 -37.089  1.00 65.77           H  
ATOM   3954  HE3 MET A 244      60.340  23.999 -37.057  1.00 65.77           H  
ATOM   3955  N   LEU A 245      64.529  19.737 -39.902  1.00 71.11           N  
ATOM   3956  H   LEU A 245      63.701  19.159 -39.909  1.00 71.11           H  
ATOM   3957  CA  LEU A 245      65.830  19.124 -39.612  1.00 71.11           C  
ATOM   3958  HA  LEU A 245      66.320  19.689 -38.819  1.00 71.11           H  
ATOM   3959  C   LEU A 245      66.762  19.186 -40.829  1.00 71.11           C  
ATOM   3960  CB  LEU A 245      65.623  17.670 -39.153  1.00 71.11           C  
ATOM   3961  HB2 LEU A 245      64.965  17.171 -39.865  1.00 71.11           H  
ATOM   3962  HB3 LEU A 245      66.581  17.152 -39.175  1.00 71.11           H  
ATOM   3963  O   LEU A 245      67.941  19.502 -40.683  1.00 71.11           O  
ATOM   3964  CG  LEU A 245      65.033  17.538 -37.738  1.00 71.11           C  
ATOM   3965  HG  LEU A 245      64.171  18.197 -37.633  1.00 71.11           H  
ATOM   3966  CD1 LEU A 245      64.570  16.101 -37.508  1.00 71.11           C  
ATOM   3967 HD11 LEU A 245      64.161  16.004 -36.503  1.00 71.11           H  
ATOM   3968 HD12 LEU A 245      63.781  15.849 -38.216  1.00 71.11           H  
ATOM   3969 HD13 LEU A 245      65.404  15.408 -37.628  1.00 71.11           H  
ATOM   3970  CD2 LEU A 245      66.067  17.886 -36.663  1.00 71.11           C  
ATOM   3971 HD21 LEU A 245      65.625  17.749 -35.676  1.00 71.11           H  
ATOM   3972 HD22 LEU A 245      66.940  17.239 -36.754  1.00 71.11           H  
ATOM   3973 HD23 LEU A 245      66.376  18.927 -36.755  1.00 71.11           H  
ATOM   3974  N   LYS A 246      66.236  18.942 -42.037  1.00 73.66           N  
ATOM   3975  H   LYS A 246      65.268  18.659 -42.082  1.00 73.66           H  
ATOM   3976  CA  LYS A 246      66.989  19.102 -43.290  1.00 73.66           C  
ATOM   3977  HA  LYS A 246      67.917  18.532 -43.227  1.00 73.66           H  
ATOM   3978  C   LYS A 246      67.405  20.552 -43.518  1.00 73.66           C  
ATOM   3979  CB  LYS A 246      66.168  18.602 -44.485  1.00 73.66           C  
ATOM   3980  HB2 LYS A 246      66.623  18.975 -45.403  1.00 73.66           H  
ATOM   3981  HB3 LYS A 246      65.159  19.010 -44.421  1.00 73.66           H  
ATOM   3982  O   LYS A 246      68.549  20.779 -43.897  1.00 73.66           O  
ATOM   3983  CG  LYS A 246      66.110  17.072 -44.571  1.00 73.66           C  
ATOM   3984  HG2 LYS A 246      65.760  16.652 -43.628  1.00 73.66           H  
ATOM   3985  HG3 LYS A 246      67.108  16.682 -44.775  1.00 73.66           H  
ATOM   3986  CD  LYS A 246      65.158  16.667 -45.702  1.00 73.66           C  
ATOM   3987  HD2 LYS A 246      65.546  17.045 -46.648  1.00 73.66           H  
ATOM   3988  HD3 LYS A 246      64.183  17.117 -45.513  1.00 73.66           H  
ATOM   3989  CE  LYS A 246      65.000  15.147 -45.775  1.00 73.66           C  
ATOM   3990  HE2 LYS A 246      64.665  14.790 -44.801  1.00 73.66           H  
ATOM   3991  HE3 LYS A 246      65.973  14.702 -45.983  1.00 73.66           H  
ATOM   3992  NZ  LYS A 246      64.018  14.769 -46.823  1.00 73.66           N  
ATOM   3993  HZ1 LYS A 246      63.117  15.175 -46.616  1.00 73.66           H  
ATOM   3994  HZ2 LYS A 246      63.902  13.766 -46.868  1.00 73.66           H  
ATOM   3995  HZ3 LYS A 246      64.310  15.107 -47.729  1.00 73.66           H  
ATOM   3996  N   LEU A 247      66.523  21.518 -43.257  1.00 74.68           N  
ATOM   3997  H   LEU A 247      65.580  21.261 -43.003  1.00 74.68           H  
ATOM   3998  CA  LEU A 247      66.848  22.939 -43.372  1.00 74.68           C  
ATOM   3999  HA  LEU A 247      67.214  23.117 -44.383  1.00 74.68           H  
ATOM   4000  C   LEU A 247      67.965  23.324 -42.393  1.00 74.68           C  
ATOM   4001  CB  LEU A 247      65.578  23.779 -43.147  1.00 74.68           C  
ATOM   4002  HB2 LEU A 247      65.263  23.664 -42.110  1.00 74.68           H  
ATOM   4003  HB3 LEU A 247      64.778  23.400 -43.782  1.00 74.68           H  
ATOM   4004  O   LEU A 247      68.949  23.935 -42.804  1.00 74.68           O  
ATOM   4005  CG  LEU A 247      65.777  25.278 -43.443  1.00 74.68           C  
ATOM   4006  HG  LEU A 247      66.662  25.644 -42.923  1.00 74.68           H  
ATOM   4007  CD1 LEU A 247      65.932  25.541 -44.943  1.00 74.68           C  
ATOM   4008 HD11 LEU A 247      65.073  25.149 -45.487  1.00 74.68           H  
ATOM   4009 HD12 LEU A 247      66.010  26.614 -45.120  1.00 74.68           H  
ATOM   4010 HD13 LEU A 247      66.844  25.074 -45.315  1.00 74.68           H  
ATOM   4011  CD2 LEU A 247      64.574  26.073 -42.937  1.00 74.68           C  
ATOM   4012 HD21 LEU A 247      64.464  25.931 -41.862  1.00 74.68           H  
ATOM   4013 HD22 LEU A 247      63.665  25.742 -43.438  1.00 74.68           H  
ATOM   4014 HD23 LEU A 247      64.727  27.135 -43.132  1.00 74.68           H  
ATOM   4015  N   PHE A 248      67.864  22.897 -41.132  1.00 74.69           N  
ATOM   4016  H   PHE A 248      67.023  22.411 -40.855  1.00 74.69           H  
ATOM   4017  CA  PHE A 248      68.883  23.152 -40.111  1.00 74.69           C  
ATOM   4018  HA  PHE A 248      69.027  24.230 -40.036  1.00 74.69           H  
ATOM   4019  C   PHE A 248      70.230  22.534 -40.485  1.00 74.69           C  
ATOM   4020  CB  PHE A 248      68.405  22.621 -38.752  1.00 74.69           C  
ATOM   4021  HB2 PHE A 248      67.331  22.434 -38.780  1.00 74.69           H  
ATOM   4022  HB3 PHE A 248      68.882  21.667 -38.530  1.00 74.69           H  
ATOM   4023  O   PHE A 248      71.266  23.180 -40.351  1.00 74.69           O  
ATOM   4024  CG  PHE A 248      68.667  23.590 -37.623  1.00 74.69           C  
ATOM   4025  CD1 PHE A 248      69.921  23.627 -36.986  1.00 74.69           C  
ATOM   4026  HD1 PHE A 248      70.709  22.957 -37.295  1.00 74.69           H  
ATOM   4027  CD2 PHE A 248      67.654  24.486 -37.233  1.00 74.69           C  
ATOM   4028  HD2 PHE A 248      66.695  24.467 -37.729  1.00 74.69           H  
ATOM   4029  CE1 PHE A 248      70.154  24.551 -35.951  1.00 74.69           C  
ATOM   4030  HE1 PHE A 248      71.118  24.582 -35.465  1.00 74.69           H  
ATOM   4031  CE2 PHE A 248      67.888  25.409 -36.200  1.00 74.69           C  
ATOM   4032  HE2 PHE A 248      67.111  26.097 -35.902  1.00 74.69           H  
ATOM   4033  CZ  PHE A 248      69.138  25.440 -35.558  1.00 74.69           C  
ATOM   4034  HZ  PHE A 248      69.322  26.152 -34.767  1.00 74.69           H  
ATOM   4035  N   LYS A 249      70.211  21.309 -41.025  1.00 76.00           N  
ATOM   4036  H   LYS A 249      69.332  20.813 -41.058  1.00 76.00           H  
ATOM   4037  CA  LYS A 249      71.415  20.650 -41.530  1.00 76.00           C  
ATOM   4038  HA  LYS A 249      72.173  20.687 -40.748  1.00 76.00           H  
ATOM   4039  C   LYS A 249      72.009  21.403 -42.721  1.00 76.00           C  
ATOM   4040  CB  LYS A 249      71.106  19.182 -41.843  1.00 76.00           C  
ATOM   4041  HB2 LYS A 249      70.525  19.107 -42.762  1.00 76.00           H  
ATOM   4042  HB3 LYS A 249      70.531  18.756 -41.021  1.00 76.00           H  
ATOM   4043  O   LYS A 249      73.193  21.692 -42.708  1.00 76.00           O  
ATOM   4044  CG  LYS A 249      72.415  18.401 -41.977  1.00 76.00           C  
ATOM   4045  HG2 LYS A 249      73.002  18.533 -41.068  1.00 76.00           H  
ATOM   4046  HG3 LYS A 249      72.986  18.791 -42.820  1.00 76.00           H  
ATOM   4047  CD  LYS A 249      72.159  16.910 -42.193  1.00 76.00           C  
ATOM   4048  HD2 LYS A 249      71.622  16.769 -43.131  1.00 76.00           H  
ATOM   4049  HD3 LYS A 249      71.576  16.514 -41.361  1.00 76.00           H  
ATOM   4050  CE  LYS A 249      73.527  16.231 -42.256  1.00 76.00           C  
ATOM   4051  HE2 LYS A 249      74.103  16.698 -43.055  1.00 76.00           H  
ATOM   4052  HE3 LYS A 249      74.060  16.440 -41.328  1.00 76.00           H  
ATOM   4053  NZ  LYS A 249      73.414  14.771 -42.474  1.00 76.00           N  
ATOM   4054  HZ1 LYS A 249      72.966  14.594 -43.361  1.00 76.00           H  
ATOM   4055  HZ2 LYS A 249      72.893  14.343 -41.722  1.00 76.00           H  
ATOM   4056  HZ3 LYS A 249      74.343  14.376 -42.500  1.00 76.00           H  
ATOM   4057  N   SER A 250      71.190  21.824 -43.687  1.00 77.17           N  
ATOM   4058  H   SER A 250      70.219  21.551 -43.649  1.00 77.17           H  
ATOM   4059  CA  SER A 250      71.672  22.593 -44.844  1.00 77.17           C  
ATOM   4060  HA  SER A 250      72.469  22.019 -45.317  1.00 77.17           H  
ATOM   4061  C   SER A 250      72.273  23.949 -44.456  1.00 77.17           C  
ATOM   4062  CB  SER A 250      70.551  22.776 -45.872  1.00 77.17           C  
ATOM   4063  HB2 SER A 250      70.073  21.813 -46.053  1.00 77.17           H  
ATOM   4064  HB3 SER A 250      70.988  23.119 -46.809  1.00 77.17           H  
ATOM   4065  O   SER A 250      73.260  24.374 -45.048  1.00 77.17           O  
ATOM   4066  OG  SER A 250      69.572  23.715 -45.462  1.00 77.17           O  
ATOM   4067  HG  SER A 250      69.456  23.678 -44.509  1.00 77.17           H  
ATOM   4068  N   LEU A 251      71.714  24.612 -43.436  1.00 79.29           N  
ATOM   4069  H   LEU A 251      70.892  24.221 -42.999  1.00 79.29           H  
ATOM   4070  CA  LEU A 251      72.249  25.861 -42.895  1.00 79.29           C  
ATOM   4071  HA  LEU A 251      72.497  26.528 -43.721  1.00 79.29           H  
ATOM   4072  C   LEU A 251      73.550  25.626 -42.122  1.00 79.29           C  
ATOM   4073  CB  LEU A 251      71.194  26.525 -41.993  1.00 79.29           C  
ATOM   4074  HB2 LEU A 251      70.787  25.768 -41.322  1.00 79.29           H  
ATOM   4075  HB3 LEU A 251      71.683  27.278 -41.376  1.00 79.29           H  
ATOM   4076  O   LEU A 251      74.478  26.416 -42.261  1.00 79.29           O  
ATOM   4077  CG  LEU A 251      70.044  27.201 -42.758  1.00 79.29           C  
ATOM   4078  HG  LEU A 251      69.645  26.519 -43.510  1.00 79.29           H  
ATOM   4079  CD1 LEU A 251      68.920  27.554 -41.783  1.00 79.29           C  
ATOM   4080 HD11 LEU A 251      68.096  28.018 -42.324  1.00 79.29           H  
ATOM   4081 HD12 LEU A 251      69.288  28.240 -41.019  1.00 79.29           H  
ATOM   4082 HD13 LEU A 251      68.555  26.645 -41.305  1.00 79.29           H  
ATOM   4083  CD2 LEU A 251      70.501  28.491 -43.445  1.00 79.29           C  
ATOM   4084 HD21 LEU A 251      70.922  29.179 -42.712  1.00 79.29           H  
ATOM   4085 HD22 LEU A 251      71.253  28.267 -44.201  1.00 79.29           H  
ATOM   4086 HD23 LEU A 251      69.652  28.965 -43.939  1.00 79.29           H  
ATOM   4087  N   SER A 252      73.631  24.542 -41.345  1.00 81.27           N  
ATOM   4088  H   SER A 252      72.816  23.951 -41.258  1.00 81.27           H  
ATOM   4089  CA  SER A 252      74.857  24.122 -40.656  1.00 81.27           C  
ATOM   4090  HA  SER A 252      75.192  24.923 -39.997  1.00 81.27           H  
ATOM   4091  C   SER A 252      75.978  23.826 -41.650  1.00 81.27           C  
ATOM   4092  CB  SER A 252      74.570  22.882 -39.804  1.00 81.27           C  
ATOM   4093  HB2 SER A 252      73.784  23.118 -39.086  1.00 81.27           H  
ATOM   4094  HB3 SER A 252      74.228  22.064 -40.438  1.00 81.27           H  
ATOM   4095  O   SER A 252      77.065  24.381 -41.522  1.00 81.27           O  
ATOM   4096  OG  SER A 252      75.718  22.461 -39.100  1.00 81.27           O  
ATOM   4097  HG  SER A 252      76.384  22.146 -39.716  1.00 81.27           H  
ATOM   4098  N   ASP A 253      75.696  23.023 -42.676  1.00 81.55           N  
ATOM   4099  H   ASP A 253      74.806  22.544 -42.686  1.00 81.55           H  
ATOM   4100  CA  ASP A 253      76.660  22.651 -43.714  1.00 81.55           C  
ATOM   4101  HA  ASP A 253      77.531  22.193 -43.245  1.00 81.55           H  
ATOM   4102  C   ASP A 253      77.130  23.897 -44.494  1.00 81.55           C  
ATOM   4103  CB  ASP A 253      76.016  21.621 -44.670  1.00 81.55           C  
ATOM   4104  HB2 ASP A 253      76.718  21.426 -45.480  1.00 81.55           H  
ATOM   4105  HB3 ASP A 253      75.125  22.069 -45.111  1.00 81.55           H  
ATOM   4106  O   ASP A 253      78.317  24.055 -44.790  1.00 81.55           O  
ATOM   4107  CG  ASP A 253      75.627  20.262 -44.049  1.00 81.55           C  
ATOM   4108  OD1 ASP A 253      76.089  19.927 -42.938  1.00 81.55           O  
ATOM   4109  OD2 ASP A 253      74.845  19.527 -44.704  1.00 81.55           O  
ATOM   4110  N   ALA A 254      76.217  24.834 -44.783  1.00 76.58           N  
ATOM   4111  H   ALA A 254      75.250  24.647 -44.559  1.00 76.58           H  
ATOM   4112  CA  ALA A 254      76.558  26.108 -45.415  1.00 76.58           C  
ATOM   4113  HA  ALA A 254      77.150  25.900 -46.307  1.00 76.58           H  
ATOM   4114  C   ALA A 254      77.408  27.012 -44.504  1.00 76.58           C  
ATOM   4115  CB  ALA A 254      75.265  26.810 -45.848  1.00 76.58           C  
ATOM   4116  HB1 ALA A 254      75.509  27.748 -46.347  1.00 76.58           H  
ATOM   4117  HB2 ALA A 254      74.714  26.172 -46.539  1.00 76.58           H  
ATOM   4118  HB3 ALA A 254      74.643  27.018 -44.978  1.00 76.58           H  
ATOM   4119  O   ALA A 254      78.343  27.657 -44.983  1.00 76.58           O  
ATOM   4120  N   ALA A 255      77.114  27.060 -43.202  1.00 76.00           N  
ATOM   4121  H   ALA A 255      76.333  26.516 -42.862  1.00 76.00           H  
ATOM   4122  CA  ALA A 255      77.882  27.832 -42.230  1.00 76.00           C  
ATOM   4123  HA  ALA A 255      77.994  28.849 -42.606  1.00 76.00           H  
ATOM   4124  C   ALA A 255      79.297  27.264 -42.033  1.00 76.00           C  
ATOM   4125  CB  ALA A 255      77.103  27.893 -40.911  1.00 76.00           C  
ATOM   4126  HB1 ALA A 255      77.657  28.491 -40.187  1.00 76.00           H  
ATOM   4127  HB2 ALA A 255      76.966  26.889 -40.511  1.00 76.00           H  
ATOM   4128  HB3 ALA A 255      76.127  28.348 -41.079  1.00 76.00           H  
ATOM   4129  O   ALA A 255      80.258  28.034 -42.009  1.00 76.00           O  
ATOM   4130  N   GLU A 256      79.451  25.938 -41.966  1.00 77.41           N  
ATOM   4131  H   GLU A 256      78.628  25.352 -41.948  1.00 77.41           H  
ATOM   4132  CA  GLU A 256      80.761  25.276 -41.935  1.00 77.41           C  
ATOM   4133  HA  GLU A 256      81.346  25.673 -41.106  1.00 77.41           H  
ATOM   4134  C   GLU A 256      81.566  25.547 -43.208  1.00 77.41           C  
ATOM   4135  CB  GLU A 256      80.609  23.758 -41.746  1.00 77.41           C  
ATOM   4136  HB2 GLU A 256      81.461  23.264 -42.213  1.00 77.41           H  
ATOM   4137  HB3 GLU A 256      79.700  23.411 -42.237  1.00 77.41           H  
ATOM   4138  O   GLU A 256      82.743  25.902 -43.126  1.00 77.41           O  
ATOM   4139  CG  GLU A 256      80.603  23.368 -40.263  1.00 77.41           C  
ATOM   4140  HG2 GLU A 256      79.728  23.810 -39.786  1.00 77.41           H  
ATOM   4141  HG3 GLU A 256      81.491  23.790 -39.792  1.00 77.41           H  
ATOM   4142  CD  GLU A 256      80.597  21.846 -40.041  1.00 77.41           C  
ATOM   4143  OE1 GLU A 256      80.871  21.438 -38.890  1.00 77.41           O  
ATOM   4144  OE2 GLU A 256      80.341  21.097 -41.010  1.00 77.41           O  
ATOM   4145  N   ALA A 257      80.938  25.464 -44.385  1.00 75.62           N  
ATOM   4146  H   ALA A 257      79.991  25.113 -44.409  1.00 75.62           H  
ATOM   4147  CA  ALA A 257      81.601  25.799 -45.643  1.00 75.62           C  
ATOM   4148  HA  ALA A 257      82.485  25.169 -45.745  1.00 75.62           H  
ATOM   4149  C   ALA A 257      82.074  27.265 -45.674  1.00 75.62           C  
ATOM   4150  CB  ALA A 257      80.644  25.483 -46.797  1.00 75.62           C  
ATOM   4151  HB1 ALA A 257      81.137  25.686 -47.748  1.00 75.62           H  
ATOM   4152  HB2 ALA A 257      79.746  26.095 -46.718  1.00 75.62           H  
ATOM   4153  HB3 ALA A 257      80.360  24.431 -46.760  1.00 75.62           H  
ATOM   4154  O   ALA A 257      83.170  27.556 -46.158  1.00 75.62           O  
ATOM   4155  N   TYR A 258      81.282  28.190 -45.120  1.00 74.98           N  
ATOM   4156  H   TYR A 258      80.383  27.899 -44.764  1.00 74.98           H  
ATOM   4157  CA  TYR A 258      81.649  29.605 -45.039  1.00 74.98           C  
ATOM   4158  HA  TYR A 258      82.005  29.914 -46.021  1.00 74.98           H  
ATOM   4159  C   TYR A 258      82.787  29.861 -44.039  1.00 74.98           C  
ATOM   4160  CB  TYR A 258      80.408  30.443 -44.697  1.00 74.98           C  
ATOM   4161  HB2 TYR A 258      79.515  29.929 -45.053  1.00 74.98           H  
ATOM   4162  HB3 TYR A 258      80.309  30.540 -43.616  1.00 74.98           H  
ATOM   4163  O   TYR A 258      83.698  30.638 -44.324  1.00 74.98           O  
ATOM   4164  CG  TYR A 258      80.428  31.813 -45.341  1.00 74.98           C  
ATOM   4165  CD1 TYR A 258      81.109  32.885 -44.732  1.00 74.98           C  
ATOM   4166  HD1 TYR A 258      81.625  32.726 -43.796  1.00 74.98           H  
ATOM   4167  CD2 TYR A 258      79.787  31.998 -46.581  1.00 74.98           C  
ATOM   4168  HD2 TYR A 258      79.271  31.172 -47.047  1.00 74.98           H  
ATOM   4169  CE1 TYR A 258      81.143  34.146 -45.361  1.00 74.98           C  
ATOM   4170  HE1 TYR A 258      81.678  34.964 -44.903  1.00 74.98           H  
ATOM   4171  CE2 TYR A 258      79.814  33.256 -47.210  1.00 74.98           C  
ATOM   4172  HE2 TYR A 258      79.320  33.409 -48.158  1.00 74.98           H  
ATOM   4173  OH  TYR A 258      80.527  35.537 -47.224  1.00 74.98           O  
ATOM   4174  HH  TYR A 258      81.065  36.174 -46.748  1.00 74.98           H  
ATOM   4175  CZ  TYR A 258      80.493  34.330 -46.602  1.00 74.98           C  
ATOM   4176  N   MET A 259      82.765  29.190 -42.883  1.00 72.15           N  
ATOM   4177  H   MET A 259      81.981  28.581 -42.700  1.00 72.15           H  
ATOM   4178  CA  MET A 259      83.834  29.258 -41.879  1.00 72.15           C  
ATOM   4179  HA  MET A 259      84.004  30.297 -41.597  1.00 72.15           H  
ATOM   4180  C   MET A 259      85.156  28.725 -42.435  1.00 72.15           C  
ATOM   4181  CB  MET A 259      83.420  28.468 -40.628  1.00 72.15           C  
ATOM   4182  HB2 MET A 259      84.303  28.237 -40.033  1.00 72.15           H  
ATOM   4183  HB3 MET A 259      82.967  27.524 -40.932  1.00 72.15           H  
ATOM   4184  O   MET A 259      86.179  29.394 -42.309  1.00 72.15           O  
ATOM   4185  CG  MET A 259      82.424  29.248 -39.760  1.00 72.15           C  
ATOM   4186  HG2 MET A 259      81.712  29.759 -40.408  1.00 72.15           H  
ATOM   4187  HG3 MET A 259      81.861  28.531 -39.163  1.00 72.15           H  
ATOM   4188  SD  MET A 259      83.173  30.458 -38.629  1.00 72.15           S  
ATOM   4189  CE  MET A 259      83.809  29.321 -37.361  1.00 72.15           C  
ATOM   4190  HE1 MET A 259      84.263  29.892 -36.552  1.00 72.15           H  
ATOM   4191  HE2 MET A 259      82.994  28.717 -36.963  1.00 72.15           H  
ATOM   4192  HE3 MET A 259      84.565  28.666 -37.794  1.00 72.15           H  
ATOM   4193  N   LYS A 260      85.124  27.586 -43.134  1.00 71.55           N  
ATOM   4194  H   LYS A 260      84.253  27.076 -43.178  1.00 71.55           H  
ATOM   4195  CA  LYS A 260      86.320  26.981 -43.729  1.00 71.55           C  
ATOM   4196  HA  LYS A 260      87.068  26.866 -42.945  1.00 71.55           H  
ATOM   4197  C   LYS A 260      86.950  27.872 -44.800  1.00 71.55           C  
ATOM   4198  CB  LYS A 260      85.941  25.599 -44.270  1.00 71.55           C  
ATOM   4199  HB2 LYS A 260      85.327  25.088 -43.529  1.00 71.55           H  
ATOM   4200  HB3 LYS A 260      85.366  25.701 -45.190  1.00 71.55           H  
ATOM   4201  O   LYS A 260      88.163  28.043 -44.829  1.00 71.55           O  
ATOM   4202  CG  LYS A 260      87.194  24.758 -44.515  1.00 71.55           C  
ATOM   4203  HG2 LYS A 260      87.775  24.705 -43.595  1.00 71.55           H  
ATOM   4204  HG3 LYS A 260      87.802  25.219 -45.293  1.00 71.55           H  
ATOM   4205  CD  LYS A 260      86.805  23.344 -44.946  1.00 71.55           C  
ATOM   4206  HD2 LYS A 260      86.160  22.898 -44.189  1.00 71.55           H  
ATOM   4207  HD3 LYS A 260      86.279  23.391 -45.899  1.00 71.55           H  
ATOM   4208  CE  LYS A 260      88.087  22.527 -45.088  1.00 71.55           C  
ATOM   4209  HE2 LYS A 260      88.736  23.025 -45.808  1.00 71.55           H  
ATOM   4210  HE3 LYS A 260      88.606  22.527 -44.130  1.00 71.55           H  
ATOM   4211  NZ  LYS A 260      87.791  21.144 -45.522  1.00 71.55           N  
ATOM   4212  HZ1 LYS A 260      87.340  21.166 -46.425  1.00 71.55           H  
ATOM   4213  HZ2 LYS A 260      88.656  20.628 -45.603  1.00 71.55           H  
ATOM   4214  HZ3 LYS A 260      87.186  20.693 -44.850  1.00 71.55           H  
ATOM   4215  N   LYS A 261      86.127  28.521 -45.629  1.00 67.98           N  
ATOM   4216  H   LYS A 261      85.139  28.318 -45.575  1.00 67.98           H  
ATOM   4217  CA  LYS A 261      86.623  29.465 -46.639  1.00 67.98           C  
ATOM   4218  HA  LYS A 261      87.428  28.975 -47.186  1.00 67.98           H  
ATOM   4219  C   LYS A 261      87.247  30.720 -46.016  1.00 67.98           C  
ATOM   4220  CB  LYS A 261      85.486  29.794 -47.612  1.00 67.98           C  
ATOM   4221  HB2 LYS A 261      84.795  30.502 -47.154  1.00 67.98           H  
ATOM   4222  HB3 LYS A 261      84.945  28.877 -47.849  1.00 67.98           H  
ATOM   4223  O   LYS A 261      88.197  31.264 -46.563  1.00 67.98           O  
ATOM   4224  CG  LYS A 261      86.056  30.366 -48.912  1.00 67.98           C  
ATOM   4225  HG2 LYS A 261      86.564  31.308 -48.706  1.00 67.98           H  
ATOM   4226  HG3 LYS A 261      86.776  29.661 -49.327  1.00 67.98           H  
ATOM   4227  CD  LYS A 261      84.949  30.612 -49.936  1.00 67.98           C  
ATOM   4228  HD2 LYS A 261      84.257  31.356 -49.542  1.00 67.98           H  
ATOM   4229  HD3 LYS A 261      84.420  29.680 -50.134  1.00 67.98           H  
ATOM   4230  CE  LYS A 261      85.613  31.124 -51.214  1.00 67.98           C  
ATOM   4231  HE2 LYS A 261      86.295  30.359 -51.584  1.00 67.98           H  
ATOM   4232  HE3 LYS A 261      86.216  31.996 -50.959  1.00 67.98           H  
ATOM   4233  NZ  LYS A 261      84.611  31.480 -52.243  1.00 67.98           N  
ATOM   4234  HZ1 LYS A 261      84.061  30.671 -52.492  1.00 67.98           H  
ATOM   4235  HZ2 LYS A 261      84.011  32.210 -51.885  1.00 67.98           H  
ATOM   4236  HZ3 LYS A 261      85.089  31.833 -53.060  1.00 67.98           H  
ATOM   4237  N   LYS A 262      86.743  31.170 -44.862  1.00 63.28           N  
ATOM   4238  H   LYS A 262      85.959  30.675 -44.462  1.00 63.28           H  
ATOM   4239  CA  LYS A 262      87.304  32.321 -44.140  1.00 63.28           C  
ATOM   4240  HA  LYS A 262      87.542  33.094 -44.871  1.00 63.28           H  
ATOM   4241  C   LYS A 262      88.626  32.000 -43.432  1.00 63.28           C  
ATOM   4242  CB  LYS A 262      86.245  32.857 -43.171  1.00 63.28           C  
ATOM   4243  HB2 LYS A 262      86.105  32.146 -42.357  1.00 63.28           H  
ATOM   4244  HB3 LYS A 262      85.302  32.960 -43.709  1.00 63.28           H  
ATOM   4245  O   LYS A 262      89.427  32.909 -43.239  1.00 63.28           O  
ATOM   4246  CG  LYS A 262      86.639  34.227 -42.603  1.00 63.28           C  
ATOM   4247  HG2 LYS A 262      86.816  34.922 -43.424  1.00 63.28           H  
ATOM   4248  HG3 LYS A 262      87.547  34.135 -42.007  1.00 63.28           H  
ATOM   4249  CD  LYS A 262      85.525  34.766 -41.709  1.00 63.28           C  
ATOM   4250  HD2 LYS A 262      85.362  34.068 -40.888  1.00 63.28           H  
ATOM   4251  HD3 LYS A 262      84.609  34.852 -42.295  1.00 63.28           H  
ATOM   4252  CE  LYS A 262      85.930  36.135 -41.166  1.00 63.28           C  
ATOM   4253  HE2 LYS A 262      86.869  36.024 -40.623  1.00 63.28           H  
ATOM   4254  HE3 LYS A 262      86.107  36.801 -42.011  1.00 63.28           H  
ATOM   4255  NZ  LYS A 262      84.872  36.679 -40.282  1.00 63.28           N  
ATOM   4256  HZ1 LYS A 262      85.133  37.587 -39.926  1.00 63.28           H  
ATOM   4257  HZ2 LYS A 262      84.711  36.047 -39.511  1.00 63.28           H  
ATOM   4258  HZ3 LYS A 262      84.010  36.766 -40.800  1.00 63.28           H  
ATOM   4259  N   GLU A 263      88.852  30.749 -43.035  1.00 56.98           N  
ATOM   4260  H   GLU A 263      88.129  30.053 -43.146  1.00 56.98           H  
ATOM   4261  CA  GLU A 263      90.157  30.315 -42.519  1.00 56.98           C  
ATOM   4262  HA  GLU A 263      90.558  31.086 -41.862  1.00 56.98           H  
ATOM   4263  C   GLU A 263      91.203  30.159 -43.628  1.00 56.98           C  
ATOM   4264  CB  GLU A 263      90.022  29.025 -41.695  1.00 56.98           C  
ATOM   4265  HB2 GLU A 263      91.004  28.561 -41.602  1.00 56.98           H  
ATOM   4266  HB3 GLU A 263      89.354  28.330 -42.205  1.00 56.98           H  
ATOM   4267  O   GLU A 263      92.357  30.478 -43.386  1.00 56.98           O  
ATOM   4268  CG  GLU A 263      89.504  29.329 -40.281  1.00 56.98           C  
ATOM   4269  HG2 GLU A 263      88.509  29.767 -40.354  1.00 56.98           H  
ATOM   4270  HG3 GLU A 263      90.158  30.072 -39.825  1.00 56.98           H  
ATOM   4271  CD  GLU A 263      89.440  28.091 -39.371  1.00 56.98           C  
ATOM   4272  OE1 GLU A 263      89.477  28.301 -38.135  1.00 56.98           O  
ATOM   4273  OE2 GLU A 263      89.308  26.962 -39.895  1.00 56.98           O  
ATOM   4274  N   GLU A 264      90.824  29.760 -44.847  1.00 56.35           N  
ATOM   4275  H   GLU A 264      89.881  29.424 -44.984  1.00 56.35           H  
ATOM   4276  CA  GLU A 264      91.773  29.662 -45.973  1.00 56.35           C  
ATOM   4277  HA  GLU A 264      92.700  29.220 -45.606  1.00 56.35           H  
ATOM   4278  C   GLU A 264      92.189  31.026 -46.567  1.00 56.35           C  
ATOM   4279  CB  GLU A 264      91.206  28.727 -47.059  1.00 56.35           C  
ATOM   4280  HB2 GLU A 264      90.173  29.006 -47.268  1.00 56.35           H  
ATOM   4281  HB3 GLU A 264      91.787  28.854 -47.973  1.00 56.35           H  
ATOM   4282  O   GLU A 264      93.209  31.106 -47.248  1.00 56.35           O  
ATOM   4283  CG  GLU A 264      91.278  27.242 -46.653  1.00 56.35           C  
ATOM   4284  HG2 GLU A 264      90.734  27.106 -45.718  1.00 56.35           H  
ATOM   4285  HG3 GLU A 264      92.321  26.983 -46.470  1.00 56.35           H  
ATOM   4286  CD  GLU A 264      90.699  26.269 -47.702  1.00 56.35           C  
ATOM   4287  OE1 GLU A 264      90.760  25.038 -47.452  1.00 56.35           O  
ATOM   4288  OE2 GLU A 264      90.151  26.726 -48.733  1.00 56.35           O  
ATOM   4289  N   GLU A 265      91.445  32.108 -46.309  1.00 53.21           N  
ATOM   4290  H   GLU A 265      90.594  31.976 -45.781  1.00 53.21           H  
ATOM   4291  CA  GLU A 265      91.820  33.477 -46.718  1.00 53.21           C  
ATOM   4292  HA  GLU A 265      92.487  33.407 -47.578  1.00 53.21           H  
ATOM   4293  C   GLU A 265      92.644  34.253 -45.664  1.00 53.21           C  
ATOM   4294  CB  GLU A 265      90.572  34.268 -47.174  1.00 53.21           C  
ATOM   4295  HB2 GLU A 265      90.756  35.336 -47.065  1.00 53.21           H  
ATOM   4296  HB3 GLU A 265      89.726  34.009 -46.538  1.00 53.21           H  
ATOM   4297  O   GLU A 265      92.970  35.422 -45.889  1.00 53.21           O  
ATOM   4298  CG  GLU A 265      90.218  34.018 -48.652  1.00 53.21           C  
ATOM   4299  HG2 GLU A 265      89.980  32.962 -48.782  1.00 53.21           H  
ATOM   4300  HG3 GLU A 265      91.094  34.242 -49.261  1.00 53.21           H  
ATOM   4301  CD  GLU A 265      89.033  34.866 -49.161  1.00 53.21           C  
ATOM   4302  OE1 GLU A 265      88.804  34.867 -50.396  1.00 53.21           O  
ATOM   4303  OE2 GLU A 265      88.314  35.484 -48.338  1.00 53.21           O  
ATOM   4304  N   LYS A 266      92.996  33.640 -44.525  1.00 46.81           N  
ATOM   4305  H   LYS A 266      92.837  32.645 -44.458  1.00 46.81           H  
ATOM   4306  CA  LYS A 266      93.883  34.224 -43.502  1.00 46.81           C  
ATOM   4307  HA  LYS A 266      94.098  35.264 -43.747  1.00 46.81           H  
ATOM   4308  C   LYS A 266      95.252  33.560 -43.480  1.00 46.81           C  
ATOM   4309  CB  LYS A 266      93.241  34.128 -42.114  1.00 46.81           C  
ATOM   4310  HB2 LYS A 266      92.532  33.300 -42.087  1.00 46.81           H  
ATOM   4311  HB3 LYS A 266      94.028  33.911 -41.391  1.00 46.81           H  
ATOM   4312  O   LYS A 266      96.228  34.317 -43.283  1.00 46.81           O  
ATOM   4313  CG  LYS A 266      92.561  35.437 -41.713  1.00 46.81           C  
ATOM   4314  HG2 LYS A 266      93.261  36.262 -41.839  1.00 46.81           H  
ATOM   4315  HG3 LYS A 266      91.682  35.604 -42.337  1.00 46.81           H  
ATOM   4316  CD  LYS A 266      92.161  35.333 -40.243  1.00 46.81           C  
ATOM   4317  HD2 LYS A 266      91.411  34.549 -40.133  1.00 46.81           H  
ATOM   4318  HD3 LYS A 266      93.043  35.063 -39.662  1.00 46.81           H  
ATOM   4319  CE  LYS A 266      91.617  36.667 -39.742  1.00 46.81           C  
ATOM   4320  HE2 LYS A 266      92.335  37.445 -40.000  1.00 46.81           H  
ATOM   4321  HE3 LYS A 266      90.682  36.877 -40.262  1.00 46.81           H  
ATOM   4322  NZ  LYS A 266      91.421  36.605 -38.275  1.00 46.81           N  
ATOM   4323  HZ1 LYS A 266      92.309  36.407 -37.837  1.00 46.81           H  
ATOM   4324  HZ2 LYS A 266      91.064  37.480 -37.918  1.00 46.81           H  
ATOM   4325  HZ3 LYS A 266      90.796  35.845 -38.046  1.00 46.81           H  
ATOM   4326  OXT LYS A 266      95.276  32.318 -43.532  1.00 46.81           O  
TER    4327      LYS A 266                                                       
END   
