# Supplementary material for: Higher‐order structure formation using refined monomer structures of lipid raft markers, Stomatin, Prohibitin, Flotillin, and HflK/C‐related proteins
Source: FEBS Open Bio. 2023 Mar 17;13(5):926–37. doi: 10.1002/2211-5463.13593 (PMC10153343; doi:10.1002/2211-5463.13593)
Supplement: Supplementary file 2 — Data S2. PH1511 24mer.pdb. [file FEB4-13-926-s007.pdb]

ATOM      1  N   MET A   1     258.211 123.699 206.526  1.00 60.44           N  
ATOM      2  H   MET A   1     257.660 122.855 206.449  1.00 60.44           H  
ATOM      3  H2  MET A   1     257.752 124.317 207.180  1.00 60.44           H  
ATOM      4  H3  MET A   1     259.125 123.475 206.894  1.00 60.44           H  
ATOM      5  CA  MET A   1     258.324 124.367 205.207  1.00 60.44           C  
ATOM      6  HA  MET A   1     257.317 124.610 204.868  1.00 60.44           H  
ATOM      7  C   MET A   1     258.885 123.459 204.110  1.00 60.44           C  
ATOM      8  CB  MET A   1     259.077 125.698 205.286  1.00 60.44           C  
ATOM      9  HB2 MET A   1     259.306 126.032 204.273  1.00 60.44           H  
ATOM     10  HB3 MET A   1     260.013 125.573 205.830  1.00 60.44           H  
ATOM     11  O   MET A   1     258.311 123.475 203.034  1.00 60.44           O  
ATOM     12  CG  MET A   1     258.218 126.775 205.957  1.00 60.44           C  
ATOM     13  HG2 MET A   1     258.082 126.521 207.008  1.00 60.44           H  
ATOM     14  HG3 MET A   1     257.240 126.814 205.477  1.00 60.44           H  
ATOM     15  SD  MET A   1     258.967 128.414 205.840  1.00 60.44           S  
ATOM     16  CE  MET A   1     258.617 129.073 207.493  1.00 60.44           C  
ATOM     17  HE1 MET A   1     257.541 129.085 207.667  1.00 60.44           H  
ATOM     18  HE2 MET A   1     258.998 130.092 207.562  1.00 60.44           H  
ATOM     19  HE3 MET A   1     259.106 128.460 208.249  1.00 60.44           H  
ATOM     20  N   MET A   2     259.907 122.623 204.357  1.00 68.76           N  
ATOM     21  H   MET A   2     260.439 122.700 205.213  1.00 68.76           H  
ATOM     22  CA  MET A   2     260.488 121.735 203.322  1.00 68.76           C  
ATOM     23  HA  MET A   2     260.840 122.353 202.496  1.00 68.76           H  
ATOM     24  C   MET A   2     259.517 120.714 202.693  1.00 68.76           C  
ATOM     25  CB  MET A   2     261.702 120.991 203.904  1.00 68.76           C  
ATOM     26  HB2 MET A   2     261.868 120.076 203.334  1.00 68.76           H  
ATOM     27  HB3 MET A   2     261.514 120.710 204.940  1.00 68.76           H  
ATOM     28  O   MET A   2     259.596 120.448 201.498  1.00 68.76           O  
ATOM     29  CG  MET A   2     262.986 121.817 203.810  1.00 68.76           C  
ATOM     30  HG2 MET A   2     262.861 122.767 204.330  1.00 68.76           H  
ATOM     31  HG3 MET A   2     263.184 122.022 202.758  1.00 68.76           H  
ATOM     32  SD  MET A   2     264.412 120.950 204.512  1.00 68.76           S  
ATOM     33  CE  MET A   2     265.719 121.489 203.375  1.00 68.76           C  
ATOM     34  HE1 MET A   2     266.669 121.049 203.678  1.00 68.76           H  
ATOM     35  HE2 MET A   2     265.806 122.576 203.399  1.00 68.76           H  
ATOM     36  HE3 MET A   2     265.484 121.165 202.361  1.00 68.76           H  
ATOM     37  N   PHE A   3     258.561 120.161 203.452  1.00 73.04           N  
ATOM     38  H   PHE A   3     258.595 120.273 204.455  1.00 73.04           H  
ATOM     39  CA  PHE A   3     257.560 119.247 202.877  1.00 73.04           C  
ATOM     40  HA  PHE A   3     258.073 118.486 202.288  1.00 73.04           H  
ATOM     41  C   PHE A   3     256.592 119.952 201.915  1.00 73.04           C  
ATOM     42  CB  PHE A   3     256.793 118.538 204.001  1.00 73.04           C  
ATOM     43  HB2 PHE A   3     255.918 118.050 203.569  1.00 73.04           H  
ATOM     44  HB3 PHE A   3     256.432 119.271 204.722  1.00 73.04           H  
ATOM     45  O   PHE A   3     256.213 119.381 200.897  1.00 73.04           O  
ATOM     46  CG  PHE A   3     257.609 117.472 204.701  1.00 73.04           C  
ATOM     47  CD1 PHE A   3     257.844 116.245 204.052  1.00 73.04           C  
ATOM     48  HD1 PHE A   3     257.430 116.060 203.072  1.00 73.04           H  
ATOM     49  CD2 PHE A   3     258.135 117.695 205.989  1.00 73.04           C  
ATOM     50  HD2 PHE A   3     257.938 118.620 206.509  1.00 73.04           H  
ATOM     51  CE1 PHE A   3     258.605 115.246 204.683  1.00 73.04           C  
ATOM     52  HE1 PHE A   3     258.777 114.301 204.190  1.00 73.04           H  
ATOM     53  CE2 PHE A   3     258.899 116.695 206.619  1.00 73.04           C  
ATOM     54  HE2 PHE A   3     259.294 116.854 207.611  1.00 73.04           H  
ATOM     55  CZ  PHE A   3     259.135 115.473 205.966  1.00 73.04           C  
ATOM     56  HZ  PHE A   3     259.711 114.701 206.454  1.00 73.04           H  
ATOM     57  N   ALA A   4     256.236 121.207 202.206  1.00 74.86           N  
ATOM     58  H   ALA A   4     256.667 121.666 202.996  1.00 74.86           H  
ATOM     59  CA  ALA A   4     255.337 121.990 201.363  1.00 74.86           C  
ATOM     60  HA  ALA A   4     254.465 121.384 201.120  1.00 74.86           H  
ATOM     61  C   ALA A   4     256.003 122.379 200.033  1.00 74.86           C  
ATOM     62  CB  ALA A   4     254.864 123.218 202.151  1.00 74.86           C  
ATOM     63  HB1 ALA A   4     254.151 123.777 201.547  1.00 74.86           H  
ATOM     64  HB2 ALA A   4     255.708 123.866 202.389  1.00 74.86           H  
ATOM     65  HB3 ALA A   4     254.369 122.902 203.070  1.00 74.86           H  
ATOM     66  O   ALA A   4     255.365 122.302 198.986  1.00 74.86           O  
ATOM     67  N   THR A   5     257.297 122.725 200.049  1.00 78.91           N  
ATOM     68  H   THR A   5     257.797 122.777 200.925  1.00 78.91           H  
ATOM     69  CA  THR A   5     258.045 123.025 198.818  1.00 78.91           C  
ATOM     70  HA  THR A   5     257.468 123.736 198.227  1.00 78.91           H  
ATOM     71  C   THR A   5     258.215 121.788 197.942  1.00 78.91           C  
ATOM     72  CB  THR A   5     259.412 123.662 199.112  1.00 78.91           C  
ATOM     73  HB  THR A   5     260.009 123.676 198.200  1.00 78.91           H  
ATOM     74  O   THR A   5     258.017 121.876 196.734  1.00 78.91           O  
ATOM     75  CG2 THR A   5     259.251 125.099 199.603  1.00 78.91           C  
ATOM     76 HG21 THR A   5     258.748 125.694 198.840  1.00 78.91          HG  
ATOM     77 HG22 THR A   5     260.234 125.531 199.789  1.00 78.91          HG  
ATOM     78 HG23 THR A   5     258.668 125.122 200.524  1.00 78.91          HG  
ATOM     79  OG1 THR A   5     260.109 122.966 200.121  1.00 78.91           O  
ATOM     80  HG1 THR A   5     260.692 122.332 199.694  1.00 78.91           H  
ATOM     81  N   ASN A   6     258.492 120.619 198.528  1.00 82.79           N  
ATOM     82  H   ASN A   6     258.698 120.603 199.517  1.00 82.79           H  
ATOM     83  CA  ASN A   6     258.608 119.376 197.760  1.00 82.79           C  
ATOM     84  HA  ASN A   6     259.320 119.530 196.949  1.00 82.79           H  
ATOM     85  C   ASN A   6     257.281 118.987 197.096  1.00 82.79           C  
ATOM     86  CB  ASN A   6     259.141 118.259 198.670  1.00 82.79           C  
ATOM     87  HB2 ASN A   6     259.057 117.307 198.147  1.00 82.79           H  
ATOM     88  HB3 ASN A   6     258.543 118.207 199.579  1.00 82.79           H  
ATOM     89  O   ASN A   6     257.283 118.623 195.924  1.00 82.79           O  
ATOM     90  CG  ASN A   6     260.602 118.448 199.041  1.00 82.79           C  
ATOM     91  ND2 ASN A   6     261.107 117.651 199.953  1.00 82.79           N  
ATOM     92 HD21 ASN A   6     262.091 117.775 200.144  1.00 82.79          HD  
ATOM     93 HD22 ASN A   6     260.551 116.918 200.369  1.00 82.79          HD  
ATOM     94  OD1 ASN A   6     261.311 119.295 198.527  1.00 82.79           O  
ATOM     95  N   PHE A   7     256.153 119.125 197.802  1.00 87.36           N  
ATOM     96  H   PHE A   7     256.210 119.411 198.769  1.00 87.36           H  
ATOM     97  CA  PHE A   7     254.829 118.843 197.238  1.00 87.36           C  
ATOM     98  HA  PHE A   7     254.843 117.838 196.814  1.00 87.36           H  
ATOM     99  C   PHE A   7     254.453 119.810 196.103  1.00 87.36           C  
ATOM    100  CB  PHE A   7     253.789 118.876 198.363  1.00 87.36           C  
ATOM    101  HB2 PHE A   7     254.184 118.338 199.226  1.00 87.36           H  
ATOM    102  HB3 PHE A   7     253.616 119.907 198.670  1.00 87.36           H  
ATOM    103  O   PHE A   7     253.814 119.427 195.125  1.00 87.36           O  
ATOM    104  CG  PHE A   7     252.475 118.229 197.975  1.00 87.36           C  
ATOM    105  CD2 PHE A   7     251.408 119.006 197.486  1.00 87.36           C  
ATOM    106  HD2 PHE A   7     251.516 120.076 197.389  1.00 87.36           H  
ATOM    107  CD1 PHE A   7     252.332 116.833 198.082  1.00 87.36           C  
ATOM    108  HD1 PHE A   7     253.149 116.231 198.450  1.00 87.36           H  
ATOM    109  CE2 PHE A   7     250.201 118.387 197.113  1.00 87.36           C  
ATOM    110  HE2 PHE A   7     249.382 118.982 196.736  1.00 87.36           H  
ATOM    111  CE1 PHE A   7     251.125 116.216 197.708  1.00 87.36           C  
ATOM    112  HE1 PHE A   7     251.015 115.144 197.790  1.00 87.36           H  
ATOM    113  CZ  PHE A   7     250.060 116.993 197.225  1.00 87.36           C  
ATOM    114  HZ  PHE A   7     249.132 116.520 196.936  1.00 87.36           H  
ATOM    115  N   PHE A   8     254.881 121.070 196.202  1.00 87.66           N  
ATOM    116  H   PHE A   8     255.356 121.359 197.045  1.00 87.66           H  
ATOM    117  CA  PHE A   8     254.669 122.057 195.148  1.00 87.66           C  
ATOM    118  HA  PHE A   8     253.614 122.048 194.870  1.00 87.66           H  
ATOM    119  C   PHE A   8     255.473 121.728 193.882  1.00 87.66           C  
ATOM    120  CB  PHE A   8     255.009 123.441 195.708  1.00 87.66           C  
ATOM    121  HB2 PHE A   8     256.075 123.491 195.931  1.00 87.66           H  
ATOM    122  HB3 PHE A   8     254.471 123.582 196.644  1.00 87.66           H  
ATOM    123  O   PHE A   8     254.926 121.740 192.781  1.00 87.66           O  
ATOM    124  CG  PHE A   8     254.633 124.577 194.784  1.00 87.66           C  
ATOM    125  CD2 PHE A   8     255.631 125.309 194.114  1.00 87.66           C  
ATOM    126  HD2 PHE A   8     256.672 125.052 194.238  1.00 87.66           H  
ATOM    127  CD1 PHE A   8     253.278 124.914 194.611  1.00 87.66           C  
ATOM    128  HD1 PHE A   8     252.510 124.354 195.123  1.00 87.66           H  
ATOM    129  CE2 PHE A   8     255.271 126.393 193.295  1.00 87.66           C  
ATOM    130  HE2 PHE A   8     256.035 126.964 192.789  1.00 87.66           H  
ATOM    131  CE1 PHE A   8     252.919 125.981 193.770  1.00 87.66           C  
ATOM    132  HE1 PHE A   8     251.879 126.236 193.632  1.00 87.66           H  
ATOM    133  CZ  PHE A   8     253.916 126.723 193.114  1.00 87.66           C  
ATOM    134  HZ  PHE A   8     253.641 127.547 192.472  1.00 87.66           H  
ATOM    135  N   VAL A   9     256.750 121.357 194.033  1.00 88.14           N  
ATOM    136  H   VAL A   9     257.143 121.359 194.963  1.00 88.14           H  
ATOM    137  CA  VAL A   9     257.613 120.972 192.903  1.00 88.14           C  
ATOM    138  HA  VAL A   9     257.574 121.760 192.152  1.00 88.14           H  
ATOM    139  C   VAL A   9     257.108 119.696 192.227  1.00 88.14           C  
ATOM    140  CB  VAL A   9     259.079 120.820 193.356  1.00 88.14           C  
ATOM    141  HB  VAL A   9     259.127 120.120 194.191  1.00 88.14           H  
ATOM    142  O   VAL A   9     257.020 119.654 191.000  1.00 88.14           O  
ATOM    143  CG1 VAL A   9     259.988 120.305 192.232  1.00 88.14           C  
ATOM    144 HG11 VAL A   9     259.719 119.282 191.970  1.00 88.14          HG  
ATOM    145 HG12 VAL A   9     261.026 120.304 192.563  1.00 88.14          HG  
ATOM    146 HG13 VAL A   9     259.892 120.940 191.350  1.00 88.14          HG  
ATOM    147  CG2 VAL A   9     259.654 122.169 193.809  1.00 88.14           C  
ATOM    148 HG21 VAL A   9     259.036 122.615 194.588  1.00 88.14          HG  
ATOM    149 HG22 VAL A   9     260.659 122.025 194.207  1.00 88.14          HG  
ATOM    150 HG23 VAL A   9     259.697 122.858 192.966  1.00 88.14          HG  
ATOM    151  N   THR A  10     256.723 118.670 192.995  1.00 89.10           N  
ATOM    152  H   THR A  10     256.780 118.740 194.000  1.00 89.10           H  
ATOM    153  CA  THR A  10     256.172 117.433 192.417  1.00 89.10           C  
ATOM    154  HA  THR A  10     256.867 117.064 191.662  1.00 89.10           H  
ATOM    155  C   THR A  10     254.845 117.678 191.704  1.00 89.10           C  
ATOM    156  CB  THR A  10     255.986 116.325 193.461  1.00 89.10           C  
ATOM    157  HB  THR A  10     255.479 115.483 192.988  1.00 89.10           H  
ATOM    158  O   THR A  10     254.637 117.129 190.624  1.00 89.10           O  
ATOM    159  CG2 THR A  10     257.316 115.824 194.022  1.00 89.10           C  
ATOM    160 HG21 THR A  10     257.879 116.643 194.471  1.00 89.10          HG  
ATOM    161 HG22 THR A  10     257.909 115.391 193.216  1.00 89.10          HG  
ATOM    162 HG23 THR A  10     257.134 115.058 194.776  1.00 89.10          HG  
ATOM    163  OG1 THR A  10     255.201 116.770 194.537  1.00 89.10           O  
ATOM    164  HG1 THR A  10     254.942 116.002 195.051  1.00 89.10           H  
ATOM    165  N   SER A  11     253.982 118.544 192.244  1.00 89.70           N  
ATOM    166  H   SER A  11     254.181 118.898 193.168  1.00 89.70           H  
ATOM    167  CA  SER A  11     252.723 118.943 191.601  1.00 89.70           C  
ATOM    168  HA  SER A  11     252.133 118.049 191.398  1.00 89.70           H  
ATOM    169  C   SER A  11     252.954 119.660 190.265  1.00 89.70           C  
ATOM    170  CB  SER A  11     251.927 119.829 192.561  1.00 89.70           C  
ATOM    171  HB2 SER A  11     252.481 120.744 192.766  1.00 89.70           H  
ATOM    172  HB3 SER A  11     251.770 119.290 193.495  1.00 89.70           H  
ATOM    173  O   SER A  11     252.310 119.331 189.270  1.00 89.70           O  
ATOM    174  OG  SER A  11     250.671 120.152 192.002  1.00 89.70           O  
ATOM    175  HG  SER A  11     250.177 120.678 192.634  1.00 89.70           H  
ATOM    176  N   ILE A  12     253.930 120.572 190.197  1.00 91.79           N  
ATOM    177  H   ILE A  12     254.417 120.820 191.046  1.00 91.79           H  
ATOM    178  CA  ILE A  12     254.295 121.260 188.949  1.00 91.79           C  
ATOM    179  HA  ILE A  12     253.399 121.717 188.529  1.00 91.79           H  
ATOM    180  C   ILE A  12     254.811 120.268 187.904  1.00 91.79           C  
ATOM    181  CB  ILE A  12     255.323 122.377 189.231  1.00 91.79           C  
ATOM    182  HB  ILE A  12     256.116 121.979 189.864  1.00 91.79           H  
ATOM    183  O   ILE A  12     254.374 120.305 186.755  1.00 91.79           O  
ATOM    184  CG1 ILE A  12     254.627 123.540 189.963  1.00 91.79           C  
ATOM    185 HG12 ILE A  12     253.998 123.157 190.767  1.00 91.79          HG  
ATOM    186 HG13 ILE A  12     253.976 124.065 189.263  1.00 91.79          HG  
ATOM    187  CG2 ILE A  12     255.954 122.897 187.925  1.00 91.79           C  
ATOM    188 HG21 ILE A  12     256.571 122.122 187.470  1.00 91.79          HG  
ATOM    189 HG22 ILE A  12     255.166 123.196 187.233  1.00 91.79          HG  
ATOM    190 HG23 ILE A  12     256.612 123.746 188.109  1.00 91.79          HG  
ATOM    191  CD1 ILE A  12     255.604 124.541 190.581  1.00 91.79           C  
ATOM    192 HD11 ILE A  12     256.302 124.939 189.844  1.00 91.79          HD  
ATOM    193 HD12 ILE A  12     255.021 125.379 190.962  1.00 91.79          HD  
ATOM    194 HD13 ILE A  12     256.158 124.070 191.393  1.00 91.79          HD  
ATOM    195  N   ILE A  13     255.715 119.365 188.289  1.00 91.50           N  
ATOM    196  H   ILE A  13     256.041 119.386 189.245  1.00 91.50           H  
ATOM    197  CA  ILE A  13     256.249 118.344 187.376  1.00 91.50           C  
ATOM    198  HA  ILE A  13     256.674 118.841 186.504  1.00 91.50           H  
ATOM    199  C   ILE A  13     255.117 117.446 186.867  1.00 91.50           C  
ATOM    200  CB  ILE A  13     257.367 117.537 188.069  1.00 91.50           C  
ATOM    201  HB  ILE A  13     256.993 117.183 189.030  1.00 91.50           H  
ATOM    202  O   ILE A  13     255.034 117.191 185.667  1.00 91.50           O  
ATOM    203  CG1 ILE A  13     258.597 118.440 188.314  1.00 91.50           C  
ATOM    204 HG12 ILE A  13     258.281 119.390 188.743  1.00 91.50          HG  
ATOM    205 HG13 ILE A  13     259.083 118.658 187.363  1.00 91.50          HG  
ATOM    206  CG2 ILE A  13     257.771 116.312 187.227  1.00 91.50           C  
ATOM    207 HG21 ILE A  13     256.941 115.609 187.162  1.00 91.50          HG  
ATOM    208 HG22 ILE A  13     258.602 115.779 187.691  1.00 91.50          HG  
ATOM    209 HG23 ILE A  13     258.061 116.622 186.223  1.00 91.50          HG  
ATOM    210  CD1 ILE A  13     259.624 117.828 189.275  1.00 91.50           C  
ATOM    211 HD11 ILE A  13     259.135 117.543 190.206  1.00 91.50          HD  
ATOM    212 HD12 ILE A  13     260.394 118.567 189.491  1.00 91.50          HD  
ATOM    213 HD13 ILE A  13     260.102 116.955 188.828  1.00 91.50          HD  
ATOM    214  N   LEU A  14     254.214 117.014 187.751  1.00 92.08           N  
ATOM    215  H   LEU A  14     254.333 117.255 188.725  1.00 92.08           H  
ATOM    216  CA  LEU A  14     253.054 116.210 187.377  1.00 92.08           C  
ATOM    217  HA  LEU A  14     253.416 115.318 186.867  1.00 92.08           H  
ATOM    218  C   LEU A  14     252.134 116.961 186.407  1.00 92.08           C  
ATOM    219  CB  LEU A  14     252.308 115.797 188.656  1.00 92.08           C  
ATOM    220  HB2 LEU A  14     251.923 116.695 189.138  1.00 92.08           H  
ATOM    221  HB3 LEU A  14     253.012 115.325 189.341  1.00 92.08           H  
ATOM    222  O   LEU A  14     251.676 116.376 185.429  1.00 92.08           O  
ATOM    223  CG  LEU A  14     251.138 114.830 188.407  1.00 92.08           C  
ATOM    224  HG  LEU A  14     250.455 115.252 187.669  1.00 92.08           H  
ATOM    225  CD1 LEU A  14     251.626 113.464 187.915  1.00 92.08           C  
ATOM    226 HD11 LEU A  14     252.349 113.048 188.615  1.00 92.08          HD  
ATOM    227 HD12 LEU A  14     252.082 113.562 186.930  1.00 92.08          HD  
ATOM    228 HD13 LEU A  14     250.779 112.784 187.828  1.00 92.08          HD  
ATOM    229  CD2 LEU A  14     250.360 114.627 189.706  1.00 92.08           C  
ATOM    230 HD21 LEU A  14     249.977 115.586 190.055  1.00 92.08          HD  
ATOM    231 HD22 LEU A  14     251.009 114.199 190.469  1.00 92.08          HD  
ATOM    232 HD23 LEU A  14     249.517 113.958 189.530  1.00 92.08          HD  
ATOM    233  N   LEU A  15     251.909 118.257 186.632  1.00 91.82           N  
ATOM    234  H   LEU A  15     252.279 118.668 187.476  1.00 91.82           H  
ATOM    235  CA  LEU A  15     251.123 119.106 185.740  1.00 91.82           C  
ATOM    236  HA  LEU A  15     250.147 118.640 185.606  1.00 91.82           H  
ATOM    237  C   LEU A  15     251.775 119.225 184.354  1.00 91.82           C  
ATOM    238  CB  LEU A  15     250.937 120.478 186.411  1.00 91.82           C  
ATOM    239  HB2 LEU A  15     250.495 120.335 187.396  1.00 91.82           H  
ATOM    240  HB3 LEU A  15     251.917 120.935 186.549  1.00 91.82           H  
ATOM    241  O   LEU A  15     251.091 119.061 183.346  1.00 91.82           O  
ATOM    242  CG  LEU A  15     250.059 121.455 185.611  1.00 91.82           C  
ATOM    243  HG  LEU A  15     250.449 121.555 184.598  1.00 91.82           H  
ATOM    244  CD1 LEU A  15     248.604 120.987 185.542  1.00 91.82           C  
ATOM    245 HD11 LEU A  15     248.002 121.738 185.030  1.00 91.82          HD  
ATOM    246 HD12 LEU A  15     248.210 120.836 186.547  1.00 91.82          HD  
ATOM    247 HD13 LEU A  15     248.537 120.056 184.979  1.00 91.82          HD  
ATOM    248  CD2 LEU A  15     250.100 122.835 186.264  1.00 91.82           C  
ATOM    249 HD21 LEU A  15     249.493 123.533 185.686  1.00 91.82          HD  
ATOM    250 HD22 LEU A  15     249.714 122.778 187.282  1.00 91.82          HD  
ATOM    251 HD23 LEU A  15     251.126 123.200 186.287  1.00 91.82          HD  
ATOM    252  N   PHE A  16     253.091 119.447 184.284  1.00 90.58           N  
ATOM    253  H   PHE A  16     253.599 119.592 185.145  1.00 90.58           H  
ATOM    254  CA  PHE A  16     253.828 119.475 183.015  1.00 90.58           C  
ATOM    255  HA  PHE A  16     253.367 120.213 182.358  1.00 90.58           H  
ATOM    256  C   PHE A  16     253.761 118.136 182.283  1.00 90.58           C  
ATOM    257  CB  PHE A  16     255.293 119.870 183.247  1.00 90.58           C  
ATOM    258  HB2 PHE A  16     255.902 119.451 182.445  1.00 90.58           H  
ATOM    259  HB3 PHE A  16     255.652 119.433 184.180  1.00 90.58           H  
ATOM    260  O   PHE A  16     253.538 118.117 181.073  1.00 90.58           O  
ATOM    261  CG  PHE A  16     255.527 121.364 183.244  1.00 90.58           C  
ATOM    262  CD1 PHE A  16     255.446 122.080 182.035  1.00 90.58           C  
ATOM    263  HD1 PHE A  16     255.213 121.563 181.117  1.00 90.58           H  
ATOM    264  CD2 PHE A  16     255.845 122.042 184.432  1.00 90.58           C  
ATOM    265  HD2 PHE A  16     255.945 121.490 185.355  1.00 90.58           H  
ATOM    266  CE1 PHE A  16     255.666 123.469 182.021  1.00 90.58           C  
ATOM    267  HE1 PHE A  16     255.599 124.017 181.093  1.00 90.58           H  
ATOM    268  CE2 PHE A  16     256.058 123.432 184.420  1.00 90.58           C  
ATOM    269  HE2 PHE A  16     256.311 123.953 185.333  1.00 90.58           H  
ATOM    270  CZ  PHE A  16     255.965 124.146 183.216  1.00 90.58           C  
ATOM    271  HZ  PHE A  16     256.132 125.213 183.206  1.00 90.58           H  
ATOM    272  N   ILE A  17     253.908 117.021 183.004  1.00 89.62           N  
ATOM    273  H   ILE A  17     254.116 117.116 183.988  1.00 89.62           H  
ATOM    274  CA  ILE A  17     253.764 115.672 182.450  1.00 89.62           C  
ATOM    275  HA  ILE A  17     254.442 115.566 181.602  1.00 89.62           H  
ATOM    276  C   ILE A  17     252.345 115.478 181.906  1.00 89.62           C  
ATOM    277  CB  ILE A  17     254.154 114.619 183.514  1.00 89.62           C  
ATOM    278  HB  ILE A  17     253.654 114.870 184.450  1.00 89.62           H  
ATOM    279  O   ILE A  17     252.186 115.026 180.776  1.00 89.62           O  
ATOM    280  CG1 ILE A  17     255.683 114.646 183.743  1.00 89.62           C  
ATOM    281 HG12 ILE A  17     256.190 114.268 182.856  1.00 89.62          HG  
ATOM    282 HG13 ILE A  17     256.015 115.674 183.892  1.00 89.62          HG  
ATOM    283  CG2 ILE A  17     253.722 113.198 183.113  1.00 89.62           C  
ATOM    284 HG21 ILE A  17     252.636 113.145 183.026  1.00 89.62          HG  
ATOM    285 HG22 ILE A  17     254.188 112.920 182.168  1.00 89.62          HG  
ATOM    286 HG23 ILE A  17     254.008 112.478 183.879  1.00 89.62          HG  
ATOM    287  CD1 ILE A  17     256.137 113.831 184.961  1.00 89.62           C  
ATOM    288 HD11 ILE A  17     255.560 114.120 185.838  1.00 89.62          HD  
ATOM    289 HD12 ILE A  17     257.193 114.025 185.148  1.00 89.62          HD  
ATOM    290 HD13 ILE A  17     256.015 112.763 184.779  1.00 89.62          HD  
ATOM    291  N   LEU A  18     251.312 115.876 182.650  1.00 90.25           N  
ATOM    292  H   LEU A  18     251.495 116.235 183.576  1.00 90.25           H  
ATOM    293  CA  LEU A  18     249.920 115.759 182.215  1.00 90.25           C  
ATOM    294  HA  LEU A  18     249.722 114.712 181.984  1.00 90.25           H  
ATOM    295  C   LEU A  18     249.651 116.580 180.944  1.00 90.25           C  
ATOM    296  CB  LEU A  18     248.999 116.204 183.360  1.00 90.25           C  
ATOM    297  HB2 LEU A  18     249.361 115.805 184.307  1.00 90.25           H  
ATOM    298  HB3 LEU A  18     249.035 117.291 183.432  1.00 90.25           H  
ATOM    299  O   LEU A  18     249.061 116.065 179.997  1.00 90.25           O  
ATOM    300  CG  LEU A  18     247.545 115.743 183.149  1.00 90.25           C  
ATOM    301  HG  LEU A  18     247.325 115.660 182.084  1.00 90.25           H  
ATOM    302  CD1 LEU A  18     247.312 114.383 183.809  1.00 90.25           C  
ATOM    303 HD11 LEU A  18     247.472 114.453 184.885  1.00 90.25          HD  
ATOM    304 HD12 LEU A  18     247.999 113.648 183.390  1.00 90.25          HD  
ATOM    305 HD13 LEU A  18     246.290 114.054 183.620  1.00 90.25          HD  
ATOM    306  CD2 LEU A  18     246.568 116.752 183.745  1.00 90.25           C  
ATOM    307 HD21 LEU A  18     246.759 116.872 184.812  1.00 90.25          HD  
ATOM    308 HD22 LEU A  18     245.545 116.405 183.599  1.00 90.25          HD  
ATOM    309 HD23 LEU A  18     246.685 117.714 183.248  1.00 90.25          HD  
ATOM    310  N   ILE A  19     250.127 117.830 180.894  1.00 88.49           N  
ATOM    311  H   ILE A  19     250.585 118.192 181.718  1.00 88.49           H  
ATOM    312  CA  ILE A  19     250.017 118.701 179.712  1.00 88.49           C  
ATOM    313  HA  ILE A  19     248.968 118.770 179.424  1.00 88.49           H  
ATOM    314  C   ILE A  19     250.768 118.088 178.524  1.00 88.49           C  
ATOM    315  CB  ILE A  19     250.530 120.124 180.047  1.00 88.49           C  
ATOM    316  HB  ILE A  19     251.513 120.035 180.507  1.00 88.49           H  
ATOM    317  O   ILE A  19     250.267 118.102 177.399  1.00 88.49           O  
ATOM    318  CG1 ILE A  19     249.571 120.820 181.043  1.00 88.49           C  
ATOM    319 HG12 ILE A  19     249.321 120.136 181.855  1.00 88.49          HG  
ATOM    320 HG13 ILE A  19     248.641 121.071 180.536  1.00 88.49          HG  
ATOM    321  CG2 ILE A  19     250.668 120.989 178.776  1.00 88.49           C  
ATOM    322 HG21 ILE A  19     251.413 120.567 178.102  1.00 88.49          HG  
ATOM    323 HG22 ILE A  19     249.711 121.052 178.259  1.00 88.49          HG  
ATOM    324 HG23 ILE A  19     251.004 121.994 179.032  1.00 88.49          HG  
ATOM    325  CD1 ILE A  19     250.154 122.090 181.679  1.00 88.49           C  
ATOM    326 HD11 ILE A  19     250.278 122.876 180.933  1.00 88.49          HD  
ATOM    327 HD12 ILE A  19     249.469 122.452 182.445  1.00 88.49          HD  
ATOM    328 HD13 ILE A  19     251.116 121.866 182.139  1.00 88.49          HD  
ATOM    329  N   PHE A  20     251.947 117.511 178.764  1.00 87.53           N  
ATOM    330  H   PHE A  20     252.318 117.548 179.702  1.00 87.53           H  
ATOM    331  CA  PHE A  20     252.749 116.854 177.737  1.00 87.53           C  
ATOM    332  HA  PHE A  20     252.885 117.550 176.909  1.00 87.53           H  
ATOM    333  C   PHE A  20     252.052 115.611 177.169  1.00 87.53           C  
ATOM    334  CB  PHE A  20     254.129 116.529 178.318  1.00 87.53           C  
ATOM    335  HB2 PHE A  20     254.023 115.833 179.150  1.00 87.53           H  
ATOM    336  HB3 PHE A  20     254.570 117.445 178.711  1.00 87.53           H  
ATOM    337  O   PHE A  20     251.954 115.479 175.949  1.00 87.53           O  
ATOM    338  CG  PHE A  20     255.088 115.941 177.307  1.00 87.53           C  
ATOM    339  CD2 PHE A  20     255.249 114.548 177.206  1.00 87.53           C  
ATOM    340  HD2 PHE A  20     254.691 113.890 177.857  1.00 87.53           H  
ATOM    341  CD1 PHE A  20     255.814 116.794 176.456  1.00 87.53           C  
ATOM    342  HD1 PHE A  20     255.690 117.864 176.531  1.00 87.53           H  
ATOM    343  CE2 PHE A  20     256.137 114.008 176.260  1.00 87.53           C  
ATOM    344  HE2 PHE A  20     256.260 112.937 176.189  1.00 87.53           H  
ATOM    345  CE1 PHE A  20     256.704 116.254 175.511  1.00 87.53           C  
ATOM    346  HE1 PHE A  20     257.265 116.911 174.863  1.00 87.53           H  
ATOM    347  CZ  PHE A  20     256.866 114.861 175.414  1.00 87.53           C  
ATOM    348  HZ  PHE A  20     257.555 114.443 174.694  1.00 87.53           H  
ATOM    349  N   LEU A  21     251.505 114.735 178.022  1.00 87.67           N  
ATOM    350  H   LEU A  21     251.614 114.899 179.012  1.00 87.67           H  
ATOM    351  CA  LEU A  21     250.740 113.560 177.588  1.00 87.67           C  
ATOM    352  HA  LEU A  21     251.336 112.999 176.868  1.00 87.67           H  
ATOM    353  C   LEU A  21     249.450 113.959 176.861  1.00 87.67           C  
ATOM    354  CB  LEU A  21     250.398 112.643 178.779  1.00 87.67           C  
ATOM    355  HB2 LEU A  21     249.486 112.104 178.520  1.00 87.67           H  
ATOM    356  HB3 LEU A  21     250.177 113.235 179.667  1.00 87.67           H  
ATOM    357  O   LEU A  21     249.133 113.381 175.823  1.00 87.67           O  
ATOM    358  CG  LEU A  21     251.472 111.585 179.089  1.00 87.67           C  
ATOM    359  HG  LEU A  21     251.885 111.201 178.156  1.00 87.67           H  
ATOM    360  CD1 LEU A  21     252.605 112.131 179.948  1.00 87.67           C  
ATOM    361 HD11 LEU A  21     253.342 111.349 180.133  1.00 87.67          HD  
ATOM    362 HD12 LEU A  21     252.192 112.471 180.898  1.00 87.67          HD  
ATOM    363 HD13 LEU A  21     253.092 112.962 179.440  1.00 87.67          HD  
ATOM    364  CD2 LEU A  21     250.853 110.412 179.850  1.00 87.67           C  
ATOM    365 HD21 LEU A  21     251.616 109.666 180.068  1.00 87.67          HD  
ATOM    366 HD22 LEU A  21     250.415 110.762 180.785  1.00 87.67          HD  
ATOM    367 HD23 LEU A  21     250.077 109.947 179.243  1.00 87.67          HD  
ATOM    368  N   ALA A  22     248.729 114.961 177.364  1.00 84.68           N  
ATOM    369  H   ALA A  22     249.010 115.375 178.241  1.00 84.68           H  
ATOM    370  CA  ALA A  22     247.516 115.455 176.720  1.00 84.68           C  
ATOM    371  HA  ALA A  22     246.834 114.619 176.570  1.00 84.68           H  
ATOM    372  C   ALA A  22     247.808 116.063 175.339  1.00 84.68           C  
ATOM    373  CB  ALA A  22     246.843 116.466 177.655  1.00 84.68           C  
ATOM    374  HB1 ALA A  22     246.607 115.989 178.607  1.00 84.68           H  
ATOM    375  HB2 ALA A  22     245.919 116.824 177.202  1.00 84.68           H  
ATOM    376  HB3 ALA A  22     247.506 117.312 177.833  1.00 84.68           H  
ATOM    377  O   ALA A  22     247.045 115.856 174.401  1.00 84.68           O  
ATOM    378  N   SER A  23     248.932 116.773 175.187  1.00 83.95           N  
ATOM    379  H   SER A  23     249.494 116.950 176.007  1.00 83.95           H  
ATOM    380  CA  SER A  23     249.369 117.338 173.903  1.00 83.95           C  
ATOM    381  HA  SER A  23     248.519 117.841 173.441  1.00 83.95           H  
ATOM    382  C   SER A  23     249.866 116.271 172.917  1.00 83.95           C  
ATOM    383  CB  SER A  23     250.468 118.370 174.164  1.00 83.95           C  
ATOM    384  HB2 SER A  23     251.375 117.862 174.493  1.00 83.95           H  
ATOM    385  HB3 SER A  23     250.146 119.050 174.953  1.00 83.95           H  
ATOM    386  O   SER A  23     249.713 116.429 171.703  1.00 83.95           O  
ATOM    387  OG  SER A  23     250.737 119.124 172.999  1.00 83.95           O  
ATOM    388  HG  SER A  23     250.010 119.736 172.870  1.00 83.95           H  
ATOM    389  N   ALA A  24     250.431 115.174 173.431  1.00 86.88           N  
ATOM    390  H   ALA A  24     250.576 115.130 174.430  1.00 86.88           H  
ATOM    391  CA  ALA A  24     250.913 114.053 172.631  1.00 86.88           C  
ATOM    392  HA  ALA A  24     251.536 114.448 171.829  1.00 86.88           H  
ATOM    393  C   ALA A  24     249.780 113.251 171.978  1.00 86.88           C  
ATOM    394  CB  ALA A  24     251.769 113.153 173.533  1.00 86.88           C  
ATOM    395  HB1 ALA A  24     252.606 113.722 173.938  1.00 86.88           H  
ATOM    396  HB2 ALA A  24     251.169 112.760 174.354  1.00 86.88           H  
ATOM    397  HB3 ALA A  24     252.158 112.316 172.954  1.00 86.88           H  
ATOM    398  O   ALA A  24     249.970 112.660 170.916  1.00 86.88           O  
ATOM    399  N   ILE A  25     248.600 113.222 172.594  1.00 88.59           N  
ATOM    400  H   ILE A  25     248.495 113.734 173.457  1.00 88.59           H  
ATOM    401  CA  ILE A  25     247.453 112.477 172.086  1.00 88.59           C  
ATOM    402  HA  ILE A  25     247.809 111.547 171.643  1.00 88.59           H  
ATOM    403  C   ILE A  25     246.754 113.279 170.980  1.00 88.59           C  
ATOM    404  CB  ILE A  25     246.522 112.105 173.255  1.00 88.59           C  
ATOM    405  HB  ILE A  25     246.262 113.005 173.812  1.00 88.59           H  
ATOM    406  O   ILE A  25     246.239 114.376 171.205  1.00 88.59           O  
ATOM    407  CG1 ILE A  25     247.214 111.092 174.193  1.00 88.59           C  
ATOM    408 HG12 ILE A  25     248.240 111.404 174.390  1.00 88.59          HG  
ATOM    409 HG13 ILE A  25     247.248 110.128 173.687  1.00 88.59          HG  
ATOM    410  CG2 ILE A  25     245.250 111.469 172.693  1.00 88.59           C  
ATOM    411 HG21 ILE A  25     244.618 111.098 173.500  1.00 88.59          HG  
ATOM    412 HG22 ILE A  25     244.668 112.201 172.135  1.00 88.59          HG  
ATOM    413 HG23 ILE A  25     245.548 110.654 172.033  1.00 88.59          HG  
ATOM    414  CD1 ILE A  25     246.524 110.912 175.551  1.00 88.59           C  
ATOM    415 HD11 ILE A  25     245.538 110.465 175.428  1.00 88.59          HD  
ATOM    416 HD12 ILE A  25     246.428 111.879 176.047  1.00 88.59          HD  
ATOM    417 HD13 ILE A  25     247.128 110.256 176.176  1.00 88.59          HD  
ATOM    418  N   LYS A  26     246.685 112.711 169.773  1.00 88.29           N  
ATOM    419  H   LYS A  26     247.142 111.820 169.640  1.00 88.29           H  
ATOM    420  CA  LYS A  26     245.894 113.239 168.656  1.00 88.29           C  
ATOM    421  HA  LYS A  26     245.311 114.090 169.009  1.00 88.29           H  
ATOM    422  C   LYS A  26     244.886 112.197 168.192  1.00 88.29           C  
ATOM    423  CB  LYS A  26     246.812 113.694 167.510  1.00 88.29           C  
ATOM    424  HB2 LYS A  26     247.506 112.886 167.283  1.00 88.29           H  
ATOM    425  HB3 LYS A  26     246.214 113.874 166.617  1.00 88.29           H  
ATOM    426  O   LYS A  26     245.160 111.001 168.176  1.00 88.29           O  
ATOM    427  CG  LYS A  26     247.621 114.964 167.824  1.00 88.29           C  
ATOM    428  HG2 LYS A  26     248.156 114.839 168.765  1.00 88.29           H  
ATOM    429  HG3 LYS A  26     248.356 115.088 167.028  1.00 88.29           H  
ATOM    430  CD  LYS A  26     246.760 116.234 167.882  1.00 88.29           C  
ATOM    431  HD2 LYS A  26     246.033 116.142 168.689  1.00 88.29           H  
ATOM    432  HD3 LYS A  26     246.236 116.355 166.934  1.00 88.29           H  
ATOM    433  CE  LYS A  26     247.652 117.449 168.149  1.00 88.29           C  
ATOM    434  HE2 LYS A  26     248.433 117.487 167.389  1.00 88.29           H  
ATOM    435  HE3 LYS A  26     248.137 117.306 169.116  1.00 88.29           H  
ATOM    436  NZ  LYS A  26     246.865 118.707 168.149  1.00 88.29           N  
ATOM    437  HZ1 LYS A  26     247.464 119.494 168.352  1.00 88.29           H  
ATOM    438  HZ2 LYS A  26     246.158 118.658 168.868  1.00 88.29           H  
ATOM    439  HZ3 LYS A  26     246.414 118.848 167.257  1.00 88.29           H  
ATOM    440  N   ILE A  27     243.711 112.680 167.809  1.00 90.84           N  
ATOM    441  H   ILE A  27     243.568 113.680 167.823  1.00 90.84           H  
ATOM    442  CA  ILE A  27     242.631 111.870 167.250  1.00 90.84           C  
ATOM    443  HA  ILE A  27     242.965 110.839 167.135  1.00 90.84           H  
ATOM    444  C   ILE A  27     242.331 112.439 165.874  1.00 90.84           C  
ATOM    445  CB  ILE A  27     241.388 111.871 168.164  1.00 90.84           C  
ATOM    446  HB  ILE A  27     241.030 112.896 168.269  1.00 90.84           H  
ATOM    447  O   ILE A  27     242.109 113.642 165.742  1.00 90.84           O  
ATOM    448  CG1 ILE A  27     241.736 111.319 169.561  1.00 90.84           C  
ATOM    449 HG12 ILE A  27     241.920 110.249 169.462  1.00 90.84          HG  
ATOM    450 HG13 ILE A  27     242.641 111.793 169.940  1.00 90.84          HG  
ATOM    451  CG2 ILE A  27     240.275 111.016 167.527  1.00 90.84           C  
ATOM    452 HG21 ILE A  27     239.977 111.428 166.562  1.00 90.84          HG  
ATOM    453 HG22 ILE A  27     240.619 109.992 167.384  1.00 90.84          HG  
ATOM    454 HG23 ILE A  27     239.388 111.008 168.161  1.00 90.84          HG  
ATOM    455  CD1 ILE A  27     240.653 111.544 170.622  1.00 90.84           C  
ATOM    456 HD11 ILE A  27     241.023 111.206 171.590  1.00 90.84          HD  
ATOM    457 HD12 ILE A  27     239.753 110.978 170.380  1.00 90.84          HD  
ATOM    458 HD13 ILE A  27     240.412 112.605 170.687  1.00 90.84          HD  
ATOM    459  N   VAL A  28     242.344 111.580 164.860  1.00 93.60           N  
ATOM    460  H   VAL A  28     242.551 110.610 165.055  1.00 93.60           H  
ATOM    461  CA  VAL A  28     242.027 111.945 163.476  1.00 93.60           C  
ATOM    462  HA  VAL A  28     241.704 112.985 163.433  1.00 93.60           H  
ATOM    463  C   VAL A  28     240.858 111.098 163.001  1.00 93.60           C  
ATOM    464  CB  VAL A  28     243.276 111.814 162.592  1.00 93.60           C  
ATOM    465  HB  VAL A  28     243.703 110.817 162.702  1.00 93.60           H  
ATOM    466  O   VAL A  28     240.754 109.919 163.347  1.00 93.60           O  
ATOM    467  CG1 VAL A  28     243.005 112.073 161.116  1.00 93.60           C  
ATOM    468 HG11 VAL A  28     242.563 113.064 161.015  1.00 93.60          HG  
ATOM    469 HG12 VAL A  28     243.933 112.028 160.547  1.00 93.60          HG  
ATOM    470 HG13 VAL A  28     242.331 111.314 160.719  1.00 93.60          HG  
ATOM    471  CG2 VAL A  28     244.304 112.876 163.001  1.00 93.60           C  
ATOM    472 HG21 VAL A  28     244.534 112.811 164.065  1.00 93.60          HG  
ATOM    473 HG22 VAL A  28     245.216 112.727 162.425  1.00 93.60          HG  
ATOM    474 HG23 VAL A  28     243.909 113.873 162.801  1.00 93.60          HG  
ATOM    475  N   LYS A  29     239.943 111.704 162.246  1.00 94.18           N  
ATOM    476  H   LYS A  29     240.113 112.652 161.942  1.00 94.18           H  
ATOM    477  CA  LYS A  29     238.730 111.025 161.777  1.00 94.18           C  
ATOM    478  HA  LYS A  29     238.333 110.411 162.585  1.00 94.18           H  
ATOM    479  C   LYS A  29     239.039 110.084 160.612  1.00 94.18           C  
ATOM    480  CB  LYS A  29     237.689 112.078 161.397  1.00 94.18           C  
ATOM    481  HB2 LYS A  29     238.100 112.696 160.599  1.00 94.18           H  
ATOM    482  HB3 LYS A  29     236.795 111.583 161.019  1.00 94.18           H  
ATOM    483  O   LYS A  29     240.093 110.172 159.993  1.00 94.18           O  
ATOM    484  CG  LYS A  29     237.306 112.960 162.598  1.00 94.18           C  
ATOM    485  HG2 LYS A  29     236.805 112.363 163.360  1.00 94.18           H  
ATOM    486  HG3 LYS A  29     238.188 113.434 163.026  1.00 94.18           H  
ATOM    487  CD  LYS A  29     236.376 114.046 162.084  1.00 94.18           C  
ATOM    488  HD2 LYS A  29     236.882 114.529 161.247  1.00 94.18           H  
ATOM    489  HD3 LYS A  29     235.456 113.573 161.739  1.00 94.18           H  
ATOM    490  CE  LYS A  29     236.033 115.113 163.117  1.00 94.18           C  
ATOM    491  HE2 LYS A  29     236.928 115.334 163.698  1.00 94.18           H  
ATOM    492  HE3 LYS A  29     235.262 114.734 163.788  1.00 94.18           H  
ATOM    493  NZ  LYS A  29     235.587 116.333 162.405  1.00 94.18           N  
ATOM    494  HZ1 LYS A  29     235.263 117.049 163.040  1.00 94.18           H  
ATOM    495  HZ2 LYS A  29     234.881 116.109 161.719  1.00 94.18           H  
ATOM    496  HZ3 LYS A  29     236.368 116.694 161.874  1.00 94.18           H  
ATOM    497  N   GLU A  30     238.105 109.194 160.283  1.00 92.74           N  
ATOM    498  H   GLU A  30     237.263 109.139 160.839  1.00 92.74           H  
ATOM    499  CA  GLU A  30     238.284 108.200 159.213  1.00 92.74           C  
ATOM    500  HA  GLU A  30     239.092 107.520 159.485  1.00 92.74           H  
ATOM    501  C   GLU A  30     238.659 108.818 157.859  1.00 92.74           C  
ATOM    502  CB  GLU A  30     237.031 107.336 159.117  1.00 92.74           C  
ATOM    503  HB2 GLU A  30     236.201 107.927 158.730  1.00 92.74           H  
ATOM    504  HB3 GLU A  30     236.786 106.989 160.121  1.00 92.74           H  
ATOM    505  O   GLU A  30     239.568 108.330 157.179  1.00 92.74           O  
ATOM    506  CG  GLU A  30     237.289 106.122 158.214  1.00 92.74           C  
ATOM    507  HG2 GLU A  30     238.211 105.638 158.533  1.00 92.74           H  
ATOM    508  HG3 GLU A  30     237.423 106.465 157.188  1.00 92.74           H  
ATOM    509  CD  GLU A  30     236.153 105.096 158.257  1.00 92.74           C  
ATOM    510  OE1 GLU A  30     236.316 104.068 157.569  1.00 92.74           O  
ATOM    511  OE2 GLU A  30     235.163 105.348 158.981  1.00 92.74           O  
ATOM    512  N   TYR A  31     238.007 109.935 157.532  1.00 93.92           N  
ATOM    513  H   TYR A  31     237.310 110.273 158.181  1.00 93.92           H  
ATOM    514  CA  TYR A  31     238.180 110.696 156.299  1.00 93.92           C  
ATOM    515  HA  TYR A  31     238.358 109.990 155.488  1.00 93.92           H  
ATOM    516  C   TYR A  31     239.381 111.655 156.300  1.00 93.92           C  
ATOM    517  CB  TYR A  31     236.864 111.421 156.000  1.00 93.92           C  
ATOM    518  HB2 TYR A  31     237.002 111.982 155.076  1.00 93.92           H  
ATOM    519  HB3 TYR A  31     236.099 110.671 155.799  1.00 93.92           H  
ATOM    520  O   TYR A  31     239.586 112.385 155.337  1.00 93.92           O  
ATOM    521  CG  TYR A  31     236.355 112.368 157.076  1.00 93.92           C  
ATOM    522  CD2 TYR A  31     235.317 111.952 157.933  1.00 93.92           C  
ATOM    523  HD2 TYR A  31     234.909 110.956 157.837  1.00 93.92           H  
ATOM    524  CD1 TYR A  31     236.869 113.676 157.189  1.00 93.92           C  
ATOM    525  HD1 TYR A  31     237.649 114.007 156.520  1.00 93.92           H  
ATOM    526  CE2 TYR A  31     234.769 112.848 158.869  1.00 93.92           C  
ATOM    527  HE2 TYR A  31     233.942 112.528 159.484  1.00 93.92           H  
ATOM    528  CE1 TYR A  31     236.355 114.564 158.157  1.00 93.92           C  
ATOM    529  HE1 TYR A  31     236.760 115.561 158.242  1.00 93.92           H  
ATOM    530  OH  TYR A  31     234.656 115.035 159.817  1.00 93.92           O  
ATOM    531  HH  TYR A  31     233.811 114.659 160.071  1.00 93.92           H  
ATOM    532  CZ  TYR A  31     235.274 114.163 158.970  1.00 93.92           C  
ATOM    533  N   GLU A  32     240.190 111.654 157.357  1.00 95.13           N  
ATOM    534  H   GLU A  32     240.021 110.989 158.098  1.00 95.13           H  
ATOM    535  CA  GLU A  32     241.369 112.503 157.500  1.00 95.13           C  
ATOM    536  HA  GLU A  32     241.487 113.134 156.620  1.00 95.13           H  
ATOM    537  C   GLU A  32     242.640 111.646 157.639  1.00 95.13           C  
ATOM    538  CB  GLU A  32     241.189 113.418 158.722  1.00 95.13           C  
ATOM    539  HB2 GLU A  32     240.880 112.778 159.548  1.00 95.13           H  
ATOM    540  HB3 GLU A  32     242.152 113.873 158.954  1.00 95.13           H  
ATOM    541  O   GLU A  32     242.615 110.483 158.063  1.00 95.13           O  
ATOM    542  CG  GLU A  32     240.159 114.549 158.580  1.00 95.13           C  
ATOM    543  HG2 GLU A  32     239.249 114.128 158.154  1.00 95.13           H  
ATOM    544  HG3 GLU A  32     240.549 115.295 157.887  1.00 95.13           H  
ATOM    545  CD  GLU A  32     239.796 115.215 159.926  1.00 95.13           C  
ATOM    546  OE1 GLU A  32     238.989 116.176 159.913  1.00 95.13           O  
ATOM    547  OE2 GLU A  32     240.240 114.722 160.993  1.00 95.13           O  
ATOM    548  N   ARG A  33     243.794 112.219 157.294  1.00 94.75           N  
ATOM    549  H   ARG A  33     243.751 113.136 156.873  1.00 94.75           H  
ATOM    550  CA  ARG A  33     245.115 111.625 157.552  1.00 94.75           C  
ATOM    551  HA  ARG A  33     245.014 110.843 158.304  1.00 94.75           H  
ATOM    552  C   ARG A  33     246.058 112.657 158.135  1.00 94.75           C  
ATOM    553  CB  ARG A  33     245.703 111.027 156.265  1.00 94.75           C  
ATOM    554  HB2 ARG A  33     245.668 111.779 155.478  1.00 94.75           H  
ATOM    555  HB3 ARG A  33     246.749 110.764 156.433  1.00 94.75           H  
ATOM    556  O   ARG A  33     246.109 113.789 157.666  1.00 94.75           O  
ATOM    557  CG  ARG A  33     244.962 109.774 155.783  1.00 94.75           C  
ATOM    558  HG2 ARG A  33     245.350 109.512 154.799  1.00 94.75           H  
ATOM    559  HG3 ARG A  33     243.900 110.003 155.701  1.00 94.75           H  
ATOM    560  CD  ARG A  33     245.148 108.565 156.706  1.00 94.75           C  
ATOM    561  HD2 ARG A  33     244.838 108.823 157.718  1.00 94.75           H  
ATOM    562  HD3 ARG A  33     246.209 108.313 156.739  1.00 94.75           H  
ATOM    563  NE  ARG A  33     244.388 107.390 156.237  1.00 94.75           N  
ATOM    564  HE  ARG A  33     244.819 106.818 155.524  1.00 94.75           H  
ATOM    565  NH1 ARG A  33     242.491 107.725 157.498  1.00 94.75           N  
ATOM    566 HH11 ARG A  33     242.801 108.650 157.763  1.00 94.75          HH  
ATOM    567 HH12 ARG A  33     241.488 107.614 157.545  1.00 94.75          HH  
ATOM    568  NH2 ARG A  33     242.622 105.949 156.177  1.00 94.75           N  
ATOM    569 HH21 ARG A  33     243.073 105.387 155.468  1.00 94.75          HH  
ATOM    570 HH22 ARG A  33     241.673 105.742 156.450  1.00 94.75          HH  
ATOM    571  CZ  ARG A  33     243.180 107.032 156.640  1.00 94.75           C  
ATOM    572  N   ALA A  34     246.838 112.250 159.132  1.00 95.16           N  
ATOM    573  H   ALA A  34     246.763 111.294 159.446  1.00 95.16           H  
ATOM    574  CA  ALA A  34     247.885 113.092 159.700  1.00 95.16           C  
ATOM    575  HA  ALA A  34     247.664 114.140 159.496  1.00 95.16           H  
ATOM    576  C   ALA A  34     249.240 112.768 159.073  1.00 95.16           C  
ATOM    577  CB  ALA A  34     247.906 112.932 161.217  1.00 95.16           C  
ATOM    578  HB1 ALA A  34     247.865 111.877 161.487  1.00 95.16           H  
ATOM    579  HB2 ALA A  34     247.056 113.469 161.639  1.00 95.16           H  
ATOM    580  HB3 ALA A  34     248.822 113.366 161.619  1.00 95.16           H  
ATOM    581  O   ALA A  34     249.779 111.680 159.272  1.00 95.16           O  
ATOM    582  N   VAL A  35     249.809 113.731 158.354  1.00 94.01           N  
ATOM    583  H   VAL A  35     249.298 114.592 158.226  1.00 94.01           H  
ATOM    584  CA  VAL A  35     251.185 113.682 157.854  1.00 94.01           C  
ATOM    585  HA  VAL A  35     251.442 112.653 157.603  1.00 94.01           H  
ATOM    586  C   VAL A  35     252.113 114.166 158.959  1.00 94.01           C  
ATOM    587  CB  VAL A  35     251.352 114.535 156.586  1.00 94.01           C  
ATOM    588  HB  VAL A  35     251.165 115.582 156.822  1.00 94.01           H  
ATOM    589  O   VAL A  35     252.006 115.309 159.406  1.00 94.01           O  
ATOM    590  CG1 VAL A  35     252.772 114.400 156.020  1.00 94.01           C  
ATOM    591 HG11 VAL A  35     252.998 113.356 155.807  1.00 94.01          HG  
ATOM    592 HG12 VAL A  35     253.503 114.791 156.729  1.00 94.01          HG  
ATOM    593 HG13 VAL A  35     252.855 114.979 155.100  1.00 94.01          HG  
ATOM    594  CG2 VAL A  35     250.364 114.103 155.502  1.00 94.01           C  
ATOM    595 HG21 VAL A  35     250.527 113.061 155.226  1.00 94.01          HG  
ATOM    596 HG22 VAL A  35     250.509 114.740 154.630  1.00 94.01          HG  
ATOM    597 HG23 VAL A  35     249.337 114.240 155.840  1.00 94.01          HG  
ATOM    598  N   ILE A  36     253.007 113.292 159.422  1.00 94.03           N  
ATOM    599  H   ILE A  36     253.054 112.376 158.997  1.00 94.03           H  
ATOM    600  CA  ILE A  36     253.894 113.583 160.551  1.00 94.03           C  
ATOM    601  HA  ILE A  36     253.483 114.431 161.097  1.00 94.03           H  
ATOM    602  C   ILE A  36     255.278 113.991 160.049  1.00 94.03           C  
ATOM    603  CB  ILE A  36     253.952 112.414 161.558  1.00 94.03           C  
ATOM    604  HB  ILE A  36     254.363 111.538 161.056  1.00 94.03           H  
ATOM    605  O   ILE A  36     255.948 113.247 159.325  1.00 94.03           O  
ATOM    606  CG1 ILE A  36     252.527 112.081 162.056  1.00 94.03           C  
ATOM    607 HG12 ILE A  36     252.087 112.969 162.511  1.00 94.03          HG  
ATOM    608 HG13 ILE A  36     251.903 111.789 161.213  1.00 94.03          HG  
ATOM    609  CG2 ILE A  36     254.872 112.786 162.740  1.00 94.03           C  
ATOM    610 HG21 ILE A  36     254.975 111.952 163.435  1.00 94.03          HG  
ATOM    611 HG22 ILE A  36     255.880 113.021 162.396  1.00 94.03          HG  
ATOM    612 HG23 ILE A  36     254.466 113.645 163.275  1.00 94.03          HG  
ATOM    613  CD1 ILE A  36     252.476 110.940 163.072  1.00 94.03           C  
ATOM    614 HD11 ILE A  36     252.930 110.042 162.653  1.00 94.03          HD  
ATOM    615 HD12 ILE A  36     252.997 111.212 163.989  1.00 94.03          HD  
ATOM    616 HD13 ILE A  36     251.432 110.760 163.334  1.00 94.03          HD  
ATOM    617  N   PHE A  37     255.730 115.149 160.520  1.00 93.56           N  
ATOM    618  H   PHE A  37     255.097 115.698 161.084  1.00 93.56           H  
ATOM    619  CA  PHE A  37     257.073 115.679 160.331  1.00 93.56           C  
ATOM    620  HA  PHE A  37     257.582 115.116 159.548  1.00 93.56           H  
ATOM    621  C   PHE A  37     257.854 115.563 161.632  1.00 93.56           C  
ATOM    622  CB  PHE A  37     256.992 117.144 159.893  1.00 93.56           C  
ATOM    623  HB2 PHE A  37     258.003 117.546 159.824  1.00 93.56           H  
ATOM    624  HB3 PHE A  37     256.458 117.721 160.647  1.00 93.56           H  
ATOM    625  O   PHE A  37     257.527 116.248 162.597  1.00 93.56           O  
ATOM    626  CG  PHE A  37     256.305 117.328 158.563  1.00 93.56           C  
ATOM    627  CD1 PHE A  37     257.059 117.260 157.378  1.00 93.56           C  
ATOM    628  HD1 PHE A  37     258.127 117.108 157.414  1.00 93.56           H  
ATOM    629  CD2 PHE A  37     254.913 117.525 158.508  1.00 93.56           C  
ATOM    630  HD2 PHE A  37     254.326 117.553 159.415  1.00 93.56           H  
ATOM    631  CE1 PHE A  37     256.418 117.391 156.136  1.00 93.56           C  
ATOM    632  HE1 PHE A  37     256.993 117.347 155.223  1.00 93.56           H  
ATOM    633  CE2 PHE A  37     254.273 117.637 157.263  1.00 93.56           C  
ATOM    634  HE2 PHE A  37     253.200 117.752 157.214  1.00 93.56           H  
ATOM    635  CZ  PHE A  37     255.027 117.561 156.079  1.00 93.56           C  
ATOM    636  HZ  PHE A  37     254.540 117.619 155.117  1.00 93.56           H  
ATOM    637  N   ARG A  38     258.909 114.749 161.659  1.00 91.90           N  
ATOM    638  H   ARG A  38     259.150 114.274 160.801  1.00 91.90           H  
ATOM    639  CA  ARG A  38     259.850 114.651 162.780  1.00 91.90           C  
ATOM    640  HA  ARG A  38     259.406 115.096 163.671  1.00 91.90           H  
ATOM    641  C   ARG A  38     261.115 115.421 162.435  1.00 91.90           C  
ATOM    642  CB  ARG A  38     260.131 113.175 163.079  1.00 91.90           C  
ATOM    643  HB2 ARG A  38     260.602 112.717 162.210  1.00 91.90           H  
ATOM    644  HB3 ARG A  38     259.179 112.679 163.267  1.00 91.90           H  
ATOM    645  O   ARG A  38     261.828 115.027 161.515  1.00 91.90           O  
ATOM    646  CG  ARG A  38     261.037 112.987 164.305  1.00 91.90           C  
ATOM    647  HG2 ARG A  38     261.971 113.530 164.157  1.00 91.90           H  
ATOM    648  HG3 ARG A  38     260.543 113.382 165.193  1.00 91.90           H  
ATOM    649  CD  ARG A  38     261.378 111.508 164.520  1.00 91.90           C  
ATOM    650  HD2 ARG A  38     261.836 111.118 163.611  1.00 91.90           H  
ATOM    651  HD3 ARG A  38     262.101 111.438 165.333  1.00 91.90           H  
ATOM    652  NE  ARG A  38     260.189 110.710 164.867  1.00 91.90           N  
ATOM    653  HE  ARG A  38     259.347 111.193 165.145  1.00 91.90           H  
ATOM    654  NH1 ARG A  38     261.103 108.607 164.725  1.00 91.90           N  
ATOM    655 HH11 ARG A  38     261.991 109.015 164.471  1.00 91.90          HH  
ATOM    656 HH12 ARG A  38     260.998 107.607 164.823  1.00 91.90          HH  
ATOM    657  NH2 ARG A  38     258.966 108.888 165.339  1.00 91.90           N  
ATOM    658 HH21 ARG A  38     258.259 109.556 165.608  1.00 91.90          HH  
ATOM    659 HH22 ARG A  38     258.861 107.905 165.553  1.00 91.90          HH  
ATOM    660  CZ  ARG A  38     260.098 109.402 164.968  1.00 91.90           C  
ATOM    661  N   LEU A  39     261.390 116.514 163.151  1.00 89.69           N  
ATOM    662  H   LEU A  39     260.774 116.737 163.919  1.00 89.69           H  
ATOM    663  CA  LEU A  39     262.569 117.366 162.913  1.00 89.69           C  
ATOM    664  HA  LEU A  39     262.407 118.311 163.431  1.00 89.69           H  
ATOM    665  C   LEU A  39     262.753 117.744 161.423  1.00 89.69           C  
ATOM    666  CB  LEU A  39     263.818 116.697 163.525  1.00 89.69           C  
ATOM    667  HB2 LEU A  39     263.934 115.704 163.088  1.00 89.69           H  
ATOM    668  HB3 LEU A  39     264.701 117.273 163.245  1.00 89.69           H  
ATOM    669  O   LEU A  39     263.857 117.715 160.886  1.00 89.69           O  
ATOM    670  CG  LEU A  39     263.801 116.572 165.056  1.00 89.69           C  
ATOM    671  HG  LEU A  39     262.904 116.048 165.383  1.00 89.69           H  
ATOM    672  CD1 LEU A  39     265.018 115.767 165.512  1.00 89.69           C  
ATOM    673 HD11 LEU A  39     265.936 116.282 165.230  1.00 89.69          HD  
ATOM    674 HD12 LEU A  39     265.003 114.779 165.053  1.00 89.69          HD  
ATOM    675 HD13 LEU A  39     264.996 115.648 166.595  1.00 89.69          HD  
ATOM    676  CD2 LEU A  39     263.850 117.954 165.712  1.00 89.69           C  
ATOM    677 HD21 LEU A  39     264.565 118.593 165.192  1.00 89.69          HD  
ATOM    678 HD22 LEU A  39     262.863 118.417 165.688  1.00 89.69          HD  
ATOM    679 HD23 LEU A  39     264.184 117.867 166.745  1.00 89.69          HD  
ATOM    680  N   GLY A  40     261.647 118.042 160.733  1.00 85.58           N  
ATOM    681  H   GLY A  40     260.766 118.018 161.226  1.00 85.58           H  
ATOM    682  CA  GLY A  40     261.639 118.412 159.311  1.00 85.58           C  
ATOM    683  HA2 GLY A  40     260.753 119.014 159.108  1.00 85.58           H  
ATOM    684  HA3 GLY A  40     262.514 119.025 159.099  1.00 85.58           H  
ATOM    685  C   GLY A  40     261.645 117.246 158.317  1.00 85.58           C  
ATOM    686  O   GLY A  40     261.426 117.474 157.132  1.00 85.58           O  
ATOM    687  N   ARG A  41     261.828 115.996 158.760  1.00 91.12           N  
ATOM    688  H   ARG A  41     261.982 115.852 159.748  1.00 91.12           H  
ATOM    689  CA  ARG A  41     261.713 114.809 157.900  1.00 91.12           C  
ATOM    690  HA  ARG A  41     261.883 115.105 156.864  1.00 91.12           H  
ATOM    691  C   ARG A  41     260.313 114.219 157.971  1.00 91.12           C  
ATOM    692  CB  ARG A  41     262.763 113.757 158.271  1.00 91.12           C  
ATOM    693  HB2 ARG A  41     262.648 113.483 159.320  1.00 91.12           H  
ATOM    694  HB3 ARG A  41     262.598 112.867 157.663  1.00 91.12           H  
ATOM    695  O   ARG A  41     259.722 114.133 159.045  1.00 91.12           O  
ATOM    696  CG  ARG A  41     264.186 114.268 158.023  1.00 91.12           C  
ATOM    697  HG2 ARG A  41     264.388 115.124 158.667  1.00 91.12           H  
ATOM    698  HG3 ARG A  41     264.288 114.573 156.982  1.00 91.12           H  
ATOM    699  CD  ARG A  41     265.197 113.163 158.330  1.00 91.12           C  
ATOM    700  HD2 ARG A  41     265.057 112.844 159.363  1.00 91.12           H  
ATOM    701  HD3 ARG A  41     265.007 112.317 157.669  1.00 91.12           H  
ATOM    702  NE  ARG A  41     266.579 113.637 158.141  1.00 91.12           N  
ATOM    703  HE  ARG A  41     266.692 114.549 157.719  1.00 91.12           H  
ATOM    704  NH1 ARG A  41     267.647 111.811 159.033  1.00 91.12           N  
ATOM    705 HH11 ARG A  41     268.503 111.330 159.269  1.00 91.12          HH  
ATOM    706 HH12 ARG A  41     266.753 111.361 159.162  1.00 91.12          HH  
ATOM    707  NH2 ARG A  41     268.850 113.532 158.276  1.00 91.12           N  
ATOM    708 HH21 ARG A  41     268.924 114.439 157.839  1.00 91.12          HH  
ATOM    709 HH22 ARG A  41     269.693 113.035 158.527  1.00 91.12          HH  
ATOM    710  CZ  ARG A  41     267.681 112.995 158.483  1.00 91.12           C  
ATOM    711  N   VAL A  42     259.800 113.769 156.835  1.00 91.85           N  
ATOM    712  H   VAL A  42     260.343 113.844 155.987  1.00 91.85           H  
ATOM    713  CA  VAL A  42     258.525 113.053 156.777  1.00 91.85           C  
ATOM    714  HA  VAL A  42     257.787 113.571 157.391  1.00 91.85           H  
ATOM    715  C   VAL A  42     258.726 111.645 157.321  1.00 91.85           C  
ATOM    716  CB  VAL A  42     257.998 113.000 155.341  1.00 91.85           C  
ATOM    717  HB  VAL A  42     258.731 112.499 154.709  1.00 91.85           H  
ATOM    718  O   VAL A  42     259.553 110.897 156.807  1.00 91.85           O  
ATOM    719  CG1 VAL A  42     256.676 112.233 155.271  1.00 91.85           C  
ATOM    720 HG11 VAL A  42     256.330 112.239 154.237  1.00 91.85          HG  
ATOM    721 HG12 VAL A  42     256.823 111.190 155.553  1.00 91.85          HG  
ATOM    722 HG13 VAL A  42     255.925 112.694 155.912  1.00 91.85          HG  
ATOM    723  CG2 VAL A  42     257.764 114.406 154.785  1.00 91.85           C  
ATOM    724 HG21 VAL A  42     257.583 114.311 153.714  1.00 91.85          HG  
ATOM    725 HG22 VAL A  42     256.900 114.860 155.269  1.00 91.85          HG  
ATOM    726 HG23 VAL A  42     258.638 115.042 154.915  1.00 91.85          HG  
ATOM    727  N   VAL A  43     257.970 111.283 158.355  1.00 89.87           N  
ATOM    728  H   VAL A  43     257.339 111.967 158.748  1.00 89.87           H  
ATOM    729  CA  VAL A  43     257.951 109.907 158.888  1.00 89.87           C  
ATOM    730  HA  VAL A  43     258.915 109.434 158.698  1.00 89.87           H  
ATOM    731  C   VAL A  43     256.898 109.065 158.164  1.00 89.87           C  
ATOM    732  CB  VAL A  43     257.719 109.916 160.410  1.00 89.87           C  
ATOM    733  HB  VAL A  43     256.743 110.356 160.622  1.00 89.87           H  
ATOM    734  O   VAL A  43     257.070 107.861 158.007  1.00 89.87           O  
ATOM    735  CG1 VAL A  43     257.762 108.510 161.023  1.00 89.87           C  
ATOM    736 HG11 VAL A  43     257.657 108.571 162.106  1.00 89.87          HG  
ATOM    737 HG12 VAL A  43     258.707 108.026 160.776  1.00 89.87          HG  
ATOM    738 HG13 VAL A  43     256.944 107.905 160.634  1.00 89.87          HG  
ATOM    739  CG2 VAL A  43     258.790 110.748 161.124  1.00 89.87           C  
ATOM    740 HG21 VAL A  43     258.718 111.791 160.815  1.00 89.87          HG  
ATOM    741 HG22 VAL A  43     258.633 110.696 162.200  1.00 89.87          HG  
ATOM    742 HG23 VAL A  43     259.782 110.369 160.880  1.00 89.87          HG  
ATOM    743  N   GLY A  44     255.817 109.702 157.709  1.00 90.17           N  
ATOM    744  H   GLY A  44     255.729 110.689 157.908  1.00 90.17           H  
ATOM    745  CA  GLY A  44     254.730 109.076 156.963  1.00 90.17           C  
ATOM    746  HA2 GLY A  44     254.905 109.208 155.895  1.00 90.17           H  
ATOM    747  HA3 GLY A  44     254.701 108.006 157.171  1.00 90.17           H  
ATOM    748  C   GLY A  44     253.367 109.671 157.314  1.00 90.17           C  
ATOM    749  O   GLY A  44     253.263 110.599 158.123  1.00 90.17           O  
ATOM    750  N   ALA A  45     252.321 109.114 156.708  1.00 91.79           N  
ATOM    751  H   ALA A  45     252.480 108.350 156.067  1.00 91.79           H  
ATOM    752  CA  ALA A  45     250.937 109.406 157.060  1.00 91.79           C  
ATOM    753  HA  ALA A  45     250.885 110.393 157.518  1.00 91.79           H  
ATOM    754  C   ALA A  45     250.414 108.378 158.072  1.00 91.79           C  
ATOM    755  CB  ALA A  45     250.090 109.453 155.787  1.00 91.79           C  
ATOM    756  HB1 ALA A  45     249.049 109.644 156.046  1.00 91.79           H  
ATOM    757  HB2 ALA A  45     250.156 108.504 155.254  1.00 91.79           H  
ATOM    758  HB3 ALA A  45     250.449 110.258 155.145  1.00 91.79           H  
ATOM    759  O   ALA A  45     250.586 107.172 157.891  1.00 91.79           O  
ATOM    760  N   ARG A  46     249.762 108.844 159.140  1.00 91.83           N  
ATOM    761  H   ARG A  46     249.658 109.845 159.228  1.00 91.83           H  
ATOM    762  CA  ARG A  46     249.051 107.985 160.095  1.00 91.83           C  
ATOM    763  HA  ARG A  46     249.461 106.978 160.023  1.00 91.83           H  
ATOM    764  C   ARG A  46     247.580 107.863 159.720  1.00 91.83           C  
ATOM    765  CB  ARG A  46     249.227 108.485 161.536  1.00 91.83           C  
ATOM    766  HB2 ARG A  46     248.937 109.534 161.589  1.00 91.83           H  
ATOM    767  HB3 ARG A  46     248.560 107.926 162.192  1.00 91.83           H  
ATOM    768  O   ARG A  46     246.964 108.826 159.257  1.00 91.83           O  
ATOM    769  CG  ARG A  46     250.659 108.335 162.063  1.00 91.83           C  
ATOM    770  HG2 ARG A  46     251.335 108.915 161.434  1.00 91.83           H  
ATOM    771  HG3 ARG A  46     250.668 108.737 163.076  1.00 91.83           H  
ATOM    772  CD  ARG A  46     251.155 106.887 162.141  1.00 91.83           C  
ATOM    773  HD2 ARG A  46     250.409 106.303 162.680  1.00 91.83           H  
ATOM    774  HD3 ARG A  46     251.261 106.486 161.133  1.00 91.83           H  
ATOM    775  NE  ARG A  46     252.459 106.813 162.829  1.00 91.83           N  
ATOM    776  HE  ARG A  46     253.051 107.628 162.755  1.00 91.83           H  
ATOM    777  NH1 ARG A  46     252.245 104.700 163.717  1.00 91.83           N  
ATOM    778 HH11 ARG A  46     251.340 104.612 163.279  1.00 91.83          HH  
ATOM    779 HH12 ARG A  46     252.612 103.941 164.274  1.00 91.83          HH  
ATOM    780  NH2 ARG A  46     254.089 105.887 164.121  1.00 91.83           N  
ATOM    781 HH21 ARG A  46     254.612 106.750 164.071  1.00 91.83          HH  
ATOM    782 HH22 ARG A  46     254.426 105.122 164.687  1.00 91.83          HH  
ATOM    783  CZ  ARG A  46     252.922 105.803 163.547  1.00 91.83           C  
ATOM    784  N   GLY A  47     247.063 106.649 159.916  1.00 90.19           N  
ATOM    785  H   GLY A  47     247.665 105.944 160.315  1.00 90.19           H  
ATOM    786  CA  GLY A  47     245.661 106.293 159.732  1.00 90.19           C  
ATOM    787  HA2 GLY A  47     245.557 105.213 159.833  1.00 90.19           H  
ATOM    788  HA3 GLY A  47     245.341 106.578 158.730  1.00 90.19           H  
ATOM    789  C   GLY A  47     244.730 106.963 160.747  1.00 90.19           C  
ATOM    790  O   GLY A  47     245.179 107.766 161.568  1.00 90.19           O  
ATOM    791  N   PRO A  48     243.432 106.641 160.680  1.00 92.20           N  
ATOM    792  CA  PRO A  48     242.435 107.249 161.540  1.00 92.20           C  
ATOM    793  HA  PRO A  48     242.588 108.326 161.604  1.00 92.20           H  
ATOM    794  C   PRO A  48     242.477 106.655 162.950  1.00 92.20           C  
ATOM    795  CB  PRO A  48     241.128 106.974 160.817  1.00 92.20           C  
ATOM    796  HB2 PRO A  48     240.264 107.002 161.481  1.00 92.20           H  
ATOM    797  HB3 PRO A  48     241.046 107.724 160.029  1.00 92.20           H  
ATOM    798  O   PRO A  48     243.024 105.575 163.174  1.00 92.20           O  
ATOM    799  CG  PRO A  48     241.334 105.600 160.178  1.00 92.20           C  
ATOM    800  HG2 PRO A  48     241.061 104.820 160.890  1.00 92.20           H  
ATOM    801  HG3 PRO A  48     240.757 105.497 159.259  1.00 92.20           H  
ATOM    802  CD  PRO A  48     242.840 105.549 159.912  1.00 92.20           C  
ATOM    803  HD2 PRO A  48     243.234 104.594 160.258  1.00 92.20           H  
ATOM    804  HD3 PRO A  48     243.047 105.657 158.847  1.00 92.20           H  
ATOM    805  N   GLY A  49     241.865 107.363 163.894  1.00 92.82           N  
ATOM    806  H   GLY A  49     241.459 108.251 163.635  1.00 92.82           H  
ATOM    807  CA  GLY A  49     241.814 106.985 165.299  1.00 92.82           C  
ATOM    808  HA2 GLY A  49     240.819 107.200 165.687  1.00 92.82           H  
ATOM    809  HA3 GLY A  49     241.982 105.912 165.397  1.00 92.82           H  
ATOM    810  C   GLY A  49     242.833 107.720 166.166  1.00 92.82           C  
ATOM    811  O   GLY A  49     243.335 108.791 165.815  1.00 92.82           O  
ATOM    812  N   LEU A  50     243.074 107.146 167.344  1.00 89.13           N  
ATOM    813  H   LEU A  50     242.658 106.244 167.522  1.00 89.13           H  
ATOM    814  CA  LEU A  50     243.975 107.670 168.363  1.00 89.13           C  
ATOM    815  HA  LEU A  50     243.875 108.755 168.407  1.00 89.13           H  
ATOM    816  C   LEU A  50     245.424 107.308 168.023  1.00 89.13           C  
ATOM    817  CB  LEU A  50     243.565 107.059 169.717  1.00 89.13           C  
ATOM    818  HB2 LEU A  50     242.484 107.135 169.838  1.00 89.13           H  
ATOM    819  HB3 LEU A  50     243.812 105.997 169.697  1.00 89.13           H  
ATOM    820  O   LEU A  50     245.755 106.132 167.882  1.00 89.13           O  
ATOM    821  CG  LEU A  50     244.253 107.702 170.932  1.00 89.13           C  
ATOM    822  HG  LEU A  50     245.317 107.841 170.746  1.00 89.13           H  
ATOM    823  CD1 LEU A  50     243.603 109.043 171.245  1.00 89.13           C  
ATOM    824 HD11 LEU A  50     243.841 109.329 172.269  1.00 89.13          HD  
ATOM    825 HD12 LEU A  50     242.518 108.953 171.196  1.00 89.13          HD  
ATOM    826 HD13 LEU A  50     243.960 109.796 170.543  1.00 89.13          HD  
ATOM    827  CD2 LEU A  50     244.091 106.820 172.168  1.00 89.13           C  
ATOM    828 HD21 LEU A  50     244.602 107.272 173.017  1.00 89.13          HD  
ATOM    829 HD22 LEU A  50     243.034 106.692 172.406  1.00 89.13          HD  
ATOM    830 HD23 LEU A  50     244.536 105.843 171.980  1.00 89.13          HD  
ATOM    831  N   PHE A  51     246.304 108.302 167.956  1.00 90.05           N  
ATOM    832  H   PHE A  51     245.982 109.254 168.057  1.00 90.05           H  
ATOM    833  CA  PHE A  51     247.744 108.072 167.887  1.00 90.05           C  
ATOM    834  HA  PHE A  51     247.955 107.098 168.327  1.00 90.05           H  
ATOM    835  C   PHE A  51     248.511 109.097 168.717  1.00 90.05           C  
ATOM    836  CB  PHE A  51     248.232 108.033 166.430  1.00 90.05           C  
ATOM    837  HB2 PHE A  51     247.697 107.240 165.906  1.00 90.05           H  
ATOM    838  HB3 PHE A  51     249.289 107.766 166.417  1.00 90.05           H  
ATOM    839  O   PHE A  51     248.015 110.173 169.053  1.00 90.05           O  
ATOM    840  CG  PHE A  51     248.047 109.330 165.676  1.00 90.05           C  
ATOM    841  CD1 PHE A  51     246.822 109.574 165.039  1.00 90.05           C  
ATOM    842  HD1 PHE A  51     246.031 108.839 165.073  1.00 90.05           H  
ATOM    843  CD2 PHE A  51     249.073 110.294 165.616  1.00 90.05           C  
ATOM    844  HD2 PHE A  51     250.020 110.111 166.102  1.00 90.05           H  
ATOM    845  CE1 PHE A  51     246.610 110.784 164.374  1.00 90.05           C  
ATOM    846  HE1 PHE A  51     245.656 110.930 163.887  1.00 90.05           H  
ATOM    847  CE2 PHE A  51     248.854 111.509 164.939  1.00 90.05           C  
ATOM    848  HE2 PHE A  51     249.631 112.256 164.877  1.00 90.05           H  
ATOM    849  CZ  PHE A  51     247.611 111.767 164.345  1.00 90.05           C  
ATOM    850  HZ  PHE A  51     247.424 112.715 163.862  1.00 90.05           H  
ATOM    851  N   PHE A  52     249.749 108.737 169.042  1.00 89.40           N  
ATOM    852  H   PHE A  52     250.102 107.853 168.706  1.00 89.40           H  
ATOM    853  CA  PHE A  52     250.652 109.560 169.830  1.00 89.40           C  
ATOM    854  HA  PHE A  52     250.077 110.333 170.340  1.00 89.40           H  
ATOM    855  C   PHE A  52     251.668 110.244 168.916  1.00 89.40           C  
ATOM    856  CB  PHE A  52     251.319 108.707 170.913  1.00 89.40           C  
ATOM    857  HB2 PHE A  52     252.030 109.330 171.455  1.00 89.40           H  
ATOM    858  HB3 PHE A  52     251.883 107.902 170.442  1.00 89.40           H  
ATOM    859  O   PHE A  52     252.274 109.596 168.060  1.00 89.40           O  
ATOM    860  CG  PHE A  52     250.333 108.117 171.905  1.00 89.40           C  
ATOM    861  CD1 PHE A  52     249.978 108.843 173.057  1.00 89.40           C  
ATOM    862  HD1 PHE A  52     250.409 109.817 173.242  1.00 89.40           H  
ATOM    863  CD2 PHE A  52     249.762 106.851 171.676  1.00 89.40           C  
ATOM    864  HD2 PHE A  52     250.031 106.285 170.796  1.00 89.40           H  
ATOM    865  CE1 PHE A  52     249.077 108.292 173.984  1.00 89.40           C  
ATOM    866  HE1 PHE A  52     248.830 108.834 174.885  1.00 89.40           H  
ATOM    867  CE2 PHE A  52     248.833 106.317 172.587  1.00 89.40           C  
ATOM    868  HE2 PHE A  52     248.389 105.349 172.407  1.00 89.40           H  
ATOM    869  CZ  PHE A  52     248.491 107.038 173.743  1.00 89.40           C  
ATOM    870  HZ  PHE A  52     247.790 106.623 174.452  1.00 89.40           H  
ATOM    871  N   ILE A  53     251.851 111.543 169.123  1.00 89.84           N  
ATOM    872  H   ILE A  53     251.289 111.989 169.833  1.00 89.84           H  
ATOM    873  CA  ILE A  53     252.929 112.346 168.546  1.00 89.84           C  
ATOM    874  HA  ILE A  53     253.569 111.701 167.944  1.00 89.84           H  
ATOM    875  C   ILE A  53     253.794 112.905 169.664  1.00 89.84           C  
ATOM    876  CB  ILE A  53     252.404 113.474 167.635  1.00 89.84           C  
ATOM    877  HB  ILE A  53     253.270 114.013 167.252  1.00 89.84           H  
ATOM    878  O   ILE A  53     253.315 113.141 170.768  1.00 89.84           O  
ATOM    879  CG1 ILE A  53     251.488 114.487 168.365  1.00 89.84           C  
ATOM    880 HG12 ILE A  53     250.549 114.004 168.636  1.00 89.84          HG  
ATOM    881 HG13 ILE A  53     251.971 114.822 169.283  1.00 89.84          HG  
ATOM    882  CG2 ILE A  53     251.683 112.840 166.443  1.00 89.84           C  
ATOM    883 HG21 ILE A  53     250.743 112.409 166.790  1.00 89.84          HG  
ATOM    884 HG22 ILE A  53     252.304 112.050 166.021  1.00 89.84          HG  
ATOM    885 HG23 ILE A  53     251.493 113.587 165.672  1.00 89.84          HG  
ATOM    886  CD1 ILE A  53     251.184 115.739 167.534  1.00 89.84           C  
ATOM    887 HD11 ILE A  53     250.582 116.425 168.129  1.00 89.84          HD  
ATOM    888 HD12 ILE A  53     252.116 116.233 167.262  1.00 89.84          HD  
ATOM    889 HD13 ILE A  53     250.635 115.479 166.630  1.00 89.84          HD  
ATOM    890  N   ILE A  54     255.068 113.150 169.385  1.00 89.50           N  
ATOM    891  H   ILE A  54     255.415 112.876 168.477  1.00 89.50           H  
ATOM    892  CA  ILE A  54     255.960 113.804 170.346  1.00 89.50           C  
ATOM    893  HA  ILE A  54     255.627 113.548 171.352  1.00 89.50           H  
ATOM    894  C   ILE A  54     255.853 115.326 170.142  1.00 89.50           C  
ATOM    895  CB  ILE A  54     257.400 113.271 170.207  1.00 89.50           C  
ATOM    896  HB  ILE A  54     257.799 113.570 169.238  1.00 89.50           H  
ATOM    897  O   ILE A  54     256.475 115.833 169.209  1.00 89.50           O  
ATOM    898  CG1 ILE A  54     257.461 111.726 170.303  1.00 89.50           C  
ATOM    899 HG12 ILE A  54     256.719 111.281 169.640  1.00 89.50          HG  
ATOM    900 HG13 ILE A  54     257.229 111.412 171.321  1.00 89.50          HG  
ATOM    901  CG2 ILE A  54     258.246 113.911 171.323  1.00 89.50           C  
ATOM    902 HG21 ILE A  54     258.355 114.981 171.155  1.00 89.50          HG  
ATOM    903 HG22 ILE A  54     259.236 113.456 171.353  1.00 89.50          HG  
ATOM    904 HG23 ILE A  54     257.774 113.741 172.291  1.00 89.50          HG  
ATOM    905  CD1 ILE A  54     258.813 111.137 169.882  1.00 89.50           C  
ATOM    906 HD11 ILE A  54     259.068 111.477 168.879  1.00 89.50          HD  
ATOM    907 HD12 ILE A  54     258.741 110.049 169.876  1.00 89.50          HD  
ATOM    908 HD13 ILE A  54     259.600 111.425 170.579  1.00 89.50          HD  
ATOM    909  N   PRO A  55     255.125 116.089 170.984  1.00 82.10           N  
ATOM    910  CA  PRO A  55     254.670 117.453 170.661  1.00 82.10           C  
ATOM    911  HA  PRO A  55     254.054 117.412 169.763  1.00 82.10           H  
ATOM    912  C   PRO A  55     255.789 118.478 170.392  1.00 82.10           C  
ATOM    913  CB  PRO A  55     253.783 117.869 171.846  1.00 82.10           C  
ATOM    914  HB2 PRO A  55     253.878 118.928 172.088  1.00 82.10           H  
ATOM    915  HB3 PRO A  55     252.745 117.632 171.613  1.00 82.10           H  
ATOM    916  O   PRO A  55     255.547 119.500 169.758  1.00 82.10           O  
ATOM    917  CG  PRO A  55     254.251 116.981 172.997  1.00 82.10           C  
ATOM    918  HG2 PRO A  55     255.144 117.413 173.450  1.00 82.10           H  
ATOM    919  HG3 PRO A  55     253.470 116.831 173.743  1.00 82.10           H  
ATOM    920  CD  PRO A  55     254.606 115.685 172.282  1.00 82.10           C  
ATOM    921  HD2 PRO A  55     255.342 115.128 172.861  1.00 82.10           H  
ATOM    922  HD3 PRO A  55     253.699 115.095 172.151  1.00 82.10           H  
ATOM    923  N   ILE A  56     257.020 118.215 170.847  1.00 84.75           N  
ATOM    924  H   ILE A  56     257.143 117.361 171.373  1.00 84.75           H  
ATOM    925  CA  ILE A  56     258.183 119.093 170.634  1.00 84.75           C  
ATOM    926  HA  ILE A  56     257.839 120.125 170.557  1.00 84.75           H  
ATOM    927  C   ILE A  56     258.912 118.778 169.319  1.00 84.75           C  
ATOM    928  CB  ILE A  56     259.128 119.000 171.856  1.00 84.75           C  
ATOM    929  HB  ILE A  56     259.370 117.951 172.023  1.00 84.75           H  
ATOM    930  O   ILE A  56     259.355 119.683 168.615  1.00 84.75           O  
ATOM    931  CG1 ILE A  56     258.421 119.554 173.118  1.00 84.75           C  
ATOM    932 HG12 ILE A  56     257.416 119.140 173.198  1.00 84.75          HG  
ATOM    933 HG13 ILE A  56     258.325 120.636 173.030  1.00 84.75          HG  
ATOM    934  CG2 ILE A  56     260.447 119.760 171.612  1.00 84.75           C  
ATOM    935 HG21 ILE A  56     260.242 120.801 171.362  1.00 84.75          HG  
ATOM    936 HG22 ILE A  56     261.086 119.724 172.494  1.00 84.75          HG  
ATOM    937 HG23 ILE A  56     261.008 119.303 170.797  1.00 84.75          HG  
ATOM    938  CD1 ILE A  56     259.146 119.223 174.428  1.00 84.75           C  
ATOM    939 HD11 ILE A  56     258.540 119.559 175.269  1.00 84.75          HD  
ATOM    940 HD12 ILE A  56     259.298 118.146 174.507  1.00 84.75          HD  
ATOM    941 HD13 ILE A  56     260.110 119.731 174.478  1.00 84.75          HD  
ATOM    942  N   PHE A  57     259.053 117.495 168.983  1.00 88.36           N  
ATOM    943  H   PHE A  57     258.570 116.801 169.534  1.00 88.36           H  
ATOM    944  CA  PHE A  57     259.880 117.048 167.857  1.00 88.36           C  
ATOM    945  HA  PHE A  57     260.553 117.852 167.561  1.00 88.36           H  
ATOM    946  C   PHE A  57     259.066 116.696 166.615  1.00 88.36           C  
ATOM    947  CB  PHE A  57     260.733 115.857 168.307  1.00 88.36           C  
ATOM    948  HB2 PHE A  57     260.076 115.043 168.609  1.00 88.36           H  
ATOM    949  HB3 PHE A  57     261.321 115.507 167.459  1.00 88.36           H  
ATOM    950  O   PHE A  57     259.617 116.657 165.511  1.00 88.36           O  
ATOM    951  CG  PHE A  57     261.691 116.189 169.436  1.00 88.36           C  
ATOM    952  CD1 PHE A  57     262.700 117.147 169.239  1.00 88.36           C  
ATOM    953  HD1 PHE A  57     262.764 117.671 168.297  1.00 88.36           H  
ATOM    954  CD2 PHE A  57     261.574 115.561 170.687  1.00 88.36           C  
ATOM    955  HD2 PHE A  57     260.808 114.817 170.850  1.00 88.36           H  
ATOM    956  CE1 PHE A  57     263.602 117.457 170.272  1.00 88.36           C  
ATOM    957  HE1 PHE A  57     264.373 118.196 170.116  1.00 88.36           H  
ATOM    958  CE2 PHE A  57     262.458 115.882 171.731  1.00 88.36           C  
ATOM    959  HE2 PHE A  57     262.367 115.394 172.690  1.00 88.36           H  
ATOM    960  CZ  PHE A  57     263.480 116.824 171.520  1.00 88.36           C  
ATOM    961  HZ  PHE A  57     264.163 117.067 172.319  1.00 88.36           H  
ATOM    962  N   GLU A  58     257.772 116.438 166.792  1.00 92.40           N  
ATOM    963  H   GLU A  58     257.379 116.512 167.719  1.00 92.40           H  
ATOM    964  CA  GLU A  58     256.857 115.997 165.754  1.00 92.40           C  
ATOM    965  HA  GLU A  58     257.417 115.919 164.821  1.00 92.40           H  
ATOM    966  C   GLU A  58     255.728 117.005 165.550  1.00 92.40           C  
ATOM    967  CB  GLU A  58     256.310 114.599 166.053  1.00 92.40           C  
ATOM    968  HB2 GLU A  58     255.791 114.605 167.011  1.00 92.40           H  
ATOM    969  HB3 GLU A  58     255.593 114.335 165.275  1.00 92.40           H  
ATOM    970  O   GLU A  58     255.044 117.412 166.487  1.00 92.40           O  
ATOM    971  CG  GLU A  58     257.431 113.550 166.063  1.00 92.40           C  
ATOM    972  HG2 GLU A  58     258.148 113.780 166.851  1.00 92.40           H  
ATOM    973  HG3 GLU A  58     257.956 113.600 165.109  1.00 92.40           H  
ATOM    974  CD  GLU A  58     256.913 112.126 166.273  1.00 92.40           C  
ATOM    975  OE1 GLU A  58     257.662 111.192 165.894  1.00 92.40           O  
ATOM    976  OE2 GLU A  58     255.801 111.962 166.813  1.00 92.40           O  
ATOM    977  N   LYS A  59     255.508 117.381 164.291  1.00 90.37           N  
ATOM    978  H   LYS A  59     256.116 117.000 163.579  1.00 90.37           H  
ATOM    979  CA  LYS A  59     254.368 118.191 163.860  1.00 90.37           C  
ATOM    980  HA  LYS A  59     253.791 118.495 164.734  1.00 90.37           H  
ATOM    981  C   LYS A  59     253.466 117.338 162.981  1.00 90.37           C  
ATOM    982  CB  LYS A  59     254.846 119.456 163.133  1.00 90.37           C  
ATOM    983  HB2 LYS A  59     255.464 119.172 162.281  1.00 90.37           H  
ATOM    984  HB3 LYS A  59     253.974 119.994 162.761  1.00 90.37           H  
ATOM    985  O   LYS A  59     253.953 116.688 162.062  1.00 90.37           O  
ATOM    986  CG  LYS A  59     255.646 120.382 164.061  1.00 90.37           C  
ATOM    987  HG2 LYS A  59     256.545 119.869 164.404  1.00 90.37           H  
ATOM    988  HG3 LYS A  59     255.034 120.636 164.926  1.00 90.37           H  
ATOM    989  CD  LYS A  59     256.055 121.669 163.334  1.00 90.37           C  
ATOM    990  HD2 LYS A  59     256.669 121.411 162.471  1.00 90.37           H  
ATOM    991  HD3 LYS A  59     255.158 122.190 162.997  1.00 90.37           H  
ATOM    992  CE  LYS A  59     256.848 122.565 164.290  1.00 90.37           C  
ATOM    993  HE2 LYS A  59     257.725 122.017 164.635  1.00 90.37           H  
ATOM    994  HE3 LYS A  59     256.230 122.770 165.164  1.00 90.37           H  
ATOM    995  NZ  LYS A  59     257.257 123.839 163.645  1.00 90.37           N  
ATOM    996  HZ1 LYS A  59     256.445 124.360 163.345  1.00 90.37           H  
ATOM    997  HZ2 LYS A  59     257.774 124.408 164.299  1.00 90.37           H  
ATOM    998  HZ3 LYS A  59     257.845 123.661 162.843  1.00 90.37           H  
ATOM    999  N   ALA A  60     252.167 117.357 163.248  1.00 91.75           N  
ATOM   1000  H   ALA A  60     251.836 117.933 164.010  1.00 91.75           H  
ATOM   1001  CA  ALA A  60     251.168 116.672 162.437  1.00 91.75           C  
ATOM   1002  HA  ALA A  60     251.661 115.981 161.752  1.00 91.75           H  
ATOM   1003  C   ALA A  60     250.382 117.690 161.604  1.00 91.75           C  
ATOM   1004  CB  ALA A  60     250.269 115.836 163.354  1.00 91.75           C  
ATOM   1005  HB1 ALA A  60     250.867 115.085 163.871  1.00 91.75           H  
ATOM   1006  HB2 ALA A  60     249.507 115.336 162.758  1.00 91.75           H  
ATOM   1007  HB3 ALA A  60     249.778 116.478 164.086  1.00 91.75           H  
ATOM   1008  O   ALA A  60     249.821 118.635 162.157  1.00 91.75           O  
ATOM   1009  N   VAL A  61     250.327 117.482 160.289  1.00 93.13           N  
ATOM   1010  H   VAL A  61     250.841 116.701 159.907  1.00 93.13           H  
ATOM   1011  CA  VAL A  61     249.459 118.227 159.367  1.00 93.13           C  
ATOM   1012  HA  VAL A  61     249.050 119.103 159.872  1.00 93.13           H  
ATOM   1013  C   VAL A  61     248.306 117.316 158.974  1.00 93.13           C  
ATOM   1014  CB  VAL A  61     250.236 118.724 158.133  1.00 93.13           C  
ATOM   1015  HB  VAL A  61     250.662 117.872 157.604  1.00 93.13           H  
ATOM   1016  O   VAL A  61     248.532 116.238 158.431  1.00 93.13           O  
ATOM   1017  CG1 VAL A  61     249.320 119.491 157.170  1.00 93.13           C  
ATOM   1018 HG11 VAL A  61     248.545 118.834 156.777  1.00 93.13          HG  
ATOM   1019 HG12 VAL A  61     248.852 120.334 157.679  1.00 93.13          HG  
ATOM   1020 HG13 VAL A  61     249.901 119.862 156.325  1.00 93.13          HG  
ATOM   1021  CG2 VAL A  61     251.378 119.661 158.549  1.00 93.13           C  
ATOM   1022 HG21 VAL A  61     250.982 120.510 159.107  1.00 93.13          HG  
ATOM   1023 HG22 VAL A  61     252.097 119.125 159.169  1.00 93.13          HG  
ATOM   1024 HG23 VAL A  61     251.897 120.025 157.662  1.00 93.13          HG  
ATOM   1025  N   ILE A  62     247.078 117.724 159.287  1.00 93.93           N  
ATOM   1026  H   ILE A  62     246.953 118.649 159.674  1.00 93.93           H  
ATOM   1027  CA  ILE A  62     245.872 116.951 158.977  1.00 93.93           C  
ATOM   1028  HA  ILE A  62     246.126 115.892 158.980  1.00 93.93           H  
ATOM   1029  C   ILE A  62     245.405 117.320 157.568  1.00 93.93           C  
ATOM   1030  CB  ILE A  62     244.772 117.158 160.044  1.00 93.93           C  
ATOM   1031  HB  ILE A  62     244.478 118.207 160.043  1.00 93.93           H  
ATOM   1032  O   ILE A  62     245.287 118.501 157.244  1.00 93.93           O  
ATOM   1033  CG1 ILE A  62     245.304 116.788 161.451  1.00 93.93           C  
ATOM   1034 HG12 ILE A  62     245.540 115.724 161.482  1.00 93.93          HG  
ATOM   1035 HG13 ILE A  62     246.222 117.341 161.654  1.00 93.93          HG  
ATOM   1036  CG2 ILE A  62     243.541 116.299 159.700  1.00 93.93           C  
ATOM   1037 HG21 ILE A  62     243.134 116.573 158.727  1.00 93.93          HG  
ATOM   1038 HG22 ILE A  62     243.813 115.244 159.693  1.00 93.93          HG  
ATOM   1039 HG23 ILE A  62     242.743 116.454 160.426  1.00 93.93          HG  
ATOM   1040  CD1 ILE A  62     244.337 117.117 162.596  1.00 93.93           C  
ATOM   1041 HD11 ILE A  62     244.836 116.942 163.549  1.00 93.93          HD  
ATOM   1042 HD12 ILE A  62     244.032 118.161 162.538  1.00 93.93          HD  
ATOM   1043 HD13 ILE A  62     243.456 116.477 162.550  1.00 93.93          HD  
ATOM   1044  N   VAL A  63     245.151 116.309 156.744  1.00 95.07           N  
ATOM   1045  H   VAL A  63     245.311 115.370 157.082  1.00 95.07           H  
ATOM   1046  CA  VAL A  63     244.670 116.444 155.366  1.00 95.07           C  
ATOM   1047  HA  VAL A  63     244.481 117.496 155.150  1.00 95.07           H  
ATOM   1048  C   VAL A  63     243.356 115.682 155.224  1.00 95.07           C  
ATOM   1049  CB  VAL A  63     245.718 115.930 154.363  1.00 95.07           C  
ATOM   1050  HB  VAL A  63     245.875 114.863 154.521  1.00 95.07           H  
ATOM   1051  O   VAL A  63     243.258 114.535 155.661  1.00 95.07           O  
ATOM   1052  CG1 VAL A  63     245.261 116.146 152.915  1.00 95.07           C  
ATOM   1053 HG11 VAL A  63     245.010 117.193 152.746  1.00 95.07          HG  
ATOM   1054 HG12 VAL A  63     246.061 115.860 152.231  1.00 95.07          HG  
ATOM   1055 HG13 VAL A  63     244.391 115.528 152.695  1.00 95.07          HG  
ATOM   1056  CG2 VAL A  63     247.067 116.641 154.532  1.00 95.07           C  
ATOM   1057 HG21 VAL A  63     247.482 116.438 155.519  1.00 95.07          HG  
ATOM   1058 HG22 VAL A  63     246.946 117.717 154.404  1.00 95.07          HG  
ATOM   1059 HG23 VAL A  63     247.769 116.261 153.788  1.00 95.07          HG  
ATOM   1060  N   ASP A  64     242.361 116.320 154.613  1.00 95.70           N  
ATOM   1061  H   ASP A  64     242.522 117.250 154.253  1.00 95.70           H  
ATOM   1062  CA  ASP A  64     241.072 115.707 154.287  1.00 95.70           C  
ATOM   1063  HA  ASP A  64     240.783 115.039 155.099  1.00 95.70           H  
ATOM   1064  C   ASP A  64     241.185 114.882 152.993  1.00 95.70           C  
ATOM   1065  CB  ASP A  64     240.006 116.812 154.188  1.00 95.70           C  
ATOM   1066  HB2 ASP A  64     240.140 117.365 153.257  1.00 95.70           H  
ATOM   1067  HB3 ASP A  64     240.151 117.508 155.014  1.00 95.70           H  
ATOM   1068  O   ASP A  64     241.732 115.349 151.992  1.00 95.70           O  
ATOM   1069  CG  ASP A  64     238.569 116.286 154.264  1.00 95.70           C  
ATOM   1070  OD1 ASP A  64     238.301 115.133 153.869  1.00 95.70           O  
ATOM   1071  OD2 ASP A  64     237.686 117.025 154.750  1.00 95.70           O  
ATOM   1072  N   LEU A  65     240.683 113.648 153.019  1.00 95.49           N  
ATOM   1073  H   LEU A  65     240.197 113.362 153.857  1.00 95.49           H  
ATOM   1074  CA  LEU A  65     240.689 112.718 151.886  1.00 95.49           C  
ATOM   1075  HA  LEU A  65     241.467 113.012 151.181  1.00 95.49           H  
ATOM   1076  C   LEU A  65     239.372 112.712 151.093  1.00 95.49           C  
ATOM   1077  CB  LEU A  65     240.995 111.298 152.386  1.00 95.49           C  
ATOM   1078  HB2 LEU A  65     240.189 110.986 153.050  1.00 95.49           H  
ATOM   1079  HB3 LEU A  65     240.978 110.641 151.516  1.00 95.49           H  
ATOM   1080  O   LEU A  65     239.249 111.975 150.110  1.00 95.49           O  
ATOM   1081  CG  LEU A  65     242.333 111.086 153.111  1.00 95.49           C  
ATOM   1082  HG  LEU A  65     242.346 111.635 154.053  1.00 95.49           H  
ATOM   1083  CD1 LEU A  65     242.435 109.585 153.410  1.00 95.49           C  
ATOM   1084 HD11 LEU A  65     242.143 109.008 152.532  1.00 95.49          HD  
ATOM   1085 HD12 LEU A  65     241.772 109.337 154.239  1.00 95.49          HD  
ATOM   1086 HD13 LEU A  65     243.462 109.305 153.644  1.00 95.49          HD  
ATOM   1087  CD2 LEU A  65     243.550 111.506 152.283  1.00 95.49           C  
ATOM   1088 HD21 LEU A  65     243.500 112.574 152.071  1.00 95.49          HD  
ATOM   1089 HD22 LEU A  65     243.570 110.954 151.343  1.00 95.49          HD  
ATOM   1090 HD23 LEU A  65     244.467 111.311 152.840  1.00 95.49          HD  
ATOM   1091  N   ARG A  66     238.366 113.483 151.518  1.00 97.07           N  
ATOM   1092  H   ARG A  66     238.516 114.067 152.328  1.00 97.07           H  
ATOM   1093  CA  ARG A  66     237.074 113.568 150.825  1.00 97.07           C  
ATOM   1094  HA  ARG A  66     236.744 112.555 150.594  1.00 97.07           H  
ATOM   1095  C   ARG A  66     237.210 114.300 149.497  1.00 97.07           C  
ATOM   1096  CB  ARG A  66     236.022 114.245 151.717  1.00 97.07           C  
ATOM   1097  HB2 ARG A  66     236.378 115.232 152.008  1.00 97.07           H  
ATOM   1098  HB3 ARG A  66     235.093 114.365 151.159  1.00 97.07           H  
ATOM   1099  O   ARG A  66     238.117 115.107 149.294  1.00 97.07           O  
ATOM   1100  CG  ARG A  66     235.745 113.389 152.958  1.00 97.07           C  
ATOM   1101  HG2 ARG A  66     236.686 113.236 153.487  1.00 97.07           H  
ATOM   1102  HG3 ARG A  66     235.360 112.419 152.644  1.00 97.07           H  
ATOM   1103  CD  ARG A  66     234.742 114.029 153.918  1.00 97.07           C  
ATOM   1104  HD2 ARG A  66     233.829 114.254 153.366  1.00 97.07           H  
ATOM   1105  HD3 ARG A  66     234.512 113.307 154.702  1.00 97.07           H  
ATOM   1106  NE  ARG A  66     235.279 115.252 154.537  1.00 97.07           N  
ATOM   1107  HE  ARG A  66     236.259 115.454 154.399  1.00 97.07           H  
ATOM   1108  NH1 ARG A  66     233.329 115.974 155.503  1.00 97.07           N  
ATOM   1109 HH11 ARG A  66     232.818 116.697 155.990  1.00 97.07          HH  
ATOM   1110 HH12 ARG A  66     232.869 115.166 155.109  1.00 97.07          HH  
ATOM   1111  NH2 ARG A  66     235.190 117.188 155.708  1.00 97.07           N  
ATOM   1112 HH21 ARG A  66     236.161 117.289 155.451  1.00 97.07          HH  
ATOM   1113 HH22 ARG A  66     234.706 117.931 156.193  1.00 97.07          HH  
ATOM   1114  CZ  ARG A  66     234.601 116.128 155.248  1.00 97.07           C  
ATOM   1115  N   THR A  67     236.263 114.029 148.604  1.00 96.98           N  
ATOM   1116  H   THR A  67     235.564 113.333 148.820  1.00 96.98           H  
ATOM   1117  CA  THR A  67     236.092 114.816 147.383  1.00 96.98           C  
ATOM   1118  HA  THR A  67     237.040 114.848 146.847  1.00 96.98           H  
ATOM   1119  C   THR A  67     235.714 116.243 147.755  1.00 96.98           C  
ATOM   1120  CB  THR A  67     235.045 114.199 146.450  1.00 96.98           C  
ATOM   1121  HB  THR A  67     234.062 114.247 146.920  1.00 96.98           H  
ATOM   1122  O   THR A  67     234.720 116.474 148.441  1.00 96.98           O  
ATOM   1123  CG2 THR A  67     234.998 114.902 145.095  1.00 96.98           C  
ATOM   1124 HG21 THR A  67     234.279 114.407 144.443  1.00 96.98          HG  
ATOM   1125 HG22 THR A  67     234.687 115.940 145.222  1.00 96.98          HG  
ATOM   1126 HG23 THR A  67     235.983 114.886 144.629  1.00 96.98          HG  
ATOM   1127  OG1 THR A  67     235.370 112.847 146.200  1.00 96.98           O  
ATOM   1128  HG1 THR A  67     234.650 112.485 145.679  1.00 96.98           H  
ATOM   1129  N   GLN A  68     236.530 117.183 147.302  1.00 95.93           N  
ATOM   1130  H   GLN A  68     237.316 116.897 146.735  1.00 95.93           H  
ATOM   1131  CA  GLN A  68     236.336 118.614 147.441  1.00 95.93           C  
ATOM   1132  HA  GLN A  68     235.526 118.807 148.144  1.00 95.93           H  
ATOM   1133  C   GLN A  68     235.934 119.197 146.090  1.00 95.93           C  
ATOM   1134  CB  GLN A  68     237.614 119.263 147.988  1.00 95.93           C  
ATOM   1135  HB2 GLN A  68     237.502 120.347 147.965  1.00 95.93           H  
ATOM   1136  HB3 GLN A  68     238.458 118.991 147.354  1.00 95.93           H  
ATOM   1137  O   GLN A  68     236.344 118.708 145.033  1.00 95.93           O  
ATOM   1138  CG  GLN A  68     237.896 118.827 149.434  1.00 95.93           C  
ATOM   1139  HG2 GLN A  68     237.959 117.740 149.488  1.00 95.93           H  
ATOM   1140  HG3 GLN A  68     237.078 119.152 150.078  1.00 95.93           H  
ATOM   1141  CD  GLN A  68     239.194 119.423 149.959  1.00 95.93           C  
ATOM   1142  NE2 GLN A  68     240.220 118.625 150.166  1.00 95.93           N  
ATOM   1143 HE21 GLN A  68     240.123 117.628 150.035  1.00 95.93          HE  
ATOM   1144 HE22 GLN A  68     241.057 119.052 150.537  1.00 95.93          HE  
ATOM   1145  OE1 GLN A  68     239.313 120.613 150.195  1.00 95.93           O  
ATOM   1146  N   VAL A  69     235.119 120.242 146.152  1.00 97.18           N  
ATOM   1147  H   VAL A  69     234.879 120.619 147.058  1.00 97.18           H  
ATOM   1148  CA  VAL A  69     234.659 120.992 144.986  1.00 97.18           C  
ATOM   1149  HA  VAL A  69     234.827 120.409 144.081  1.00 97.18           H  
ATOM   1150  C   VAL A  69     235.483 122.269 144.901  1.00 97.18           C  
ATOM   1151  CB  VAL A  69     233.153 121.297 145.081  1.00 97.18           C  
ATOM   1152  HB  VAL A  69     232.970 122.004 145.890  1.00 97.18           H  
ATOM   1153  O   VAL A  69     235.584 123.005 145.882  1.00 97.18           O  
ATOM   1154  CG1 VAL A  69     232.645 121.896 143.773  1.00 97.18           C  
ATOM   1155 HG11 VAL A  69     233.165 122.829 143.554  1.00 97.18          HG  
ATOM   1156 HG12 VAL A  69     231.581 122.118 143.851  1.00 97.18          HG  
ATOM   1157 HG13 VAL A  69     232.803 121.184 142.963  1.00 97.18          HG  
ATOM   1158  CG2 VAL A  69     232.345 120.021 145.363  1.00 97.18           C  
ATOM   1159 HG21 VAL A  69     231.279 120.221 145.249  1.00 97.18          HG  
ATOM   1160 HG22 VAL A  69     232.523 119.683 146.384  1.00 97.18          HG  
ATOM   1161 HG23 VAL A  69     232.648 119.238 144.669  1.00 97.18          HG  
ATOM   1162  N   LEU A  70     236.089 122.510 143.743  1.00 96.66           N  
ATOM   1163  H   LEU A  70     236.014 121.821 143.009  1.00 96.66           H  
ATOM   1164  CA  LEU A  70     236.850 123.716 143.447  1.00 96.66           C  
ATOM   1165  HA  LEU A  70     236.869 124.363 144.324  1.00 96.66           H  
ATOM   1166  C   LEU A  70     236.187 124.470 142.303  1.00 96.66           C  
ATOM   1167  CB  LEU A  70     238.286 123.313 143.098  1.00 96.66           C  
ATOM   1168  HB2 LEU A  70     238.258 122.625 142.253  1.00 96.66           H  
ATOM   1169  HB3 LEU A  70     238.694 122.780 143.956  1.00 96.66           H  
ATOM   1170  O   LEU A  70     236.193 124.003 141.165  1.00 96.66           O  
ATOM   1171  CG  LEU A  70     239.240 124.470 142.772  1.00 96.66           C  
ATOM   1172  HG  LEU A  70     238.839 125.085 141.966  1.00 96.66           H  
ATOM   1173  CD1 LEU A  70     239.508 125.346 143.998  1.00 96.66           C  
ATOM   1174 HD11 LEU A  70     239.848 124.730 144.831  1.00 96.66          HD  
ATOM   1175 HD12 LEU A  70     238.591 125.863 144.282  1.00 96.66          HD  
ATOM   1176 HD13 LEU A  70     240.262 126.096 143.763  1.00 96.66          HD  
ATOM   1177  CD2 LEU A  70     240.566 123.868 142.307  1.00 96.66           C  
ATOM   1178 HD21 LEU A  70     240.410 123.324 141.375  1.00 96.66          HD  
ATOM   1179 HD22 LEU A  70     240.956 123.187 143.063  1.00 96.66          HD  
ATOM   1180 HD23 LEU A  70     241.290 124.665 142.139  1.00 96.66          HD  
ATOM   1181  N   ASP A  71     235.671 125.656 142.602  1.00 97.39           N  
ATOM   1182  H   ASP A  71     235.610 125.950 143.567  1.00 97.39           H  
ATOM   1183  CA  ASP A  71     235.207 126.580 141.578  1.00 97.39           C  
ATOM   1184  HA  ASP A  71     234.597 126.034 140.858  1.00 97.39           H  
ATOM   1185  C   ASP A  71     236.407 127.183 140.836  1.00 97.39           C  
ATOM   1186  CB  ASP A  71     234.322 127.666 142.198  1.00 97.39           C  
ATOM   1187  HB2 ASP A  71     234.867 128.164 143.000  1.00 97.39           H  
ATOM   1188  HB3 ASP A  71     234.093 128.409 141.435  1.00 97.39           H  
ATOM   1189  O   ASP A  71     237.298 127.806 141.427  1.00 97.39           O  
ATOM   1190  CG  ASP A  71     233.004 127.099 142.730  1.00 97.39           C  
ATOM   1191  OD1 ASP A  71     232.204 126.608 141.901  1.00 97.39           O  
ATOM   1192  OD2 ASP A  71     232.790 127.201 143.958  1.00 97.39           O  
ATOM   1193  N   VAL A  72     236.434 126.995 139.520  1.00 96.95           N  
ATOM   1194  H   VAL A  72     235.672 126.492 139.087  1.00 96.95           H  
ATOM   1195  CA  VAL A  72     237.412 127.619 138.630  1.00 96.95           C  
ATOM   1196  HA  VAL A  72     238.337 127.748 139.192  1.00 96.95           H  
ATOM   1197  C   VAL A  72     236.844 128.972 138.208  1.00 96.95           C  
ATOM   1198  CB  VAL A  72     237.737 126.740 137.411  1.00 96.95           C  
ATOM   1199  HB  VAL A  72     236.855 126.638 136.780  1.00 96.95           H  
ATOM   1200  O   VAL A  72     235.751 129.024 137.634  1.00 96.95           O  
ATOM   1201  CG1 VAL A  72     238.861 127.347 136.563  1.00 96.95           C  
ATOM   1202 HG11 VAL A  72     239.771 127.413 137.159  1.00 96.95          HG  
ATOM   1203 HG12 VAL A  72     239.045 126.713 135.696  1.00 96.95          HG  
ATOM   1204 HG13 VAL A  72     238.573 128.335 136.204  1.00 96.95          HG  
ATOM   1205  CG2 VAL A  72     238.201 125.348 137.851  1.00 96.95           C  
ATOM   1206 HG21 VAL A  72     239.082 125.420 138.489  1.00 96.95          HG  
ATOM   1207 HG22 VAL A  72     237.404 124.850 138.403  1.00 96.95          HG  
ATOM   1208 HG23 VAL A  72     238.424 124.745 136.971  1.00 96.95          HG  
ATOM   1209  N   PRO A  73     237.551 130.085 138.476  1.00 97.11           N  
ATOM   1210  CA  PRO A  73     237.059 131.407 138.124  1.00 97.11           C  
ATOM   1211  HA  PRO A  73     236.093 131.576 138.602  1.00 97.11           H  
ATOM   1212  C   PRO A  73     236.888 131.545 136.608  1.00 97.11           C  
ATOM   1213  CB  PRO A  73     238.085 132.393 138.688  1.00 97.11           C  
ATOM   1214  HB2 PRO A  73     238.177 133.292 138.079  1.00 97.11           H  
ATOM   1215  HB3 PRO A  73     237.815 132.652 139.712  1.00 97.11           H  
ATOM   1216  O   PRO A  73     237.576 130.880 135.829  1.00 97.11           O  
ATOM   1217  CG  PRO A  73     239.374 131.579 138.693  1.00 97.11           C  
ATOM   1218  HG2 PRO A  73     240.090 131.952 139.426  1.00 97.11           H  
ATOM   1219  HG3 PRO A  73     239.803 131.590 137.690  1.00 97.11           H  
ATOM   1220  CD  PRO A  73     238.894 130.171 139.031  1.00 97.11           C  
ATOM   1221  HD2 PRO A  73     239.564 129.434 138.587  1.00 97.11           H  
ATOM   1222  HD3 PRO A  73     238.846 130.040 140.112  1.00 97.11           H  
ATOM   1223  N   VAL A  74     235.989 132.446 136.207  1.00 97.47           N  
ATOM   1224  H   VAL A  74     235.484 132.963 136.914  1.00 97.47           H  
ATOM   1225  CA  VAL A  74     235.676 132.730 134.802  1.00 97.47           C  
ATOM   1226  HA  VAL A  74     235.224 131.841 134.363  1.00 97.47           H  
ATOM   1227  C   VAL A  74     236.951 133.056 134.020  1.00 97.47           C  
ATOM   1228  CB  VAL A  74     234.667 133.891 134.684  1.00 97.47           C  
ATOM   1229  HB  VAL A  74     235.092 134.777 135.157  1.00 97.47           H  
ATOM   1230  O   VAL A  74     237.762 133.879 134.442  1.00 97.47           O  
ATOM   1231  CG1 VAL A  74     234.345 134.227 133.225  1.00 97.47           C  
ATOM   1232 HG11 VAL A  74     233.989 133.338 132.704  1.00 97.47          HG  
ATOM   1233 HG12 VAL A  74     235.228 134.617 132.719  1.00 97.47          HG  
ATOM   1234 HG13 VAL A  74     233.571 134.993 133.188  1.00 97.47          HG  
ATOM   1235  CG2 VAL A  74     233.331 133.576 135.374  1.00 97.47           C  
ATOM   1236 HG21 VAL A  74     232.709 134.471 135.381  1.00 97.47          HG  
ATOM   1237 HG22 VAL A  74     233.482 133.257 136.405  1.00 97.47          HG  
ATOM   1238 HG23 VAL A  74     232.796 132.804 134.821  1.00 97.47          HG  
ATOM   1239  N   GLN A  75     237.110 132.406 132.872  1.00 97.13           N  
ATOM   1240  H   GLN A  75     236.417 131.715 132.621  1.00 97.13           H  
ATOM   1241  CA  GLN A  75     238.182 132.621 131.912  1.00 97.13           C  
ATOM   1242  HA  GLN A  75     238.937 133.275 132.348  1.00 97.13           H  
ATOM   1243  C   GLN A  75     237.619 133.307 130.674  1.00 97.13           C  
ATOM   1244  CB  GLN A  75     238.842 131.281 131.538  1.00 97.13           C  
ATOM   1245  HB2 GLN A  75     238.106 130.633 131.060  1.00 97.13           H  
ATOM   1246  HB3 GLN A  75     239.640 131.472 130.821  1.00 97.13           H  
ATOM   1247  O   GLN A  75     236.689 132.804 130.048  1.00 97.13           O  
ATOM   1248  CG  GLN A  75     239.429 130.545 132.748  1.00 97.13           C  
ATOM   1249  HG2 GLN A  75     239.962 129.658 132.406  1.00 97.13           H  
ATOM   1250  HG3 GLN A  75     238.619 130.218 133.399  1.00 97.13           H  
ATOM   1251  CD  GLN A  75     240.394 131.421 133.533  1.00 97.13           C  
ATOM   1252  NE2 GLN A  75     240.145 131.653 134.798  1.00 97.13           N  
ATOM   1253 HE21 GLN A  75     240.780 132.249 135.311  1.00 97.13          HE  
ATOM   1254 HE22 GLN A  75     239.260 131.357 135.183  1.00 97.13          HE  
ATOM   1255  OE1 GLN A  75     241.373 131.929 133.006  1.00 97.13           O  
ATOM   1256  N   GLU A  76     238.202 134.444 130.316  1.00 96.49           N  
ATOM   1257  H   GLU A  76     238.948 134.821 130.884  1.00 96.49           H  
ATOM   1258  CA  GLU A  76     237.868 135.170 129.093  1.00 96.49           C  
ATOM   1259  HA  GLU A  76     236.879 134.874 128.746  1.00 96.49           H  
ATOM   1260  C   GLU A  76     238.884 134.786 128.019  1.00 96.49           C  
ATOM   1261  CB  GLU A  76     237.820 136.685 129.353  1.00 96.49           C  
ATOM   1262  HB2 GLU A  76     238.823 137.057 129.555  1.00 96.49           H  
ATOM   1263  HB3 GLU A  76     237.434 137.170 128.457  1.00 96.49           H  
ATOM   1264  O   GLU A  76     240.091 134.961 128.197  1.00 96.49           O  
ATOM   1265  CG  GLU A  76     236.909 137.015 130.549  1.00 96.49           C  
ATOM   1266  HG2 GLU A  76     235.973 136.466 130.444  1.00 96.49           H  
ATOM   1267  HG3 GLU A  76     237.387 136.663 131.463  1.00 96.49           H  
ATOM   1268  CD  GLU A  76     236.599 138.505 130.724  1.00 96.49           C  
ATOM   1269  OE1 GLU A  76     235.686 138.780 131.545  1.00 96.49           O  
ATOM   1270  OE2 GLU A  76     237.240 139.345 130.057  1.00 96.49           O  
ATOM   1271  N   THR A  77     238.409 134.182 126.934  1.00 95.74           N  
ATOM   1272  H   THR A  77     237.411 134.067 126.829  1.00 95.74           H  
ATOM   1273  CA  THR A  77     239.266 133.697 125.849  1.00 95.74           C  
ATOM   1274  HA  THR A  77     240.088 134.401 125.715  1.00 95.74           H  
ATOM   1275  C   THR A  77     238.495 133.647 124.537  1.00 95.74           C  
ATOM   1276  CB  THR A  77     239.885 132.337 126.215  1.00 95.74           C  
ATOM   1277  HB  THR A  77     240.346 132.432 127.198  1.00 95.74           H  
ATOM   1278  O   THR A  77     237.284 133.845 124.497  1.00 95.74           O  
ATOM   1279  CG2 THR A  77     238.884 131.193 126.271  1.00 95.74           C  
ATOM   1280 HG21 THR A  77     238.100 131.421 126.992  1.00 95.74          HG  
ATOM   1281 HG22 THR A  77     238.436 131.051 125.287  1.00 95.74          HG  
ATOM   1282 HG23 THR A  77     239.397 130.283 126.584  1.00 95.74          HG  
ATOM   1283  OG1 THR A  77     240.895 131.968 125.301  1.00 95.74           O  
ATOM   1284  HG1 THR A  77     240.592 131.194 124.820  1.00 95.74           H  
ATOM   1285  N   ILE A  78     239.212 133.402 123.448  1.00 96.81           N  
ATOM   1286  H   ILE A  78     240.185 133.160 123.568  1.00 96.81           H  
ATOM   1287  CA  ILE A  78     238.648 133.275 122.109  1.00 96.81           C  
ATOM   1288  HA  ILE A  78     237.608 133.601 122.124  1.00 96.81           H  
ATOM   1289  C   ILE A  78     238.667 131.794 121.727  1.00 96.81           C  
ATOM   1290  CB  ILE A  78     239.410 134.196 121.133  1.00 96.81           C  
ATOM   1291  HB  ILE A  78     240.445 133.860 121.073  1.00 96.81           H  
ATOM   1292  O   ILE A  78     239.659 131.111 121.979  1.00 96.81           O  
ATOM   1293  CG1 ILE A  78     239.383 135.667 121.619  1.00 96.81           C  
ATOM   1294 HG12 ILE A  78     238.351 136.009 121.681  1.00 96.81          HG  
ATOM   1295 HG13 ILE A  78     239.816 135.729 122.618  1.00 96.81          HG  
ATOM   1296  CG2 ILE A  78     238.785 134.118 119.742  1.00 96.81           C  
ATOM   1297 HG21 ILE A  78     238.781 133.084 119.397  1.00 96.81          HG  
ATOM   1298 HG22 ILE A  78     237.766 134.504 119.765  1.00 96.81          HG  
ATOM   1299 HG23 ILE A  78     239.381 134.687 119.027  1.00 96.81          HG  
ATOM   1300  CD1 ILE A  78     240.175 136.641 120.739  1.00 96.81           C  
ATOM   1301 HD11 ILE A  78     239.684 136.778 119.776  1.00 96.81          HD  
ATOM   1302 HD12 ILE A  78     241.188 136.267 120.587  1.00 96.81          HD  
ATOM   1303 HD13 ILE A  78     240.227 137.610 121.235  1.00 96.81          HD  
ATOM   1304  N   THR A  79     237.567 131.298 121.163  1.00 96.87           N  
ATOM   1305  H   THR A  79     236.779 131.915 121.015  1.00 96.87           H  
ATOM   1306  CA  THR A  79     237.467 129.931 120.635  1.00 96.87           C  
ATOM   1307  HA  THR A  79     237.899 129.240 121.359  1.00 96.87           H  
ATOM   1308  C   THR A  79     238.243 129.780 119.326  1.00 96.87           C  
ATOM   1309  CB  THR A  79     236.003 129.516 120.406  1.00 96.87           C  
ATOM   1310  HB  THR A  79     235.971 128.456 120.157  1.00 96.87           H  
ATOM   1311  O   THR A  79     238.669 130.767 118.720  1.00 96.87           O  
ATOM   1312  CG2 THR A  79     235.125 129.741 121.631  1.00 96.87           C  
ATOM   1313 HG21 THR A  79     234.133 129.327 121.449  1.00 96.87          HG  
ATOM   1314 HG22 THR A  79     235.029 130.807 121.841  1.00 96.87          HG  
ATOM   1315 HG23 THR A  79     235.577 129.248 122.492  1.00 96.87          HG  
ATOM   1316  OG1 THR A  79     235.439 130.238 119.334  1.00 96.87           O  
ATOM   1317  HG1 THR A  79     234.567 129.866 119.181  1.00 96.87           H  
ATOM   1318  N   LYS A  80     238.362 128.553 118.815  1.00 96.57           N  
ATOM   1319  H   LYS A  80     237.989 127.770 119.334  1.00 96.57           H  
ATOM   1320  CA  LYS A  80     238.983 128.292 117.508  1.00 96.57           C  
ATOM   1321  HA  LYS A  80     240.012 128.654 117.539  1.00 96.57           H  
ATOM   1322  C   LYS A  80     238.295 129.023 116.342  1.00 96.57           C  
ATOM   1323  CB  LYS A  80     238.997 126.777 117.312  1.00 96.57           C  
ATOM   1324  HB2 LYS A  80     239.470 126.324 118.183  1.00 96.57           H  
ATOM   1325  HB3 LYS A  80     237.971 126.418 117.247  1.00 96.57           H  
ATOM   1326  O   LYS A  80     238.943 129.327 115.345  1.00 96.57           O  
ATOM   1327  CG  LYS A  80     239.759 126.342 116.058  1.00 96.57           C  
ATOM   1328  HG2 LYS A  80     239.200 126.645 115.172  1.00 96.57           H  
ATOM   1329  HG3 LYS A  80     240.753 126.786 116.039  1.00 96.57           H  
ATOM   1330  CD  LYS A  80     239.874 124.822 116.089  1.00 96.57           C  
ATOM   1331  HD2 LYS A  80     240.579 124.528 116.867  1.00 96.57           H  
ATOM   1332  HD3 LYS A  80     238.895 124.412 116.342  1.00 96.57           H  
ATOM   1333  CE  LYS A  80     240.335 124.262 114.749  1.00 96.57           C  
ATOM   1334  HE2 LYS A  80     241.418 124.361 114.672  1.00 96.57           H  
ATOM   1335  HE3 LYS A  80     239.867 124.843 113.955  1.00 96.57           H  
ATOM   1336  NZ  LYS A  80     239.905 122.850 114.657  1.00 96.57           N  
ATOM   1337  HZ1 LYS A  80     240.222 122.326 115.460  1.00 96.57           H  
ATOM   1338  HZ2 LYS A  80     240.203 122.413 113.796  1.00 96.57           H  
ATOM   1339  HZ3 LYS A  80     238.897 122.832 114.690  1.00 96.57           H  
ATOM   1340  N   ASP A  81     237.014 129.361 116.491  1.00 95.62           N  
ATOM   1341  H   ASP A  81     236.561 129.088 117.352  1.00 95.62           H  
ATOM   1342  CA  ASP A  81     236.209 130.093 115.500  1.00 95.62           C  
ATOM   1343  HA  ASP A  81     236.561 129.827 114.503  1.00 95.62           H  
ATOM   1344  C   ASP A  81     236.321 131.620 115.612  1.00 95.62           C  
ATOM   1345  CB  ASP A  81     234.742 129.661 115.612  1.00 95.62           C  
ATOM   1346  HB2 ASP A  81     234.137 130.204 114.885  1.00 95.62           H  
ATOM   1347  HB3 ASP A  81     234.378 129.895 116.611  1.00 95.62           H  
ATOM   1348  O   ASP A  81     235.513 132.348 115.037  1.00 95.62           O  
ATOM   1349  CG  ASP A  81     234.577 128.180 115.338  1.00 95.62           C  
ATOM   1350  OD1 ASP A  81     235.187 127.700 114.360  1.00 95.62           O  
ATOM   1351  OD2 ASP A  81     233.880 127.518 116.140  1.00 95.62           O  
ATOM   1352  N   ASN A  82     237.297 132.133 116.366  1.00 94.85           N  
ATOM   1353  H   ASN A  82     237.919 131.491 116.837  1.00 94.85           H  
ATOM   1354  CA  ASN A  82     237.455 133.561 116.648  1.00 94.85           C  
ATOM   1355  HA  ASN A  82     238.306 133.630 117.327  1.00 94.85           H  
ATOM   1356  C   ASN A  82     236.265 134.186 117.400  1.00 94.85           C  
ATOM   1357  CB  ASN A  82     237.875 134.341 115.392  1.00 94.85           C  
ATOM   1358  HB2 ASN A  82     238.052 135.383 115.657  1.00 94.85           H  
ATOM   1359  HB3 ASN A  82     237.077 134.316 114.649  1.00 94.85           H  
ATOM   1360  O   ASN A  82     236.013 135.388 117.290  1.00 94.85           O  
ATOM   1361  CG  ASN A  82     239.159 133.805 114.806  1.00 94.85           C  
ATOM   1362  ND2 ASN A  82     239.127 133.315 113.591  1.00 94.85           N  
ATOM   1363 HD21 ASN A  82     239.975 132.861 113.281  1.00 94.85          HD  
ATOM   1364 HD22 ASN A  82     238.234 133.182 113.138  1.00 94.85          HD  
ATOM   1365  OD1 ASN A  82     240.205 133.820 115.429  1.00 94.85           O  
ATOM   1366  N   VAL A  83     235.538 133.391 118.193  1.00 94.69           N  
ATOM   1367  H   VAL A  83     235.791 132.415 118.261  1.00 94.69           H  
ATOM   1368  CA  VAL A  83     234.434 133.889 119.018  1.00 94.69           C  
ATOM   1369  HA  VAL A  83     234.069 134.815 118.572  1.00 94.69           H  
ATOM   1370  C   VAL A  83     234.934 134.173 120.436  1.00 94.69           C  
ATOM   1371  CB  VAL A  83     233.240 132.923 119.030  1.00 94.69           C  
ATOM   1372  HB  VAL A  83     233.535 131.959 119.443  1.00 94.69           H  
ATOM   1373  O   VAL A  83     235.416 133.249 121.091  1.00 94.69           O  
ATOM   1374  CG1 VAL A  83     232.126 133.494 119.914  1.00 94.69           C  
ATOM   1375 HG11 VAL A  83     231.227 132.884 119.827  1.00 94.69          HG  
ATOM   1376 HG12 VAL A  83     232.429 133.478 120.961  1.00 94.69          HG  
ATOM   1377 HG13 VAL A  83     231.906 134.522 119.628  1.00 94.69          HG  
ATOM   1378  CG2 VAL A  83     232.708 132.700 117.607  1.00 94.69           C  
ATOM   1379 HG21 VAL A  83     233.457 132.187 117.006  1.00 94.69          HG  
ATOM   1380 HG22 VAL A  83     232.473 133.651 117.130  1.00 94.69          HG  
ATOM   1381 HG23 VAL A  83     231.813 132.077 117.636  1.00 94.69          HG  
ATOM   1382  N   PRO A  84     234.820 135.410 120.952  1.00 96.20           N  
ATOM   1383  CA  PRO A  84     235.129 135.684 122.349  1.00 96.20           C  
ATOM   1384  HA  PRO A  84     236.100 135.261 122.609  1.00 96.20           H  
ATOM   1385  C   PRO A  84     234.054 135.067 123.248  1.00 96.20           C  
ATOM   1386  CB  PRO A  84     235.202 137.206 122.461  1.00 96.20           C  
ATOM   1387  HB2 PRO A  84     234.900 137.562 123.446  1.00 96.20           H  
ATOM   1388  HB3 PRO A  84     236.215 137.537 122.232  1.00 96.20           H  
ATOM   1389  O   PRO A  84     232.862 135.269 123.025  1.00 96.20           O  
ATOM   1390  CG  PRO A  84     234.254 137.689 121.365  1.00 96.20           C  
ATOM   1391  HG2 PRO A  84     234.534 138.673 120.990  1.00 96.20           H  
ATOM   1392  HG3 PRO A  84     233.239 137.703 121.760  1.00 96.20           H  
ATOM   1393  CD  PRO A  84     234.360 136.618 120.279  1.00 96.20           C  
ATOM   1394  HD2 PRO A  84     235.096 136.918 119.533  1.00 96.20           H  
ATOM   1395  HD3 PRO A  84     233.386 136.469 119.813  1.00 96.20           H  
ATOM   1396  N   VAL A  85     234.479 134.331 124.271  1.00 96.40           N  
ATOM   1397  H   VAL A  85     235.473 134.194 124.384  1.00 96.40           H  
ATOM   1398  CA  VAL A  85     233.612 133.659 125.245  1.00 96.40           C  
ATOM   1399  HA  VAL A  85     232.621 134.112 125.213  1.00 96.40           H  
ATOM   1400  C   VAL A  85     234.150 133.853 126.659  1.00 96.40           C  
ATOM   1401  CB  VAL A  85     233.445 132.155 124.934  1.00 96.40           C  
ATOM   1402  HB  VAL A  85     232.826 131.716 125.718  1.00 96.40           H  
ATOM   1403  O   VAL A  85     235.360 133.992 126.866  1.00 96.40           O  
ATOM   1404  CG1 VAL A  85     232.721 131.936 123.603  1.00 96.40           C  
ATOM   1405 HG11 VAL A  85     231.794 132.508 123.608  1.00 96.40          HG  
ATOM   1406 HG12 VAL A  85     233.346 132.268 122.774  1.00 96.40          HG  
ATOM   1407 HG13 VAL A  85     232.490 130.878 123.478  1.00 96.40          HG  
ATOM   1408  CG2 VAL A  85     234.770 131.383 124.891  1.00 96.40           C  
ATOM   1409 HG21 VAL A  85     234.571 130.326 124.713  1.00 96.40          HG  
ATOM   1410 HG22 VAL A  85     235.406 131.765 124.093  1.00 96.40          HG  
ATOM   1411 HG23 VAL A  85     235.297 131.482 125.840  1.00 96.40          HG  
ATOM   1412  N   ARG A  86     233.253 133.840 127.647  1.00 97.17           N  
ATOM   1413  H   ARG A  86     232.277 133.744 127.406  1.00 97.17           H  
ATOM   1414  CA  ARG A  86     233.620 133.789 129.067  1.00 97.17           C  
ATOM   1415  HA  ARG A  86     234.707 133.793 129.156  1.00 97.17           H  
ATOM   1416  C   ARG A  86     233.111 132.478 129.641  1.00 97.17           C  
ATOM   1417  CB  ARG A  86     233.097 134.996 129.858  1.00 97.17           C  
ATOM   1418  HB2 ARG A  86     233.654 135.049 130.795  1.00 97.17           H  
ATOM   1419  HB3 ARG A  86     232.052 134.835 130.118  1.00 97.17           H  
ATOM   1420  O   ARG A  86     231.919 132.200 129.559  1.00 97.17           O  
ATOM   1421  CG  ARG A  86     233.233 136.348 129.145  1.00 97.17           C  
ATOM   1422  HG2 ARG A  86     232.754 136.299 128.167  1.00 97.17           H  
ATOM   1423  HG3 ARG A  86     234.282 136.604 128.998  1.00 97.17           H  
ATOM   1424  CD  ARG A  86     232.516 137.447 129.933  1.00 97.17           C  
ATOM   1425  HD2 ARG A  86     231.478 137.149 130.076  1.00 97.17           H  
ATOM   1426  HD3 ARG A  86     232.525 138.359 129.335  1.00 97.17           H  
ATOM   1427  NE  ARG A  86     233.162 137.732 131.219  1.00 97.17           N  
ATOM   1428  HE  ARG A  86     234.157 137.910 131.201  1.00 97.17           H  
ATOM   1429  NH1 ARG A  86     231.293 138.097 132.517  1.00 97.17           N  
ATOM   1430 HH11 ARG A  86     230.729 137.524 131.906  1.00 97.17          HH  
ATOM   1431 HH12 ARG A  86     230.895 138.237 133.434  1.00 97.17          HH  
ATOM   1432  NH2 ARG A  86     233.350 138.467 133.315  1.00 97.17           N  
ATOM   1433 HH21 ARG A  86     232.966 138.826 134.177  1.00 97.17          HH  
ATOM   1434 HH22 ARG A  86     234.318 138.603 133.058  1.00 97.17          HH  
ATOM   1435  CZ  ARG A  86     232.581 138.086 132.341  1.00 97.17           C  
ATOM   1436  N   VAL A  87     234.009 131.659 130.176  1.00 96.95           N  
ATOM   1437  H   VAL A  87     234.977 131.948 130.186  1.00 96.95           H  
ATOM   1438  CA  VAL A  87     233.680 130.293 130.608  1.00 96.95           C  
ATOM   1439  HA  VAL A  87     232.596 130.177 130.648  1.00 96.95           H  
ATOM   1440  C   VAL A  87     234.219 130.036 132.004  1.00 96.95           C  
ATOM   1441  CB  VAL A  87     234.223 129.249 129.617  1.00 96.95           C  
ATOM   1442  HB  VAL A  87     235.311 129.313 129.628  1.00 96.95           H  
ATOM   1443  O   VAL A  87     235.383 130.318 132.282  1.00 96.95           O  
ATOM   1444  CG1 VAL A  87     233.811 127.824 130.002  1.00 96.95           C  
ATOM   1445 HG11 VAL A  87     234.149 127.115 129.246  1.00 96.95          HG  
ATOM   1446 HG12 VAL A  87     232.726 127.763 130.086  1.00 96.95          HG  
ATOM   1447 HG13 VAL A  87     234.257 127.540 130.955  1.00 96.95          HG  
ATOM   1448  CG2 VAL A  87     233.731 129.507 128.185  1.00 96.95           C  
ATOM   1449 HG21 VAL A  87     232.643 129.561 128.181  1.00 96.95          HG  
ATOM   1450 HG22 VAL A  87     234.056 128.704 127.523  1.00 96.95          HG  
ATOM   1451 HG23 VAL A  87     234.140 130.445 127.809  1.00 96.95          HG  
ATOM   1452  N   ASN A  88     233.396 129.477 132.882  1.00 97.07           N  
ATOM   1453  H   ASN A  88     232.459 129.249 132.582  1.00 97.07           H  
ATOM   1454  CA  ASN A  88     233.810 128.942 134.180  1.00 97.07           C  
ATOM   1455  HA  ASN A  88     234.875 129.125 134.322  1.00 97.07           H  
ATOM   1456  C   ASN A  88     233.633 127.414 134.211  1.00 97.07           C  
ATOM   1457  CB  ASN A  88     233.067 129.660 135.329  1.00 97.07           C  
ATOM   1458  HB2 ASN A  88     233.313 130.721 135.305  1.00 97.07           H  
ATOM   1459  HB3 ASN A  88     233.408 129.261 136.284  1.00 97.07           H  
ATOM   1460  O   ASN A  88     232.952 126.808 133.381  1.00 97.07           O  
ATOM   1461  CG  ASN A  88     231.557 129.507 135.261  1.00 97.07           C  
ATOM   1462  ND2 ASN A  88     230.796 129.986 136.214  1.00 97.07           N  
ATOM   1463 HD21 ASN A  88     231.178 130.567 136.946  1.00 97.07          HD  
ATOM   1464 HD22 ASN A  88     229.807 129.934 136.012  1.00 97.07          HD  
ATOM   1465  OD1 ASN A  88     231.025 128.941 134.338  1.00 97.07           O  
ATOM   1466  N   ALA A  89     234.271 126.783 135.190  1.00 97.70           N  
ATOM   1467  H   ALA A  89     234.759 127.319 135.893  1.00 97.70           H  
ATOM   1468  CA  ALA A  89     234.196 125.343 135.383  1.00 97.70           C  
ATOM   1469  HA  ALA A  89     233.244 124.976 135.000  1.00 97.70           H  
ATOM   1470  C   ALA A  89     234.246 124.994 136.870  1.00 97.70           C  
ATOM   1471  CB  ALA A  89     235.328 124.671 134.593  1.00 97.70           C  
ATOM   1472  HB1 ALA A  89     235.249 124.934 133.538  1.00 97.70           H  
ATOM   1473  HB2 ALA A  89     236.297 124.989 134.981  1.00 97.70           H  
ATOM   1474  HB3 ALA A  89     235.249 123.588 134.683  1.00 97.70           H  
ATOM   1475  O   ALA A  89     234.605 125.820 137.709  1.00 97.70           O  
ATOM   1476  N   VAL A  90     233.912 123.751 137.184  1.00 97.88           N  
ATOM   1477  H   VAL A  90     233.586 123.147 136.444  1.00 97.88           H  
ATOM   1478  CA  VAL A  90     234.019 123.177 138.522  1.00 97.88           C  
ATOM   1479  HA  VAL A  90     234.516 123.885 139.186  1.00 97.88           H  
ATOM   1480  C   VAL A  90     234.876 121.922 138.443  1.00 97.88           C  
ATOM   1481  CB  VAL A  90     232.625 122.890 139.106  1.00 97.88           C  
ATOM   1482  HB  VAL A  90     232.106 122.171 138.472  1.00 97.88           H  
ATOM   1483  O   VAL A  90     234.730 121.115 137.526  1.00 97.88           O  
ATOM   1484  CG1 VAL A  90     232.739 122.316 140.516  1.00 97.88           C  
ATOM   1485 HG11 VAL A  90     231.740 122.178 140.931  1.00 97.88          HG  
ATOM   1486 HG12 VAL A  90     233.226 121.341 140.490  1.00 97.88          HG  
ATOM   1487 HG13 VAL A  90     233.303 123.000 141.149  1.00 97.88          HG  
ATOM   1488  CG2 VAL A  90     231.784 124.173 139.191  1.00 97.88           C  
ATOM   1489 HG21 VAL A  90     232.304 124.923 139.788  1.00 97.88          HG  
ATOM   1490 HG22 VAL A  90     231.599 124.566 138.192  1.00 97.88          HG  
ATOM   1491 HG23 VAL A  90     230.823 123.950 139.655  1.00 97.88          HG  
ATOM   1492  N   VAL A  91     235.790 121.764 139.396  1.00 98.07           N  
ATOM   1493  H   VAL A  91     235.867 122.482 140.102  1.00 98.07           H  
ATOM   1494  CA  VAL A  91     236.703 120.620 139.476  1.00 98.07           C  
ATOM   1495  HA  VAL A  91     236.516 119.943 138.642  1.00 98.07           H  
ATOM   1496  C   VAL A  91     236.435 119.854 140.761  1.00 98.07           C  
ATOM   1497  CB  VAL A  91     238.169 121.075 139.368  1.00 98.07           C  
ATOM   1498  HB  VAL A  91     238.383 121.797 140.157  1.00 98.07           H  
ATOM   1499  O   VAL A  91     236.539 120.398 141.861  1.00 98.07           O  
ATOM   1500  CG1 VAL A  91     239.153 119.905 139.504  1.00 98.07           C  
ATOM   1501 HG11 VAL A  91     239.076 119.460 140.496  1.00 98.07          HG  
ATOM   1502 HG12 VAL A  91     238.936 119.151 138.749  1.00 98.07          HG  
ATOM   1503 HG13 VAL A  91     240.173 120.265 139.366  1.00 98.07          HG  
ATOM   1504  CG2 VAL A  91     238.426 121.752 138.018  1.00 98.07           C  
ATOM   1505 HG21 VAL A  91     238.274 121.045 137.202  1.00 98.07          HG  
ATOM   1506 HG22 VAL A  91     237.748 122.594 137.881  1.00 98.07          HG  
ATOM   1507 HG23 VAL A  91     239.452 122.117 137.984  1.00 98.07          HG  
ATOM   1508  N   TYR A  92     236.128 118.568 140.621  1.00 97.99           N  
ATOM   1509  H   TYR A  92     236.066 118.193 139.686  1.00 97.99           H  
ATOM   1510  CA  TYR A  92     235.974 117.634 141.728  1.00 97.99           C  
ATOM   1511  HA  TYR A  92     235.756 118.182 142.644  1.00 97.99           H  
ATOM   1512  C   TYR A  92     237.272 116.861 141.901  1.00 97.99           C  
ATOM   1513  CB  TYR A  92     234.807 116.683 141.454  1.00 97.99           C  
ATOM   1514  HB2 TYR A  92     234.759 115.943 142.252  1.00 97.99           H  
ATOM   1515  HB3 TYR A  92     234.989 116.146 140.523  1.00 97.99           H  
ATOM   1516  O   TYR A  92     237.653 116.070 141.037  1.00 97.99           O  
ATOM   1517  CG  TYR A  92     233.472 117.386 141.362  1.00 97.99           C  
ATOM   1518  CD2 TYR A  92     232.689 117.556 142.519  1.00 97.99           C  
ATOM   1519  HD2 TYR A  92     233.039 117.177 143.468  1.00 97.99           H  
ATOM   1520  CD1 TYR A  92     233.019 117.878 140.122  1.00 97.99           C  
ATOM   1521  HD1 TYR A  92     233.608 117.749 139.227  1.00 97.99           H  
ATOM   1522  CE2 TYR A  92     231.450 118.220 142.438  1.00 97.99           C  
ATOM   1523  HE2 TYR A  92     230.839 118.350 143.319  1.00 97.99           H  
ATOM   1524  CE1 TYR A  92     231.785 118.548 140.040  1.00 97.99           C  
ATOM   1525  HE1 TYR A  92     231.415 118.915 139.095  1.00 97.99           H  
ATOM   1526  OH  TYR A  92     229.822 119.389 141.125  1.00 97.99           O  
ATOM   1527  HH  TYR A  92     229.329 119.381 141.948  1.00 97.99           H  
ATOM   1528  CZ  TYR A  92     231.002 118.725 141.198  1.00 97.99           C  
ATOM   1529  N   PHE A  93     237.948 117.053 143.028  1.00 97.66           N  
ATOM   1530  H   PHE A  93     237.579 117.689 143.719  1.00 97.66           H  
ATOM   1531  CA  PHE A  93     239.225 116.396 143.293  1.00 97.66           C  
ATOM   1532  HA  PHE A  93     239.317 115.525 142.645  1.00 97.66           H  
ATOM   1533  C   PHE A  93     239.297 115.880 144.727  1.00 97.66           C  
ATOM   1534  CB  PHE A  93     240.384 117.346 142.954  1.00 97.66           C  
ATOM   1535  HB2 PHE A  93     241.292 116.755 142.843  1.00 97.66           H  
ATOM   1536  HB3 PHE A  93     240.196 117.817 141.989  1.00 97.66           H  
ATOM   1537  O   PHE A  93     238.582 116.344 145.611  1.00 97.66           O  
ATOM   1538  CG  PHE A  93     240.629 118.419 143.997  1.00 97.66           C  
ATOM   1539  CD1 PHE A  93     239.845 119.587 144.025  1.00 97.66           C  
ATOM   1540  HD1 PHE A  93     239.067 119.744 143.292  1.00 97.66           H  
ATOM   1541  CD2 PHE A  93     241.592 118.205 145.001  1.00 97.66           C  
ATOM   1542  HD2 PHE A  93     242.165 117.291 145.017  1.00 97.66           H  
ATOM   1543  CE1 PHE A  93     240.024 120.514 145.067  1.00 97.66           C  
ATOM   1544  HE1 PHE A  93     239.358 121.358 145.172  1.00 97.66           H  
ATOM   1545  CE2 PHE A  93     241.795 119.156 146.012  1.00 97.66           C  
ATOM   1546  HE2 PHE A  93     242.531 118.970 146.781  1.00 97.66           H  
ATOM   1547  CZ  PHE A  93     241.006 120.315 146.046  1.00 97.66           C  
ATOM   1548  HZ  PHE A  93     241.111 121.024 146.855  1.00 97.66           H  
ATOM   1549  N   ARG A  94     240.175 114.912 144.977  1.00 97.24           N  
ATOM   1550  H   ARG A  94     240.718 114.561 144.201  1.00 97.24           H  
ATOM   1551  CA  ARG A  94     240.473 114.415 146.325  1.00 97.24           C  
ATOM   1552  HA  ARG A  94     240.231 115.194 147.046  1.00 97.24           H  
ATOM   1553  C   ARG A  94     241.952 114.112 146.470  1.00 97.24           C  
ATOM   1554  CB  ARG A  94     239.601 113.193 146.654  1.00 97.24           C  
ATOM   1555  HB2 ARG A  94     239.734 112.944 147.707  1.00 97.24           H  
ATOM   1556  HB3 ARG A  94     238.555 113.455 146.499  1.00 97.24           H  
ATOM   1557  O   ARG A  94     242.625 113.785 145.493  1.00 97.24           O  
ATOM   1558  CG  ARG A  94     239.922 111.959 145.804  1.00 97.24           C  
ATOM   1559  HG2 ARG A  94     240.931 111.609 146.026  1.00 97.24           H  
ATOM   1560  HG3 ARG A  94     239.854 112.208 144.746  1.00 97.24           H  
ATOM   1561  CD  ARG A  94     238.921 110.848 146.124  1.00 97.24           C  
ATOM   1562  HD2 ARG A  94     237.921 111.194 145.858  1.00 97.24           H  
ATOM   1563  HD3 ARG A  94     238.927 110.650 147.196  1.00 97.24           H  
ATOM   1564  NE  ARG A  94     239.227 109.628 145.356  1.00 97.24           N  
ATOM   1565  HE  ARG A  94     238.864 109.599 144.414  1.00 97.24           H  
ATOM   1566  NH1 ARG A  94     240.477 108.549 146.955  1.00 97.24           N  
ATOM   1567 HH11 ARG A  94     240.362 109.348 147.564  1.00 97.24          HH  
ATOM   1568 HH12 ARG A  94     241.028 107.756 147.254  1.00 97.24          HH  
ATOM   1569  NH2 ARG A  94     240.143 107.585 144.967  1.00 97.24           N  
ATOM   1570 HH21 ARG A  94     240.692 106.794 145.273  1.00 97.24          HH  
ATOM   1571 HH22 ARG A  94     239.740 107.592 144.041  1.00 97.24          HH  
ATOM   1572  CZ  ARG A  94     239.945 108.598 145.764  1.00 97.24           C  
ATOM   1573  N   VAL A  95     242.453 114.168 147.695  1.00 96.98           N  
ATOM   1574  H   VAL A  95     241.841 114.401 148.464  1.00 96.98           H  
ATOM   1575  CA  VAL A  95     243.829 113.762 147.990  1.00 96.98           C  
ATOM   1576  HA  VAL A  95     244.469 114.054 147.158  1.00 96.98           H  
ATOM   1577  C   VAL A  95     243.884 112.239 148.115  1.00 96.98           C  
ATOM   1578  CB  VAL A  95     244.357 114.481 149.240  1.00 96.98           C  
ATOM   1579  HB  VAL A  95     243.740 114.227 150.102  1.00 96.98           H  
ATOM   1580  O   VAL A  95     243.138 111.646 148.892  1.00 96.98           O  
ATOM   1581  CG1 VAL A  95     245.799 114.054 149.520  1.00 96.98           C  
ATOM   1582 HG11 VAL A  95     245.823 113.016 149.855  1.00 96.98          HG  
ATOM   1583 HG12 VAL A  95     246.406 114.154 148.620  1.00 96.98          HG  
ATOM   1584 HG13 VAL A  95     246.219 114.682 150.305  1.00 96.98          HG  
ATOM   1585  CG2 VAL A  95     244.333 116.007 149.047  1.00 96.98           C  
ATOM   1586 HG21 VAL A  95     244.925 116.286 148.175  1.00 96.98          HG  
ATOM   1587 HG22 VAL A  95     244.746 116.498 149.929  1.00 96.98          HG  
ATOM   1588 HG23 VAL A  95     243.309 116.358 148.920  1.00 96.98          HG  
ATOM   1589  N   VAL A  96     244.758 111.597 147.340  1.00 95.91           N  
ATOM   1590  H   VAL A  96     245.330 112.152 146.719  1.00 95.91           H  
ATOM   1591  CA  VAL A  96     245.032 110.151 147.415  1.00 95.91           C  
ATOM   1592  HA  VAL A  96     244.216 109.650 147.932  1.00 95.91           H  
ATOM   1593  C   VAL A  96     246.292 109.894 148.232  1.00 95.91           C  
ATOM   1594  CB  VAL A  96     245.154 109.537 146.007  1.00 95.91           C  
ATOM   1595  HB  VAL A  96     245.912 110.075 145.439  1.00 95.91           H  
ATOM   1596  O   VAL A  96     246.290 109.023 149.100  1.00 95.91           O  
ATOM   1597  CG1 VAL A  96     245.535 108.051 146.048  1.00 95.91           C  
ATOM   1598 HG11 VAL A  96     244.826 107.494 146.660  1.00 95.91          HG  
ATOM   1599 HG12 VAL A  96     245.543 107.644 145.036  1.00 95.91          HG  
ATOM   1600 HG13 VAL A  96     246.537 107.931 146.461  1.00 95.91          HG  
ATOM   1601  CG2 VAL A  96     243.813 109.645 145.273  1.00 95.91           C  
ATOM   1602 HG21 VAL A  96     243.029 109.156 145.851  1.00 95.91          HG  
ATOM   1603 HG22 VAL A  96     243.555 110.694 145.131  1.00 95.91          HG  
ATOM   1604 HG23 VAL A  96     243.894 109.168 144.296  1.00 95.91          HG  
ATOM   1605  N   ASP A  97     247.345 110.677 147.991  1.00 96.11           N  
ATOM   1606  H   ASP A  97     247.254 111.407 147.298  1.00 96.11           H  
ATOM   1607  CA  ASP A  97     248.596 110.608 148.743  1.00 96.11           C  
ATOM   1608  HA  ASP A  97     248.561 109.748 149.410  1.00 96.11           H  
ATOM   1609  C   ASP A  97     248.772 111.890 149.577  1.00 96.11           C  
ATOM   1610  CB  ASP A  97     249.771 110.315 147.803  1.00 96.11           C  
ATOM   1611  HB2 ASP A  97     249.900 111.139 147.100  1.00 96.11           H  
ATOM   1612  HB3 ASP A  97     249.537 109.419 147.225  1.00 96.11           H  
ATOM   1613  O   ASP A  97     249.225 112.919 149.062  1.00 96.11           O  
ATOM   1614  CG  ASP A  97     251.090 110.082 148.547  1.00 96.11           C  
ATOM   1615  OD1 ASP A  97     251.224 110.545 149.707  1.00 96.11           O  
ATOM   1616  OD2 ASP A  97     251.987 109.474 147.921  1.00 96.11           O  
ATOM   1617  N   PRO A  98     248.419 111.857 150.878  1.00 94.94           N  
ATOM   1618  CA  PRO A  98     248.518 113.028 151.740  1.00 94.94           C  
ATOM   1619  HA  PRO A  98     247.992 113.870 151.290  1.00 94.94           H  
ATOM   1620  C   PRO A  98     249.968 113.460 151.968  1.00 94.94           C  
ATOM   1621  CB  PRO A  98     247.815 112.627 153.041  1.00 94.94           C  
ATOM   1622  HB2 PRO A  98     246.752 112.855 152.959  1.00 94.94           H  
ATOM   1623  HB3 PRO A  98     248.238 113.125 153.914  1.00 94.94           H  
ATOM   1624  O   PRO A  98     250.217 114.643 152.196  1.00 94.94           O  
ATOM   1625  CG  PRO A  98     248.009 111.113 153.092  1.00 94.94           C  
ATOM   1626  HG2 PRO A  98     247.246 110.621 153.696  1.00 94.94           H  
ATOM   1627  HG3 PRO A  98     249.008 110.888 153.466  1.00 94.94           H  
ATOM   1628  CD  PRO A  98     247.918 110.710 151.626  1.00 94.94           C  
ATOM   1629  HD2 PRO A  98     246.881 110.521 151.352  1.00 94.94           H  
ATOM   1630  HD3 PRO A  98     248.526 109.820 151.461  1.00 94.94           H  
ATOM   1631  N   VAL A  99     250.939 112.543 151.879  1.00 95.46           N  
ATOM   1632  H   VAL A  99     250.717 111.641 151.481  1.00 95.46           H  
ATOM   1633  CA  VAL A  99     252.354 112.897 152.013  1.00 95.46           C  
ATOM   1634  HA  VAL A  99     252.485 113.492 152.917  1.00 95.46           H  
ATOM   1635  C   VAL A  99     252.771 113.769 150.837  1.00 95.46           C  
ATOM   1636  CB  VAL A  99     253.253 111.652 152.113  1.00 95.46           C  
ATOM   1637  HB  VAL A  99     253.095 110.997 151.256  1.00 95.46           H  
ATOM   1638  O   VAL A  99     253.346 114.838 151.052  1.00 95.46           O  
ATOM   1639  CG1 VAL A  99     254.728 112.061 152.117  1.00 95.46           C  
ATOM   1640 HG11 VAL A  99     254.874 112.889 152.811  1.00 95.46          HG  
ATOM   1641 HG12 VAL A  99     255.024 112.384 151.118  1.00 95.46          HG  
ATOM   1642 HG13 VAL A  99     255.352 111.210 152.386  1.00 95.46          HG  
ATOM   1643  CG2 VAL A  99     252.951 110.860 153.392  1.00 95.46           C  
ATOM   1644 HG21 VAL A  99     253.623 110.005 153.454  1.00 95.46          HG  
ATOM   1645 HG22 VAL A  99     253.081 111.496 154.268  1.00 95.46          HG  
ATOM   1646 HG23 VAL A  99     251.927 110.488 153.349  1.00 95.46          HG  
ATOM   1647  N   LYS A 100     252.454 113.360 149.604  1.00 95.66           N  
ATOM   1648  H   LYS A 100     251.975 112.477 149.502  1.00 95.66           H  
ATOM   1649  CA  LYS A 100     252.758 114.164 148.411  1.00 95.66           C  
ATOM   1650  HA  LYS A 100     253.825 114.389 148.396  1.00 95.66           H  
ATOM   1651  C   LYS A 100     252.039 115.512 148.423  1.00 95.66           C  
ATOM   1652  CB  LYS A 100     252.415 113.398 147.135  1.00 95.66           C  
ATOM   1653  HB2 LYS A 100     252.451 114.088 146.292  1.00 95.66           H  
ATOM   1654  HB3 LYS A 100     251.401 113.004 147.216  1.00 95.66           H  
ATOM   1655  O   LYS A 100     252.687 116.521 148.159  1.00 95.66           O  
ATOM   1656  CG  LYS A 100     253.405 112.263 146.859  1.00 95.66           C  
ATOM   1657  HG2 LYS A 100     253.436 111.580 147.708  1.00 95.66           H  
ATOM   1658  HG3 LYS A 100     254.401 112.680 146.706  1.00 95.66           H  
ATOM   1659  CD  LYS A 100     252.966 111.520 145.596  1.00 95.66           C  
ATOM   1660  HD2 LYS A 100     251.925 111.214 145.706  1.00 95.66           H  
ATOM   1661  HD3 LYS A 100     253.046 112.190 144.739  1.00 95.66           H  
ATOM   1662  CE  LYS A 100     253.825 110.278 145.371  1.00 95.66           C  
ATOM   1663  HE2 LYS A 100     254.866 110.583 145.269  1.00 95.66           H  
ATOM   1664  HE3 LYS A 100     253.729 109.642 146.250  1.00 95.66           H  
ATOM   1665  NZ  LYS A 100     253.367 109.559 144.161  1.00 95.66           N  
ATOM   1666  HZ1 LYS A 100     253.937 108.745 143.982  1.00 95.66           H  
ATOM   1667  HZ2 LYS A 100     252.411 109.261 144.295  1.00 95.66           H  
ATOM   1668  HZ3 LYS A 100     253.385 110.171 143.357  1.00 95.66           H  
ATOM   1669  N   ALA A 101     250.771 115.549 148.830  1.00 95.12           N  
ATOM   1670  H   ALA A 101     250.285 114.673 148.952  1.00 95.12           H  
ATOM   1671  CA  ALA A 101     249.975 116.780 148.829  1.00 95.12           C  
ATOM   1672  HA  ALA A 101     249.955 117.186 147.818  1.00 95.12           H  
ATOM   1673  C   ALA A 101     250.546 117.882 149.735  1.00 95.12           C  
ATOM   1674  CB  ALA A 101     248.542 116.420 149.226  1.00 95.12           C  
ATOM   1675  HB1 ALA A 101     247.916 117.312 149.198  1.00 95.12           H  
ATOM   1676  HB2 ALA A 101     248.523 115.996 150.231  1.00 95.12           H  
ATOM   1677  HB3 ALA A 101     248.148 115.695 148.515  1.00 95.12           H  
ATOM   1678  O   ALA A 101     250.389 119.063 149.437  1.00 95.12           O  
ATOM   1679  N   VAL A 102     251.224 117.505 150.826  1.00 94.07           N  
ATOM   1680  H   VAL A 102     251.253 116.519 151.042  1.00 94.07           H  
ATOM   1681  CA  VAL A 102     251.857 118.459 151.753  1.00 94.07           C  
ATOM   1682  HA  VAL A 102     251.333 119.414 151.688  1.00 94.07           H  
ATOM   1683  C   VAL A 102     253.316 118.746 151.384  1.00 94.07           C  
ATOM   1684  CB  VAL A 102     251.728 117.959 153.209  1.00 94.07           C  
ATOM   1685  HB  VAL A 102     252.269 117.019 153.316  1.00 94.07           H  
ATOM   1686  O   VAL A 102     253.837 119.809 151.712  1.00 94.07           O  
ATOM   1687  CG1 VAL A 102     252.273 118.965 154.232  1.00 94.07           C  
ATOM   1688 HG11 VAL A 102     253.338 119.137 154.075  1.00 94.07          HG  
ATOM   1689 HG12 VAL A 102     252.123 118.588 155.242  1.00 94.07          HG  
ATOM   1690 HG13 VAL A 102     251.752 119.918 154.123  1.00 94.07          HG  
ATOM   1691  CG2 VAL A 102     250.261 117.736 153.603  1.00 94.07           C  
ATOM   1692 HG21 VAL A 102     250.199 117.356 154.622  1.00 94.07          HG  
ATOM   1693 HG22 VAL A 102     249.798 117.006 152.939  1.00 94.07          HG  
ATOM   1694 HG23 VAL A 102     249.704 118.670 153.529  1.00 94.07          HG  
ATOM   1695  N   THR A 103     254.007 117.809 150.729  1.00 94.14           N  
ATOM   1696  H   THR A 103     253.520 116.974 150.437  1.00 94.14           H  
ATOM   1697  CA  THR A 103     255.466 117.897 150.517  1.00 94.14           C  
ATOM   1698  HA  THR A 103     255.888 118.607 151.228  1.00 94.14           H  
ATOM   1699  C   THR A 103     255.863 118.406 149.138  1.00 94.14           C  
ATOM   1700  CB  THR A 103     256.162 116.556 150.765  1.00 94.14           C  
ATOM   1701  HB  THR A 103     257.226 116.663 150.553  1.00 94.14           H  
ATOM   1702  O   THR A 103     256.876 119.091 149.026  1.00 94.14           O  
ATOM   1703  CG2 THR A 103     256.005 116.085 152.210  1.00 94.14           C  
ATOM   1704 HG21 THR A 103     256.693 116.642 152.847  1.00 94.14          HG  
ATOM   1705 HG22 THR A 103     256.232 115.020 152.253  1.00 94.14          HG  
ATOM   1706 HG23 THR A 103     254.987 116.233 152.572  1.00 94.14          HG  
ATOM   1707  OG1 THR A 103     255.652 115.542 149.932  1.00 94.14           O  
ATOM   1708  HG1 THR A 103     254.811 115.281 150.316  1.00 94.14           H  
ATOM   1709  N   GLN A 104     255.091 118.087 148.099  1.00 95.51           N  
ATOM   1710  H   GLN A 104     254.269 117.523 148.260  1.00 95.51           H  
ATOM   1711  CA  GLN A 104     255.430 118.408 146.708  1.00 95.51           C  
ATOM   1712  HA  GLN A 104     256.514 118.443 146.600  1.00 95.51           H  
ATOM   1713  C   GLN A 104     254.913 119.781 146.273  1.00 95.51           C  
ATOM   1714  CB  GLN A 104     254.880 117.315 145.776  1.00 95.51           C  
ATOM   1715  HB2 GLN A 104     255.135 117.569 144.747  1.00 95.51           H  
ATOM   1716  HB3 GLN A 104     253.793 117.287 145.853  1.00 95.51           H  
ATOM   1717  O   GLN A 104     255.426 120.368 145.325  1.00 95.51           O  
ATOM   1718  CG  GLN A 104     255.441 115.921 146.088  1.00 95.51           C  
ATOM   1719  HG2 GLN A 104     255.121 115.616 147.084  1.00 95.51           H  
ATOM   1720  HG3 GLN A 104     255.031 115.203 145.376  1.00 95.51           H  
ATOM   1721  CD  GLN A 104     256.960 115.862 146.008  1.00 95.51           C  
ATOM   1722  NE2 GLN A 104     257.608 115.147 146.900  1.00 95.51           N  
ATOM   1723 HE21 GLN A 104     258.614 115.169 146.818  1.00 95.51          HE  
ATOM   1724 HE22 GLN A 104     257.111 114.745 147.683  1.00 95.51          HE  
ATOM   1725  OE1 GLN A 104     257.603 116.462 145.166  1.00 95.51           O  
ATOM   1726  N   VAL A 105     253.902 120.311 146.963  1.00 94.36           N  
ATOM   1727  H   VAL A 105     253.522 119.790 147.741  1.00 94.36           H  
ATOM   1728  CA  VAL A 105     253.283 121.594 146.633  1.00 94.36           C  
ATOM   1729  HA  VAL A 105     254.019 122.197 146.101  1.00 94.36           H  
ATOM   1730  C   VAL A 105     252.912 122.343 147.908  1.00 94.36           C  
ATOM   1731  CB  VAL A 105     252.098 121.380 145.674  1.00 94.36           C  
ATOM   1732  HB  VAL A 105     252.476 120.871 144.788  1.00 94.36           H  
ATOM   1733  O   VAL A 105     252.394 121.774 148.863  1.00 94.36           O  
ATOM   1734  CG1 VAL A 105     250.993 120.508 146.273  1.00 94.36           C  
ATOM   1735 HG11 VAL A 105     250.601 120.967 147.179  1.00 94.36          HG  
ATOM   1736 HG12 VAL A 105     250.197 120.379 145.540  1.00 94.36          HG  
ATOM   1737 HG13 VAL A 105     251.385 119.522 146.520  1.00 94.36          HG  
ATOM   1738  CG2 VAL A 105     251.496 122.708 145.208  1.00 94.36           C  
ATOM   1739 HG21 VAL A 105     250.768 122.498 144.424  1.00 94.36          HG  
ATOM   1740 HG22 VAL A 105     252.277 123.341 144.784  1.00 94.36          HG  
ATOM   1741 HG23 VAL A 105     250.993 123.217 146.029  1.00 94.36          HG  
ATOM   1742  N   LYS A 106     253.177 123.655 147.936  1.00 93.61           N  
ATOM   1743  H   LYS A 106     253.651 124.049 147.137  1.00 93.61           H  
ATOM   1744  CA  LYS A 106     252.911 124.498 149.114  1.00 93.61           C  
ATOM   1745  HA  LYS A 106     253.350 124.017 149.988  1.00 93.61           H  
ATOM   1746  C   LYS A 106     251.416 124.633 149.411  1.00 93.61           C  
ATOM   1747  CB  LYS A 106     253.569 125.869 148.899  1.00 93.61           C  
ATOM   1748  HB2 LYS A 106     253.149 126.331 148.006  1.00 93.61           H  
ATOM   1749  HB3 LYS A 106     254.637 125.722 148.741  1.00 93.61           H  
ATOM   1750  O   LYS A 106     251.006 124.602 150.566  1.00 93.61           O  
ATOM   1751  CG  LYS A 106     253.368 126.813 150.096  1.00 93.61           C  
ATOM   1752  HG2 LYS A 106     252.305 126.984 150.258  1.00 93.61           H  
ATOM   1753  HG3 LYS A 106     253.796 126.359 150.990  1.00 93.61           H  
ATOM   1754  CD  LYS A 106     254.040 128.165 149.837  1.00 93.61           C  
ATOM   1755  HD2 LYS A 106     253.630 128.597 148.924  1.00 93.61           H  
ATOM   1756  HD3 LYS A 106     255.111 128.014 149.712  1.00 93.61           H  
ATOM   1757  CE  LYS A 106     253.779 129.108 151.016  1.00 93.61           C  
ATOM   1758  HE2 LYS A 106     254.193 128.658 151.918  1.00 93.61           H  
ATOM   1759  HE3 LYS A 106     252.702 129.200 151.155  1.00 93.61           H  
ATOM   1760  NZ  LYS A 106     254.381 130.446 150.785  1.00 93.61           N  
ATOM   1761  HZ1 LYS A 106     253.997 130.869 149.952  1.00 93.61           H  
ATOM   1762  HZ2 LYS A 106     254.197 131.060 151.565  1.00 93.61           H  
ATOM   1763  HZ3 LYS A 106     255.381 130.370 150.666  1.00 93.61           H  
ATOM   1764  N   ASN A 107     250.617 124.854 148.370  1.00 95.10           N  
ATOM   1765  H   ASN A 107     251.032 124.847 147.449  1.00 95.10           H  
ATOM   1766  CA  ASN A 107     249.165 124.944 148.454  1.00 95.10           C  
ATOM   1767  HA  ASN A 107     248.818 124.424 149.347  1.00 95.10           H  
ATOM   1768  C   ASN A 107     248.572 124.235 147.240  1.00 95.10           C  
ATOM   1769  CB  ASN A 107     248.731 126.417 148.564  1.00 95.10           C  
ATOM   1770  HB2 ASN A 107     249.044 126.968 147.678  1.00 95.10           H  
ATOM   1771  HB3 ASN A 107     249.211 126.858 149.439  1.00 95.10           H  
ATOM   1772  O   ASN A 107     248.479 124.811 146.155  1.00 95.10           O  
ATOM   1773  CG  ASN A 107     247.223 126.569 148.719  1.00 95.10           C  
ATOM   1774  ND2 ASN A 107     246.762 127.697 149.199  1.00 95.10           N  
ATOM   1775 HD21 ASN A 107     247.379 128.462 149.433  1.00 95.10          HD  
ATOM   1776 HD22 ASN A 107     245.758 127.761 149.296  1.00 95.10          HD  
ATOM   1777  OD1 ASN A 107     246.434 125.693 148.408  1.00 95.10           O  
ATOM   1778  N   TYR A 108     248.201 122.975 147.443  1.00 94.86           N  
ATOM   1779  H   TYR A 108     248.330 122.557 148.353  1.00 94.86           H  
ATOM   1780  CA  TYR A 108     247.660 122.134 146.389  1.00 94.86           C  
ATOM   1781  HA  TYR A 108     248.368 122.112 145.560  1.00 94.86           H  
ATOM   1782  C   TYR A 108     246.335 122.673 145.829  1.00 94.86           C  
ATOM   1783  CB  TYR A 108     247.539 120.707 146.930  1.00 94.86           C  
ATOM   1784  HB2 TYR A 108     247.249 120.067 146.096  1.00 94.86           H  
ATOM   1785  HB3 TYR A 108     248.513 120.352 147.266  1.00 94.86           H  
ATOM   1786  O   TYR A 108     246.129 122.615 144.626  1.00 94.86           O  
ATOM   1787  CG  TYR A 108     246.557 120.494 148.059  1.00 94.86           C  
ATOM   1788  CD2 TYR A 108     247.026 120.448 149.386  1.00 94.86           C  
ATOM   1789  HD2 TYR A 108     248.084 120.534 149.591  1.00 94.86           H  
ATOM   1790  CD1 TYR A 108     245.189 120.311 147.782  1.00 94.86           C  
ATOM   1791  HD1 TYR A 108     244.832 120.327 146.763  1.00 94.86           H  
ATOM   1792  CE2 TYR A 108     246.120 120.252 150.443  1.00 94.86           C  
ATOM   1793  HE2 TYR A 108     246.479 120.209 151.462  1.00 94.86           H  
ATOM   1794  CE1 TYR A 108     244.283 120.110 148.839  1.00 94.86           C  
ATOM   1795  HE1 TYR A 108     243.227 119.985 148.651  1.00 94.86           H  
ATOM   1796  OH  TYR A 108     243.856 119.905 151.178  1.00 94.86           O  
ATOM   1797  HH  TYR A 108     244.276 119.927 152.041  1.00 94.86           H  
ATOM   1798  CZ  TYR A 108     244.745 120.089 150.168  1.00 94.86           C  
ATOM   1799  N   ILE A 109     245.477 123.286 146.656  1.00 95.36           N  
ATOM   1800  H   ILE A 109     245.715 123.344 147.636  1.00 95.36           H  
ATOM   1801  CA  ILE A 109     244.189 123.856 146.216  1.00 95.36           C  
ATOM   1802  HA  ILE A 109     243.626 123.085 145.690  1.00 95.36           H  
ATOM   1803  C   ILE A 109     244.427 125.004 145.229  1.00 95.36           C  
ATOM   1804  CB  ILE A 109     243.350 124.343 147.426  1.00 95.36           C  
ATOM   1805  HB  ILE A 109     243.888 125.148 147.927  1.00 95.36           H  
ATOM   1806  O   ILE A 109     243.856 125.038 144.139  1.00 95.36           O  
ATOM   1807  CG1 ILE A 109     243.139 123.202 148.446  1.00 95.36           C  
ATOM   1808 HG12 ILE A 109     242.660 122.359 147.948  1.00 95.36          HG  
ATOM   1809 HG13 ILE A 109     244.113 122.878 148.812  1.00 95.36          HG  
ATOM   1810  CG2 ILE A 109     241.999 124.908 146.948  1.00 95.36           C  
ATOM   1811 HG21 ILE A 109     241.409 124.112 146.493  1.00 95.36          HG  
ATOM   1812 HG22 ILE A 109     242.134 125.708 146.219  1.00 95.36          HG  
ATOM   1813 HG23 ILE A 109     241.440 125.327 147.785  1.00 95.36          HG  
ATOM   1814  CD1 ILE A 109     242.313 123.576 149.681  1.00 95.36           C  
ATOM   1815 HD11 ILE A 109     242.720 124.475 150.146  1.00 95.36          HD  
ATOM   1816 HD12 ILE A 109     241.270 123.740 149.409  1.00 95.36          HD  
ATOM   1817 HD13 ILE A 109     242.352 122.756 150.400  1.00 95.36          HD  
ATOM   1818  N   MET A 110     245.311 125.937 145.595  1.00 96.27           N  
ATOM   1819  H   MET A 110     245.760 125.833 146.494  1.00 96.27           H  
ATOM   1820  CA  MET A 110     245.663 127.067 144.735  1.00 96.27           C  
ATOM   1821  HA  MET A 110     244.749 127.589 144.453  1.00 96.27           H  
ATOM   1822  C   MET A 110     246.341 126.594 143.447  1.00 96.27           C  
ATOM   1823  CB  MET A 110     246.564 128.037 145.511  1.00 96.27           C  
ATOM   1824  HB2 MET A 110     246.042 128.362 146.411  1.00 96.27           H  
ATOM   1825  HB3 MET A 110     247.480 127.524 145.804  1.00 96.27           H  
ATOM   1826  O   MET A 110     246.014 127.087 142.371  1.00 96.27           O  
ATOM   1827  CG  MET A 110     246.934 129.276 144.688  1.00 96.27           C  
ATOM   1828  HG2 MET A 110     246.022 129.799 144.402  1.00 96.27           H  
ATOM   1829  HG3 MET A 110     247.448 128.960 143.780  1.00 96.27           H  
ATOM   1830  SD  MET A 110     248.019 130.429 145.570  1.00 96.27           S  
ATOM   1831  CE  MET A 110     248.337 131.610 144.231  1.00 96.27           C  
ATOM   1832  HE1 MET A 110     248.995 132.401 144.591  1.00 96.27           H  
ATOM   1833  HE2 MET A 110     248.812 131.100 143.394  1.00 96.27           H  
ATOM   1834  HE3 MET A 110     247.397 132.052 143.900  1.00 96.27           H  
ATOM   1835  N   ALA A 111     247.263 125.635 143.541  1.00 96.22           N  
ATOM   1836  H   ALA A 111     247.480 125.242 144.446  1.00 96.22           H  
ATOM   1837  CA  ALA A 111     247.986 125.128 142.383  1.00 96.22           C  
ATOM   1838  HA  ALA A 111     248.410 125.974 141.843  1.00 96.22           H  
ATOM   1839  C   ALA A 111     247.056 124.385 141.405  1.00 96.22           C  
ATOM   1840  CB  ALA A 111     249.143 124.273 142.901  1.00 96.22           C  
ATOM   1841  HB1 ALA A 111     249.683 124.809 143.680  1.00 96.22           H  
ATOM   1842  HB2 ALA A 111     249.841 124.077 142.086  1.00 96.22           H  
ATOM   1843  HB3 ALA A 111     248.765 123.333 143.303  1.00 96.22           H  
ATOM   1844  O   ALA A 111     247.081 124.671 140.208  1.00 96.22           O  
ATOM   1845  N   THR A 112     246.157 123.531 141.910  1.00 96.36           N  
ATOM   1846  H   THR A 112     246.213 123.272 142.885  1.00 96.36           H  
ATOM   1847  CA  THR A 112     245.115 122.872 141.105  1.00 96.36           C  
ATOM   1848  HA  THR A 112     245.596 122.302 140.310  1.00 96.36           H  
ATOM   1849  C   THR A 112     244.195 123.895 140.446  1.00 96.36           C  
ATOM   1850  CB  THR A 112     244.292 121.890 141.954  1.00 96.36           C  
ATOM   1851  HB  THR A 112     243.834 122.416 142.792  1.00 96.36           H  
ATOM   1852  O   THR A 112     243.881 123.749 139.266  1.00 96.36           O  
ATOM   1853  CG2 THR A 112     243.206 121.159 141.166  1.00 96.36           C  
ATOM   1854 HG21 THR A 112     242.729 120.407 141.794  1.00 96.36          HG  
ATOM   1855 HG22 THR A 112     243.636 120.676 140.289  1.00 96.36          HG  
ATOM   1856 HG23 THR A 112     242.437 121.860 140.839  1.00 96.36          HG  
ATOM   1857  OG1 THR A 112     245.149 120.892 142.446  1.00 96.36           O  
ATOM   1858  HG1 THR A 112     244.601 120.148 142.707  1.00 96.36           H  
ATOM   1859  N   SER A 113     243.816 124.973 141.145  1.00 96.62           N  
ATOM   1860  H   SER A 113     244.066 125.029 142.122  1.00 96.62           H  
ATOM   1861  CA  SER A 113     243.023 126.060 140.550  1.00 96.62           C  
ATOM   1862  HA  SER A 113     242.089 125.643 140.172  1.00 96.62           H  
ATOM   1863  C   SER A 113     243.746 126.711 139.367  1.00 96.62           C  
ATOM   1864  CB  SER A 113     242.685 127.124 141.601  1.00 96.62           C  
ATOM   1865  HB2 SER A 113     242.192 126.664 142.458  1.00 96.62           H  
ATOM   1866  HB3 SER A 113     243.603 127.598 141.947  1.00 96.62           H  
ATOM   1867  O   SER A 113     243.143 126.906 138.316  1.00 96.62           O  
ATOM   1868  OG  SER A 113     241.840 128.115 141.044  1.00 96.62           O  
ATOM   1869  HG  SER A 113     240.927 127.845 141.174  1.00 96.62           H  
ATOM   1870  N   GLN A 114     245.043 127.000 139.493  1.00 97.62           N  
ATOM   1871  H   GLN A 114     245.502 126.788 140.367  1.00 97.62           H  
ATOM   1872  CA  GLN A 114     245.827 127.625 138.419  1.00 97.62           C  
ATOM   1873  HA  GLN A 114     245.295 128.506 138.061  1.00 97.62           H  
ATOM   1874  C   GLN A 114     246.003 126.709 137.201  1.00 97.62           C  
ATOM   1875  CB  GLN A 114     247.197 128.061 138.965  1.00 97.62           C  
ATOM   1876  HB2 GLN A 114     247.826 128.382 138.135  1.00 97.62           H  
ATOM   1877  HB3 GLN A 114     247.686 127.212 139.444  1.00 97.62           H  
ATOM   1878  O   GLN A 114     245.827 127.152 136.061  1.00 97.62           O  
ATOM   1879  CG  GLN A 114     247.095 129.214 139.976  1.00 97.62           C  
ATOM   1880  HG2 GLN A 114     246.478 128.912 140.822  1.00 97.62           H  
ATOM   1881  HG3 GLN A 114     248.091 129.446 140.354  1.00 97.62           H  
ATOM   1882  CD  GLN A 114     246.503 130.485 139.379  1.00 97.62           C  
ATOM   1883  NE2 GLN A 114     245.792 131.274 140.154  1.00 97.62           N  
ATOM   1884 HE21 GLN A 114     245.591 131.021 141.111  1.00 97.62          HE  
ATOM   1885 HE22 GLN A 114     245.425 132.098 139.698  1.00 97.62          HE  
ATOM   1886  OE1 GLN A 114     246.669 130.803 138.216  1.00 97.62           O  
ATOM   1887  N   ILE A 115     246.285 125.421 137.422  1.00 97.08           N  
ATOM   1888  H   ILE A 115     246.444 125.110 138.371  1.00 97.08           H  
ATOM   1889  CA  ILE A 115     246.315 124.426 136.340  1.00 97.08           C  
ATOM   1890  HA  ILE A 115     247.029 124.742 135.579  1.00 97.08           H  
ATOM   1891  C   ILE A 115     244.948 124.359 135.662  1.00 97.08           C  
ATOM   1892  CB  ILE A 115     246.763 123.047 136.866  1.00 97.08           C  
ATOM   1893  HB  ILE A 115     246.184 122.802 137.757  1.00 97.08           H  
ATOM   1894  O   ILE A 115     244.861 124.424 134.443  1.00 97.08           O  
ATOM   1895  CG1 ILE A 115     248.258 123.126 137.241  1.00 97.08           C  
ATOM   1896 HG12 ILE A 115     248.834 123.429 136.367  1.00 97.08          HG  
ATOM   1897 HG13 ILE A 115     248.401 123.880 138.017  1.00 97.08          HG  
ATOM   1898  CG2 ILE A 115     246.522 121.938 135.820  1.00 97.08           C  
ATOM   1899 HG21 ILE A 115     246.754 120.962 136.245  1.00 97.08          HG  
ATOM   1900 HG22 ILE A 115     245.473 121.888 135.526  1.00 97.08          HG  
ATOM   1901 HG23 ILE A 115     247.135 122.108 134.936  1.00 97.08          HG  
ATOM   1902  CD1 ILE A 115     248.834 121.806 137.758  1.00 97.08           C  
ATOM   1903 HD11 ILE A 115     249.877 121.953 138.042  1.00 97.08          HD  
ATOM   1904 HD12 ILE A 115     248.248 121.449 138.605  1.00 97.08          HD  
ATOM   1905 HD13 ILE A 115     248.822 121.051 136.973  1.00 97.08          HD  
ATOM   1906  N   SER A 116     243.867 124.318 136.436  1.00 97.52           N  
ATOM   1907  H   SER A 116     243.989 124.267 137.437  1.00 97.52           H  
ATOM   1908  CA  SER A 116     242.514 124.241 135.881  1.00 97.52           C  
ATOM   1909  HA  SER A 116     242.453 123.360 135.241  1.00 97.52           H  
ATOM   1910  C   SER A 116     242.178 125.457 135.015  1.00 97.52           C  
ATOM   1911  CB  SER A 116     241.480 124.080 136.993  1.00 97.52           C  
ATOM   1912  HB2 SER A 116     241.450 124.979 137.609  1.00 97.52           H  
ATOM   1913  HB3 SER A 116     240.501 123.924 136.541  1.00 97.52           H  
ATOM   1914  O   SER A 116     241.645 125.294 133.925  1.00 97.52           O  
ATOM   1915  OG  SER A 116     241.795 122.963 137.800  1.00 97.52           O  
ATOM   1916  HG  SER A 116     242.579 123.164 138.318  1.00 97.52           H  
ATOM   1917  N   GLN A 117     242.551 126.670 135.440  1.00 98.04           N  
ATOM   1918  H   GLN A 117     242.981 126.743 136.351  1.00 98.04           H  
ATOM   1919  CA  GLN A 117     242.343 127.897 134.660  1.00 98.04           C  
ATOM   1920  HA  GLN A 117     241.286 127.992 134.410  1.00 98.04           H  
ATOM   1921  C   GLN A 117     243.128 127.899 133.344  1.00 98.04           C  
ATOM   1922  CB  GLN A 117     242.773 129.114 135.492  1.00 98.04           C  
ATOM   1923  HB2 GLN A 117     242.789 129.994 134.848  1.00 98.04           H  
ATOM   1924  HB3 GLN A 117     243.780 128.956 135.876  1.00 98.04           H  
ATOM   1925  O   GLN A 117     242.591 128.247 132.292  1.00 98.04           O  
ATOM   1926  CG  GLN A 117     241.827 129.394 136.661  1.00 98.04           C  
ATOM   1927  HG2 GLN A 117     240.837 129.655 136.287  1.00 98.04           H  
ATOM   1928  HG3 GLN A 117     241.708 128.500 137.274  1.00 98.04           H  
ATOM   1929  CD  GLN A 117     242.346 130.526 137.533  1.00 98.04           C  
ATOM   1930  NE2 GLN A 117     242.606 130.278 138.799  1.00 98.04           N  
ATOM   1931 HE21 GLN A 117     242.934 131.059 139.349  1.00 98.04          HE  
ATOM   1932 HE22 GLN A 117     242.443 129.362 139.192  1.00 98.04          HE  
ATOM   1933  OE1 GLN A 117     242.510 131.654 137.100  1.00 98.04           O  
ATOM   1934  N   THR A 118     244.406 127.518 133.393  1.00 97.33           N  
ATOM   1935  H   THR A 118     244.777 127.204 134.278  1.00 97.33           H  
ATOM   1936  CA  THR A 118     245.277 127.504 132.208  1.00 97.33           C  
ATOM   1937  HA  THR A 118     245.152 128.448 131.676  1.00 97.33           H  
ATOM   1938  C   THR A 118     244.880 126.409 131.221  1.00 97.33           C  
ATOM   1939  CB  THR A 118     246.759 127.378 132.587  1.00 97.33           C  
ATOM   1940  HB  THR A 118     247.344 127.225 131.681  1.00 97.33           H  
ATOM   1941  O   THR A 118     244.785 126.678 130.022  1.00 97.33           O  
ATOM   1942  CG2 THR A 118     247.275 128.634 133.289  1.00 97.33           C  
ATOM   1943 HG21 THR A 118     247.195 129.486 132.615  1.00 97.33          HG  
ATOM   1944 HG22 THR A 118     248.322 128.493 133.554  1.00 97.33          HG  
ATOM   1945 HG23 THR A 118     246.701 128.834 134.194  1.00 97.33          HG  
ATOM   1946  OG1 THR A 118     246.990 126.307 133.464  1.00 97.33           O  
ATOM   1947  HG1 THR A 118     246.616 126.528 134.321  1.00 97.33           H  
ATOM   1948  N   THR A 119     244.552 125.215 131.715  1.00 97.53           N  
ATOM   1949  H   THR A 119     244.742 125.025 132.688  1.00 97.53           H  
ATOM   1950  CA  THR A 119     244.040 124.105 130.905  1.00 97.53           C  
ATOM   1951  HA  THR A 119     244.736 123.923 130.086  1.00 97.53           H  
ATOM   1952  C   THR A 119     242.681 124.437 130.294  1.00 97.53           C  
ATOM   1953  CB  THR A 119     243.962 122.822 131.741  1.00 97.53           C  
ATOM   1954  HB  THR A 119     243.300 122.972 132.594  1.00 97.53           H  
ATOM   1955  O   THR A 119     242.504 124.240 129.094  1.00 97.53           O  
ATOM   1956  CG2 THR A 119     243.485 121.629 130.924  1.00 97.53           C  
ATOM   1957 HG21 THR A 119     244.057 121.551 130.000  1.00 97.53          HG  
ATOM   1958 HG22 THR A 119     243.603 120.714 131.504  1.00 97.53          HG  
ATOM   1959 HG23 THR A 119     242.429 121.751 130.688  1.00 97.53          HG  
ATOM   1960  OG1 THR A 119     245.249 122.493 132.200  1.00 97.53           O  
ATOM   1961  HG1 THR A 119     245.160 121.856 132.912  1.00 97.53           H  
ATOM   1962  N   LEU A 120     241.755 125.015 131.070  1.00 97.52           N  
ATOM   1963  H   LEU A 120     241.941 125.133 132.056  1.00 97.52           H  
ATOM   1964  CA  LEU A 120     240.454 125.468 130.566  1.00 97.52           C  
ATOM   1965  HA  LEU A 120     239.929 124.606 130.156  1.00 97.52           H  
ATOM   1966  C   LEU A 120     240.627 126.468 129.420  1.00 97.52           C  
ATOM   1967  CB  LEU A 120     239.622 126.043 131.730  1.00 97.52           C  
ATOM   1968  HB2 LEU A 120     239.504 125.264 132.483  1.00 97.52           H  
ATOM   1969  HB3 LEU A 120     240.171 126.871 132.179  1.00 97.52           H  
ATOM   1970  O   LEU A 120     240.054 126.282 128.349  1.00 97.52           O  
ATOM   1971  CG  LEU A 120     238.221 126.544 131.339  1.00 97.52           C  
ATOM   1972  HG  LEU A 120     238.321 127.342 130.602  1.00 97.52           H  
ATOM   1973  CD1 LEU A 120     237.352 125.421 130.768  1.00 97.52           C  
ATOM   1974 HD11 LEU A 120     237.752 125.080 129.812  1.00 97.52          HD  
ATOM   1975 HD12 LEU A 120     236.338 125.786 130.598  1.00 97.52          HD  
ATOM   1976 HD13 LEU A 120     237.310 124.584 131.465  1.00 97.52          HD  
ATOM   1977  CD2 LEU A 120     237.516 127.126 132.563  1.00 97.52           C  
ATOM   1978 HD21 LEU A 120     236.540 127.516 132.274  1.00 97.52          HD  
ATOM   1979 HD22 LEU A 120     237.385 126.352 133.320  1.00 97.52          HD  
ATOM   1980 HD23 LEU A 120     238.106 127.940 132.981  1.00 97.52          HD  
ATOM   1981  N   ARG A 121     241.484 127.480 129.599  1.00 97.44           N  
ATOM   1982  H   ARG A 121     241.921 127.574 130.506  1.00 97.44           H  
ATOM   1983  CA  ARG A 121     241.794 128.462 128.551  1.00 97.44           C  
ATOM   1984  HA  ARG A 121     240.867 128.957 128.260  1.00 97.44           H  
ATOM   1985  C   ARG A 121     242.346 127.804 127.283  1.00 97.44           C  
ATOM   1986  CB  ARG A 121     242.767 129.498 129.124  1.00 97.44           C  
ATOM   1987  HB2 ARG A 121     242.359 129.871 130.063  1.00 97.44           H  
ATOM   1988  HB3 ARG A 121     243.729 129.026 129.327  1.00 97.44           H  
ATOM   1989  O   ARG A 121     241.920 128.152 126.186  1.00 97.44           O  
ATOM   1990  CG  ARG A 121     242.971 130.682 128.165  1.00 97.44           C  
ATOM   1991  HG2 ARG A 121     243.318 130.324 127.196  1.00 97.44           H  
ATOM   1992  HG3 ARG A 121     242.018 131.191 128.024  1.00 97.44           H  
ATOM   1993  CD  ARG A 121     244.000 131.684 128.699  1.00 97.44           C  
ATOM   1994  HD2 ARG A 121     244.081 132.501 127.982  1.00 97.44           H  
ATOM   1995  HD3 ARG A 121     244.969 131.185 128.748  1.00 97.44           H  
ATOM   1996  NE  ARG A 121     243.605 132.236 130.011  1.00 97.44           N  
ATOM   1997  HE  ARG A 121     242.694 132.671 130.062  1.00 97.44           H  
ATOM   1998  NH1 ARG A 121     245.511 131.739 131.201  1.00 97.44           N  
ATOM   1999 HH11 ARG A 121     245.921 131.360 130.359  1.00 97.44          HH  
ATOM   2000 HH12 ARG A 121     246.023 131.769 132.072  1.00 97.44          HH  
ATOM   2001  NH2 ARG A 121     243.818 132.730 132.224  1.00 97.44           N  
ATOM   2002 HH21 ARG A 121     244.341 132.700 133.088  1.00 97.44          HH  
ATOM   2003 HH22 ARG A 121     242.814 132.793 132.315  1.00 97.44          HH  
ATOM   2004  CZ  ARG A 121     244.308 132.234 131.131  1.00 97.44           C  
ATOM   2005  N   SER A 122     243.273 126.857 127.431  1.00 97.11           N  
ATOM   2006  H   SER A 122     243.569 126.629 128.370  1.00 97.11           H  
ATOM   2007  CA  SER A 122     243.896 126.147 126.307  1.00 97.11           C  
ATOM   2008  HA  SER A 122     244.309 126.879 125.613  1.00 97.11           H  
ATOM   2009  C   SER A 122     242.890 125.293 125.531  1.00 97.11           C  
ATOM   2010  CB  SER A 122     245.047 125.281 126.827  1.00 97.11           C  
ATOM   2011  HB2 SER A 122     245.732 125.910 127.396  1.00 97.11           H  
ATOM   2012  HB3 SER A 122     244.662 124.504 127.487  1.00 97.11           H  
ATOM   2013  O   SER A 122     242.851 125.362 124.305  1.00 97.11           O  
ATOM   2014  OG  SER A 122     245.760 124.687 125.759  1.00 97.11           O  
ATOM   2015  HG  SER A 122     245.429 123.796 125.623  1.00 97.11           H  
ATOM   2016  N   VAL A 123     242.051 124.519 126.228  1.00 96.70           N  
ATOM   2017  H   VAL A 123     242.116 124.514 127.236  1.00 96.70           H  
ATOM   2018  CA  VAL A 123     241.037 123.660 125.593  1.00 96.70           C  
ATOM   2019  HA  VAL A 123     241.521 123.055 124.826  1.00 96.70           H  
ATOM   2020  C   VAL A 123     239.987 124.498 124.869  1.00 96.70           C  
ATOM   2021  CB  VAL A 123     240.396 122.704 126.617  1.00 96.70           C  
ATOM   2022  HB  VAL A 123     240.073 123.280 127.484  1.00 96.70           H  
ATOM   2023  O   VAL A 123     239.679 124.206 123.719  1.00 96.70           O  
ATOM   2024  CG1 VAL A 123     239.185 121.947 126.059  1.00 96.70           C  
ATOM   2025 HG11 VAL A 123     238.372 122.639 125.838  1.00 96.70          HG  
ATOM   2026 HG12 VAL A 123     238.819 121.229 126.794  1.00 96.70          HG  
ATOM   2027 HG13 VAL A 123     239.458 121.415 125.148  1.00 96.70          HG  
ATOM   2028  CG2 VAL A 123     241.428 121.657 127.060  1.00 96.70           C  
ATOM   2029 HG21 VAL A 123     242.254 122.134 127.587  1.00 96.70          HG  
ATOM   2030 HG22 VAL A 123     241.817 121.131 126.188  1.00 96.70          HG  
ATOM   2031 HG23 VAL A 123     240.963 120.926 127.722  1.00 96.70          HG  
ATOM   2032  N   ILE A 124     239.500 125.585 125.479  1.00 96.41           N  
ATOM   2033  H   ILE A 124     239.782 125.785 126.427  1.00 96.41           H  
ATOM   2034  CA  ILE A 124     238.548 126.489 124.815  1.00 96.41           C  
ATOM   2035  HA  ILE A 124     237.677 125.913 124.503  1.00 96.41           H  
ATOM   2036  C   ILE A 124     239.160 127.098 123.548  1.00 96.41           C  
ATOM   2037  CB  ILE A 124     238.079 127.595 125.780  1.00 96.41           C  
ATOM   2038  HB  ILE A 124     238.965 128.099 126.168  1.00 96.41           H  
ATOM   2039  O   ILE A 124     238.489 127.165 122.523  1.00 96.41           O  
ATOM   2040  CG1 ILE A 124     237.275 127.008 126.958  1.00 96.41           C  
ATOM   2041 HG12 ILE A 124     236.274 126.737 126.624  1.00 96.41          HG  
ATOM   2042 HG13 ILE A 124     237.747 126.100 127.334  1.00 96.41          HG  
ATOM   2043  CG2 ILE A 124     237.192 128.620 125.046  1.00 96.41           C  
ATOM   2044 HG21 ILE A 124     237.738 129.119 124.245  1.00 96.41          HG  
ATOM   2045 HG22 ILE A 124     236.329 128.112 124.617  1.00 96.41          HG  
ATOM   2046 HG23 ILE A 124     236.826 129.387 125.728  1.00 96.41          HG  
ATOM   2047  CD1 ILE A 124     237.165 127.998 128.119  1.00 96.41           C  
ATOM   2048 HD11 ILE A 124     238.159 128.287 128.460  1.00 96.41          HD  
ATOM   2049 HD12 ILE A 124     236.626 127.521 128.939  1.00 96.41          HD  
ATOM   2050 HD13 ILE A 124     236.621 128.893 127.816  1.00 96.41          HD  
ATOM   2051  N   GLY A 125     240.436 127.494 123.585  1.00 97.05           N  
ATOM   2052  H   GLY A 125     240.943 127.428 124.456  1.00 97.05           H  
ATOM   2053  CA  GLY A 125     241.131 128.031 122.409  1.00 97.05           C  
ATOM   2054  HA2 GLY A 125     242.126 128.363 122.708  1.00 97.05           H  
ATOM   2055  HA3 GLY A 125     240.578 128.890 122.027  1.00 97.05           H  
ATOM   2056  C   GLY A 125     241.288 127.034 121.254  1.00 97.05           C  
ATOM   2057  O   GLY A 125     241.483 127.443 120.114  1.00 97.05           O  
ATOM   2058  N   GLN A 126     241.188 125.733 121.533  1.00 96.34           N  
ATOM   2059  H   GLN A 126     241.023 125.464 122.492  1.00 96.34           H  
ATOM   2060  CA  GLN A 126     241.265 124.662 120.535  1.00 96.34           C  
ATOM   2061  HA  GLN A 126     241.750 125.039 119.634  1.00 96.34           H  
ATOM   2062  C   GLN A 126     239.887 124.141 120.101  1.00 96.34           C  
ATOM   2063  CB  GLN A 126     242.121 123.521 121.098  1.00 96.34           C  
ATOM   2064  HB2 GLN A 126     242.097 122.679 120.406  1.00 96.34           H  
ATOM   2065  HB3 GLN A 126     241.699 123.194 122.049  1.00 96.34           H  
ATOM   2066  O   GLN A 126     239.800 123.469 119.072  1.00 96.34           O  
ATOM   2067  CG  GLN A 126     243.584 123.942 121.305  1.00 96.34           C  
ATOM   2068  HG2 GLN A 126     243.629 124.846 121.912  1.00 96.34           H  
ATOM   2069  HG3 GLN A 126     244.034 124.167 120.338  1.00 96.34           H  
ATOM   2070  CD  GLN A 126     244.419 122.867 121.993  1.00 96.34           C  
ATOM   2071  NE2 GLN A 126     245.590 123.211 122.483  1.00 96.34           N  
ATOM   2072 HE21 GLN A 126     245.875 124.180 122.482  1.00 96.34          HE  
ATOM   2073 HE22 GLN A 126     246.128 122.468 122.905  1.00 96.34          HE  
ATOM   2074  OE1 GLN A 126     244.066 121.704 122.100  1.00 96.34           O  
ATOM   2075  N   ALA A 127     238.835 124.452 120.857  1.00 96.44           N  
ATOM   2076  H   ALA A 127     238.983 125.016 121.682  1.00 96.44           H  
ATOM   2077  CA  ALA A 127     237.472 124.004 120.609  1.00 96.44           C  
ATOM   2078  HA  ALA A 127     237.506 123.055 120.074  1.00 96.44           H  
ATOM   2079  C   ALA A 127     236.687 125.000 119.746  1.00 96.44           C  
ATOM   2080  CB  ALA A 127     236.781 123.746 121.954  1.00 96.44           C  
ATOM   2081  HB1 ALA A 127     236.708 124.676 122.517  1.00 96.44           H  
ATOM   2082  HB2 ALA A 127     237.351 123.016 122.528  1.00 96.44           H  
ATOM   2083  HB3 ALA A 127     235.780 123.354 121.778  1.00 96.44           H  
ATOM   2084  O   ALA A 127     236.880 126.220 119.823  1.00 96.44           O  
ATOM   2085  N   HIS A 128     235.777 124.469 118.937  1.00 96.93           N  
ATOM   2086  H   HIS A 128     235.670 123.465 118.948  1.00 96.93           H  
ATOM   2087  CA  HIS A 128     234.782 125.261 118.218  1.00 96.93           C  
ATOM   2088  HA  HIS A 128     235.262 126.153 117.814  1.00 96.93           H  
ATOM   2089  C   HIS A 128     233.663 125.728 119.166  1.00 96.93           C  
ATOM   2090  CB  HIS A 128     234.264 124.434 117.035  1.00 96.93           C  
ATOM   2091  HB2 HIS A 128     233.412 124.944 116.584  1.00 96.93           H  
ATOM   2092  HB3 HIS A 128     233.922 123.462 117.389  1.00 96.93           H  
ATOM   2093  O   HIS A 128     233.425 125.119 120.212  1.00 96.93           O  
ATOM   2094  CG  HIS A 128     235.317 124.242 115.969  1.00 96.93           C  
ATOM   2095  CD2 HIS A 128     236.135 123.163 115.763  1.00 96.93           C  
ATOM   2096  HD2 HIS A 128     236.130 122.259 116.353  1.00 96.93           H  
ATOM   2097  ND1 HIS A 128     235.659 125.172 115.030  1.00 96.93           N  
ATOM   2098  HD1 HIS A 128     235.228 126.077 114.911  1.00 96.93           H  
ATOM   2099  CE1 HIS A 128     236.642 124.690 114.268  1.00 96.93           C  
ATOM   2100  HE1 HIS A 128     237.077 125.228 113.440  1.00 96.93           H  
ATOM   2101  NE2 HIS A 128     236.995 123.457 114.680  1.00 96.93           N  
ATOM   2102  N   LEU A 129     232.944 126.803 118.815  1.00 94.59           N  
ATOM   2103  H   LEU A 129     233.133 127.224 117.916  1.00 94.59           H  
ATOM   2104  CA  LEU A 129     231.835 127.289 119.655  1.00 94.59           C  
ATOM   2105  HA  LEU A 129     232.230 127.494 120.650  1.00 94.59           H  
ATOM   2106  C   LEU A 129     230.745 126.221 119.823  1.00 94.59           C  
ATOM   2107  CB  LEU A 129     231.242 128.589 119.079  1.00 94.59           C  
ATOM   2108  HB2 LEU A 129     232.004 129.369 119.108  1.00 94.59           H  
ATOM   2109  HB3 LEU A 129     230.975 128.414 118.037  1.00 94.59           H  
ATOM   2110  O   LEU A 129     230.221 126.042 120.920  1.00 94.59           O  
ATOM   2111  CG  LEU A 129     229.982 129.076 119.830  1.00 94.59           C  
ATOM   2112  HG  LEU A 129     229.209 128.308 119.795  1.00 94.59           H  
ATOM   2113  CD1 LEU A 129     230.268 129.414 121.293  1.00 94.59           C  
ATOM   2114 HD11 LEU A 129     230.992 130.226 121.359  1.00 94.59          HD  
ATOM   2115 HD12 LEU A 129     229.331 129.694 121.776  1.00 94.59          HD  
ATOM   2116 HD13 LEU A 129     230.651 128.539 121.819  1.00 94.59          HD  
ATOM   2117  CD2 LEU A 129     229.399 130.314 119.151  1.00 94.59           C  
ATOM   2118 HD21 LEU A 129     230.141 131.113 119.128  1.00 94.59          HD  
ATOM   2119 HD22 LEU A 129     228.516 130.653 119.692  1.00 94.59          HD  
ATOM   2120 HD23 LEU A 129     229.110 130.066 118.130  1.00 94.59          HD  
ATOM   2121  N   ASP A 130     230.413 125.513 118.745  1.00 93.91           N  
ATOM   2122  H   ASP A 130     230.891 125.692 117.872  1.00 93.91           H  
ATOM   2123  CA  ASP A 130     229.396 124.461 118.785  1.00 93.91           C  
ATOM   2124  HA  ASP A 130     228.479 124.879 119.202  1.00 93.91           H  
ATOM   2125  C   ASP A 130     229.819 123.302 119.698  1.00 93.91           C  
ATOM   2126  CB  ASP A 130     229.097 123.991 117.357  1.00 93.91           C  
ATOM   2127  HB2 ASP A 130     228.873 124.861 116.740  1.00 93.91           H  
ATOM   2128  HB3 ASP A 130     229.983 123.504 116.950  1.00 93.91           H  
ATOM   2129  O   ASP A 130     229.017 122.832 120.498  1.00 93.91           O  
ATOM   2130  CG  ASP A 130     227.901 123.035 117.289  1.00 93.91           C  
ATOM   2131  OD1 ASP A 130     226.935 123.229 118.068  1.00 93.91           O  
ATOM   2132  OD2 ASP A 130     227.939 122.145 116.416  1.00 93.91           O  
ATOM   2133  N   GLU A 131     231.100 122.921 119.707  1.00 95.02           N  
ATOM   2134  H   GLU A 131     231.750 123.368 119.076  1.00 95.02           H  
ATOM   2135  CA  GLU A 131     231.612 121.899 120.632  1.00 95.02           C  
ATOM   2136  HA  GLU A 131     231.039 120.982 120.495  1.00 95.02           H  
ATOM   2137  C   GLU A 131     231.449 122.326 122.103  1.00 95.02           C  
ATOM   2138  CB  GLU A 131     233.091 121.592 120.343  1.00 95.02           C  
ATOM   2139  HB2 GLU A 131     233.659 122.521 120.391  1.00 95.02           H  
ATOM   2140  HB3 GLU A 131     233.465 120.932 121.125  1.00 95.02           H  
ATOM   2141  O   GLU A 131     231.076 121.513 122.947  1.00 95.02           O  
ATOM   2142  CG  GLU A 131     233.336 120.907 118.988  1.00 95.02           C  
ATOM   2143  HG2 GLU A 131     232.966 121.544 118.184  1.00 95.02           H  
ATOM   2144  HG3 GLU A 131     232.774 119.973 118.964  1.00 95.02           H  
ATOM   2145  CD  GLU A 131     234.832 120.619 118.763  1.00 95.02           C  
ATOM   2146  OE1 GLU A 131     235.181 119.490 118.335  1.00 95.02           O  
ATOM   2147  OE2 GLU A 131     235.651 121.527 119.036  1.00 95.02           O  
ATOM   2148  N   LEU A 132     231.655 123.611 122.420  1.00 94.39           N  
ATOM   2149  H   LEU A 132     231.940 124.234 121.678  1.00 94.39           H  
ATOM   2150  CA  LEU A 132     231.482 124.150 123.779  1.00 94.39           C  
ATOM   2151  HA  LEU A 132     232.025 123.515 124.479  1.00 94.39           H  
ATOM   2152  C   LEU A 132     230.021 124.151 124.253  1.00 94.39           C  
ATOM   2153  CB  LEU A 132     232.048 125.579 123.838  1.00 94.39           C  
ATOM   2154  HB2 LEU A 132     231.608 126.160 123.028  1.00 94.39           H  
ATOM   2155  HB3 LEU A 132     231.750 126.048 124.776  1.00 94.39           H  
ATOM   2156  O   LEU A 132     229.754 124.113 125.460  1.00 94.39           O  
ATOM   2157  CG  LEU A 132     233.580 125.629 123.730  1.00 94.39           C  
ATOM   2158  HG  LEU A 132     233.925 124.934 122.964  1.00 94.39           H  
ATOM   2159  CD1 LEU A 132     234.029 127.033 123.352  1.00 94.39           C  
ATOM   2160 HD11 LEU A 132     235.104 127.011 123.168  1.00 94.39          HD  
ATOM   2161 HD12 LEU A 132     233.539 127.317 122.421  1.00 94.39          HD  
ATOM   2162 HD13 LEU A 132     233.779 127.750 124.134  1.00 94.39          HD  
ATOM   2163  CD2 LEU A 132     234.247 125.286 125.062  1.00 94.39           C  
ATOM   2164 HD21 LEU A 132     234.096 126.095 125.776  1.00 94.39          HD  
ATOM   2165 HD22 LEU A 132     233.801 124.385 125.485  1.00 94.39          HD  
ATOM   2166 HD23 LEU A 132     235.313 125.126 124.903  1.00 94.39          HD  
ATOM   2167  N   LEU A 133     229.068 124.229 123.326  1.00 92.22           N  
ATOM   2168  H   LEU A 133     229.355 124.251 122.357  1.00 92.22           H  
ATOM   2169  CA  LEU A 133     227.640 124.268 123.634  1.00 92.22           C  
ATOM   2170  HA  LEU A 133     227.497 124.623 124.655  1.00 92.22           H  
ATOM   2171  C   LEU A 133     226.997 122.878 123.588  1.00 92.22           C  
ATOM   2172  CB  LEU A 133     226.946 125.255 122.679  1.00 92.22           C  
ATOM   2173  HB2 LEU A 133     227.122 124.925 121.655  1.00 92.22           H  
ATOM   2174  HB3 LEU A 133     225.873 125.211 122.861  1.00 92.22           H  
ATOM   2175  O   LEU A 133     226.173 122.573 124.450  1.00 92.22           O  
ATOM   2176  CG  LEU A 133     227.410 126.719 122.815  1.00 92.22           C  
ATOM   2177  HG  LEU A 133     228.476 126.798 122.603  1.00 92.22           H  
ATOM   2178  CD1 LEU A 133     226.657 127.586 121.803  1.00 92.22           C  
ATOM   2179 HD11 LEU A 133     226.851 127.206 120.800  1.00 92.22          HD  
ATOM   2180 HD12 LEU A 133     225.586 127.551 122.003  1.00 92.22          HD  
ATOM   2181 HD13 LEU A 133     227.013 128.615 121.860  1.00 92.22          HD  
ATOM   2182  CD2 LEU A 133     227.167 127.293 124.216  1.00 92.22           C  
ATOM   2183 HD21 LEU A 133     226.122 127.159 124.497  1.00 92.22          HD  
ATOM   2184 HD22 LEU A 133     227.816 126.791 124.933  1.00 92.22          HD  
ATOM   2185 HD23 LEU A 133     227.415 128.354 124.225  1.00 92.22          HD  
ATOM   2186  N   SER A 134     227.397 122.050 122.624  1.00 93.30           N  
ATOM   2187  H   SER A 134     228.051 122.415 121.946  1.00 93.30           H  
ATOM   2188  CA  SER A 134     226.748 120.787 122.266  1.00 93.30           C  
ATOM   2189  HA  SER A 134     225.765 120.737 122.733  1.00 93.30           H  
ATOM   2190  C   SER A 134     227.538 119.553 122.729  1.00 93.30           C  
ATOM   2191  CB  SER A 134     226.539 120.751 120.740  1.00 93.30           C  
ATOM   2192  HB2 SER A 134     227.508 120.746 120.242  1.00 93.30           H  
ATOM   2193  HB3 SER A 134     226.009 119.838 120.470  1.00 93.30           H  
ATOM   2194  O   SER A 134     226.933 118.566 123.140  1.00 93.30           O  
ATOM   2195  OG  SER A 134     225.792 121.875 120.292  1.00 93.30           O  
ATOM   2196  HG  SER A 134     226.221 122.242 119.517  1.00 93.30           H  
ATOM   2197  N   GLU A 135     228.876 119.599 122.732  1.00 94.23           N  
ATOM   2198  H   GLU A 135     229.328 120.463 122.466  1.00 94.23           H  
ATOM   2199  CA  GLU A 135     229.762 118.460 123.052  1.00 94.23           C  
ATOM   2200  HA  GLU A 135     229.145 117.569 123.163  1.00 94.23           H  
ATOM   2201  C   GLU A 135     230.492 118.625 124.401  1.00 94.23           C  
ATOM   2202  CB  GLU A 135     230.753 118.154 121.909  1.00 94.23           C  
ATOM   2203  HB2 GLU A 135     231.362 117.307 122.224  1.00 94.23           H  
ATOM   2204  HB3 GLU A 135     231.411 119.009 121.752  1.00 94.23           H  
ATOM   2205  O   GLU A 135     231.670 118.280 124.547  1.00 94.23           O  
ATOM   2206  CG  GLU A 135     230.095 117.762 120.578  1.00 94.23           C  
ATOM   2207  HG2 GLU A 135     229.360 116.982 120.776  1.00 94.23           H  
ATOM   2208  HG3 GLU A 135     229.570 118.628 120.174  1.00 94.23           H  
ATOM   2209  CD  GLU A 135     231.104 117.236 119.529  1.00 94.23           C  
ATOM   2210  OE1 GLU A 135     230.656 116.955 118.398  1.00 94.23           O  
ATOM   2211  OE2 GLU A 135     232.314 117.052 119.837  1.00 94.23           O  
ATOM   2212  N   ARG A 136     229.799 119.135 125.429  1.00 94.82           N  
ATOM   2213  H   ARG A 136     228.840 119.403 125.255  1.00 94.82           H  
ATOM   2214  CA  ARG A 136     230.413 119.409 126.744  1.00 94.82           C  
ATOM   2215  HA  ARG A 136     231.220 120.126 126.597  1.00 94.82           H  
ATOM   2216  C   ARG A 136     231.073 118.185 127.375  1.00 94.82           C  
ATOM   2217  CB  ARG A 136     229.389 120.008 127.715  1.00 94.82           C  
ATOM   2218  HB2 ARG A 136     229.838 120.047 128.708  1.00 94.82           H  
ATOM   2219  HB3 ARG A 136     228.508 119.369 127.760  1.00 94.82           H  
ATOM   2220  O   ARG A 136     232.148 118.323 127.946  1.00 94.82           O  
ATOM   2221  CG  ARG A 136     228.986 121.428 127.305  1.00 94.82           C  
ATOM   2222  HG2 ARG A 136     228.448 121.403 126.358  1.00 94.82           H  
ATOM   2223  HG3 ARG A 136     229.882 122.039 127.193  1.00 94.82           H  
ATOM   2224  CD  ARG A 136     228.097 122.040 128.388  1.00 94.82           C  
ATOM   2225  HD2 ARG A 136     227.210 121.418 128.512  1.00 94.82           H  
ATOM   2226  HD3 ARG A 136     228.653 122.056 129.326  1.00 94.82           H  
ATOM   2227  NE  ARG A 136     227.690 123.405 128.029  1.00 94.82           N  
ATOM   2228  HE  ARG A 136     227.911 123.699 127.089  1.00 94.82           H  
ATOM   2229  NH1 ARG A 136     226.869 124.008 130.094  1.00 94.82           N  
ATOM   2230 HH11 ARG A 136     226.669 124.741 130.759  1.00 94.82          HH  
ATOM   2231 HH12 ARG A 136     227.212 123.136 130.472  1.00 94.82          HH  
ATOM   2232  NH2 ARG A 136     226.770 125.451 128.396  1.00 94.82           N  
ATOM   2233 HH21 ARG A 136     226.328 126.101 129.030  1.00 94.82          HH  
ATOM   2234 HH22 ARG A 136     226.970 125.692 127.436  1.00 94.82          HH  
ATOM   2235  CZ  ARG A 136     227.107 124.274 128.836  1.00 94.82           C  
ATOM   2236  N   ASP A 137     230.497 116.994 127.228  1.00 95.78           N  
ATOM   2237  H   ASP A 137     229.581 116.957 126.805  1.00 95.78           H  
ATOM   2238  CA  ASP A 137     231.042 115.763 127.821  1.00 95.78           C  
ATOM   2239  HA  ASP A 137     231.133 115.899 128.898  1.00 95.78           H  
ATOM   2240  C   ASP A 137     232.432 115.412 127.278  1.00 95.78           C  
ATOM   2241  CB  ASP A 137     230.074 114.599 127.567  1.00 95.78           C  
ATOM   2242  HB2 ASP A 137     229.924 114.486 126.494  1.00 95.78           H  
ATOM   2243  HB3 ASP A 137     230.525 113.681 127.944  1.00 95.78           H  
ATOM   2244  O   ASP A 137     233.328 115.022 128.031  1.00 95.78           O  
ATOM   2245  CG  ASP A 137     228.726 114.791 128.262  1.00 95.78           C  
ATOM   2246  OD1 ASP A 137     228.710 115.459 129.320  1.00 95.78           O  
ATOM   2247  OD2 ASP A 137     227.728 114.288 127.706  1.00 95.78           O  
ATOM   2248  N   LYS A 138     232.650 115.612 125.973  1.00 95.88           N  
ATOM   2249  H   LYS A 138     231.901 116.027 125.438  1.00 95.88           H  
ATOM   2250  CA  LYS A 138     233.949 115.402 125.320  1.00 95.88           C  
ATOM   2251  HA  LYS A 138     234.294 114.386 125.510  1.00 95.88           H  
ATOM   2252  C   LYS A 138     235.002 116.351 125.887  1.00 95.88           C  
ATOM   2253  CB  LYS A 138     233.751 115.600 123.814  1.00 95.88           C  
ATOM   2254  HB2 LYS A 138     233.019 114.874 123.459  1.00 95.88           H  
ATOM   2255  HB3 LYS A 138     233.323 116.592 123.669  1.00 95.88           H  
ATOM   2256  O   LYS A 138     236.100 115.915 126.238  1.00 95.88           O  
ATOM   2257  CG  LYS A 138     235.017 115.489 122.943  1.00 95.88           C  
ATOM   2258  HG2 LYS A 138     235.807 116.134 123.327  1.00 95.88           H  
ATOM   2259  HG3 LYS A 138     235.364 114.456 122.902  1.00 95.88           H  
ATOM   2260  CD  LYS A 138     234.602 115.979 121.552  1.00 95.88           C  
ATOM   2261  HD2 LYS A 138     234.181 116.977 121.671  1.00 95.88           H  
ATOM   2262  HD3 LYS A 138     233.806 115.334 121.180  1.00 95.88           H  
ATOM   2263  CE  LYS A 138     235.679 116.082 120.472  1.00 95.88           C  
ATOM   2264  HE2 LYS A 138     236.537 116.633 120.858  1.00 95.88           H  
ATOM   2265  HE3 LYS A 138     235.986 115.076 120.186  1.00 95.88           H  
ATOM   2266  NZ  LYS A 138     235.082 116.805 119.311  1.00 95.88           N  
ATOM   2267  HZ1 LYS A 138     234.074 116.784 119.363  1.00 95.88           H  
ATOM   2268  HZ2 LYS A 138     235.357 116.452 118.404  1.00 95.88           H  
ATOM   2269  HZ3 LYS A 138     235.263 117.798 119.298  1.00 95.88           H  
ATOM   2270  N   LEU A 139     234.656 117.632 126.019  1.00 96.75           N  
ATOM   2271  H   LEU A 139     233.728 117.905 125.728  1.00 96.75           H  
ATOM   2272  CA  LEU A 139     235.551 118.646 126.578  1.00 96.75           C  
ATOM   2273  HA  LEU A 139     236.518 118.574 126.081  1.00 96.75           H  
ATOM   2274  C   LEU A 139     235.812 118.411 128.070  1.00 96.75           C  
ATOM   2275  CB  LEU A 139     234.968 120.045 126.326  1.00 96.75           C  
ATOM   2276  HB2 LEU A 139     235.628 120.778 126.788  1.00 96.75           H  
ATOM   2277  HB3 LEU A 139     233.997 120.111 126.815  1.00 96.75           H  
ATOM   2278  O   LEU A 139     236.957 118.501 128.504  1.00 96.75           O  
ATOM   2279  CG  LEU A 139     234.797 120.406 124.838  1.00 96.75           C  
ATOM   2280  HG  LEU A 139     234.110 119.707 124.360  1.00 96.75           H  
ATOM   2281  CD1 LEU A 139     234.211 121.806 124.752  1.00 96.75           C  
ATOM   2282 HD11 LEU A 139     234.911 122.513 125.197  1.00 96.75          HD  
ATOM   2283 HD12 LEU A 139     233.258 121.829 125.280  1.00 96.75          HD  
ATOM   2284 HD13 LEU A 139     234.038 122.067 123.709  1.00 96.75          HD  
ATOM   2285  CD2 LEU A 139     236.121 120.409 124.069  1.00 96.75           C  
ATOM   2286 HD21 LEU A 139     236.542 119.404 124.031  1.00 96.75          HD  
ATOM   2287 HD22 LEU A 139     235.944 120.736 123.043  1.00 96.75          HD  
ATOM   2288 HD23 LEU A 139     236.833 121.086 124.540  1.00 96.75          HD  
ATOM   2289  N   ASN A 140     234.790 118.032 128.839  1.00 97.31           N  
ATOM   2290  H   ASN A 140     233.868 118.019 128.424  1.00 97.31           H  
ATOM   2291  CA  ASN A 140     234.894 117.674 130.255  1.00 97.31           C  
ATOM   2292  HA  ASN A 140     235.268 118.528 130.821  1.00 97.31           H  
ATOM   2293  C   ASN A 140     235.883 116.517 130.470  1.00 97.31           C  
ATOM   2294  CB  ASN A 140     233.491 117.313 130.773  1.00 97.31           C  
ATOM   2295  HB2 ASN A 140     233.581 116.803 131.734  1.00 97.31           H  
ATOM   2296  HB3 ASN A 140     233.014 116.614 130.086  1.00 97.31           H  
ATOM   2297  O   ASN A 140     236.779 116.623 131.308  1.00 97.31           O  
ATOM   2298  CG  ASN A 140     232.564 118.504 130.978  1.00 97.31           C  
ATOM   2299  ND2 ASN A 140     231.290 118.252 131.173  1.00 97.31           N  
ATOM   2300 HD21 ASN A 140     230.667 119.032 131.321  1.00 97.31          HD  
ATOM   2301 HD22 ASN A 140     230.943 117.304 131.149  1.00 97.31          HD  
ATOM   2302  OD1 ASN A 140     232.952 119.665 130.990  1.00 97.31           O  
ATOM   2303  N   MET A 141     235.792 115.447 129.669  1.00 97.28           N  
ATOM   2304  H   MET A 141     235.019 115.398 129.022  1.00 97.28           H  
ATOM   2305  CA  MET A 141     236.739 114.323 129.726  1.00 97.28           C  
ATOM   2306  HA  MET A 141     236.766 113.929 130.741  1.00 97.28           H  
ATOM   2307  C   MET A 141     238.169 114.741 129.361  1.00 97.28           C  
ATOM   2308  CB  MET A 141     236.293 113.205 128.772  1.00 97.28           C  
ATOM   2309  HB2 MET A 141     237.114 112.498 128.658  1.00 97.28           H  
ATOM   2310  HB3 MET A 141     236.069 113.630 127.793  1.00 97.28           H  
ATOM   2311  O   MET A 141     239.128 114.315 130.008  1.00 97.28           O  
ATOM   2312  CG  MET A 141     235.083 112.427 129.290  1.00 97.28           C  
ATOM   2313  HG2 MET A 141     235.309 112.067 130.294  1.00 97.28           H  
ATOM   2314  HG3 MET A 141     234.218 113.087 129.359  1.00 97.28           H  
ATOM   2315  SD  MET A 141     234.653 110.989 128.265  1.00 97.28           S  
ATOM   2316  CE  MET A 141     234.032 111.818 126.778  1.00 97.28           C  
ATOM   2317  HE1 MET A 141     234.841 112.367 126.296  1.00 97.28           H  
ATOM   2318  HE2 MET A 141     233.233 112.507 127.052  1.00 97.28           H  
ATOM   2319  HE3 MET A 141     233.640 111.075 126.085  1.00 97.28           H  
ATOM   2320  N   GLN A 142     238.332 115.587 128.341  1.00 97.23           N  
ATOM   2321  H   GLN A 142     237.518 115.890 127.825  1.00 97.23           H  
ATOM   2322  CA  GLN A 142     239.644 116.105 127.952  1.00 97.23           C  
ATOM   2323  HA  GLN A 142     240.313 115.258 127.788  1.00 97.23           H  
ATOM   2324  C   GLN A 142     240.261 116.967 129.063  1.00 97.23           C  
ATOM   2325  CB  GLN A 142     239.510 116.876 126.632  1.00 97.23           C  
ATOM   2326  HB2 GLN A 142     238.830 117.717 126.767  1.00 97.23           H  
ATOM   2327  HB3 GLN A 142     239.088 116.210 125.880  1.00 97.23           H  
ATOM   2328  O   GLN A 142     241.425 116.770 129.417  1.00 97.23           O  
ATOM   2329  CG  GLN A 142     240.863 117.403 126.129  1.00 97.23           C  
ATOM   2330  HG2 GLN A 142     241.558 116.571 126.015  1.00 97.23           H  
ATOM   2331  HG3 GLN A 142     241.276 118.100 126.858  1.00 97.23           H  
ATOM   2332  CD  GLN A 142     240.758 118.135 124.795  1.00 97.23           C  
ATOM   2333  NE2 GLN A 142     241.834 118.722 124.320  1.00 97.23           N  
ATOM   2334 HE21 GLN A 142     242.708 118.714 124.828  1.00 97.23          HE  
ATOM   2335 HE22 GLN A 142     241.715 119.220 123.450  1.00 97.23          HE  
ATOM   2336  OE1 GLN A 142     239.727 118.194 124.152  1.00 97.23           O  
ATOM   2337  N   LEU A 143     239.482 117.888 129.640  1.00 97.44           N  
ATOM   2338  H   LEU A 143     238.538 117.991 129.296  1.00 97.44           H  
ATOM   2339  CA  LEU A 143     239.892 118.727 130.767  1.00 97.44           C  
ATOM   2340  HA  LEU A 143     240.772 119.306 130.486  1.00 97.44           H  
ATOM   2341  C   LEU A 143     240.281 117.873 131.974  1.00 97.44           C  
ATOM   2342  CB  LEU A 143     238.741 119.672 131.158  1.00 97.44           C  
ATOM   2343  HB2 LEU A 143     237.832 119.083 131.274  1.00 97.44           H  
ATOM   2344  HB3 LEU A 143     238.972 120.110 132.129  1.00 97.44           H  
ATOM   2345  O   LEU A 143     241.357 118.072 132.536  1.00 97.44           O  
ATOM   2346  CG  LEU A 143     238.465 120.818 130.172  1.00 97.44           C  
ATOM   2347  HG  LEU A 143     238.394 120.438 129.154  1.00 97.44           H  
ATOM   2348  CD1 LEU A 143     237.152 121.513 130.535  1.00 97.44           C  
ATOM   2349 HD11 LEU A 143     237.197 121.912 131.547  1.00 97.44          HD  
ATOM   2350 HD12 LEU A 143     236.953 122.321 129.831  1.00 97.44          HD  
ATOM   2351 HD13 LEU A 143     236.333 120.797 130.469  1.00 97.44          HD  
ATOM   2352  CD2 LEU A 143     239.571 121.864 130.213  1.00 97.44           C  
ATOM   2353 HD21 LEU A 143     239.696 122.254 131.222  1.00 97.44          HD  
ATOM   2354 HD22 LEU A 143     240.500 121.413 129.863  1.00 97.44          HD  
ATOM   2355 HD23 LEU A 143     239.304 122.673 129.532  1.00 97.44          HD  
ATOM   2356  N   GLN A 144     239.440 116.902 132.340  1.00 97.76           N  
ATOM   2357  H   GLN A 144     238.565 116.807 131.844  1.00 97.76           H  
ATOM   2358  CA  GLN A 144     239.707 115.987 133.443  1.00 97.76           C  
ATOM   2359  HA  GLN A 144     239.774 116.558 134.368  1.00 97.76           H  
ATOM   2360  C   GLN A 144     241.046 115.281 133.248  1.00 97.76           C  
ATOM   2361  CB  GLN A 144     238.565 114.969 133.565  1.00 97.76           C  
ATOM   2362  HB2 GLN A 144     237.609 115.488 133.631  1.00 97.76           H  
ATOM   2363  HB3 GLN A 144     238.557 114.357 132.662  1.00 97.76           H  
ATOM   2364  O   GLN A 144     241.877 115.329 134.146  1.00 97.76           O  
ATOM   2365  CG  GLN A 144     238.727 114.071 134.806  1.00 97.76           C  
ATOM   2366  HG2 GLN A 144     238.209 114.528 135.649  1.00 97.76           H  
ATOM   2367  HG3 GLN A 144     239.777 113.984 135.085  1.00 97.76           H  
ATOM   2368  CD  GLN A 144     238.198 112.654 134.610  1.00 97.76           C  
ATOM   2369  NE2 GLN A 144     238.618 111.729 135.442  1.00 97.76           N  
ATOM   2370 HE21 GLN A 144     239.195 111.991 136.229  1.00 97.76          HE  
ATOM   2371 HE22 GLN A 144     238.158 110.834 135.357  1.00 97.76          HE  
ATOM   2372  OE1 GLN A 144     237.420 112.343 133.724  1.00 97.76           O  
ATOM   2373  N   ARG A 145     241.285 114.681 132.075  1.00 97.92           N  
ATOM   2374  H   ARG A 145     240.554 114.694 131.377  1.00 97.92           H  
ATOM   2375  CA  ARG A 145     242.521 113.941 131.796  1.00 97.92           C  
ATOM   2376  HA  ARG A 145     242.624 113.144 132.532  1.00 97.92           H  
ATOM   2377  C   ARG A 145     243.769 114.811 131.952  1.00 97.92           C  
ATOM   2378  CB  ARG A 145     242.420 113.331 130.394  1.00 97.92           C  
ATOM   2379  HB2 ARG A 145     241.533 112.700 130.350  1.00 97.92           H  
ATOM   2380  HB3 ARG A 145     242.316 114.126 129.657  1.00 97.92           H  
ATOM   2381  O   ARG A 145     244.715 114.390 132.606  1.00 97.92           O  
ATOM   2382  CG  ARG A 145     243.655 112.485 130.061  1.00 97.92           C  
ATOM   2383  HG2 ARG A 145     243.773 111.704 130.810  1.00 97.92           H  
ATOM   2384  HG3 ARG A 145     244.546 113.113 130.057  1.00 97.92           H  
ATOM   2385  CD  ARG A 145     243.494 111.851 128.680  1.00 97.92           C  
ATOM   2386  HD2 ARG A 145     243.344 112.642 127.946  1.00 97.92           H  
ATOM   2387  HD3 ARG A 145     242.616 111.206 128.697  1.00 97.92           H  
ATOM   2388  NE  ARG A 145     244.689 111.071 128.325  1.00 97.92           N  
ATOM   2389  HE  ARG A 145     245.506 111.226 128.898  1.00 97.92           H  
ATOM   2390  NH1 ARG A 145     243.815 110.010 126.488  1.00 97.92           N  
ATOM   2391 HH11 ARG A 145     242.953 110.515 126.631  1.00 97.92          HH  
ATOM   2392 HH12 ARG A 145     243.917 109.363 125.718  1.00 97.92          HH  
ATOM   2393  NH2 ARG A 145     245.918 109.588 127.126  1.00 97.92           N  
ATOM   2394 HH21 ARG A 145     246.699 109.781 127.736  1.00 97.92          HH  
ATOM   2395 HH22 ARG A 145     246.028 108.954 126.347  1.00 97.92          HH  
ATOM   2396  CZ  ARG A 145     244.800 110.227 127.318  1.00 97.92           C  
ATOM   2397  N   ILE A 146     243.764 116.010 131.368  1.00 97.74           N  
ATOM   2398  H   ILE A 146     242.934 116.294 130.867  1.00 97.74           H  
ATOM   2399  CA  ILE A 146     244.929 116.907 131.394  1.00 97.74           C  
ATOM   2400  HA  ILE A 146     245.811 116.345 131.087  1.00 97.74           H  
ATOM   2401  C   ILE A 146     245.199 117.410 132.820  1.00 97.74           C  
ATOM   2402  CB  ILE A 146     244.730 118.082 130.408  1.00 97.74           C  
ATOM   2403  HB  ILE A 146     243.798 118.586 130.667  1.00 97.74           H  
ATOM   2404  O   ILE A 146     246.350 117.460 133.251  1.00 97.74           O  
ATOM   2405  CG1 ILE A 146     244.623 117.586 128.946  1.00 97.74           C  
ATOM   2406 HG12 ILE A 146     243.945 116.735 128.891  1.00 97.74          HG  
ATOM   2407 HG13 ILE A 146     245.601 117.244 128.607  1.00 97.74          HG  
ATOM   2408  CG2 ILE A 146     245.893 119.090 130.523  1.00 97.74           C  
ATOM   2409 HG21 ILE A 146     245.912 119.547 131.513  1.00 97.74          HG  
ATOM   2410 HG22 ILE A 146     246.841 118.581 130.357  1.00 97.74          HG  
ATOM   2411 HG23 ILE A 146     245.791 119.896 129.797  1.00 97.74          HG  
ATOM   2412  CD1 ILE A 146     244.098 118.653 127.974  1.00 97.74           C  
ATOM   2413 HD11 ILE A 146     244.817 119.464 127.859  1.00 97.74          HD  
ATOM   2414 HD12 ILE A 146     243.151 119.053 128.339  1.00 97.74          HD  
ATOM   2415 HD13 ILE A 146     243.935 118.198 126.997  1.00 97.74          HD  
ATOM   2416  N   ILE A 147     244.153 117.794 133.561  1.00 97.56           N  
ATOM   2417  H   ILE A 147     243.223 117.710 133.176  1.00 97.56           H  
ATOM   2418  CA  ILE A 147     244.311 118.315 134.927  1.00 97.56           C  
ATOM   2419  HA  ILE A 147     245.129 119.036 134.926  1.00 97.56           H  
ATOM   2420  C   ILE A 147     244.731 117.186 135.879  1.00 97.56           C  
ATOM   2421  CB  ILE A 147     243.034 119.051 135.400  1.00 97.56           C  
ATOM   2422  HB  ILE A 147     242.204 118.345 135.388  1.00 97.56           H  
ATOM   2423  O   ILE A 147     245.620 117.396 136.698  1.00 97.56           O  
ATOM   2424  CG1 ILE A 147     242.708 120.249 134.473  1.00 97.56           C  
ATOM   2425 HG12 ILE A 147     243.454 121.032 134.612  1.00 97.56          HG  
ATOM   2426 HG13 ILE A 147     242.764 119.938 133.430  1.00 97.56          HG  
ATOM   2427  CG2 ILE A 147     243.205 119.603 136.832  1.00 97.56           C  
ATOM   2428 HG21 ILE A 147     243.895 120.447 136.833  1.00 97.56          HG  
ATOM   2429 HG22 ILE A 147     242.243 119.925 137.231  1.00 97.56          HG  
ATOM   2430 HG23 ILE A 147     243.615 118.850 137.506  1.00 97.56          HG  
ATOM   2431  CD1 ILE A 147     241.314 120.855 134.677  1.00 97.56           C  
ATOM   2432 HD11 ILE A 147     241.189 121.701 134.002  1.00 97.56          HD  
ATOM   2433 HD12 ILE A 147     240.557 120.109 134.435  1.00 97.56          HD  
ATOM   2434 HD13 ILE A 147     241.180 121.199 135.703  1.00 97.56          HD  
ATOM   2435  N   ASP A 148     244.144 115.994 135.756  1.00 97.84           N  
ATOM   2436  H   ASP A 148     243.430 115.870 135.051  1.00 97.84           H  
ATOM   2437  CA  ASP A 148     244.507 114.813 136.548  1.00 97.84           C  
ATOM   2438  HA  ASP A 148     244.325 115.021 137.603  1.00 97.84           H  
ATOM   2439  C   ASP A 148     245.998 114.484 136.387  1.00 97.84           C  
ATOM   2440  CB  ASP A 148     243.600 113.651 136.126  1.00 97.84           C  
ATOM   2441  HB2 ASP A 148     242.564 113.987 136.137  1.00 97.84           H  
ATOM   2442  HB3 ASP A 148     243.838 113.361 135.103  1.00 97.84           H  
ATOM   2443  O   ASP A 148     246.734 114.529 137.371  1.00 97.84           O  
ATOM   2444  CG  ASP A 148     243.670 112.431 137.036  1.00 97.84           C  
ATOM   2445  OD1 ASP A 148     243.387 112.551 138.252  1.00 97.84           O  
ATOM   2446  OD2 ASP A 148     243.792 111.312 136.488  1.00 97.84           O  
ATOM   2447  N   GLU A 149     246.473 114.333 135.145  1.00 97.86           N  
ATOM   2448  H   GLU A 149     245.820 114.351 134.375  1.00 97.86           H  
ATOM   2449  CA  GLU A 149     247.883 114.053 134.830  1.00 97.86           C  
ATOM   2450  HA  GLU A 149     248.159 113.097 135.276  1.00 97.86           H  
ATOM   2451  C   GLU A 149     248.840 115.119 135.395  1.00 97.86           C  
ATOM   2452  CB  GLU A 149     248.013 113.945 133.297  1.00 97.86           C  
ATOM   2453  HB2 GLU A 149     247.322 113.174 132.956  1.00 97.86           H  
ATOM   2454  HB3 GLU A 149     247.723 114.893 132.845  1.00 97.86           H  
ATOM   2455  O   GLU A 149     249.905 114.803 135.926  1.00 97.86           O  
ATOM   2456  CG  GLU A 149     249.427 113.575 132.819  1.00 97.86           C  
ATOM   2457  HG2 GLU A 149     249.742 112.672 133.342  1.00 97.86           H  
ATOM   2458  HG3 GLU A 149     250.112 114.378 133.091  1.00 97.86           H  
ATOM   2459  CD  GLU A 149     249.531 113.333 131.300  1.00 97.86           C  
ATOM   2460  OE1 GLU A 149     250.660 113.032 130.847  1.00 97.86           O  
ATOM   2461  OE2 GLU A 149     248.504 113.417 130.581  1.00 97.86           O  
ATOM   2462  N   ALA A 150     248.450 116.395 135.341  1.00 96.88           N  
ATOM   2463  H   ALA A 150     247.576 116.611 134.882  1.00 96.88           H  
ATOM   2464  CA  ALA A 150     249.263 117.484 135.872  1.00 96.88           C  
ATOM   2465  HA  ALA A 150     250.294 117.321 135.555  1.00 96.88           H  
ATOM   2466  C   ALA A 150     249.271 117.550 137.415  1.00 96.88           C  
ATOM   2467  CB  ALA A 150     248.772 118.783 135.231  1.00 96.88           C  
ATOM   2468  HB1 ALA A 150     249.461 119.591 135.479  1.00 96.88           H  
ATOM   2469  HB2 ALA A 150     247.768 119.010 135.589  1.00 96.88           H  
ATOM   2470  HB3 ALA A 150     248.747 118.671 134.147  1.00 96.88           H  
ATOM   2471  O   ALA A 150     250.221 118.075 138.003  1.00 96.88           O  
ATOM   2472  N   THR A 151     248.236 117.025 138.082  1.00 96.59           N  
ATOM   2473  H   THR A 151     247.506 116.596 137.532  1.00 96.59           H  
ATOM   2474  CA  THR A 151     248.102 117.032 139.554  1.00 96.59           C  
ATOM   2475  HA  THR A 151     248.767 117.798 139.952  1.00 96.59           H  
ATOM   2476  C   THR A 151     248.534 115.725 140.229  1.00 96.59           C  
ATOM   2477  CB  THR A 151     246.687 117.420 140.003  1.00 96.59           C  
ATOM   2478  HB  THR A 151     246.680 117.436 141.093  1.00 96.59           H  
ATOM   2479  O   THR A 151     248.812 115.724 141.434  1.00 96.59           O  
ATOM   2480  CG2 THR A 151     246.265 118.821 139.560  1.00 96.59           C  
ATOM   2481 HG21 THR A 151     246.876 119.562 140.075  1.00 96.59          HG  
ATOM   2482 HG22 THR A 151     245.217 118.977 139.815  1.00 96.59          HG  
ATOM   2483 HG23 THR A 151     246.395 118.947 138.484  1.00 96.59          HG  
ATOM   2484  OG1 THR A 151     245.709 116.500 139.587  1.00 96.59           O  
ATOM   2485  HG1 THR A 151     245.957 116.148 138.729  1.00 96.59           H  
ATOM   2486  N   ASP A 152     248.692 114.641 139.466  1.00 96.70           N  
ATOM   2487  H   ASP A 152     248.322 114.672 138.527  1.00 96.70           H  
ATOM   2488  CA  ASP A 152     249.170 113.333 139.930  1.00 96.70           C  
ATOM   2489  HA  ASP A 152     248.418 112.916 140.599  1.00 96.70           H  
ATOM   2490  C   ASP A 152     250.494 113.395 140.729  1.00 96.70           C  
ATOM   2491  CB  ASP A 152     249.335 112.382 138.725  1.00 96.70           C  
ATOM   2492  HB2 ASP A 152     249.736 112.925 137.870  1.00 96.70           H  
ATOM   2493  HB3 ASP A 152     250.065 111.618 138.992  1.00 96.70           H  
ATOM   2494  O   ASP A 152     250.593 112.746 141.783  1.00 96.70           O  
ATOM   2495  CG  ASP A 152     248.065 111.645 138.286  1.00 96.70           C  
ATOM   2496  OD1 ASP A 152     247.132 111.519 139.109  1.00 96.70           O  
ATOM   2497  OD2 ASP A 152     248.112 111.057 137.183  1.00 96.70           O  
ATOM   2498  N   PRO A 153     251.514 114.198 140.339  1.00 96.44           N  
ATOM   2499  CA  PRO A 153     252.748 114.330 141.117  1.00 96.44           C  
ATOM   2500  HA  PRO A 153     253.227 113.353 141.173  1.00 96.44           H  
ATOM   2501  C   PRO A 153     252.527 114.857 142.542  1.00 96.44           C  
ATOM   2502  CB  PRO A 153     253.640 115.283 140.313  1.00 96.44           C  
ATOM   2503  HB2 PRO A 153     254.696 115.028 140.414  1.00 96.44           H  
ATOM   2504  HB3 PRO A 153     253.465 116.313 140.623  1.00 96.44           H  
ATOM   2505  O   PRO A 153     253.318 114.564 143.441  1.00 96.44           O  
ATOM   2506  CG  PRO A 153     253.151 115.106 138.878  1.00 96.44           C  
ATOM   2507  HG2 PRO A 153     253.367 115.977 138.261  1.00 96.44           H  
ATOM   2508  HG3 PRO A 153     253.584 114.205 138.444  1.00 96.44           H  
ATOM   2509  CD  PRO A 153     251.653 114.914 139.073  1.00 96.44           C  
ATOM   2510  HD2 PRO A 153     251.167 115.887 139.150  1.00 96.44           H  
ATOM   2511  HD3 PRO A 153     251.245 114.358 138.229  1.00 96.44           H  
ATOM   2512  N   TRP A 154     251.440 115.598 142.772  1.00 96.52           N  
ATOM   2513  H   TRP A 154     250.800 115.761 142.008  1.00 96.52           H  
ATOM   2514  CA  TRP A 154     251.065 116.130 144.083  1.00 96.52           C  
ATOM   2515  HA  TRP A 154     251.971 116.305 144.664  1.00 96.52           H  
ATOM   2516  C   TRP A 154     250.212 115.161 144.900  1.00 96.52           C  
ATOM   2517  CB  TRP A 154     250.357 117.476 143.912  1.00 96.52           C  
ATOM   2518  HB2 TRP A 154     249.380 117.297 143.462  1.00 96.52           H  
ATOM   2519  HB3 TRP A 154     250.184 117.906 144.898  1.00 96.52           H  
ATOM   2520  O   TRP A 154     249.838 115.484 146.023  1.00 96.52           O  
ATOM   2521  CG  TRP A 154     251.067 118.498 143.080  1.00 96.52           C  
ATOM   2522  CD1 TRP A 154     252.403 118.583 142.869  1.00 96.52           C  
ATOM   2523  HD1 TRP A 154     253.139 117.903 143.273  1.00 96.52           H  
ATOM   2524  CD2 TRP A 154     250.475 119.591 142.324  1.00 96.52           C  
ATOM   2525  CE2 TRP A 154     251.523 120.310 141.675  1.00 96.52           C  
ATOM   2526  CE3 TRP A 154     249.155 120.047 142.123  1.00 96.52           C  
ATOM   2527  HE3 TRP A 154     248.332 119.508 142.569  1.00 96.52           H  
ATOM   2528  NE1 TRP A 154     252.673 119.643 142.029  1.00 96.52           N  
ATOM   2529  HE1 TRP A 154     253.600 119.866 141.695  1.00 96.52           H  
ATOM   2530  CH2 TRP A 154     249.956 121.881 140.730  1.00 96.52           C  
ATOM   2531  HH2 TRP A 154     249.745 122.756 140.134  1.00 96.52           H  
ATOM   2532  CZ2 TRP A 154     251.279 121.441 140.887  1.00 96.52           C  
ATOM   2533  HZ2 TRP A 154     252.093 121.955 140.398  1.00 96.52           H  
ATOM   2534  CZ3 TRP A 154     248.898 121.181 141.336  1.00 96.52           C  
ATOM   2535  HZ3 TRP A 154     247.879 121.503 141.185  1.00 96.52           H  
ATOM   2536  N   GLY A 155     249.904 113.968 144.382  1.00 96.49           N  
ATOM   2537  H   GLY A 155     250.198 113.755 143.439  1.00 96.49           H  
ATOM   2538  CA  GLY A 155     249.058 113.003 145.083  1.00 96.49           C  
ATOM   2539  HA2 GLY A 155     249.151 112.032 144.596  1.00 96.49           H  
ATOM   2540  HA3 GLY A 155     249.390 112.930 146.118  1.00 96.49           H  
ATOM   2541  C   GLY A 155     247.581 113.386 145.107  1.00 96.49           C  
ATOM   2542  O   GLY A 155     246.849 112.937 145.994  1.00 96.49           O  
ATOM   2543  N   ILE A 156     247.146 114.221 144.166  1.00 97.48           N  
ATOM   2544  H   ILE A 156     247.785 114.486 143.430  1.00 97.48           H  
ATOM   2545  CA  ILE A 156     245.751 114.609 143.974  1.00 97.48           C  
ATOM   2546  HA  ILE A 156     245.173 114.406 144.876  1.00 97.48           H  
ATOM   2547  C   ILE A 156     245.176 113.792 142.827  1.00 97.48           C  
ATOM   2548  CB  ILE A 156     245.662 116.108 143.658  1.00 97.48           C  
ATOM   2549  HB  ILE A 156     246.337 116.296 142.822  1.00 97.48           H  
ATOM   2550  O   ILE A 156     245.829 113.634 141.807  1.00 97.48           O  
ATOM   2551  CG1 ILE A 156     246.120 116.959 144.854  1.00 97.48           C  
ATOM   2552 HG12 ILE A 156     247.035 116.554 145.287  1.00 97.48          HG  
ATOM   2553 HG13 ILE A 156     245.349 116.960 145.623  1.00 97.48          HG  
ATOM   2554  CG2 ILE A 156     244.234 116.507 143.236  1.00 97.48           C  
ATOM   2555 HG21 ILE A 156     244.051 116.164 142.217  1.00 97.48          HG  
ATOM   2556 HG22 ILE A 156     244.102 117.588 143.238  1.00 97.48          HG  
ATOM   2557 HG23 ILE A 156     243.507 116.040 143.900  1.00 97.48          HG  
ATOM   2558  CD1 ILE A 156     246.406 118.391 144.399  1.00 97.48           C  
ATOM   2559 HD11 ILE A 156     246.244 118.514 143.328  1.00 97.48          HD  
ATOM   2560 HD12 ILE A 156     247.454 118.618 144.595  1.00 97.48          HD  
ATOM   2561 HD13 ILE A 156     245.741 119.079 144.921  1.00 97.48          HD  
ATOM   2562  N   LYS A 157     243.944 113.312 142.997  1.00 97.61           N  
ATOM   2563  H   LYS A 157     243.473 113.517 143.867  1.00 97.61           H  
ATOM   2564  CA  LYS A 157     243.157 112.698 141.931  1.00 97.61           C  
ATOM   2565  HA  LYS A 157     243.787 112.587 141.048  1.00 97.61           H  
ATOM   2566  C   LYS A 157     242.007 113.613 141.554  1.00 97.61           C  
ATOM   2567  CB  LYS A 157     242.665 111.322 142.400  1.00 97.61           C  
ATOM   2568  HB2 LYS A 157     242.012 111.456 143.262  1.00 97.61           H  
ATOM   2569  HB3 LYS A 157     243.532 110.737 142.705  1.00 97.61           H  
ATOM   2570  O   LYS A 157     241.221 113.988 142.431  1.00 97.61           O  
ATOM   2571  CG  LYS A 157     241.903 110.538 141.322  1.00 97.61           C  
ATOM   2572  HG2 LYS A 157     241.155 111.174 140.850  1.00 97.61           H  
ATOM   2573  HG3 LYS A 157     241.391 109.696 141.787  1.00 97.61           H  
ATOM   2574  CD  LYS A 157     242.880 109.999 140.271  1.00 97.61           C  
ATOM   2575  HD2 LYS A 157     243.574 110.785 139.974  1.00 97.61           H  
ATOM   2576  HD3 LYS A 157     243.470 109.191 140.701  1.00 97.61           H  
ATOM   2577  CE  LYS A 157     242.154 109.503 139.025  1.00 97.61           C  
ATOM   2578  HE2 LYS A 157     241.464 110.283 138.701  1.00 97.61           H  
ATOM   2579  HE3 LYS A 157     241.598 108.593 139.246  1.00 97.61           H  
ATOM   2580  NZ  LYS A 157     243.144 109.284 137.951  1.00 97.61           N  
ATOM   2581  HZ1 LYS A 157     242.738 109.050 137.057  1.00 97.61           H  
ATOM   2582  HZ2 LYS A 157     243.570 110.173 137.734  1.00 97.61           H  
ATOM   2583  HZ3 LYS A 157     243.921 108.686 138.197  1.00 97.61           H  
ATOM   2584  N   VAL A 158     241.866 113.912 140.268  1.00 97.89           N  
ATOM   2585  H   VAL A 158     242.526 113.529 139.606  1.00 97.89           H  
ATOM   2586  CA  VAL A 158     240.718 114.648 139.735  1.00 97.89           C  
ATOM   2587  HA  VAL A 158     240.284 115.257 140.529  1.00 97.89           H  
ATOM   2588  C   VAL A 158     239.661 113.647 139.280  1.00 97.89           C  
ATOM   2589  CB  VAL A 158     241.135 115.620 138.624  1.00 97.89           C  
ATOM   2590  HB  VAL A 158     241.584 115.068 137.799  1.00 97.89           H  
ATOM   2591  O   VAL A 158     239.850 112.868 138.345  1.00 97.89           O  
ATOM   2592  CG1 VAL A 158     239.923 116.399 138.099  1.00 97.89           C  
ATOM   2593 HG11 VAL A 158     240.253 117.143 137.374  1.00 97.89          HG  
ATOM   2594 HG12 VAL A 158     239.231 115.722 137.597  1.00 97.89          HG  
ATOM   2595 HG13 VAL A 158     239.406 116.893 138.922  1.00 97.89          HG  
ATOM   2596  CG2 VAL A 158     242.148 116.633 139.163  1.00 97.89           C  
ATOM   2597 HG21 VAL A 158     243.055 116.125 139.493  1.00 97.89          HG  
ATOM   2598 HG22 VAL A 158     241.725 117.204 139.988  1.00 97.89          HG  
ATOM   2599 HG23 VAL A 158     242.423 117.311 138.353  1.00 97.89          HG  
ATOM   2600  N   THR A 159     238.532 113.643 139.983  1.00 96.63           N  
ATOM   2601  H   THR A 159     238.409 114.356 140.687  1.00 96.63           H  
ATOM   2602  CA  THR A 159     237.421 112.722 139.731  1.00 96.63           C  
ATOM   2603  HA  THR A 159     237.818 111.732 139.505  1.00 96.63           H  
ATOM   2604  C   THR A 159     236.594 113.171 138.534  1.00 96.63           C  
ATOM   2605  CB  THR A 159     236.515 112.612 140.966  1.00 96.63           C  
ATOM   2606  HB  THR A 159     236.036 113.575 141.142  1.00 96.63           H  
ATOM   2607  O   THR A 159     236.226 112.341 137.711  1.00 96.63           O  
ATOM   2608  CG2 THR A 159     235.436 111.541 140.815  1.00 96.63           C  
ATOM   2609 HG21 THR A 159     235.895 110.581 140.577  1.00 96.63          HG  
ATOM   2610 HG22 THR A 159     234.749 111.813 140.013  1.00 96.63          HG  
ATOM   2611 HG23 THR A 159     234.864 111.454 141.740  1.00 96.63          HG  
ATOM   2612  OG1 THR A 159     237.258 112.270 142.122  1.00 96.63           O  
ATOM   2613  HG1 THR A 159     236.768 112.623 142.868  1.00 96.63           H  
ATOM   2614  N   ALA A 160     236.295 114.468 138.442  1.00 97.41           N  
ATOM   2615  H   ALA A 160     236.675 115.114 139.120  1.00 97.41           H  
ATOM   2616  CA  ALA A 160     235.483 115.035 137.372  1.00 97.41           C  
ATOM   2617  HA  ALA A 160     235.713 114.521 136.438  1.00 97.41           H  
ATOM   2618  C   ALA A 160     235.789 116.523 137.186  1.00 97.41           C  
ATOM   2619  CB  ALA A 160     233.996 114.817 137.688  1.00 97.41           C  
ATOM   2620  HB1 ALA A 160     233.729 115.301 138.628  1.00 97.41           H  
ATOM   2621  HB2 ALA A 160     233.780 113.751 137.757  1.00 97.41           H  
ATOM   2622  HB3 ALA A 160     233.382 115.240 136.893  1.00 97.41           H  
ATOM   2623  O   ALA A 160     236.189 117.211 138.129  1.00 97.41           O  
ATOM   2624  N   VAL A 161     235.575 117.011 135.968  1.00 97.81           N  
ATOM   2625  H   VAL A 161     235.193 116.401 135.260  1.00 97.81           H  
ATOM   2626  CA  VAL A 161     235.621 118.433 135.620  1.00 97.81           C  
ATOM   2627  HA  VAL A 161     235.592 119.033 136.530  1.00 97.81           H  
ATOM   2628  C   VAL A 161     234.383 118.739 134.801  1.00 97.81           C  
ATOM   2629  CB  VAL A 161     236.888 118.799 134.827  1.00 97.81           C  
ATOM   2630  HB  VAL A 161     236.907 118.248 133.887  1.00 97.81           H  
ATOM   2631  O   VAL A 161     234.086 118.008 133.860  1.00 97.81           O  
ATOM   2632  CG1 VAL A 161     236.923 120.303 134.515  1.00 97.81           C  
ATOM   2633 HG11 VAL A 161     236.737 120.881 135.420  1.00 97.81          HG  
ATOM   2634 HG12 VAL A 161     237.895 120.581 134.106  1.00 97.81          HG  
ATOM   2635 HG13 VAL A 161     236.158 120.545 133.777  1.00 97.81          HG  
ATOM   2636  CG2 VAL A 161     238.143 118.429 135.623  1.00 97.81           C  
ATOM   2637 HG21 VAL A 161     238.176 117.351 135.781  1.00 97.81          HG  
ATOM   2638 HG22 VAL A 161     239.035 118.715 135.067  1.00 97.81          HG  
ATOM   2639 HG23 VAL A 161     238.130 118.923 136.595  1.00 97.81          HG  
ATOM   2640  N   GLU A 162     233.675 119.803 135.152  1.00 97.59           N  
ATOM   2641  H   GLU A 162     233.962 120.343 135.956  1.00 97.59           H  
ATOM   2642  CA  GLU A 162     232.439 120.193 134.480  1.00 97.59           C  
ATOM   2643  HA  GLU A 162     232.312 119.610 133.567  1.00 97.59           H  
ATOM   2644  C   GLU A 162     232.490 121.664 134.082  1.00 97.59           C  
ATOM   2645  CB  GLU A 162     231.223 119.908 135.372  1.00 97.59           C  
ATOM   2646  HB2 GLU A 162     231.350 120.410 136.331  1.00 97.59           H  
ATOM   2647  HB3 GLU A 162     230.341 120.314 134.876  1.00 97.59           H  
ATOM   2648  O   GLU A 162     232.706 122.545 134.918  1.00 97.59           O  
ATOM   2649  CG  GLU A 162     231.014 118.401 135.600  1.00 97.59           C  
ATOM   2650  HG2 GLU A 162     231.878 118.000 136.129  1.00 97.59           H  
ATOM   2651  HG3 GLU A 162     230.953 117.908 134.629  1.00 97.59           H  
ATOM   2652  CD  GLU A 162     229.748 118.076 136.407  1.00 97.59           C  
ATOM   2653  OE1 GLU A 162     229.577 116.878 136.727  1.00 97.59           O  
ATOM   2654  OE2 GLU A 162     228.978 119.011 136.724  1.00 97.59           O  
ATOM   2655  N   ILE A 163     232.271 121.941 132.797  1.00 96.93           N  
ATOM   2656  H   ILE A 163     232.215 121.175 132.141  1.00 96.93           H  
ATOM   2657  CA  ILE A 163     232.006 123.297 132.311  1.00 96.93           C  
ATOM   2658  HA  ILE A 163     232.754 123.974 132.725  1.00 96.93           H  
ATOM   2659  C   ILE A 163     230.627 123.727 132.819  1.00 96.93           C  
ATOM   2660  CB  ILE A 163     232.094 123.363 130.773  1.00 96.93           C  
ATOM   2661  HB  ILE A 163     231.397 122.639 130.353  1.00 96.93           H  
ATOM   2662  O   ILE A 163     229.620 123.079 132.526  1.00 96.93           O  
ATOM   2663  CG1 ILE A 163     233.523 123.015 130.292  1.00 96.93           C  
ATOM   2664 HG12 ILE A 163     234.202 123.829 130.547  1.00 96.93          HG  
ATOM   2665 HG13 ILE A 163     233.880 122.119 130.799  1.00 96.93          HG  
ATOM   2666  CG2 ILE A 163     231.696 124.773 130.290  1.00 96.93           C  
ATOM   2667 HG21 ILE A 163     232.322 125.521 130.777  1.00 96.93          HG  
ATOM   2668 HG22 ILE A 163     231.809 124.857 129.209  1.00 96.93          HG  
ATOM   2669 HG23 ILE A 163     230.652 124.979 130.523  1.00 96.93          HG  
ATOM   2670  CD1 ILE A 163     233.609 122.740 128.785  1.00 96.93           C  
ATOM   2671 HD11 ILE A 163     233.386 123.639 128.211  1.00 96.93          HD  
ATOM   2672 HD12 ILE A 163     234.619 122.414 128.538  1.00 96.93          HD  
ATOM   2673 HD13 ILE A 163     232.909 121.949 128.512  1.00 96.93          HD  
ATOM   2674  N   LYS A 164     230.582 124.840 133.554  1.00 94.69           N  
ATOM   2675  H   LYS A 164     231.431 125.376 133.655  1.00 94.69           H  
ATOM   2676  CA  LYS A 164     229.363 125.327 134.204  1.00 94.69           C  
ATOM   2677  HA  LYS A 164     228.704 124.479 134.394  1.00 94.69           H  
ATOM   2678  C   LYS A 164     228.586 126.253 133.262  1.00 94.69           C  
ATOM   2679  CB  LYS A 164     229.759 125.921 135.563  1.00 94.69           C  
ATOM   2680  HB2 LYS A 164     230.440 126.759 135.407  1.00 94.69           H  
ATOM   2681  HB3 LYS A 164     230.300 125.158 136.123  1.00 94.69           H  
ATOM   2682  O   LYS A 164     227.590 125.842 132.660  1.00 94.69           O  
ATOM   2683  CG  LYS A 164     228.565 126.378 136.404  1.00 94.69           C  
ATOM   2684  HG2 LYS A 164     227.977 127.105 135.845  1.00 94.69           H  
ATOM   2685  HG3 LYS A 164     227.935 125.520 136.640  1.00 94.69           H  
ATOM   2686  CD  LYS A 164     229.079 127.013 137.698  1.00 94.69           C  
ATOM   2687  HD2 LYS A 164     229.780 127.811 137.450  1.00 94.69           H  
ATOM   2688  HD3 LYS A 164     229.597 126.255 138.285  1.00 94.69           H  
ATOM   2689  CE  LYS A 164     227.921 127.595 138.503  1.00 94.69           C  
ATOM   2690  HE2 LYS A 164     227.440 128.363 137.898  1.00 94.69           H  
ATOM   2691  HE3 LYS A 164     227.195 126.803 138.688  1.00 94.69           H  
ATOM   2692  NZ  LYS A 164     228.423 128.157 139.780  1.00 94.69           N  
ATOM   2693  HZ1 LYS A 164     229.058 128.917 139.584  1.00 94.69           H  
ATOM   2694  HZ2 LYS A 164     227.658 128.497 140.344  1.00 94.69           H  
ATOM   2695  HZ3 LYS A 164     228.936 127.455 140.293  1.00 94.69           H  
ATOM   2696  N   ASP A 165     229.102 127.458 133.052  1.00 94.90           N  
ATOM   2697  H   ASP A 165     229.954 127.709 133.533  1.00 94.90           H  
ATOM   2698  CA  ASP A 165     228.488 128.515 132.253  1.00 94.90           C  
ATOM   2699  HA  ASP A 165     227.542 128.147 131.859  1.00 94.90           H  
ATOM   2700  C   ASP A 165     229.386 128.899 131.069  1.00 94.90           C  
ATOM   2701  CB  ASP A 165     228.155 129.743 133.123  1.00 94.90           C  
ATOM   2702  HB2 ASP A 165     229.074 130.259 133.400  1.00 94.90           H  
ATOM   2703  HB3 ASP A 165     227.565 130.438 132.525  1.00 94.90           H  
ATOM   2704  O   ASP A 165     230.613 128.958 131.174  1.00 94.90           O  
ATOM   2705  CG  ASP A 165     227.360 129.385 134.384  1.00 94.90           C  
ATOM   2706  OD1 ASP A 165     226.266 128.803 134.221  1.00 94.90           O  
ATOM   2707  OD2 ASP A 165     227.856 129.671 135.507  1.00 94.90           O  
ATOM   2708  N   VAL A 166     228.749 129.181 129.930  1.00 95.17           N  
ATOM   2709  H   VAL A 166     227.739 129.169 129.946  1.00 95.17           H  
ATOM   2710  CA  VAL A 166     229.389 129.720 128.722  1.00 95.17           C  
ATOM   2711  HA  VAL A 166     230.426 129.977 128.942  1.00 95.17           H  
ATOM   2712  C   VAL A 166     228.652 131.000 128.354  1.00 95.17           C  
ATOM   2713  CB  VAL A 166     229.384 128.707 127.556  1.00 95.17           C  
ATOM   2714  HB  VAL A 166     228.354 128.449 127.310  1.00 95.17           H  
ATOM   2715  O   VAL A 166     227.529 130.960 127.850  1.00 95.17           O  
ATOM   2716  CG1 VAL A 166     230.052 129.287 126.299  1.00 95.17           C  
ATOM   2717 HG11 VAL A 166     230.062 128.537 125.508  1.00 95.17          HG  
ATOM   2718 HG12 VAL A 166     229.494 130.151 125.939  1.00 95.17          HG  
ATOM   2719 HG13 VAL A 166     231.077 129.588 126.515  1.00 95.17          HG  
ATOM   2720  CG2 VAL A 166     230.114 127.407 127.920  1.00 95.17           C  
ATOM   2721 HG21 VAL A 166     229.627 126.923 128.767  1.00 95.17          HG  
ATOM   2722 HG22 VAL A 166     231.149 127.622 128.189  1.00 95.17          HG  
ATOM   2723 HG23 VAL A 166     230.100 126.719 127.075  1.00 95.17          HG  
ATOM   2724  N   GLU A 167     229.301 132.146 128.582  1.00 95.32           N  
ATOM   2725  H   GLU A 167     230.249 132.183 128.993  1.00 95.32           H  
ATOM   2726  CA  GLU A 167     228.733 133.478 128.243  1.00 95.32           C  
ATOM   2727  HA  GLU A 167     227.648 133.427 128.309  1.00 95.32           H  
ATOM   2728  C   GLU A 167     229.135 133.815 126.806  1.00 95.32           C  
ATOM   2729  CB  GLU A 167     229.251 134.535 129.219  1.00 95.32           C  
ATOM   2730  HB2 GLU A 167     230.244 134.846 128.898  1.00 95.32           H  
ATOM   2731  HB3 GLU A 167     228.596 135.403 129.173  1.00 95.32           H  
ATOM   2732  O   GLU A 167     230.174 133.291 126.363  1.00 95.32           O  
ATOM   2733  CG  GLU A 167     229.328 134.047 130.654  1.00 95.32           C  
ATOM   2734  HG2 GLU A 167     228.390 133.557 130.910  1.00 95.32           H  
ATOM   2735  HG3 GLU A 167     230.119 133.303 130.734  1.00 95.32           H  
ATOM   2736  CD  GLU A 167     229.597 135.134 131.679  1.00 95.32           C  
ATOM   2737  OE1 GLU A 167     230.669 135.089 132.317  1.00 95.32           O  
ATOM   2738  OE2 GLU A 167     228.735 136.020 131.837  1.00 95.32           O  
ATOM   2739  N   LEU A 168     228.364 134.656 126.110  1.00 94.22           N  
ATOM   2740  H   LEU A 168     227.524 135.111 126.511  1.00 94.22           H  
ATOM   2741  CA  LEU A 168     228.636 135.016 124.692  1.00 94.22           C  
ATOM   2742  HA  LEU A 168     229.714 135.054 124.544  1.00 94.22           H  
ATOM   2743  C   LEU A 168     228.043 136.395 124.380  1.00 94.22           C  
ATOM   2744  CB  LEU A 168     228.034 133.930 123.797  1.00 94.22           C  
ATOM   2745  HB2 LEU A 168     227.166 133.512 124.304  1.00 94.22           H  
ATOM   2746  HB3 LEU A 168     227.684 134.393 122.876  1.00 94.22           H  
ATOM   2747  O   LEU A 168     227.281 136.914 125.219  1.00 94.22           O  
ATOM   2748  CG  LEU A 168     228.987 132.790 123.441  1.00 94.22           C  
ATOM   2749  HG  LEU A 168     229.820 132.825 124.138  1.00 94.22           H  
ATOM   2750  CD1 LEU A 168     228.312 131.434 123.593  1.00 94.22           C  
ATOM   2751 HD11 LEU A 168     227.698 131.429 124.492  1.00 94.22          HD  
ATOM   2752 HD12 LEU A 168     229.074 130.660 123.674  1.00 94.22          HD  
ATOM   2753 HD13 LEU A 168     227.687 131.238 122.723  1.00 94.22          HD  
ATOM   2754  CD2 LEU A 168     229.548 132.967 122.039  1.00 94.22           C  
ATOM   2755 HD21 LEU A 168     230.065 132.058 121.737  1.00 94.22          HD  
ATOM   2756 HD22 LEU A 168     228.736 133.170 121.342  1.00 94.22          HD  
ATOM   2757 HD23 LEU A 168     230.249 133.800 122.032  1.00 94.22          HD  
ATOM   2758  N   PRO A 169     228.367 137.011 123.220  1.00 93.21           N  
ATOM   2759  CA  PRO A 169     227.875 138.354 122.875  1.00 93.21           C  
ATOM   2760  HA  PRO A 169     228.448 139.104 123.417  1.00 93.21           H  
ATOM   2761  C   PRO A 169     226.370 138.540 123.129  1.00 93.21           C  
ATOM   2762  CB  PRO A 169     228.190 138.447 121.374  1.00 93.21           C  
ATOM   2763  HB2 PRO A 169     227.379 138.033 120.777  1.00 93.21           H  
ATOM   2764  HB3 PRO A 169     228.363 139.479 121.073  1.00 93.21           H  
ATOM   2765  O   PRO A 169     225.640 137.567 123.075  1.00 93.21           O  
ATOM   2766  CG  PRO A 169     229.446 137.622 121.226  1.00 93.21           C  
ATOM   2767  HG2 PRO A 169     229.561 137.268 120.203  1.00 93.21           H  
ATOM   2768  HG3 PRO A 169     230.326 138.200 121.502  1.00 93.21           H  
ATOM   2769  CD  PRO A 169     229.242 136.462 122.178  1.00 93.21           C  
ATOM   2770  HD2 PRO A 169     228.767 135.624 121.672  1.00 93.21           H  
ATOM   2771  HD3 PRO A 169     230.190 136.130 122.600  1.00 93.21           H  
ATOM   2772  N   ALA A 170     225.955 139.786 123.388  1.00 92.65           N  
ATOM   2773  H   ALA A 170     226.550 140.617 123.219  1.00 92.65           H  
ATOM   2774  CA  ALA A 170     224.631 140.161 123.939  1.00 92.65           C  
ATOM   2775  HA  ALA A 170     224.288 139.360 124.591  1.00 92.65           H  
ATOM   2776  C   ALA A 170     223.612 140.335 122.809  1.00 92.65           C  
ATOM   2777  CB  ALA A 170     224.761 141.425 124.751  1.00 92.65           C  
ATOM   2778  HB1 ALA A 170     225.597 141.330 125.441  1.00 92.65           H  
ATOM   2779  HB2 ALA A 170     223.843 141.592 125.314  1.00 92.65           H  
ATOM   2780  HB3 ALA A 170     224.936 142.269 124.085  1.00 92.65           H  
ATOM   2781  O   ALA A 170     222.624 139.574 122.803  1.00 92.65           O  
ATOM   2782  N   GLY A 171     223.826 141.297 121.904  1.00 93.99           N  
ATOM   2783  H   GLY A 171     224.662 141.907 121.931  1.00 93.99           H  
ATOM   2784  CA  GLY A 171     222.901 141.573 120.784  1.00 93.99           C  
ATOM   2785  HA2 GLY A 171     222.327 142.470 121.012  1.00 93.99           H  
ATOM   2786  HA3 GLY A 171     223.482 141.761 119.882  1.00 93.99           H  
ATOM   2787  C   GLY A 171     221.952 140.415 120.540  1.00 93.99           C  
ATOM   2788  O   GLY A 171     222.434 139.353 120.098  1.00 93.99           O  
ATOM   2789  N   MET A 172     220.653 140.598 120.799  1.00 89.99           N  
ATOM   2790  H   MET A 172     220.265 141.509 121.099  1.00 89.99           H  
ATOM   2791  CA  MET A 172     219.646 139.510 120.654  1.00 89.99           C  
ATOM   2792  HA  MET A 172     219.828 138.997 119.711  1.00 89.99           H  
ATOM   2793  C   MET A 172     218.222 140.077 120.636  1.00 89.99           C  
ATOM   2794  CB  MET A 172     219.766 138.513 121.810  1.00 89.99           C  
ATOM   2795  HB2 MET A 172     219.868 139.069 122.741  1.00 89.99           H  
ATOM   2796  HB3 MET A 172     220.673 137.926 121.672  1.00 89.99           H  
ATOM   2797  O   MET A 172     217.391 139.481 119.962  1.00 89.99           O  
ATOM   2798  CG  MET A 172     218.582 137.573 121.923  1.00 89.99           C  
ATOM   2799  HG2 MET A 172     218.293 137.240 120.928  1.00 89.99           H  
ATOM   2800  HG3 MET A 172     217.738 138.108 122.357  1.00 89.99           H  
ATOM   2801  SD  MET A 172     218.944 136.122 122.943  1.00 89.99           S  
ATOM   2802  CE  MET A 172     219.772 135.084 121.740  1.00 89.99           C  
ATOM   2803  HE1 MET A 172     220.691 134.690 122.172  1.00 89.99           H  
ATOM   2804  HE2 MET A 172     219.118 134.260 121.461  1.00 89.99           H  
ATOM   2805  HE3 MET A 172     220.010 135.675 120.856  1.00 89.99           H  
ATOM   2806  N   GLN A 173     217.926 141.098 121.443  1.00 91.32           N  
ATOM   2807  H   GLN A 173     218.568 141.320 122.190  1.00 91.32           H  
ATOM   2808  CA  GLN A 173     216.607 141.731 121.444  1.00 91.32           C  
ATOM   2809  HA  GLN A 173     215.851 140.962 121.604  1.00 91.32           H  
ATOM   2810  C   GLN A 173     216.314 142.418 120.099  1.00 91.32           C  
ATOM   2811  CB  GLN A 173     216.553 142.735 122.601  1.00 91.32           C  
ATOM   2812  HB2 GLN A 173     217.227 143.563 122.388  1.00 91.32           H  
ATOM   2813  HB3 GLN A 173     216.891 142.245 123.515  1.00 91.32           H  
ATOM   2814  O   GLN A 173     215.238 142.243 119.530  1.00 91.32           O  
ATOM   2815  CG  GLN A 173     215.131 143.267 122.834  1.00 91.32           C  
ATOM   2816  HG2 GLN A 173     214.481 142.433 123.104  1.00 91.32           H  
ATOM   2817  HG3 GLN A 173     214.744 143.723 121.923  1.00 91.32           H  
ATOM   2818  CD  GLN A 173     215.080 144.313 123.943  1.00 91.32           C  
ATOM   2819  NE2 GLN A 173     213.917 144.593 124.488  1.00 91.32           N  
ATOM   2820 HE21 GLN A 173     213.938 145.253 125.252  1.00 91.32           H  
ATOM   2821 HE22 GLN A 173     213.083 144.083 124.238  1.00 91.32           H  
ATOM   2822  OE1 GLN A 173     216.072 144.913 124.316  1.00 91.32           O  
ATOM   2823  N   LYS A 174     217.298 143.139 119.542  1.00 94.23           N  
ATOM   2824  H   LYS A 174     218.154 143.251 120.067  1.00 94.23           H  
ATOM   2825  CA  LYS A 174     217.190 143.761 118.212  1.00 94.23           C  
ATOM   2826  HA  LYS A 174     216.283 144.366 118.175  1.00 94.23           H  
ATOM   2827  C   LYS A 174     217.051 142.727 117.093  1.00 94.23           C  
ATOM   2828  CB  LYS A 174     218.410 144.655 117.952  1.00 94.23           C  
ATOM   2829  HB2 LYS A 174     219.319 144.097 118.182  1.00 94.23           H  
ATOM   2830  HB3 LYS A 174     218.432 144.926 116.898  1.00 94.23           H  
ATOM   2831  O   LYS A 174     216.267 142.943 116.173  1.00 94.23           O  
ATOM   2832  CG  LYS A 174     218.368 145.947 118.780  1.00 94.23           C  
ATOM   2833  HG2 LYS A 174     218.228 145.712 119.834  1.00 94.23           H  
ATOM   2834  HG3 LYS A 174     217.526 146.555 118.452  1.00 94.23           H  
ATOM   2835  CD  LYS A 174     219.669 146.741 118.601  1.00 94.23           C  
ATOM   2836  HD2 LYS A 174     220.513 146.106 118.871  1.00 94.23           H  
ATOM   2837  HD3 LYS A 174     219.762 147.046 117.558  1.00 94.23           H  
ATOM   2838  CE  LYS A 174     219.646 147.972 119.511  1.00 94.23           C  
ATOM   2839  HE2 LYS A 174     219.553 147.632 120.542  1.00 94.23           H  
ATOM   2840  HE3 LYS A 174     218.757 148.560 119.280  1.00 94.23           H  
ATOM   2841  NZ  LYS A 174     220.865 148.806 119.352  1.00 94.23           N  
ATOM   2842  HZ1 LYS A 174     221.691 148.270 119.574  1.00 94.23           H  
ATOM   2843  HZ2 LYS A 174     220.940 149.157 118.408  1.00 94.23           H  
ATOM   2844  HZ3 LYS A 174     220.825 149.596 119.981  1.00 94.23           H  
ATOM   2845  N   ALA A 175     217.799 141.626 117.152  1.00 93.22           N  
ATOM   2846  H   ALA A 175     218.426 141.501 117.934  1.00 93.22           H  
ATOM   2847  CA  ALA A 175     217.719 140.562 116.153  1.00 93.22           C  
ATOM   2848  HA  ALA A 175     217.850 141.000 115.165  1.00 93.22           H  
ATOM   2849  C   ALA A 175     216.344 139.869 116.160  1.00 93.22           C  
ATOM   2850  CB  ALA A 175     218.870 139.575 116.388  1.00 93.22           C  
ATOM   2851  HB1 ALA A 175     219.824 140.098 116.349  1.00 93.22           H  
ATOM   2852  HB2 ALA A 175     218.852 138.807 115.614  1.00 93.22           H  
ATOM   2853  HB3 ALA A 175     218.762 139.093 117.360  1.00 93.22           H  
ATOM   2854  O   ALA A 175     215.728 139.738 115.104  1.00 93.22           O  
ATOM   2855  N   MET A 176     215.824 139.518 117.342  1.00 90.96           N  
ATOM   2856  H   MET A 176     216.387 139.645 118.170  1.00 90.96           H  
ATOM   2857  CA  MET A 176     214.492 138.926 117.496  1.00 90.96           C  
ATOM   2858  HA  MET A 176     214.423 138.029 116.880  1.00 90.96           H  
ATOM   2859  C   MET A 176     213.385 139.880 117.043  1.00 90.96           C  
ATOM   2860  CB  MET A 176     214.245 138.538 118.961  1.00 90.96           C  
ATOM   2861  HB2 MET A 176     213.193 138.275 119.073  1.00 90.96           H  
ATOM   2862  HB3 MET A 176     214.455 139.389 119.608  1.00 90.96           H  
ATOM   2863  O   MET A 176     212.473 139.459 116.338  1.00 90.96           O  
ATOM   2864  CG  MET A 176     215.088 137.343 119.408  1.00 90.96           C  
ATOM   2865  HG2 MET A 176     216.144 137.597 119.308  1.00 90.96           H  
ATOM   2866  HG3 MET A 176     214.882 136.492 118.760  1.00 90.96           H  
ATOM   2867  SD  MET A 176     214.788 136.855 121.128  1.00 90.96           S  
ATOM   2868  CE  MET A 176     213.138 136.104 120.995  1.00 90.96           C  
ATOM   2869  HE1 MET A 176     212.849 135.695 121.963  1.00 90.96           H  
ATOM   2870  HE2 MET A 176     213.159 135.297 120.264  1.00 90.96           H  
ATOM   2871  HE3 MET A 176     212.403 136.853 120.696  1.00 90.96           H  
ATOM   2872  N   ALA A 177     213.482 141.169 117.392  1.00 91.81           N  
ATOM   2873  H   ALA A 177     214.218 141.453 118.021  1.00 91.81           H  
ATOM   2874  CA  ALA A 177     212.517 142.175 116.953  1.00 91.81           C  
ATOM   2875  HA  ALA A 177     211.525 141.878 117.293  1.00 91.81           H  
ATOM   2876  C   ALA A 177     212.460 142.275 115.418  1.00 91.81           C  
ATOM   2877  CB  ALA A 177     212.865 143.518 117.602  1.00 91.81           C  
ATOM   2878  HB1 ALA A 177     212.141 144.271 117.291  1.00 91.81           H  
ATOM   2879  HB2 ALA A 177     212.831 143.423 118.688  1.00 91.81           H  
ATOM   2880  HB3 ALA A 177     213.863 143.837 117.299  1.00 91.81           H  
ATOM   2881  O   ALA A 177     211.373 142.222 114.848  1.00 91.81           O  
ATOM   2882  N   ARG A 178     213.621 142.320 114.745  1.00 94.97           N  
ATOM   2883  H   ARG A 178     214.476 142.348 115.284  1.00 94.97           H  
ATOM   2884  CA  ARG A 178     213.708 142.328 113.274  1.00 94.97           C  
ATOM   2885  HA  ARG A 178     213.103 143.146 112.879  1.00 94.97           H  
ATOM   2886  C   ARG A 178     213.139 141.059 112.645  1.00 94.97           C  
ATOM   2887  CB  ARG A 178     215.164 142.499 112.831  1.00 94.97           C  
ATOM   2888  HB2 ARG A 178     215.238 142.262 111.770  1.00 94.97           H  
ATOM   2889  HB3 ARG A 178     215.793 141.799 113.380  1.00 94.97           H  
ATOM   2890  O   ARG A 178     212.433 141.136 111.645  1.00 94.97           O  
ATOM   2891  CG  ARG A 178     215.675 143.928 113.033  1.00 94.97           C  
ATOM   2892  HG2 ARG A 178     215.110 144.605 112.394  1.00 94.97           H  
ATOM   2893  HG3 ARG A 178     215.548 144.234 114.071  1.00 94.97           H  
ATOM   2894  CD  ARG A 178     217.156 143.971 112.655  1.00 94.97           C  
ATOM   2895  HD2 ARG A 178     217.691 143.268 113.294  1.00 94.97           H  
ATOM   2896  HD3 ARG A 178     217.262 143.659 111.616  1.00 94.97           H  
ATOM   2897  NE  ARG A 178     217.716 145.321 112.823  1.00 94.97           N  
ATOM   2898  HE  ARG A 178     217.044 146.061 112.968  1.00 94.97           H  
ATOM   2899  NH1 ARG A 178     219.913 144.751 112.489  1.00 94.97           N  
ATOM   2900 HH11 ARG A 178     220.880 145.012 112.362  1.00 94.97           H  
ATOM   2901 HH12 ARG A 178     219.618 143.797 112.336  1.00 94.97           H  
ATOM   2902  NH2 ARG A 178     219.366 146.885 112.868  1.00 94.97           N  
ATOM   2903 HH21 ARG A 178     218.658 147.600 112.957  1.00 94.97           H  
ATOM   2904 HH22 ARG A 178     220.325 147.146 112.690  1.00 94.97           H  
ATOM   2905  CZ  ARG A 178     218.991 145.645 112.730  1.00 94.97           C  
ATOM   2906  N   GLN A 179     213.430 139.893 113.223  1.00 94.36           N  
ATOM   2907  H   GLN A 179     214.048 139.886 114.022  1.00 94.36           H  
ATOM   2908  CA  GLN A 179     212.885 138.625 112.740  1.00 94.36           C  
ATOM   2909  HA  GLN A 179     213.119 138.526 111.679  1.00 94.36           H  
ATOM   2910  C   GLN A 179     211.356 138.583 112.879  1.00 94.36           C  
ATOM   2911  CB  GLN A 179     213.561 137.474 113.493  1.00 94.36           C  
ATOM   2912  HB2 GLN A 179     213.357 137.567 114.559  1.00 94.36           H  
ATOM   2913  HB3 GLN A 179     214.637 137.541 113.339  1.00 94.36           H  
ATOM   2914  O   GLN A 179     210.666 138.179 111.945  1.00 94.36           O  
ATOM   2915  CG  GLN A 179     213.072 136.101 113.007  1.00 94.36           C  
ATOM   2916  HG2 GLN A 179     213.269 135.998 111.940  1.00 94.36           H  
ATOM   2917  HG3 GLN A 179     211.997 136.019 113.168  1.00 94.36           H  
ATOM   2918  CD  GLN A 179     213.749 134.947 113.737  1.00 94.36           C  
ATOM   2919  NE2 GLN A 179     213.175 133.766 113.703  1.00 94.36           N  
ATOM   2920 HE21 GLN A 179     212.306 133.623 113.209  1.00 94.36           H  
ATOM   2921 HE22 GLN A 179     213.641 133.034 114.220  1.00 94.36           H  
ATOM   2922  OE1 GLN A 179     214.797 135.077 114.345  1.00 94.36           O  
ATOM   2923  N   ALA A 180     210.820 139.025 114.018  1.00 92.19           N  
ATOM   2924  H   ALA A 180     211.433 139.324 114.763  1.00 92.19           H  
ATOM   2925  CA  ALA A 180     209.381 139.073 114.255  1.00 92.19           C  
ATOM   2926  HA  ALA A 180     208.961 138.087 114.054  1.00 92.19           H  
ATOM   2927  C   ALA A 180     208.673 140.072 113.325  1.00 92.19           C  
ATOM   2928  CB  ALA A 180     209.144 139.412 115.730  1.00 92.19           C  
ATOM   2929  HB1 ALA A 180     209.557 140.395 115.958  1.00 92.19           H  
ATOM   2930  HB2 ALA A 180     209.628 138.667 116.361  1.00 92.19           H  
ATOM   2931  HB3 ALA A 180     208.074 139.414 115.939  1.00 92.19           H  
ATOM   2932  O   ALA A 180     207.580 139.786 112.843  1.00 92.19           O  
ATOM   2933  N   GLU A 181     209.289 141.224 113.056  1.00 94.69           N  
ATOM   2934  H   GLU A 181     210.160 141.432 113.523  1.00 94.69           H  
ATOM   2935  CA  GLU A 181     208.783 142.219 112.107  1.00 94.69           C  
ATOM   2936  HA  GLU A 181     207.764 142.492 112.382  1.00 94.69           H  
ATOM   2937  C   GLU A 181     208.728 141.657 110.681  1.00 94.69           C  
ATOM   2938  CB  GLU A 181     209.654 143.477 112.213  1.00 94.69           C  
ATOM   2939  HB2 GLU A 181     209.663 143.792 113.256  1.00 94.69           H  
ATOM   2940  HB3 GLU A 181     210.673 143.234 111.913  1.00 94.69           H  
ATOM   2941  O   GLU A 181     207.667 141.690 110.059  1.00 94.69           O  
ATOM   2942  CG  GLU A 181     209.136 144.644 111.362  1.00 94.69           C  
ATOM   2943  HG2 GLU A 181     208.086 144.808 111.606  1.00 94.69           H  
ATOM   2944  HG3 GLU A 181     209.206 144.375 110.307  1.00 94.69           H  
ATOM   2945  CD  GLU A 181     209.928 145.940 111.611  1.00 94.69           C  
ATOM   2946  OE1 GLU A 181     209.391 147.014 111.263  1.00 94.69           O  
ATOM   2947  OE2 GLU A 181     211.047 145.863 112.175  1.00 94.69           O  
ATOM   2948  N   ALA A 182     209.815 141.036 110.210  1.00 96.12           N  
ATOM   2949  H   ALA A 182     210.659 141.052 110.763  1.00 96.12           H  
ATOM   2950  CA  ALA A 182     209.864 140.410 108.889  1.00 96.12           C  
ATOM   2951  HA  ALA A 182     209.637 141.167 108.137  1.00 96.12           H  
ATOM   2952  C   ALA A 182     208.829 139.278 108.732  1.00 96.12           C  
ATOM   2953  CB  ALA A 182     211.291 139.900 108.657  1.00 96.12           C  
ATOM   2954  HB1 ALA A 182     211.992 140.731 108.727  1.00 96.12           H  
ATOM   2955  HB2 ALA A 182     211.363 139.459 107.662  1.00 96.12           H  
ATOM   2956  HB3 ALA A 182     211.547 139.149 109.404  1.00 96.12           H  
ATOM   2957  O   ALA A 182     208.173 139.164 107.696  1.00 96.12           O  
ATOM   2958  N   GLU A 183     208.639 138.453 109.766  1.00 95.57           N  
ATOM   2959  H   GLU A 183     209.237 138.550 110.573  1.00 95.57           H  
ATOM   2960  CA  GLU A 183     207.637 137.379 109.758  1.00 95.57           C  
ATOM   2961  HA  GLU A 183     207.755 136.803 108.839  1.00 95.57           H  
ATOM   2962  C   GLU A 183     206.201 137.932 109.769  1.00 95.57           C  
ATOM   2963  CB  GLU A 183     207.915 136.447 110.948  1.00 95.57           C  
ATOM   2964  HB2 GLU A 183     207.848 137.029 111.867  1.00 95.57           H  
ATOM   2965  HB3 GLU A 183     208.933 136.069 110.869  1.00 95.57           H  
ATOM   2966  O   GLU A 183     205.333 137.422 109.056  1.00 95.57           O  
ATOM   2967  CG  GLU A 183     206.959 135.252 111.078  1.00 95.57           C  
ATOM   2968  HG2 GLU A 183     205.950 135.631 111.238  1.00 95.57           H  
ATOM   2969  HG3 GLU A 183     207.234 134.704 111.978  1.00 95.57           H  
ATOM   2970  CD  GLU A 183     206.951 134.268 109.897  1.00 95.57           C  
ATOM   2971  OE1 GLU A 183     205.980 133.466 109.884  1.00 95.57           O  
ATOM   2972  OE2 GLU A 183     207.866 134.302 109.040  1.00 95.57           O  
ATOM   2973  N   ARG A 184     205.934 139.008 110.521  1.00 95.80           N  
ATOM   2974  H   ARG A 184     206.689 139.408 111.063  1.00 95.80           H  
ATOM   2975  CA  ARG A 184     204.631 139.697 110.500  1.00 95.80           C  
ATOM   2976  HA  ARG A 184     203.836 138.968 110.660  1.00 95.80           H  
ATOM   2977  C   ARG A 184     204.350 140.328 109.141  1.00 95.80           C  
ATOM   2978  CB  ARG A 184     204.566 140.770 111.592  1.00 95.80           C  
ATOM   2979  HB2 ARG A 184     203.726 141.432 111.387  1.00 95.80           H  
ATOM   2980  HB3 ARG A 184     205.480 141.364 111.560  1.00 95.80           H  
ATOM   2981  O   ARG A 184     203.236 140.180 108.644  1.00 95.80           O  
ATOM   2982  CG  ARG A 184     204.374 140.177 112.993  1.00 95.80           C  
ATOM   2983  HG2 ARG A 184     205.135 139.424 113.193  1.00 95.80           H  
ATOM   2984  HG3 ARG A 184     203.391 139.710 113.061  1.00 95.80           H  
ATOM   2985  CD  ARG A 184     204.481 141.310 114.016  1.00 95.80           C  
ATOM   2986  HD2 ARG A 184     205.402 141.858 113.815  1.00 95.80           H  
ATOM   2987  HD3 ARG A 184     203.636 141.988 113.887  1.00 95.80           H  
ATOM   2988  NE  ARG A 184     204.517 140.807 115.400  1.00 95.80           N  
ATOM   2989  HE  ARG A 184     204.321 139.827 115.535  1.00 95.80           H  
ATOM   2990  NH1 ARG A 184     205.148 142.787 116.377  1.00 95.80           N  
ATOM   2991 HH11 ARG A 184     205.128 143.227 115.469  1.00 95.80           H  
ATOM   2992 HH12 ARG A 184     205.416 143.319 117.193  1.00 95.80           H  
ATOM   2993  NH2 ARG A 184     204.921 140.961 117.639  1.00 95.80           N  
ATOM   2994 HH21 ARG A 184     204.705 139.980 117.754  1.00 95.80           H  
ATOM   2995 HH22 ARG A 184     205.177 141.511 118.446  1.00 95.80           H  
ATOM   2996  CZ  ARG A 184     204.859 141.517 116.462  1.00 95.80           C  
ATOM   2997  N   GLU A 185     205.338 140.972 108.525  1.00 96.56           N  
ATOM   2998  H   GLU A 185     206.215 141.096 109.012  1.00 96.56           H  
ATOM   2999  CA  GLU A 185     205.197 141.566 107.194  1.00 96.56           C  
ATOM   3000  HA  GLU A 185     204.350 142.252 107.202  1.00 96.56           H  
ATOM   3001  C   GLU A 185     204.921 140.490 106.135  1.00 96.56           C  
ATOM   3002  CB  GLU A 185     206.461 142.363 106.836  1.00 96.56           C  
ATOM   3003  HB2 GLU A 185     206.747 142.991 107.679  1.00 96.56           H  
ATOM   3004  HB3 GLU A 185     207.273 141.670 106.617  1.00 96.56           H  
ATOM   3005  O   GLU A 185     204.005 140.629 105.322  1.00 96.56           O  
ATOM   3006  CG  GLU A 185     206.191 143.262 105.621  1.00 96.56           C  
ATOM   3007  HG2 GLU A 185     205.684 142.681 104.851  1.00 96.56           H  
ATOM   3008  HG3 GLU A 185     205.518 144.067 105.919  1.00 96.56           H  
ATOM   3009  CD  GLU A 185     207.456 143.857 104.994  1.00 96.56           C  
ATOM   3010  OE1 GLU A 185     207.355 144.187 103.785  1.00 96.56           O  
ATOM   3011  OE2 GLU A 185     208.513 143.888 105.657  1.00 96.56           O  
ATOM   3012  N   ARG A 186     205.651 139.368 106.189  1.00 96.55           N  
ATOM   3013  H   ARG A 186     206.411 139.330 106.854  1.00 96.55           H  
ATOM   3014  CA  ARG A 186     205.411 138.219 105.312  1.00 96.55           C  
ATOM   3015  HA  ARG A 186     205.527 138.546 104.279  1.00 96.55           H  
ATOM   3016  C   ARG A 186     203.981 137.703 105.451  1.00 96.55           C  
ATOM   3017  CB  ARG A 186     206.439 137.122 105.617  1.00 96.55           C  
ATOM   3018  HB2 ARG A 186     206.328 136.795 106.651  1.00 96.55           H  
ATOM   3019  HB3 ARG A 186     207.443 137.527 105.492  1.00 96.55           H  
ATOM   3020  O   ARG A 186     203.317 137.492 104.437  1.00 96.55           O  
ATOM   3021  CG  ARG A 186     206.264 135.918 104.684  1.00 96.55           C  
ATOM   3022  HG2 ARG A 186     206.422 136.233 103.653  1.00 96.55           H  
ATOM   3023  HG3 ARG A 186     205.257 135.511 104.782  1.00 96.55           H  
ATOM   3024  CD  ARG A 186     207.256 134.816 105.042  1.00 96.55           C  
ATOM   3025  HD2 ARG A 186     208.269 135.209 104.955  1.00 96.55           H  
ATOM   3026  HD3 ARG A 186     207.088 134.511 106.074  1.00 96.55           H  
ATOM   3027  NE  ARG A 186     207.088 133.657 104.146  1.00 96.55           N  
ATOM   3028  HE  ARG A 186     206.361 133.720 103.448  1.00 96.55           H  
ATOM   3029  NH1 ARG A 186     208.718 132.365 105.097  1.00 96.55           N  
ATOM   3030 HH11 ARG A 186     208.794 133.047 105.838  1.00 96.55           H  
ATOM   3031 HH12 ARG A 186     209.227 131.495 105.172  1.00 96.55           H  
ATOM   3032  NH2 ARG A 186     207.576 131.587 103.336  1.00 96.55           N  
ATOM   3033 HH21 ARG A 186     208.112 130.732 103.389  1.00 96.55           H  
ATOM   3034 HH22 ARG A 186     206.849 131.685 102.640  1.00 96.55           H  
ATOM   3035  CZ  ARG A 186     207.794 132.544 104.195  1.00 96.55           C  
ATOM   3036  N   ARG A 187     203.498 137.513 106.682  1.00 96.06           N  
ATOM   3037  H   ARG A 187     204.115 137.696 107.461  1.00 96.06           H  
ATOM   3038  CA  ARG A 187     202.124 137.056 106.943  1.00 96.06           C  
ATOM   3039  HA  ARG A 187     201.938 136.134 106.395  1.00 96.06           H  
ATOM   3040  C   ARG A 187     201.093 138.052 106.425  1.00 96.06           C  
ATOM   3041  CB  ARG A 187     201.918 136.796 108.438  1.00 96.06           C  
ATOM   3042  HB2 ARG A 187     200.853 136.673 108.636  1.00 96.06           H  
ATOM   3043  HB3 ARG A 187     202.281 137.649 109.010  1.00 96.06           H  
ATOM   3044  O   ARG A 187     200.182 137.637 105.723  1.00 96.06           O  
ATOM   3045  CG  ARG A 187     202.644 135.522 108.879  1.00 96.06           C  
ATOM   3046  HG2 ARG A 187     202.207 134.658 108.378  1.00 96.06           H  
ATOM   3047  HG3 ARG A 187     203.699 135.578 108.607  1.00 96.06           H  
ATOM   3048  CD  ARG A 187     202.519 135.352 110.390  1.00 96.06           C  
ATOM   3049  HD2 ARG A 187     202.823 136.280 110.874  1.00 96.06           H  
ATOM   3050  HD3 ARG A 187     201.479 135.139 110.636  1.00 96.06           H  
ATOM   3051  NE  ARG A 187     203.392 134.272 110.854  1.00 96.06           N  
ATOM   3052  HE  ARG A 187     204.179 134.029 110.268  1.00 96.06           H  
ATOM   3053  NH1 ARG A 187     202.473 133.915 112.935  1.00 96.06           N  
ATOM   3054 HH11 ARG A 187     201.752 134.591 112.729  1.00 96.06           H  
ATOM   3055 HH12 ARG A 187     202.476 133.397 113.801  1.00 96.06           H  
ATOM   3056  NH2 ARG A 187     204.284 132.770 112.242  1.00 96.06           N  
ATOM   3057 HH21 ARG A 187     204.991 132.669 111.528  1.00 96.06           H  
ATOM   3058 HH22 ARG A 187     204.343 132.259 113.110  1.00 96.06           H  
ATOM   3059  CZ  ARG A 187     203.366 133.658 112.015  1.00 96.06           C  
ATOM   3060  N   ALA A 188     201.276 139.344 106.691  1.00 97.06           N  
ATOM   3061  H   ALA A 188     202.056 139.616 107.272  1.00 97.06           H  
ATOM   3062  CA  ALA A 188     200.385 140.391 106.199  1.00 97.06           C  
ATOM   3063  HA  ALA A 188     199.381 140.203 106.579  1.00 97.06           H  
ATOM   3064  C   ALA A 188     200.302 140.397 104.664  1.00 97.06           C  
ATOM   3065  CB  ALA A 188     200.870 141.739 106.743  1.00 97.06           C  
ATOM   3066  HB1 ALA A 188     200.901 141.711 107.832  1.00 97.06           H  
ATOM   3067  HB2 ALA A 188     201.867 141.966 106.362  1.00 97.06           H  
ATOM   3068  HB3 ALA A 188     200.183 142.527 106.430  1.00 97.06           H  
ATOM   3069  O   ALA A 188     199.210 140.494 104.111  1.00 97.06           O  
ATOM   3070  N   ARG A 189     201.434 140.217 103.970  1.00 97.02           N  
ATOM   3071  H   ARG A 189     202.303 140.195 104.484  1.00 97.02           H  
ATOM   3072  CA  ARG A 189     201.478 140.144 102.503  1.00 97.02           C  
ATOM   3073  HA  ARG A 189     200.949 141.008 102.103  1.00 97.02           H  
ATOM   3074  C   ARG A 189     200.756 138.912 101.955  1.00 97.02           C  
ATOM   3075  CB  ARG A 189     202.942 140.197 102.050  1.00 97.02           C  
ATOM   3076  HB2 ARG A 189     203.431 139.249 102.271  1.00 97.02           H  
ATOM   3077  HB3 ARG A 189     203.444 140.984 102.614  1.00 97.02           H  
ATOM   3078  O   ARG A 189     200.054 139.026 100.958  1.00 97.02           O  
ATOM   3079  CG  ARG A 189     203.061 140.510 100.551  1.00 97.02           C  
ATOM   3080  HG2 ARG A 189     202.586 141.468 100.341  1.00 97.02           H  
ATOM   3081  HG3 ARG A 189     202.552 139.738  99.974  1.00 97.02           H  
ATOM   3082  CD  ARG A 189     204.527 140.566 100.101  1.00 97.02           C  
ATOM   3083  HD2 ARG A 189     204.969 139.582 100.265  1.00 97.02           H  
ATOM   3084  HD3 ARG A 189     204.547 140.783  99.033  1.00 97.02           H  
ATOM   3085  NE  ARG A 189     205.308 141.593 100.827  1.00 97.02           N  
ATOM   3086  HE  ARG A 189     204.800 142.250 101.403  1.00 97.02           H  
ATOM   3087  NH1 ARG A 189     207.377 140.960 100.089  1.00 97.02           N  
ATOM   3088 HH11 ARG A 189     208.376 141.115 100.076  1.00 97.02           H  
ATOM   3089 HH12 ARG A 189     206.932 140.291  99.478  1.00 97.02           H  
ATOM   3090  NH2 ARG A 189     207.229 142.640 101.531  1.00 97.02           N  
ATOM   3091 HH21 ARG A 189     208.235 142.729 101.560  1.00 97.02           H  
ATOM   3092 HH22 ARG A 189     206.786 143.217 102.233  1.00 97.02           H  
ATOM   3093  CZ  ARG A 189     206.622 141.735 100.819  1.00 97.02           C  
ATOM   3094  N   ILE A 190     200.896 137.758 102.609  1.00 97.27           N  
ATOM   3095  H   ILE A 190     201.500 137.741 103.419  1.00 97.27           H  
ATOM   3096  CA  ILE A 190     200.153 136.539 102.245  1.00 97.27           C  
ATOM   3097  HA  ILE A 190     200.297 136.343 101.183  1.00 97.27           H  
ATOM   3098  C   ILE A 190     198.652 136.756 102.450  1.00 97.27           C  
ATOM   3099  CB  ILE A 190     200.675 135.316 103.039  1.00 97.27           C  
ATOM   3100  HB  ILE A 190     200.693 135.572 104.098  1.00 97.27           H  
ATOM   3101  O   ILE A 190     197.867 136.435 101.563  1.00 97.27           O  
ATOM   3102  CG1 ILE A 190     202.111 134.963 102.586  1.00 97.27           C  
ATOM   3103 HG12 ILE A 190     202.714 135.869 102.538  1.00 97.27           H  
ATOM   3104 HG13 ILE A 190     202.080 134.540 101.582  1.00 97.27           H  
ATOM   3105  CG2 ILE A 190     199.754 134.093 102.854  1.00 97.27           C  
ATOM   3106 HG21 ILE A 190     199.655 133.852 101.795  1.00 97.27           H  
ATOM   3107 HG22 ILE A 190     198.761 134.293 103.259  1.00 97.27           H  
ATOM   3108 HG23 ILE A 190     200.145 133.225 103.385  1.00 97.27           H  
ATOM   3109  CD1 ILE A 190     202.831 133.983 103.522  1.00 97.27           C  
ATOM   3110 HD11 ILE A 190     203.866 133.872 103.197  1.00 97.27           H  
ATOM   3111 HD12 ILE A 190     202.820 134.370 104.541  1.00 97.27           H  
ATOM   3112 HD13 ILE A 190     202.355 133.003 103.497  1.00 97.27           H  
ATOM   3113  N   THR A 191     198.250 137.338 103.584  1.00 96.64           N  
ATOM   3114  H   THR A 191     198.929 137.541 104.302  1.00 96.64           H  
ATOM   3115  CA  THR A 191     196.845 137.658 103.860  1.00 96.64           C  
ATOM   3116  HA  THR A 191     196.255 136.746 103.776  1.00 96.64           H  
ATOM   3117  C   THR A 191     196.276 138.645 102.840  1.00 96.64           C  
ATOM   3118  CB  THR A 191     196.685 138.216 105.282  1.00 96.64           C  
ATOM   3119  HB  THR A 191     197.262 139.136 105.381  1.00 96.64           H  
ATOM   3120  O   THR A 191     195.156 138.446 102.387  1.00 96.64           O  
ATOM   3121  CG2 THR A 191     195.232 138.492 105.657  1.00 96.64           C  
ATOM   3122 HG21 THR A 191     194.843 139.318 105.060  1.00 96.64           H  
ATOM   3123 HG22 THR A 191     194.619 137.608 105.481  1.00 96.64           H  
ATOM   3124 HG23 THR A 191     195.171 138.774 106.709  1.00 96.64           H  
ATOM   3125  OG1 THR A 191     197.160 137.280 106.224  1.00 96.64           O  
ATOM   3126  HG1 THR A 191     196.605 136.499 106.148  1.00 96.64           H  
ATOM   3127  N   LEU A 192     197.040 139.667 102.438  1.00 97.14           N  
ATOM   3128  H   LEU A 192     197.936 139.809 102.882  1.00 97.14           H  
ATOM   3129  CA  LEU A 192     196.613 140.629 101.422  1.00 97.14           C  
ATOM   3130  HA  LEU A 192     195.631 141.008 101.709  1.00 97.14           H  
ATOM   3131  C   LEU A 192     196.459 139.971 100.046  1.00 97.14           C  
ATOM   3132  CB  LEU A 192     197.606 141.803 101.378  1.00 97.14           C  
ATOM   3133  HB2 LEU A 192     198.583 141.421 101.082  1.00 97.14           H  
ATOM   3134  HB3 LEU A 192     197.698 142.226 102.379  1.00 97.14           H  
ATOM   3135  O   LEU A 192     195.429 140.151  99.414  1.00 97.14           O  
ATOM   3136  CG  LEU A 192     197.199 142.923 100.398  1.00 97.14           C  
ATOM   3137  HG  LEU A 192     197.067 142.510  99.399  1.00 97.14           H  
ATOM   3138  CD1 LEU A 192     195.907 143.622 100.833  1.00 97.14           C  
ATOM   3139 HD11 LEU A 192     195.702 144.444 100.147  1.00 97.14           H  
ATOM   3140 HD12 LEU A 192     196.000 144.005 101.848  1.00 97.14           H  
ATOM   3141 HD13 LEU A 192     195.071 142.926 100.767  1.00 97.14           H  
ATOM   3142  CD2 LEU A 192     198.314 143.968 100.338  1.00 97.14           C  
ATOM   3143 HD21 LEU A 192     198.466 144.421 101.317  1.00 97.14           H  
ATOM   3144 HD22 LEU A 192     198.036 144.737  99.617  1.00 97.14           H  
ATOM   3145 HD23 LEU A 192     199.234 143.498  99.993  1.00 97.14           H  
ATOM   3146  N   ALA A 193     197.433 139.169  99.612  1.00 96.87           N  
ATOM   3147  H   ALA A 193     198.270 139.065 100.170  1.00 96.87           H  
ATOM   3148  CA  ALA A 193     197.357 138.460  98.336  1.00 96.87           C  
ATOM   3149  HA  ALA A 193     197.214 139.187  97.538  1.00 96.87           H  
ATOM   3150  C   ALA A 193     196.168 137.479  98.289  1.00 96.87           C  
ATOM   3151  CB  ALA A 193     198.688 137.736  98.111  1.00 96.87           C  
ATOM   3152  HB1 ALA A 193     198.661 137.221  97.151  1.00 96.87           H  
ATOM   3153  HB2 ALA A 193     199.501 138.463  98.099  1.00 96.87           H  
ATOM   3154  HB3 ALA A 193     198.859 137.009  98.905  1.00 96.87           H  
ATOM   3155  O   ALA A 193     195.485 137.369  97.273  1.00 96.87           O  
ATOM   3156  N   GLU A 194     195.884 136.791  99.397  1.00 97.44           N  
ATOM   3157  H   GLU A 194     196.500 136.874 100.194  1.00 97.44           H  
ATOM   3158  CA  GLU A 194     194.710 135.922  99.515  1.00 97.44           C  
ATOM   3159  HA  GLU A 194     194.682 135.260  98.650  1.00 97.44           H  
ATOM   3160  C   GLU A 194     193.400 136.728  99.503  1.00 97.44           C  
ATOM   3161  CB  GLU A 194     194.863 135.065 100.781  1.00 97.44           C  
ATOM   3162  HB2 GLU A 194     195.775 134.475 100.697  1.00 97.44           H  
ATOM   3163  HB3 GLU A 194     194.976 135.724 101.643  1.00 97.44           H  
ATOM   3164  O   GLU A 194     192.441 136.334  98.841  1.00 97.44           O  
ATOM   3165  CG  GLU A 194     193.691 134.116 101.063  1.00 97.44           C  
ATOM   3166  HG2 GLU A 194     192.812 134.714 101.301  1.00 97.44           H  
ATOM   3167  HG3 GLU A 194     193.933 133.534 101.951  1.00 97.44           H  
ATOM   3168  CD  GLU A 194     193.355 133.149  99.919  1.00 97.44           C  
ATOM   3169  OE1 GLU A 194     192.200 132.664  99.907  1.00 97.44           O  
ATOM   3170  OE2 GLU A 194     194.202 132.862  99.043  1.00 97.44           O  
ATOM   3171  N   ALA A 195     193.366 137.886 100.167  1.00 97.49           N  
ATOM   3172  H   ALA A 195     194.176 138.170 100.700  1.00 97.49           H  
ATOM   3173  CA  ALA A 195     192.220 138.792 100.123  1.00 97.49           C  
ATOM   3174  HA  ALA A 195     191.329 138.234 100.410  1.00 97.49           H  
ATOM   3175  C   ALA A 195     191.980 139.343  98.705  1.00 97.49           C  
ATOM   3176  CB  ALA A 195     192.435 139.916 101.144  1.00 97.49           C  
ATOM   3177  HB1 ALA A 195     191.556 140.562 101.159  1.00 97.49           H  
ATOM   3178  HB2 ALA A 195     193.306 140.512 100.873  1.00 97.49           H  
ATOM   3179  HB3 ALA A 195     192.581 139.490 102.136  1.00 97.49           H  
ATOM   3180  O   ALA A 195     190.837 139.384  98.253  1.00 97.49           O  
ATOM   3181  N   GLU A 196     193.038 139.708  97.976  1.00 96.77           N  
ATOM   3182  H   GLU A 196     193.946 139.702  98.418  1.00 96.77           H  
ATOM   3183  CA  GLU A 196     192.965 140.134  96.572  1.00 96.77           C  
ATOM   3184  HA  GLU A 196     192.272 140.971  96.483  1.00 96.77           H  
ATOM   3185  C   GLU A 196     192.440 139.013  95.672  1.00 96.77           C  
ATOM   3186  CB  GLU A 196     194.348 140.587  96.076  1.00 96.77           C  
ATOM   3187  HB2 GLU A 196     195.093 139.846  96.368  1.00 96.77           H  
ATOM   3188  HB3 GLU A 196     194.325 140.640  94.987  1.00 96.77           H  
ATOM   3189  O   GLU A 196     191.573 139.258  94.831  1.00 96.77           O  
ATOM   3190  CG  GLU A 196     194.751 141.970  96.610  1.00 96.77           C  
ATOM   3191  HG2 GLU A 196     194.693 141.970  97.699  1.00 96.77           H  
ATOM   3192  HG3 GLU A 196     194.028 142.701  96.244  1.00 96.77           H  
ATOM   3193  CD  GLU A 196     196.164 142.398  96.179  1.00 96.77           C  
ATOM   3194  OE1 GLU A 196     196.565 143.517  96.574  1.00 96.77           O  
ATOM   3195  OE2 GLU A 196     196.848 141.622  95.470  1.00 96.77           O  
ATOM   3196  N   ARG A 197     192.895 137.770  95.880  1.00 97.35           N  
ATOM   3197  H   ARG A 197     193.633 137.650  96.560  1.00 97.35           H  
ATOM   3198  CA  ARG A 197     192.396 136.593  95.156  1.00 97.35           C  
ATOM   3199  HA  ARG A 197     192.526 136.765  94.087  1.00 97.35           H  
ATOM   3200  C   ARG A 197     190.900 136.387  95.393  1.00 97.35           C  
ATOM   3201  CB  ARG A 197     193.209 135.359  95.576  1.00 97.35           C  
ATOM   3202  HB2 ARG A 197     192.999 135.128  96.620  1.00 97.35           H  
ATOM   3203  HB3 ARG A 197     194.271 135.581  95.484  1.00 97.35           H  
ATOM   3204  O   ARG A 197     190.148 136.254  94.431  1.00 97.35           O  
ATOM   3205  CG  ARG A 197     192.892 134.129  94.711  1.00 97.35           C  
ATOM   3206  HG2 ARG A 197     193.252 134.312  93.698  1.00 97.35           H  
ATOM   3207  HG3 ARG A 197     191.816 133.960  94.665  1.00 97.35           H  
ATOM   3208  CD  ARG A 197     193.578 132.868  95.263  1.00 97.35           C  
ATOM   3209  HD2 ARG A 197     193.547 132.088  94.502  1.00 97.35           H  
ATOM   3210  HD3 ARG A 197     194.625 133.094  95.469  1.00 97.35           H  
ATOM   3211  NE  ARG A 197     192.938 132.374  96.499  1.00 97.35           N  
ATOM   3212  HE  ARG A 197     193.380 132.591  97.381  1.00 97.35           H  
ATOM   3213  NH1 ARG A 197     191.133 131.316  95.536  1.00 97.35           N  
ATOM   3214 HH11 ARG A 197     191.415 131.582  94.604  1.00 97.35           H  
ATOM   3215 HH12 ARG A 197     190.128 131.237  95.576  1.00 97.35           H  
ATOM   3216  NH2 ARG A 197     191.258 131.431  97.715  1.00 97.35           N  
ATOM   3217 HH21 ARG A 197     190.336 131.018  97.733  1.00 97.35           H  
ATOM   3218 HH22 ARG A 197     191.682 131.805  98.551  1.00 97.35           H  
ATOM   3219  CZ  ARG A 197     191.796 131.714  96.576  1.00 97.35           C  
ATOM   3220  N   GLN A 198     190.461 136.410  96.651  1.00 97.31           N  
ATOM   3221  H   GLN A 198     191.140 136.523  97.389  1.00 97.31           H  
ATOM   3222  CA  GLN A 198     189.046 136.257  97.008  1.00 97.31           C  
ATOM   3223  HA  GLN A 198     188.669 135.327  96.583  1.00 97.31           H  
ATOM   3224  C   GLN A 198     188.186 137.397  96.446  1.00 97.31           C  
ATOM   3225  CB  GLN A 198     188.903 136.203  98.534  1.00 97.31           C  
ATOM   3226  HB2 GLN A 198     187.846 136.279  98.790  1.00 97.31           H  
ATOM   3227  HB3 GLN A 198     189.426 137.050  98.979  1.00 97.31           H  
ATOM   3228  O   GLN A 198     187.092 137.154  95.933  1.00 97.31           O  
ATOM   3229  CG  GLN A 198     189.448 134.895  99.125  1.00 97.31           C  
ATOM   3230  HG2 GLN A 198     188.869 134.057  98.736  1.00 97.31           H  
ATOM   3231  HG3 GLN A 198     190.484 134.748  98.820  1.00 97.31           H  
ATOM   3232  CD  GLN A 198     189.380 134.862 100.647  1.00 97.31           C  
ATOM   3233  NE2 GLN A 198     190.033 133.910 101.269  1.00 97.31           N  
ATOM   3234 HE21 GLN A 198     190.704 133.356 100.754  1.00 97.31           H  
ATOM   3235 HE22 GLN A 198     190.021 133.940 102.278  1.00 97.31           H  
ATOM   3236  OE1 GLN A 198     188.734 135.663 101.307  1.00 97.31           O  
ATOM   3237  N   ALA A 199     188.681 138.636  96.492  1.00 96.25           N  
ATOM   3238  H   ALA A 199     189.565 138.793  96.954  1.00 96.25           H  
ATOM   3239  CA  ALA A 199     188.002 139.781  95.895  1.00 96.25           C  
ATOM   3240  HA  ALA A 199     186.993 139.840  96.302  1.00 96.25           H  
ATOM   3241  C   ALA A 199     187.875 139.625  94.373  1.00 96.25           C  
ATOM   3242  CB  ALA A 199     188.754 141.061  96.274  1.00 96.25           C  
ATOM   3243  HB1 ALA A 199     188.787 141.161  97.360  1.00 96.25           H  
ATOM   3244  HB2 ALA A 199     189.773 141.029  95.889  1.00 96.25           H  
ATOM   3245  HB3 ALA A 199     188.241 141.927  95.853  1.00 96.25           H  
ATOM   3246  O   ALA A 199     186.793 139.830  93.828  1.00 96.25           O  
ATOM   3247  N   ALA A 200     188.941 139.204  93.687  1.00 96.34           N  
ATOM   3248  H   ALA A 200     189.813 139.067  94.180  1.00 96.34           H  
ATOM   3249  CA  ALA A 200     188.919 138.949  92.251  1.00 96.34           C  
ATOM   3250  HA  ALA A 200     188.583 139.854  91.743  1.00 96.34           H  
ATOM   3251  C   ALA A 200     187.943 137.821  91.874  1.00 96.34           C  
ATOM   3252  CB  ALA A 200     190.347 138.645  91.787  1.00 96.34           C  
ATOM   3253  HB1 ALA A 200     190.357 138.495  90.708  1.00 96.34           H  
ATOM   3254  HB2 ALA A 200     190.718 137.744  92.278  1.00 96.34           H  
ATOM   3255  HB3 ALA A 200     191.001 139.480  92.037  1.00 96.34           H  
ATOM   3256  O   ALA A 200     187.207 137.955  90.898  1.00 96.34           O  
ATOM   3257  N   GLU A 201     187.874 136.746  92.665  1.00 97.12           N  
ATOM   3258  H   GLU A 201     188.538 136.662  93.421  1.00 97.12           H  
ATOM   3259  CA  GLU A 201     186.900 135.662  92.474  1.00 97.12           C  
ATOM   3260  HA  GLU A 201     186.995 135.272  91.460  1.00 97.12           H  
ATOM   3261  C   GLU A 201     185.462 136.162  92.611  1.00 97.12           C  
ATOM   3262  CB  GLU A 201     187.166 134.515  93.464  1.00 97.12           C  
ATOM   3263  HB2 GLU A 201     187.330 134.917  94.464  1.00 97.12           H  
ATOM   3264  HB3 GLU A 201     186.299 133.854  93.488  1.00 97.12           H  
ATOM   3265  O   GLU A 201     184.638 135.897  91.737  1.00 97.12           O  
ATOM   3266  CG  GLU A 201     188.382 133.701  93.014  1.00 97.12           C  
ATOM   3267  HG2 GLU A 201     188.170 133.300  92.022  1.00 97.12           H  
ATOM   3268  HG3 GLU A 201     189.245 134.360  92.914  1.00 97.12           H  
ATOM   3269  CD  GLU A 201     188.757 132.543  93.945  1.00 97.12           C  
ATOM   3270  OE1 GLU A 201     189.515 131.673  93.460  1.00 97.12           O  
ATOM   3271  OE2 GLU A 201     188.399 132.516  95.144  1.00 97.12           O  
ATOM   3272  N   LYS A 202     185.169 136.956  93.648  1.00 96.21           N  
ATOM   3273  H   LYS A 202     185.893 137.131  94.331  1.00 96.21           H  
ATOM   3274  CA  LYS A 202     183.838 137.549  93.841  1.00 96.21           C  
ATOM   3275  HA  LYS A 202     183.100 136.756  93.736  1.00 96.21           H  
ATOM   3276  C   LYS A 202     183.475 138.546  92.745  1.00 96.21           C  
ATOM   3277  CB  LYS A 202     183.747 138.203  95.233  1.00 96.21           C  
ATOM   3278  HB2 LYS A 202     182.836 138.800  95.294  1.00 96.21           H  
ATOM   3279  HB3 LYS A 202     184.596 138.871  95.368  1.00 96.21           H  
ATOM   3280  O   LYS A 202     182.321 138.599  92.330  1.00 96.21           O  
ATOM   3281  CG  LYS A 202     183.737 137.176  96.378  1.00 96.21           C  
ATOM   3282  HG2 LYS A 202     184.570 136.485  96.248  1.00 96.21           H  
ATOM   3283  HG3 LYS A 202     183.867 137.693  97.329  1.00 96.21           H  
ATOM   3284  CD  LYS A 202     182.420 136.386  96.418  1.00 96.21           C  
ATOM   3285  HD2 LYS A 202     182.102 136.153  95.402  1.00 96.21           H  
ATOM   3286  HD3 LYS A 202     181.636 136.991  96.873  1.00 96.21           H  
ATOM   3287  CE  LYS A 202     182.578 135.071  97.182  1.00 96.21           C  
ATOM   3288  HE2 LYS A 202     182.413 135.235  98.246  1.00 96.21           H  
ATOM   3289  HE3 LYS A 202     183.600 134.715  97.040  1.00 96.21           H  
ATOM   3290  NZ  LYS A 202     181.646 134.057  96.631  1.00 96.21           N  
ATOM   3291  HZ1 LYS A 202     181.810 133.124  96.983  1.00 96.21           H  
ATOM   3292  HZ2 LYS A 202     180.675 134.324  96.715  1.00 96.21           H  
ATOM   3293  HZ3 LYS A 202     181.760 133.985  95.629  1.00 96.21           H  
ATOM   3294  N   LEU A 203     184.446 139.307  92.243  1.00 94.42           N  
ATOM   3295  H   LEU A 203     185.362 139.245  92.662  1.00 94.42           H  
ATOM   3296  CA  LEU A 203     184.242 140.194  91.099  1.00 94.42           C  
ATOM   3297  HA  LEU A 203     183.350 140.796  91.275  1.00 94.42           H  
ATOM   3298  C   LEU A 203     183.977 139.411  89.811  1.00 94.42           C  
ATOM   3299  CB  LEU A 203     185.458 141.118  90.933  1.00 94.42           C  
ATOM   3300  HB2 LEU A 203     185.402 141.593  89.953  1.00 94.42           H  
ATOM   3301  HB3 LEU A 203     186.363 140.510  90.951  1.00 94.42           H  
ATOM   3302  O   LEU A 203     183.127 139.827  89.028  1.00 94.42           O  
ATOM   3303  CG  LEU A 203     185.566 142.223  91.997  1.00 94.42           C  
ATOM   3304  HG  LEU A 203     185.521 141.795  92.998  1.00 94.42           H  
ATOM   3305  CD1 LEU A 203     186.905 142.943  91.833  1.00 94.42           C  
ATOM   3306 HD11 LEU A 203     187.718 142.231  91.971  1.00 94.42           H  
ATOM   3307 HD12 LEU A 203     186.977 143.386  90.840  1.00 94.42           H  
ATOM   3308 HD13 LEU A 203     187.001 143.723  92.588  1.00 94.42           H  
ATOM   3309  CD2 LEU A 203     184.444 143.257  91.880  1.00 94.42           C  
ATOM   3310 HD21 LEU A 203     184.424 143.674  90.873  1.00 94.42           H  
ATOM   3311 HD22 LEU A 203     184.612 144.056  92.601  1.00 94.42           H  
ATOM   3312 HD23 LEU A 203     183.482 142.795  92.102  1.00 94.42           H  
ATOM   3313  N   ARG A 204     184.652 138.276  89.603  1.00 95.51           N  
ATOM   3314  H   ARG A 204     185.368 138.013  90.266  1.00 95.51           H  
ATOM   3315  CA  ARG A 204     184.382 137.387  88.468  1.00 95.51           C  
ATOM   3316  HA  ARG A 204     184.415 137.973  87.549  1.00 95.51           H  
ATOM   3317  C   ARG A 204     182.974 136.801  88.550  1.00 95.51           C  
ATOM   3318  CB  ARG A 204     185.449 136.287  88.391  1.00 95.51           C  
ATOM   3319  HB2 ARG A 204     185.358 135.642  89.265  1.00 95.51           H  
ATOM   3320  HB3 ARG A 204     186.441 136.740  88.401  1.00 95.51           H  
ATOM   3321  O   ARG A 204     182.243 136.897  87.574  1.00 95.51           O  
ATOM   3322  CG  ARG A 204     185.293 135.458  87.104  1.00 95.51           C  
ATOM   3323  HG2 ARG A 204     185.593 136.069  86.251  1.00 95.51           H  
ATOM   3324  HG3 ARG A 204     184.253 135.165  86.958  1.00 95.51           H  
ATOM   3325  CD  ARG A 204     186.139 134.186  87.131  1.00 95.51           C  
ATOM   3326  HD2 ARG A 204     187.175 134.448  87.349  1.00 95.51           H  
ATOM   3327  HD3 ARG A 204     186.079 133.725  86.145  1.00 95.51           H  
ATOM   3328  NE  ARG A 204     185.624 133.236  88.132  1.00 95.51           N  
ATOM   3329  HE  ARG A 204     184.691 133.421  88.475  1.00 95.51           H  
ATOM   3330  NH1 ARG A 204     187.220 131.617  87.881  1.00 95.51           N  
ATOM   3331 HH11 ARG A 204     187.567 132.135  87.086  1.00 95.51           H  
ATOM   3332 HH12 ARG A 204     187.600 130.721  88.148  1.00 95.51           H  
ATOM   3333  NH2 ARG A 204     185.633 131.383  89.442  1.00 95.51           N  
ATOM   3334 HH21 ARG A 204     184.794 131.724  89.888  1.00 95.51           H  
ATOM   3335 HH22 ARG A 204     186.044 130.511  89.745  1.00 95.51           H  
ATOM   3336  CZ  ARG A 204     186.159 132.085  88.479  1.00 95.51           C  
ATOM   3337  N   GLU A 205     182.576 136.267  89.706  1.00 94.77           N  
ATOM   3338  H   GLU A 205     183.246 136.201  90.459  1.00 94.77           H  
ATOM   3339  CA  GLU A 205     181.207 135.775  89.941  1.00 94.77           C  
ATOM   3340  HA  GLU A 205     180.985 134.951  89.264  1.00 94.77           H  
ATOM   3341  C   GLU A 205     180.169 136.880  89.679  1.00 94.77           C  
ATOM   3342  CB  GLU A 205     181.058 135.292  91.396  1.00 94.77           C  
ATOM   3343  HB2 GLU A 205     181.434 136.069  92.060  1.00 94.77           H  
ATOM   3344  HB3 GLU A 205     179.998 135.157  91.606  1.00 94.77           H  
ATOM   3345  O   GLU A 205     179.180 136.663  88.984  1.00 94.77           O  
ATOM   3346  CG  GLU A 205     181.772 133.967  91.722  1.00 94.77           C  
ATOM   3347  HG2 GLU A 205     182.812 134.029  91.402  1.00 94.77           H  
ATOM   3348  HG3 GLU A 205     181.297 133.165  91.159  1.00 94.77           H  
ATOM   3349  CD  GLU A 205     181.727 133.629  93.229  1.00 94.77           C  
ATOM   3350  OE1 GLU A 205     182.463 132.728  93.685  1.00 94.77           O  
ATOM   3351  OE2 GLU A 205     181.002 134.283  94.019  1.00 94.77           O  
ATOM   3352  N   ALA A 206     180.411 138.097  90.180  1.00 91.95           N  
ATOM   3353  H   ALA A 206     181.212 138.226  90.782  1.00 91.95           H  
ATOM   3354  CA  ALA A 206     179.539 139.236  89.916  1.00 91.95           C  
ATOM   3355  HA  ALA A 206     178.529 138.974  90.233  1.00 91.95           H  
ATOM   3356  C   ALA A 206     179.471 139.580  88.418  1.00 91.95           C  
ATOM   3357  CB  ALA A 206     180.017 140.432  90.750  1.00 91.95           C  
ATOM   3358  HB1 ALA A 206     181.021 140.723  90.445  1.00 91.95           H  
ATOM   3359  HB2 ALA A 206     179.338 141.271  90.600  1.00 91.95           H  
ATOM   3360  HB3 ALA A 206     180.025 140.162  91.806  1.00 91.95           H  
ATOM   3361  O   ALA A 206     178.396 139.896  87.915  1.00 91.95           O  
ATOM   3362  N   ALA A 207     180.592 139.502  87.694  1.00 92.37           N  
ATOM   3363  H   ALA A 207     181.450 139.240  88.158  1.00 92.37           H  
ATOM   3364  CA  ALA A 207     180.637 139.743  86.254  1.00 92.37           C  
ATOM   3365  HA  ALA A 207     180.151 140.697  86.051  1.00 92.37           H  
ATOM   3366  C   ALA A 207     179.876 138.671  85.456  1.00 92.37           C  
ATOM   3367  CB  ALA A 207     182.100 139.851  85.810  1.00 92.37           C  
ATOM   3368  HB1 ALA A 207     182.605 140.631  86.382  1.00 92.37           H  
ATOM   3369  HB2 ALA A 207     182.612 138.901  85.967  1.00 92.37           H  
ATOM   3370  HB3 ALA A 207     182.140 140.101  84.750  1.00 92.37           H  
ATOM   3371  O   ALA A 207     179.161 139.019  84.517  1.00 92.37           O  
ATOM   3372  N   GLU A 208     179.979 137.397  85.844  1.00 93.46           N  
ATOM   3373  H   GLU A 208     180.606 137.175  86.605  1.00 93.46           H  
ATOM   3374  CA  GLU A 208     179.218 136.288  85.252  1.00 93.46           C  
ATOM   3375  HA  GLU A 208     179.400 136.258  84.178  1.00 93.46           H  
ATOM   3376  C   GLU A 208     177.705 136.508  85.432  1.00 93.46           C  
ATOM   3377  CB  GLU A 208     179.689 134.946  85.853  1.00 93.46           C  
ATOM   3378  HB2 GLU A 208     179.720 135.036  86.939  1.00 93.46           H  
ATOM   3379  HB3 GLU A 208     178.970 134.169  85.593  1.00 93.46           H  
ATOM   3380  O   GLU A 208     176.971 136.526  84.443  1.00 93.46           O  
ATOM   3381  CG  GLU A 208     181.076 134.521  85.327  1.00 93.46           C  
ATOM   3382  HG2 GLU A 208     180.982 134.270  84.270  1.00 93.46           H  
ATOM   3383  HG3 GLU A 208     181.757 135.369  85.397  1.00 93.46           H  
ATOM   3384  CD  GLU A 208     181.711 133.329  86.075  1.00 93.46           C  
ATOM   3385  OE1 GLU A 208     182.911 133.054  85.816  1.00 93.46           O  
ATOM   3386  OE2 GLU A 208     181.051 132.719  86.945  1.00 93.46           O  
ATOM   3387  N   ILE A 209     177.251 136.822  86.652  1.00 92.05           N  
ATOM   3388  H   ILE A 209     177.906 136.784  87.419  1.00 92.05           H  
ATOM   3389  CA  ILE A 209     175.834 137.121  86.949  1.00 92.05           C  
ATOM   3390  HA  ILE A 209     175.226 136.272  86.637  1.00 92.05           H  
ATOM   3391  C   ILE A 209     175.335 138.348  86.163  1.00 92.05           C  
ATOM   3392  CB  ILE A 209     175.648 137.329  88.473  1.00 92.05           C  
ATOM   3393  HB  ILE A 209     176.357 138.090  88.800  1.00 92.05           H  
ATOM   3394  O   ILE A 209     174.219 138.361  85.643  1.00 92.05           O  
ATOM   3395  CG1 ILE A 209     175.937 136.023  89.250  1.00 92.05           C  
ATOM   3396 HG12 ILE A 209     175.128 135.313  89.079  1.00 92.05           H  
ATOM   3397 HG13 ILE A 209     176.850 135.562  88.877  1.00 92.05           H  
ATOM   3398  CG2 ILE A 209     174.224 137.821  88.807  1.00 92.05           C  
ATOM   3399 HG21 ILE A 209     174.038 138.798  88.360  1.00 92.05           H  
ATOM   3400 HG22 ILE A 209     173.492 137.110  88.424  1.00 92.05           H  
ATOM   3401 HG23 ILE A 209     174.092 137.926  89.884  1.00 92.05           H  
ATOM   3402  CD1 ILE A 209     176.115 136.229  90.762  1.00 92.05           C  
ATOM   3403 HD11 ILE A 209     176.433 135.288  91.213  1.00 92.05           H  
ATOM   3404 HD12 ILE A 209     176.883 136.981  90.945  1.00 92.05           H  
ATOM   3405 HD13 ILE A 209     175.179 136.536  91.226  1.00 92.05           H  
ATOM   3406  N   ILE A 210     176.154 139.400  86.052  1.00 92.41           N  
ATOM   3407  H   ILE A 210     177.050 139.355  86.515  1.00 92.41           H  
ATOM   3408  CA  ILE A 210     175.811 140.594  85.264  1.00 92.41           C  
ATOM   3409  HA  ILE A 210     174.817 140.930  85.560  1.00 92.41           H  
ATOM   3410  C   ILE A 210     175.722 140.263  83.766  1.00 92.41           C  
ATOM   3411  CB  ILE A 210     176.816 141.730  85.556  1.00 92.41           C  
ATOM   3412  HB  ILE A 210     177.827 141.326  85.494  1.00 92.41           H  
ATOM   3413  O   ILE A 210     174.880 140.826  83.070  1.00 92.41           O  
ATOM   3414  CG1 ILE A 210     176.586 142.310  86.972  1.00 92.41           C  
ATOM   3415 HG12 ILE A 210     175.658 142.881  86.984  1.00 92.41           H  
ATOM   3416 HG13 ILE A 210     176.469 141.495  87.686  1.00 92.41           H  
ATOM   3417  CG2 ILE A 210     176.688 142.868  84.530  1.00 92.41           C  
ATOM   3418 HG21 ILE A 210     175.651 143.198  84.483  1.00 92.41           H  
ATOM   3419 HG22 ILE A 210     176.998 142.522  83.543  1.00 92.41           H  
ATOM   3420 HG23 ILE A 210     177.335 143.704  84.794  1.00 92.41           H  
ATOM   3421  CD1 ILE A 210     177.731 143.206  87.467  1.00 92.41           C  
ATOM   3422 HD11 ILE A 210     178.682 142.682  87.376  1.00 92.41           H  
ATOM   3423 HD12 ILE A 210     177.565 143.450  88.517  1.00 92.41           H  
ATOM   3424 HD13 ILE A 210     177.769 144.138  86.903  1.00 92.41           H  
ATOM   3425  N   SER A 211     176.557 139.352  83.260  1.00 89.78           N  
ATOM   3426  H   SER A 211     177.232 138.914  83.871  1.00 89.78           H  
ATOM   3427  CA  SER A 211     176.506 138.919  81.859  1.00 89.78           C  
ATOM   3428  HA  SER A 211     176.536 139.805  81.224  1.00 89.78           H  
ATOM   3429  C   SER A 211     175.220 138.156  81.535  1.00 89.78           C  
ATOM   3430  CB  SER A 211     177.719 138.051  81.524  1.00 89.78           C  
ATOM   3431  HB2 SER A 211     178.633 138.562  81.828  1.00 89.78           H  
ATOM   3432  HB3 SER A 211     177.653 137.097  82.047  1.00 89.78           H  
ATOM   3433  O   SER A 211     174.708 138.282  80.423  1.00 89.78           O  
ATOM   3434  OG  SER A 211     177.756 137.825  80.125  1.00 89.78           O  
ATOM   3435  HG  SER A 211     176.895 137.494  79.861  1.00 89.78           H  
ATOM   3436  N   GLU A 212     174.684 137.387  82.486  1.00 93.19           N  
ATOM   3437  H   GLU A 212     175.202 137.243  83.342  1.00 93.19           H  
ATOM   3438  CA  GLU A 212     173.382 136.719  82.355  1.00 93.19           C  
ATOM   3439  HA  GLU A 212     173.337 136.200  81.397  1.00 93.19           H  
ATOM   3440  C   GLU A 212     172.211 137.717  82.381  1.00 93.19           C  
ATOM   3441  CB  GLU A 212     173.218 135.678  83.474  1.00 93.19           C  
ATOM   3442  HB2 GLU A 212     172.205 135.278  83.424  1.00 93.19           H  
ATOM   3443  HB3 GLU A 212     173.351 136.165  84.439  1.00 93.19           H  
ATOM   3444  O   GLU A 212     171.170 137.492  81.756  1.00 93.19           O  
ATOM   3445  CG  GLU A 212     174.211 134.510  83.341  1.00 93.19           C  
ATOM   3446  HG2 GLU A 212     174.062 134.049  82.365  1.00 93.19           H  
ATOM   3447  HG3 GLU A 212     175.230 134.894  83.372  1.00 93.19           H  
ATOM   3448  CD  GLU A 212     174.043 133.442  84.434  1.00 93.19           C  
ATOM   3449  OE1 GLU A 212     174.698 132.384  84.296  1.00 93.19           O  
ATOM   3450  OE2 GLU A 212     173.246 133.657  85.377  1.00 93.19           O  
ATOM   3451  N   HIS A 213     172.389 138.862  83.048  1.00 92.70           N  
ATOM   3452  H   HIS A 213     173.255 138.963  83.559  1.00 92.70           H  
ATOM   3453  CA  HIS A 213     171.382 139.912  83.185  1.00 92.70           C  
ATOM   3454  HA  HIS A 213     170.525 139.677  82.552  1.00 92.70           H  
ATOM   3455  C   HIS A 213     171.916 141.289  82.745  1.00 92.70           C  
ATOM   3456  CB  HIS A 213     170.884 139.923  84.638  1.00 92.70           C  
ATOM   3457  HB2 HIS A 213     171.728 140.119  85.299  1.00 92.70           H  
ATOM   3458  HB3 HIS A 213     170.163 140.730  84.759  1.00 92.70           H  
ATOM   3459  O   HIS A 213     172.239 142.117  83.600  1.00 92.70           O  
ATOM   3460  CG  HIS A 213     170.224 138.639  85.064  1.00 92.70           C  
ATOM   3461  CD2 HIS A 213     170.621 137.824  86.090  1.00 92.70           C  
ATOM   3462  HD2 HIS A 213     171.480 137.974  86.726  1.00 92.70           H  
ATOM   3463  ND1 HIS A 213     169.121 138.054  84.482  1.00 92.70           N  
ATOM   3464  HD1 HIS A 213     168.735 138.292  83.580  1.00 92.70           H  
ATOM   3465  CE1 HIS A 213     168.851 136.926  85.157  1.00 92.70           C  
ATOM   3466  HE1 HIS A 213     168.083 136.210  84.896  1.00 92.70           H  
ATOM   3467  NE2 HIS A 213     169.715 136.763  86.165  1.00 92.70           N  
ATOM   3468  N   PRO A 214     171.925 141.623  81.436  1.00 87.58           N  
ATOM   3469  CA  PRO A 214     172.528 142.862  80.921  1.00 87.58           C  
ATOM   3470  HA  PRO A 214     173.605 142.798  81.071  1.00 87.58           H  
ATOM   3471  C   PRO A 214     172.016 144.160  81.573  1.00 87.58           C  
ATOM   3472  CB  PRO A 214     172.229 142.849  79.418  1.00 87.58           C  
ATOM   3473  HB2 PRO A 214     173.015 143.348  78.848  1.00 87.58           H  
ATOM   3474  HB3 PRO A 214     171.263 143.319  79.222  1.00 87.58           H  
ATOM   3475  O   PRO A 214     172.759 145.131  81.711  1.00 87.58           O  
ATOM   3476  CG  PRO A 214     172.144 141.362  79.081  1.00 87.58           C  
ATOM   3477  HG2 PRO A 214     173.148 140.962  78.939  1.00 87.58           H  
ATOM   3478  HG3 PRO A 214     171.529 141.177  78.199  1.00 87.58           H  
ATOM   3479  CD  PRO A 214     171.531 140.750  80.337  1.00 87.58           C  
ATOM   3480  HD2 PRO A 214     170.445 140.733  80.253  1.00 87.58           H  
ATOM   3481  HD3 PRO A 214     171.916 139.739  80.468  1.00 87.58           H  
ATOM   3482  N   MET A 215     170.759 144.176  82.031  1.00 91.66           N  
ATOM   3483  H   MET A 215     170.208 143.338  81.914  1.00 91.66           H  
ATOM   3484  CA  MET A 215     170.166 145.315  82.749  1.00 91.66           C  
ATOM   3485  HA  MET A 215     170.305 146.207  82.140  1.00 91.66           H  
ATOM   3486  C   MET A 215     170.837 145.576  84.116  1.00 91.66           C  
ATOM   3487  CB  MET A 215     168.656 145.057  82.911  1.00 91.66           C  
ATOM   3488  HB2 MET A 215     168.505 144.298  83.677  1.00 91.66           H  
ATOM   3489  HB3 MET A 215     168.255 144.668  81.974  1.00 91.66           H  
ATOM   3490  O   MET A 215     170.856 146.711  84.588  1.00 91.66           O  
ATOM   3491  CG  MET A 215     167.862 146.313  83.292  1.00 91.66           C  
ATOM   3492  HG2 MET A 215     168.258 146.709  84.227  1.00 91.66           H  
ATOM   3493  HG3 MET A 215     166.828 146.021  83.474  1.00 91.66           H  
ATOM   3494  SD  MET A 215     167.858 147.651  82.066  1.00 91.66           S  
ATOM   3495  CE  MET A 215     166.945 146.886  80.698  1.00 91.66           C  
ATOM   3496  HE1 MET A 215     166.803 147.623  79.908  1.00 91.66           H  
ATOM   3497  HE2 MET A 215     165.973 146.541  81.049  1.00 91.66           H  
ATOM   3498  HE3 MET A 215     167.514 146.047  80.296  1.00 91.66           H  
ATOM   3499  N   ALA A 216     171.439 144.557  84.741  1.00 90.05           N  
ATOM   3500  H   ALA A 216     171.480 143.657  84.285  1.00 90.05           H  
ATOM   3501  CA  ALA A 216     172.176 144.695  85.998  1.00 90.05           C  
ATOM   3502  HA  ALA A 216     171.521 145.163  86.734  1.00 90.05           H  
ATOM   3503  C   ALA A 216     173.418 145.587  85.843  1.00 90.05           C  
ATOM   3504  CB  ALA A 216     172.559 143.301  86.515  1.00 90.05           C  
ATOM   3505  HB1 ALA A 216     171.673 142.672  86.594  1.00 90.05           H  
ATOM   3506  HB2 ALA A 216     173.276 142.829  85.844  1.00 90.05           H  
ATOM   3507  HB3 ALA A 216     173.015 143.390  87.501  1.00 90.05           H  
ATOM   3508  O   ALA A 216     173.715 146.376  86.739  1.00 90.05           O  
ATOM   3509  N   LEU A 217     174.098 145.538  84.687  1.00 90.11           N  
ATOM   3510  H   LEU A 217     173.801 144.884  83.978  1.00 90.11           H  
ATOM   3511  CA  LEU A 217     175.220 146.434  84.388  1.00 90.11           C  
ATOM   3512  HA  LEU A 217     175.958 146.327  85.183  1.00 90.11           H  
ATOM   3513  C   LEU A 217     174.764 147.898  84.353  1.00 90.11           C  
ATOM   3514  CB  LEU A 217     175.859 146.042  83.042  1.00 90.11           C  
ATOM   3515  HB2 LEU A 217     176.087 144.976  83.037  1.00 90.11           H  
ATOM   3516  HB3 LEU A 217     175.134 146.218  82.247  1.00 90.11           H  
ATOM   3517  O   LEU A 217     175.445 148.776  84.886  1.00 90.11           O  
ATOM   3518  CG  LEU A 217     177.146 146.823  82.710  1.00 90.11           C  
ATOM   3519  HG  LEU A 217     176.925 147.890  82.689  1.00 90.11           H  
ATOM   3520  CD1 LEU A 217     178.276 146.572  83.712  1.00 90.11           C  
ATOM   3521 HD11 LEU A 217     178.001 146.948  84.698  1.00 90.11           H  
ATOM   3522 HD12 LEU A 217     178.499 145.506  83.771  1.00 90.11           H  
ATOM   3523 HD13 LEU A 217     179.172 147.102  83.389  1.00 90.11           H  
ATOM   3524  CD2 LEU A 217     177.642 146.419  81.323  1.00 90.11           C  
ATOM   3525 HD21 LEU A 217     178.524 147.004  81.062  1.00 90.11           H  
ATOM   3526 HD22 LEU A 217     177.896 145.358  81.309  1.00 90.11           H  
ATOM   3527 HD23 LEU A 217     176.865 146.610  80.584  1.00 90.11           H  
ATOM   3528  N   GLN A 218     173.591 148.163  83.768  1.00 87.18           N  
ATOM   3529  H   GLN A 218     173.073 147.398  83.362  1.00 87.18           H  
ATOM   3530  CA  GLN A 218     173.014 149.505  83.721  1.00 87.18           C  
ATOM   3531  HA  GLN A 218     173.766 150.181  83.315  1.00 87.18           H  
ATOM   3532  C   GLN A 218     172.663 150.004  85.129  1.00 87.18           C  
ATOM   3533  CB  GLN A 218     171.811 149.510  82.765  1.00 87.18           C  
ATOM   3534  HB2 GLN A 218     171.006 148.896  83.167  1.00 87.18           H  
ATOM   3535  HB3 GLN A 218     172.128 149.087  81.812  1.00 87.18           H  
ATOM   3536  O   GLN A 218     173.037 151.121  85.480  1.00 87.18           O  
ATOM   3537  CG  GLN A 218     171.285 150.934  82.521  1.00 87.18           C  
ATOM   3538  HG2 GLN A 218     172.111 151.576  82.214  1.00 87.18           H  
ATOM   3539  HG3 GLN A 218     170.870 151.329  83.448  1.00 87.18           H  
ATOM   3540  CD  GLN A 218     170.209 150.998  81.441  1.00 87.18           C  
ATOM   3541  NE2 GLN A 218     169.630 152.153  81.201  1.00 87.18           N  
ATOM   3542 HE21 GLN A 218     169.876 152.980  81.728  1.00 87.18           H  
ATOM   3543 HE22 GLN A 218     168.927 152.139  80.476  1.00 87.18           H  
ATOM   3544  OE1 GLN A 218     169.872 150.037  80.773  1.00 87.18           O  
ATOM   3545  N   LEU A 219     172.040 149.169  85.972  1.00 89.87           N  
ATOM   3546  H   LEU A 219     171.749 148.267  85.625  1.00 89.87           H  
ATOM   3547  CA  LEU A 219     171.770 149.511  87.375  1.00 89.87           C  
ATOM   3548  HA  LEU A 219     171.203 150.442  87.408  1.00 89.87           H  
ATOM   3549  C   LEU A 219     173.060 149.772  88.168  1.00 89.87           C  
ATOM   3550  CB  LEU A 219     170.947 148.397  88.045  1.00 89.87           C  
ATOM   3551  HB2 LEU A 219     171.474 147.452  87.923  1.00 89.87           H  
ATOM   3552  HB3 LEU A 219     170.890 148.605  89.113  1.00 89.87           H  
ATOM   3553  O   LEU A 219     173.137 150.760  88.894  1.00 89.87           O  
ATOM   3554  CG  LEU A 219     169.510 148.238  87.513  1.00 89.87           C  
ATOM   3555  HG  LEU A 219     169.533 148.052  86.439  1.00 89.87           H  
ATOM   3556  CD1 LEU A 219     168.849 147.043  88.198  1.00 89.87           C  
ATOM   3557 HD11 LEU A 219     168.798 147.205  89.275  1.00 89.87           H  
ATOM   3558 HD12 LEU A 219     169.425 146.140  87.996  1.00 89.87           H  
ATOM   3559 HD13 LEU A 219     167.842 146.906  87.805  1.00 89.87           H  
ATOM   3560  CD2 LEU A 219     168.650 149.479  87.773  1.00 89.87           C  
ATOM   3561 HD21 LEU A 219     169.024 150.325  87.196  1.00 89.87           H  
ATOM   3562 HD22 LEU A 219     168.659 149.727  88.835  1.00 89.87           H  
ATOM   3563 HD23 LEU A 219     167.625 149.284  87.458  1.00 89.87           H  
ATOM   3564  N   ARG A 220     174.100 148.945  87.988  1.00 88.38           N  
ATOM   3565  H   ARG A 220     173.960 148.129  87.409  1.00 88.38           H  
ATOM   3566  CA  ARG A 220     175.408 149.138  88.635  1.00 88.38           C  
ATOM   3567  HA  ARG A 220     175.230 149.250  89.705  1.00 88.38           H  
ATOM   3568  C   ARG A 220     176.102 150.421  88.172  1.00 88.38           C  
ATOM   3569  CB  ARG A 220     176.282 147.895  88.380  1.00 88.38           C  
ATOM   3570  HB2 ARG A 220     175.744 147.010  88.722  1.00 88.38           H  
ATOM   3571  HB3 ARG A 220     176.447 147.787  87.307  1.00 88.38           H  
ATOM   3572  O   ARG A 220     176.721 151.109  88.985  1.00 88.38           O  
ATOM   3573  CG  ARG A 220     177.652 147.931  89.080  1.00 88.38           C  
ATOM   3574  HG2 ARG A 220     178.239 148.768  88.705  1.00 88.38           H  
ATOM   3575  HG3 ARG A 220     178.181 147.009  88.841  1.00 88.38           H  
ATOM   3576  CD  ARG A 220     177.511 148.044  90.603  1.00 88.38           C  
ATOM   3577  HD2 ARG A 220     176.876 147.233  90.961  1.00 88.38           H  
ATOM   3578  HD3 ARG A 220     177.037 148.994  90.849  1.00 88.38           H  
ATOM   3579  NE  ARG A 220     178.816 147.977  91.279  1.00 88.38           N  
ATOM   3580  HE  ARG A 220     179.631 147.849  90.698  1.00 88.38           H  
ATOM   3581  NH1 ARG A 220     178.029 148.345  93.409  1.00 88.38           N  
ATOM   3582 HH11 ARG A 220     178.215 148.583  94.374  1.00 88.38           H  
ATOM   3583 HH12 ARG A 220     177.089 148.464  93.058  1.00 88.38           H  
ATOM   3584  NH2 ARG A 220     180.222 148.092  93.063  1.00 88.38           N  
ATOM   3585 HH21 ARG A 220     180.372 148.263  94.047  1.00 88.38           H  
ATOM   3586 HH22 ARG A 220     181.014 147.971  92.447  1.00 88.38           H  
ATOM   3587  CZ  ARG A 220     179.013 148.134  92.576  1.00 88.38           C  
ATOM   3588  N   THR A 221     175.974 150.765  86.893  1.00 86.53           N  
ATOM   3589  H   THR A 221     175.495 150.120  86.280  1.00 86.53           H  
ATOM   3590  CA  THR A 221     176.498 152.020  86.329  1.00 86.53           C  
ATOM   3591  HA  THR A 221     177.555 152.105  86.578  1.00 86.53           H  
ATOM   3592  C   THR A 221     175.778 153.223  86.934  1.00 86.53           C  
ATOM   3593  CB  THR A 221     176.370 152.040  84.799  1.00 86.53           C  
ATOM   3594  HB  THR A 221     175.318 152.002  84.513  1.00 86.53           H  
ATOM   3595  O   THR A 221     176.431 154.159  87.390  1.00 86.53           O  
ATOM   3596  CG2 THR A 221     177.014 153.278  84.174  1.00 86.53           C  
ATOM   3597 HG21 THR A 221     176.479 154.179  84.475  1.00 86.53           H  
ATOM   3598 HG22 THR A 221     176.975 153.199  83.087  1.00 86.53           H  
ATOM   3599 HG23 THR A 221     178.055 153.350  84.489  1.00 86.53           H  
ATOM   3600  OG1 THR A 221     177.032 150.924  84.252  1.00 86.53           O  
ATOM   3601  HG1 THR A 221     176.514 150.139  84.444  1.00 86.53           H  
ATOM   3602  N   LEU A 222     174.446 153.172  87.025  1.00 87.86           N  
ATOM   3603  H   LEU A 222     173.965 152.375  86.634  1.00 87.86           H  
ATOM   3604  CA  LEU A 222     173.644 154.220  87.663  1.00 87.86           C  
ATOM   3605  HA  LEU A 222     173.892 155.179  87.208  1.00 87.86           H  
ATOM   3606  C   LEU A 222     173.963 154.364  89.158  1.00 87.86           C  
ATOM   3607  CB  LEU A 222     172.149 153.930  87.447  1.00 87.86           C  
ATOM   3608  HB2 LEU A 222     171.572 154.609  88.073  1.00 87.86           H  
ATOM   3609  HB3 LEU A 222     171.939 152.915  87.785  1.00 87.86           H  
ATOM   3610  O   LEU A 222     174.087 155.488  89.640  1.00 87.86           O  
ATOM   3611  CG  LEU A 222     171.662 154.083  85.992  1.00 87.86           C  
ATOM   3612  HG  LEU A 222     172.279 153.482  85.323  1.00 87.86           H  
ATOM   3613  CD1 LEU A 222     170.217 153.594  85.887  1.00 87.86           C  
ATOM   3614 HD11 LEU A 222     169.868 153.690  84.858  1.00 87.86           H  
ATOM   3615 HD12 LEU A 222     170.168 152.543  86.174  1.00 87.86           H  
ATOM   3616 HD13 LEU A 222     169.573 154.178  86.544  1.00 87.86           H  
ATOM   3617  CD2 LEU A 222     171.722 155.531  85.502  1.00 87.86           C  
ATOM   3618 HD21 LEU A 222     171.145 156.175  86.165  1.00 87.86           H  
ATOM   3619 HD22 LEU A 222     171.313 155.595  84.493  1.00 87.86           H  
ATOM   3620 HD23 LEU A 222     172.754 155.877  85.472  1.00 87.86           H  
ATOM   3621  N   GLN A 223     174.165 153.254  89.878  1.00 87.69           N  
ATOM   3622  H   GLN A 223     173.967 152.361  89.451  1.00 87.69           H  
ATOM   3623  CA  GLN A 223     174.600 153.278  91.278  1.00 87.69           C  
ATOM   3624  HA  GLN A 223     173.886 153.870  91.852  1.00 87.69           H  
ATOM   3625  C   GLN A 223     175.974 153.947  91.428  1.00 87.69           C  
ATOM   3626  CB  GLN A 223     174.612 151.848  91.843  1.00 87.69           C  
ATOM   3627  HB2 GLN A 223     173.638 151.386  91.681  1.00 87.69           H  
ATOM   3628  HB3 GLN A 223     175.369 151.259  91.326  1.00 87.69           H  
ATOM   3629  O   GLN A 223     176.128 154.841  92.250  1.00 87.69           O  
ATOM   3630  CG  GLN A 223     174.911 151.851  93.352  1.00 87.69           C  
ATOM   3631  HG2 GLN A 223     174.104 152.364  93.874  1.00 87.69           H  
ATOM   3632  HG3 GLN A 223     175.833 152.399  93.547  1.00 87.69           H  
ATOM   3633  CD  GLN A 223     175.078 150.462  93.959  1.00 87.69           C  
ATOM   3634  NE2 GLN A 223     175.377 150.403  95.236  1.00 87.69           N  
ATOM   3635 HE21 GLN A 223     175.557 151.266  95.728  1.00 87.69           H  
ATOM   3636 HE22 GLN A 223     175.397 149.500  95.686  1.00 87.69           H  
ATOM   3637  OE1 GLN A 223     175.004 149.422  93.315  1.00 87.69           O  
ATOM   3638  N   THR A 224     176.948 153.578  90.590  1.00 87.17           N  
ATOM   3639  H   THR A 224     176.750 152.845  89.924  1.00 87.17           H  
ATOM   3640  CA  THR A 224     178.299 154.170  90.625  1.00 87.17           C  
ATOM   3641  HA  THR A 224     178.712 154.036  91.624  1.00 87.17           H  
ATOM   3642  C   THR A 224     178.257 155.676  90.343  1.00 87.17           C  
ATOM   3643  CB  THR A 224     179.229 153.479  89.615  1.00 87.17           C  
ATOM   3644  HB  THR A 224     178.896 153.709  88.604  1.00 87.17           H  
ATOM   3645  O   THR A 224     178.947 156.448  91.003  1.00 87.17           O  
ATOM   3646  CG2 THR A 224     180.686 153.918  89.768  1.00 87.17           C  
ATOM   3647 HG21 THR A 224     181.317 153.322  89.108  1.00 87.17           H  
ATOM   3648 HG22 THR A 224     180.793 154.969  89.501  1.00 87.17           H  
ATOM   3649 HG23 THR A 224     181.008 153.774  90.799  1.00 87.17           H  
ATOM   3650  OG1 THR A 224     179.202 152.075  89.785  1.00 87.17           O  
ATOM   3651  HG1 THR A 224     178.326 151.771  89.539  1.00 87.17           H  
ATOM   3652  N   ILE A 225     177.410 156.119  89.406  1.00 83.45           N  
ATOM   3653  H   ILE A 225     176.874 155.442  88.881  1.00 83.45           H  
ATOM   3654  CA  ILE A 225     177.189 157.549  89.136  1.00 83.45           C  
ATOM   3655  HA  ILE A 225     178.155 158.022  88.957  1.00 83.45           H  
ATOM   3656  C   ILE A 225     176.575 158.245  90.358  1.00 83.45           C  
ATOM   3657  CB  ILE A 225     176.318 157.734  87.869  1.00 83.45           C  
ATOM   3658  HB  ILE A 225     175.424 157.117  87.971  1.00 83.45           H  
ATOM   3659  O   ILE A 225     177.009 159.342  90.704  1.00 83.45           O  
ATOM   3660  CG1 ILE A 225     177.096 157.288  86.611  1.00 83.45           C  
ATOM   3661 HG12 ILE A 225     177.618 156.351  86.807  1.00 83.45           H  
ATOM   3662 HG13 ILE A 225     177.853 158.034  86.370  1.00 83.45           H  
ATOM   3663  CG2 ILE A 225     175.875 159.203  87.702  1.00 83.45           C  
ATOM   3664 HG21 ILE A 225     176.749 159.854  87.675  1.00 83.45           H  
ATOM   3665 HG22 ILE A 225     175.298 159.334  86.787  1.00 83.45           H  
ATOM   3666 HG23 ILE A 225     175.235 159.508  88.530  1.00 83.45           H  
ATOM   3667  CD1 ILE A 225     176.203 157.069  85.382  1.00 83.45           C  
ATOM   3668 HD11 ILE A 225     175.438 156.325  85.610  1.00 83.45           H  
ATOM   3669 HD12 ILE A 225     175.723 157.997  85.074  1.00 83.45           H  
ATOM   3670 HD13 ILE A 225     176.813 156.704  84.556  1.00 83.45           H  
ATOM   3671  N   SER A 226     175.598 157.619  91.019  1.00 83.23           N  
ATOM   3672  H   SER A 226     175.284 156.721  90.680  1.00 83.23           H  
ATOM   3673  CA  SER A 226     174.968 158.164  92.228  1.00 83.23           C  
ATOM   3674  HA  SER A 226     174.578 159.156  92.001  1.00 83.23           H  
ATOM   3675  C   SER A 226     175.959 158.309  93.387  1.00 83.23           C  
ATOM   3676  CB  SER A 226     173.799 157.274  92.659  1.00 83.23           C  
ATOM   3677  HB2 SER A 226     174.172 156.307  92.995  1.00 83.23           H  
ATOM   3678  HB3 SER A 226     173.131 157.120  91.810  1.00 83.23           H  
ATOM   3679  O   SER A 226     175.944 159.330  94.069  1.00 83.23           O  
ATOM   3680  OG  SER A 226     173.073 157.884  93.708  1.00 83.23           O  
ATOM   3681  HG  SER A 226     173.667 158.000  94.453  1.00 83.23           H  
ATOM   3682  N   ASP A 227     176.832 157.318  93.591  1.00 83.10           N  
ATOM   3683  H   ASP A 227     176.733 156.469  93.052  1.00 83.10           H  
ATOM   3684  CA  ASP A 227     177.834 157.334  94.661  1.00 83.10           C  
ATOM   3685  HA  ASP A 227     177.342 157.572  95.604  1.00 83.10           H  
ATOM   3686  C   ASP A 227     178.895 158.423  94.416  1.00 83.10           C  
ATOM   3687  CB  ASP A 227     178.480 155.939  94.794  1.00 83.10           C  
ATOM   3688  HB2 ASP A 227     178.867 155.635  93.822  1.00 83.10           H  
ATOM   3689  HB3 ASP A 227     179.325 156.019  95.477  1.00 83.10           H  
ATOM   3690  O   ASP A 227     179.258 159.152  95.338  1.00 83.10           O  
ATOM   3691  CG  ASP A 227     177.543 154.841  95.334  1.00 83.10           C  
ATOM   3692  OD1 ASP A 227     176.517 155.177  95.969  1.00 83.10           O  
ATOM   3693  OD2 ASP A 227     177.865 153.646  95.128  1.00 83.10           O  
ATOM   3694  N   VAL A 228     179.346 158.602  93.164  1.00 81.66           N  
ATOM   3695  H   VAL A 228     179.026 157.961  92.452  1.00 81.66           H  
ATOM   3696  CA  VAL A 228     180.302 159.665  92.792  1.00 81.66           C  
ATOM   3697  HA  VAL A 228     181.113 159.663  93.521  1.00 81.66           H  
ATOM   3698  C   VAL A 228     179.667 161.058  92.856  1.00 81.66           C  
ATOM   3699  CB  VAL A 228     180.912 159.398  91.400  1.00 81.66           C  
ATOM   3700  HB  VAL A 228     180.106 159.275  90.676  1.00 81.66           H  
ATOM   3701  O   VAL A 228     180.331 162.007  93.266  1.00 81.66           O  
ATOM   3702  CG1 VAL A 228     181.831 160.532  90.916  1.00 81.66           C  
ATOM   3703 HG11 VAL A 228     182.286 160.262  89.963  1.00 81.66           H  
ATOM   3704 HG12 VAL A 228     181.257 161.447  90.770  1.00 81.66           H  
ATOM   3705 HG13 VAL A 228     182.614 160.716  91.651  1.00 81.66           H  
ATOM   3706  CG2 VAL A 228     181.767 158.122  91.410  1.00 81.66           C  
ATOM   3707 HG21 VAL A 228     182.625 158.254  92.069  1.00 81.66           H  
ATOM   3708 HG22 VAL A 228     181.186 157.273  91.771  1.00 81.66           H  
ATOM   3709 HG23 VAL A 228     182.113 157.899  90.400  1.00 81.66           H  
ATOM   3710  N   ALA A 229     178.390 161.201  92.485  1.00 76.29           N  
ATOM   3711  H   ALA A 229     177.895 160.392  92.137  1.00 76.29           H  
ATOM   3712  CA  ALA A 229     177.670 162.476  92.537  1.00 76.29           C  
ATOM   3713  HA  ALA A 229     178.284 163.237  92.055  1.00 76.29           H  
ATOM   3714  C   ALA A 229     177.409 162.979  93.966  1.00 76.29           C  
ATOM   3715  CB  ALA A 229     176.348 162.323  91.774  1.00 76.29           C  
ATOM   3716  HB1 ALA A 229     175.709 161.603  92.286  1.00 76.29           H  
ATOM   3717  HB2 ALA A 229     175.836 163.286  91.730  1.00 76.29           H  
ATOM   3718  HB3 ALA A 229     176.534 161.969  90.760  1.00 76.29           H  
ATOM   3719  O   ALA A 229     177.201 164.178  94.165  1.00 76.29           O  
ATOM   3720  N   GLY A 230     177.420 162.082  94.957  1.00 73.80           N  
ATOM   3721  H   GLY A 230     177.552 161.109  94.725  1.00 73.80           H  
ATOM   3722  CA  GLY A 230     177.327 162.449  96.370  1.00 73.80           C  
ATOM   3723  HA2 GLY A 230     177.215 161.537  96.955  1.00 73.80           H  
ATOM   3724  HA3 GLY A 230     176.449 163.077  96.525  1.00 73.80           H  
ATOM   3725  C   GLY A 230     178.556 163.197  96.895  1.00 73.80           C  
ATOM   3726  O   GLY A 230     178.454 163.912  97.896  1.00 73.80           O  
ATOM   3727  N   ASP A 231     179.704 163.075  96.222  1.00 75.50           N  
ATOM   3728  H   ASP A 231     179.721 162.522  95.376  1.00 75.50           H  
ATOM   3729  CA  ASP A 231     180.957 163.693  96.641  1.00 75.50           C  
ATOM   3730  HA  ASP A 231     180.906 163.815  97.721  1.00 75.50           H  
ATOM   3731  C   ASP A 231     181.119 165.088  96.005  1.00 75.50           C  
ATOM   3732  CB  ASP A 231     182.124 162.734  96.345  1.00 75.50           C  
ATOM   3733  HB2 ASP A 231     181.776 161.708  96.455  1.00 75.50           H  
ATOM   3734  HB3 ASP A 231     182.452 162.865  95.313  1.00 75.50           H  
ATOM   3735  O   ASP A 231     181.236 165.242  94.788  1.00 75.50           O  
ATOM   3736  CG  ASP A 231     183.310 162.922  97.295  1.00 75.50           C  
ATOM   3737  OD1 ASP A 231     183.219 163.799  98.189  1.00 75.50           O  
ATOM   3738  OD2 ASP A 231     184.300 162.182  97.109  1.00 75.50           O  
ATOM   3739  N   LYS A 232     181.092 166.142  96.833  1.00 70.08           N  
ATOM   3740  H   LYS A 232     181.079 165.922  97.819  1.00 70.08           H  
ATOM   3741  CA  LYS A 232     180.911 167.549  96.400  1.00 70.08           C  
ATOM   3742  HA  LYS A 232     180.023 167.585  95.768  1.00 70.08           H  
ATOM   3743  C   LYS A 232     182.036 168.115  95.517  1.00 70.08           C  
ATOM   3744  CB  LYS A 232     180.696 168.459  97.623  1.00 70.08           C  
ATOM   3745  HB2 LYS A 232     181.524 168.322  98.318  1.00 70.08           H  
ATOM   3746  HB3 LYS A 232     180.698 169.497  97.295  1.00 70.08           H  
ATOM   3747  O   LYS A 232     181.896 169.231  95.022  1.00 70.08           O  
ATOM   3748  CG  LYS A 232     179.366 168.197  98.344  1.00 70.08           C  
ATOM   3749  HG2 LYS A 232     179.342 167.169  98.707  1.00 70.08           H  
ATOM   3750  HG3 LYS A 232     178.543 168.343  97.644  1.00 70.08           H  
ATOM   3751  CD  LYS A 232     179.207 169.156  99.530  1.00 70.08           C  
ATOM   3752  HD2 LYS A 232     179.222 170.183  99.165  1.00 70.08           H  
ATOM   3753  HD3 LYS A 232     180.037 169.005 100.218  1.00 70.08           H  
ATOM   3754  CE  LYS A 232     177.882 168.876 100.243  1.00 70.08           C  
ATOM   3755  HE2 LYS A 232     177.867 167.826 100.535  1.00 70.08           H  
ATOM   3756  HE3 LYS A 232     177.067 169.031  99.536  1.00 70.08           H  
ATOM   3757  NZ  LYS A 232     177.712 169.745 101.434  1.00 70.08           N  
ATOM   3758  HZ1 LYS A 232     176.836 169.537 101.891  1.00 70.08           H  
ATOM   3759  HZ2 LYS A 232     177.723 170.717 101.160  1.00 70.08           H  
ATOM   3760  HZ3 LYS A 232     178.464 169.578 102.088  1.00 70.08           H  
ATOM   3761  N   SER A 233     183.148 167.402  95.341  1.00 64.13           N  
ATOM   3762  H   SER A 233     183.204 166.501  95.796  1.00 64.13           H  
ATOM   3763  CA  SER A 233     184.348 167.886  94.644  1.00 64.13           C  
ATOM   3764  HA  SER A 233     184.226 168.950  94.435  1.00 64.13           H  
ATOM   3765  C   SER A 233     184.625 167.245  93.280  1.00 64.13           C  
ATOM   3766  CB  SER A 233     185.564 167.763  95.565  1.00 64.13           C  
ATOM   3767  HB2 SER A 233     186.479 167.999  95.022  1.00 64.13           H  
ATOM   3768  HB3 SER A 233     185.456 168.482  96.377  1.00 64.13           H  
ATOM   3769  O   SER A 233     185.617 167.614  92.650  1.00 64.13           O  
ATOM   3770  OG  SER A 233     185.660 166.469  96.124  1.00 64.13           O  
ATOM   3771  HG  SER A 233     185.855 165.818  95.446  1.00 64.13           H  
ATOM   3772  N   ASN A 234     183.787 166.324  92.790  1.00 61.49           N  
ATOM   3773  H   ASN A 234     182.963 166.072  93.315  1.00 61.49           H  
ATOM   3774  CA  ASN A 234     184.092 165.582  91.563  1.00 61.49           C  
ATOM   3775  HA  ASN A 234     185.148 165.713  91.328  1.00 61.49           H  
ATOM   3776  C   ASN A 234     183.322 166.114  90.343  1.00 61.49           C  
ATOM   3777  CB  ASN A 234     183.913 164.076  91.828  1.00 61.49           C  
ATOM   3778  HB2 ASN A 234     182.912 163.895  92.220  1.00 61.49           H  
ATOM   3779  HB3 ASN A 234     184.021 163.524  90.896  1.00 61.49           H  
ATOM   3780  O   ASN A 234     182.092 166.115  90.303  1.00 61.49           O  
ATOM   3781  CG  ASN A 234     184.946 163.540  92.813  1.00 61.49           C  
ATOM   3782  ND2 ASN A 234     184.667 162.430  93.450  1.00 61.49           N  
ATOM   3783 HD21 ASN A 234     185.262 162.202  94.234  1.00 61.49           H  
ATOM   3784 HD22 ASN A 234     183.733 162.048  93.404  1.00 61.49           H  
ATOM   3785  OD1 ASN A 234     186.002 164.115  93.030  1.00 61.49           O  
ATOM   3786  N   VAL A 235     184.055 166.534  89.303  1.00 72.11           N  
ATOM   3787  H   VAL A 235     185.060 166.521  89.402  1.00 72.11           H  
ATOM   3788  CA  VAL A 235     183.494 166.769  87.962  1.00 72.11           C  
ATOM   3789  HA  VAL A 235     182.589 167.370  88.055  1.00 72.11           H  
ATOM   3790  C   VAL A 235     183.122 165.412  87.369  1.00 72.11           C  
ATOM   3791  CB  VAL A 235     184.482 167.521  87.043  1.00 72.11           C  
ATOM   3792  HB  VAL A 235     185.421 166.971  86.992  1.00 72.11           H  
ATOM   3793  O   VAL A 235     183.995 164.610  87.039  1.00 72.11           O  
ATOM   3794  CG1 VAL A 235     183.935 167.683  85.615  1.00 72.11           C  
ATOM   3795 HG11 VAL A 235     184.637 168.260  85.014  1.00 72.11           H  
ATOM   3796 HG12 VAL A 235     183.810 166.708  85.145  1.00 72.11           H  
ATOM   3797 HG13 VAL A 235     182.973 168.198  85.637  1.00 72.11           H  
ATOM   3798  CG2 VAL A 235     184.775 168.925  87.588  1.00 72.11           C  
ATOM   3799 HG21 VAL A 235     183.852 169.503  87.655  1.00 72.11           H  
ATOM   3800 HG22 VAL A 235     185.475 169.441  86.930  1.00 72.11           H  
ATOM   3801 HG23 VAL A 235     185.224 168.858  88.578  1.00 72.11           H  
ATOM   3802  N   ILE A 236     181.824 165.147  87.232  1.00 65.63           N  
ATOM   3803  H   ILE A 236     181.155 165.806  87.607  1.00 65.63           H  
ATOM   3804  CA  ILE A 236     181.327 163.912  86.625  1.00 65.63           C  
ATOM   3805  HA  ILE A 236     181.954 163.086  86.961  1.00 65.63           H  
ATOM   3806  C   ILE A 236     181.451 164.033  85.105  1.00 65.63           C  
ATOM   3807  CB  ILE A 236     179.878 163.596  87.053  1.00 65.63           C  
ATOM   3808  HB  ILE A 236     179.216 164.336  86.602  1.00 65.63           H  
ATOM   3809  O   ILE A 236     180.669 164.732  84.458  1.00 65.63           O  
ATOM   3810  CG1 ILE A 236     179.701 163.669  88.585  1.00 65.63           C  
ATOM   3811 HG12 ILE A 236     180.340 162.933  89.072  1.00 65.63           H  
ATOM   3812 HG13 ILE A 236     179.988 164.658  88.939  1.00 65.63           H  
ATOM   3813  CG2 ILE A 236     179.478 162.201  86.532  1.00 65.63           C  
ATOM   3814 HG21 ILE A 236     179.710 162.100  85.471  1.00 65.63           H  
ATOM   3815 HG22 ILE A 236     178.408 162.042  86.661  1.00 65.63           H  
ATOM   3816 HG23 ILE A 236     180.019 161.429  87.082  1.00 65.63           H  
ATOM   3817  CD1 ILE A 236     178.250 163.449  89.015  1.00 65.63           C  
ATOM   3818 HD11 ILE A 236     178.000 162.389  88.969  1.00 65.63           H  
ATOM   3819 HD12 ILE A 236     177.576 164.015  88.372  1.00 65.63           H  
ATOM   3820 HD13 ILE A 236     178.127 163.811  90.036  1.00 65.63           H  
ATOM   3821  N   VAL A 237     182.421 163.334  84.521  1.00 67.37           N  
ATOM   3822  H   VAL A 237     183.075 162.836  85.108  1.00 67.37           H  
ATOM   3823  CA  VAL A 237     182.519 163.183  83.066  1.00 67.37           C  
ATOM   3824  HA  VAL A 237     182.095 164.068  82.592  1.00 67.37           H  
ATOM   3825  C   VAL A 237     181.676 161.976  82.649  1.00 67.37           C  
ATOM   3826  CB  VAL A 237     183.982 163.088  82.595  1.00 67.37           C  
ATOM   3827  HB  VAL A 237     184.432 162.160  82.950  1.00 67.37           H  
ATOM   3828  O   VAL A 237     182.107 160.829  82.756  1.00 67.37           O  
ATOM   3829  CG1 VAL A 237     184.032 163.125  81.067  1.00 67.37           C  
ATOM   3830 HG11 VAL A 237     185.069 163.061  80.733  1.00 67.37           H  
ATOM   3831 HG12 VAL A 237     183.598 164.054  80.695  1.00 67.37           H  
ATOM   3832 HG13 VAL A 237     183.468 162.286  80.659  1.00 67.37           H  
ATOM   3833  CG2 VAL A 237     184.825 164.268  83.102  1.00 67.37           C  
ATOM   3834 HG21 VAL A 237     184.374 165.211  82.796  1.00 67.37           H  
ATOM   3835 HG22 VAL A 237     185.836 164.202  82.698  1.00 67.37           H  
ATOM   3836 HG23 VAL A 237     184.893 164.242  84.188  1.00 67.37           H  
ATOM   3837  N   LEU A 238     180.444 162.231  82.208  1.00 64.88           N  
ATOM   3838  H   LEU A 238     180.131 163.191  82.201  1.00 64.88           H  
ATOM   3839  CA  LEU A 238     179.547 161.201  81.681  1.00 64.88           C  
ATOM   3840  HA  LEU A 238     179.624 160.305  82.299  1.00 64.88           H  
ATOM   3841  C   LEU A 238     179.965 160.825  80.255  1.00 64.88           C  
ATOM   3842  CB  LEU A 238     178.092 161.707  81.715  1.00 64.88           C  
ATOM   3843  HB2 LEU A 238     178.076 162.726  81.326  1.00 64.88           H  
ATOM   3844  HB3 LEU A 238     177.482 161.098  81.050  1.00 64.88           H  
ATOM   3845  O   LEU A 238     179.720 161.574  79.311  1.00 64.88           O  
ATOM   3846  CG  LEU A 238     177.459 161.683  83.117  1.00 64.88           C  
ATOM   3847  HG  LEU A 238     178.188 162.031  83.850  1.00 64.88           H  
ATOM   3848  CD1 LEU A 238     176.256 162.621  83.172  1.00 64.88           C  
ATOM   3849 HD11 LEU A 238     176.576 163.641  82.958  1.00 64.88           H  
ATOM   3850 HD12 LEU A 238     175.506 162.315  82.443  1.00 64.88           H  
ATOM   3851 HD13 LEU A 238     175.821 162.600  84.172  1.00 64.88           H  
ATOM   3852  CD2 LEU A 238     176.990 160.277  83.501  1.00 64.88           C  
ATOM   3853 HD21 LEU A 238     176.241 159.923  82.793  1.00 64.88           H  
ATOM   3854 HD22 LEU A 238     176.557 160.301  84.501  1.00 64.88           H  
ATOM   3855 HD23 LEU A 238     177.835 159.588  83.511  1.00 64.88           H  
ATOM   3856  N   MET A 239     180.550 159.639  80.091  1.00 62.19           N  
ATOM   3857  H   MET A 239     180.783 159.092  80.907  1.00 62.19           H  
ATOM   3858  CA  MET A 239     180.752 159.054  78.765  1.00 62.19           C  
ATOM   3859  HA  MET A 239     180.935 159.851  78.047  1.00 62.19           H  
ATOM   3860  C   MET A 239     179.466 158.358  78.336  1.00 62.19           C  
ATOM   3861  CB  MET A 239     181.973 158.124  78.733  1.00 62.19           C  
ATOM   3862  HB2 MET A 239     182.091 157.746  77.718  1.00 62.19           H  
ATOM   3863  HB3 MET A 239     181.817 157.276  79.401  1.00 62.19           H  
ATOM   3864  O   MET A 239     179.173 157.239  78.750  1.00 62.19           O  
ATOM   3865  CG  MET A 239     183.266 158.845  79.138  1.00 62.19           C  
ATOM   3866  HG2 MET A 239     184.110 158.215  78.858  1.00 62.19           H  
ATOM   3867  HG3 MET A 239     183.275 158.954  80.223  1.00 62.19           H  
ATOM   3868  SD  MET A 239     183.497 160.495  78.415  1.00 62.19           S  
ATOM   3869  CE  MET A 239     185.182 160.830  78.979  1.00 62.19           C  
ATOM   3870  HE1 MET A 239     185.469 161.840  78.685  1.00 62.19           H  
ATOM   3871  HE2 MET A 239     185.867 160.116  78.521  1.00 62.19           H  
ATOM   3872  HE3 MET A 239     185.235 160.733  80.063  1.00 62.19           H  
ATOM   3873  N   LEU A 240     178.665 159.053  77.530  1.00 70.09           N  
ATOM   3874  H   LEU A 240     178.941 159.989  77.267  1.00 70.09           H  
ATOM   3875  CA  LEU A 240     177.485 158.458  76.916  1.00 70.09           C  
ATOM   3876  HA  LEU A 240     176.937 157.938  77.702  1.00 70.09           H  
ATOM   3877  C   LEU A 240     177.922 157.435  75.854  1.00 70.09           C  
ATOM   3878  CB  LEU A 240     176.575 159.546  76.324  1.00 70.09           C  
ATOM   3879  HB2 LEU A 240     175.767 159.064  75.774  1.00 70.09           H  
ATOM   3880  HB3 LEU A 240     177.156 160.133  75.614  1.00 70.09           H  
ATOM   3881  O   LEU A 240     178.840 157.730  75.082  1.00 70.09           O  
ATOM   3882  CG  LEU A 240     175.963 160.487  77.379  1.00 70.09           C  
ATOM   3883  HG  LEU A 240     176.757 160.951  77.965  1.00 70.09           H  
ATOM   3884  CD1 LEU A 240     175.183 161.596  76.673  1.00 70.09           C  
ATOM   3885 HD11 LEU A 240     175.848 162.142  76.004  1.00 70.09           H  
ATOM   3886 HD12 LEU A 240     174.361 161.171  76.098  1.00 70.09           H  
ATOM   3887 HD13 LEU A 240     174.786 162.292  77.411  1.00 70.09           H  
ATOM   3888  CD2 LEU A 240     175.004 159.760  78.328  1.00 70.09           C  
ATOM   3889 HD21 LEU A 240     174.525 160.483  78.987  1.00 70.09           H  
ATOM   3890 HD22 LEU A 240     175.555 159.054  78.950  1.00 70.09           H  
ATOM   3891 HD23 LEU A 240     174.240 159.229  77.759  1.00 70.09           H  
ATOM   3892  N   PRO A 241     177.265 156.260  75.776  1.00 61.18           N  
ATOM   3893  CA  PRO A 241     177.518 155.293  74.716  1.00 61.18           C  
ATOM   3894  HA  PRO A 241     178.511 154.867  74.859  1.00 61.18           H  
ATOM   3895  C   PRO A 241     177.430 155.964  73.343  1.00 61.18           C  
ATOM   3896  CB  PRO A 241     176.464 154.192  74.886  1.00 61.18           C  
ATOM   3897  HB2 PRO A 241     176.868 153.209  74.645  1.00 61.18           H  
ATOM   3898  HB3 PRO A 241     175.591 154.405  74.272  1.00 61.18           H  
ATOM   3899  O   PRO A 241     176.516 156.755  73.079  1.00 61.18           O  
ATOM   3900  CG  PRO A 241     176.078 154.286  76.359  1.00 61.18           C  
ATOM   3901  HG2 PRO A 241     176.784 153.709  76.958  1.00 61.18           H  
ATOM   3902  HG3 PRO A 241     175.058 153.942  76.535  1.00 61.18           H  
ATOM   3903  CD  PRO A 241     176.236 155.769  76.679  1.00 61.18           C  
ATOM   3904  HD2 PRO A 241     175.300 156.295  76.484  1.00 61.18           H  
ATOM   3905  HD3 PRO A 241     176.529 155.883  77.723  1.00 61.18           H  
ATOM   3906  N   MET A 242     178.379 155.660  72.457  1.00 70.90           N  
ATOM   3907  H   MET A 242     179.047 154.945  72.706  1.00 70.90           H  
ATOM   3908  CA  MET A 242     178.447 156.261  71.119  1.00 70.90           C  
ATOM   3909  HA  MET A 242     178.541 157.341  71.221  1.00 70.90           H  
ATOM   3910  C   MET A 242     177.175 155.998  70.299  1.00 70.90           C  
ATOM   3911  CB  MET A 242     179.676 155.721  70.376  1.00 70.90           C  
ATOM   3912  HB2 MET A 242     179.570 155.942  69.315  1.00 70.90           H  
ATOM   3913  HB3 MET A 242     179.722 154.637  70.488  1.00 70.90           H  
ATOM   3914  O   MET A 242     176.849 156.773  69.403  1.00 70.90           O  
ATOM   3915  CG  MET A 242     180.987 156.345  70.880  1.00 70.90           C  
ATOM   3916  HG2 MET A 242     181.668 155.545  71.173  1.00 70.90           H  
ATOM   3917  HG3 MET A 242     180.786 156.942  71.770  1.00 70.90           H  
ATOM   3918  SD  MET A 242     181.824 157.401  69.661  1.00 70.90           S  
ATOM   3919  CE  MET A 242     182.445 156.138  68.520  1.00 70.90           C  
ATOM   3920  HE1 MET A 242     182.999 156.622  67.713  1.00 70.90           H  
ATOM   3921  HE2 MET A 242     183.113 155.463  69.054  1.00 70.90           H  
ATOM   3922  HE3 MET A 242     181.614 155.571  68.103  1.00 70.90           H  
ATOM   3923  N   GLU A 243     176.429 154.944  70.614  1.00 72.32           N  
ATOM   3924  H   GLU A 243     176.765 154.319  71.330  1.00 72.32           H  
ATOM   3925  CA  GLU A 243     175.136 154.617  70.014  1.00 72.32           C  
ATOM   3926  HA  GLU A 243     175.246 154.543  68.932  1.00 72.32           H  
ATOM   3927  C   GLU A 243     174.085 155.700  70.297  1.00 72.32           C  
ATOM   3928  CB  GLU A 243     174.633 153.260  70.542  1.00 72.32           C  
ATOM   3929  HB2 GLU A 243     173.659 153.072  70.090  1.00 72.32           H  
ATOM   3930  HB3 GLU A 243     174.479 153.320  71.620  1.00 72.32           H  
ATOM   3931  O   GLU A 243     173.351 156.083  69.389  1.00 72.32           O  
ATOM   3932  CG  GLU A 243     175.532 152.054  70.210  1.00 72.32           C  
ATOM   3933  HG2 GLU A 243     174.979 151.146  70.446  1.00 72.32           H  
ATOM   3934  HG3 GLU A 243     175.721 152.055  69.137  1.00 72.32           H  
ATOM   3935  CD  GLU A 243     176.866 152.023  70.974  1.00 72.32           C  
ATOM   3936  OE1 GLU A 243     177.831 151.473  70.403  1.00 72.32           O  
ATOM   3937  OE2 GLU A 243     176.957 152.655  72.055  1.00 72.32           O  
ATOM   3938  N   MET A 244     174.055 156.254  71.516  1.00 65.77           N  
ATOM   3939  H   MET A 244     174.753 155.963  72.186  1.00 65.77           H  
ATOM   3940  CA  MET A 244     173.151 157.352  71.883  1.00 65.77           C  
ATOM   3941  HA  MET A 244     172.131 157.096  71.598  1.00 65.77           H  
ATOM   3942  C   MET A 244     173.524 158.640  71.150  1.00 65.77           C  
ATOM   3943  CB  MET A 244     173.196 157.593  73.399  1.00 65.77           C  
ATOM   3944  HB2 MET A 244     174.233 157.612  73.736  1.00 65.77           H  
ATOM   3945  HB3 MET A 244     172.768 158.570  73.619  1.00 65.77           H  
ATOM   3946  O   MET A 244     172.646 159.334  70.642  1.00 65.77           O  
ATOM   3947  CG  MET A 244     172.435 156.527  74.193  1.00 65.77           C  
ATOM   3948  HG2 MET A 244     172.945 156.374  75.144  1.00 65.77           H  
ATOM   3949  HG3 MET A 244     172.462 155.582  73.652  1.00 65.77           H  
ATOM   3950  SD  MET A 244     170.708 156.953  74.555  1.00 65.77           S  
ATOM   3951  CE  MET A 244     170.952 158.220  75.833  1.00 65.77           C  
ATOM   3952  HE1 MET A 244     171.481 159.077  75.419  1.00 65.77           H  
ATOM   3953  HE2 MET A 244     169.979 158.548  76.203  1.00 65.77           H  
ATOM   3954  HE3 MET A 244     171.524 157.799  76.661  1.00 65.77           H  
ATOM   3955  N   LEU A 245     174.822 158.938  71.037  1.00 71.11           N  
ATOM   3956  H   LEU A 245     175.490 158.323  71.479  1.00 71.11           H  
ATOM   3957  CA  LEU A 245     175.307 160.089  70.267  1.00 71.11           C  
ATOM   3958  HA  LEU A 245     174.799 160.989  70.616  1.00 71.11           H  
ATOM   3959  C   LEU A 245     174.968 159.950  68.778  1.00 71.11           C  
ATOM   3960  CB  LEU A 245     176.824 160.244  70.472  1.00 71.11           C  
ATOM   3961  HB2 LEU A 245     177.298 159.276  70.306  1.00 71.11           H  
ATOM   3962  HB3 LEU A 245     177.214 160.932  69.723  1.00 71.11           H  
ATOM   3963  O   LEU A 245     174.535 160.916  68.154  1.00 71.11           O  
ATOM   3964  CG  LEU A 245     177.216 160.770  71.864  1.00 71.11           C  
ATOM   3965  HG  LEU A 245     176.687 160.210  72.635  1.00 71.11           H  
ATOM   3966  CD1 LEU A 245     178.717 160.582  72.079  1.00 71.11           C  
ATOM   3967 HD11 LEU A 245     178.998 160.962  73.060  1.00 71.11           H  
ATOM   3968 HD12 LEU A 245     178.965 159.521  72.047  1.00 71.11           H  
ATOM   3969 HD13 LEU A 245     179.281 161.112  71.309  1.00 71.11           H  
ATOM   3970  CD2 LEU A 245     176.895 162.260  72.014  1.00 71.11           C  
ATOM   3971 HD21 LEU A 245     177.216 162.604  72.998  1.00 71.11           H  
ATOM   3972 HD22 LEU A 245     177.412 162.838  71.249  1.00 71.11           H  
ATOM   3973 HD23 LEU A 245     175.821 162.428  71.931  1.00 71.11           H  
ATOM   3974  N   LYS A 246     175.109 158.743  68.211  1.00 73.66           N  
ATOM   3975  H   LYS A 246     175.498 158.000  68.773  1.00 73.66           H  
ATOM   3976  CA  LYS A 246     174.691 158.447  66.833  1.00 73.66           C  
ATOM   3977  HA  LYS A 246     175.147 159.171  66.155  1.00 73.66           H  
ATOM   3978  C   LYS A 246     173.184 158.602  66.654  1.00 73.66           C  
ATOM   3979  CB  LYS A 246     175.120 157.032  66.426  1.00 73.66           C  
ATOM   3980  HB2 LYS A 246     174.574 156.746  65.527  1.00 73.66           H  
ATOM   3981  HB3 LYS A 246     174.850 156.335  67.220  1.00 73.66           H  
ATOM   3982  O   LYS A 246     172.771 159.187  65.658  1.00 73.66           O  
ATOM   3983  CG  LYS A 246     176.620 156.927  66.125  1.00 73.66           C  
ATOM   3984  HG2 LYS A 246     177.203 157.308  66.964  1.00 73.66           H  
ATOM   3985  HG3 LYS A 246     176.855 157.522  65.241  1.00 73.66           H  
ATOM   3986  CD  LYS A 246     176.981 155.459  65.869  1.00 73.66           C  
ATOM   3987  HD2 LYS A 246     176.434 155.105  64.996  1.00 73.66           H  
ATOM   3988  HD3 LYS A 246     176.682 154.873  66.738  1.00 73.66           H  
ATOM   3989  CE  LYS A 246     178.484 155.290  65.646  1.00 73.66           C  
ATOM   3990  HE2 LYS A 246     179.007 155.703  66.508  1.00 73.66           H  
ATOM   3991  HE3 LYS A 246     178.776 155.863  64.766  1.00 73.66           H  
ATOM   3992  NZ  LYS A 246     178.833 153.857  65.475  1.00 73.66           N  
ATOM   3993  HZ1 LYS A 246     178.572 153.335  66.299  1.00 73.66           H  
ATOM   3994  HZ2 LYS A 246     179.828 153.738  65.338  1.00 73.66           H  
ATOM   3995  HZ3 LYS A 246     178.343 153.458  64.687  1.00 73.66           H  
ATOM   3996  N   LEU A 247     172.376 158.133  67.606  1.00 74.68           N  
ATOM   3997  H   LEU A 247     172.777 157.613  68.371  1.00 74.68           H  
ATOM   3998  CA  LEU A 247     170.923 158.298  67.564  1.00 74.68           C  
ATOM   3999  HA  LEU A 247     170.567 157.882  66.622  1.00 74.68           H  
ATOM   4000  C   LEU A 247     170.542 159.785  67.597  1.00 74.68           C  
ATOM   4001  CB  LEU A 247     170.281 157.520  68.726  1.00 74.68           C  
ATOM   4002  HB2 LEU A 247     170.573 157.991  69.665  1.00 74.68           H  
ATOM   4003  HB3 LEU A 247     170.665 156.500  68.733  1.00 74.68           H  
ATOM   4004  O   LEU A 247     169.766 160.231  66.753  1.00 74.68           O  
ATOM   4005  CG  LEU A 247     168.743 157.469  68.652  1.00 74.68           C  
ATOM   4006  HG  LEU A 247     168.347 158.473  68.504  1.00 74.68           H  
ATOM   4007  CD1 LEU A 247     168.263 156.567  67.513  1.00 74.68           C  
ATOM   4008 HD11 LEU A 247     168.679 155.565  67.622  1.00 74.68           H  
ATOM   4009 HD12 LEU A 247     167.174 156.508  67.528  1.00 74.68           H  
ATOM   4010 HD13 LEU A 247     168.561 156.984  66.551  1.00 74.68           H  
ATOM   4011  CD2 LEU A 247     168.176 156.930  69.964  1.00 74.68           C  
ATOM   4012 HD21 LEU A 247     168.474 157.578  70.789  1.00 74.68           H  
ATOM   4013 HD22 LEU A 247     168.543 155.922  70.149  1.00 74.68           H  
ATOM   4014 HD23 LEU A 247     167.086 156.914  69.915  1.00 74.68           H  
ATOM   4015  N   PHE A 248     171.145 160.564  68.497  1.00 74.69           N  
ATOM   4016  H   PHE A 248     171.762 160.133  69.170  1.00 74.69           H  
ATOM   4017  CA  PHE A 248     170.909 162.006  68.601  1.00 74.69           C  
ATOM   4018  HA  PHE A 248     169.841 162.166  68.755  1.00 74.69           H  
ATOM   4019  C   PHE A 248     171.302 162.741  67.320  1.00 74.69           C  
ATOM   4020  CB  PHE A 248     171.672 162.574  69.805  1.00 74.69           C  
ATOM   4021  HB2 PHE A 248     171.982 161.766  70.468  1.00 74.69           H  
ATOM   4022  HB3 PHE A 248     172.583 163.073  69.474  1.00 74.69           H  
ATOM   4023  O   PHE A 248     170.560 163.595  66.843  1.00 74.69           O  
ATOM   4024  CG  PHE A 248     170.841 163.535  70.622  1.00 74.69           C  
ATOM   4025  CD1 PHE A 248     170.738 164.889  70.253  1.00 74.69           C  
ATOM   4026  HD1 PHE A 248     171.259 165.257  69.382  1.00 74.69           H  
ATOM   4027  CD2 PHE A 248     170.135 163.058  71.743  1.00 74.69           C  
ATOM   4028  HD2 PHE A 248     170.203 162.016  72.020  1.00 74.69           H  
ATOM   4029  CE1 PHE A 248     169.941 165.765  71.012  1.00 74.69           C  
ATOM   4030  HE1 PHE A 248     169.860 166.803  70.727  1.00 74.69           H  
ATOM   4031  CE2 PHE A 248     169.338 163.933  72.500  1.00 74.69           C  
ATOM   4032  HE2 PHE A 248     168.796 163.565  73.359  1.00 74.69           H  
ATOM   4033  CZ  PHE A 248     169.243 165.286  72.136  1.00 74.69           C  
ATOM   4034  HZ  PHE A 248     168.628 165.960  72.713  1.00 74.69           H  
ATOM   4035  N   LYS A 249     172.436 162.357  66.720  1.00 76.00           N  
ATOM   4036  H   LYS A 249     173.026 161.687  67.192  1.00 76.00           H  
ATOM   4037  CA  LYS A 249     172.870 162.899  65.433  1.00 76.00           C  
ATOM   4038  HA  LYS A 249     172.848 163.986  65.498  1.00 76.00           H  
ATOM   4039  C   LYS A 249     171.896 162.529  64.312  1.00 76.00           C  
ATOM   4040  CB  LYS A 249     174.309 162.454  65.146  1.00 76.00           C  
ATOM   4041  HB2 LYS A 249     174.328 161.404  64.856  1.00 76.00           H  
ATOM   4042  HB3 LYS A 249     174.908 162.589  66.046  1.00 76.00           H  
ATOM   4043  O   LYS A 249     171.471 163.409  63.584  1.00 76.00           O  
ATOM   4044  CG  LYS A 249     174.899 163.324  64.034  1.00 76.00           C  
ATOM   4045  HG2 LYS A 249     174.822 164.372  64.323  1.00 76.00           H  
ATOM   4046  HG3 LYS A 249     174.333 163.173  63.114  1.00 76.00           H  
ATOM   4047  CD  LYS A 249     176.368 162.985  63.778  1.00 76.00           C  
ATOM   4048  HD2 LYS A 249     176.445 161.954  63.433  1.00 76.00           H  
ATOM   4049  HD3 LYS A 249     176.941 163.120  64.696  1.00 76.00           H  
ATOM   4050  CE  LYS A 249     176.861 163.946  62.697  1.00 76.00           C  
ATOM   4051  HE2 LYS A 249     176.224 163.829  61.820  1.00 76.00           H  
ATOM   4052  HE3 LYS A 249     176.716 164.968  63.049  1.00 76.00           H  
ATOM   4053  NZ  LYS A 249     178.281 163.712  62.349  1.00 76.00           N  
ATOM   4054  HZ1 LYS A 249     178.389 162.780  61.975  1.00 76.00           H  
ATOM   4055  HZ2 LYS A 249     178.867 163.837  63.163  1.00 76.00           H  
ATOM   4056  HZ3 LYS A 249     178.553 164.375  61.639  1.00 76.00           H  
ATOM   4057  N   SER A 250     171.451 161.273  64.237  1.00 77.17           N  
ATOM   4058  H   SER A 250     171.842 160.585  64.863  1.00 77.17           H  
ATOM   4059  CA  SER A 250     170.480 160.845  63.220  1.00 77.17           C  
ATOM   4060  HA  SER A 250     170.883 161.109  62.241  1.00 77.17           H  
ATOM   4061  C   SER A 250     169.126 161.554  63.345  1.00 77.17           C  
ATOM   4062  CB  SER A 250     170.297 159.325  63.258  1.00 77.17           C  
ATOM   4063  HB2 SER A 250     171.277 158.848  63.271  1.00 77.17           H  
ATOM   4064  HB3 SER A 250     169.779 159.011  62.352  1.00 77.17           H  
ATOM   4065  O   SER A 250     168.508 161.879  62.336  1.00 77.17           O  
ATOM   4066  OG  SER A 250     169.547 158.885  64.378  1.00 77.17           O  
ATOM   4067  HG  SER A 250     169.727 159.447  65.137  1.00 77.17           H  
ATOM   4068  N   LEU A 251     168.680 161.836  64.575  1.00 79.29           N  
ATOM   4069  H   LEU A 251     169.223 161.527  65.368  1.00 79.29           H  
ATOM   4070  CA  LEU A 251     167.460 162.600  64.836  1.00 79.29           C  
ATOM   4071  HA  LEU A 251     166.662 162.224  64.195  1.00 79.29           H  
ATOM   4072  C   LEU A 251     167.638 164.080  64.484  1.00 79.29           C  
ATOM   4073  CB  LEU A 251     167.057 162.438  66.313  1.00 79.29           C  
ATOM   4074  HB2 LEU A 251     167.941 162.591  66.931  1.00 79.29           H  
ATOM   4075  HB3 LEU A 251     166.341 163.218  66.568  1.00 79.29           H  
ATOM   4076  O   LEU A 251     166.730 164.669  63.908  1.00 79.29           O  
ATOM   4077  CG  LEU A 251     166.428 161.076  66.649  1.00 79.29           C  
ATOM   4078  HG  LEU A 251     167.045 160.270  66.248  1.00 79.29           H  
ATOM   4079  CD1 LEU A 251     166.349 160.911  68.168  1.00 79.29           C  
ATOM   4080 HD11 LEU A 251     165.920 159.940  68.411  1.00 79.29           H  
ATOM   4081 HD12 LEU A 251     165.733 161.702  68.599  1.00 79.29           H  
ATOM   4082 HD13 LEU A 251     167.352 160.965  68.592  1.00 79.29           H  
ATOM   4083  CD2 LEU A 251     165.011 160.949  66.082  1.00 79.29           C  
ATOM   4084 HD21 LEU A 251     164.382 161.757  66.456  1.00 79.29           H  
ATOM   4085 HD22 LEU A 251     165.038 160.989  64.994  1.00 79.29           H  
ATOM   4086 HD23 LEU A 251     164.581 159.992  66.378  1.00 79.29           H  
ATOM   4087  N   SER A 252     168.800 164.663  64.794  1.00 81.27           N  
ATOM   4088  H   SER A 252     169.491 164.121  65.293  1.00 81.27           H  
ATOM   4089  CA  SER A 252     169.157 166.030  64.398  1.00 81.27           C  
ATOM   4090  HA  SER A 252     168.417 166.725  64.796  1.00 81.27           H  
ATOM   4091  C   SER A 252     169.177 166.179  62.878  1.00 81.27           C  
ATOM   4092  CB  SER A 252     170.526 166.393  64.980  1.00 81.27           C  
ATOM   4093  HB2 SER A 252     170.486 166.303  66.066  1.00 81.27           H  
ATOM   4094  HB3 SER A 252     171.286 165.710  64.601  1.00 81.27           H  
ATOM   4095  O   SER A 252     168.517 167.067  62.347  1.00 81.27           O  
ATOM   4096  OG  SER A 252     170.896 167.714  64.646  1.00 81.27           O  
ATOM   4097  HG  SER A 252     171.042 167.785  63.700  1.00 81.27           H  
ATOM   4098  N   ASP A 253     169.863 165.274  62.179  1.00 81.55           N  
ATOM   4099  H   ASP A 253     170.441 164.612  62.678  1.00 81.55           H  
ATOM   4100  CA  ASP A 253     169.971 165.277  60.719  1.00 81.55           C  
ATOM   4101  HA  ASP A 253     170.379 166.235  60.394  1.00 81.55           H  
ATOM   4102  C   ASP A 253     168.584 165.098  60.068  1.00 81.55           C  
ATOM   4103  CB  ASP A 253     170.933 164.154  60.270  1.00 81.55           C  
ATOM   4104  HB2 ASP A 253     170.930 164.120  59.181  1.00 81.55           H  
ATOM   4105  HB3 ASP A 253     170.541 163.201  60.628  1.00 81.55           H  
ATOM   4106  O   ASP A 253     168.245 165.770  59.091  1.00 81.55           O  
ATOM   4107  CG  ASP A 253     172.401 164.285  60.732  1.00 81.55           C  
ATOM   4108  OD1 ASP A 253     172.824 165.377  61.166  1.00 81.55           O  
ATOM   4109  OD2 ASP A 253     173.129 163.264  60.647  1.00 81.55           O  
ATOM   4110  N   ALA A 254     167.734 164.233  60.639  1.00 76.58           N  
ATOM   4111  H   ALA A 254     168.065 163.674  61.412  1.00 76.58           H  
ATOM   4112  CA  ALA A 254     166.354 164.059  60.186  1.00 76.58           C  
ATOM   4113  HA  ALA A 254     166.366 163.889  59.108  1.00 76.58           H  
ATOM   4114  C   ALA A 254     165.485 165.303  60.441  1.00 76.58           C  
ATOM   4115  CB  ALA A 254     165.762 162.817  60.863  1.00 76.58           C  
ATOM   4116  HB1 ALA A 254     164.742 162.661  60.510  1.00 76.58           H  
ATOM   4117  HB2 ALA A 254     166.362 161.941  60.616  1.00 76.58           H  
ATOM   4118  HB3 ALA A 254     165.750 162.950  61.945  1.00 76.58           H  
ATOM   4119  O   ALA A 254     164.673 165.668  59.588  1.00 76.58           O  
ATOM   4120  N   ALA A 255     165.649 165.971  61.586  1.00 76.00           N  
ATOM   4121  H   ALA A 255     166.326 165.626  62.254  1.00 76.00           H  
ATOM   4122  CA  ALA A 255     164.930 167.196  61.917  1.00 76.00           C  
ATOM   4123  HA  ALA A 255     163.864 167.026  61.754  1.00 76.00           H  
ATOM   4124  C   ALA A 255     165.343 168.368  61.012  1.00 76.00           C  
ATOM   4125  CB  ALA A 255     165.142 167.518  63.400  1.00 76.00           C  
ATOM   4126  HB1 ALA A 255     164.585 168.417  63.662  1.00 76.00           H  
ATOM   4127  HB2 ALA A 255     166.200 167.686  63.598  1.00 76.00           H  
ATOM   4128  HB3 ALA A 255     164.790 166.688  64.013  1.00 76.00           H  
ATOM   4129  O   ALA A 255     164.473 169.093  60.527  1.00 76.00           O  
ATOM   4130  N   GLU A 256     166.637 168.523  60.717  1.00 77.41           N  
ATOM   4131  H   GLU A 256     167.315 167.929  61.172  1.00 77.41           H  
ATOM   4132  CA  GLU A 256     167.134 169.506  59.745  1.00 77.41           C  
ATOM   4133  HA  GLU A 256     166.785 170.498  60.026  1.00 77.41           H  
ATOM   4134  C   GLU A 256     166.597 169.234  58.337  1.00 77.41           C  
ATOM   4135  CB  GLU A 256     168.670 169.518  59.707  1.00 77.41           C  
ATOM   4136  HB2 GLU A 256     168.990 169.826  58.711  1.00 77.41           H  
ATOM   4137  HB3 GLU A 256     169.055 168.516  59.896  1.00 77.41           H  
ATOM   4138  O   GLU A 256     166.116 170.156  57.676  1.00 77.41           O  
ATOM   4139  CG  GLU A 256     169.255 170.518  60.712  1.00 77.41           C  
ATOM   4140  HG2 GLU A 256     168.991 170.199  61.720  1.00 77.41           H  
ATOM   4141  HG3 GLU A 256     168.796 171.491  60.537  1.00 77.41           H  
ATOM   4142  CD  GLU A 256     170.783 170.659  60.600  1.00 77.41           C  
ATOM   4143  OE1 GLU A 256     171.306 171.641  61.174  1.00 77.41           O  
ATOM   4144  OE2 GLU A 256     171.419 169.812  59.935  1.00 77.41           O  
ATOM   4145  N   ALA A 257     166.596 167.975  57.891  1.00 75.62           N  
ATOM   4146  H   ALA A 257     167.052 167.262  58.442  1.00 75.62           H  
ATOM   4147  CA  ALA A 257     166.016 167.610  56.600  1.00 75.62           C  
ATOM   4148  HA  ALA A 257     166.514 168.189  55.823  1.00 75.62           H  
ATOM   4149  C   ALA A 257     164.513 167.941  56.529  1.00 75.62           C  
ATOM   4150  CB  ALA A 257     166.287 166.123  56.348  1.00 75.62           C  
ATOM   4151  HB1 ALA A 257     165.898 165.841  55.369  1.00 75.62           H  
ATOM   4152  HB2 ALA A 257     165.804 165.518  57.115  1.00 75.62           H  
ATOM   4153  HB3 ALA A 257     167.360 165.937  56.373  1.00 75.62           H  
ATOM   4154  O   ALA A 257     164.029 168.419  55.501  1.00 75.62           O  
ATOM   4155  N   TYR A 258     163.774 167.737  57.625  1.00 74.98           N  
ATOM   4156  H   TYR A 258     164.218 167.316  58.430  1.00 74.98           H  
ATOM   4157  CA  TYR A 258     162.349 168.066  57.696  1.00 74.98           C  
ATOM   4158  HA  TYR A 258     161.870 167.662  56.805  1.00 74.98           H  
ATOM   4159  C   TYR A 258     162.094 169.581  57.706  1.00 74.98           C  
ATOM   4160  CB  TYR A 258     161.721 167.387  58.923  1.00 74.98           C  
ATOM   4161  HB2 TYR A 258     162.287 166.488  59.168  1.00 74.98           H  
ATOM   4162  HB3 TYR A 258     161.785 168.047  59.788  1.00 74.98           H  
ATOM   4163  O   TYR A 258     161.182 170.059  57.033  1.00 74.98           O  
ATOM   4164  CG  TYR A 258     160.285 166.969  58.693  1.00 74.98           C  
ATOM   4165  CD1 TYR A 258     159.231 167.885  58.874  1.00 74.98           C  
ATOM   4166  HD1 TYR A 258     159.451 168.898  59.177  1.00 74.98           H  
ATOM   4167  CD2 TYR A 258     160.013 165.658  58.259  1.00 74.98           C  
ATOM   4168  HD2 TYR A 258     160.825 164.960  58.116  1.00 74.98           H  
ATOM   4169  CE1 TYR A 258     157.901 167.487  58.626  1.00 74.98           C  
ATOM   4170  HE1 TYR A 258     157.094 168.193  58.749  1.00 74.98           H  
ATOM   4171  CE2 TYR A 258     158.688 165.254  58.015  1.00 74.98           C  
ATOM   4172  HE2 TYR A 258     158.469 164.249  57.687  1.00 74.98           H  
ATOM   4173  OH  TYR A 258     156.356 165.775  57.943  1.00 74.98           O  
ATOM   4174  HH  TYR A 258     155.729 166.495  58.044  1.00 74.98           H  
ATOM   4175  CZ  TYR A 258     157.631 166.169  58.196  1.00 74.98           C  
ATOM   4176  N   MET A 259     162.914 170.347  58.434  1.00 72.15           N  
ATOM   4177  H   MET A 259     163.632 169.892  58.979  1.00 72.15           H  
ATOM   4178  CA  MET A 259     162.853 171.813  58.458  1.00 72.15           C  
ATOM   4179  HA  MET A 259     161.849 172.132  58.738  1.00 72.15           H  
ATOM   4180  C   MET A 259     163.142 172.406  57.078  1.00 72.15           C  
ATOM   4181  CB  MET A 259     163.850 172.355  59.495  1.00 72.15           C  
ATOM   4182  HB2 MET A 259     164.050 173.407  59.294  1.00 72.15           H  
ATOM   4183  HB3 MET A 259     164.791 171.814  59.406  1.00 72.15           H  
ATOM   4184  O   MET A 259     162.377 173.246  56.608  1.00 72.15           O  
ATOM   4185  CG  MET A 259     163.321 172.213  60.928  1.00 72.15           C  
ATOM   4186  HG2 MET A 259     162.816 171.252  61.027  1.00 72.15           H  
ATOM   4187  HG3 MET A 259     164.175 172.202  61.605  1.00 72.15           H  
ATOM   4188  SD  MET A 259     162.193 173.534  61.466  1.00 72.15           S  
ATOM   4189  CE  MET A 259     163.405 174.858  61.751  1.00 72.15           C  
ATOM   4190  HE1 MET A 259     162.899 175.742  62.136  1.00 72.15           H  
ATOM   4191  HE2 MET A 259     164.151 174.527  62.472  1.00 72.15           H  
ATOM   4192  HE3 MET A 259     163.899 175.118  60.814  1.00 72.15           H  
ATOM   4193  N   LYS A 260     164.172 171.905  56.388  1.00 71.55           N  
ATOM   4194  H   LYS A 260     164.772 171.235  56.844  1.00 71.55           H  
ATOM   4195  CA  LYS A 260     164.541 172.379  55.050  1.00 71.55           C  
ATOM   4196  HA  LYS A 260     164.669 173.461  55.096  1.00 71.55           H  
ATOM   4197  C   LYS A 260     163.443 172.119  54.018  1.00 71.55           C  
ATOM   4198  CB  LYS A 260     165.873 171.731  54.660  1.00 71.55           C  
ATOM   4199  HB2 LYS A 260     166.550 171.780  55.513  1.00 71.55           H  
ATOM   4200  HB3 LYS A 260     165.717 170.685  54.399  1.00 71.55           H  
ATOM   4201  O   LYS A 260     163.124 172.992  53.218  1.00 71.55           O  
ATOM   4202  CG  LYS A 260     166.514 172.483  53.495  1.00 71.55           C  
ATOM   4203  HG2 LYS A 260     166.620 173.534  53.763  1.00 71.55           H  
ATOM   4204  HG3 LYS A 260     165.882 172.404  52.611  1.00 71.55           H  
ATOM   4205  CD  LYS A 260     167.893 171.901  53.186  1.00 71.55           C  
ATOM   4206  HD2 LYS A 260     168.513 171.939  54.083  1.00 71.55           H  
ATOM   4207  HD3 LYS A 260     167.782 170.869  52.857  1.00 71.55           H  
ATOM   4208  CE  LYS A 260     168.522 172.745  52.081  1.00 71.55           C  
ATOM   4209  HE2 LYS A 260     167.857 172.735  51.218  1.00 71.55           H  
ATOM   4210  HE3 LYS A 260     168.590 173.776  52.426  1.00 71.55           H  
ATOM   4211  NZ  LYS A 260     169.860 172.229  51.713  1.00 71.55           N  
ATOM   4212  HZ1 LYS A 260     169.771 171.286  51.366  1.00 71.55           H  
ATOM   4213  HZ2 LYS A 260     170.252 172.809  50.984  1.00 71.55           H  
ATOM   4214  HZ3 LYS A 260     170.467 172.239  52.521  1.00 71.55           H  
ATOM   4215  N   LYS A 261     162.793 170.953  54.085  1.00 67.98           N  
ATOM   4216  H   LYS A 261     163.120 170.264  54.747  1.00 67.98           H  
ATOM   4217  CA  LYS A 261     161.667 170.636  53.196  1.00 67.98           C  
ATOM   4218  HA  LYS A 261     161.978 170.856  52.175  1.00 67.98           H  
ATOM   4219  C   LYS A 261     160.442 171.521  53.458  1.00 67.98           C  
ATOM   4220  CB  LYS A 261     161.350 169.142  53.312  1.00 67.98           C  
ATOM   4221  HB2 LYS A 261     160.800 168.946  54.232  1.00 67.98           H  
ATOM   4222  HB3 LYS A 261     162.286 168.581  53.335  1.00 67.98           H  
ATOM   4223  O   LYS A 261     159.718 171.849  52.528  1.00 67.98           O  
ATOM   4224  CG  LYS A 261     160.543 168.681  52.096  1.00 67.98           C  
ATOM   4225  HG2 LYS A 261     159.582 169.196  52.077  1.00 67.98           H  
ATOM   4226  HG3 LYS A 261     161.093 168.926  51.188  1.00 67.98           H  
ATOM   4227  CD  LYS A 261     160.296 167.173  52.139  1.00 67.98           C  
ATOM   4228  HD2 LYS A 261     159.702 166.933  53.021  1.00 67.98           H  
ATOM   4229  HD3 LYS A 261     161.250 166.648  52.180  1.00 67.98           H  
ATOM   4230  CE  LYS A 261     159.540 166.796  50.866  1.00 67.98           C  
ATOM   4231  HE2 LYS A 261     160.160 167.045  50.005  1.00 67.98           H  
ATOM   4232  HE3 LYS A 261     158.643 167.414  50.806  1.00 67.98           H  
ATOM   4233  NZ  LYS A 261     159.172 165.362  50.856  1.00 67.98           N  
ATOM   4234  HZ1 LYS A 261     160.000 164.788  50.896  1.00 67.98           H  
ATOM   4235  HZ2 LYS A 261     158.575 165.166  51.648  1.00 67.98           H  
ATOM   4236  HZ3 LYS A 261     158.656 165.161  50.011  1.00 67.98           H  
ATOM   4237  N   LYS A 262     160.216 171.934  54.709  1.00 63.28           N  
ATOM   4238  H   LYS A 262     160.852 171.628  55.431  1.00 63.28           H  
ATOM   4239  CA  LYS A 262     159.114 172.839  55.067  1.00 63.28           C  
ATOM   4240  HA  LYS A 262     158.227 172.520  54.519  1.00 63.28           H  
ATOM   4241  C   LYS A 262     159.366 174.290  54.637  1.00 63.28           C  
ATOM   4242  CB  LYS A 262     158.847 172.719  56.570  1.00 63.28           C  
ATOM   4243  HB2 LYS A 262     159.673 173.166  57.122  1.00 63.28           H  
ATOM   4244  HB3 LYS A 262     158.787 171.661  56.830  1.00 63.28           H  
ATOM   4245  O   LYS A 262     158.401 175.012  54.408  1.00 63.28           O  
ATOM   4246  CG  LYS A 262     157.529 173.397  56.966  1.00 63.28           C  
ATOM   4247  HG2 LYS A 262     156.713 172.973  56.381  1.00 63.28           H  
ATOM   4248  HG3 LYS A 262     157.590 174.469  56.775  1.00 63.28           H  
ATOM   4249  CD  LYS A 262     157.255 173.186  58.453  1.00 63.28           C  
ATOM   4250  HD2 LYS A 262     158.072 173.621  59.029  1.00 63.28           H  
ATOM   4251  HD3 LYS A 262     157.202 172.116  58.656  1.00 63.28           H  
ATOM   4252  CE  LYS A 262     155.933 173.856  58.824  1.00 63.28           C  
ATOM   4253  HE2 LYS A 262     156.002 174.914  58.569  1.00 63.28           H  
ATOM   4254  HE3 LYS A 262     155.142 173.415  58.217  1.00 63.28           H  
ATOM   4255  NZ  LYS A 262     155.646 173.679  60.267  1.00 63.28           N  
ATOM   4256  HZ1 LYS A 262     154.770 174.115  60.515  1.00 63.28           H  
ATOM   4257  HZ2 LYS A 262     156.391 174.082  60.817  1.00 63.28           H  
ATOM   4258  HZ3 LYS A 262     155.595 172.694  60.484  1.00 63.28           H  
ATOM   4259  N   GLU A 263     160.622 174.722  54.546  1.00 56.98           N  
ATOM   4260  H   GLU A 263     161.380 174.113  54.822  1.00 56.98           H  
ATOM   4261  CA  GLU A 263     160.961 176.030  53.970  1.00 56.98           C  
ATOM   4262  HA  GLU A 263     160.242 176.772  54.317  1.00 56.98           H  
ATOM   4263  C   GLU A 263     160.837 176.045  52.443  1.00 56.98           C  
ATOM   4264  CB  GLU A 263     162.357 176.485  54.421  1.00 56.98           C  
ATOM   4265  HB2 GLU A 263     162.707 177.269  53.749  1.00 56.98           H  
ATOM   4266  HB3 GLU A 263     163.053 175.647  54.372  1.00 56.98           H  
ATOM   4267  O   GLU A 263     160.416 177.059  51.905  1.00 56.98           O  
ATOM   4268  CG  GLU A 263     162.312 177.064  55.843  1.00 56.98           C  
ATOM   4269  HG2 GLU A 263     161.993 176.284  56.534  1.00 56.98           H  
ATOM   4270  HG3 GLU A 263     161.564 177.856  55.871  1.00 56.98           H  
ATOM   4271  CD  GLU A 263     163.661 177.631  56.318  1.00 56.98           C  
ATOM   4272  OE1 GLU A 263     163.617 178.497  57.225  1.00 56.98           O  
ATOM   4273  OE2 GLU A 263     164.716 177.175  55.823  1.00 56.98           O  
ATOM   4274  N   GLU A 264     161.111 174.940  51.742  1.00 56.35           N  
ATOM   4275  H   GLU A 264     161.537 174.152  52.211  1.00 56.35           H  
ATOM   4276  CA  GLU A 264     160.940 174.874  50.277  1.00 56.35           C  
ATOM   4277  HA  GLU A 264     161.312 175.802  49.844  1.00 56.35           H  
ATOM   4278  C   GLU A 264     159.468 174.780  49.818  1.00 56.35           C  
ATOM   4279  CB  GLU A 264     161.781 173.718  49.702  1.00 56.35           C  
ATOM   4280  HB2 GLU A 264     161.603 172.817  50.290  1.00 56.35           H  
ATOM   4281  HB3 GLU A 264     161.463 173.525  48.676  1.00 56.35           H  
ATOM   4282  O   GLU A 264     159.173 175.069  48.661  1.00 56.35           O  
ATOM   4283  CG  GLU A 264     163.287 174.042  49.677  1.00 56.35           C  
ATOM   4284  HG2 GLU A 264     163.614 174.276  50.691  1.00 56.35           H  
ATOM   4285  HG3 GLU A 264     163.441 174.932  49.067  1.00 56.35           H  
ATOM   4286  CD  GLU A 264     164.173 172.902  49.129  1.00 56.35           C  
ATOM   4287  OE1 GLU A 264     165.410 173.114  49.045  1.00 56.35           O  
ATOM   4288  OE2 GLU A 264     163.651 171.802  48.832  1.00 56.35           O  
ATOM   4289  N   GLU A 265     158.529 174.411  50.698  1.00 53.21           N  
ATOM   4290  H   GLU A 265     158.834 174.143  51.623  1.00 53.21           H  
ATOM   4291  CA  GLU A 265     157.081 174.413  50.401  1.00 53.21           C  
ATOM   4292  HA  GLU A 265     156.953 174.320  49.322  1.00 53.21           H  
ATOM   4293  C   GLU A 265     156.362 175.735  50.754  1.00 53.21           C  
ATOM   4294  CB  GLU A 265     156.394 173.189  51.048  1.00 53.21           C  
ATOM   4295  HB2 GLU A 265     155.336 173.401  51.197  1.00 53.21           H  
ATOM   4296  HB3 GLU A 265     156.837 172.997  52.024  1.00 53.21           H  
ATOM   4297  O   GLU A 265     155.142 175.826  50.586  1.00 53.21           O  
ATOM   4298  CG  GLU A 265     156.482 171.926  50.170  1.00 53.21           C  
ATOM   4299  HG2 GLU A 265     157.532 171.660  50.044  1.00 53.21           H  
ATOM   4300  HG3 GLU A 265     156.074 172.158  49.187  1.00 53.21           H  
ATOM   4301  CD  GLU A 265     155.723 170.712  50.748  1.00 53.21           C  
ATOM   4302  OE1 GLU A 265     155.583 169.706  50.008  1.00 53.21           O  
ATOM   4303  OE2 GLU A 265     155.314 170.743  51.934  1.00 53.21           O  
ATOM   4304  N   LYS A 266     157.076 176.765  51.230  1.00 46.81           N  
ATOM   4305  H   LYS A 266     158.083 176.691  51.204  1.00 46.81           H  
ATOM   4306  CA  LYS A 266     156.532 178.112  51.484  1.00 46.81           C  
ATOM   4307  HA  LYS A 266     155.451 178.107  51.352  1.00 46.81           H  
ATOM   4308  C   LYS A 266     157.023 179.131  50.465  1.00 46.81           C  
ATOM   4309  CB  LYS A 266     156.892 178.581  52.897  1.00 46.81           C  
ATOM   4310  HB2 LYS A 266     157.796 178.076  53.240  1.00 46.81           H  
ATOM   4311  HB3 LYS A 266     157.108 179.650  52.855  1.00 46.81           H  
ATOM   4312  O   LYS A 266     156.187 179.984  50.095  1.00 46.81           O  
ATOM   4313  CG  LYS A 266     155.741 178.357  53.879  1.00 46.81           C  
ATOM   4314  HG2 LYS A 266     154.829 178.788  53.470  1.00 46.81           H  
ATOM   4315  HG3 LYS A 266     155.599 177.287  54.044  1.00 46.81           H  
ATOM   4316  CD  LYS A 266     156.091 179.059  55.188  1.00 46.81           C  
ATOM   4317  HD2 LYS A 266     156.968 178.581  55.625  1.00 46.81           H  
ATOM   4318  HD3 LYS A 266     156.329 180.101  54.971  1.00 46.81           H  
ATOM   4319  CE  LYS A 266     154.913 179.003  56.155  1.00 46.81           C  
ATOM   4320  HE2 LYS A 266     154.026 179.358  55.631  1.00 46.81           H  
ATOM   4321  HE3 LYS A 266     154.749 177.964  56.441  1.00 46.81           H  
ATOM   4322  NZ  LYS A 266     155.196 179.853  57.334  1.00 46.81           N  
ATOM   4323  HZ1 LYS A 266     155.343 180.802  57.023  1.00 46.81           H  
ATOM   4324  HZ2 LYS A 266     154.427 179.835  57.990  1.00 46.81           H  
ATOM   4325  HZ3 LYS A 266     156.050 179.547  57.780  1.00 46.81           H  
ATOM   4326  OXT LYS A 266     158.234 179.111  50.187  1.00 46.81           O  
ATOM   4327  N   MET B   1     272.017 134.342 204.596  1.00 60.44           N  
ATOM   4328  H   MET B   1     271.881 133.358 204.411  1.00 60.44           H  
ATOM   4329  H2  MET B   1     271.323 134.636 205.268  1.00 60.44           H  
ATOM   4330  H3  MET B   1     272.930 134.488 205.003  1.00 60.44           H  
ATOM   4331  CA  MET B   1     271.865 135.130 203.349  1.00 60.44           C  
ATOM   4332  HA  MET B   1     270.860 134.959 202.965  1.00 60.44           H  
ATOM   4333  C   MET B   1     272.787 134.665 202.218  1.00 60.44           C  
ATOM   4334  CB  MET B   1     271.975 136.638 203.590  1.00 60.44           C  
ATOM   4335  HB2 MET B   1     272.064 137.141 202.627  1.00 60.44           H  
ATOM   4336  HB3 MET B   1     272.862 136.865 204.182  1.00 60.44           H  
ATOM   4337  O   MET B   1     272.288 134.550 201.111  1.00 60.44           O  
ATOM   4338  CG  MET B   1     270.723 137.174 204.291  1.00 60.44           C  
ATOM   4339  HG2 MET B   1     270.683 136.777 205.305  1.00 60.44           H  
ATOM   4340  HG3 MET B   1     269.834 136.846 203.752  1.00 60.44           H  
ATOM   4341  SD  MET B   1     270.702 138.978 204.364  1.00 60.44           S  
ATOM   4342  CE  MET B   1     270.063 139.249 206.039  1.00 60.44           C  
ATOM   4343  HE1 MET B   1     269.082 138.787 206.142  1.00 60.44           H  
ATOM   4344  HE2 MET B   1     269.971 140.321 206.220  1.00 60.44           H  
ATOM   4345  HE3 MET B   1     270.749 138.825 206.772  1.00 60.44           H  
ATOM   4346  N   MET B   2     274.062 134.319 202.461  1.00 68.76           N  
ATOM   4347  H   MET B   2     274.490 134.523 203.354  1.00 68.76           H  
ATOM   4348  CA  MET B   2     274.992 133.874 201.396  1.00 68.76           C  
ATOM   4349  HA  MET B   2     275.066 134.666 200.650  1.00 68.76           H  
ATOM   4350  C   MET B   2     274.566 132.610 200.619  1.00 68.76           C  
ATOM   4351  CB  MET B   2     276.393 133.656 201.992  1.00 68.76           C  
ATOM   4352  HB2 MET B   2     276.948 132.963 201.359  1.00 68.76           H  
ATOM   4353  HB3 MET B   2     276.318 133.216 202.986  1.00 68.76           H  
ATOM   4354  O   MET B   2     274.781 132.530 199.414  1.00 68.76           O  
ATOM   4355  CG  MET B   2     277.203 134.953 202.055  1.00 68.76           C  
ATOM   4356  HG2 MET B   2     276.671 135.700 202.644  1.00 68.76           H  
ATOM   4357  HG3 MET B   2     277.320 135.332 201.039  1.00 68.76           H  
ATOM   4358  SD  MET B   2     278.845 134.702 202.773  1.00 68.76           S  
ATOM   4359  CE  MET B   2     279.823 135.859 201.776  1.00 68.76           C  
ATOM   4360  HE1 MET B   2     280.863 135.833 202.104  1.00 68.76           H  
ATOM   4361  HE2 MET B   2     279.437 136.872 201.898  1.00 68.76           H  
ATOM   4362  HE3 MET B   2     279.774 135.574 200.725  1.00 68.76           H  
ATOM   4363  N   PHE B   3     273.920 131.629 201.263  1.00 73.04           N  
ATOM   4364  H   PHE B   3     273.879 131.639 202.272  1.00 73.04           H  
ATOM   4365  CA  PHE B   3     273.420 130.443 200.547  1.00 73.04           C  
ATOM   4366  HA  PHE B   3     274.223 130.038 199.932  1.00 73.04           H  
ATOM   4367  C   PHE B   3     272.267 130.769 199.586  1.00 73.04           C  
ATOM   4368  CB  PHE B   3     273.002 129.363 201.553  1.00 73.04           C  
ATOM   4369  HB2 PHE B   3     272.431 128.599 201.025  1.00 73.04           H  
ATOM   4370  HB3 PHE B   3     272.346 129.794 202.309  1.00 73.04           H  
ATOM   4371  O   PHE B   3     272.193 130.202 198.500  1.00 73.04           O  
ATOM   4372  CG  PHE B   3     274.179 128.675 202.214  1.00 73.04           C  
ATOM   4373  CD1 PHE B   3     274.931 127.738 201.480  1.00 73.04           C  
ATOM   4374  HD1 PHE B   3     274.660 127.499 200.463  1.00 73.04           H  
ATOM   4375  CD2 PHE B   3     274.527 128.962 203.547  1.00 73.04           C  
ATOM   4376  HD2 PHE B   3     273.942 129.657 204.130  1.00 73.04           H  
ATOM   4377  CE1 PHE B   3     276.031 127.095 202.074  1.00 73.04           C  
ATOM   4378  HE1 PHE B   3     276.602 126.368 201.515  1.00 73.04           H  
ATOM   4379  CE2 PHE B   3     275.630 128.319 204.140  1.00 73.04           C  
ATOM   4380  HE2 PHE B   3     275.895 128.525 205.166  1.00 73.04           H  
ATOM   4381  CZ  PHE B   3     276.381 127.388 203.403  1.00 73.04           C  
ATOM   4382  HZ  PHE B   3     277.220 126.886 203.862  1.00 73.04           H  
ATOM   4383  N   ALA B   4     271.402 131.718 199.957  1.00 74.86           N  
ATOM   4384  H   ALA B   4     271.576 132.231 200.811  1.00 74.86           H  
ATOM   4385  CA  ALA B   4     270.275 132.131 199.126  1.00 74.86           C  
ATOM   4386  HA  ALA B   4     269.752 131.242 198.775  1.00 74.86           H  
ATOM   4387  C   ALA B   4     270.743 132.902 197.881  1.00 74.86           C  
ATOM   4388  CB  ALA B   4     269.304 132.953 199.982  1.00 74.86           C  
ATOM   4389  HB1 ALA B   4     268.435 133.219 199.381  1.00 74.86           H  
ATOM   4390  HB2 ALA B   4     269.784 133.869 200.329  1.00 74.86           H  
ATOM   4391  HB3 ALA B   4     268.969 132.363 200.836  1.00 74.86           H  
ATOM   4392  O   ALA B   4     270.224 132.674 196.791  1.00 74.86           O  
ATOM   4393  N   THR B   5     271.764 133.760 198.013  1.00 78.91           N  
ATOM   4394  H   THR B   5     272.173 133.926 198.922  1.00 78.91           H  
ATOM   4395  CA  THR B   5     272.342 134.475 196.864  1.00 78.91           C  
ATOM   4396  HA  THR B   5     271.530 134.934 196.299  1.00 78.91           H  
ATOM   4397  C   THR B   5     273.045 133.526 195.900  1.00 78.91           C  
ATOM   4398  CB  THR B   5     273.297 135.596 197.302  1.00 78.91           C  
ATOM   4399  HB  THR B   5     273.854 135.957 196.436  1.00 78.91           H  
ATOM   4400  O   THR B   5     272.857 133.649 194.693  1.00 78.91           O  
ATOM   4401  CG2 THR B   5     272.526 136.769 197.901  1.00 78.91           C  
ATOM   4402 HG21 THR B   5     271.836 137.172 197.160  1.00 78.91          HG  
ATOM   4403 HG22 THR B   5     273.225 137.555 198.188  1.00 78.91          HG  
ATOM   4404 HG23 THR B   5     271.967 136.447 198.779  1.00 78.91          HG  
ATOM   4405  OG1 THR B   5     274.201 135.158 198.292  1.00 78.91           O  
ATOM   4406  HG1 THR B   5     275.009 134.879 197.853  1.00 78.91           H  
ATOM   4407  N   ASN B   6     273.781 132.529 196.402  1.00 82.79           N  
ATOM   4408  H   ASN B   6     273.950 132.498 197.398  1.00 82.79           H  
ATOM   4409  CA  ASN B   6     274.435 131.541 195.541  1.00 82.79           C  
ATOM   4410  HA  ASN B   6     275.033 132.065 194.795  1.00 82.79           H  
ATOM   4411  C   ASN B   6     273.418 130.699 194.759  1.00 82.79           C  
ATOM   4412  CB  ASN B   6     275.373 130.665 196.386  1.00 82.79           C  
ATOM   4413  HB2 ASN B   6     275.716 129.827 195.780  1.00 82.79           H  
ATOM   4414  HB3 ASN B   6     274.832 130.269 197.246  1.00 82.79           H  
ATOM   4415  O   ASN B   6     273.604 130.495 193.564  1.00 82.79           O  
ATOM   4416  CG  ASN B   6     276.603 131.414 196.869  1.00 82.79           C  
ATOM   4417  ND2 ASN B   6     277.379 130.814 197.741  1.00 82.79           N  
ATOM   4418 HD21 ASN B   6     278.210 131.321 198.007  1.00 82.79          HD  
ATOM   4419 HD22 ASN B   6     277.179 129.876 198.056  1.00 82.79          HD  
ATOM   4420  OD1 ASN B   6     276.895 132.530 196.477  1.00 82.79           O  
ATOM   4421  N   PHE B   7     272.323 130.272 195.397  1.00 87.36           N  
ATOM   4422  H   PHE B   7     272.229 130.451 196.387  1.00 87.36           H  
ATOM   4423  CA  PHE B   7     271.261 129.517 194.725  1.00 87.36           C  
ATOM   4424  HA  PHE B   7     271.713 128.664 194.219  1.00 87.36           H  
ATOM   4425  C   PHE B   7     270.535 130.348 193.653  1.00 87.36           C  
ATOM   4426  CB  PHE B   7     270.280 128.989 195.777  1.00 87.36           C  
ATOM   4427  HB2 PHE B   7     270.846 128.581 196.615  1.00 87.36           H  
ATOM   4428  HB3 PHE B   7     269.676 129.811 196.158  1.00 87.36           H  
ATOM   4429  O   PHE B   7     270.146 129.836 192.606  1.00 87.36           O  
ATOM   4430  CG  PHE B   7     269.379 127.892 195.248  1.00 87.36           C  
ATOM   4431  CD2 PHE B   7     268.093 128.191 194.757  1.00 87.36           C  
ATOM   4432  HD2 PHE B   7     267.736 129.210 194.758  1.00 87.36           H  
ATOM   4433  CD1 PHE B   7     269.843 126.563 195.227  1.00 87.36           C  
ATOM   4434  HD1 PHE B   7     270.829 126.328 195.597  1.00 87.36           H  
ATOM   4435  CE2 PHE B   7     267.276 127.163 194.253  1.00 87.36           C  
ATOM   4436  HE2 PHE B   7     266.291 127.392 193.874  1.00 87.36           H  
ATOM   4437  CE1 PHE B   7     269.025 125.537 194.722  1.00 87.36           C  
ATOM   4438  HE1 PHE B   7     269.382 124.518 194.706  1.00 87.36           H  
ATOM   4439  CZ  PHE B   7     267.742 125.837 194.237  1.00 87.36           C  
ATOM   4440  HZ  PHE B   7     267.113 125.049 193.848  1.00 87.36           H  
ATOM   4441  N   PHE B   8     270.381 131.653 193.887  1.00 87.66           N  
ATOM   4442  H   PHE B   8     270.666 132.025 194.781  1.00 87.66           H  
ATOM   4443  CA  PHE B   8     269.793 132.562 192.908  1.00 87.66           C  
ATOM   4444  HA  PHE B   8     268.851 132.137 192.561  1.00 87.66           H  
ATOM   4445  C   PHE B   8     270.691 132.739 191.676  1.00 87.66           C  
ATOM   4446  CB  PHE B   8     269.496 133.893 193.605  1.00 87.66           C  
ATOM   4447  HB2 PHE B   8     270.432 134.365 193.902  1.00 87.66           H  
ATOM   4448  HB3 PHE B   8     268.926 133.693 194.512  1.00 87.66           H  
ATOM   4449  O   PHE B   8     270.218 132.634 190.545  1.00 87.66           O  
ATOM   4450  CG  PHE B   8     268.693 134.853 192.758  1.00 87.66           C  
ATOM   4451  CD2 PHE B   8     269.297 136.005 192.220  1.00 87.66           C  
ATOM   4452  HD2 PHE B   8     270.345 136.200 192.391  1.00 87.66           H  
ATOM   4453  CD1 PHE B   8     267.328 134.602 192.524  1.00 87.66           C  
ATOM   4454  HD1 PHE B   8     266.861 133.720 192.935  1.00 87.66           H  
ATOM   4455  CE2 PHE B   8     268.529 136.914 191.474  1.00 87.66           C  
ATOM   4456  HE2 PHE B   8     268.988 137.804 191.070  1.00 87.66           H  
ATOM   4457  CE1 PHE B   8     266.568 135.499 191.755  1.00 87.66           C  
ATOM   4458  HE1 PHE B   8     265.522 135.303 191.570  1.00 87.66           H  
ATOM   4459  CZ  PHE B   8     267.168 136.657 191.232  1.00 87.66           C  
ATOM   4460  HZ  PHE B   8     266.583 137.350 190.644  1.00 87.66           H  
ATOM   4461  N   VAL B   9     272.000 132.929 191.879  1.00 88.14           N  
ATOM   4462  H   VAL B   9     272.332 133.000 192.830  1.00 88.14           H  
ATOM   4463  CA  VAL B   9     272.972 133.066 190.781  1.00 88.14           C  
ATOM   4464  HA  VAL B   9     272.617 133.838 190.099  1.00 88.14           H  
ATOM   4465  C   VAL B   9     273.077 131.775 189.967  1.00 88.14           C  
ATOM   4466  CB  VAL B   9     274.351 133.502 191.317  1.00 88.14           C  
ATOM   4467  HB  VAL B   9     274.673 132.804 192.090  1.00 88.14           H  
ATOM   4468  O   VAL B   9     273.045 131.829 188.738  1.00 88.14           O  
ATOM   4469  CG1 VAL B   9     275.419 133.541 190.215  1.00 88.14           C  
ATOM   4470 HG11 VAL B   9     275.620 132.534 189.850  1.00 88.14          HG  
ATOM   4471 HG12 VAL B   9     276.350 133.944 190.614  1.00 88.14          HG  
ATOM   4472 HG13 VAL B   9     275.083 134.165 189.386  1.00 88.14          HG  
ATOM   4473  CG2 VAL B   9     274.283 134.911 191.920  1.00 88.14           C  
ATOM   4474 HG21 VAL B   9     273.515 134.970 192.691  1.00 88.14          HG  
ATOM   4475 HG22 VAL B   9     275.243 135.165 192.369  1.00 88.14          HG  
ATOM   4476 HG23 VAL B   9     274.048 135.638 191.143  1.00 88.14          HG  
ATOM   4477  N   THR B  10     273.149 130.608 190.618  1.00 89.10           N  
ATOM   4478  H   THR B  10     273.147 130.590 191.627  1.00 89.10           H  
ATOM   4479  CA  THR B  10     273.194 129.323 189.902  1.00 89.10           C  
ATOM   4480  HA  THR B  10     273.998 129.364 189.167  1.00 89.10           H  
ATOM   4481  C   THR B  10     271.907 129.056 189.125  1.00 89.10           C  
ATOM   4482  CB  THR B  10     273.474 128.137 190.834  1.00 89.10           C  
ATOM   4483  HB  THR B  10     273.387 127.215 190.258  1.00 89.10           H  
ATOM   4484  O   THR B  10     271.980 128.588 187.991  1.00 89.10           O  
ATOM   4485  CG2 THR B  10     274.877 128.189 191.438  1.00 89.10           C  
ATOM   4486 HG21 THR B  10     275.024 129.117 191.990  1.00 89.10          HG  
ATOM   4487 HG22 THR B  10     275.617 128.135 190.639  1.00 89.10          HG  
ATOM   4488 HG23 THR B  10     275.021 127.343 192.110  1.00 89.10          HG  
ATOM   4489  OG1 THR B  10     272.548 128.092 191.889  1.00 89.10           O  
ATOM   4490  HG1 THR B  10     272.630 127.237 192.317  1.00 89.10           H  
ATOM   4491  N   SER B  11     270.744 129.415 189.678  1.00 89.70           N  
ATOM   4492  H   SER B  11     270.750 129.720 190.640  1.00 89.70           H  
ATOM   4493  CA  SER B  11     269.452 129.309 188.988  1.00 89.70           C  
ATOM   4494  HA  SER B  11     269.305 128.276 188.672  1.00 89.70           H  
ATOM   4495  C   SER B  11     269.386 130.192 187.736  1.00 89.70           C  
ATOM   4496  CB  SER B  11     268.330 129.669 189.965  1.00 89.70           C  
ATOM   4497  HB2 SER B  11     268.435 130.705 190.283  1.00 89.70           H  
ATOM   4498  HB3 SER B  11     268.395 129.020 190.838  1.00 89.70           H  
ATOM   4499  O   SER B  11     268.969 129.729 186.676  1.00 89.70           O  
ATOM   4500  OG  SER B  11     267.070 129.487 189.353  1.00 89.70           O  
ATOM   4501  HG  SER B  11     266.383 129.686 189.993  1.00 89.70           H  
ATOM   4502  N   ILE B  12     269.880 131.434 187.811  1.00 91.79           N  
ATOM   4503  H   ILE B  12     270.193 131.773 188.709  1.00 91.79           H  
ATOM   4504  CA  ILE B  12     269.946 132.338 186.653  1.00 91.79           C  
ATOM   4505  HA  ILE B  12     268.951 132.415 186.214  1.00 91.79           H  
ATOM   4506  C   ILE B  12     270.861 131.773 185.565  1.00 91.79           C  
ATOM   4507  CB  ILE B  12     270.391 133.748 187.097  1.00 91.79           C  
ATOM   4508  HB  ILE B  12     271.262 133.659 187.745  1.00 91.79           H  
ATOM   4509  O   ILE B  12     270.478 131.743 184.397  1.00 91.79           O  
ATOM   4510  CG1 ILE B  12     269.247 134.424 187.876  1.00 91.79           C  
ATOM   4511 HG12 ILE B  12     268.823 133.728 188.601  1.00 91.79          HG  
ATOM   4512 HG13 ILE B  12     268.451 134.695 187.182  1.00 91.79          HG  
ATOM   4513  CG2 ILE B  12     270.770 134.620 185.884  1.00 91.79           C  
ATOM   4514 HG21 ILE B  12     271.670 134.232 185.408  1.00 91.79          HG  
ATOM   4515 HG22 ILE B  12     269.947 134.629 185.169  1.00 91.79          HG  
ATOM   4516 HG23 ILE B  12     270.997 135.644 186.183  1.00 91.79          HG  
ATOM   4517  CD1 ILE B  12     269.687 135.674 188.641  1.00 91.79           C  
ATOM   4518 HD11 ILE B  12     270.165 136.404 187.988  1.00 91.79          HD  
ATOM   4519 HD12 ILE B  12     268.793 136.141 189.052  1.00 91.79          HD  
ATOM   4520 HD13 ILE B  12     270.369 135.397 189.445  1.00 91.79          HD  
ATOM   4521  N   ILE B  13     272.055 131.302 185.931  1.00 91.50           N  
ATOM   4522  H   ILE B  13     272.317 131.358 186.905  1.00 91.50           H  
ATOM   4523  CA  ILE B  13     272.996 130.705 184.972  1.00 91.50           C  
ATOM   4524  HA  ILE B  13     273.189 131.424 184.177  1.00 91.50           H  
ATOM   4525  C   ILE B  13     272.369 129.472 184.315  1.00 91.50           C  
ATOM   4526  CB  ILE B  13     274.335 130.378 185.668  1.00 91.50           C  
ATOM   4527  HB  ILE B  13     274.125 129.800 186.568  1.00 91.50           H  
ATOM   4528  O   ILE B  13     272.432 129.332 183.095  1.00 91.50           O  
ATOM   4529  CG1 ILE B  13     275.054 131.686 186.069  1.00 91.50           C  
ATOM   4530 HG12 ILE B  13     274.352 132.362 186.556  1.00 91.50          HG  
ATOM   4531 HG13 ILE B  13     275.423 132.187 185.175  1.00 91.50          HG  
ATOM   4532  CG2 ILE B  13     275.244 129.535 184.753  1.00 91.50           C  
ATOM   4533 HG21 ILE B  13     274.795 128.558 184.575  1.00 91.50          HG  
ATOM   4534 HG22 ILE B  13     276.211 129.358 185.225  1.00 91.50          HG  
ATOM   4535 HG23 ILE B  13     275.397 130.042 183.801  1.00 91.50          HG  
ATOM   4536  CD1 ILE B  13     276.221 131.468 187.041  1.00 91.50           C  
ATOM   4537 HD11 ILE B  13     275.879 130.907 187.911  1.00 91.50          HD  
ATOM   4538 HD12 ILE B  13     276.596 132.437 187.371  1.00 91.50          HD  
ATOM   4539 HD13 ILE B  13     277.037 130.931 186.556  1.00 91.50          HD  
ATOM   4540  N   LEU B  14     271.717 128.608 185.097  1.00 92.08           N  
ATOM   4541  H   LEU B  14     271.697 128.773 186.094  1.00 92.08           H  
ATOM   4542  CA  LEU B  14     271.020 127.433 184.580  1.00 92.08           C  
ATOM   4543  HA  LEU B  14     271.742 126.837 184.021  1.00 92.08           H  
ATOM   4544  C   LEU B  14     269.892 127.822 183.617  1.00 92.08           C  
ATOM   4545  CB  LEU B  14     270.492 126.612 185.767  1.00 92.08           C  
ATOM   4546  HB2 LEU B  14     269.748 127.206 186.297  1.00 92.08           H  
ATOM   4547  HB3 LEU B  14     271.313 126.412 186.455  1.00 92.08           H  
ATOM   4548  O   LEU B  14     269.752 127.204 182.565  1.00 92.08           O  
ATOM   4549  CG  LEU B  14     269.854 125.272 185.359  1.00 92.08           C  
ATOM   4550  HG  LEU B  14     269.074 125.441 184.616  1.00 92.08           H  
ATOM   4551  CD1 LEU B  14     270.891 124.301 184.786  1.00 92.08           C  
ATOM   4552 HD11 LEU B  14     271.705 124.159 185.496  1.00 92.08          HD  
ATOM   4553 HD12 LEU B  14     271.285 124.685 183.846  1.00 92.08          HD  
ATOM   4554 HD13 LEU B  14     270.418 123.340 184.586  1.00 92.08          HD  
ATOM   4555  CD2 LEU B  14     269.206 124.624 186.581  1.00 92.08           C  
ATOM   4556 HD21 LEU B  14     268.442 125.289 186.984  1.00 92.08          HD  
ATOM   4557 HD22 LEU B  14     269.957 124.433 187.348  1.00 92.08          HD  
ATOM   4558 HD23 LEU B  14     268.734 123.684 186.294  1.00 92.08          HD  
ATOM   4559  N   LEU B  15     269.129 128.870 183.936  1.00 91.82           N  
ATOM   4560  H   LEU B  15     269.267 129.307 184.835  1.00 91.82           H  
ATOM   4561  CA  LEU B  15     268.077 129.395 183.069  1.00 91.82           C  
ATOM   4562  HA  LEU B  15     267.398 128.577 182.831  1.00 91.82           H  
ATOM   4563  C   LEU B  15     268.649 129.924 181.745  1.00 91.82           C  
ATOM   4564  CB  LEU B  15     267.307 130.481 183.840  1.00 91.82           C  
ATOM   4565  HB2 LEU B  15     266.944 130.061 184.778  1.00 91.82           H  
ATOM   4566  HB3 LEU B  15     267.993 131.292 184.081  1.00 91.82           H  
ATOM   4567  O   LEU B  15     268.125 129.592 180.683  1.00 91.82           O  
ATOM   4568  CG  LEU B  15     266.115 131.073 183.069  1.00 91.82           C  
ATOM   4569  HG  LEU B  15     266.449 131.434 182.096  1.00 91.82           H  
ATOM   4570  CD1 LEU B  15     265.002 130.043 182.864  1.00 91.82           C  
ATOM   4571 HD11 LEU B  15     264.149 130.519 182.378  1.00 91.82          HD  
ATOM   4572 HD12 LEU B  15     264.686 129.635 183.823  1.00 91.82          HD  
ATOM   4573 HD13 LEU B  15     265.353 129.236 182.220  1.00 91.82          HD  
ATOM   4574  CD2 LEU B  15     265.547 132.263 183.838  1.00 91.82           C  
ATOM   4575 HD21 LEU B  15     264.714 132.696 183.282  1.00 91.82          HD  
ATOM   4576 HD22 LEU B  15     265.198 131.943 184.819  1.00 91.82          HD  
ATOM   4577 HD23 LEU B  15     266.317 133.024 183.960  1.00 91.82          HD  
ATOM   4578  N   PHE B  16     269.746 130.687 181.782  1.00 90.58           N  
ATOM   4579  H   PHE B  16     270.122 130.942 182.684  1.00 90.58           H  
ATOM   4580  CA  PHE B  16     270.431 131.157 180.571  1.00 90.58           C  
ATOM   4581  HA  PHE B  16     269.714 131.696 179.950  1.00 90.58           H  
ATOM   4582  C   PHE B  16     270.960 130.000 179.726  1.00 90.58           C  
ATOM   4583  CB  PHE B  16     271.580 132.108 180.934  1.00 90.58           C  
ATOM   4584  HB2 PHE B  16     272.328 132.072 180.141  1.00 90.58           H  
ATOM   4585  HB3 PHE B  16     272.069 131.768 181.848  1.00 90.58           H  
ATOM   4586  O   PHE B  16     270.796 130.016 178.506  1.00 90.58           O  
ATOM   4587  CG  PHE B  16     271.153 133.552 181.073  1.00 90.58           C  
ATOM   4588  CD1 PHE B  16     270.803 134.289 179.926  1.00 90.58           C  
ATOM   4589  HD1 PHE B  16     270.835 133.822 178.953  1.00 90.58           H  
ATOM   4590  CD2 PHE B  16     271.122 134.172 182.333  1.00 90.58           C  
ATOM   4591  HD2 PHE B  16     271.426 133.620 183.210  1.00 90.58           H  
ATOM   4592  CE1 PHE B  16     270.408 135.633 180.044  1.00 90.58           C  
ATOM   4593  HE1 PHE B  16     270.136 136.196 179.164  1.00 90.58           H  
ATOM   4594  CE2 PHE B  16     270.721 135.514 182.453  1.00 90.58           C  
ATOM   4595  HE2 PHE B  16     270.704 135.994 183.421  1.00 90.58           H  
ATOM   4596  CZ  PHE B  16     270.360 136.244 181.310  1.00 90.58           C  
ATOM   4597  HZ  PHE B  16     270.055 137.276 181.401  1.00 90.58           H  
ATOM   4598  N   ILE B  17     271.552 128.984 180.358  1.00 89.62           N  
ATOM   4599  H   ILE B  17     271.675 129.053 181.358  1.00 89.62           H  
ATOM   4600  CA  ILE B  17     272.012 127.767 179.683  1.00 89.62           C  
ATOM   4601  HA  ILE B  17     272.690 128.047 178.877  1.00 89.62           H  
ATOM   4602  C   ILE B  17     270.825 127.049 179.031  1.00 89.62           C  
ATOM   4603  CB  ILE B  17     272.788 126.872 180.678  1.00 89.62           C  
ATOM   4604  HB  ILE B  17     272.206 126.788 181.596  1.00 89.62           H  
ATOM   4605  O   ILE B  17     270.902 126.694 177.859  1.00 89.62           O  
ATOM   4606  CG1 ILE B  17     274.153 127.518 181.010  1.00 89.62           C  
ATOM   4607 HG12 ILE B  17     274.794 127.487 180.129  1.00 89.62          HG  
ATOM   4608 HG13 ILE B  17     274.011 128.568 181.268  1.00 89.62          HG  
ATOM   4609  CG2 ILE B  17     273.014 125.452 180.130  1.00 89.62           C  
ATOM   4610 HG21 ILE B  17     272.058 124.954 179.967  1.00 89.62          HG  
ATOM   4611 HG22 ILE B  17     273.578 125.499 179.198  1.00 89.62          HG  
ATOM   4612 HG23 ILE B  17     273.562 124.845 180.849  1.00 89.62          HG  
ATOM   4613  CD1 ILE B  17     274.883 126.849 182.181  1.00 89.62           C  
ATOM   4614 HD11 ILE B  17     274.216 126.773 183.040  1.00 89.62          HD  
ATOM   4615 HD12 ILE B  17     275.749 127.451 182.454  1.00 89.62          HD  
ATOM   4616 HD13 ILE B  17     275.233 125.856 181.902  1.00 89.62          HD  
ATOM   4617  N   LEU B  18     269.704 126.892 179.736  1.00 90.25           N  
ATOM   4618  H   LEU B  18     269.693 127.195 180.699  1.00 90.25           H  
ATOM   4619  CA  LEU B  18     268.506 126.244 179.200  1.00 90.25           C  
ATOM   4620  HA  LEU B  18     268.780 125.242 178.869  1.00 90.25           H  
ATOM   4621  C   LEU B  18     267.943 127.003 177.989  1.00 90.25           C  
ATOM   4622  CB  LEU B  18     267.456 126.135 180.315  1.00 90.25           C  
ATOM   4623  HB2 LEU B  18     267.931 125.829 181.247  1.00 90.25           H  
ATOM   4624  HB3 LEU B  18     267.021 127.121 180.481  1.00 90.25           H  
ATOM   4625  O   LEU B  18     267.652 126.390 176.964  1.00 90.25           O  
ATOM   4626  CG  LEU B  18     266.344 125.127 179.969  1.00 90.25           C  
ATOM   4627  HG  LEU B  18     266.207 125.071 178.889  1.00 90.25           H  
ATOM   4628  CD1 LEU B  18     266.699 123.735 180.494  1.00 90.25           C  
ATOM   4629 HD11 LEU B  18     266.787 123.753 181.581  1.00 90.25          HD  
ATOM   4630 HD12 LEU B  18     267.644 123.408 180.062  1.00 90.25          HD  
ATOM   4631 HD13 LEU B  18     265.920 123.027 180.211  1.00 90.25          HD  
ATOM   4632  CD2 LEU B  18     265.015 125.560 180.582  1.00 90.25           C  
ATOM   4633 HD21 LEU B  18     265.111 125.637 181.666  1.00 90.25          HD  
ATOM   4634 HD22 LEU B  18     264.243 124.830 180.339  1.00 90.25          HD  
ATOM   4635 HD23 LEU B  18     264.721 126.528 180.178  1.00 90.25          HD  
ATOM   4636  N   ILE B  19     267.840 128.334 178.076  1.00 88.49           N  
ATOM   4637  H   ILE B  19     268.079 128.768 178.957  1.00 88.49           H  
ATOM   4638  CA  ILE B  19     267.397 129.196 176.968  1.00 88.49           C  
ATOM   4639  HA  ILE B  19     266.427 128.845 176.617  1.00 88.49           H  
ATOM   4640  C   ILE B  19     268.367 129.086 175.785  1.00 88.49           C  
ATOM   4641  CB  ILE B  19     267.244 130.659 177.456  1.00 88.49           C  
ATOM   4642  HB  ILE B  19     268.159 130.946 177.971  1.00 88.49           H  
ATOM   4643  O   ILE B  19     267.935 129.006 174.634  1.00 88.49           O  
ATOM   4644  CG1 ILE B  19     266.056 130.775 178.441  1.00 88.49           C  
ATOM   4645 HG12 ILE B  19     266.102 129.969 179.173  1.00 88.49          HG  
ATOM   4646 HG13 ILE B  19     265.120 130.661 177.896  1.00 88.49          HG  
ATOM   4647  CG2 ILE B  19     267.030 131.629 176.275  1.00 88.49           C  
ATOM   4648 HG21 ILE B  19     267.900 131.635 175.619  1.00 88.49          HG  
ATOM   4649 HG22 ILE B  19     266.150 131.335 175.703  1.00 88.49          HG  
ATOM   4650 HG23 ILE B  19     266.898 132.649 176.636  1.00 88.49          HG  
ATOM   4651  CD1 ILE B  19     266.025 132.097 179.219  1.00 88.49           C  
ATOM   4652 HD11 ILE B  19     265.819 132.936 178.553  1.00 88.49          HD  
ATOM   4653 HD12 ILE B  19     265.233 132.053 179.967  1.00 88.49          HD  
ATOM   4654 HD13 ILE B  19     266.978 132.255 179.723  1.00 88.49          HD  
ATOM   4655  N   PHE B  20     269.672 129.040 176.054  1.00 87.53           N  
ATOM   4656  H   PHE B  20     269.970 129.132 177.014  1.00 87.53           H  
ATOM   4657  CA  PHE B  20     270.703 128.897 175.030  1.00 87.53           C  
ATOM   4658  HA  PHE B  20     270.549 129.667 174.275  1.00 87.53           H  
ATOM   4659  C   PHE B  20     270.618 127.542 174.314  1.00 87.53           C  
ATOM   4660  CB  PHE B  20     272.075 129.126 175.673  1.00 87.53           C  
ATOM   4661  HB2 PHE B  20     272.257 128.368 176.434  1.00 87.53           H  
ATOM   4662  HB3 PHE B  20     272.072 130.096 176.170  1.00 87.53           H  
ATOM   4663  O   PHE B  20     270.616 127.510 173.083  1.00 87.53           O  
ATOM   4664  CG  PHE B  20     273.218 129.110 174.681  1.00 87.53           C  
ATOM   4665  CD2 PHE B  20     273.961 127.934 174.474  1.00 87.53           C  
ATOM   4666  HD2 PHE B  20     273.722 127.037 175.028  1.00 87.53           H  
ATOM   4667  CD1 PHE B  20     273.529 130.273 173.956  1.00 87.53           C  
ATOM   4668  HD1 PHE B  20     272.958 131.176 174.113  1.00 87.53           H  
ATOM   4669  CE2 PHE B  20     275.017 127.923 173.546  1.00 87.53           C  
ATOM   4670  HE2 PHE B  20     275.587 127.018 173.393  1.00 87.53           H  
ATOM   4671  CE1 PHE B  20     274.588 130.263 173.030  1.00 87.53           C  
ATOM   4672  HE1 PHE B  20     274.829 131.159 172.479  1.00 87.53           H  
ATOM   4673  CZ  PHE B  20     275.332 129.088 172.826  1.00 87.53           C  
ATOM   4674  HZ  PHE B  20     276.150 129.079 172.121  1.00 87.53           H  
ATOM   4675  N   LEU B  21     270.477 126.433 175.051  1.00 87.67           N  
ATOM   4676  H   LEU B  21     270.482 126.523 176.056  1.00 87.67           H  
ATOM   4677  CA  LEU B  21     270.298 125.098 174.469  1.00 87.67           C  
ATOM   4678  HA  LEU B  21     271.095 124.920 173.745  1.00 87.67           H  
ATOM   4679  C   LEU B  21     268.981 124.988 173.694  1.00 87.67           C  
ATOM   4680  CB  LEU B  21     270.353 124.003 175.552  1.00 87.67           C  
ATOM   4681  HB2 LEU B  21     269.765 123.159 175.189  1.00 87.67           H  
ATOM   4682  HB3 LEU B  21     269.879 124.349 176.471  1.00 87.67           H  
ATOM   4683  O   LEU B  21     268.966 124.442 172.592  1.00 87.67           O  
ATOM   4684  CG  LEU B  21     271.769 123.472 175.843  1.00 87.67           C  
ATOM   4685  HG  LEU B  21     272.329 123.398 174.910  1.00 87.67           H  
ATOM   4686  CD1 LEU B  21     272.538 124.352 176.819  1.00 87.67           C  
ATOM   4687 HD11 LEU B  21     273.534 123.941 176.985  1.00 87.67          HD  
ATOM   4688 HD12 LEU B  21     271.997 124.383 177.764  1.00 87.67          HD  
ATOM   4689 HD13 LEU B  21     272.636 125.360 176.416  1.00 87.67          HD  
ATOM   4690  CD2 LEU B  21     271.692 122.075 176.459  1.00 87.67           C  
ATOM   4691 HD21 LEU B  21     272.695 121.703 176.663  1.00 87.67          HD  
ATOM   4692 HD22 LEU B  21     271.124 122.106 177.389  1.00 87.67          HD  
ATOM   4693 HD23 LEU B  21     271.204 121.391 175.764  1.00 87.67          HD  
ATOM   4694  N   ALA B  22     267.888 125.531 174.230  1.00 84.68           N  
ATOM   4695  H   ALA B  22     267.944 125.931 175.156  1.00 84.68           H  
ATOM   4696  CA  ALA B  22     266.596 125.531 173.552  1.00 84.68           C  
ATOM   4697  HA  ALA B  22     266.341 124.506 173.286  1.00 84.68           H  
ATOM   4698  C   ALA B  22     266.634 126.348 172.250  1.00 84.68           C  
ATOM   4699  CB  ALA B  22     265.534 126.059 174.522  1.00 84.68           C  
ATOM   4700  HB1 ALA B  22     265.501 125.430 175.412  1.00 84.68           H  
ATOM   4701  HB2 ALA B  22     264.556 126.038 174.040  1.00 84.68           H  
ATOM   4702  HB3 ALA B  22     265.767 127.082 174.815  1.00 84.68           H  
ATOM   4703  O   ALA B  22     266.056 125.937 171.249  1.00 84.68           O  
ATOM   4704  N   SER B  23     267.349 127.477 172.234  1.00 83.95           N  
ATOM   4705  H   SER B  23     267.762 127.788 173.101  1.00 83.95           H  
ATOM   4706  CA  SER B  23     267.534 128.305 171.034  1.00 83.95           C  
ATOM   4707  HA  SER B  23     266.563 128.447 170.560  1.00 83.95           H  
ATOM   4708  C   SER B  23     268.463 127.659 169.997  1.00 83.95           C  
ATOM   4709  CB  SER B  23     268.080 129.672 171.455  1.00 83.95           C  
ATOM   4710  HB2 SER B  23     269.109 129.563 171.799  1.00 83.95           H  
ATOM   4711  HB3 SER B  23     267.479 130.065 172.274  1.00 83.95           H  
ATOM   4712  O   SER B  23     268.286 127.864 168.793  1.00 83.95           O  
ATOM   4713  OG  SER B  23     268.029 130.586 170.378  1.00 83.95           O  
ATOM   4714  HG  SER B  23     267.114 130.843 170.253  1.00 83.95           H  
ATOM   4715  N   ALA B  24     269.430 126.856 170.452  1.00 86.88           N  
ATOM   4716  H   ALA B  24     269.556 126.773 171.452  1.00 86.88           H  
ATOM   4717  CA  ALA B  24     270.364 126.136 169.594  1.00 86.88           C  
ATOM   4718  HA  ALA B  24     270.778 126.838 168.871  1.00 86.88           H  
ATOM   4719  C   ALA B  24     269.699 125.003 168.802  1.00 86.88           C  
ATOM   4720  CB  ALA B  24     271.501 125.593 170.472  1.00 86.88           C  
ATOM   4721  HB1 ALA B  24     272.004 126.416 170.978  1.00 86.88           H  
ATOM   4722  HB2 ALA B  24     271.107 124.899 171.215  1.00 86.88           H  
ATOM   4723  HB3 ALA B  24     272.224 125.065 169.851  1.00 86.88           H  
ATOM   4724  O   ALA B  24     270.149 124.663 167.708  1.00 86.88           O  
ATOM   4725  N   ILE B  25     268.630 124.413 169.332  1.00 88.59           N  
ATOM   4726  H   ILE B  25     268.295 124.739 170.227  1.00 88.59           H  
ATOM   4727  CA  ILE B  25     267.925 123.311 168.688  1.00 88.59           C  
ATOM   4728  HA  ILE B  25     268.655 122.671 168.193  1.00 88.59           H  
ATOM   4729  C   ILE B  25     266.977 123.854 167.610  1.00 88.59           C  
ATOM   4730  CB  ILE B  25     267.213 122.459 169.757  1.00 88.59           C  
ATOM   4731  HB  ILE B  25     266.580 123.101 170.369  1.00 88.59           H  
ATOM   4732  O   ILE B  25     266.037 124.600 167.892  1.00 88.59           O  
ATOM   4733  CG1 ILE B  25     268.249 121.742 170.650  1.00 88.59           C  
ATOM   4734 HG12 ILE B  25     269.038 122.435 170.940  1.00 88.59          HG  
ATOM   4735 HG13 ILE B  25     268.705 120.942 170.068  1.00 88.59          HG  
ATOM   4736  CG2 ILE B  25     266.350 121.408 169.059  1.00 88.59           C  
ATOM   4737 HG21 ILE B  25     265.918 120.723 169.788  1.00 88.59          HG  
ATOM   4738 HG22 ILE B  25     265.524 121.880 168.527  1.00 88.59          HG  
ATOM   4739 HG23 ILE B  25     266.983 120.870 168.354  1.00 88.59          HG  
ATOM   4740  CD1 ILE B  25     267.670 121.146 171.939  1.00 88.59           C  
ATOM   4741 HD11 ILE B  25     266.973 120.339 171.713  1.00 88.59          HD  
ATOM   4742 HD12 ILE B  25     267.158 121.923 172.507  1.00 88.59          HD  
ATOM   4743 HD13 ILE B  25     268.481 120.744 172.545  1.00 88.59          HD  
ATOM   4744  N   LYS B  26     267.186 123.440 166.358  1.00 88.29           N  
ATOM   4745  H   LYS B  26     267.983 122.845 166.180  1.00 88.29           H  
ATOM   4746  CA  LYS B  26     266.272 123.698 165.239  1.00 88.29           C  
ATOM   4747  HA  LYS B  26     265.374 124.180 165.623  1.00 88.29           H  
ATOM   4748  C   LYS B  26     265.819 122.383 164.622  1.00 88.29           C  
ATOM   4749  CB  LYS B  26     266.935 124.616 164.200  1.00 88.29           C  
ATOM   4750  HB2 LYS B  26     267.914 124.206 163.951  1.00 88.29           H  
ATOM   4751  HB3 LYS B  26     266.340 124.619 163.287  1.00 88.29           H  
ATOM   4752  O   LYS B  26     266.577 121.423 164.523  1.00 88.29           O  
ATOM   4753  CG  LYS B  26     267.116 126.069 164.673  1.00 88.29           C  
ATOM   4754  HG2 LYS B  26     267.630 126.083 165.634  1.00 88.29           H  
ATOM   4755  HG3 LYS B  26     267.747 126.575 163.941  1.00 88.29           H  
ATOM   4756  CD  LYS B  26     265.794 126.842 164.781  1.00 88.29           C  
ATOM   4757  HD2 LYS B  26     265.157 126.367 165.527  1.00 88.29           H  
ATOM   4758  HD3 LYS B  26     265.292 126.828 163.813  1.00 88.29           H  
ATOM   4759  CE  LYS B  26     266.074 128.284 165.209  1.00 88.29           C  
ATOM   4760  HE2 LYS B  26     266.782 128.728 164.508  1.00 88.29           H  
ATOM   4761  HE3 LYS B  26     266.550 128.258 166.190  1.00 88.29           H  
ATOM   4762  NZ  LYS B  26     264.825 129.084 165.263  1.00 88.29           N  
ATOM   4763  HZ1 LYS B  26     265.026 130.024 165.571  1.00 88.29           H  
ATOM   4764  HZ2 LYS B  26     264.190 128.664 165.927  1.00 88.29           H  
ATOM   4765  HZ3 LYS B  26     264.379 129.113 164.358  1.00 88.29           H  
ATOM   4766  N   ILE B  27     264.559 122.360 164.204  1.00 90.84           N  
ATOM   4767  H   ILE B  27     264.003 123.199 164.293  1.00 90.84           H  
ATOM   4768  CA  ILE B  27     263.943 121.234 163.507  1.00 90.84           C  
ATOM   4769  HA  ILE B  27     264.688 120.459 163.328  1.00 90.84           H  
ATOM   4770  C   ILE B  27     263.462 121.763 162.167  1.00 90.84           C  
ATOM   4771  CB  ILE B  27     262.797 120.613 164.333  1.00 90.84           C  
ATOM   4772  HB  ILE B  27     262.033 121.373 164.500  1.00 90.84           H  
ATOM   4773  O   ILE B  27     262.750 122.766 162.123  1.00 90.84           O  
ATOM   4774  CG1 ILE B  27     263.314 120.116 165.699  1.00 90.84           C  
ATOM   4775 HG12 ILE B  27     263.940 119.242 165.522  1.00 90.84          HG  
ATOM   4776 HG13 ILE B  27     263.920 120.886 166.176  1.00 90.84          HG  
ATOM   4777  CG2 ILE B  27     262.172 119.439 163.553  1.00 90.84           C  
ATOM   4778 HG21 ILE B  27     261.750 119.786 162.609  1.00 90.84          HG  
ATOM   4779 HG22 ILE B  27     262.924 118.678 163.347  1.00 90.84          HG  
ATOM   4780 HG23 ILE B  27     261.359 118.991 164.124  1.00 90.84          HG  
ATOM   4781  CD1 ILE B  27     262.213 119.749 166.700  1.00 90.84           C  
ATOM   4782 HD11 ILE B  27     262.668 119.500 167.659  1.00 90.84          HD  
ATOM   4783 HD12 ILE B  27     261.647 118.885 166.352  1.00 90.84          HD  
ATOM   4784 HD13 ILE B  27     261.540 120.595 166.839  1.00 90.84          HD  
ATOM   4785  N   VAL B  28     263.866 121.102 161.088  1.00 93.60           N  
ATOM   4786  H   VAL B  28     264.462 120.297 161.213  1.00 93.60           H  
ATOM   4787  CA  VAL B  28     263.456 121.442 159.721  1.00 93.60           C  
ATOM   4788  HA  VAL B  28     262.721 122.246 159.745  1.00 93.60           H  
ATOM   4789  C   VAL B  28     262.774 120.235 159.099  1.00 93.60           C  
ATOM   4790  CB  VAL B  28     264.662 121.945 158.914  1.00 93.60           C  
ATOM   4791  HB  VAL B  28     265.471 121.217 158.969  1.00 93.60           H  
ATOM   4792  O   VAL B  28     263.175 119.094 159.336  1.00 93.60           O  
ATOM   4793  CG1 VAL B  28     264.342 122.219 157.451  1.00 93.60           C  
ATOM   4794 HG11 VAL B  28     263.522 122.935 157.405  1.00 93.60          HG  
ATOM   4795 HG12 VAL B  28     265.214 122.631 156.943  1.00 93.60          HG  
ATOM   4796 HG13 VAL B  28     264.068 121.292 156.947  1.00 93.60          HG  
ATOM   4797  CG2 VAL B  28     265.127 123.293 159.480  1.00 93.60           C  
ATOM   4798 HG21 VAL B  28     265.338 123.220 160.547  1.00 93.60          HG  
ATOM   4799 HG22 VAL B  28     266.030 123.605 158.955  1.00 93.60          HG  
ATOM   4800 HG23 VAL B  28     264.349 124.044 159.339  1.00 93.60          HG  
ATOM   4801  N   LYS B  29     261.706 120.473 158.340  1.00 94.18           N  
ATOM   4802  H   LYS B  29     261.461 121.430 158.128  1.00 94.18           H  
ATOM   4803  CA  LYS B  29     260.911 119.398 157.734  1.00 94.18           C  
ATOM   4804  HA  LYS B  29     260.795 118.593 158.459  1.00 94.18           H  
ATOM   4805  C   LYS B  29     261.621 118.805 156.518  1.00 94.18           C  
ATOM   4806  CB  LYS B  29     259.530 119.946 157.377  1.00 94.18           C  
ATOM   4807  HB2 LYS B  29     259.656 120.760 156.663  1.00 94.18           H  
ATOM   4808  HB3 LYS B  29     258.942 119.163 156.899  1.00 94.18           H  
ATOM   4809  O   LYS B  29     262.551 119.395 155.980  1.00 94.18           O  
ATOM   4810  CG  LYS B  29     258.777 120.451 158.620  1.00 94.18           C  
ATOM   4811  HG2 LYS B  29     258.561 119.622 159.293  1.00 94.18           H  
ATOM   4812  HG3 LYS B  29     259.362 121.206 159.144  1.00 94.18           H  
ATOM   4813  CD  LYS B  29     257.485 121.090 158.138  1.00 94.18           C  
ATOM   4814  HD2 LYS B  29     257.756 121.826 157.381  1.00 94.18           H  
ATOM   4815  HD3 LYS B  29     256.864 120.311 157.694  1.00 94.18           H  
ATOM   4816  CE  LYS B  29     256.694 121.796 159.233  1.00 94.18           C  
ATOM   4817  HE2 LYS B  29     257.394 122.313 159.889  1.00 94.18           H  
ATOM   4818  HE3 LYS B  29     256.143 121.060 159.817  1.00 94.18           H  
ATOM   4819  NZ  LYS B  29     255.787 122.781 158.599  1.00 94.18           N  
ATOM   4820  HZ1 LYS B  29     255.172 123.222 159.270  1.00 94.18           H  
ATOM   4821  HZ2 LYS B  29     255.261 122.353 157.851  1.00 94.18           H  
ATOM   4822  HZ3 LYS B  29     256.351 123.492 158.154  1.00 94.18           H  
ATOM   4823  N   GLU B  30     261.165 117.643 156.053  1.00 92.74           N  
ATOM   4824  H   GLU B  30     260.414 117.179 156.544  1.00 92.74           H  
ATOM   4825  CA  GLU B  30     261.778 116.936 154.917  1.00 92.74           C  
ATOM   4826  HA  GLU B  30     262.792 116.638 155.183  1.00 92.74           H  
ATOM   4827  C   GLU B  30     261.885 117.793 153.648  1.00 92.74           C  
ATOM   4828  CB  GLU B  30     261.016 115.640 154.665  1.00 92.74           C  
ATOM   4829  HB2 GLU B  30     260.023 115.861 154.274  1.00 92.74           H  
ATOM   4830  HB3 GLU B  30     260.919 115.118 155.616  1.00 92.74           H  
ATOM   4831  O   GLU B  30     262.931 117.810 152.991  1.00 92.74           O  
ATOM   4832  CG  GLU B  30     261.790 114.750 153.681  1.00 92.74           C  
ATOM   4833  HG2 GLU B  30     262.823 114.671 154.019  1.00 92.74           H  
ATOM   4834  HG3 GLU B  30     261.789 115.223 152.699  1.00 92.74           H  
ATOM   4835  CD  GLU B  30     261.201 113.342 153.561  1.00 92.74           C  
ATOM   4836  OE1 GLU B  30     261.805 112.558 152.801  1.00 92.74           O  
ATOM   4837  OE2 GLU B  30     260.182 113.074 154.236  1.00 92.74           O  
ATOM   4838  N   TYR B  31     260.826 118.558 153.374  1.00 93.92           N  
ATOM   4839  H   TYR B  31     260.036 118.499 154.001  1.00 93.92           H  
ATOM   4840  CA  TYR B  31     260.687 119.445 152.224  1.00 93.92           C  
ATOM   4841  HA  TYR B  31     261.169 118.971 151.370  1.00 93.92           H  
ATOM   4842  C   TYR B  31     261.363 120.816 152.387  1.00 93.92           C  
ATOM   4843  CB  TYR B  31     259.195 119.573 151.900  1.00 93.92           C  
ATOM   4844  HB2 TYR B  31     259.102 120.233 151.038  1.00 93.92           H  
ATOM   4845  HB3 TYR B  31     258.829 118.596 151.586  1.00 93.92           H  
ATOM   4846  O   TYR B  31     261.258 121.662 151.504  1.00 93.92           O  
ATOM   4847  CG  TYR B  31     258.304 120.097 153.017  1.00 93.92           C  
ATOM   4848  CD2 TYR B  31     257.523 119.194 153.764  1.00 93.92           C  
ATOM   4849  HD2 TYR B  31     257.583 118.135 153.557  1.00 93.92           H  
ATOM   4850  CD1 TYR B  31     258.207 121.480 153.274  1.00 93.92           C  
ATOM   4851  HD1 TYR B  31     258.786 122.178 152.689  1.00 93.92           H  
ATOM   4852  CE2 TYR B  31     256.623 119.670 154.734  1.00 93.92           C  
ATOM   4853  HE2 TYR B  31     255.997 118.968 155.263  1.00 93.92           H  
ATOM   4854  CE1 TYR B  31     257.340 121.960 154.277  1.00 93.92           C  
ATOM   4855  HE1 TYR B  31     257.277 123.020 154.473  1.00 93.92           H  
ATOM   4856  OH  TYR B  31     255.563 121.492 155.854  1.00 93.92           O  
ATOM   4857  HH  TYR B  31     254.953 120.768 156.019  1.00 93.92           H  
ATOM   4858  CZ  TYR B  31     256.515 121.056 154.980  1.00 93.92           C  
ATOM   4859  N   GLU B  32     262.068 121.046 153.491  1.00 95.13           N  
ATOM   4860  H   GLU B  32     262.182 120.299 154.160  1.00 95.13           H  
ATOM   4861  CA  GLU B  32     262.767 122.294 153.784  1.00 95.13           C  
ATOM   4862  HA  GLU B  32     262.626 123.005 152.970  1.00 95.13           H  
ATOM   4863  C   GLU B  32     264.279 122.045 153.934  1.00 95.13           C  
ATOM   4864  CB  GLU B  32     262.185 122.913 155.064  1.00 95.13           C  
ATOM   4865  HB2 GLU B  32     262.159 122.120 155.811  1.00 95.13           H  
ATOM   4866  HB3 GLU B  32     262.855 123.706 155.398  1.00 95.13           H  
ATOM   4867  O   GLU B  32     264.744 120.944 154.256  1.00 95.13           O  
ATOM   4868  CG  GLU B  32     260.774 123.511 154.950  1.00 95.13           C  
ATOM   4869  HG2 GLU B  32     260.141 122.792 154.431  1.00 95.13           H  
ATOM   4870  HG3 GLU B  32     260.824 124.420 154.351  1.00 95.13           H  
ATOM   4871  CD  GLU B  32     260.128 123.815 156.321  1.00 95.13           C  
ATOM   4872  OE1 GLU B  32     258.989 124.340 156.335  1.00 95.13           O  
ATOM   4873  OE2 GLU B  32     260.715 123.447 157.369  1.00 95.13           O  
ATOM   4874  N   ARG B  33     265.085 123.086 153.717  1.00 94.75           N  
ATOM   4875  H   ARG B  33     264.665 123.937 153.373  1.00 94.75           H  
ATOM   4876  CA  ARG B  33     266.527 123.083 154.011  1.00 94.75           C  
ATOM   4877  HA  ARG B  33     266.752 122.257 154.685  1.00 94.75           H  
ATOM   4878  C   ARG B  33     266.924 124.350 154.741  1.00 94.75           C  
ATOM   4879  CB  ARG B  33     267.346 122.928 152.720  1.00 94.75           C  
ATOM   4880  HB2 ARG B  33     267.011 123.673 151.999  1.00 94.75           H  
ATOM   4881  HB3 ARG B  33     268.399 123.116 152.934  1.00 94.75           H  
ATOM   4882  O   ARG B  33     266.498 125.439 154.374  1.00 94.75           O  
ATOM   4883  CG  ARG B  33     267.223 121.538 152.085  1.00 94.75           C  
ATOM   4884  HG2 ARG B  33     267.709 121.570 151.110  1.00 94.75           H  
ATOM   4885  HG3 ARG B  33     266.167 121.303 151.952  1.00 94.75           H  
ATOM   4886  CD  ARG B  33     267.885 120.431 152.913  1.00 94.75           C  
ATOM   4887  HD2 ARG B  33     267.470 120.426 153.920  1.00 94.75           H  
ATOM   4888  HD3 ARG B  33     268.951 120.650 152.995  1.00 94.75           H  
ATOM   4889  NE  ARG B  33     267.712 119.102 152.296  1.00 94.75           N  
ATOM   4890  HE  ARG B  33     268.364 118.844 151.568  1.00 94.75           H  
ATOM   4891  NH1 ARG B  33     265.824 118.468 153.452  1.00 94.75           N  
ATOM   4892 HH11 ARG B  33     265.702 119.404 153.814  1.00 94.75          HH  
ATOM   4893 HH12 ARG B  33     264.964 117.939 153.422  1.00 94.75          HH  
ATOM   4894  NH2 ARG B  33     266.734 117.064 151.996  1.00 94.75           N  
ATOM   4895 HH21 ARG B  33     267.398 116.823 151.275  1.00 94.75          HH  
ATOM   4896 HH22 ARG B  33     265.957 116.447 152.188  1.00 94.75          HH  
ATOM   4897  CZ  ARG B  33     266.764 118.226 152.586  1.00 94.75           C  
ATOM   4898  N   ALA B  34     267.779 124.208 155.750  1.00 95.16           N  
ATOM   4899  H   ALA B  34     268.112 123.283 155.976  1.00 95.16           H  
ATOM   4900  CA  ALA B  34     268.351 125.349 156.456  1.00 95.16           C  
ATOM   4901  HA  ALA B  34     267.709 126.220 156.326  1.00 95.16           H  
ATOM   4902  C   ALA B  34     269.730 125.696 155.895  1.00 95.16           C  
ATOM   4903  CB  ALA B  34     268.402 125.054 157.951  1.00 95.16           C  
ATOM   4904  HB1 ALA B  34     268.810 124.058 158.127  1.00 95.16           H  
ATOM   4905  HB2 ALA B  34     267.395 125.134 158.359  1.00 95.16           H  
ATOM   4906  HB3 ALA B  34     269.035 125.790 158.448  1.00 95.16           H  
ATOM   4907  O   ALA B  34     270.677 124.923 156.036  1.00 95.16           O  
ATOM   4908  N   VAL B  35     269.850 126.879 155.299  1.00 94.01           N  
ATOM   4909  H   VAL B  35     269.023 127.451 155.211  1.00 94.01           H  
ATOM   4910  CA  VAL B  35     271.127 127.469 154.890  1.00 94.01           C  
ATOM   4911  HA  VAL B  35     271.804 126.678 154.570  1.00 94.01           H  
ATOM   4912  C   VAL B  35     271.731 128.181 156.091  1.00 94.01           C  
ATOM   4913  CB  VAL B  35     270.944 128.441 153.713  1.00 94.01           C  
ATOM   4914  HB  VAL B  35     270.321 129.279 154.024  1.00 94.01           H  
ATOM   4915  O   VAL B  35     271.135 129.118 156.626  1.00 94.01           O  
ATOM   4916  CG1 VAL B  35     272.298 128.979 153.234  1.00 94.01           C  
ATOM   4917 HG11 VAL B  35     272.953 128.157 152.948  1.00 94.01          HG  
ATOM   4918 HG12 VAL B  35     272.774 129.565 154.021  1.00 94.01          HG  
ATOM   4919 HG13 VAL B  35     272.148 129.632 152.374  1.00 94.01          HG  
ATOM   4920  CG2 VAL B  35     270.261 127.748 152.533  1.00 94.01           C  
ATOM   4921 HG21 VAL B  35     270.861 126.908 152.180  1.00 94.01          HG  
ATOM   4922 HG22 VAL B  35     270.141 128.474 151.729  1.00 94.01          HG  
ATOM   4923 HG23 VAL B  35     269.266 127.402 152.812  1.00 94.01          HG  
ATOM   4924  N   ILE B  36     272.901 127.724 156.537  1.00 94.03           N  
ATOM   4925  H   ILE B  36     273.346 126.964 156.040  1.00 94.03           H  
ATOM   4926  CA  ILE B  36     273.552 128.242 157.743  1.00 94.03           C  
ATOM   4927  HA  ILE B  36     272.804 128.774 158.331  1.00 94.03           H  
ATOM   4928  C   ILE B  36     274.640 129.248 157.371  1.00 94.03           C  
ATOM   4929  CB  ILE B  36     274.079 127.109 158.649  1.00 94.03           C  
ATOM   4930  HB  ILE B  36     274.838 126.547 158.103  1.00 94.03           H  
ATOM   4931  O   ILE B  36     275.581 128.937 156.634  1.00 94.03           O  
ATOM   4932  CG1 ILE B  36     272.922 126.155 159.021  1.00 94.03           C  
ATOM   4933 HG12 ILE B  36     272.134 126.720 159.519  1.00 94.03          HG  
ATOM   4934 HG13 ILE B  36     272.503 125.716 158.116  1.00 94.03          HG  
ATOM   4935  CG2 ILE B  36     274.723 127.708 159.918  1.00 94.03           C  
ATOM   4936 HG21 ILE B  36     275.156 126.928 160.545  1.00 94.03          HG  
ATOM   4937 HG22 ILE B  36     275.542 128.382 159.662  1.00 94.03          HG  
ATOM   4938 HG23 ILE B  36     273.976 128.254 160.495  1.00 94.03          HG
[truncated: 8,009,771 more chars]
