# Supplementary material for: Higher‐order structure formation using refined monomer structures of lipid raft markers, Stomatin, Prohibitin, Flotillin, and HflK/C‐related proteins
Source: FEBS Open Bio. 2023 Mar 17;13(5):926–37. doi: 10.1002/2211-5463.13593 (PMC10153343; doi:10.1002/2211-5463.13593)
Supplement: Supplementary file 3 — Data S3. PH1511 GH 12mer.pdb. [file FEB4-13-926-s003.pdb]

ATOM      1  N   MET A   1     -29.977  11.670  68.237
ATOM      2  H   MET A   1     -29.601  12.484  67.716
ATOM      3  H2  MET A   1     -29.452  11.557  69.124
ATOM      4  H3  MET A   1     -30.980  11.827  68.448
ATOM      5  CA  MET A   1     -29.829  10.448  67.422
ATOM      6  CB  MET A   1     -30.379   9.232  68.201
ATOM      7  CG  MET A   1     -30.071   7.868  67.571
ATOM      8  SD  MET A   1     -31.490   6.732  67.497
ATOM      9  CE  MET A   1     -31.808   6.955  65.724
ATOM     10  C   MET A   1     -30.561  10.576  66.120
ATOM     11  O   MET A   1     -29.983  10.325  65.061
ATOM     12  N   MET A   2     -31.843  11.017  66.178
ATOM     13  H   MET A   2     -32.276  11.230  67.050
ATOM     14  CA  MET A   2     -32.691  11.164  65.019
ATOM     15  CB  MET A   2     -34.149  11.520  65.356
ATOM     16  CG  MET A   2     -34.927  10.370  66.001
ATOM     17  SD  MET A   2     -35.068   8.872  64.973
ATOM     18  CE  MET A   2     -36.165   9.573  63.706
ATOM     19  C   MET A   2     -32.194  12.176  64.038
ATOM     20  O   MET A   2     -32.122  11.860  62.851
ATOM     21  N   PHE A   3     -31.638  13.308  64.536
ATOM     22  H   PHE A   3     -31.614  13.493  65.515
ATOM     23  CA  PHE A   3     -31.114  14.351  63.688
ATOM     24  CB  PHE A   3     -30.786  15.656  64.439
ATOM     25  CG  PHE A   3     -32.069  16.390  64.647
ATOM     26  CD1 PHE A   3     -32.742  16.316  65.873
ATOM     27  CE1 PHE A   3     -33.944  17.002  66.067
ATOM     28  CZ  PHE A   3     -34.481  17.771  65.034
ATOM     29  CE2 PHE A   3     -33.819  17.856  63.808
ATOM     30  CD2 PHE A   3     -32.617  17.168  63.616
ATOM     31  C   PHE A   3     -29.888  13.884  62.962
ATOM     32  O   PHE A   3     -29.752  14.154  61.770
ATOM     33  N   ALA A   4     -29.010  13.116  63.654
ATOM     34  H   ALA A   4     -29.164  12.891  64.612
ATOM     35  CA  ALA A   4     -27.790  12.596  63.084
ATOM     36  CB  ALA A   4     -26.918  11.876  64.126
ATOM     37  C   ALA A   4     -28.087  11.615  61.982
ATOM     38  O   ALA A   4     -27.436  11.653  60.938
ATOM     39  N   THR A   5     -29.117  10.755  62.183
ATOM     40  H   THR A   5     -29.628  10.762  63.039
ATOM     41  CA  THR A   5     -29.530   9.751  61.230
ATOM     42  CB  THR A   5     -30.579   8.832  61.828
ATOM     43  CG2 THR A   5     -31.011   7.749  60.816
ATOM     44  OG1 THR A   5     -30.035   8.178  62.967
ATOM     45  HG1 THR A   5     -30.026   8.833  63.670
ATOM     46  C   THR A   5     -30.081  10.432  59.995
ATOM     47  O   THR A   5     -29.748  10.033  58.878
ATOM     48  N   ASN A   6     -30.877  11.515  60.179
ATOM     49  H   ASN A   6     -31.110  11.832  61.096
ATOM     50  CA  ASN A   6     -31.483  12.258  59.097
ATOM     51  CB  ASN A   6     -32.439  13.361  59.597
ATOM     52  CG  ASN A   6     -33.729  12.755  60.157
ATOM     53  OD1 ASN A   6     -34.146  11.630  59.875
ATOM     54  ND2 ASN A   6     -34.391  13.550  61.036
ATOM     55 HD21 ASN A   6     -35.231  13.225  61.471
ATOM     56 HD22 ASN A   6     -34.037  14.459  61.255
ATOM     57  C   ASN A   6     -30.435  12.917  58.249
ATOM     58  O   ASN A   6     -30.525  12.852  57.021
ATOM     59  N   PHE A   7     -29.392  13.516  58.884
ATOM     60  H   PHE A   7     -29.331  13.543  59.879
ATOM     61  CA  PHE A   7     -28.318  14.168  58.172
ATOM     62  CB  PHE A   7     -27.360  15.002  59.051
ATOM     63  CG  PHE A   7     -27.984  16.337  59.312
ATOM     64  CD1 PHE A   7     -28.499  16.657  60.573
ATOM     65  CE1 PHE A   7     -29.085  17.901  60.820
ATOM     66  CZ  PHE A   7     -29.159  18.844  59.793
ATOM     67  CE2 PHE A   7     -28.649  18.544  58.529
ATOM     68  CD2 PHE A   7     -28.065  17.296  58.292
ATOM     69  C   PHE A   7     -27.505  13.183  57.385
ATOM     70  O   PHE A   7     -27.091  13.496  56.271
ATOM     71  N   PHE A   8     -27.297  11.962  57.934
ATOM     72  H   PHE A   8     -27.633  11.750  58.850
ATOM     73  CA  PHE A   8     -26.548  10.908  57.297
ATOM     74  CB  PHE A   8     -26.313   9.754  58.307
ATOM     75  CG  PHE A   8     -25.500   8.623  57.771
ATOM     76  CD1 PHE A   8     -24.130   8.779  57.525
ATOM     77  CE1 PHE A   8     -23.369   7.714  57.037
ATOM     78  CZ  PHE A   8     -23.971   6.475  56.814
ATOM     79  CE2 PHE A   8     -25.329   6.300  57.085
ATOM     80  CD2 PHE A   8     -26.089   7.368  57.569
ATOM     81  C   PHE A   8     -27.268  10.436  56.048
ATOM     82  O   PHE A   8     -26.630  10.262  55.007
ATOM     83  N   VAL A   9     -28.616  10.282  56.111
ATOM     84  H   VAL A   9     -29.111  10.446  56.962
ATOM     85  CA  VAL A   9     -29.426   9.841  54.991
ATOM     86  CB  VAL A   9     -30.858   9.515  55.408
ATOM     87  CG1 VAL A   9     -31.771   9.223  54.197
ATOM     88  CG2 VAL A   9     -30.812   8.313  56.368
ATOM     89  C   VAL A   9     -29.402  10.898  53.904
ATOM     90  O   VAL A   9     -29.239  10.560  52.730
ATOM     91  N   THR A  10     -29.491  12.199  54.285
ATOM     92  H   THR A  10     -29.594  12.445  55.246
ATOM     93  CA  THR A  10     -29.484  13.314  53.362
ATOM     94  CB  THR A  10     -29.752  14.628  54.073
ATOM     95  CG2 THR A  10     -29.758  15.811  53.081
ATOM     96  OG1 THR A  10     -31.031  14.572  54.691
ATOM     97  HG1 THR A  10     -30.925  14.021  55.470
ATOM     98  C   THR A  10     -28.148  13.361  52.650
ATOM     99  O   THR A  10     -28.110  13.587  51.440
ATOM    100  N   SER A  11     -27.038  13.084  53.379
ATOM    101  H   SER A  11     -27.093  12.901  54.358
ATOM    102  CA  SER A  11     -25.703  13.084  52.838
ATOM    103  CB  SER A  11     -24.628  12.873  53.916
ATOM    104  OG  SER A  11     -24.621  13.977  54.809
ATOM    105  HG  SER A  11     -24.013  13.739  55.514
ATOM    106  C   SER A  11     -25.542  11.995  51.811
ATOM    107  O   SER A  11     -24.930  12.240  50.773
ATOM    108  N   ILE A  12     -26.128  10.792  52.054
ATOM    109  H   ILE A  12     -26.614  10.620  52.909
ATOM    110  CA  ILE A  12     -26.048   9.670  51.137
ATOM    111  CB  ILE A  12     -26.621   8.388  51.735
ATOM    112  CG2 ILE A  12     -26.748   7.262  50.676
ATOM    113  CG1 ILE A  12     -25.737   7.923  52.903
ATOM    114  CD1 ILE A  12     -26.382   6.812  53.725
ATOM    115  C   ILE A  12     -26.786  10.014  49.859
ATOM    116  O   ILE A  12     -26.276   9.739  48.771
ATOM    117  N   ILE A  13     -27.970  10.670  49.968
ATOM    118  H   ILE A  13     -28.349  10.903  50.862
ATOM    119  CA  ILE A  13     -28.779  11.042  48.825
ATOM    120  CB  ILE A  13     -30.133  11.597  49.254
ATOM    121  CG2 ILE A  13     -30.904  12.201  48.055
ATOM    122  CG1 ILE A  13     -30.953  10.466  49.905
ATOM    123  CD1 ILE A  13     -32.211  10.944  50.630
ATOM    124  C   ILE A  13     -28.017  12.051  47.991
ATOM    125  O   ILE A  13     -27.965  11.907  46.768
ATOM    126  N   LEU A  14     -27.353  13.039  48.643
ATOM    127  H   LEU A  14     -27.382  13.116  49.636
ATOM    128  CA  LEU A  14     -26.593  14.059  47.957
ATOM    129  CB  LEU A  14     -26.087  15.177  48.886
ATOM    130  CG  LEU A  14     -27.203  16.093  49.430
ATOM    131  CD1 LEU A  14     -26.655  17.047  50.499
ATOM    132  CD2 LEU A  14     -27.951  16.830  48.304
ATOM    133  C   LEU A  14     -25.414  13.472  47.240
ATOM    134  O   LEU A  14     -25.134  13.878  46.112
ATOM    135  N   LEU A  15     -24.734  12.474  47.859
ATOM    136  H   LEU A  15     -24.988  12.160  48.770
ATOM    137  CA  LEU A  15     -23.594  11.817  47.266
ATOM    138  CB  LEU A  15     -22.867  10.845  48.216
ATOM    139  CG  LEU A  15     -22.097  11.526  49.366
ATOM    140  CD1 LEU A  15     -21.584  10.486  50.370
ATOM    141  CD2 LEU A  15     -20.983  12.453  48.848
ATOM    142  C   LEU A  15     -24.015  11.050  46.048
ATOM    143  O   LEU A  15     -23.308  11.086  45.042
ATOM    144  N   PHE A  16     -25.202  10.389  46.097
ATOM    145  H   PHE A  16     -25.760  10.388  46.923
ATOM    146  CA  PHE A  16     -25.727   9.625  44.990
ATOM    147  CB  PHE A  16     -26.997   8.806  45.374
ATOM    148  CG  PHE A  16     -27.490   8.004  44.203
ATOM    149  CD1 PHE A  16     -26.809   6.852  43.788
ATOM    150  CE1 PHE A  16     -27.263   6.112  42.693
ATOM    151  CZ  PHE A  16     -28.410   6.515  42.004
ATOM    152  CE2 PHE A  16     -29.105   7.654  42.414
ATOM    153  CD2 PHE A  16     -28.648   8.392  43.510
ATOM    154  C   PHE A  16     -26.039  10.550  43.835
ATOM    155  O   PHE A  16     -25.727  10.209  42.693
ATOM    156  N   ILE A  17     -26.616  11.747  44.117
ATOM    157  H   ILE A  17     -26.850  11.994  45.055
ATOM    158  CA  ILE A  17     -26.966  12.722  43.105
ATOM    159  CB  ILE A  17     -27.773  13.884  43.680
ATOM    160  CG2 ILE A  17     -27.937  15.032  42.653
ATOM    161  CG1 ILE A  17     -29.152  13.365  44.133
ATOM    162  CD1 ILE A  17     -29.946  14.362  44.976
ATOM    163  C   ILE A  17     -25.697  13.215  42.441
ATOM    164  O   ILE A  17     -25.663  13.324  41.215
ATOM    165  N   LEU A  18     -24.617  13.459  43.226
ATOM    166  H   LEU A  18     -24.659  13.347  44.216
ATOM    167  CA  LEU A  18     -23.356  13.934  42.702
ATOM    168  CB  LEU A  18     -22.345  14.298  43.804
ATOM    169  CG  LEU A  18     -22.711  15.553  44.624
ATOM    170  CD1 LEU A  18     -21.766  15.713  45.823
ATOM    171  CD2 LEU A  18     -22.786  16.818  43.752
ATOM    172  C   LEU A  18     -22.707  12.919  41.800
ATOM    173  O   LEU A  18     -22.190  13.288  40.744
ATOM    174  N   ILE A  19     -22.762  11.617  42.177
ATOM    175  H   ILE A  19     -23.198  11.349  43.034
ATOM    176  CA  ILE A  19     -22.187  10.534  41.405
ATOM    177  CB  ILE A  19     -22.174   9.224  42.192
ATOM    178  CG2 ILE A  19     -21.795   8.019  41.296
ATOM    179  CG1 ILE A  19     -21.193   9.359  43.376
ATOM    180  CD1 ILE A  19     -21.286   8.234  44.407
ATOM    181  C   ILE A  19     -22.958  10.389  40.107
ATOM    182  O   ILE A  19     -22.348  10.205  39.053
ATOM    183  N   PHE A  20     -24.307  10.534  40.164
ATOM    184  H   PHE A  20     -24.763  10.709  41.032
ATOM    185  CA  PHE A  20     -25.190  10.414  39.027
ATOM    186  CB  PHE A  20     -26.673  10.514  39.476
ATOM    187  CG  PHE A  20     -27.661  10.267  38.378
ATOM    188  CD1 PHE A  20     -27.974   8.952  38.009
ATOM    189  CE1 PHE A  20     -28.900   8.698  36.994
ATOM    190  CZ  PHE A  20     -29.524   9.761  36.338
ATOM    191  CE2 PHE A  20     -29.225  11.076  36.701
ATOM    192  CD2 PHE A  20     -28.301  11.326  37.719
ATOM    193  C   PHE A  20     -24.886  11.523  38.044
ATOM    194  O   PHE A  20     -24.800  11.264  36.845
ATOM    195  N   LEU A  21     -24.673  12.767  38.541
ATOM    196  H   LEU A  21     -24.731  12.949  39.519
ATOM    197  CA  LEU A  21     -24.375  13.910  37.711
ATOM    198  CB  LEU A  21     -24.399  15.248  38.473
ATOM    199  CG  LEU A  21     -25.802  15.706  38.918
ATOM    200  CD1 LEU A  21     -25.705  16.927  39.843
ATOM    201  CD2 LEU A  21     -26.738  15.945  37.719
ATOM    202  C   LEU A  21     -23.030  13.781  37.061
ATOM    203  O   LEU A  21     -22.892  14.096  35.879
ATOM    204  N   ALA A  22     -22.025  13.265  37.809
ATOM    205  H   ALA A  22     -22.170  12.999  38.759
ATOM    206  CA  ALA A  22     -20.684  13.090  37.311
ATOM    207  CB  ALA A  22     -19.712  12.615  38.403
ATOM    208  C   ALA A  22     -20.657  12.077  36.200
ATOM    209  O   ALA A  22     -20.001  12.300  35.181
ATOM    210  N   SER A  23     -21.408  10.963  36.366
ATOM    211  H   SER A  23     -21.952  10.818  37.189
ATOM    212  CA  SER A  23     -21.492   9.908  35.389
ATOM    213  CB  SER A  23     -22.098   8.616  35.972
ATOM    214  OG  SER A  23     -23.434   8.816  36.402
ATOM    215  HG  SER A  23     -23.729   7.968  36.744
ATOM    216  C   SER A  23     -22.241  10.346  34.157
ATOM    217  O   SER A  23     -21.913   9.927  33.047
ATOM    218  N   ALA A  24     -23.257  11.219  34.350
ATOM    219  H   ALA A  24     -23.510  11.507  35.270
ATOM    220  CA  ALA A  24     -24.084  11.754  33.304
ATOM    221  CB  ALA A  24     -25.250  12.596  33.855
ATOM    222  C   ALA A  24     -23.317  12.640  32.364
ATOM    223  O   ALA A  24     -23.605  12.637  31.168
ATOM    224  N   ILE A  25     -22.348  13.429  32.885
ATOM    225  H   ILE A  25     -22.153  13.439  33.864
ATOM    226  CA  ILE A  25     -21.572  14.328  32.065
ATOM    227  CB  ILE A  25     -20.858  15.392  32.900
ATOM    228  CG2 ILE A  25     -19.967  16.293  32.008
ATOM    229  CG1 ILE A  25     -21.897  16.252  33.640
ATOM    230  CD1 ILE A  25     -21.321  17.186  34.704
ATOM    231  C   ILE A  25     -20.547  13.583  31.235
ATOM    232  O   ILE A  25     -19.715  12.843  31.768
ATOM    233  N   LYS A  26     -20.617  13.769  29.894
ATOM    234  H   LYS A  26     -21.327  14.327  29.470
ATOM    235  CA  LYS A  26     -19.656  13.208  28.981
ATOM    236  CB  LYS A  26     -20.061  12.078  28.007
ATOM    237  CG  LYS A  26     -20.264  10.717  28.671
ATOM    238  CD  LYS A  26     -20.281   9.564  27.661
ATOM    239  CE  LYS A  26     -20.308   8.184  28.325
ATOM    240  NZ  LYS A  26     -20.125   7.102  27.332
ATOM    241  HZ1 LYS A  26     -20.821   7.159  26.563
ATOM    242  HZ2 LYS A  26     -20.226   6.187  27.812
ATOM    243  HZ3 LYS A  26     -19.168   7.163  26.934
ATOM    244  C   LYS A  26     -19.054  14.313  28.184
ATOM    245  O   LYS A  26     -19.750  15.225  27.730
ATOM    246  N   ILE A  27     -17.708  14.252  28.062
ATOM    247  H   ILE A  27     -17.188  13.502  28.463
ATOM    248  CA  ILE A  27     -16.918  15.214  27.341
ATOM    249  CB  ILE A  27     -15.669  15.627  28.109
ATOM    250  CG2 ILE A  27     -14.878  16.655  27.262
ATOM    251  CG1 ILE A  27     -16.040  16.219  29.482
ATOM    252  CD1 ILE A  27     -14.861  16.448  30.425
ATOM    253  C   ILE A  27     -16.454  14.466  26.116
ATOM    254  O   ILE A  27     -15.834  13.405  26.234
ATOM    255  N   VAL A  28     -16.767  14.997  24.912
ATOM    256  H   VAL A  28     -17.315  15.829  24.828
ATOM    257  CA  VAL A  28     -16.355  14.384  23.673
ATOM    258  CB  VAL A  28     -17.532  13.835  22.876
ATOM    259  CG1 VAL A  28     -17.114  13.288  21.514
ATOM    260  CG2 VAL A  28     -18.088  12.639  23.672
ATOM    261  C   VAL A  28     -15.506  15.379  22.917
ATOM    262  O   VAL A  28     -15.815  16.569  22.856
ATOM    263  N   LYS A  29     -14.381  14.881  22.350
ATOM    264  H   LYS A  29     -14.174  13.907  22.419
ATOM    265  CA  LYS A  29     -13.417  15.644  21.588
ATOM    266  CB  LYS A  29     -12.114  14.864  21.335
ATOM    267  CG  LYS A  29     -11.307  14.562  22.600
ATOM    268  CD  LYS A  29     -10.036  13.759  22.323
ATOM    269  CE  LYS A  29      -9.204  13.464  23.570
ATOM    270  NZ  LYS A  29      -8.012  12.678  23.197
ATOM    271  HZ1 LYS A  29      -8.250  12.031  22.422
ATOM    272  HZ2 LYS A  29      -7.686  12.127  24.013
ATOM    273  HZ3 LYS A  29      -7.254  13.316  22.892
ATOM    274  C   LYS A  29     -13.986  16.034  20.250
ATOM    275  O   LYS A  29     -14.943  15.426  19.775
ATOM    276  N   GLU A  30     -13.375  17.055  19.598
ATOM    277  H   GLU A  30     -12.586  17.516  19.997
ATOM    278  CA  GLU A  30     -13.808  17.582  18.321
ATOM    279  CB  GLU A  30     -12.911  18.731  17.828
ATOM    280  CG  GLU A  30     -13.050  20.031  18.633
ATOM    281  CD  GLU A  30     -12.038  21.091  18.183
ATOM    282  OE1 GLU A  30     -11.170  20.834  17.304
ATOM    283  OE2 GLU A  30     -12.128  22.212  18.745
ATOM    284  C   GLU A  30     -13.843  16.564  17.216
ATOM    285  O   GLU A  30     -14.780  16.552  16.415
ATOM    286  N   TYR A  31     -12.835  15.673  17.177
ATOM    287  H   TYR A  31     -12.107  15.692  17.858
ATOM    288  CA  TYR A  31     -12.710  14.647  16.175
ATOM    289  CB  TYR A  31     -11.249  14.202  15.996
ATOM    290  CG  TYR A  31     -10.494  15.346  15.399
ATOM    291  CD1 TYR A  31      -9.657  16.125  16.207
ATOM    292  CE1 TYR A  31      -8.947  17.200  15.667
ATOM    293  CZ  TYR A  31      -9.076  17.508  14.310
ATOM    294  OH  TYR A  31      -8.364  18.593  13.758
ATOM    295  HH  TYR A  31      -7.876  19.021  14.469
ATOM    296  CE2 TYR A  31      -9.911  16.740  13.496
ATOM    297  CD2 TYR A  31     -10.619  15.666  14.040
ATOM    298  C   TYR A  31     -13.540  13.428  16.466
ATOM    299  O   TYR A  31     -13.650  12.548  15.617
ATOM    300  N   GLU A  32     -14.097  13.326  17.689
ATOM    301  H   GLU A  32     -14.030  14.059  18.362
ATOM    302  CA  GLU A  32     -14.896  12.212  18.114
ATOM    303  CB  GLU A  32     -14.485  11.791  19.535
ATOM    304  CG  GLU A  32     -13.039  11.282  19.662
ATOM    305  CD  GLU A  32     -12.660  10.967  21.116
ATOM    306  OE1 GLU A  32     -13.449  11.227  22.066
ATOM    307  OE2 GLU A  32     -11.522  10.458  21.294
ATOM    308  C   GLU A  32     -16.366  12.560  18.112
ATOM    309  O   GLU A  32     -16.740  13.723  18.271
ATOM    310  N   ARG A  33     -17.238  11.552  17.860
ATOM    311  H   ARG A  33     -16.917  10.630  17.659
ATOM    312  CA  ARG A  33     -18.673  11.733  17.891
ATOM    313  CB  ARG A  33     -19.404  11.720  16.536
ATOM    314  CG  ARG A  33     -19.113  12.907  15.620
ATOM    315  CD  ARG A  33     -19.905  12.828  14.317
ATOM    316  NE  ARG A  33     -19.497  13.960  13.437
ATOM    317  HE  ARG A  33     -18.903  14.673  13.810
ATOM    318  CZ  ARG A  33     -19.904  14.039  12.131
ATOM    319  NH1 ARG A  33     -20.722  13.099  11.565
ATOM    320 HH11 ARG A  33     -21.077  12.341  12.111
ATOM    321 HH12 ARG A  33     -20.988  13.177  10.605
ATOM    322  NH2 ARG A  33     -19.458  15.079  11.369
ATOM    323 HH21 ARG A  33     -18.853  15.768  11.765
ATOM    324 HH22 ARG A  33     -19.734  15.158  10.412
ATOM    325  C   ARG A  33     -19.253  10.620  18.708
ATOM    326  O   ARG A  33     -18.814   9.472  18.601
ATOM    327  N   ALA A  34     -20.246  10.944  19.569
ATOM    328  H   ALA A  34     -20.626  11.867  19.622
ATOM    329  CA  ALA A  34     -20.855   9.933  20.392
ATOM    330  CB  ALA A  34     -21.016  10.334  21.860
ATOM    331  C   ALA A  34     -22.196   9.533  19.868
ATOM    332  O   ALA A  34     -23.094  10.366  19.735
ATOM    333  N   VAL A  35     -22.337   8.226  19.547
ATOM    334  H   VAL A  35     -21.589   7.582  19.660
ATOM    335  CA  VAL A  35     -23.565   7.662  19.047
ATOM    336  CB  VAL A  35     -23.373   6.463  18.136
ATOM    337  CG1 VAL A  35     -24.737   5.919  17.660
ATOM    338  CG2 VAL A  35     -22.441   6.856  16.983
ATOM    339  C   VAL A  35     -24.315   7.237  20.281
ATOM    340  O   VAL A  35     -23.840   6.417  21.070
ATOM    341  N   ILE A  36     -25.506   7.830  20.463
ATOM    342  H   ILE A  36     -25.858   8.492  19.807
ATOM    343  CA  ILE A  36     -26.364   7.575  21.582
ATOM    344  CB  ILE A  36     -26.887   8.877  22.158
ATOM    345  CG2 ILE A  36     -28.110   8.711  23.068
ATOM    346  CG1 ILE A  36     -25.682   9.627  22.755
ATOM    347  CD1 ILE A  36     -25.975  11.041  23.204
ATOM    348  C   ILE A  36     -27.421   6.539  21.339
ATOM    349  O   ILE A  36     -28.141   6.573  20.339
ATOM    350  N   PHE A  37     -27.495   5.587  22.296
ATOM    351  H   PHE A  37     -26.868   5.586  23.069
ATOM    352  CA  PHE A  37     -28.445   4.511  22.294
ATOM    353  CB  PHE A  37     -27.819   3.095  22.292
ATOM    354  CG  PHE A  37     -27.055   2.807  21.047
ATOM    355  CD1 PHE A  37     -25.702   3.146  20.940
ATOM    356  CE1 PHE A  37     -24.996   2.860  19.771
ATOM    357  CZ  PHE A  37     -25.636   2.221  18.707
ATOM    358  CE2 PHE A  37     -26.979   1.864  18.813
ATOM    359  CD2 PHE A  37     -27.685   2.153  19.982
ATOM    360  C   PHE A  37     -29.240   4.574  23.567
ATOM    361  O   PHE A  37     -28.678   4.435  24.655
ATOM    362  N   ARG A  38     -30.563   4.843  23.457
ATOM    363  H   ARG A  38     -31.009   4.974  22.575
ATOM    364  CA  ARG A  38     -31.421   4.852  24.615
ATOM    365  CB  ARG A  38     -32.387   6.044  24.760
ATOM    366  CG  ARG A  38     -31.670   7.372  24.969
ATOM    367  CD  ARG A  38     -32.576   8.600  25.018
ATOM    368  NE  ARG A  38     -31.659   9.756  25.227
ATOM    369  HE  ARG A  38     -30.676   9.577  25.293
ATOM    370  CZ  ARG A  38     -32.103  11.041  25.377
ATOM    371  NH1 ARG A  38     -33.424  11.371  25.260
ATOM    372 HH11 ARG A  38     -34.104  10.665  25.062
ATOM    373 HH12 ARG A  38     -33.720  12.319  25.375
ATOM    374  NH2 ARG A  38     -31.179  12.006  25.654
ATOM    375 HH21 ARG A  38     -30.216  11.752  25.776
ATOM    376 HH22 ARG A  38     -31.465  12.954  25.785
ATOM    377  C   ARG A  38     -32.207   3.593  24.507
ATOM    378  O   ARG A  38     -33.007   3.436  23.580
ATOM    379  N   LEU A  39     -31.970   2.663  25.467
ATOM    380  H   LEU A  39     -31.318   2.848  26.202
ATOM    381  CA  LEU A  39     -32.610   1.366  25.534
ATOM    382  CB  LEU A  39     -34.064   1.408  26.076
ATOM    383  CG  LEU A  39     -34.206   1.999  27.492
ATOM    384  CD1 LEU A  39     -35.681   2.094  27.906
ATOM    385  CD2 LEU A  39     -33.365   1.215  28.516
ATOM    386  C   LEU A  39     -32.517   0.572  24.245
ATOM    387  O   LEU A  39     -33.451  -0.128  23.845
ATOM    388  N   GLY A  40     -31.359   0.689  23.558
ATOM    389  H   GLY A  40     -30.618   1.265  23.894
ATOM    390  CA  GLY A  40     -31.084  -0.005  22.327
ATOM    391  C   GLY A  40     -31.533   0.703  21.078
ATOM    392  O   GLY A  40     -31.205   0.238  19.985
ATOM    393  N   ARG A  41     -32.289   1.822  21.198
ATOM    394  H   ARG A  41     -32.550   2.198  22.084
ATOM    395  CA  ARG A  41     -32.752   2.576  20.058
ATOM    396  CB  ARG A  41     -34.171   3.150  20.228
ATOM    397  CG  ARG A  41     -35.246   2.064  20.301
ATOM    398  CD  ARG A  41     -36.672   2.597  20.415
ATOM    399  NE  ARG A  41     -37.569   1.410  20.559
ATOM    400  HE  ARG A  41     -37.155   0.501  20.603
ATOM    401  CZ  ARG A  41     -38.932   1.528  20.628
ATOM    402  NH1 ARG A  41     -39.558   2.741  20.567
ATOM    403 HH11 ARG A  41     -40.555   2.797  20.614
ATOM    404 HH12 ARG A  41     -39.025   3.580  20.468
ATOM    405  NH2 ARG A  41     -39.686   0.397  20.753
ATOM    406 HH21 ARG A  41     -39.247  -0.500  20.792
ATOM    407 HH22 ARG A  41     -40.682   0.456  20.796
ATOM    408  C   ARG A  41     -31.802   3.710  19.814
ATOM    409  O   ARG A  41     -31.385   4.391  20.753
ATOM    410  N   VAL A  42     -31.435   3.929  18.530
ATOM    411  H   VAL A  42     -31.797   3.376  17.785
ATOM    412  CA  VAL A  42     -30.516   4.976  18.149
ATOM    413  CB  VAL A  42     -29.965   4.812  16.741
ATOM    414  CG1 VAL A  42     -29.041   5.987  16.360
ATOM    415  CG2 VAL A  42     -29.290   3.443  16.613
ATOM    416  C   VAL A  42     -31.240   6.298  18.235
ATOM    417  O   VAL A  42     -32.315   6.477  17.657
ATOM    418  N   VAL A  43     -30.640   7.243  18.988
ATOM    419  H   VAL A  43     -29.779   7.063  19.456
ATOM    420  CA  VAL A  43     -31.176   8.571  19.158
ATOM    421  CB  VAL A  43     -31.000   9.039  20.590
ATOM    422  CG1 VAL A  43     -31.390  10.516  20.810
ATOM    423  CG2 VAL A  43     -31.856   8.097  21.447
ATOM    424  C   VAL A  43     -30.462   9.472  18.176
ATOM    425  O   VAL A  43     -31.051  10.438  17.686
ATOM    426  N   GLY A  44     -29.202   9.131  17.820
ATOM    427  H   GLY A  44     -28.741   8.342  18.220
ATOM    428  CA  GLY A  44     -28.426   9.906  16.892
ATOM    429  C   GLY A  44     -27.059  10.148  17.447
ATOM    430  O   GLY A  44     -26.724   9.707  18.549
ATOM    431  N   ALA A  45     -26.226  10.843  16.643
ATOM    432  H   ALA A  45     -26.510  11.184  15.750
ATOM    433  CA  ALA A  45     -24.886  11.162  17.036
ATOM    434  CB  ALA A  45     -23.837  10.952  15.930
ATOM    435  C   ALA A  45     -24.803  12.589  17.470
ATOM    436  O   ALA A  45     -25.318  13.491  16.801
ATOM    437  N   ARG A  46     -24.167  12.799  18.643
ATOM    438  H   ARG A  46     -23.781  12.049  19.171
ATOM    439  CA  ARG A  46     -23.965  14.112  19.179
ATOM    440  CB  ARG A  46     -24.223  14.311  20.683
ATOM    441  CG  ARG A  46     -25.692  14.200  21.083
ATOM    442  CD  ARG A  46     -25.922  14.571  22.545
ATOM    443  NE  ARG A  46     -27.282  14.097  22.939
ATOM    444  HE  ARG A  46     -27.868  13.681  22.243
ATOM    445  CZ  ARG A  46     -27.731  14.188  24.230
ATOM    446  NH1 ARG A  46     -26.988  14.789  25.206
ATOM    447 HH11 ARG A  46     -26.106  15.203  24.986
ATOM    448 HH12 ARG A  46     -27.322  14.816  26.149
ATOM    449  NH2 ARG A  46     -28.944  13.653  24.552
ATOM    450 HH21 ARG A  46     -29.505  13.218  23.848
ATOM    451 HH22 ARG A  46     -29.286  13.715  25.489
ATOM    452  C   ARG A  46     -22.569  14.548  18.882
ATOM    453  O   ARG A  46     -21.627  13.747  18.834
ATOM    454  N   GLY A  47     -22.445  15.876  18.688
ATOM    455  H   GLY A  47     -23.234  16.481  18.762
ATOM    456  CA  GLY A  47     -21.214  16.528  18.368
ATOM    457  C   GLY A  47     -20.322  16.733  19.568
ATOM    458  O   GLY A  47     -20.630  16.278  20.673
ATOM    459  N   PRO A  48     -19.200  17.414  19.353
ATOM    460  CA  PRO A  48     -18.210  17.706  20.365
ATOM    461  CB  PRO A  48     -17.022  18.308  19.624
ATOM    462  CG  PRO A  48     -17.606  18.867  18.320
ATOM    463  CD  PRO A  48     -18.815  17.966  18.051
ATOM    464  C   PRO A  48     -18.665  18.600  21.480
ATOM    465  O   PRO A  48     -19.632  19.347  21.313
ATOM    466  N   GLY A  49     -17.958  18.519  22.625
ATOM    467  H   GLY A  49     -17.189  17.895  22.728
ATOM    468  CA  GLY A  49     -18.264  19.315  23.774
ATOM    469  C   GLY A  49     -18.889  18.499  24.859
ATOM    470  O   GLY A  49     -18.848  17.266  24.849
ATOM    471  N   LEU A  50     -19.420  19.233  25.861
ATOM    472  H   LEU A  50     -19.402  20.229  25.829
ATOM    473  CA  LEU A  50     -20.072  18.680  27.014
ATOM    474  CB  LEU A  50     -20.182  19.668  28.200
ATOM    475  CG  LEU A  50     -18.887  20.180  28.850
ATOM    476  CD1 LEU A  50     -19.203  21.275  29.877
ATOM    477  CD2 LEU A  50     -18.092  19.049  29.497
ATOM    478  C   LEU A  50     -21.504  18.367  26.715
ATOM    479  O   LEU A  50     -22.225  19.203  26.161
ATOM    480  N   PHE A  51     -21.932  17.136  27.061
ATOM    481  H   PHE A  51     -21.315  16.438  27.423
ATOM    482  CA  PHE A  51     -23.309  16.758  26.899
ATOM    483  CB  PHE A  51     -23.749  16.227  25.506
ATOM    484  CG  PHE A  51     -23.059  14.976  25.093
ATOM    485  CD1 PHE A  51     -23.604  13.719  25.389
ATOM    486  CE1 PHE A  51     -22.951  12.554  24.992
ATOM    487  CZ  PHE A  51     -21.761  12.648  24.281
ATOM    488  CE2 PHE A  51     -21.228  13.897  23.962
ATOM    489  CD2 PHE A  51     -21.876  15.060  24.361
ATOM    490  C   PHE A  51     -23.709  15.814  27.992
ATOM    491  O   PHE A  51     -22.892  15.057  28.522
ATOM    492  N   PHE A  52     -25.002  15.895  28.365
ATOM    493  H   PHE A  52     -25.627  16.536  27.928
ATOM    494  CA  PHE A  52     -25.592  15.066  29.377
ATOM    495  CB  PHE A  52     -26.657  15.765  30.254
ATOM    496  CG  PHE A  52     -26.067  16.740  31.216
ATOM    497  CD1 PHE A  52     -25.767  18.057  30.849
ATOM    498  CE1 PHE A  52     -25.229  18.946  31.786
ATOM    499  CZ  PHE A  52     -25.008  18.527  33.101
ATOM    500  CE2 PHE A  52     -25.328  17.222  33.482
ATOM    501  CD2 PHE A  52     -25.861  16.338  32.541
ATOM    502  C   PHE A  52     -26.271  13.860  28.819
ATOM    503  O   PHE A  52     -27.043  13.946  27.861
ATOM    504  N   ILE A  53     -25.957  12.698  29.425
ATOM    505  H   ILE A  53     -25.274  12.660  30.150
ATOM    506  CA  ILE A  53     -26.557  11.438  29.082
ATOM    507  CB  ILE A  53     -25.635  10.331  28.570
ATOM    508  CG2 ILE A  53     -25.093  10.770  27.202
ATOM    509  CG1 ILE A  53     -24.539   9.893  29.564
ATOM    510  CD1 ILE A  53     -23.816   8.623  29.131
ATOM    511  C   ILE A  53     -27.193  10.922  30.354
ATOM    512  O   ILE A  53     -26.842  11.355  31.453
ATOM    513  N   ILE A  54     -28.184  10.008  30.241
ATOM    514  H   ILE A  54     -28.508   9.674  29.359
ATOM    515  CA  ILE A  54     -28.793   9.432  31.420
ATOM    516  CB  ILE A  54     -30.258   9.084  31.251
ATOM    517  CG2 ILE A  54     -30.750   8.452  32.574
ATOM    518  CG1 ILE A  54     -31.075  10.337  30.880
ATOM    519  CD1 ILE A  54     -32.508  10.032  30.443
ATOM    520  C   ILE A  54     -27.968   8.162  31.494
ATOM    521  O   ILE A  54     -28.148   7.301  30.634
ATOM    522  N   PRO A  55     -27.105   7.964  32.486
ATOM    523  CA  PRO A  55     -26.239   6.804  32.576
ATOM    524  CB  PRO A  55     -25.336   7.052  33.784
ATOM    525  CG  PRO A  55     -26.100   8.075  34.638
ATOM    526  CD  PRO A  55     -26.939   8.862  33.625
ATOM    527  C   PRO A  55     -26.897   5.457  32.614
ATOM    528  O   PRO A  55     -26.248   4.489  32.213
ATOM    529  N   ILE A  56     -28.147   5.374  33.113
ATOM    530  H   ILE A  56     -28.645   6.181  33.418
ATOM    531  CA  ILE A  56     -28.815   4.115  33.286
ATOM    532  CB  ILE A  56     -29.892   4.252  34.363
ATOM    533  CG2 ILE A  56     -30.769   2.978  34.446
ATOM    534  CG1 ILE A  56     -29.221   4.574  35.718
ATOM    535  CD1 ILE A  56     -30.186   4.996  36.827
ATOM    536  C   ILE A  56     -29.424   3.677  31.967
ATOM    537  O   ILE A  56     -29.185   2.556  31.513
ATOM    538  N   PHE A  57     -30.198   4.581  31.322
ATOM    539  H   PHE A  57     -30.339   5.496  31.691
ATOM    540  CA  PHE A  57     -30.905   4.296  30.095
ATOM    541  CB  PHE A  57     -32.170   5.181  29.962
ATOM    542  CG  PHE A  57     -33.135   4.868  31.065
ATOM    543  CD1 PHE A  57     -33.251   5.742  32.152
ATOM    544  CE1 PHE A  57     -34.138   5.474  33.198
ATOM    545  CZ  PHE A  57     -34.922   4.320  33.161
ATOM    546  CE2 PHE A  57     -34.818   3.438  32.084
ATOM    547  CD2 PHE A  57     -33.928   3.715  31.044
ATOM    548  C   PHE A  57     -30.132   4.485  28.821
ATOM    549  O   PHE A  57     -30.238   3.685  27.886
ATOM    550  N   GLU A  58     -29.365   5.588  28.774
ATOM    551  H   GLU A  58     -29.293   6.185  29.566
ATOM    552  CA  GLU A  58     -28.598   6.023  27.645
ATOM    553  CB  GLU A  58     -28.838   7.539  27.549
ATOM    554  CG  GLU A  58     -28.201   8.389  26.462
ATOM    555  CD  GLU A  58     -28.703   9.845  26.595
ATOM    556  OE1 GLU A  58     -29.466  10.180  27.543
ATOM    557  OE2 GLU A  58     -28.357  10.660  25.702
ATOM    558  C   GLU A  58     -27.147   5.644  27.707
ATOM    559  O   GLU A  58     -26.478   5.825  28.726
ATOM    560  N   LYS A  59     -26.647   5.066  26.589
ATOM    561  H   LYS A  59     -27.215   4.901  25.788
ATOM    562  CA  LYS A  59     -25.275   4.649  26.473
ATOM    563  CB  LYS A  59     -25.096   3.119  26.335
ATOM    564  CG  LYS A  59     -25.690   2.322  27.508
ATOM    565  CD  LYS A  59     -24.949   2.505  28.835
ATOM    566  CE  LYS A  59     -25.538   1.697  29.991
ATOM    567  NZ  LYS A  59     -24.884   2.086  31.257
ATOM    568  HZ1 LYS A  59     -25.130   3.066  31.495
ATOM    569  HZ2 LYS A  59     -25.206   1.461  32.020
ATOM    570  HZ3 LYS A  59     -23.855   2.005  31.160
ATOM    571  C   LYS A  59     -24.705   5.308  25.253
ATOM    572  O   LYS A  59     -25.306   5.275  24.177
ATOM    573  N   ALA A  60     -23.533   5.961  25.421
ATOM    574  H   ALA A  60     -23.065   5.982  26.300
ATOM    575  CA  ALA A  60     -22.875   6.635  24.339
ATOM    576  CB  ALA A  60     -22.487   8.087  24.675
ATOM    577  C   ALA A  60     -21.636   5.899  23.933
ATOM    578  O   ALA A  60     -20.752   5.660  24.761
ATOM    579  N   VAL A  61     -21.582   5.506  22.637
ATOM    580  H   VAL A  61     -22.334   5.701  22.014
ATOM    581  CA  VAL A  61     -20.466   4.811  22.035
ATOM    582  CB  VAL A  61     -20.900   3.729  21.053
ATOM    583  CG1 VAL A  61     -19.674   3.046  20.412
ATOM    584  CG2 VAL A  61     -21.821   2.728  21.775
ATOM    585  C   VAL A  61     -19.700   5.882  21.295
ATOM    586  O   VAL A  61     -20.246   6.528  20.400
ATOM    587  N   ILE A  62     -18.414   6.095  21.656
ATOM    588  H   ILE A  62     -17.970   5.559  22.369
ATOM    589  CA  ILE A  62     -17.602   7.110  21.025
ATOM    590  CB  ILE A  62     -16.671   7.784  22.021
ATOM    591  CG2 ILE A  62     -15.778   8.812  21.301
ATOM    592  CG1 ILE A  62     -17.512   8.471  23.124
ATOM    593  CD1 ILE A  62     -16.714   8.982  24.325
ATOM    594  C   ILE A  62     -16.869   6.530  19.834
ATOM    595  O   ILE A  62     -16.212   5.491  19.939
ATOM    596  N   VAL A  63     -16.998   7.207  18.664
ATOM    597  H   VAL A  63     -17.542   8.039  18.603
ATOM    598  CA  VAL A  63     -16.374   6.808  17.422
ATOM    599  CB  VAL A  63     -17.388   6.548  16.309
ATOM    600  CG1 VAL A  63     -16.698   6.134  14.994
ATOM    601  CG2 VAL A  63     -18.406   5.504  16.781
ATOM    602  C   VAL A  63     -15.471   7.943  16.992
ATOM    603  O   VAL A  63     -15.846   9.114  17.081
ATOM    604  N   ASP A  64     -14.239   7.602  16.540
ATOM    605  H   ASP A  64     -13.951   6.649  16.482
ATOM    606  CA  ASP A  64     -13.275   8.570  16.077
ATOM    607  CB  ASP A  64     -11.829   8.158  16.440
ATOM    608  CG  ASP A  64     -10.798   9.176  15.974
ATOM    609  OD1 ASP A  64     -10.856  10.355  16.415
ATOM    610  OD2 ASP A  64      -9.911   8.775  15.181
ATOM    611  C   ASP A  64     -13.457   8.750  14.584
ATOM    612  O   ASP A  64     -13.518   7.780  13.825
ATOM    613  N   LEU A  65     -13.573  10.027  14.157
ATOM    614  H   LEU A  65     -13.528  10.782  14.805
ATOM    615  CA  LEU A  65     -13.770  10.423  12.782
ATOM    616  CB  LEU A  65     -14.388  11.823  12.631
ATOM    617  CG  LEU A  65     -15.804  12.021  13.207
ATOM    618  CD1 LEU A  65     -16.193  13.498  13.073
ATOM    619  CD2 LEU A  65     -16.854  11.061  12.621
ATOM    620  C   LEU A  65     -12.505  10.465  11.972
ATOM    621  O   LEU A  65     -12.565  10.414  10.744
ATOM    622  N   ARG A  66     -11.333  10.582  12.641
ATOM    623  H   ARG A  66     -11.317  10.598  13.638
ATOM    624  CA  ARG A  66     -10.037  10.671  12.007
ATOM    625  CB  ARG A  66      -8.899  10.925  13.007
ATOM    626  CG  ARG A  66      -8.917  12.350  13.548
ATOM    627  CD  ARG A  66      -7.948  12.631  14.696
ATOM    628  NE  ARG A  66      -8.484  11.892  15.880
ATOM    629  HE  ARG A  66      -9.324  11.357  15.768
ATOM    630  CZ  ARG A  66      -7.880  11.911  17.107
ATOM    631  NH1 ARG A  66      -6.743  12.631  17.347
ATOM    632 HH11 ARG A  66      -6.336  12.642  18.260
ATOM    633 HH12 ARG A  66      -6.319  13.166  16.617
ATOM    634  NH2 ARG A  66      -8.464  11.204  18.117
ATOM    635 HH21 ARG A  66      -9.306  10.690  17.942
ATOM    636 HH22 ARG A  66      -8.063  11.201  19.033
ATOM    637  C   ARG A  66      -9.665   9.505  11.146
ATOM    638  O   ARG A  66     -10.167   8.391  11.313
ATOM    639  N   THR A  67      -8.787   9.798  10.151
ATOM    640  H   THR A  67      -8.419  10.719  10.050
ATOM    641  CA  THR A  67      -8.297   8.842   9.193
ATOM    642  CB  THR A  67      -7.393   9.470   8.150
ATOM    643  CG2 THR A  67      -7.006   8.425   7.081
ATOM    644  OG1 THR A  67      -8.079  10.525   7.493
ATOM    645  HG1 THR A  67      -8.080  11.261   8.112
ATOM    646  C   THR A  67      -7.520   7.793   9.946
ATOM    647  O   THR A  67      -6.607   8.088  10.722
ATOM    648  N   GLN A  68      -7.941   6.535   9.721
ATOM    649  H   GLN A  68      -8.686   6.350   9.095
ATOM    650  CA  GLN A  68      -7.381   5.361  10.309
ATOM    651  CB  GLN A  68      -8.460   4.379  10.824
ATOM    652  CG  GLN A  68      -9.475   4.970  11.823
ATOM    653  CD  GLN A  68      -8.819   5.369  13.143
ATOM    654  OE1 GLN A  68      -8.067   4.622  13.769
ATOM    655  NE2 GLN A  68      -9.101   6.626  13.571
ATOM    656 HE21 GLN A  68      -9.701   7.218  13.032
ATOM    657 HE22 GLN A  68      -8.707   6.974  14.422
ATOM    658  C   GLN A  68      -6.638   4.658   9.210
ATOM    659  O   GLN A  68      -7.144   4.512   8.091
ATOM    660  N   VAL A  69      -5.388   4.255   9.521
ATOM    661  H   VAL A  69      -5.013   4.405  10.432
ATOM    662  CA  VAL A  69      -4.520   3.545   8.617
ATOM    663  CB  VAL A  69      -3.059   3.935   8.776
ATOM    664  CG1 VAL A  69      -2.167   3.127   7.817
ATOM    665  CG2 VAL A  69      -2.920   5.455   8.555
ATOM    666  C   VAL A  69      -4.714   2.087   8.940
ATOM    667  O   VAL A  69      -4.559   1.665  10.089
ATOM    668  N   LEU A  70      -5.072   1.295   7.913
ATOM    669  H   LEU A  70      -5.216   1.656   6.999
ATOM    670  CA  LEU A  70      -5.311  -0.108   8.055
ATOM    671  CB  LEU A  70      -6.729  -0.455   7.570
ATOM    672  CG  LEU A  70      -7.150  -1.926   7.625
ATOM    673  CD1 LEU A  70      -7.207  -2.437   9.072
ATOM    674  CD2 LEU A  70      -8.450  -2.119   6.837
ATOM    675  C   LEU A  70      -4.322  -0.849   7.207
ATOM    676  O   LEU A  70      -4.255  -0.640   5.995
ATOM    677  N   ASP A  71      -3.524  -1.733   7.845
ATOM    678  H   ASP A  71      -3.588  -1.899   8.826
ATOM    679  CA  ASP A  71      -2.562  -2.520   7.126
ATOM    680  CB  ASP A  71      -1.317  -2.891   7.968
ATOM    681  CG  ASP A  71      -0.305  -3.705   7.160
ATOM    682  OD1 ASP A  71       0.281  -3.152   6.190
ATOM    683  OD2 ASP A  71      -0.105  -4.898   7.505
ATOM    684  C   ASP A  71      -3.306  -3.768   6.722
ATOM    685  O   ASP A  71      -3.911  -4.452   7.554
ATOM    686  N   VAL A  72      -3.284  -4.061   5.408
ATOM    687  H   VAL A  72      -2.777  -3.502   4.763
ATOM    688  CA  VAL A  72      -3.928  -5.208   4.830
ATOM    689  CB  VAL A  72      -4.540  -4.929   3.466
ATOM    690  CG1 VAL A  72      -5.179  -6.186   2.847
ATOM    691  CG2 VAL A  72      -5.559  -3.792   3.636
ATOM    692  C   VAL A  72      -2.832  -6.240   4.740
ATOM    693  O   VAL A  72      -1.832  -6.012   4.050
ATOM    694  N   PRO A  73      -3.022  -7.375   5.420
ATOM    695  CA  PRO A  73      -2.076  -8.466   5.470
ATOM    696  CB  PRO A  73      -2.633  -9.467   6.484
ATOM    697  CG  PRO A  73      -4.140  -9.182   6.526
ATOM    698  CD  PRO A  73      -4.237  -7.692   6.179
ATOM    699  C   PRO A  73      -1.775  -9.099   4.144
ATOM    700  O   PRO A  73      -2.576  -8.974   3.215
ATOM    701  N   VAL A  74      -0.598  -9.767   4.074
ATOM    702  H   VAL A  74      -0.047  -9.876   4.897
ATOM    703  CA  VAL A  74       0.018 -10.269   2.867
ATOM    704  CB  VAL A  74       1.324 -11.030   3.141
ATOM    705  CG1 VAL A  74       1.916 -11.622   1.847
ATOM    706  CG2 VAL A  74       2.336 -10.178   3.921
ATOM    707  C   VAL A  74      -0.933 -11.269   2.252
ATOM    708  O   VAL A  74      -1.412 -12.187   2.925
ATOM    709  N   GLN A  75      -1.242 -11.069   0.952
ATOM    710  H   GLN A  75      -0.900 -10.289   0.436
ATOM    711  CA  GLN A  75      -2.109 -11.956   0.238
ATOM    712  CB  GLN A  75      -3.282 -11.236  -0.463
ATOM    713  CG  GLN A  75      -4.188 -10.454   0.500
ATOM    714  CD  GLN A  75      -4.864 -11.395   1.494
ATOM    715  OE1 GLN A  75      -5.454 -12.421   1.160
ATOM    716  NE2 GLN A  75      -4.734 -11.041   2.798
ATOM    717 HE21 GLN A  75      -5.200 -11.566   3.511
ATOM    718 HE22 GLN A  75      -4.199 -10.232   3.045
ATOM    719  C   GLN A  75      -1.270 -12.624  -0.808
ATOM    720  O   GLN A  75      -0.634 -11.941  -1.617
ATOM    721  N   GLU A  76      -1.209 -13.979  -0.769
ATOM    722  H   GLU A  76      -1.703 -14.518  -0.092
ATOM    723  CA  GLU A  76      -0.463 -14.720  -1.751
ATOM    724  CB  GLU A  76       0.229 -15.999  -1.238
ATOM    725  CG  GLU A  76       1.105 -16.689  -2.299
ATOM    726  CD  GLU A  76       1.834 -17.880  -1.691
ATOM    727  OE1 GLU A  76       2.636 -17.687  -0.740
ATOM    728  OE2 GLU A  76       1.601 -19.015  -2.180
ATOM    729  C   GLU A  76      -1.474 -15.050  -2.803
ATOM    730  O   GLU A  76      -2.480 -15.715  -2.542
ATOM    731  N   THR A  77      -1.208 -14.553  -4.026
ATOM    732  H   THR A  77      -0.361 -14.056  -4.201
ATOM    733  CA  THR A  77      -2.072 -14.707  -5.165
ATOM    734  CB  THR A  77      -2.888 -13.452  -5.426
ATOM    735  CG2 THR A  77      -3.892 -13.158  -4.308
ATOM    736  OG1 THR A  77      -2.024 -12.345  -5.630
ATOM    737  HG1 THR A  77      -1.524 -12.244  -4.816
ATOM    738  C   THR A  77      -1.302 -15.012  -6.414
ATOM    739  O   THR A  77      -0.078 -14.921  -6.447
ATOM    740  N   ILE A  78      -2.028 -15.456  -7.463
ATOM    741  H   ILE A  78      -3.019 -15.555  -7.408
ATOM    742  CA  ILE A  78      -1.460 -15.758  -8.748
ATOM    743  CB  ILE A  78      -1.834 -17.149  -9.238
ATOM    744  CG2 ILE A  78      -1.260 -17.389 -10.648
ATOM    745  CG1 ILE A  78      -1.312 -18.207  -8.241
ATOM    746  CD1 ILE A  78      -1.833 -19.623  -8.481
ATOM    747  C   ILE A  78      -1.991 -14.680  -9.672
ATOM    748  O   ILE A  78      -3.191 -14.396  -9.695
ATOM    749  N   THR A  79      -1.075 -14.045 -10.437
ATOM    750  H   THR A  79      -0.110 -14.294 -10.397
ATOM    751  CA  THR A  79      -1.383 -13.003 -11.393
ATOM    752  CB  THR A  79      -0.185 -12.173 -11.789
ATOM    753  CG2 THR A  79       0.389 -11.461 -10.563
ATOM    754  OG1 THR A  79       0.806 -12.985 -12.404
ATOM    755  HG1 THR A  79       1.349 -12.384 -12.922
ATOM    756  C   THR A  79      -1.992 -13.577 -12.649
ATOM    757  O   THR A  79      -2.026 -14.794 -12.840
ATOM    758  N   LYS A  80      -2.496 -12.690 -13.542
ATOM    759  H   LYS A  80      -2.472 -11.709 -13.358
ATOM    760  CA  LYS A  80      -3.103 -13.063 -14.802
ATOM    761  CB  LYS A  80      -3.617 -11.828 -15.573
ATOM    762  CG  LYS A  80      -4.360 -12.114 -16.881
ATOM    763  CD  LYS A  80      -4.901 -10.857 -17.553
ATOM    764  CE  LYS A  80      -5.634 -11.113 -18.867
ATOM    765  NZ  LYS A  80      -6.033  -9.823 -19.459
ATOM    766  HZ1 LYS A  80      -6.649  -9.312 -18.799
ATOM    767  HZ2 LYS A  80      -6.545  -9.988 -20.346
ATOM    768  HZ3 LYS A  80      -5.188  -9.252 -19.653
ATOM    769  C   LYS A  80      -2.096 -13.797 -15.669
ATOM    770  O   LYS A  80      -2.461 -14.722 -16.397
ATOM    771  N   ASP A  81      -0.797 -13.430 -15.562
ATOM    772  H   ASP A  81      -0.517 -12.703 -14.940
ATOM    773  CA  ASP A  81       0.273 -14.033 -16.317
ATOM    774  CB  ASP A  81       1.329 -13.013 -16.829
ATOM    775  CG  ASP A  81       2.040 -12.237 -15.730
ATOM    776  OD1 ASP A  81       1.356 -11.684 -14.831
ATOM    777  OD2 ASP A  81       3.294 -12.170 -15.794
ATOM    778  C   ASP A  81       0.892 -15.245 -15.643
ATOM    779  O   ASP A  81       1.959 -15.721 -16.039
ATOM    780  N   ASN A  82       0.198 -15.781 -14.608
ATOM    781  H   ASN A  82      -0.652 -15.359 -14.302
ATOM    782  CA  ASN A  82       0.546 -16.944 -13.825
ATOM    783  CB  ASN A  82       0.459 -18.265 -14.637
ATOM    784  CG  ASN A  82      -0.979 -18.463 -15.109
ATOM    785  OD1 ASN A  82      -1.930 -18.519 -14.330
ATOM    786  ND2 ASN A  82      -1.147 -18.541 -16.453
ATOM    787 HD21 ASN A  82      -2.061 -18.667 -16.838
ATOM    788 HD22 ASN A  82      -0.356 -18.466 -17.060
ATOM    789  C   ASN A  82       1.832 -16.861 -13.051
ATOM    790  O   ASN A  82       2.583 -17.833 -12.929
ATOM    791  N   VAL A  83       2.096 -15.665 -12.485
ATOM    792  H   VAL A  83       1.478 -14.889 -12.581
ATOM    793  CA  VAL A  83       3.262 -15.430 -11.675
ATOM    794  CB  VAL A  83       4.031 -14.157 -12.021
ATOM    795  CG1 VAL A  83       5.240 -13.955 -11.079
ATOM    796  CG2 VAL A  83       4.476 -14.237 -13.490
ATOM    797  C   VAL A  83       2.760 -15.344 -10.249
ATOM    798  O   VAL A  83       1.872 -14.528  -9.979
ATOM    799  N   PRO A  84       3.216 -16.211  -9.341
ATOM    800  CA  PRO A  84       2.827 -16.163  -7.948
ATOM    801  CB  PRO A  84       3.284 -17.488  -7.338
ATOM    802  CG  PRO A  84       4.419 -17.975  -8.260
ATOM    803  CD  PRO A  84       4.121 -17.325  -9.623
ATOM    804  C   PRO A  84       3.454 -14.951  -7.303
ATOM    805  O   PRO A  84       4.649 -14.719  -7.497
ATOM    806  N   VAL A  85       2.662 -14.172  -6.542
ATOM    807  H   VAL A  85       1.709 -14.398  -6.386
ATOM    808  CA  VAL A  85       3.093 -12.942  -5.929
ATOM    809  CB  VAL A  85       2.703 -11.660  -6.678
ATOM    810  CG1 VAL A  85       3.386 -11.605  -8.049
ATOM    811  CG2 VAL A  85       1.173 -11.540  -6.814
ATOM    812  C   VAL A  85       2.513 -12.834  -4.545
ATOM    813  O   VAL A  85       1.498 -13.456  -4.226
ATOM    814  N   ARG A  86       3.192 -12.046  -3.685
ATOM    815  H   ARG A  86       4.036 -11.588  -3.959
ATOM    816  CA  ARG A  86       2.748 -11.794  -2.339
ATOM    817  CB  ARG A  86       3.731 -12.280  -1.262
ATOM    818  CG  ARG A  86       3.849 -13.800  -1.198
ATOM    819  CD  ARG A  86       4.843 -14.304  -0.158
ATOM    820  NE  ARG A  86       4.701 -15.787  -0.117
ATOM    821  HE  ARG A  86       4.035 -16.227  -0.723
ATOM    822  CZ  ARG A  86       5.409 -16.567   0.757
ATOM    823  NH1 ARG A  86       6.347 -16.044   1.604
ATOM    824 HH11 ARG A  86       6.540 -15.063   1.602
ATOM    825 HH12 ARG A  86       6.847 -16.641   2.232
ATOM    826  NH2 ARG A  86       5.153 -17.906   0.771
ATOM    827 HH21 ARG A  86       5.643 -18.511   1.397
ATOM    828 HH22 ARG A  86       4.443 -18.281   0.172
ATOM    829  C   ARG A  86       2.609 -10.303  -2.276
ATOM    830  O   ARG A  86       3.602  -9.583  -2.361
ATOM    831  N   VAL A  87       1.357  -9.802  -2.146
ATOM    832  H   VAL A  87       0.560 -10.400  -2.066
ATOM    833  CA  VAL A  87       1.111  -8.377  -2.127
ATOM    834  CB  VAL A  87       0.279  -7.936  -3.336
ATOM    835  CG1 VAL A  87      -0.069  -6.438  -3.329
ATOM    836  CG2 VAL A  87       1.038  -8.287  -4.631
ATOM    837  C   VAL A  87       0.468  -7.906  -0.845
ATOM    838  O   VAL A  87      -0.394  -8.579  -0.284
ATOM    839  N   ASN A  88       0.943  -6.732  -0.361
ATOM    840  H   ASN A  88       1.661  -6.255  -0.867
ATOM    841  CA  ASN A  88       0.476  -6.030   0.817
ATOM    842  CB  ASN A  88       1.580  -5.506   1.758
ATOM    843  CG  ASN A  88       2.330  -6.606   2.463
ATOM    844  OD1 ASN A  88       1.735  -7.269   3.307
ATOM    845  ND2 ASN A  88       3.635  -6.800   2.140
ATOM    846 HD21 ASN A  88       4.081  -6.202   1.475
ATOM    847 HD22 ASN A  88       4.158  -7.527   2.585
ATOM    848  C   ASN A  88      -0.187  -4.756   0.374
ATOM    849  O   ASN A  88       0.205  -4.164  -0.635
ATOM    850  N   ALA A  89      -1.212  -4.301   1.135
ATOM    851  H   ALA A  89      -1.497  -4.769   1.973
ATOM    852  CA  ALA A  89      -1.904  -3.075   0.809
ATOM    853  CB  ALA A  89      -3.272  -3.287   0.131
ATOM    854  C   ALA A  89      -2.140  -2.268   2.054
ATOM    855  O   ALA A  89      -2.088  -2.791   3.165
ATOM    856  N   VAL A  90      -2.345  -0.940   1.890
ATOM    857  H   VAL A  90      -2.311  -0.515   0.989
ATOM    858  CA  VAL A  90      -2.613  -0.044   2.990
ATOM    859  CB  VAL A  90      -1.522   0.991   3.232
ATOM    860  CG1 VAL A  90      -1.914   1.899   4.411
ATOM    861  CG2 VAL A  90      -0.171   0.298   3.476
ATOM    862  C   VAL A  90      -3.882   0.682   2.609
ATOM    863  O   VAL A  90      -3.962   1.254   1.523
ATOM    864  N   VAL A  91      -4.907   0.644   3.493
ATOM    865  H   VAL A  91      -4.819   0.167   4.362
ATOM    866  CA  VAL A  91      -6.179   1.298   3.280
ATOM    867  CB  VAL A  91      -7.374   0.363   3.455
ATOM    868  CG1 VAL A  91      -8.722   1.094   3.280
ATOM    869  CG2 VAL A  91      -7.243  -0.773   2.432
ATOM    870  C   VAL A  91      -6.285   2.447   4.250
ATOM    871  O   VAL A  91      -6.042   2.290   5.444
ATOM    872  N   TYR A  92      -6.627   3.647   3.739
ATOM    873  H   TYR A  92      -6.823   3.764   2.773
ATOM    874  CA  TYR A  92      -6.787   4.824   4.550
ATOM    875  CB  TYR A  92      -6.128   6.082   3.935
ATOM    876  CG  TYR A  92      -4.650   5.888   3.815
ATOM    877  CD1 TYR A  92      -4.117   5.393   2.617
ATOM    878  CE1 TYR A  92      -2.744   5.198   2.463
ATOM    879  CZ  TYR A  92      -1.884   5.499   3.520
ATOM    880  OH  TYR A  92      -0.493   5.304   3.373
ATOM    881  HH  TYR A  92      -0.331   4.970   2.486
ATOM    882  CE2 TYR A  92      -2.400   5.994   4.721
ATOM    883  CD2 TYR A  92      -3.778   6.187   4.868
ATOM    884  C   TYR A  92      -8.272   5.041   4.545
ATOM    885  O   TYR A  92      -8.845   5.282   3.478
ATOM    886  N   PHE A  93      -8.927   4.956   5.728
ATOM    887  H   PHE A  93      -8.460   4.760   6.590
ATOM    888  CA  PHE A  93     -10.358   5.142   5.787
ATOM    889  CB  PHE A  93     -11.164   3.810   5.850
ATOM    890  CG  PHE A  93     -10.956   2.991   7.090
ATOM    891  CD1 PHE A  93     -11.800   3.145   8.201
ATOM    892  CE1 PHE A  93     -11.617   2.384   9.355
ATOM    893  CZ  PHE A  93     -10.579   1.454   9.404
ATOM    894  CE2 PHE A  93      -9.734   1.290   8.307
ATOM    895  CD2 PHE A  93      -9.922   2.053   7.154
ATOM    896  C   PHE A  93     -10.771   6.073   6.890
ATOM    897  O   PHE A  93     -10.098   6.182   7.911
ATOM    898  N   ARG A  94     -11.906   6.775   6.689
ATOM    899  H   ARG A  94     -12.423   6.677   5.842
ATOM    900  CA  ARG A  94     -12.451   7.725   7.635
ATOM    901  CB  ARG A  94     -12.556   9.146   7.044
ATOM    902  CG  ARG A  94     -11.223   9.780   6.661
ATOM    903  CD  ARG A  94     -11.357  11.156   6.016
ATOM    904  NE  ARG A  94      -9.982  11.578   5.613
ATOM    905  HE  ARG A  94      -9.203  11.020   5.904
ATOM    906  CZ  ARG A  94      -9.755  12.707   4.873
ATOM    907  NH1 ARG A  94     -10.776  13.513   4.452
ATOM    908 HH11 ARG A  94     -11.723  13.286   4.675
ATOM    909 HH12 ARG A  94     -10.582  14.328   3.908
ATOM    910  NH2 ARG A  94      -8.472  13.026   4.540
ATOM    911 HH21 ARG A  94      -8.281  13.850   4.007
ATOM    912 HH22 ARG A  94      -7.714  12.446   4.839
ATOM    913  C   ARG A  94     -13.885   7.352   7.899
ATOM    914  O   ARG A  94     -14.581   6.875   7.001
ATOM    915  N   VAL A  95     -14.358   7.543   9.156
ATOM    916  H   VAL A  95     -13.795   7.929   9.883
ATOM    917  CA  VAL A  95     -15.730   7.257   9.501
ATOM    918  CB  VAL A  95     -15.926   6.830  10.942
ATOM    919  CG1 VAL A  95     -17.422   6.581  11.215
ATOM    920  CG2 VAL A  95     -15.050   5.600  11.230
ATOM    921  C   VAL A  95     -16.443   8.563   9.250
ATOM    922  O   VAL A  95     -16.108   9.593   9.839
ATOM    923  N   VAL A  96     -17.403   8.540   8.303
ATOM    924  H   VAL A  96     -17.639   7.701   7.823
ATOM    925  CA  VAL A  96     -18.181   9.699   7.950
ATOM    926  CB  VAL A  96     -18.415   9.777   6.452
ATOM    927  CG1 VAL A  96     -19.328  10.960   6.066
ATOM    928  CG2 VAL A  96     -17.028   9.901   5.792
ATOM    929  C   VAL A  96     -19.461   9.691   8.742
ATOM    930  O   VAL A  96     -19.817  10.719   9.326
ATOM    931  N   ASP A  97     -20.165   8.529   8.795
ATOM    932  H   ASP A  97     -19.858   7.697   8.340
ATOM    933  CA  ASP A  97     -21.393   8.444   9.539
ATOM    934  CB  ASP A  97     -22.634   8.038   8.697
ATOM    935  CG  ASP A  97     -23.955   8.081   9.491
ATOM    936  OD1 ASP A  97     -23.980   8.319  10.729
ATOM    937  OD2 ASP A  97     -24.999   7.885   8.819
ATOM    938  C   ASP A  97     -21.145   7.444  10.642
ATOM    939  O   ASP A  97     -21.121   6.231  10.401
ATOM    940  N   PRO A  98     -20.957   7.936  11.868
ATOM    941  CA  PRO A  98     -20.709   7.114  13.026
ATOM    942  CB  PRO A  98     -20.311   8.068  14.147
ATOM    943  CG  PRO A  98     -20.925   9.411  13.740
ATOM    944  CD  PRO A  98     -20.974   9.359  12.211
ATOM    945  C   PRO A  98     -21.875   6.252  13.408
ATOM    946  O   PRO A  98     -21.636   5.196  13.997
ATOM    947  N   VAL A  99     -23.125   6.679  13.093
ATOM    948  H   VAL A  99     -23.281   7.525  12.589
ATOM    949  CA  VAL A  99     -24.307   5.937  13.457
ATOM    950  CB  VAL A  99     -25.588   6.730  13.232
ATOM    951  CG1 VAL A  99     -26.842   5.858  13.447
ATOM    952  CG2 VAL A  99     -25.573   7.952  14.169
ATOM    953  C   VAL A  99     -24.311   4.675  12.643
ATOM    954  O   VAL A  99     -24.474   3.598  13.213
ATOM    955  N   LYS A 100     -24.042   4.779  11.319
ATOM    956  H   LYS A 100     -23.861   5.662  10.889
ATOM    957  CA  LYS A 100     -24.023   3.638  10.441
ATOM    958  CB  LYS A 100     -23.942   3.992   8.954
ATOM    959  CG  LYS A 100     -25.224   4.589   8.386
ATOM    960  CD  LYS A 100     -25.115   4.918   6.900
ATOM    961  CE  LYS A 100     -26.380   5.548   6.326
ATOM    962  NZ  LYS A 100     -26.185   5.831   4.893
ATOM    963  HZ1 LYS A 100     -27.030   6.301   4.517
ATOM    964  HZ2 LYS A 100     -25.363   6.451   4.767
ATOM    965  HZ3 LYS A 100     -26.031   4.943   4.379
ATOM    966  C   LYS A 100     -22.897   2.708  10.753
ATOM    967  O   LYS A 100     -23.090   1.494  10.694
ATOM    968  N   ALA A 101     -21.719   3.257  11.142
ATOM    969  H   ALA A 101     -21.589   4.247  11.167
ATOM    970  CA  ALA A 101     -20.558   2.463  11.461
ATOM    971  CB  ALA A 101     -19.324   3.323  11.774
ATOM    972  C   ALA A 101     -20.799   1.556  12.630
ATOM    973  O   ALA A 101     -20.354   0.409  12.607
ATOM    974  N   VAL A 102     -21.508   2.055  13.667
ATOM    975  H   VAL A 102     -21.836   2.999  13.676
ATOM    976  CA  VAL A 102     -21.797   1.270  14.841
ATOM    977  CB  VAL A 102     -22.066   2.148  16.059
ATOM    978  CG1 VAL A 102     -22.473   1.329  17.301
ATOM    979  CG2 VAL A 102     -20.804   2.964  16.348
ATOM    980  C   VAL A 102     -22.962   0.330  14.608
ATOM    981  O   VAL A 102     -22.904  -0.825  15.029
ATOM    982  N   THR A 103     -24.033   0.800  13.924
ATOM    983  H   THR A 103     -24.055   1.720  13.546
ATOM    984  CA  THR A 103     -25.213  -0.006  13.726
ATOM    985  CB  THR A 103     -26.462   0.796  13.433
ATOM    986  CG2 THR A 103     -26.794   1.687  14.640
ATOM    987  OG1 THR A 103     -26.321   1.574  12.251
ATOM    988  HG1 THR A 103     -25.614   2.197  12.428
ATOM    989  C   THR A 103     -25.147  -1.098  12.712
ATOM    990  O   THR A 103     -25.550  -2.220  13.024
ATOM    991  N   GLN A 104     -24.630  -0.810  11.496
ATOM    992  H   GLN A 104     -24.291   0.093  11.255
ATOM    993  CA  GLN A 104     -24.596  -1.812  10.468
ATOM    994  CB  GLN A 104     -24.494  -1.280   9.034
ATOM    995  CG  GLN A 104     -25.791  -0.587   8.604
ATOM    996  CD  GLN A 104     -25.733  -0.195   7.136
ATOM    997  OE1 GLN A 104     -25.015  -0.768   6.315
ATOM    998  NE2 GLN A 104     -26.517   0.856   6.784
ATOM    999 HE21 GLN A 104     -26.494   1.202   5.847
ATOM   1000 HE22 GLN A 104     -27.086   1.309   7.471
ATOM   1001  C   GLN A 104     -23.599  -2.900  10.644
ATOM   1002  O   GLN A 104     -23.936  -4.049  10.360
ATOM   1003  N   VAL A 105     -22.363  -2.584  11.097
ATOM   1004  H   VAL A 105     -22.091  -1.655  11.340
ATOM   1005  CA  VAL A 105     -21.363  -3.615  11.271
ATOM   1006  CB  VAL A 105     -20.190  -3.501  10.299
ATOM   1007  CG1 VAL A 105     -19.137  -4.595  10.536
ATOM   1008  CG2 VAL A 105     -20.726  -3.646   8.873
ATOM   1009  C   VAL A 105     -20.886  -3.589  12.701
ATOM   1010  O   VAL A 105     -20.749  -2.526  13.308
ATOM   1011  N   LYS A 106     -20.637  -4.800  13.262
ATOM   1012  H   LYS A 106     -20.767  -5.640  12.741
ATOM   1013  CA  LYS A 106     -20.175  -4.986  14.616
ATOM   1014  CB  LYS A 106     -20.188  -6.465  15.041
ATOM   1015  CG  LYS A 106     -21.588  -7.055  15.210
ATOM   1016  CD  LYS A 106     -21.573  -8.527  15.617
ATOM   1017  CE  LYS A 106     -22.963  -9.149  15.738
ATOM   1018  NZ  LYS A 106     -22.842 -10.569  16.117
ATOM   1019  HZ1 LYS A 106     -22.386 -10.646  17.045
ATOM   1020  HZ2 LYS A 106     -23.784 -11.001  16.163
ATOM   1021  HZ3 LYS A 106     -22.271 -11.071  15.412
ATOM   1022  C   LYS A 106     -18.765  -4.483  14.767
ATOM   1023  O   LYS A 106     -18.480  -3.759  15.722
ATOM   1024  N   ASN A 107     -17.862  -4.843  13.823
ATOM   1025  H   ASN A 107     -18.103  -5.439  13.057
ATOM   1026  CA  ASN A 107     -16.495  -4.397  13.862
ATOM   1027  CB  ASN A 107     -15.482  -5.468  14.345
ATOM   1028  CG  ASN A 107     -14.069  -4.891  14.534
ATOM   1029  OD1 ASN A 107     -13.635  -3.868  13.999
ATOM   1030  ND2 ASN A 107     -13.285  -5.620  15.369
ATOM   1031 HD21 ASN A 107     -13.635  -6.462  15.779
ATOM   1032 HD22 ASN A 107     -12.348  -5.326  15.559
ATOM   1033  C   ASN A 107     -16.198  -3.980  12.460
ATOM   1034  O   ASN A 107     -15.858  -4.789  11.587
ATOM   1035  N   TYR A 108     -16.324  -2.659  12.242
ATOM   1036  H   TYR A 108     -16.596  -2.048  12.980
ATOM   1037  CA  TYR A 108     -16.114  -2.034  10.973
ATOM   1038  CB  TYR A 108     -16.721  -0.606  10.905
ATOM   1039  CG  TYR A 108     -16.090   0.418  11.801
ATOM   1040  CD1 TYR A 108     -15.025   1.224  11.380
ATOM   1041  CE1 TYR A 108     -14.472   2.180  12.234
ATOM   1042  CZ  TYR A 108     -14.994   2.353  13.518
ATOM   1043  OH  TYR A 108     -14.444   3.318  14.387
ATOM   1044  HH  TYR A 108     -13.730   3.765  13.925
ATOM   1045  CE2 TYR A 108     -16.069   1.570  13.944
ATOM   1046  CD2 TYR A 108     -16.615   0.615  13.084
ATOM   1047  C   TYR A 108     -14.709  -2.134  10.463
ATOM   1048  O   TYR A 108     -14.527  -2.337   9.264
ATOM   1049  N   ILE A 109     -13.694  -2.074  11.358
ATOM   1050  H   ILE A 109     -13.864  -1.972  12.336
ATOM   1051  CA  ILE A 109     -12.302  -2.153  10.966
ATOM   1052  CB  ILE A 109     -11.381  -1.790  12.123
ATOM   1053  CG2 ILE A 109      -9.901  -2.069  11.769
ATOM   1054  CG1 ILE A 109     -11.591  -0.296  12.449
ATOM   1055  CD1 ILE A 109     -10.954   0.192  13.748
ATOM   1056  C   ILE A 109     -12.012  -3.537  10.418
ATOM   1057  O   ILE A 109     -11.397  -3.655   9.355
ATOM   1058  N   MET A 110     -12.507  -4.603  11.097
ATOM   1059  H   MET A 110     -13.017  -4.491  11.947
ATOM   1060  CA  MET A 110     -12.295  -5.961  10.655
ATOM   1061  CB  MET A 110     -12.650  -7.051  11.678
ATOM   1062  CG  MET A 110     -11.650  -7.140  12.832
ATOM   1063  SD  MET A 110      -9.940  -7.514  12.327
ATOM   1064  CE  MET A 110     -10.238  -9.215  11.758
ATOM   1065  C   MET A 110     -13.011  -6.266   9.380
ATOM   1066  O   MET A 110     -12.419  -6.884   8.495
ATOM   1067  N   ALA A 111     -14.223  -5.692   9.192
ATOM   1068  H   ALA A 111     -14.660  -5.148   9.906
ATOM   1069  CA  ALA A 111     -15.001  -5.898   7.997
ATOM   1070  CB  ALA A 111     -16.422  -5.343   8.133
ATOM   1071  C   ALA A 111     -14.326  -5.254   6.810
ATOM   1072  O   ALA A 111     -14.267  -5.857   5.736
ATOM   1073  N   THR A 112     -13.754  -4.034   7.005
ATOM   1074  H   THR A 112     -13.827  -3.569   7.881
ATOM   1075  CA  THR A 112     -13.058  -3.290   5.980
ATOM   1076  CB  THR A 112     -12.673  -1.885   6.423
ATOM   1077  CG2 THR A 112     -11.955  -1.118   5.289
ATOM   1078  OG1 THR A 112     -13.844  -1.152   6.748
ATOM   1079  HG1 THR A 112     -14.120  -1.465   7.612
ATOM   1080  C   THR A 112     -11.819  -4.067   5.603
ATOM   1081  O   THR A 112     -11.518  -4.164   4.417
ATOM   1082  N   SER A 113     -11.121  -4.689   6.588
ATOM   1083  H   SER A 113     -11.392  -4.605   7.544
ATOM   1084  CA  SER A 113      -9.921  -5.463   6.354
ATOM   1085  CB  SER A 113      -9.320  -6.055   7.642
ATOM   1086  OG  SER A 113      -8.877  -5.029   8.512
ATOM   1087  HG  SER A 113      -9.658  -4.714   8.973
ATOM   1088  C   SER A 113     -10.216  -6.654   5.491
ATOM   1089  O   SER A 113      -9.466  -6.928   4.554
ATOM   1090  N   GLN A 114     -11.351  -7.347   5.756
ATOM   1091  H   GLN A 114     -11.955  -7.090   6.507
ATOM   1092  CA  GLN A 114     -11.732  -8.524   5.017
ATOM   1093  CB  GLN A 114     -12.925  -9.269   5.648
ATOM   1094  CG  GLN A 114     -12.624  -9.886   7.026
ATOM   1095  CD  GLN A 114     -11.482 -10.902   6.950
ATOM   1096  OE1 GLN A 114     -11.443 -11.808   6.117
ATOM   1097  NE2 GLN A 114     -10.486 -10.726   7.857
ATOM   1098 HE21 GLN A 114     -10.541  -9.983   8.524
ATOM   1099 HE22 GLN A 114      -9.705 -11.350   7.869
ATOM   1100  C   GLN A 114     -12.064  -8.200   3.593
ATOM   1101  O   GLN A 114     -11.604  -8.903   2.688
ATOM   1102  N   ILE A 115     -12.819  -7.094   3.365
ATOM   1103  H   ILE A 115     -13.172  -6.528   4.109
ATOM   1104  CA  ILE A 115     -13.177  -6.690   2.027
ATOM   1105  CB  ILE A 115     -14.325  -5.694   1.962
ATOM   1106  CG2 ILE A 115     -14.490  -5.047   0.565
ATOM   1107  CG1 ILE A 115     -15.588  -6.453   2.407
ATOM   1108  CD1 ILE A 115     -16.818  -5.588   2.616
ATOM   1109  C   ILE A 115     -11.954  -6.258   1.271
ATOM   1110  O   ILE A 115     -11.826  -6.609   0.102
ATOM   1111  N   SER A 116     -11.003  -5.566   1.935
ATOM   1112  H   SER A 116     -11.122  -5.309   2.886
ATOM   1113  CA  SER A 116      -9.788  -5.102   1.319
ATOM   1114  CB  SER A 116      -8.953  -4.235   2.264
ATOM   1115  OG  SER A 116      -9.656  -3.036   2.555
ATOM   1116  HG  SER A 116     -10.275  -3.261   3.253
ATOM   1117  C   SER A 116      -8.939  -6.253   0.865
ATOM   1118  O   SER A 116      -8.396  -6.202  -0.235
ATOM   1119  N   GLN A 117      -8.858  -7.338   1.675
ATOM   1120  H   GLN A 117      -9.298  -7.345   2.570
ATOM   1121  CA  GLN A 117      -8.083  -8.514   1.351
ATOM   1122  CB  GLN A 117      -8.087  -9.542   2.496
ATOM   1123  CG  GLN A 117      -7.327  -9.110   3.748
ATOM   1124  CD  GLN A 117      -7.479 -10.193   4.803
ATOM   1125  OE1 GLN A 117      -6.880 -11.266   4.726
ATOM   1126  NE2 GLN A 117      -8.312  -9.899   5.834
ATOM   1127 HE21 GLN A 117      -8.472 -10.571   6.556
ATOM   1128 HE22 GLN A 117      -8.765  -9.008   5.872
ATOM   1129  C   GLN A 117      -8.651  -9.227   0.153
ATOM   1130  O   GLN A 117      -7.908  -9.598  -0.757
ATOM   1131  N   THR A 118      -9.998  -9.367   0.112
ATOM   1132  H   THR A 118     -10.572  -9.023   0.853
ATOM   1133  CA  THR A 118     -10.702 -10.053  -0.945
ATOM   1134  CB  THR A 118     -12.158 -10.240  -0.561
ATOM   1135  CG2 THR A 118     -12.912 -11.024  -1.655
ATOM   1136  OG1 THR A 118     -12.229 -11.000   0.639
ATOM   1137  HG1 THR A 118     -12.085 -10.374   1.354
ATOM   1138  C   THR A 118     -10.592  -9.296  -2.250
ATOM   1139  O   THR A 118     -10.314  -9.893  -3.295
ATOM   1140  N   THR A 119     -10.746  -7.954  -2.191
ATOM   1141  H   THR A 119     -10.904  -7.498  -1.324
ATOM   1142  CA  THR A 119     -10.694  -7.088  -3.338
ATOM   1143  CB  THR A 119     -11.146  -5.681  -3.011
ATOM   1144  CG2 THR A 119     -11.118  -4.804  -4.275
ATOM   1145  OG1 THR A 119     -12.489  -5.709  -2.547
ATOM   1146  HG1 THR A 119     -12.443  -5.963  -1.623
ATOM   1147  C   THR A 119      -9.292  -7.079  -3.886
ATOM   1148  O   THR A 119      -9.130  -7.148  -5.102
ATOM   1149  N   LEU A 120      -8.261  -7.060  -3.005
ATOM   1150  H   LEU A 120      -8.415  -7.016  -2.023
ATOM   1151  CA  LEU A 120      -6.875  -7.041  -3.404
ATOM   1152  CB  LEU A 120      -5.922  -6.907  -2.191
ATOM   1153  CG  LEU A 120      -4.408  -6.806  -2.480
ATOM   1154  CD1 LEU A 120      -4.043  -5.560  -3.307
ATOM   1155  CD2 LEU A 120      -3.597  -6.917  -1.181
ATOM   1156  C   LEU A 120      -6.556  -8.305  -4.151
ATOM   1157  O   LEU A 120      -5.949  -8.227  -5.219
ATOM   1158  N   ARG A 121      -7.043  -9.472  -3.655
ATOM   1159  H   ARG A 121      -7.548  -9.501  -2.795
ATOM   1160  CA  ARG A 121      -6.803 -10.751  -4.281
ATOM   1161  CB  ARG A 121      -7.426 -11.940  -3.517
ATOM   1162  CG  ARG A 121      -6.753 -12.281  -2.184
ATOM   1163  CD  ARG A 121      -7.142 -13.648  -1.605
ATOM   1164  NE  ARG A 121      -8.598 -13.672  -1.255
ATOM   1165  HE  ARG A 121      -9.246 -13.966  -1.957
ATOM   1166  CZ  ARG A 121      -9.080 -13.308  -0.024
ATOM   1167  NH1 ARG A 121      -8.272 -12.891   0.996
ATOM   1168 HH11 ARG A 121      -7.281 -12.842   0.873
ATOM   1169 HH12 ARG A 121      -8.664 -12.666   1.888
ATOM   1170  NH2 ARG A 121     -10.425 -13.372   0.192
ATOM   1171 HH21 ARG A 121     -10.814 -13.086   1.068
ATOM   1172 HH22 ARG A 121     -11.038 -13.681  -0.535
ATOM   1173  C   ARG A 121      -7.402 -10.800  -5.665
ATOM   1174  O   ARG A 121      -6.746 -11.254  -6.606
ATOM   1175  N   SER A 122      -8.638 -10.269  -5.818
ATOM   1176  H   SER A 122      -9.143  -9.898  -5.039
ATOM   1177  CA  SER A 122      -9.350 -10.258  -7.073
ATOM   1178  CB  SER A 122     -10.788  -9.745  -6.895
ATOM   1179  OG  SER A 122     -11.522 -10.644  -6.075
ATOM   1180  HG  SER A 122     -12.396 -10.256  -5.980
ATOM   1181  C   SER A 122      -8.677  -9.382  -8.097
ATOM   1182  O   SER A 122      -8.529  -9.788  -9.251
ATOM   1183  N   VAL A 123      -8.205  -8.185  -7.672
ATOM   1184  H   VAL A 123      -8.304  -7.909  -6.720
ATOM   1185  CA  VAL A 123      -7.548  -7.222  -8.526
ATOM   1186  CB  VAL A 123      -7.357  -5.869  -7.833
ATOM   1187  CG1 VAL A 123      -6.485  -4.891  -8.647
ATOM   1188  CG2 VAL A 123      -8.750  -5.252  -7.607
ATOM   1189  C   VAL A 123      -6.233  -7.776  -9.015
ATOM   1190  O   VAL A 123      -5.941  -7.651 -10.203
ATOM   1191  N   ILE A 124      -5.456  -8.463  -8.140
ATOM   1192  H   ILE A 124      -5.727  -8.591  -7.189
ATOM   1193  CA  ILE A 124      -4.166  -9.008  -8.517
ATOM   1194  CB  ILE A 124      -3.418  -9.563  -7.324
ATOM   1195  CG2 ILE A 124      -2.090 -10.185  -7.817
ATOM   1196  CG1 ILE A 124      -3.056  -8.441  -6.347
ATOM   1197  CD1 ILE A 124      -2.605  -9.004  -5.006
ATOM   1198  C   ILE A 124      -4.385 -10.134  -9.511
ATOM   1199  O   ILE A 124      -3.642 -10.231 -10.489
ATOM   1200  N   GLY A 125      -5.446 -10.961  -9.312
ATOM   1201  H   GLY A 125      -6.033 -10.876  -8.509
ATOM   1202  CA  GLY A 125      -5.748 -12.064 -10.195
ATOM   1203  C   GLY A 125      -6.068 -11.586 -11.584
ATOM   1204  O   GLY A 125      -5.765 -12.274 -12.558
ATOM   1205  N   GLN A 126      -6.705 -10.398 -11.694
ATOM   1206  H   GLN A 126      -6.977  -9.881 -10.884
ATOM   1207  CA  GLN A 126      -7.054  -9.813 -12.963
ATOM   1208  CB  GLN A 126      -8.165  -8.747 -12.838
ATOM   1209  CG  GLN A 126      -9.527  -9.271 -12.353
ATOM   1210  CD  GLN A 126     -10.067 -10.355 -13.284
ATOM   1211  OE1 GLN A 126     -10.206 -10.187 -14.496
ATOM   1212  NE2 GLN A 126     -10.364 -11.537 -12.686
ATOM   1213 HE21 GLN A 126     -10.224 -11.648 -11.702
ATOM   1214 HE22 GLN A 126     -10.723 -12.296 -13.228
ATOM   1215  C   GLN A 126      -5.884  -9.137 -13.628
ATOM   1216  O   GLN A 126      -5.773  -9.166 -14.853
ATOM   1217  N   ALA A 127      -5.003  -8.502 -12.823
ATOM   1218  H   ALA A 127      -5.148  -8.477 -11.838
ATOM   1219  CA  ALA A 127      -3.845  -7.774 -13.271
ATOM   1220  CB  ALA A 127      -3.369  -6.730 -12.245
ATOM   1221  C   ALA A 127      -2.638  -8.574 -13.655
ATOM   1222  O   ALA A 127      -2.405  -9.684 -13.173
ATOM   1223  N   HIS A 128      -1.868  -8.000 -14.608
ATOM   1224  H   HIS A 128      -2.123  -7.117 -14.998
ATOM   1225  CA  HIS A 128      -0.622  -8.536 -15.092
ATOM   1226  CB  HIS A 128      -0.207  -8.007 -16.480
ATOM   1227  CG  HIS A 128      -1.044  -8.523 -17.614
ATOM   1228  ND1 HIS A 128      -0.882  -9.769 -18.177
ATOM   1229  CE1 HIS A 128      -1.802  -9.875 -19.168
ATOM   1230  NE2 HIS A 128      -2.545  -8.788 -19.281
ATOM   1231  CD2 HIS A 128      -2.065  -7.937 -18.300
ATOM   1232  C   HIS A 128       0.460  -8.146 -14.109
ATOM   1233  O   HIS A 128       0.301  -7.208 -13.321
ATOM   1234  N   LEU A 129       1.605  -8.871 -14.143
ATOM   1235  H   LEU A 129       1.717  -9.638 -14.771
ATOM   1236  CA  LEU A 129       2.728  -8.613 -13.271
ATOM   1237  CB  LEU A 129       3.848  -9.673 -13.404
ATOM   1238  CG  LEU A 129       5.039  -9.503 -12.436
ATOM   1239  CD1 LEU A 129       4.574  -9.608 -10.977
ATOM   1240  CD2 LEU A 129       6.192 -10.462 -12.767
ATOM   1241  C   LEU A 129       3.303  -7.249 -13.570
ATOM   1242  O   LEU A 129       3.690  -6.521 -12.654
ATOM   1243  N   ASP A 130       3.312  -6.864 -14.869
ATOM   1244  H   ASP A 130       2.975  -7.470 -15.584
ATOM   1245  CA  ASP A 130       3.813  -5.595 -15.331
ATOM   1246  CB  ASP A 130       3.766  -5.467 -16.868
ATOM   1247  CG  ASP A 130       4.822  -6.339 -17.554
ATOM   1248  OD1 ASP A 130       5.758  -6.865 -16.893
ATOM   1249  OD2 ASP A 130       4.691  -6.490 -18.796
ATOM   1250  C   ASP A 130       2.980  -4.480 -14.766
ATOM   1251  O   ASP A 130       3.535  -3.459 -14.375
ATOM   1252  N   GLU A 131       1.641  -4.675 -14.673
ATOM   1253  H   GLU A 131       1.224  -5.530 -14.969
ATOM   1254  CA  GLU A 131       0.721  -3.695 -14.148
ATOM   1255  CB  GLU A 131      -0.755  -4.104 -14.281
ATOM   1256  CG  GLU A 131      -1.276  -4.148 -15.718
ATOM   1257  CD  GLU A 131      -2.746  -4.539 -15.686
ATOM   1258  OE1 GLU A 131      -3.062  -5.632 -16.224
ATOM   1259  OE2 GLU A 131      -3.579  -3.752 -15.161
ATOM   1260  C   GLU A 131       0.974  -3.499 -12.680
ATOM   1261  O   GLU A 131       0.973  -2.361 -12.215
ATOM   1262  N   LEU A 132       1.236  -4.602 -11.929
ATOM   1263  H   LEU A 132       1.218  -5.518 -12.328
ATOM   1264  CA  LEU A 132       1.499  -4.531 -10.509
ATOM   1265  CB  LEU A 132       1.712  -5.892  -9.812
ATOM   1266  CG  LEU A 132       0.499  -6.814  -9.608
ATOM   1267  CD1 LEU A 132       0.987  -8.171  -9.093
ATOM   1268  CD2 LEU A 132      -0.537  -6.216  -8.643
ATOM   1269  C   LEU A 132       2.753  -3.768 -10.210
ATOM   1270  O   LEU A 132       2.808  -3.044  -9.215
ATOM   1271  N   LEU A 133       3.793  -3.942 -11.054
ATOM   1272  H   LEU A 133       3.742  -4.564 -11.833
ATOM   1273  CA  LEU A 133       5.042  -3.273 -10.844
ATOM   1274  CB  LEU A 133       6.198  -4.019 -11.545
ATOM   1275  CG  LEU A 133       6.486  -5.435 -10.980
ATOM   1276  CD1 LEU A 133       7.524  -6.170 -11.838
ATOM   1277  CD2 LEU A 133       6.860  -5.424  -9.486
ATOM   1278  C   LEU A 133       5.043  -1.832 -11.278
ATOM   1279  O   LEU A 133       5.469  -0.965 -10.513
ATOM   1280  N   SER A 134       4.551  -1.548 -12.507
ATOM   1281  H   SER A 134       4.175  -2.256 -13.093
ATOM   1282  CA  SER A 134       4.546  -0.215 -13.052
ATOM   1283  CB  SER A 134       4.913  -0.200 -14.553
ATOM   1284  OG  SER A 134       3.978  -0.945 -15.322
ATOM   1285  HG  SER A 134       4.326  -0.959 -16.218
ATOM   1286  C   SER A 134       3.322   0.640 -12.884
ATOM   1287  O   SER A 134       3.451   1.806 -12.508
ATOM   1288  N   GLU A 135       2.114   0.076 -13.128
ATOM   1289  H   GLU A 135       2.027  -0.888 -13.367
ATOM   1290  CA  GLU A 135       0.871   0.815 -13.078
ATOM   1291  CB  GLU A 135      -0.080   0.428 -14.240
ATOM   1292  CG  GLU A 135       0.435   0.756 -15.647
ATOM   1293  CD  GLU A 135      -0.625   0.375 -16.679
ATOM   1294  OE1 GLU A 135      -1.054  -0.808 -16.732
ATOM   1295  OE2 GLU A 135      -1.041   1.292 -17.434
ATOM   1296  C   GLU A 135       0.141   0.692 -11.764
ATOM   1297  O   GLU A 135      -1.062   0.405 -11.709
ATOM   1298  N   ARG A 136       0.869   0.958 -10.655
ATOM   1299  H   ARG A 136       1.830   1.216 -10.704
ATOM   1300  CA  ARG A 136       0.301   0.876  -9.337
ATOM   1301  CB  ARG A 136       1.270   1.042  -8.153
ATOM   1302  CG  ARG A 136       2.192  -0.150  -7.925
ATOM   1303  CD  ARG A 136       3.032  -0.015  -6.658
ATOM   1304  NE  ARG A 136       3.911  -1.218  -6.561
ATOM   1305  HE  ARG A 136       4.003  -1.812  -7.361
ATOM   1306  CZ  ARG A 136       4.639  -1.482  -5.429
ATOM   1307  NH1 ARG A 136       4.454  -0.781  -4.268
ATOM   1308 HH11 ARG A 136       4.979  -1.010  -3.447
ATOM   1309 HH12 ARG A 136       3.748  -0.075  -4.205
ATOM   1310  NH2 ARG A 136       5.562  -2.487  -5.456
ATOM   1311 HH21 ARG A 136       6.122  -2.678  -4.650
ATOM   1312 HH22 ARG A 136       5.728  -2.997  -6.299
ATOM   1313  C   ARG A 136      -0.797   1.868  -9.125
ATOM   1314  O   ARG A 136      -1.757   1.528  -8.447
ATOM   1315  N   ASP A 137      -0.715   3.078  -9.730
ATOM   1316  H   ASP A 137       0.070   3.315 -10.297
ATOM   1317  CA  ASP A 137      -1.712   4.117  -9.581
ATOM   1318  CB  ASP A 137      -1.303   5.424 -10.293
ATOM   1319  CG  ASP A 137      -0.173   6.146  -9.550
ATOM   1320  OD1 ASP A 137       0.149   5.811  -8.377
ATOM   1321  OD2 ASP A 137       0.399   7.074 -10.178
ATOM   1322  C   ASP A 137      -3.057   3.703 -10.120
ATOM   1323  O   ASP A 137      -4.081   3.973  -9.493
ATOM   1324  N   LYS A 138      -3.066   2.993 -11.270
ATOM   1325  H   LYS A 138      -2.207   2.766 -11.722
ATOM   1326  CA  LYS A 138      -4.247   2.500 -11.941
ATOM   1327  CB  LYS A 138      -3.795   1.778 -13.226
ATOM   1328  CG  LYS A 138      -4.824   1.122 -14.145
ATOM   1329  CD  LYS A 138      -4.080   0.451 -15.298
ATOM   1330  CE  LYS A 138      -4.905  -0.405 -16.251
ATOM   1331  NZ  LYS A 138      -3.995  -1.023 -17.241
ATOM   1332  HZ1 LYS A 138      -4.306  -1.993 -17.441
ATOM   1333  HZ2 LYS A 138      -3.022  -1.045 -16.873
ATOM   1334  HZ3 LYS A 138      -4.010  -0.470 -18.119
ATOM   1335  C   LYS A 138      -4.944   1.486 -11.072
ATOM   1336  O   LYS A 138      -6.160   1.555 -10.868
ATOM   1337  N   LEU A 139      -4.150   0.554 -10.500
ATOM   1338  H   LEU A 139      -3.163   0.545 -10.658
ATOM   1339  CA  LEU A 139      -4.652  -0.498  -9.660
ATOM   1340  CB  LEU A 139      -3.598  -1.575  -9.380
ATOM   1341  CG  LEU A 139      -3.211  -2.388 -10.631
ATOM   1342  CD1 LEU A 139      -2.046  -3.317 -10.309
ATOM   1343  CD2 LEU A 139      -4.399  -3.120 -11.278
ATOM   1344  C   LEU A 139      -5.160   0.041  -8.362
ATOM   1345  O   LEU A 139      -6.197  -0.416  -7.887
ATOM   1346  N   ASN A 140      -4.470   1.063  -7.799
ATOM   1347  H   ASN A 140      -3.648   1.415  -8.230
ATOM   1348  CA  ASN A 140      -4.818   1.701  -6.557
ATOM   1349  CB  ASN A 140      -3.810   2.781  -6.106
ATOM   1350  CG  ASN A 140      -2.515   2.165  -5.570
ATOM   1351  OD1 ASN A 140      -2.417   1.004  -5.174
ATOM   1352  ND2 ASN A 140      -1.446   3.003  -5.542
ATOM   1353 HD21 ASN A 140      -0.566   2.680  -5.195
ATOM   1354 HD22 ASN A 140      -1.538   3.943  -5.872
ATOM   1355  C   ASN A 140      -6.146   2.368  -6.695
ATOM   1356  O   ASN A 140      -6.967   2.230  -5.797
ATOM   1357  N   MET A 141      -6.411   3.040  -7.845
ATOM   1358  H   MET A 141      -5.720   3.135  -8.558
ATOM   1359  CA  MET A 141      -7.661   3.722  -8.094
ATOM   1360  CB  MET A 141      -7.654   4.554  -9.390
ATOM   1361  CG  MET A 141      -6.796   5.820  -9.327
ATOM   1362  SD  MET A 141      -7.324   7.040  -8.084
ATOM   1363  CE  MET A 141      -8.835   7.555  -8.952
ATOM   1364  C   MET A 141      -8.819   2.771  -8.191
ATOM   1365  O   MET A 141      -9.855   3.004  -7.563
ATOM   1366  N   GLN A 142      -8.605   1.605  -8.847
ATOM   1367  H   GLN A 142      -7.731   1.417  -9.295
ATOM   1368  CA  GLN A 142      -9.626   0.595  -9.015
ATOM   1369  CB  GLN A 142      -9.155  -0.551  -9.926
ATOM   1370  CG  GLN A 142      -8.967  -0.160 -11.392
ATOM   1371  CD  GLN A 142      -8.440  -1.380 -12.134
ATOM   1372  OE1 GLN A 142      -9.149  -2.356 -12.379
ATOM   1373  NE2 GLN A 142      -7.136  -1.327 -12.506
ATOM   1374 HE21 GLN A 142      -6.588  -0.520 -12.286
ATOM   1375 HE22 GLN A 142      -6.720  -2.101 -12.983
ATOM   1376  C   GLN A 142      -9.985  -0.025  -7.693
ATOM   1377  O   GLN A 142     -11.162  -0.192  -7.373
ATOM   1378  N   LEU A 143      -8.950  -0.307  -6.876
ATOM   1379  H   LEU A 143      -8.019  -0.112  -7.172
ATOM   1380  CA  LEU A 143      -9.039  -0.924  -5.582
ATOM   1381  CB  LEU A 143      -7.590  -1.264  -5.170
ATOM   1382  CG  LEU A 143      -7.243  -2.046  -3.903
ATOM   1383  CD1 LEU A 143      -7.871  -3.435  -3.874
ATOM   1384  CD2 LEU A 143      -5.714  -2.193  -3.842
ATOM   1385  C   LEU A 143      -9.760  -0.001  -4.629
ATOM   1386  O   LEU A 143     -10.651  -0.451  -3.907
ATOM   1387  N   GLN A 144      -9.455   1.322  -4.686
ATOM   1388  H   GLN A 144      -8.752   1.653  -5.305
ATOM   1389  CA  GLN A 144     -10.057   2.339  -3.851
ATOM   1390  CB  GLN A 144      -9.583   3.776  -4.152
ATOM   1391  CG  GLN A 144      -8.162   4.132  -3.746
ATOM   1392  CD  GLN A 144      -7.751   5.498  -4.304
ATOM   1393  OE1 GLN A 144      -8.476   6.236  -4.974
ATOM   1394  NE2 GLN A 144      -6.465   5.840  -4.032
ATOM   1395 HE21 GLN A 144      -5.868   5.207  -3.540
ATOM   1396 HE22 GLN A 144      -6.103   6.714  -4.354
ATOM   1397  C   GLN A 144     -11.518   2.434  -4.120
ATOM   1398  O   GLN A 144     -12.296   2.472  -3.173
ATOM   1399  N   ARG A 145     -11.914   2.414  -5.415
ATOM   1400  H   ARG A 145     -11.249   2.370  -6.159
ATOM   1401  CA  ARG A 145     -13.287   2.543  -5.813
ATOM   1402  CB  ARG A 145     -13.412   2.644  -7.349
ATOM   1403  CG  ARG A 145     -14.823   2.929  -7.878
ATOM   1404  CD  ARG A 145     -14.941   2.894  -9.408
ATOM   1405  NE  ARG A 145     -14.688   1.492  -9.881
ATOM   1406  HE  ARG A 145     -13.779   1.262 -10.227
ATOM   1407  CZ  ARG A 145     -15.647   0.511  -9.838
ATOM   1408  NH1 ARG A 145     -16.926   0.753  -9.424
ATOM   1409 HH11 ARG A 145     -17.198   1.658  -9.092
ATOM   1410 HH12 ARG A 145     -17.592   0.009  -9.377
ATOM   1411  NH2 ARG A 145     -15.311  -0.754 -10.223
ATOM   1412 HH21 ARG A 145     -14.381  -0.959 -10.527
ATOM   1413 HH22 ARG A 145     -15.992  -1.485 -10.196
ATOM   1414  C   ARG A 145     -14.123   1.388  -5.342
ATOM   1415  O   ARG A 145     -15.203   1.608  -4.795
ATOM   1416  N   ILE A 146     -13.606   0.145  -5.480
ATOM   1417  H   ILE A 146     -12.706  -0.007  -5.887
ATOM   1418  CA  ILE A 146     -14.346  -1.038  -5.104
ATOM   1419  CB  ILE A 146     -13.661  -2.294  -5.619
ATOM   1420  CG2 ILE A 146     -14.394  -3.554  -5.092
ATOM   1421  CG1 ILE A 146     -13.695  -2.302  -7.162
ATOM   1422  CD1 ILE A 146     -12.792  -3.359  -7.802
ATOM   1423  C   ILE A 146     -14.518  -1.095  -3.598
ATOM   1424  O   ILE A 146     -15.623  -1.361  -3.117
ATOM   1425  N   ILE A 147     -13.443  -0.783  -2.833
ATOM   1426  H   ILE A 147     -12.574  -0.510  -3.240
ATOM   1427  CA  ILE A 147     -13.482  -0.836  -1.390
ATOM   1428  CB  ILE A 147     -12.087  -0.751  -0.773
ATOM   1429  CG2 ILE A 147     -12.157  -0.669   0.771
ATOM   1430  CG1 ILE A 147     -11.300  -2.018  -1.159
ATOM   1431  CD1 ILE A 147      -9.806  -1.947  -0.848
ATOM   1432  C   ILE A 147     -14.403   0.246  -0.868
ATOM   1433  O   ILE A 147     -15.193  -0.030   0.032
ATOM   1434  N   ASP A 148     -14.376   1.458  -1.473
ATOM   1435  H   ASP A 148     -13.760   1.639  -2.231
ATOM   1436  CA  ASP A 148     -15.189   2.583  -1.065
ATOM   1437  CB  ASP A 148     -14.845   3.870  -1.855
ATOM   1438  CG  ASP A 148     -15.565   5.103  -1.312
ATOM   1439  OD1 ASP A 148     -15.302   5.500  -0.147
ATOM   1440  OD2 ASP A 148     -16.387   5.674  -2.074
ATOM   1441  C   ASP A 148     -16.648   2.279  -1.258
ATOM   1442  O   ASP A 148     -17.445   2.550  -0.364
ATOM   1443  N   GLU A 149     -17.017   1.649  -2.399
ATOM   1444  H   GLU A 149     -16.353   1.415  -3.105
ATOM   1445  CA  GLU A 149     -18.390   1.309  -2.686
ATOM   1446  CB  GLU A 149     -18.585   0.787  -4.119
ATOM   1447  CG  GLU A 149     -18.425   1.899  -5.169
ATOM   1448  CD  GLU A 149     -18.459   1.377  -6.607
ATOM   1449  OE1 GLU A 149     -18.530   0.142  -6.851
ATOM   1450  OE2 GLU A 149     -18.401   2.250  -7.512
ATOM   1451  C   GLU A 149     -18.911   0.296  -1.707
ATOM   1452  O   GLU A 149     -20.059   0.396  -1.273
ATOM   1453  N   ALA A 150     -18.056  -0.678  -1.319
ATOM   1454  H   ALA A 150     -17.133  -0.738  -1.696
ATOM   1455  CA  ALA A 150     -18.411  -1.705  -0.373
ATOM   1456  CB  ALA A 150     -17.350  -2.811  -0.302
ATOM   1457  C   ALA A 150     -18.590  -1.148   1.022
ATOM   1458  O   ALA A 150     -19.486  -1.587   1.743
ATOM   1459  N   THR A 151     -17.730  -0.179   1.424
ATOM   1460  H   THR A 151     -16.999   0.131   0.823
ATOM   1461  CA  THR A 151     -17.740   0.461   2.720
ATOM   1462  CB  THR A 151     -16.418   1.085   3.118
ATOM   1463  CG2 THR A 151     -15.349  -0.011   3.262
ATOM   1464  OG1 THR A 151     -16.004   2.073   2.186
ATOM   1465  HG1 THR A 151     -16.497   2.872   2.402
ATOM   1466  C   THR A 151     -18.806   1.506   2.916
ATOM   1467  O   THR A 151     -19.194   1.759   4.059
ATOM   1468  N   ASP A 152     -19.289   2.143   1.815
ATOM   1469  H   ASP A 152     -18.903   1.972   0.911
ATOM   1470  CA  ASP A 152     -20.301   3.184   1.861
ATOM   1471  CB  ASP A 152     -20.767   3.707   0.476
ATOM   1472  CG  ASP A 152     -19.766   4.646  -0.194
ATOM   1473  OD1 ASP A 152     -18.830   5.168   0.469
ATOM   1474  OD2 ASP A 152     -19.946   4.858  -1.421
ATOM   1475  C   ASP A 152     -21.530   2.901   2.685
ATOM   1476  O   ASP A 152     -21.876   3.826   3.426
ATOM   1477  N   PRO A 153     -22.205   1.734   2.690
ATOM   1478  CA  PRO A 153     -23.380   1.504   3.513
ATOM   1479  CB  PRO A 153     -23.871   0.100   3.169
ATOM   1480  CG  PRO A 153     -23.320  -0.168   1.763
ATOM   1481  CD  PRO A 153     -22.035   0.664   1.706
ATOM   1482  C   PRO A 153     -23.087   1.635   4.985
ATOM   1483  O   PRO A 153     -24.008   1.938   5.741
ATOM   1484  N   TRP A 154     -21.816   1.429   5.396
ATOM   1485  H   TRP A 154     -21.070   1.297   4.745
ATOM   1486  CA  TRP A 154     -21.411   1.348   6.773
ATOM   1487  CB  TRP A 154     -20.123   0.538   6.899
ATOM   1488  CG  TRP A 154     -20.211  -0.874   6.391
ATOM   1489  CD1 TRP A 154     -21.276  -1.646   6.009
ATOM   1490  NE1 TRP A 154     -20.832  -2.832   5.476
ATOM   1491  HE1 TRP A 154     -21.397  -3.550   5.131
ATOM   1492  CE2 TRP A 154     -19.457  -2.836   5.514
ATOM   1493  CZ2 TRP A 154     -18.532  -3.776   5.102
ATOM   1494  CH2 TRP A 154     -17.175  -3.478   5.275
ATOM   1495  CZ3 TRP A 154     -16.757  -2.275   5.847
ATOM   1496  CE3 TRP A 154     -17.692  -1.329   6.258
ATOM   1497  CD2 TRP A 154     -19.036  -1.623   6.087
ATOM   1498  C   TRP A 154     -21.034   2.738   7.228
ATOM   1499  O   TRP A 154     -20.684   2.920   8.393
ATOM   1500  N   GLY A 155     -21.081   3.755   6.326
ATOM   1501  H   GLY A 155     -21.357   3.621   5.376
ATOM   1502  CA  GLY A 155     -20.740   5.110   6.666
ATOM   1503  C   GLY A 155     -19.258   5.344   6.706
ATOM   1504  O   GLY A 155     -18.827   6.298   7.350
ATOM   1505  N   ILE A 156     -18.453   4.470   6.054
ATOM   1506  H   ILE A 156     -18.818   3.695   5.540
ATOM   1507  CA  ILE A 156     -17.018   4.602   6.024
ATOM   1508  CB  ILE A 156     -16.312   3.294   6.350
ATOM   1509  CG2 ILE A 156     -14.784   3.437   6.194
ATOM   1510  CG1 ILE A 156     -16.679   2.800   7.754
ATOM   1511  CD1 ILE A 156     -16.179   1.384   7.991
ATOM   1512  C   ILE A 156     -16.638   5.001   4.621
ATOM   1513  O   ILE A 156     -17.154   4.439   3.654
ATOM   1514  N   LYS A 157     -15.747   6.016   4.495
ATOM   1515  H   LYS A 157     -15.338   6.468   5.282
ATOM   1516  CA  LYS A 157     -15.271   6.439   3.205
ATOM   1517  CB  LYS A 157     -15.619   7.882   2.793
ATOM   1518  CG  LYS A 157     -17.119   8.059   2.534
ATOM   1519  CD  LYS A 157     -17.520   9.443   2.028
ATOM   1520  CE  LYS A 157     -19.031   9.607   1.859
ATOM   1521  NZ  LYS A 157     -19.339  10.971   1.389
ATOM   1522  HZ1 LYS A 157     -20.365  11.081   1.286
ATOM   1523  HZ2 LYS A 157     -18.987  11.664   2.077
ATOM   1524  HZ3 LYS A 157     -18.881  11.137   0.473
ATOM   1525  C   LYS A 157     -13.796   6.208   3.137
ATOM   1526  O   LYS A 157     -13.047   6.600   4.033
ATOM   1527  N   VAL A 158     -13.364   5.507   2.065
ATOM   1528  H   VAL A 158     -13.998   5.204   1.356
ATOM   1529  CA  VAL A 158     -11.980   5.187   1.840
ATOM   1530  CB  VAL A 158     -11.795   3.872   1.109
ATOM   1531  CG1 VAL A 158     -10.308   3.589   0.842
ATOM   1532  CG2 VAL A 158     -12.442   2.765   1.961
ATOM   1533  C   VAL A 158     -11.355   6.331   1.095
ATOM   1534  O   VAL A 158     -11.754   6.672  -0.023
ATOM   1535  N   THR A 159     -10.340   6.938   1.743
ATOM   1536  H   THR A 159     -10.031   6.610   2.631
ATOM   1537  CA  THR A 159      -9.612   8.055   1.213
ATOM   1538  CB  THR A 159      -8.842   8.761   2.317
ATOM   1539  CG2 THR A 159      -8.082   9.986   1.771
ATOM   1540  OG1 THR A 159      -9.747   9.203   3.321
ATOM   1541  HG1 THR A 159      -9.206   9.429   4.082
ATOM   1542  C   THR A 159      -8.680   7.553   0.138
ATOM   1543  O   THR A 159      -8.695   8.080  -0.976
ATOM   1544  N   ALA A 160      -7.888   6.497   0.439
ATOM   1545  H   ALA A 160      -7.920   6.040   1.326
ATOM   1546  CA  ALA A 160      -6.964   5.960  -0.530
ATOM   1547  CB  ALA A 160      -5.649   6.763  -0.646
ATOM   1548  C   ALA A 160      -6.570   4.563  -0.176
ATOM   1549  O   ALA A 160      -6.694   4.144   0.973
ATOM   1550  N   VAL A 161      -6.136   3.784  -1.192
ATOM   1551  H   VAL A 161      -6.058   4.128  -2.123
ATOM   1552  CA  VAL A 161      -5.666   2.437  -0.986
ATOM   1553  CB  VAL A 161      -6.549   1.297  -1.465
ATOM   1554  CG1 VAL A 161      -5.858  -0.033  -1.110
ATOM   1555  CG2 VAL A 161      -7.942   1.380  -0.830
ATOM   1556  C   VAL A 161      -4.403   2.433  -1.799
ATOM   1557  O   VAL A 161      -4.408   2.849  -2.961
ATOM   1558  N   GLU A 162      -3.291   1.984  -1.180
ATOM   1559  H   GLU A 162      -3.301   1.657  -0.239
ATOM   1560  CA  GLU A 162      -2.030   1.951  -1.856
ATOM   1561  CB  GLU A 162      -1.087   3.046  -1.311
ATOM   1562  CG  GLU A 162       0.272   3.189  -2.006
ATOM   1563  CD  GLU A 162       1.021   4.338  -1.345
ATOM   1564  OE1 GLU A 162       2.092   4.066  -0.743
ATOM   1565  OE2 GLU A 162       0.550   5.502  -1.436
ATOM   1566  C   GLU A 162      -1.385   0.606  -1.702
ATOM   1567  O   GLU A 162      -1.368   0.041  -0.607
ATOM   1568  N   ILE A 163      -0.880   0.048  -2.834
ATOM   1569  H   ILE A 163      -0.975   0.499  -3.719
ATOM   1570  CA  ILE A 163      -0.175  -1.216  -2.841
ATOM   1571  CB  ILE A 163      -0.072  -1.855  -4.216
ATOM   1572  CG2 ILE A 163       0.873  -3.073  -4.181
ATOM   1573  CG1 ILE A 163      -1.481  -2.196  -4.746
ATOM   1574  CD1 ILE A 163      -1.518  -2.623  -6.213
ATOM   1575  C   ILE A 163       1.183  -0.885  -2.271
ATOM   1576  O   ILE A 163       1.930  -0.061  -2.808
ATOM   1577  N   LYS A 164       1.498  -1.554  -1.146
ATOM   1578  H   LYS A 164       0.890  -2.258  -0.786
ATOM   1579  CA  LYS A 164       2.708  -1.347  -0.409
ATOM   1580  CB  LYS A 164       2.416  -1.758   1.050
ATOM   1581  CG  LYS A 164       3.485  -1.625   2.130
ATOM   1582  CD  LYS A 164       2.910  -2.088   3.471
ATOM   1583  CE  LYS A 164       3.854  -2.011   4.666
ATOM   1584  NZ  LYS A 164       3.137  -2.454   5.882
ATOM   1585  HZ1 LYS A 164       2.905  -3.463   5.810
ATOM   1586  HZ2 LYS A 164       3.739  -2.303   6.713
ATOM   1587  HZ3 LYS A 164       2.257  -1.915   5.996
ATOM   1588  C   LYS A 164       3.888  -2.098  -0.951
ATOM   1589  O   LYS A 164       4.857  -1.474  -1.387
ATOM   1590  N   ASP A 165       3.799  -3.447  -1.005
ATOM   1591  H   ASP A 165       2.987  -3.942  -0.704
ATOM   1592  CA  ASP A 165       4.896  -4.261  -1.467
ATOM   1593  CB  ASP A 165       5.616  -5.046  -0.340
ATOM   1594  CG  ASP A 165       6.332  -4.130   0.644
ATOM   1595  OD1 ASP A 165       7.350  -3.498   0.260
ATOM   1596  OD2 ASP A 165       5.870  -4.064   1.813
ATOM   1597  C   ASP A 165       4.381  -5.335  -2.368
ATOM   1598  O   ASP A 165       3.262  -5.821  -2.186
ATOM   1599  N   VAL A 166       5.215  -5.705  -3.370
ATOM   1600  H   VAL A 166       6.107  -5.275  -3.485
ATOM   1601  CA  VAL A 166       4.919  -6.758  -4.311
ATOM   1602  CB  VAL A 166       4.693  -6.321  -5.763
ATOM   1603  CG1 VAL A 166       4.388  -7.555  -6.644
ATOM   1604  CG2 VAL A 166       3.552  -5.292  -5.845
ATOM   1605  C   VAL A 166       6.152  -7.628  -4.242
ATOM   1606  O   VAL A 166       7.202  -7.304  -4.805
ATOM   1607  N   GLU A 167       6.045  -8.730  -3.471
ATOM   1608  H   GLU A 167       5.200  -8.938  -2.994
ATOM   1609  CA  GLU A 167       7.087  -9.702  -3.277
ATOM   1610  CB  GLU A 167       6.973 -10.438  -1.930
ATOM   1611  CG  GLU A 167       7.116  -9.518  -0.705
ATOM   1612  CD  GLU A 167       6.967 -10.274   0.620
ATOM   1613  OE1 GLU A 167       6.797 -11.523   0.645
ATOM   1614  OE2 GLU A 167       7.020  -9.569   1.661
ATOM   1615  C   GLU A 167       6.972 -10.719  -4.372
ATOM   1616  O   GLU A 167       5.878 -11.197  -4.687
ATOM   1617  N   LEU A 168       8.130 -11.061  -4.970
ATOM   1618  H   LEU A 168       9.000 -10.667  -4.683
ATOM   1619  CA  LEU A 168       8.220 -12.013  -6.044
ATOM   1620  CB  LEU A 168       8.906 -11.420  -7.302
ATOM   1621  CG  LEU A 168       8.258 -10.171  -7.926
ATOM   1622  CD1 LEU A 168       9.107  -9.617  -9.080
ATOM   1623  CD2 LEU A 168       6.815 -10.439  -8.343
ATOM   1624  C   LEU A 168       9.110 -13.146  -5.582
ATOM   1625  O   LEU A 168       9.958 -12.922  -4.712
ATOM   1626  N   PRO A 169       8.957 -14.369  -6.107
ATOM   1627  CA  PRO A 169       9.782 -15.509  -5.749
ATOM   1628  CB  PRO A 169       9.179 -16.712  -6.473
ATOM   1629  CG  PRO A 169       7.720 -16.308  -6.723
ATOM   1630  CD  PRO A 169       7.790 -14.783  -6.882
ATOM   1631  C   PRO A 169      11.214 -15.269  -6.158
ATOM   1632  O   PRO A 169      11.437 -14.574  -7.152
ATOM   1633  N   ALA A 170      12.187 -15.839  -5.409
ATOM   1634  H   ALA A 170      11.962 -16.460  -4.663
ATOM   1635  CA  ALA A 170      13.578 -15.457  -5.498
ATOM   1636  CB  ALA A 170      14.456 -16.175  -4.455
ATOM   1637  C   ALA A 170      14.154 -15.758  -6.855
ATOM   1638  O   ALA A 170      14.919 -14.951  -7.387
ATOM   1639  N   GLY A 171      13.743 -16.899  -7.462
ATOM   1640  H   GLY A 171      13.100 -17.518  -7.019
ATOM   1641  CA  GLY A 171      14.202 -17.310  -8.766
ATOM   1642  C   GLY A 171      13.686 -16.386  -9.833
ATOM   1643  O   GLY A 171      14.411 -16.079 -10.780
ATOM   1644  N   MET A 172      12.426 -15.903  -9.677
ATOM   1645  H   MET A 172      11.879 -16.130  -8.874
ATOM   1646  CA  MET A 172      11.801 -15.000 -10.612
ATOM   1647  CB  MET A 172      10.301 -14.768 -10.340
ATOM   1648  CG  MET A 172       9.395 -15.964 -10.641
ATOM   1649  SD  MET A 172       9.383 -16.497 -12.382
ATOM   1650  CE  MET A 172       8.492 -15.051 -13.031
ATOM   1651  C   MET A 172      12.454 -13.651 -10.570
ATOM   1652  O   MET A 172      12.811 -13.131 -11.628
ATOM   1653  N   GLN A 173      12.852 -13.195  -9.352
ATOM   1654  H   GLN A 173      12.649 -13.706  -8.520
ATOM   1655  CA  GLN A 173      13.500 -11.920  -9.158
ATOM   1656  CB  GLN A 173      13.743 -11.561  -7.684
ATOM   1657  CG  GLN A 173      12.488 -11.252  -6.881
ATOM   1658  CD  GLN A 173      12.903 -10.898  -5.462
ATOM   1659  OE1 GLN A 173      13.482  -9.845  -5.198
ATOM   1660  NE2 GLN A 173      12.592 -11.809  -4.505
ATOM   1661 HE21 GLN A 173      12.838 -11.637  -3.551
ATOM   1662 HE22 GLN A 173      12.084 -12.636  -4.746
ATOM   1663  C   GLN A 173      14.856 -11.925  -9.791
ATOM   1664  O   GLN A 173      15.217 -10.966 -10.476
ATOM   1665  N   LYS A 174      15.608 -13.039  -9.610
ATOM   1666  H   LYS A 174      15.290 -13.804  -9.052
ATOM   1667  CA  LYS A 174      16.930 -13.166 -10.161
ATOM   1668  CB  LYS A 174      17.726 -14.361  -9.602
ATOM   1669  CG  LYS A 174      18.147 -14.120  -8.149
ATOM   1670  CD  LYS A 174      19.050 -15.192  -7.537
ATOM   1671  CE  LYS A 174      19.333 -14.973  -6.045
ATOM   1672  NZ  LYS A 174      20.106 -13.728  -5.813
ATOM   1673  HZ1 LYS A 174      19.800 -12.989  -6.475
ATOM   1674  HZ2 LYS A 174      19.930 -13.400  -4.844
ATOM   1675  HZ3 LYS A 174      21.125 -13.892  -5.928
ATOM   1676  C   LYS A 174      16.899 -13.234 -11.658
ATOM   1677  O   LYS A 174      17.742 -12.614 -12.305
ATOM   1678  N   ALA A 175      15.893 -13.938 -12.235
ATOM   1679  H   ALA A 175      15.217 -14.425 -11.687
ATOM   1680  CA  ALA A 175      15.749 -14.074 -13.664
ATOM   1681  CB  ALA A 175      14.616 -15.039 -14.054
ATOM   1682  C   ALA A 175      15.448 -12.742 -14.297
ATOM   1683  O   ALA A 175      16.044 -12.402 -15.318
ATOM   1684  N   MET A 176      14.563 -11.937 -13.658
ATOM   1685  H   MET A 176      14.120 -12.232 -12.815
ATOM   1686  CA  MET A 176      14.167 -10.635 -14.142
ATOM   1687  CB  MET A 176      13.001 -10.023 -13.344
ATOM   1688  CG  MET A 176      11.665 -10.743 -13.562
ATOM   1689  SD  MET A 176      10.268 -10.121 -12.577
ATOM   1690  CE  MET A 176      10.063  -8.564 -13.487
ATOM   1691  C   MET A 176      15.315  -9.668 -14.104
ATOM   1692  O   MET A 176      15.552  -8.968 -15.091
ATOM   1693  N   ALA A 177      16.159  -9.762 -13.046
ATOM   1694  H   ALA A 177      15.979 -10.393 -12.295
ATOM   1695  CA  ALA A 177      17.312  -8.913 -12.871
ATOM   1696  CB  ALA A 177      17.987  -9.113 -11.503
ATOM   1697  C   ALA A 177      18.342  -9.196 -13.932
ATOM   1698  O   ALA A 177      18.914  -8.262 -14.498
ATOM   1699  N   ARG A 178      18.553 -10.497 -14.256
ATOM   1700  H   ARG A 178      18.066 -11.232 -13.790
ATOM   1701  CA  ARG A 178      19.509 -10.921 -15.252
ATOM   1702  CB  ARG A 178      19.703 -12.446 -15.298
ATOM   1703  CG  ARG A 178      20.425 -13.015 -14.076
ATOM   1704  CD  ARG A 178      20.529 -14.538 -14.106
ATOM   1705  NE  ARG A 178      21.026 -14.996 -12.775
ATOM   1706  HE  ARG A 178      21.237 -14.310 -12.078
ATOM   1707  CZ  ARG A 178      21.160 -16.329 -12.483
ATOM   1708  NH1 ARG A 178      20.931 -17.297 -13.422
ATOM   1709 HH11 ARG A 178      21.046 -18.263 -13.195
ATOM   1710 HH12 ARG A 178      20.663 -17.044 -14.351
ATOM   1711  NH2 ARG A 178      21.525 -16.707 -11.223
ATOM   1712 HH21 ARG A 178      21.677 -16.020 -10.512
ATOM   1713 HH22 ARG A 178      21.620 -17.677 -11.002
ATOM   1714  C   ARG A 178      19.087 -10.474 -16.624
ATOM   1715  O   ARG A 178      19.935 -10.052 -17.410
ATOM   1716  N   GLN A 179      17.763 -10.526 -16.922
ATOM   1717  H   GLN A 179      17.101 -10.879 -16.265
ATOM   1718  CA  GLN A 179      17.214 -10.120 -18.199
ATOM   1719  CB  GLN A 179      15.703 -10.376 -18.305
ATOM   1720  CG  GLN A 179      15.310 -11.853 -18.380
ATOM   1721  CD  GLN A 179      13.791 -12.012 -18.264
ATOM   1722  OE1 GLN A 179      12.986 -11.080 -18.237
ATOM   1723  NE2 GLN A 179      13.370 -13.296 -18.142
ATOM   1724 HE21 GLN A 179      14.037 -14.042 -18.129
ATOM   1725 HE22 GLN A 179      12.396 -13.497 -18.041
ATOM   1726  C   GLN A 179      17.400  -8.640 -18.395
ATOM   1727  O   GLN A 179      17.786  -8.210 -19.483
ATOM   1728  N   ALA A 180      17.173  -7.843 -17.320
ATOM   1729  H   ALA A 180      16.872  -8.227 -16.450
ATOM   1730  CA  ALA A 180      17.305  -6.407 -17.347
ATOM   1731  CB  ALA A 180      16.848  -5.756 -16.030
ATOM   1732  C   ALA A 180      18.737  -6.006 -17.572
ATOM   1733  O   ALA A 180      19.008  -5.079 -18.337
ATOM   1734  N   GLU A 181      19.684  -6.732 -16.930
ATOM   1735  H   GLU A 181      19.432  -7.481 -16.321
ATOM   1736  CA  GLU A 181      21.099  -6.482 -17.035
ATOM   1737  CB  GLU A 181      21.892  -7.394 -16.076
ATOM   1738  CG  GLU A 181      23.413  -7.177 -16.019
ATOM   1739  CD  GLU A 181      24.085  -8.136 -15.026
ATOM   1740  OE1 GLU A 181      23.410  -8.980 -14.375
ATOM   1741  OE2 GLU A 181      25.332  -8.022 -14.907
ATOM   1742  C   GLU A 181      21.564  -6.756 -18.441
ATOM   1743  O   GLU A 181      22.289  -5.941 -19.012
ATOM   1744  N   ALA A 182      21.087  -7.876 -19.040
ATOM   1745  H   ALA A 182      20.478  -8.498 -18.553
ATOM   1746  CA  ALA A 182      21.444  -8.287 -20.374
ATOM   1747  CB  ALA A 182      20.847  -9.656 -20.744
ATOM   1748  C   ALA A 182      20.971  -7.294 -21.392
ATOM   1749  O   ALA A 182      21.722  -6.961 -22.311
ATOM   1750  N   GLU A 183      19.734  -6.766 -21.219
ATOM   1751  H   GLU A 183      19.145  -7.044 -20.463
ATOM   1752  CA  GLU A 183      19.178  -5.798 -22.127
ATOM   1753  CB  GLU A 183      17.710  -5.458 -21.870
ATOM   1754  CG  GLU A 183      16.718  -6.559 -22.226
ATOM   1755  CD  GLU A 183      15.328  -5.976 -22.027
ATOM   1756  OE1 GLU A 183      14.974  -5.596 -20.879
ATOM   1757  OE2 GLU A 183      14.621  -5.838 -23.059
ATOM   1758  C   GLU A 183      19.929  -4.506 -22.093
ATOM   1759  O   GLU A 183      20.189  -3.929 -23.149
ATOM   1760  N   ARG A 184      20.324  -4.050 -20.881
ATOM   1761  H   ARG A 184      20.105  -4.539 -20.040
ATOM   1762  CA  ARG A 184      21.062  -2.821 -20.723
ATOM   1763  CB  ARG A 184      21.152  -2.367 -19.260
ATOM   1764  CG  ARG A 184      19.791  -1.870 -18.764
ATOM   1765  CD  ARG A 184      19.742  -1.442 -17.301
ATOM   1766  NE  ARG A 184      19.750  -2.686 -16.475
ATOM   1767  HE  ARG A 184      19.689  -3.570 -16.942
ATOM   1768  CZ  ARG A 184      19.826  -2.644 -15.108
ATOM   1769  NH1 ARG A 184      19.877  -1.459 -14.427
ATOM   1770 HH11 ARG A 184      19.856  -0.590 -14.920
ATOM   1771 HH12 ARG A 184      19.918  -1.451 -13.428
ATOM   1772  NH2 ARG A 184      19.838  -3.815 -14.406
ATOM   1773 HH21 ARG A 184      19.797  -4.694 -14.879
ATOM   1774 HH22 ARG A 184      19.884  -3.800 -13.407
ATOM   1775  C   ARG A 184      22.432  -2.929 -21.330
ATOM   1776  O   ARG A 184      22.892  -1.974 -21.959
ATOM   1777  N   GLU A 185      23.083  -4.114 -21.195
ATOM   1778  H   GLU A 185      22.688  -4.873 -20.683
ATOM   1779  CA  GLU A 185      24.393  -4.352 -21.751
ATOM   1780  CB  GLU A 185      25.001  -5.719 -21.392
ATOM   1781  CG  GLU A 185      25.430  -5.892 -19.931
ATOM   1782  CD  GLU A 185      25.949  -7.311 -19.660
ATOM   1783  OE1 GLU A 185      25.952  -8.193 -20.563
ATOM   1784  OE2 GLU A 185      26.365  -7.529 -18.493
ATOM   1785  C   GLU A 185      24.327  -4.326 -23.251
ATOM   1786  O   GLU A 185      25.191  -3.712 -23.879
ATOM   1787  N   ARG A 186      23.266  -4.940 -23.846
ATOM   1788  H   ARG A 186      22.569  -5.412 -23.312
ATOM   1789  CA  ARG A 186      23.101  -4.990 -25.279
ATOM   1790  CB  ARG A 186      21.850  -5.721 -25.789
ATOM   1791  CG  ARG A 186      21.767  -7.236 -25.625
ATOM   1792  CD  ARG A 186      20.533  -7.775 -26.354
ATOM   1793  NE  ARG A 186      19.302  -7.280 -25.659
ATOM   1794  HE  ARG A 186      19.303  -7.212 -24.661
ATOM   1795  CZ  ARG A 186      18.175  -6.940 -26.363
ATOM   1796  NH1 ARG A 186      18.128  -7.007 -27.728
ATOM   1797 HH11 ARG A 186      18.919  -7.323 -28.252
ATOM   1798 HH12 ARG A 186      17.317  -6.679 -28.214
ATOM   1799  NH2 ARG A 186      17.073  -6.481 -25.702
ATOM   1800 HH21 ARG A 186      16.264  -6.201 -26.220
ATOM   1801 HH22 ARG A 186      17.062  -6.432 -24.704
ATOM   1802  C   ARG A 186      22.906  -3.609 -25.817
ATOM   1803  O   ARG A 186      23.527  -3.262 -26.819
ATOM   1804  N   ARG A 187      22.084  -2.780 -25.126
ATOM   1805  H   ARG A 187      21.612  -3.076 -24.300
ATOM   1806  CA  ARG A 187      21.804  -1.438 -25.560
ATOM   1807  CB  ARG A 187      20.619  -0.784 -24.822
ATOM   1808  CG  ARG A 187      19.307  -1.469 -25.234
ATOM   1809  CD  ARG A 187      18.006  -0.826 -24.754
ATOM   1810  NE  ARG A 187      16.896  -1.720 -25.220
ATOM   1811  HE  ARG A 187      16.618  -1.686 -26.182
ATOM   1812  CZ  ARG A 187      16.305  -2.638 -24.392
ATOM   1813  NH1 ARG A 187      16.564  -2.662 -23.051
ATOM   1814 HH11 ARG A 187      17.183  -1.991 -22.646
ATOM   1815 HH12 ARG A 187      16.105  -3.328 -22.463
ATOM   1816  NH2 ARG A 187      15.429  -3.543 -24.919
ATOM   1817 HH21 ARG A 187      15.225  -3.524 -25.899
ATOM   1818 HH22 ARG A 187      14.989  -4.226 -24.331
ATOM   1819  C   ARG A 187      23.026  -0.570 -25.530
ATOM   1820  O   ARG A 187      23.231   0.221 -26.451
ATOM   1821  N   ALA A 188      23.899  -0.755 -24.510
ATOM   1822  H   ALA A 188      23.720  -1.417 -23.785
ATOM   1823  CA  ALA A 188      25.123  -0.000 -24.378
ATOM   1824  CB  ALA A 188      25.846  -0.295 -23.053
ATOM   1825  C   ALA A 188      26.073  -0.341 -25.501
ATOM   1826  O   ALA A 188      26.700   0.548 -26.081
ATOM   1827  N   ARG A 189      26.148  -1.647 -25.860
ATOM   1828  H   ARG A 189      25.614  -2.338 -25.378
ATOM   1829  CA  ARG A 189      27.006  -2.152 -26.906
ATOM   1830  CB  ARG A 189      26.992  -3.689 -26.967
ATOM   1831  CG  ARG A 189      27.699  -4.341 -25.780
ATOM   1832  CD  ARG A 189      27.477  -5.848 -25.697
ATOM   1833  NE  ARG A 189      28.055  -6.302 -24.397
ATOM   1834  HE  ARG A 189      28.771  -5.749 -23.969
ATOM   1835  CZ  ARG A 189      27.632  -7.448 -23.777
ATOM   1836  NH1 ARG A 189      26.641  -8.231 -24.301
ATOM   1837 HH11 ARG A 189      26.344  -9.055 -23.819
ATOM   1838 HH12 ARG A 189      26.211  -7.991 -25.171
ATOM   1839  NH2 ARG A 189      28.186  -7.799 -22.581
ATOM   1840 HH21 ARG A 189      27.839  -8.590 -22.078
ATOM   1841 HH22 ARG A 189      28.904  -7.235 -22.174
ATOM   1842  C   ARG A 189      26.575  -1.637 -28.249
ATOM   1843  O   ARG A 189      27.425  -1.282 -29.064
ATOM   1844  N   ILE A 190      25.243  -1.555 -28.489
ATOM   1845  H   ILE A 190      24.580  -1.870 -27.814
ATOM   1846  CA  ILE A 190      24.683  -1.083 -29.733
ATOM   1847  CB  ILE A 190      23.210  -1.397 -29.832
ATOM   1848  CG2 ILE A 190      22.653  -0.789 -31.132
ATOM   1849  CG1 ILE A 190      23.030  -2.924 -29.900
ATOM   1850  CD1 ILE A 190      21.592  -3.378 -29.690
ATOM   1851  C   ILE A 190      24.961   0.403 -29.857
ATOM   1852  O   ILE A 190      25.285   0.862 -30.952
ATOM   1853  N   THR A 191      24.889   1.171 -28.736
ATOM   1854  H   THR A 191      24.587   0.785 -27.868
ATOM   1855  CA  THR A 191      25.151   2.599 -28.722
ATOM   1856  CB  THR A 191      24.882   3.199 -27.349
ATOM   1857  CG2 THR A 191      25.236   4.697 -27.292
ATOM   1858  OG1 THR A 191      23.509   3.042 -27.017
ATOM   1859  HG1 THR A 191      23.336   2.097 -27.014
ATOM   1860  C   THR A 191      26.572   2.848 -29.153
ATOM   1861  O   THR A 191      26.822   3.727 -29.983
ATOM   1862  N   LEU A 192      27.514   2.026 -28.637
ATOM   1863  H   LEU A 192      27.278   1.319 -27.971
ATOM   1864  CA  LEU A 192      28.909   2.136 -28.969
ATOM   1865  CB  LEU A 192      29.798   1.253 -28.075
ATOM   1866  CG  LEU A 192      29.883   1.733 -26.611
ATOM   1867  CD1 LEU A 192      30.599   0.696 -25.736
ATOM   1868  CD2 LEU A 192      30.511   3.136 -26.500
ATOM   1869  C   LEU A 192      29.143   1.760 -30.405
ATOM   1870  O   LEU A 192      29.874   2.464 -31.100
ATOM   1871  N   ALA A 193      28.456   0.696 -30.888
ATOM   1872  H   ALA A 193      27.843   0.181 -30.296
ATOM   1873  CA  ALA A 193      28.557   0.185 -32.232
ATOM   1874  CB  ALA A 193      27.747  -1.104 -32.451
ATOM   1875  C   ALA A 193      28.088   1.190 -33.236
ATOM   1876  O   ALA A 193      28.653   1.254 -34.331
ATOM   1877  N   GLU A 194      27.062   2.012 -32.882
ATOM   1878  H   GLU A 194      26.583   1.914 -32.014
ATOM   1879  CA  GLU A 194      26.559   3.016 -33.777
ATOM   1880  CB  GLU A 194      25.166   3.514 -33.391
ATOM   1881  CG  GLU A 194      24.065   2.469 -33.658
ATOM   1882  CD  GLU A 194      24.017   2.038 -35.124
ATOM   1883  OE1 GLU A 194      24.217   0.822 -35.373
ATOM   1884  OE2 GLU A 194      23.755   2.897 -36.008
ATOM   1885  C   GLU A 194      27.588   4.094 -33.738
ATOM   1886  O   GLU A 194      27.622   5.007 -32.905
ATOM   1887  N   ALA A 195      28.435   3.945 -34.765
ATOM   1888  H   ALA A 195      28.299   3.171 -35.380
ATOM   1889  CA  ALA A 195      29.600   4.693 -35.074
ATOM   1890  CB  ALA A 195      30.326   4.117 -36.297
ATOM   1891  C   ALA A 195      29.355   6.113 -35.343
ATOM   1892  O   ALA A 195      30.252   6.905 -35.096
ATOM   1893  N   GLU A 196      28.173   6.464 -35.862
ATOM   1894  H   GLU A 196      27.466   5.790 -36.065
ATOM   1895  CA  GLU A 196      27.855   7.815 -36.189
ATOM   1896  CB  GLU A 196      26.695   7.908 -37.185
ATOM   1897  CG  GLU A 196      27.051   7.411 -38.591
ATOM   1898  CD  GLU A 196      25.833   7.405 -39.514
ATOM   1899  OE1 GLU A 196      24.691   7.702 -39.074
ATOM   1900  OE2 GLU A 196      26.044   7.085 -40.712
ATOM   1901  C   GLU A 196      27.536   8.783 -35.090
ATOM   1902  O   GLU A 196      27.872   9.948 -35.256
ATOM   1903  N   ARG A 197      26.981   8.357 -33.926
ATOM   1904  H   ARG A 197      26.819   7.394 -33.724
ATOM   1905  CA  ARG A 197      26.525   9.333 -32.946
ATOM   1906  CB  ARG A 197      25.493   8.715 -31.990
ATOM   1907  CG  ARG A 197      24.056   8.680 -32.513
ATOM   1908  CD  ARG A 197      23.639   7.389 -33.215
ATOM   1909  NE  ARG A 197      23.781   7.483 -34.700
ATOM   1910  HE  ARG A 197      24.135   8.321 -35.118
ATOM   1911  CZ  ARG A 197      23.439   6.409 -35.483
ATOM   1912  NH1 ARG A 197      22.894   5.286 -34.929
ATOM   1913 HH11 ARG A 197      22.777   5.213 -33.939
ATOM   1914 HH12 ARG A 197      22.770   4.463 -35.487
ATOM   1915  NH2 ARG A 197      23.619   6.430 -36.835
ATOM   1916 HH21 ARG A 197      23.373   5.631 -37.384
ATOM   1917 HH22 ARG A 197      24.016   7.223 -37.302
ATOM   1918  C   ARG A 197      27.288  10.301 -32.042
ATOM   1919  O   ARG A 197      27.112  11.506 -32.215
ATOM   1920  N   GLN A 198      28.186   9.854 -31.122
ATOM   1921  H   GLN A 198      28.345   8.882 -30.987
ATOM   1922  CA  GLN A 198      28.835  10.750 -30.169
ATOM   1923  CB  GLN A 198      29.194  10.002 -28.861
ATOM   1924  CG  GLN A 198      28.015   9.444 -28.049
ATOM   1925  CD  GLN A 198      27.812   7.949 -28.315
ATOM   1926  OE1 GLN A 198      27.876   7.414 -29.422
ATOM   1927  NE2 GLN A 198      27.579   7.216 -27.198
ATOM   1928 HE21 GLN A 198      27.529   7.668 -26.307
ATOM   1929 HE22 GLN A 198      27.467   6.226 -27.260
ATOM   1930  C   GLN A 198      30.017  11.709 -30.331
ATOM   1931  O   GLN A 198      29.762  12.907 -30.202
ATOM   1932  N   ALA A 199      31.293  11.285 -30.627
ATOM   1933  H   ALA A 199      31.543  10.329 -30.748
ATOM   1934  CA  ALA A 199      32.374  12.270 -30.635
ATOM   1935  CB  ALA A 199      33.191  12.193 -29.329
ATOM   1936  C   ALA A 199      33.424  12.534 -31.695
ATOM   1937  O   ALA A 199      33.687  13.704 -31.979
ATOM   1938  N   ALA A 200      34.007  11.502 -32.355
ATOM   1939  H   ALA A 200      33.762  10.555 -32.177
ATOM   1940  CA  ALA A 200      35.089  11.723 -33.294
ATOM   1941  CB  ALA A 200      36.026  10.526 -33.469
ATOM   1942  C   ALA A 200      34.870  12.354 -34.633
ATOM   1943  O   ALA A 200      35.785  13.028 -35.103
ATOM   1944  N   GLU A 201      33.692  12.181 -35.292
ATOM   1945  H   GLU A 201      32.938  11.683 -34.890
ATOM   1946  CA  GLU A 201      33.429  12.791 -36.587
ATOM   1947  CB  GLU A 201      32.094  12.514 -37.329
ATOM   1948  CG  GLU A 201      31.919  11.304 -38.251
ATOM   1949  CD  GLU A 201      32.787  11.472 -39.494
ATOM   1950  OE1 GLU A 201      33.625  10.581 -39.787
ATOM   1951  OE2 GLU A 201      32.590  12.482 -40.219
ATOM   1952  C   GLU A 201      33.589  14.254 -36.576
ATOM   1953  O   GLU A 201      33.899  14.784 -37.634
ATOM   1954  N   LYS A 202      33.372  14.951 -35.428
ATOM   1955  H   LYS A 202      33.057  14.511 -34.587
ATOM   1956  CA  LYS A 202      33.598  16.380 -35.429
ATOM   1957  CB  LYS A 202      33.160  17.164 -34.188
ATOM   1958  CG  LYS A 202      31.720  17.664 -34.241
ATOM   1959  CD  LYS A 202      31.468  18.602 -35.428
ATOM   1960  CE  LYS A 202      30.264  19.528 -35.304
ATOM   1961  NZ  LYS A 202      30.530  20.509 -34.231
ATOM   1962  HZ1 LYS A 202      31.551  20.722 -34.208
ATOM   1963  HZ2 LYS A 202      29.995  21.379 -34.418
ATOM   1964  HZ3 LYS A 202      30.239  20.110 -33.317
ATOM   1965  C   LYS A 202      35.038  16.697 -35.673
ATOM   1966  O   LYS A 202      35.348  17.636 -36.406
ATOM   1967  N   LEU A 203      35.944  15.873 -35.104
ATOM   1968  H   LEU A 203      35.674  15.042 -34.623
ATOM   1969  CA  LEU A 203      37.356  16.049 -35.266
ATOM   1970  CB  LEU A 203      38.160  15.264 -34.218
ATOM   1971  CG  LEU A 203      38.001  15.753 -32.759
ATOM   1972  CD1 LEU A 203      38.693  14.784 -31.789
ATOM   1973  CD2 LEU A 203      38.461  17.210 -32.565
ATOM   1974  C   LEU A 203      37.758  15.645 -36.669
ATOM   1975  O   LEU A 203      38.658  16.254 -37.243
ATOM   1976  N   ARG A 204      37.084  14.627 -37.269
ATOM   1977  H   ARG A 204      36.389  14.121 -36.762
ATOM   1978  CA  ARG A 204      37.370  14.150 -38.611
ATOM   1979  CB  ARG A 204      36.576  12.869 -38.935
ATOM   1980  CG  ARG A 204      37.199  11.941 -39.985
ATOM   1981  CD  ARG A 204      36.835  12.196 -41.447
ATOM   1982  NE  ARG A 204      35.376  11.973 -41.643
ATOM   1983  HE  ARG A 204      34.808  11.693 -40.866
ATOM   1984  CZ  ARG A 204      34.790  12.222 -42.854
ATOM   1985  NH1 ARG A 204      35.538  12.475 -43.970
ATOM   1986 HH11 ARG A 204      36.536  12.466 -43.925
ATOM   1987 HH12 ARG A 204      35.096  12.797 -44.807
ATOM   1988  NH2 ARG A 204      33.430  12.235 -42.933
ATOM   1989 HH21 ARG A 204      32.888  12.149 -42.095
ATOM   1990 HH22 ARG A 204      32.976  12.445 -43.798
ATOM   1991  C   ARG A 204      36.982  15.226 -39.614
ATOM   1992  O   ARG A 204      37.708  15.486 -40.577
ATOM   1993  N   GLU A 205      35.826  15.898 -39.387
ATOM   1994  H   GLU A 205      35.252  15.678 -38.610
ATOM   1995  CA  GLU A 205      35.330  16.967 -40.220
ATOM   1996  CB  GLU A 205      33.905  17.395 -39.842
ATOM   1997  CG  GLU A 205      32.789  16.412 -40.233
ATOM   1998  CD  GLU A 205      32.727  16.217 -41.749
ATOM   1999  OE1 GLU A 205      32.613  17.235 -42.484
ATOM   2000  OE2 GLU A 205      32.782  15.043 -42.198
ATOM   2001  C   GLU A 205      36.262  18.141 -40.091
ATOM   2002  O   GLU A 205      36.545  18.823 -41.078
ATOM   2003  N   ALA A 206      36.790  18.369 -38.857
ATOM   2004  H   ALA A 206      36.491  17.848 -38.062
ATOM   2005  CA  ALA A 206      37.737  19.415 -38.580
ATOM   2006  CB  ALA A 206      38.106  19.561 -37.092
ATOM   2007  C   ALA A 206      38.991  19.117 -39.361
ATOM   2008  O   ALA A 206      39.590  20.053 -39.874
ATOM   2009  N   ALA A 207      39.387  17.820 -39.513
ATOM   2010  H   ALA A 207      38.903  17.084 -39.050
ATOM   2011  CA  ALA A 207      40.552  17.409 -40.271
ATOM   2012  CB  ALA A 207      40.854  15.907 -40.180
ATOM   2013  C   ALA A 207      40.380  17.763 -41.729
ATOM   2014  O   ALA A 207      41.349  18.172 -42.371
ATOM   2015  N   GLU A 208      39.142  17.628 -42.281
ATOM   2016  H   GLU A 208      38.401  17.188 -41.771
ATOM   2017  CA  GLU A 208      38.867  17.993 -43.661
ATOM   2018  CB  GLU A 208      37.436  17.687 -44.132
ATOM   2019  CG  GLU A 208      37.096  16.205 -44.330
ATOM   2020  CD  GLU A 208      35.634  16.035 -44.775
ATOM   2021  OE1 GLU A 208      34.842  17.016 -44.800
ATOM   2022  OE2 GLU A 208      35.296  14.884 -45.152
ATOM   2023  C   GLU A 208      39.050  19.490 -43.835
ATOM   2024  O   GLU A 208      39.612  19.938 -44.837
ATOM   2025  N   ILE A 209      38.607  20.287 -42.827
ATOM   2026  H   ILE A 209      38.116  19.877 -42.056
ATOM   2027  CA  ILE A 209      38.705  21.740 -42.801
ATOM   2028  CB  ILE A 209      37.974  22.290 -41.594
ATOM   2029  CG2 ILE A 209      38.241  23.802 -41.398
ATOM   2030  CG1 ILE A 209      36.482  21.998 -41.784
ATOM   2031  CD1 ILE A 209      35.674  22.209 -40.519
ATOM   2032  C   ILE A 209      40.178  22.109 -42.749
ATOM   2033  O   ILE A 209      40.600  23.058 -43.404
ATOM   2034  N   ILE A 210      40.980  21.337 -41.980
ATOM   2035  H   ILE A 210      40.579  20.595 -41.456
ATOM   2036  CA  ILE A 210      42.407  21.476 -41.807
ATOM   2037  CB  ILE A 210      42.892  20.539 -40.695
ATOM   2038  CG2 ILE A 210      44.363  20.149 -40.784
ATOM   2039  CG1 ILE A 210      42.418  21.025 -39.314
ATOM   2040  CD1 ILE A 210      42.632  19.998 -38.199
ATOM   2041  C   ILE A 210      43.124  21.265 -43.120
ATOM   2042  O   ILE A 210      44.078  21.985 -43.419
ATOM   2043  N   SER A 211      42.654  20.296 -43.941
ATOM   2044  H   SER A 211      41.893  19.709 -43.674
ATOM   2045  CA  SER A 211      43.243  20.008 -45.224
ATOM   2046  CB  SER A 211      42.600  18.773 -45.878
ATOM   2047  OG  SER A 211      42.874  17.618 -45.097
ATOM   2048  HG  SER A 211      42.371  16.904 -45.499
ATOM   2049  C   SER A 211      43.046  21.200 -46.130
ATOM   2050  O   SER A 211      43.966  21.592 -46.850
ATOM   2051  N   GLU A 212      41.845  21.821 -46.069
ATOM   2052  H   GLU A 212      41.119  21.474 -45.476
ATOM   2053  CA  GLU A 212      41.496  22.975 -46.857
ATOM   2054  CB  GLU A 212      39.994  23.300 -46.746
ATOM   2055  CG  GLU A 212      39.059  22.274 -47.401
ATOM   2056  CD  GLU A 212      37.585  22.581 -47.109
ATOM   2057  OE1 GLU A 212      37.252  23.548 -46.371
ATOM   2058  OE2 GLU A 212      36.747  21.809 -47.643
ATOM   2059  C   GLU A 212      42.228  24.223 -46.407
ATOM   2060  O   GLU A 212      42.682  25.000 -47.250
ATOM   2061  N   HIS A 213      42.375  24.421 -45.069
ATOM   2062  H   HIS A 213      42.041  23.756 -44.411
ATOM   2063  CA  HIS A 213      42.990  25.596 -44.498
ATOM   2064  CB  HIS A 213      42.067  26.263 -43.450
ATOM   2065  CG  HIS A 213      40.752  26.751 -43.986
ATOM   2066  ND1 HIS A 213      39.662  25.924 -44.154
ATOM   2067  CE1 HIS A 213      38.657  26.693 -44.644
ATOM   2068  NE2 HIS A 213      39.024  27.952 -44.803
ATOM   2069  CD2 HIS A 213      40.345  27.986 -44.389
ATOM   2070  C   HIS A 213      44.277  25.239 -43.776
ATOM   2071  O   HIS A 213      44.221  24.682 -42.674
ATOM   2072  N   PRO A 214      45.447  25.587 -44.317
ATOM   2073  CA  PRO A 214      46.739  25.282 -43.728
ATOM   2074  CB  PRO A 214      47.771  25.785 -44.738
ATOM   2075  CG  PRO A 214      47.035  25.772 -46.082
ATOM   2076  CD  PRO A 214      45.584  26.072 -45.690
ATOM   2077  C   PRO A 214      46.977  25.888 -42.369
ATOM   2078  O   PRO A 214      47.662  25.267 -41.552
ATOM   2079  N   MET A 215      46.412  27.087 -42.105
ATOM   2080  H   MET A 215      45.860  27.568 -42.782
ATOM   2081  CA  MET A 215      46.621  27.770 -40.857
ATOM   2082  CB  MET A 215      46.221  29.254 -40.882
ATOM   2083  CG  MET A 215      47.135  30.095 -41.783
ATOM   2084  SD  MET A 215      48.915  30.035 -41.380
ATOM   2085  CE  MET A 215      48.840  30.900 -39.784
ATOM   2086  C   MET A 215      45.905  27.081 -39.737
ATOM   2087  O   MET A 215      46.468  26.971 -38.648
ATOM   2088  N   ALA A 216      44.790  26.377 -40.069
ATOM   2089  H   ALA A 216      44.443  26.361 -41.003
ATOM   2090  CA  ALA A 216      43.997  25.642 -39.117
ATOM   2091  CB  ALA A 216      42.681  25.101 -39.704
ATOM   2092  C   ALA A 216      44.792  24.479 -38.598
ATOM   2093  O   ALA A 216      44.727  24.189 -37.404
ATOM   2094  N   LEU A 217      45.604  23.833 -39.475
ATOM   2095  H   LEU A 217      45.634  24.107 -40.434
ATOM   2096  CA  LEU A 217      46.435  22.702 -39.130
ATOM   2097  CB  LEU A 217      47.212  22.182 -40.365
ATOM   2098  CG  LEU A 217      47.897  20.796 -40.282
ATOM   2099  CD1 LEU A 217      47.846  20.135 -41.665
ATOM   2100  CD2 LEU A 217      49.342  20.844 -39.745
ATOM   2101  C   LEU A 217      47.454  23.105 -38.113
ATOM   2102  O   LEU A 217      47.625  22.409 -37.107
ATOM   2103  N   GLN A 218      48.102  24.272 -38.343
ATOM   2104  H   GLN A 218      47.913  24.819 -39.157
ATOM   2105  CA  GLN A 218      49.124  24.774 -37.467
ATOM   2106  CB  GLN A 218      49.859  26.002 -38.019
ATOM   2107  CG  GLN A 218      50.715  25.676 -39.245
ATOM   2108  CD  GLN A 218      51.603  26.874 -39.530
ATOM   2109  OE1 GLN A 218      52.633  27.023 -38.872
ATOM   2110  NE2 GLN A 218      51.207  27.741 -40.497
ATOM   2111 HE21 GLN A 218      50.347  27.589 -40.985
ATOM   2112 HE22 GLN A 218      51.771  28.536 -40.718
ATOM   2113  C   GLN A 218      48.564  25.122 -36.125
ATOM   2114  O   GLN A 218      49.193  24.813 -35.113
ATOM   2115  N   LEU A 219      47.344  25.713 -36.098
ATOM   2116  H   LEU A 219      46.858  25.930 -36.941
ATOM   2117  CA  LEU A 219      46.679  26.100 -34.882
ATOM   2118  CB  LEU A 219      45.366  26.869 -35.124
ATOM   2119  CG  LEU A 219      45.529  28.280 -35.723
ATOM   2120  CD1 LEU A 219      44.159  28.863 -36.100
ATOM   2121  CD2 LEU A 219      46.353  29.214 -34.819
ATOM   2122  C   LEU A 219      46.328  24.891 -34.068
ATOM   2123  O   LEU A 219      46.560  24.893 -32.862
ATOM   2124  N   ARG A 220      45.816  23.816 -34.716
ATOM   2125  H   ARG A 220      45.658  23.837 -35.699
ATOM   2126  CA  ARG A 220      45.442  22.590 -34.050
ATOM   2127  CB  ARG A 220      44.655  21.624 -34.953
ATOM   2128  CG  ARG A 220      43.267  22.150 -35.320
ATOM   2129  CD  ARG A 220      42.284  22.056 -34.155
ATOM   2130  NE  ARG A 220      40.958  22.548 -34.621
ATOM   2131  HE  ARG A 220      40.864  22.898 -35.555
ATOM   2132  CZ  ARG A 220      39.883  22.588 -33.778
ATOM   2133  NH1 ARG A 220      39.926  22.069 -32.513
ATOM   2134 HH11 ARG A 220      39.118  22.087 -31.927
ATOM   2135 HH12 ARG A 220      40.765  21.649 -32.167
ATOM   2136  NH2 ARG A 220      38.736  23.157 -34.241
ATOM   2137 HH21 ARG A 220      37.920  23.203 -33.664
ATOM   2138 HH22 ARG A 220      38.740  23.577 -35.150
ATOM   2139  C   ARG A 220      46.617  21.874 -33.465
ATOM   2140  O   ARG A 220      46.510  21.323 -32.368
ATOM   2141  N   THR A 221      47.774  21.900 -34.167
ATOM   2142  H   THR A 221      47.827  22.328 -35.068
ATOM   2143  CA  THR A 221      48.987  21.264 -33.713
ATOM   2144  CB  THR A 221      50.047  21.327 -34.789
ATOM   2145  CG2 THR A 221      51.355  20.652 -34.328
ATOM   2146  OG1 THR A 221      49.564  20.647 -35.939
ATOM   2147  HG1 THR A 221      50.151  20.902 -36.656
ATOM   2148  C   THR A 221      49.460  21.985 -32.470
ATOM   2149  O   THR A 221      49.786  21.337 -31.473
ATOM   2150  N   LEU A 222      49.421  23.341 -32.489
ATOM   2151  H   LEU A 222      49.116  23.843 -33.296
ATOM   2152  CA  LEU A 222      49.842  24.157 -31.378
ATOM   2153  CB  LEU A 222      49.932  25.656 -31.734
ATOM   2154  CG  LEU A 222      51.093  26.001 -32.700
ATOM   2155  CD1 LEU A 222      51.009  27.454 -33.189
ATOM   2156  CD2 LEU A 222      52.470  25.672 -32.096
ATOM   2157  C   LEU A 222      48.944  23.966 -30.187
ATOM   2158  O   LEU A 222      49.445  23.924 -29.064
ATOM   2159  N   GLN A 223      47.614  23.796 -30.411
ATOM   2160  H   GLN A 223      47.238  23.837 -31.333
ATOM   2161  CA  GLN A 223      46.642  23.589 -29.358
ATOM   2162  CB  GLN A 223      45.184  23.497 -29.856
ATOM   2163  CG  GLN A 223      44.571  24.797 -30.389
ATOM   2164  CD  GLN A 223      43.181  24.540 -30.987
ATOM   2165  OE1 GLN A 223      42.513  23.521 -30.808
ATOM   2166  NE2 GLN A 223      42.732  25.525 -31.808
ATOM   2167 HE21 GLN A 223      43.305  26.324 -31.989
ATOM   2168 HE22 GLN A 223      41.846  25.434 -32.260
ATOM   2169  C   GLN A 223      46.904  22.276 -28.670
ATOM   2170  O   GLN A 223      46.855  22.213 -27.442
ATOM   2171  N   THR A 224      47.233  21.215 -29.452
ATOM   2172  H   THR A 224      47.256  21.293 -30.447
ATOM   2173  CA  THR A 224      47.498  19.896 -28.927
ATOM   2174  CB  THR A 224      47.632  18.880 -30.046
ATOM   2175  CG2 THR A 224      47.909  17.466 -29.488
ATOM   2176  OG1 THR A 224      46.416  18.834 -30.783
ATOM   2177  HG1 THR A 224      46.377  19.653 -31.284
ATOM   2178  C   THR A 224      48.750  19.926 -28.077
ATOM   2179  O   THR A 224      48.746  19.370 -26.977
ATOM   2180  N   ILE A 225      49.811  20.638 -28.537
ATOM   2181  H   ILE A 225      49.782  21.092 -29.426
ATOM   2182  CA  ILE A 225      51.071  20.739 -27.827
ATOM   2183  CB  ILE A 225      52.146  21.404 -28.683
ATOM   2184  CG2 ILE A 225      53.429  21.684 -27.859
ATOM   2185  CG1 ILE A 225      52.475  20.477 -29.872
ATOM   2186  CD1 ILE A 225      53.322  21.128 -30.967
ATOM   2187  C   ILE A 225      50.849  21.487 -26.526
ATOM   2188  O   ILE A 225      51.378  21.077 -25.492
ATOM   2189  N   SER A 226      50.012  22.553 -26.543
ATOM   2190  H   SER A 226      49.581  22.855 -27.390
ATOM   2191  CA  SER A 226      49.708  23.362 -25.384
ATOM   2192  CB  SER A 226      48.853  24.589 -25.741
ATOM   2193  OG  SER A 226      49.593  25.466 -26.579
ATOM   2194  HG  SER A 226      48.977  26.155 -26.844
ATOM   2195  C   SER A 226      48.965  22.567 -24.341
ATOM   2196  O   SER A 226      49.248  22.704 -23.149
ATOM   2197  N   ASP A 227      48.025  21.690 -24.779
ATOM   2198  H   ASP A 227      47.809  21.605 -25.749
ATOM   2199  CA  ASP A 227      47.237  20.861 -23.897
ATOM   2200  CB  ASP A 227      46.133  20.082 -24.648
ATOM   2201  CG  ASP A 227      44.982  20.993 -25.092
ATOM   2202  OD1 ASP A 227      44.864  22.156 -24.621
ATOM   2203  OD2 ASP A 227      44.191  20.514 -25.945
ATOM   2204  C   ASP A 227      48.110  19.855 -23.196
ATOM   2205  O   ASP A 227      47.966  19.656 -21.989
ATOM   2206  N   VAL A 228      49.067  19.243 -23.939
ATOM   2207  H   VAL A 228      49.157  19.442 -24.914
ATOM   2208  CA  VAL A 228      49.993  18.258 -23.418
ATOM   2209  CB  VAL A 228      50.783  17.574 -24.537
ATOM   2210  CG1 VAL A 228      51.909  16.660 -24.006
ATOM   2211  CG2 VAL A 228      49.792  16.770 -25.397
ATOM   2212  C   VAL A 228      50.932  18.926 -22.434
ATOM   2213  O   VAL A 228      51.195  18.370 -21.365
ATOM   2214  N   ALA A 229      51.379  20.168 -22.753
ATOM   2215  H   ALA A 229      51.109  20.596 -23.610
ATOM   2216  CA  ALA A 229      52.291  20.948 -21.947
ATOM   2217  CB  ALA A 229      52.740  22.243 -22.646
ATOM   2218  C   ALA A 229      51.690  21.344 -20.630
ATOM   2219  O   ALA A 229      52.430  21.567 -19.670
ATOM   2220  N   GLY A 230      50.336  21.420 -20.555
ATOM   2221  H   GLY A 230      49.756  21.242 -21.347
ATOM   2222  CA  GLY A 230      49.635  21.764 -19.345
ATOM   2223  C   GLY A 230      49.825  20.700 -18.294
ATOM   2224  O   GLY A 230      49.777  21.013 -17.103
ATOM   2225  N   ASP A 231      50.040  19.424 -18.710
ATOM   2226  H   ASP A 231      50.121  19.188 -19.677
ATOM   2227  CA  ASP A 231      50.250  18.335 -17.791
ATOM   2228  CB  ASP A 231      49.947  16.960 -18.431
ATOM   2229  CG  ASP A 231      50.012  15.764 -17.471
ATOM   2230  OD1 ASP A 231      49.686  14.658 -17.972
ATOM   2231  OD2 ASP A 231      50.362  15.889 -16.266
ATOM   2232  C   ASP A 231      51.689  18.401 -17.343
ATOM   2233  O   ASP A 231      52.622  18.469 -18.145
ATOM   2234  N   LYS A 232      51.865  18.350 -16.010
ATOM   2235  H   LYS A 232      51.077  18.255 -15.407
ATOM   2236  CA  LYS A 232      53.134  18.430 -15.340
ATOM   2237  CB  LYS A 232      52.927  18.637 -13.828
ATOM   2238  CG  LYS A 232      52.356  20.019 -13.495
ATOM   2239  CD  LYS A 232      52.084  20.254 -12.010
ATOM   2240  CE  LYS A 232      51.428  21.606 -11.725
ATOM   2241  NZ  LYS A 232      51.123  21.730 -10.287
ATOM   2242  HZ1 LYS A 232      50.595  22.607 -10.116
ATOM   2243  HZ2 LYS A 232      52.004  21.750  -9.740
ATOM   2244  HZ3 LYS A 232      50.548  20.922  -9.981
ATOM   2245  C   LYS A 232      53.990  17.207 -15.546
ATOM   2246  O   LYS A 232      55.212  17.318 -15.650
ATOM   2247  N   SER A 233      53.359  16.015 -15.603
ATOM   2248  H   SER A 233      52.365  15.957 -15.540
ATOM   2249  CA  SER A 233      54.040  14.756 -15.760
ATOM   2250  CB  SER A 233      53.151  13.574 -15.315
ATOM   2251  OG  SER A 233      52.008  13.446 -16.150
ATOM   2252  HG  SER A 233      51.392  14.128 -15.865
ATOM   2253  C   SER A 233      54.588  14.445 -17.128
ATOM   2254  O   SER A 233      55.666  13.857 -17.233
ATOM   2255  N   ASN A 234      53.867  14.857 -18.195
ATOM   2256  H   ASN A 234      53.015  15.358 -18.066
ATOM   2257  CA  ASN A 234      54.213  14.576 -19.573
ATOM   2258  CB  ASN A 234      53.164  15.105 -20.579
ATOM   2259  CG  ASN A 234      51.857  14.319 -20.543
ATOM   2260  OD1 ASN A 234      51.755  13.178 -20.093
ATOM   2261  ND2 ASN A 234      50.784  14.979 -21.052
ATOM   2262 HD21 ASN A 234      49.882  14.549 -21.040
ATOM   2263 HD22 ASN A 234      50.886  15.916 -21.388
ATOM   2264  C   ASN A 234      55.521  15.063 -20.124
ATOM   2265  O   ASN A 234      55.913  16.218 -19.948
ATOM   2266  N   VAL A 235      56.231  14.130 -20.810
ATOM   2267  H   VAL A 235      55.890  13.200 -20.924
ATOM   2268  CA  VAL A 235      57.478  14.414 -21.476
ATOM   2269  CB  VAL A 235      58.492  13.287 -21.426
ATOM   2270  CG1 VAL A 235      59.762  13.698 -22.200
ATOM   2271  CG2 VAL A 235      58.781  12.939 -19.953
ATOM   2272  C   VAL A 235      56.992  14.624 -22.890
ATOM   2273  O   VAL A 235      56.456  13.706 -23.516
ATOM   2274  N   ILE A 236      57.172  15.861 -23.405
ATOM   2275  H   ILE A 236      57.621  16.582 -22.884
ATOM   2276  CA  ILE A 236      56.723  16.227 -24.726
ATOM   2277  CB  ILE A 236      56.624  17.742 -24.878
ATOM   2278  CG2 ILE A 236      56.224  18.119 -26.317
ATOM   2279  CG1 ILE A 236      55.586  18.301 -23.882
ATOM   2280  CD1 ILE A 236      55.573  19.826 -23.782
ATOM   2281  C   ILE A 236      57.635  15.620 -25.765
ATOM   2282  O   ILE A 236      58.846  15.846 -25.757
ATOM   2283  N   VAL A 237      57.037  14.815 -26.679
ATOM   2284  H   VAL A 237      56.057  14.639 -26.668
ATOM   2285  CA  VAL A 237      57.779  14.184 -27.738
ATOM   2286  CB  VAL A 237      57.430  12.713 -27.950
ATOM   2287  CG1 VAL A 237      58.247  12.117 -29.120
ATOM   2288  CG2 VAL A 237      57.662  11.949 -26.632
ATOM   2289  C   VAL A 237      57.468  14.977 -28.977
ATOM   2290  O   VAL A 237      56.376  14.891 -29.544
ATOM   2291  N   LEU A 238      58.465  15.770 -29.408
ATOM   2292  H   LEU A 238      59.334  15.803 -28.919
ATOM   2293  CA  LEU A 238      58.410  16.597 -30.580
ATOM   2294  CB  LEU A 238      58.328  18.131 -30.342
ATOM   2295  CG  LEU A 238      56.945  18.802 -30.548
ATOM   2296  CD1 LEU A 238      55.768  18.116 -29.845
ATOM   2297  CD2 LEU A 238      57.038  20.298 -30.216
ATOM   2298  C   LEU A 238      59.554  16.249 -31.477
ATOM   2299  O   LEU A 238      60.347  17.104 -31.882
ATOM   2300  N   MET A 239      59.685  14.931 -31.774
ATOM   2301  H   MET A 239      59.030  14.253 -31.451
ATOM   2302  CA  MET A 239      60.720  14.446 -32.649
ATOM   2303  CB  MET A 239      60.832  12.914 -32.673
ATOM   2304  CG  MET A 239      62.020  12.360 -33.461
ATOM   2305  SD  MET A 239      62.110  10.544 -33.484
ATOM   2306  CE  MET A 239      62.682  10.364 -31.771
ATOM   2307  C   MET A 239      60.347  14.964 -34.011
ATOM   2308  O   MET A 239      59.204  14.837 -34.460
ATOM   2309  N   LEU A 240      61.309  15.676 -34.626
ATOM   2310  H   LEU A 240      62.213  15.799 -34.222
ATOM   2311  CA  LEU A 240      61.112  16.293 -35.900
ATOM   2312  CB  LEU A 240      62.160  17.387 -36.185
ATOM   2313  CG  LEU A 240      62.084  18.616 -35.251
ATOM   2314  CD1 LEU A 240      63.274  19.550 -35.493
ATOM   2315  CD2 LEU A 240      60.741  19.363 -35.351
ATOM   2316  C   LEU A 240      61.122  15.290 -37.021
ATOM   2317  O   LEU A 240      62.038  14.474 -37.111
ATOM   2318  N   PRO A 241      60.087  15.297 -37.853
ATOM   2319  CA  PRO A 241      59.933  14.437 -39.004
ATOM   2320  CB  PRO A 241      58.480  14.535 -39.419
ATOM   2321  CG  PRO A 241      58.062  15.916 -38.925
ATOM   2322  CD  PRO A 241      58.915  16.146 -37.678
ATOM   2323  C   PRO A 241      60.833  14.839 -40.130
ATOM   2324  O   PRO A 241      61.375  15.942 -40.098
ATOM   2325  N   MET A 242      60.931  13.970 -41.157
ATOM   2326  H   MET A 242      60.424  13.116 -41.103
ATOM   2327  CA  MET A 242      61.938  13.974 -42.189
ATOM   2328  CB  MET A 242      61.610  12.878 -43.226
ATOM   2329  CG  MET A 242      62.574  12.671 -44.388
ATOM   2330  SD  MET A 242      62.082  11.394 -45.581
ATOM   2331  CE  MET A 242      62.393   9.998 -44.458
ATOM   2332  C   MET A 242      62.033  15.284 -42.916
ATOM   2333  O   MET A 242      63.131  15.835 -42.999
ATOM   2334  N   GLU A 243      60.873  15.917 -43.209
ATOM   2335  H   GLU A 243      59.986  15.509 -43.014
ATOM   2336  CA  GLU A 243      60.845  17.180 -43.899
ATOM   2337  CB  GLU A 243      59.453  17.540 -44.450
ATOM   2338  CG  GLU A 243      58.997  16.674 -45.638
ATOM   2339  CD  GLU A 243      59.972  16.772 -46.812
ATOM   2340  OE1 GLU A 243      60.439  15.696 -47.268
ATOM   2341  OE2 GLU A 243      60.252  17.906 -47.284
ATOM   2342  C   GLU A 243      61.329  18.297 -43.025
ATOM   2343  O   GLU A 243      62.055  19.169 -43.503
ATOM   2344  N   MET A 244      60.972  18.272 -41.716
ATOM   2345  H   MET A 244      60.563  17.459 -41.306
ATOM   2346  CA  MET A 244      61.382  19.286 -40.773
ATOM   2347  CB  MET A 244      60.659  19.213 -39.418
ATOM   2348  CG  MET A 244      59.187  19.627 -39.478
ATOM   2349  SD  MET A 244      58.860  21.351 -39.964
ATOM   2350  CE  MET A 244      59.380  22.108 -38.398
ATOM   2351  C   MET A 244      62.855  19.193 -40.532
ATOM   2352  O   MET A 244      63.533  20.207 -40.661
ATOM   2353  N   LEU A 245      63.406  17.954 -40.494
ATOM   2354  H   LEU A 245      62.840  17.139 -40.547
ATOM   2355  CA  LEU A 245      64.812  17.719 -40.292
ATOM   2356  CB  LEU A 245      65.152  16.239 -40.086
ATOM   2357  CG  LEU A 245      64.675  15.698 -38.731
ATOM   2358  CD1 LEU A 245      64.806  14.182 -38.688
ATOM   2359  CD2 LEU A 245      65.422  16.349 -37.554
ATOM   2360  C   LEU A 245      65.594  18.236 -41.455
ATOM   2361  O   LEU A 245      66.570  18.945 -41.223
ATOM   2362  N   LYS A 246      65.112  18.001 -42.707
ATOM   2363  H   LYS A 246      64.281  17.468 -42.843
ATOM   2364  CA  LYS A 246      65.762  18.461 -43.920
ATOM   2365  CB  LYS A 246      64.986  18.106 -45.198
ATOM   2366  CG  LYS A 246      64.961  16.636 -45.594
ATOM   2367  CD  LYS A 246      64.106  16.424 -46.839
ATOM   2368  CE  LYS A 246      63.954  14.969 -47.264
ATOM   2369  NZ  LYS A 246      63.024  14.885 -48.403
ATOM   2370  HZ1 LYS A 246      62.090  15.242 -48.122
ATOM   2371  HZ2 LYS A 246      62.936  13.896 -48.706
ATOM   2372  HZ3 LYS A 246      63.385  15.454 -49.192
ATOM   2373  C   LYS A 246      65.800  19.961 -43.904
ATOM   2374  O   LYS A 246      66.825  20.550 -44.240
ATOM   2375  N   LEU A 247      64.676  20.596 -43.480
ATOM   2376  H   LEU A 247      63.857  20.080 -43.239
ATOM   2377  CA  LEU A 247      64.548  22.022 -43.362
ATOM   2378  CB  LEU A 247      63.124  22.519 -43.026
ATOM   2379  CG  LEU A 247      62.057  22.365 -44.125
ATOM   2380  CD1 LEU A 247      60.671  22.717 -43.569
ATOM   2381  CD2 LEU A 247      62.391  23.187 -45.380
ATOM   2382  C   LEU A 247      65.436  22.519 -42.265
ATOM   2383  O   LEU A 247      65.800  23.685 -42.304
ATOM   2384  N   PHE A 248      65.750  21.693 -41.237
ATOM   2385  H   PHE A 248      65.459  20.742 -41.209
ATOM   2386  CA  PHE A 248      66.605  22.087 -40.164
ATOM   2387  CB  PHE A 248      66.293  21.426 -38.802
ATOM   2388  CG  PHE A 248      65.228  22.181 -38.064
ATOM   2389  CD1 PHE A 248      65.621  23.167 -37.148
ATOM   2390  CE1 PHE A 248      64.674  23.905 -36.431
ATOM   2391  CZ  PHE A 248      63.313  23.666 -36.630
ATOM   2392  CE2 PHE A 248      62.907  22.693 -37.544
ATOM   2393  CD2 PHE A 248      63.861  21.960 -38.254
ATOM   2394  C   PHE A 248      68.077  22.116 -40.360
ATOM   2395  O   PHE A 248      68.574  23.212 -40.156
ATOM   2396  N   LYS A 249      68.809  21.066 -40.840
ATOM   2397  H   LYS A 249      68.415  20.184 -41.110
ATOM   2398  CA  LYS A 249      70.265  21.226 -40.881
ATOM   2399  CB  LYS A 249      71.019  20.163 -40.069
ATOM   2400  CG  LYS A 249      72.533  20.159 -39.800
ATOM   2401  CD  LYS A 249      72.978  18.832 -39.176
ATOM   2402  CE  LYS A 249      74.465  18.607 -38.934
ATOM   2403  NZ  LYS A 249      74.651  17.247 -38.374
ATOM   2404  HZ1 LYS A 249      74.173  17.178 -37.452
ATOM   2405  HZ2 LYS A 249      75.668  17.057 -38.266
ATOM   2406  HZ3 LYS A 249      74.243  16.540 -39.021
ATOM   2407  C   LYS A 249      71.028  21.268 -42.162
ATOM   2408  O   LYS A 249      70.822  20.476 -43.077
ATOM   2409  N   SER A 250      71.895  22.295 -42.243
ATOM   2410  H   SER A 250      71.941  22.976 -41.519
ATOM   2411  CA  SER A 250      72.855  22.492 -43.295
ATOM   2412  CB  SER A 250      72.561  23.589 -44.342
ATOM   2413  OG  SER A 250      72.423  24.876 -43.769
ATOM   2414  HG  SER A 250      72.139  25.447 -44.488
ATOM   2415  C   SER A 250      74.143  22.853 -42.587
ATOM   2416  O   SER A 250      75.058  23.383 -43.216
ATOM   2417  N   LEU A 251      74.251  22.583 -41.252
ATOM   2418  H   LEU A 251      73.498  22.177 -40.750
ATOM   2419  CA  LEU A 251      75.410  22.910 -40.455
ATOM   2420  CB  LEU A 251      75.381  22.410 -38.989
ATOM   2421  CG  LEU A 251      74.439  23.071 -37.970
ATOM   2422  CD1 LEU A 251      74.421  22.255 -36.668
ATOM   2423  CD2 LEU A 251      74.807  24.534 -37.696
ATOM   2424  C   LEU A 251      76.618  22.250 -41.004
ATOM   2425  O   LEU A 251      77.617  22.924 -41.215
ATOM   2426  N   SER A 252      76.537  20.940 -41.299
ATOM   2427  H   SER A 252      75.715  20.398 -41.153
ATOM   2428  CA  SER A 252      77.678  20.250 -41.816
ATOM   2429  CB  SER A 252      77.637  18.746 -41.541
ATOM   2430  OG  SER A 252      77.680  18.560 -40.135
ATOM   2431  HG  SER A 252      78.568  18.250 -39.939
ATOM   2432  C   SER A 252      77.910  20.493 -43.271
ATOM   2433  O   SER A 252      79.057  20.653 -43.689
ATOM   2434  N   ASP A 253      76.822  20.564 -44.067
ATOM   2435  H   ASP A 253      75.893  20.468 -43.718
ATOM   2436  CA  ASP A 253      76.967  20.736 -45.484
ATOM   2437  CB  ASP A 253      75.624  20.407 -46.193
ATOM   2438  CG  ASP A 253      75.714  20.454 -47.716
ATOM   2439  OD1 ASP A 253      76.529  19.696 -48.303
ATOM   2440  OD2 ASP A 253      74.957  21.262 -48.314
ATOM   2441  C   ASP A 253      77.407  22.108 -45.909
ATOM   2442  O   ASP A 253      78.461  22.260 -46.529
ATOM   2443  N   ALA A 254      76.621  23.129 -45.531
ATOM   2444  H   ALA A 254      75.816  22.995 -44.965
ATOM   2445  CA  ALA A 254      76.882  24.475 -45.927
ATOM   2446  CB  ALA A 254      75.545  25.207 -46.114
ATOM   2447  C   ALA A 254      77.752  25.270 -45.011
ATOM   2448  O   ALA A 254      78.765  25.834 -45.443
ATOM   2449  N   ALA A 255      77.390  25.271 -43.705
ATOM   2450  H   ALA A 255      76.605  24.741 -43.386
ATOM   2451  CA  ALA A 255      78.098  26.049 -42.722
ATOM   2452  CB  ALA A 255      77.375  26.094 -41.369
ATOM   2453  C   ALA A 255      79.499  25.570 -42.526
ATOM   2454  O   ALA A 255      80.416  26.391 -42.541
ATOM   2455  N   GLU A 256      79.700  24.236 -42.411
ATOM   2456  H   GLU A 256      78.942  23.594 -42.388
ATOM   2457  CA  GLU A 256      81.013  23.669 -42.236
ATOM   2458  CB  GLU A 256      81.079  22.188 -41.819
ATOM   2459  CG  GLU A 256      80.738  21.883 -40.352
ATOM   2460  CD  GLU A 256      81.741  22.559 -39.416
ATOM   2461  OE1 GLU A 256      82.973  22.348 -39.584
ATOM   2462  OE2 GLU A 256      81.283  23.293 -38.504
ATOM   2463  C   GLU A 256      81.875  23.841 -43.435
ATOM   2464  O   GLU A 256      83.083  23.981 -43.261
ATOM   2465  N   ALA A 257      81.293  23.856 -44.664
ATOM   2466  H   ALA A 257      80.311  23.739 -44.791
ATOM   2467  CA  ALA A 257      82.076  24.043 -45.865
ATOM   2468  CB  ALA A 257      81.248  23.948 -47.155
ATOM   2469  C   ALA A 257      82.691  25.415 -45.820
ATOM   2470  O   ALA A 257      83.900  25.546 -46.024
ATOM   2471  N   TYR A 258      81.883  26.455 -45.482
ATOM   2472  H   TYR A 258      80.903  26.345 -45.302
ATOM   2473  CA  TYR A 258      82.425  27.785 -45.382
ATOM   2474  CB  TYR A 258      81.450  28.958 -45.535
ATOM   2475  CG  TYR A 258      81.188  29.289 -46.976
ATOM   2476  CD1 TYR A 258      81.757  28.592 -48.057
ATOM   2477  CE1 TYR A 258      81.501  28.968 -49.374
ATOM   2478  CZ  TYR A 258      80.684  30.069 -49.627
ATOM   2479  OH  TYR A 258      80.422  30.453 -50.958
ATOM   2480  HH  TYR A 258      80.888  29.848 -51.542
ATOM   2481  CE2 TYR A 258      80.133  30.792 -48.566
ATOM   2482  CD2 TYR A 258      80.393  30.405 -47.251
ATOM   2483  C   TYR A 258      83.345  28.012 -44.230
ATOM   2484  O   TYR A 258      84.276  28.807 -44.366
ATOM   2485  N   MET A 259      83.125  27.312 -43.088
ATOM   2486  H   MET A 259      82.351  26.690 -42.999
ATOM   2487  CA  MET A 259      83.978  27.426 -41.925
ATOM   2488  CB  MET A 259      83.532  26.602 -40.696
ATOM   2489  CG  MET A 259      82.249  27.001 -39.954
ATOM   2490  SD  MET A 259      82.203  28.639 -39.165
ATOM   2491  CE  MET A 259      81.214  29.451 -40.452
ATOM   2492  C   MET A 259      85.340  26.887 -42.268
ATOM   2493  O   MET A 259      86.334  27.568 -42.023
ATOM   2494  N   LYS A 260      85.393  25.770 -43.038
ATOM   2495  H   LYS A 260      84.565  25.290 -43.317
ATOM   2496  CA  LYS A 260      86.633  25.158 -43.441
ATOM   2497  CB  LYS A 260      86.471  23.725 -43.984
ATOM   2498  CG  LYS A 260      86.078  22.754 -42.864
ATOM   2499  CD  LYS A 260      87.131  22.679 -41.757
ATOM   2500  CE  LYS A 260      86.735  21.861 -40.532
ATOM   2501  NZ  LYS A 260      87.797  21.989 -39.516
ATOM   2502  HZ1 LYS A 260      88.002  22.995 -39.347
ATOM   2503  HZ2 LYS A 260      87.490  21.547 -38.629
ATOM   2504  HZ3 LYS A 260      88.659  21.522 -39.854
ATOM   2505  C   LYS A 260      87.370  26.004 -44.428
ATOM   2506  O   LYS A 260      88.597  26.094 -44.349
ATOM   2507  N   LYS A 261      86.624  26.670 -45.348
ATOM   2508  H   LYS A 261      85.633  26.555 -45.394
ATOM   2509  CA  LYS A 261      87.204  27.541 -46.339
ATOM   2510  CB  LYS A 261      86.166  28.103 -47.332
ATOM   2511  CG  LYS A 261      85.580  27.100 -48.337
ATOM   2512  CD  LYS A 261      86.483  26.778 -49.533
ATOM   2513  CE  LYS A 261      86.530  27.900 -50.579
ATOM   2514  NZ  LYS A 261      87.463  27.551 -51.673
ATOM   2515  HZ1 LYS A 261      87.417  28.281 -52.409
ATOM   2516  HZ2 LYS A 261      88.439  27.500 -51.318
ATOM   2517  HZ3 LYS A 261      87.196  26.636 -52.082
ATOM   2518  C   LYS A 261      87.840  28.713 -45.644
ATOM   2519  O   LYS A 261      88.970  29.068 -45.967
ATOM   2520  N   LYS A 262      87.164  29.300 -44.627
ATOM   2521  H   LYS A 262      86.259  28.997 -44.343
ATOM   2522  CA  LYS A 262      87.720  30.424 -43.924
ATOM   2523  CB  LYS A 262      86.709  31.271 -43.117
ATOM   2524  CG  LYS A 262      86.178  30.730 -41.794
ATOM   2525  CD  LYS A 262      85.160  31.666 -41.140
ATOM   2526  CE  LYS A 262      84.562  31.137 -39.838
ATOM   2527  NZ  LYS A 262      85.607  31.004 -38.802
ATOM   2528  HZ1 LYS A 262      86.360  30.370 -39.131
ATOM   2529  HZ2 LYS A 262      85.184  30.607 -37.942
ATOM   2530  HZ3 LYS A 262      86.013  31.934 -38.583
ATOM   2531  C   LYS A 262      88.896  30.040 -43.076
ATOM   2532  O   LYS A 262      89.828  30.829 -42.954
ATOM   2533  N   GLU A 263      88.899  28.817 -42.494
ATOM   2534  H   GLU A 263      88.141  28.179 -42.599
ATOM   2535  CA  GLU A 263      89.987  28.396 -41.658
ATOM   2536  CB  GLU A 263      89.710  27.080 -40.906
ATOM   2537  CG  GLU A 263      88.659  27.170 -39.791
ATOM   2538  CD  GLU A 263      88.338  25.789 -39.200
ATOM   2539  OE1 GLU A 263      88.892  24.744 -39.637
ATOM   2540  OE2 GLU A 263      87.487  25.769 -38.274
ATOM   2541  C   GLU A 263      91.244  28.172 -42.440
ATOM   2542  O   GLU A 263      92.260  28.779 -42.102
ATOM   2543  N   GLU A 264      91.205  27.353 -43.524
ATOM   2544  H   GLU A 264      90.386  26.879 -43.836
ATOM   2545  CA  GLU A 264      92.430  27.123 -44.240
ATOM   2546  CB  GLU A 264      93.288  26.029 -43.544
ATOM   2547  CG  GLU A 264      94.761  25.913 -43.980
ATOM   2548  CD  GLU A 264      95.496  24.825 -43.181
ATOM   2549  OE1 GLU A 264      94.888  24.126 -42.325
ATOM   2550  OE2 GLU A 264      96.722  24.680 -43.426
ATOM   2551  C   GLU A 264      92.206  26.869 -45.702
ATOM   2552  O   GLU A 264      92.379  25.760 -46.210
ATOM   2553  N   GLU A 265      91.780  27.933 -46.411
ATOM   2554  H   GLU A 265      91.573  28.794 -45.961
ATOM   2555  CA  GLU A 265      91.537  27.906 -47.830
ATOM   2556  CB  GLU A 265      90.817  29.178 -48.323
ATOM   2557  CG  GLU A 265      89.887  29.015 -49.528
ATOM   2558  CD  GLU A 265      90.612  29.130 -50.859
ATOM   2559  OE1 GLU A 265      90.394  28.211 -51.691
ATOM   2560  OE2 GLU A 265      91.360  30.121 -51.081
ATOM   2561  C   GLU A 265      92.867  27.896 -48.528
ATOM   2562  O   GLU A 265      93.064  27.137 -49.477
ATOM   2563  N   LYS A 266      93.807  28.741 -48.039
ATOM   2564  H   LYS A 266      93.628  29.312 -47.242
ATOM   2565  CA  LYS A 266      95.113  28.880 -48.611
ATOM   2566  CB  LYS A 266      95.633  30.333 -48.543
ATOM   2567  CG  LYS A 266      94.858  31.320 -49.430
ATOM   2568  CD  LYS A 266      93.665  31.998 -48.743
ATOM   2569  CE  LYS A 266      93.145  33.237 -49.471
ATOM   2570  NZ  LYS A 266      91.790  32.998 -50.010
ATOM   2571  HZ1 LYS A 266      91.442  33.876 -50.442
ATOM   2572  HZ2 LYS A 266      91.816  32.249 -50.730
ATOM   2573  HZ3 LYS A 266      91.137  32.717 -49.253
ATOM   2574  C   LYS A 266      96.084  27.948 -47.887
ATOM   2575  O   LYS A 266      96.300  28.098 -46.656
ATOM   2576  OXT LYS A 266      96.632  27.051 -48.578
TER
ATOM      1  N   MET B   1       8.982 -22.350  69.220
ATOM      2  H   MET B   1       8.860 -21.436  68.744
ATOM      3  H2  MET B   1       9.581 -22.224  70.056
ATOM      4  H3  MET B   1       8.056 -22.715  69.511
ATOM      5  CA  MET B   1       9.623 -23.308  68.298
ATOM      6  CB  MET B   1       9.815 -24.667  69.009
ATOM      7  CG  MET B   1      10.683 -25.677  68.248
ATOM      8  SD  MET B   1       9.996 -27.360  68.176
ATOM      9  CE  MET B   1       9.434 -27.253  66.454
ATOM     10  C   MET B   1       8.795 -23.506  67.064
ATOM     11  O   MET B   1       9.313 -23.399  65.951
ATOM     12  N   MET B   2       7.474 -23.755  67.245
ATOM     13  H   MET B   2       7.081 -23.817  68.160
ATOM     14  CA  MET B   2       6.550 -23.999  66.163
ATOM     15  CB  MET B   2       5.145 -24.420  66.627
ATOM     16  CG  MET B   2       5.093 -25.828  67.226
ATOM     17  SD  MET B   2       5.597 -27.160  66.089
ATOM     18  CE  MET B   2       4.177 -27.040  64.962
ATOM     19  C   MET B   2       6.391 -22.836  65.238
ATOM     20  O   MET B   2       6.488 -23.029  64.027
ATOM     21  N   PHE B   3       6.373 -21.597  65.789
ATOM     22  H   PHE B   3       6.402 -21.463  66.776
ATOM     23  CA  PHE B   3       6.236 -20.399  64.997
ATOM     24  CB  PHE B   3       5.961 -19.132  65.830
ATOM     25  CG  PHE B   3       4.511 -19.133  66.185
ATOM     26  CD1 PHE B   3       4.086 -19.576  67.444
ATOM     27  CE1 PHE B   3       2.728 -19.578  67.776
ATOM     28  CZ  PHE B   3       1.785 -19.133  66.849
ATOM     29  CE2 PHE B   3       2.195 -18.686  65.592
ATOM     30  CD2 PHE B   3       3.554 -18.685  65.262
ATOM     31  C   PHE B   3       7.454 -20.174  64.153
ATOM     32  O   PHE B   3       7.322 -19.826  62.981
ATOM     33  N   ALA B   4       8.659 -20.437  64.718
ATOM     34  H   ALA B   4       8.731 -20.746  65.662
ATOM     35  CA  ALA B   4       9.914 -20.267  64.025
ATOM     36  CB  ALA B   4      11.125 -20.505  64.941
ATOM     37  C   ALA B   4      10.023 -21.224  62.868
ATOM     38  O   ALA B   4      10.465 -20.830  61.789
ATOM     39  N   THR B   5       9.567 -22.486  63.066
ATOM     40  H   THR B   5       9.206 -22.765  63.953
ATOM     41  CA  THR B   5       9.602 -23.525  62.063
ATOM     42  CB  THR B   5       9.198 -24.864  62.653
ATOM     43  CG2 THR B   5       9.248 -25.979  61.586
ATOM     44  OG1 THR B   5      10.102 -25.210  63.694
ATOM     45  HG1 THR B   5       9.862 -24.663  64.447
ATOM     46  C   THR B   5       8.668 -23.156  60.930
ATOM     47  O   THR B   5       9.040 -23.295  59.763
ATOM     48  N   ASN B   6       7.469 -22.612  61.257
ATOM     49  H   ASN B   6       7.205 -22.487  62.211
ATOM     50  CA  ASN B   6       6.474 -22.222  60.284
ATOM     51  CB  ASN B   6       5.157 -21.752  60.938
ATOM     52  CG  ASN B   6       4.388 -22.936  61.532
ATOM     53  OD1 ASN B   6       4.545 -24.108  61.187
ATOM     54  ND2 ASN B   6       3.515 -22.604  62.517
ATOM     55 HD21 ASN B   6       2.988 -23.317  62.980
ATOM     56 HD22 ASN B   6       3.402 -21.648  62.786
ATOM     57  C   ASN B   6       6.978 -21.100  59.424
ATOM     58  O   ASN B   6       6.808 -21.153  58.204
ATOM     59  N   PHE B   7       7.655 -20.091  60.035
ATOM     60  H   PHE B   7       7.795 -20.076  61.022
ATOM     61  CA  PHE B   7       8.199 -18.968  59.308
ATOM     62  CB  PHE B   7       8.713 -17.806  60.186
ATOM     63  CG  PHE B   7       7.549 -16.961  60.599
ATOM     64  CD1 PHE B   7       7.072 -16.986  61.914
ATOM     65  CE1 PHE B   7       5.983 -16.201  62.303
ATOM     66  CZ  PHE B   7       5.358 -15.378  61.365
ATOM     67  CE2 PHE B   7       5.820 -15.338  60.049
ATOM     68  CD2 PHE B   7       6.910 -16.127  59.670
ATOM     69  C   PHE B   7       9.305 -19.394  58.388
ATOM     70  O   PHE B   7       9.401 -18.875  57.278
ATOM     71  N   PHE B   8      10.135 -20.375  58.818
ATOM     72  H   PHE B   8      10.038 -20.761  59.734
ATOM     73  CA  PHE B   8      11.234 -20.899  58.046
ATOM     74  CB  PHE B   8      12.100 -21.826  58.938
ATOM     75  CG  PHE B   8      13.302 -22.389  58.256
ATOM     76  CD1 PHE B   8      14.391 -21.570  57.931
ATOM     77  CE1 PHE B   8      15.520 -22.103  57.306
ATOM     78  CZ  PHE B   8      15.578 -23.468  57.022
ATOM     79  CE2 PHE B   8      14.511 -24.299  57.369
ATOM     80  CD2 PHE B   8      13.381 -23.763  57.991
ATOM     81  C   PHE B   8      10.713 -21.615  56.814
ATOM     82  O   PHE B   8      11.247 -21.412  55.721
ATOM     83  N   VAL B   9       9.624 -22.414  56.956
ATOM     84  H   VAL B   9       9.200 -22.548  57.849
ATOM     85  CA  VAL B   9       9.023 -23.152  55.861
ATOM     86  CB  VAL B   9       7.981 -24.156  56.346
ATOM     87  CG1 VAL B   9       7.209 -24.812  55.180
ATOM     88  CG2 VAL B   9       8.701 -25.217  57.197
ATOM     89  C   VAL B   9       8.421 -22.179  54.866
ATOM     90  O   VAL B   9       8.610 -22.347  53.660
ATOM     91  N   THR B  10       7.750 -21.106  55.359
ATOM     92  H   THR B  10       7.637 -20.980  56.342
ATOM     93  CA  THR B  10       7.121 -20.096  54.534
ATOM     94  CB  THR B  10       6.321 -19.113  55.368
ATOM     95  CG2 THR B  10       5.641 -18.048  54.481
ATOM     96  OG1 THR B  10       5.299 -19.815  56.065
ATOM     97  HG1 THR B  10       5.737 -20.272  56.787
ATOM     98  C   THR B  10       8.187 -19.370  53.739
ATOM     99  O   THR B  10       7.988 -19.108  52.552
ATOM    100  N   SER B  11       9.358 -19.094  54.365
ATOM    101  H   SER B  11       9.497 -19.318  55.327
ATOM    102  CA  SER B  11      10.462 -18.416  53.736
ATOM    103  CB  SER B  11      11.606 -18.113  54.717
ATOM    104  OG  SER B  11      11.165 -17.184  55.697
ATOM    105  HG  SER B  11      11.879 -17.120  56.336
ATOM    106  C   SER B  11      11.029 -19.244  52.614
ATOM    107  O   SER B  11      11.337 -18.690  51.561
ATOM    108  N   ILE B  12      11.130 -20.588  52.795
ATOM    109  H   ILE B  12      10.877 -21.010  53.664
ATOM    110  CA  ILE B  12      11.653 -21.489  51.785
ATOM    111  CB  ILE B  12      11.839 -22.909  52.312
ATOM    112  CG2 ILE B  12      12.170 -23.910  51.174
ATOM    113  CG1 ILE B  12      12.949 -22.925  53.374
ATOM    114  CD1 ILE B  12      13.012 -24.240  54.143
ATOM    115  C   ILE B  12      10.717 -21.503  50.593
ATOM    116  O   ILE B  12      11.185 -21.449  49.454
ATOM    117  N   ILE B  13       9.381 -21.519  50.837
ATOM    118  H   ILE B  13       9.028 -21.538  51.771
ATOM    119  CA  ILE B  13       8.384 -21.549  49.786
ATOM    120  CB  ILE B  13       6.981 -21.748  50.351
ATOM    121  CG2 ILE B  13       5.898 -21.555  49.262
ATOM    122  CG1 ILE B  13       6.885 -23.161  50.960
ATOM    123  CD1 ILE B  13       5.633 -23.392  51.806
ATOM    124  C   ILE B  13       8.471 -20.264  48.989
ATOM    125  O   ILE B  13       8.464 -20.315  47.758
ATOM    126  N   LEU B  14       8.632 -19.103  49.674
ATOM    127  H   LEU B  14       8.669 -19.089  50.670
ATOM    128  CA  LEU B  14       8.727 -17.815  49.025
ATOM    129  CB  LEU B  14       8.716 -16.630  50.007
ATOM    130  CG  LEU B  14       7.356 -16.404  50.700
ATOM    131  CD1 LEU B  14       7.475 -15.346  51.805
ATOM    132  CD2 LEU B  14       6.235 -16.086  49.693
ATOM    133  C   LEU B  14       9.964 -17.718  48.183
ATOM    134  O   LEU B  14       9.897 -17.183  47.077
ATOM    135  N   LEU B  15      11.102 -18.276  48.670
ATOM    136  H   LEU B  15      11.125 -18.709  49.566
ATOM    137  CA  LEU B  15      12.351 -18.263  47.948
ATOM    138  CB  LEU B  15      13.550 -18.788  48.762
ATOM    139  CG  LEU B  15      14.003 -17.862  49.909
ATOM    140  CD1 LEU B  15      15.054 -18.554  50.786
ATOM    141  CD2 LEU B  15      14.467 -16.488  49.396
ATOM    142  C   LEU B  15      12.237 -19.090  46.702
ATOM    143  O   LEU B  15      12.732 -18.672  45.656
ATOM    144  N   PHE B  16      11.533 -20.251  46.776
ATOM    145  H   PHE B  16      11.132 -20.558  47.635
ATOM    146  CA  PHE B  16      11.338 -21.130  45.648
ATOM    147  CB  PHE B  16      10.672 -22.482  46.048
ATOM    148  CG  PHE B  16      10.517 -23.377  44.851
ATOM    149  CD1 PHE B  16      11.627 -24.027  44.296
ATOM    150  CE1 PHE B  16      11.483 -24.852  43.177
ATOM    151  CZ  PHE B  16      10.223 -25.038  42.603
ATOM    152  CE2 PHE B  16       9.106 -24.405  43.153
ATOM    153  CD2 PHE B  16       9.254 -23.581  44.273
ATOM    154  C   PHE B  16      10.502 -20.434  44.598
ATOM    155  O   PHE B  16      10.824 -20.532  43.413
ATOM    156  N   ILE B  17       9.447 -19.688  45.017
ATOM    157  H   ILE B  17       9.218 -19.624  45.986
ATOM    158  CA  ILE B  17       8.568 -18.972  44.116
ATOM    159  CB  ILE B  17       7.360 -18.381  44.839
ATOM    160  CG2 ILE B  17       6.556 -17.423  43.924
ATOM    161  CG1 ILE B  17       6.460 -19.528  45.340
ATOM    162  CD1 ILE B  17       5.371 -19.084  46.315
ATOM    163  C   ILE B  17       9.363 -17.893  43.410
ATOM    164  O   ILE B  17       9.217 -17.734  42.198
ATOM    165  N   LEU B  18      10.260 -17.180  44.137
ATOM    166  H   LEU B  18      10.378 -17.337  45.115
ATOM    167  CA  LEU B  18      11.072 -16.127  43.570
ATOM    168  CB  LEU B  18      11.882 -15.356  44.627
ATOM    169  CG  LEU B  18      11.036 -14.476  45.572
ATOM    170  CD1 LEU B  18      11.899 -13.919  46.713
ATOM    171  CD2 LEU B  18      10.269 -13.379  44.815
ATOM    172  C   LEU B  18      12.038 -16.655  42.545
ATOM    173  O   LEU B  18      12.202 -16.039  41.490
ATOM    174  N   ILE B  19      12.661 -17.829  42.815
ATOM    175  H   ILE B  19      12.499 -18.310  43.674
ATOM    176  CA  ILE B  19      13.610 -18.458  41.918
ATOM    177  CB  ILE B  19      14.337 -19.622  42.591
ATOM    178  CG2 ILE B  19      15.162 -20.449  41.574
ATOM    179  CG1 ILE B  19      15.241 -19.069  43.712
ATOM    180  CD1 ILE B  19      15.811 -20.133  44.650
ATOM    181  C   ILE B  19      12.881 -18.913  40.668
ATOM    182  O   ILE B  19      13.395 -18.732  39.563
ATOM    183  N   PHE B  20      11.645 -19.453  40.829
ATOM    184  H   PHE B  20      11.251 -19.559  41.737
ATOM    185  CA  PHE B  20      10.823 -19.947  39.748
ATOM    186  CB  PHE B  20       9.533 -20.607  40.304
ATOM    187  CG  PHE B  20       8.685 -21.265  39.259
ATOM    188  CD1 PHE B  20       9.016 -22.548  38.804
ATOM    189  CE1 PHE B  20       8.234 -23.185  37.837
ATOM    190  CZ  PHE B  20       7.110 -22.541  37.316
ATOM    191  CE2 PHE B  20       6.766 -21.265  37.766
ATOM    192  CD2 PHE B  20       7.549 -20.633  38.736
ATOM    193  C   PHE B  20      10.450 -18.794  38.843
ATOM    194  O   PHE B  20      10.530 -18.930  37.623
ATOM    195  N   LEU B  21      10.079 -17.627  39.426
ATOM    196  H   LEU B  21      10.038 -17.535  40.417
ATOM    197  CA  LEU B  21       9.699 -16.454  38.675
ATOM    198  CB  LEU B  21       9.104 -15.332  39.546
ATOM    199  CG  LEU B  21       7.708 -15.641  40.122
ATOM    200  CD1 LEU B  21       7.291 -14.567  41.136
ATOM    201  CD2 LEU B  21       6.659 -15.846  39.013
ATOM    202  C   LEU B  21      10.864 -15.879  37.927
ATOM    203  O   LEU B  21      10.712 -15.491  36.768
ATOM    204  N   ALA B  22      12.062 -15.863  38.559
ATOM    205  H   ALA B  22      12.161 -16.203  39.491
ATOM    206  CA  ALA B  22      13.262 -15.336  37.958
ATOM    207  CB  ALA B  22      14.446 -15.314  38.938
ATOM    208  C   ALA B  22      13.666 -16.160  36.767
ATOM    209  O   ALA B  22      14.025 -15.604  35.728
ATOM    210  N   SER B  23      13.573 -17.505  36.891
ATOM    211  H   SER B  23      13.254 -17.931  37.734
ATOM    212  CA  SER B  23      13.915 -18.426  35.838
ATOM    213  CB  SER B  23      14.076 -19.871  36.351
ATOM    214  OG  SER B  23      12.862 -20.371  36.886
ATOM    215  HG  SER B  23      13.053 -21.267  37.176
ATOM    216  C   SER B  23      12.929 -18.365  34.700
ATOM    217  O   SER B  23      13.306 -18.525  33.539
ATOM    218  N   ALA B  24      11.642 -18.113  35.034
ATOM    219  H   ALA B  24      11.374 -18.023  35.990
ATOM    220  CA  ALA B  24      10.559 -18.014  34.095
ATOM    221  CB  ALA B  24       9.192 -17.876  34.792
ATOM    222  C   ALA B  24      10.700 -16.829  33.182
ATOM    223  O   ALA B  24      10.331 -16.927  32.012
ATOM    224  N   ILE B  25      11.209 -15.687  33.699
ATOM    225  H   ILE B  25      11.472 -15.620  34.660
ATOM    226  CA  ILE B  25      11.364 -14.491  32.906
ATOM    227  CB  ILE B  25      11.549 -13.247  33.776
ATOM    228  CG2 ILE B  25      11.795 -11.990  32.903
ATOM    229  CG1 ILE B  25      10.303 -13.039  34.654
ATOM    230  CD1 ILE B  25      10.456 -11.985  35.750
ATOM    231  C   ILE B  25      12.532 -14.603  31.949
ATOM    232  O   ILE B  25      13.668 -14.858  32.361
ATOM    233  N   LYS B  26      12.247 -14.423  30.636
ATOM    234  H   LYS B  26      11.317 -14.270  30.309
ATOM    235  CA  LYS B  26      13.263 -14.402  29.616
ATOM    236  CB  LYS B  26      13.363 -15.546  28.581
ATOM    237  CG  LYS B  26      13.915 -16.856  29.142
ATOM    238  CD  LYS B  26      14.360 -17.828  28.043
ATOM    239  CE  LYS B  26      15.074 -19.067  28.591
ATOM    240  NZ  LYS B  26      15.660 -19.880  27.501
ATOM    241  HZ1 LYS B  26      14.951 -20.142  26.789
ATOM    242  HZ2 LYS B  26      16.065 -20.744  27.909
ATOM    243  HZ3 LYS B  26      16.421 -19.340  27.045
ATOM    244  C   LYS B  26      13.168 -13.114  28.875
ATOM    245  O   LYS B  26      12.075 -12.645  28.547
ATOM    246  N   ILE B  27      14.354 -12.500  28.657
ATOM    247  H   ILE B  27      15.210 -12.913  28.958
ATOM    248  CA  ILE B  27      14.499 -11.247  27.966
ATOM    249  CB  ILE B  27      15.460 -10.303  28.679
ATOM    250  CG2 ILE B  27      15.562  -8.987  27.868
ATOM    251  CG1 ILE B  27      14.987 -10.025  30.118
ATOM    252  CD1 ILE B  27      15.994  -9.282  30.995
ATOM    253  C   ILE B  27      15.143 -11.621  26.654
ATOM    254  O   ILE B  27      16.209 -12.244  26.641
ATOM    255  N   VAL B  28      14.493 -11.266  25.523
ATOM    256  H   VAL B  28      13.604 -10.809  25.546
ATOM    257  CA  VAL B  28      15.025 -11.549  24.212
ATOM    258  CB  VAL B  28      14.190 -12.574  23.454
ATOM    259  CG1 VAL B  28      14.683 -12.791  22.026
ATOM    260  CG2 VAL B  28      14.369 -13.919  24.184
ATOM    261  C   VAL B  28      15.202 -10.236  23.485
ATOM    262  O   VAL B  28      14.349  -9.351  23.545
ATOM    263  N   LYS B  29      16.364 -10.094  22.804
ATOM    264  H   LYS B  29      17.024 -10.842  22.777
ATOM    265  CA  LYS B  29      16.753  -8.926  22.044
ATOM    266  CB  LYS B  29      18.238  -8.954  21.639
ATOM    267  CG  LYS B  29      19.212  -8.869  22.816
ATOM    268  CD  LYS B  29      20.678  -8.932  22.388
ATOM    269  CE  LYS B  29      21.669  -8.828  23.546
ATOM    270  NZ  LYS B  29      23.049  -8.911  23.029
ATOM    271  HZ1 LYS B  29      23.079  -9.560  22.221
ATOM    272  HZ2 LYS B  29      23.681  -9.261  23.772
ATOM    273  HZ3 LYS B  29      23.366  -7.971  22.727
ATOM    274  C   LYS B  29      15.936  -8.815  20.785
ATOM    275  O   LYS B  29      15.353  -9.796  20.327
ATOM    276  N   GLU B  30      15.904  -7.601  20.180
ATOM    277  H   GLU B  30      16.405  -6.827  20.561
ATOM    278  CA  GLU B  30      15.144  -7.305  18.983
ATOM    279  CB  GLU B  30      15.315  -5.845  18.528
ATOM    280  CG  GLU B  30      14.643  -4.814  19.446
ATOM    281  CD  GLU B  30      14.960  -3.377  19.017
ATOM    282  OE1 GLU B  30      15.751  -3.139  18.063
ATOM    283  OE2 GLU B  30      14.393  -2.468  19.676
ATOM    284  C   GLU B  30      15.498  -8.165  17.803
ATOM    285  O   GLU B  30      14.611  -8.605  17.069
ATOM    286  N   TYR B  31      16.803  -8.442  17.621
ATOM    287  H   TYR B  31      17.494  -8.095  18.250
ATOM    288  CA  TYR B  31      17.310  -9.234  16.531
ATOM    289  CB  TYR B  31      18.777  -8.896  16.217
ATOM    290  CG  TYR B  31      18.816  -7.506  15.667
ATOM    291  CD1 TYR B  31      19.244  -6.448  16.478
ATOM    292  CE1 TYR B  31      19.284  -5.143  15.982
ATOM    293  CZ  TYR B  31      18.886  -4.886  14.667
ATOM    294  OH  TYR B  31      18.921  -3.570  14.160
ATOM    295  HH  TYR B  31      19.208  -2.986  14.869
ATOM    296  CE2 TYR B  31      18.453  -5.933  13.851
ATOM    297  CD2 TYR B  31      18.416  -7.236  14.351
ATOM    298  C   TYR B  31      17.211 -10.714  16.776
ATOM    299  O   TYR B  31      17.459 -11.501  15.866
ATOM    300  N   GLU B  32      16.900 -11.125  18.021
ATOM    301  H   GLU B  32      16.669 -10.480  18.746
ATOM    302  CA  GLU B  32      16.791 -12.503  18.405
ATOM    303  CB  GLU B  32      17.495 -12.723  19.755
ATOM    304  CG  GLU B  32      19.010 -12.459  19.740
ATOM    305  CD  GLU B  32      19.638 -12.604  21.134
ATOM    306  OE1 GLU B  32      18.922 -12.803  22.154
ATOM    307  OE2 GLU B  32      20.891 -12.494  21.191
ATOM    308  C   GLU B  32      15.345 -12.923  18.532
ATOM    309  O   GLU B  32      14.471 -12.102  18.812
ATOM    310  N   ARG B  33      15.053 -14.219  18.257
ATOM    311  H   ARG B  33      15.760 -14.855  17.959
ATOM    312  CA  ARG B  33      13.723 -14.769  18.401
ATOM    313  CB  ARG B  33      12.959 -15.087  17.102
ATOM    314  CG  ARG B  33      12.543 -13.875  16.271
ATOM    315  CD  ARG B  33      11.763 -14.283  15.022
ATOM    316  NE  ARG B  33      11.479 -13.063  14.214
ATOM    317  HE  ARG B  33      11.685 -12.165  14.604
ATOM    318  CZ  ARG B  33      10.956 -13.143  12.950
ATOM    319  NH1 ARG B  33      10.647 -14.341  12.365
ATOM    320 HH11 ARG B  33      10.762 -15.196  12.869
ATOM    321 HH12 ARG B  33      10.282 -14.367  11.435
ATOM    322  NH2 ARG B  33      10.761 -11.990  12.248
ATOM    323 HH21 ARG B  33      10.991 -11.108  12.658
ATOM    324 HH22 ARG B  33      10.387 -12.019  11.322
ATOM    325  C   ARG B  33      13.842 -16.054  19.160
ATOM    326  O   ARG B  33      14.771 -16.832  18.928
ATOM    327  N   ALA B  34      12.909 -16.294  20.111
ATOM    328  H   ALA B  34      12.136 -15.680  20.266
ATOM    329  CA  ALA B  34      12.955 -17.505  20.886
ATOM    330  CB  ALA B  34      12.767 -17.293  22.390
ATOM    331  C   ALA B  34      11.933 -18.492  20.423
ATOM    332  O   ALA B  34      10.735 -18.204  20.421
ATOM    333  N   VAL B  35      12.414 -19.686  20.005
ATOM    334  H   VAL B  35      13.388 -19.883  20.013
ATOM    335  CA  VAL B  35      11.572 -20.761  19.545
ATOM    336  CB  VAL B  35      12.231 -21.674  18.526
ATOM    337  CG1 VAL B  35      11.263 -22.799  18.101
ATOM    338  CG2 VAL B  35      12.733 -20.829  17.349
ATOM    339  C   VAL B  35      11.251 -21.548  20.787
ATOM    340  O   VAL B  35      12.141 -22.058  21.471
ATOM    341  N   ILE B  36       9.947 -21.625  21.099
ATOM    342  H   ILE B  36       9.254 -21.196  20.525
ATOM    343  CA  ILE B  36       9.439 -22.312  22.248
ATOM    344  CB  ILE B  36       8.409 -21.459  22.965
ATOM    345  CG2 ILE B  36       7.519 -22.241  23.939
ATOM    346  CG1 ILE B  36       9.150 -20.238  23.539
ATOM    347  CD1 ILE B  36       8.253 -19.170  24.123
ATOM    348  C   ILE B  36       9.001 -23.724  21.993
ATOM    349  O   ILE B  36       8.259 -24.009  21.050
ATOM    350  N   PHE B  37       9.495 -24.626  22.870
ATOM    351  H   PHE B  37      10.117 -24.348  23.596
ATOM    352  CA  PHE B  37       9.194 -26.029  22.843
ATOM    353  CB  PHE B  37      10.425 -26.952  22.681
ATOM    354  CG  PHE B  37      11.104 -26.779  21.367
ATOM    355  CD1 PHE B  37      12.103 -25.814  21.197
ATOM    356  CE1 PHE B  37      12.738 -25.670  19.963
ATOM    357  CZ  PHE B  37      12.386 -26.499  18.895
ATOM    358  CE2 PHE B  37      11.405 -27.474  19.062
ATOM    359  CD2 PHE B  37      10.769 -27.616  20.297
ATOM    360  C   PHE B  37       8.600 -26.415  24.168
ATOM    361  O   PHE B  37       9.265 -26.302  25.200
ATOM    362  N   ARG B  38       7.310 -26.827  24.171
ATOM    363  H   ARG B  38       6.771 -26.898  23.336
ATOM    364  CA  ARG B  38       6.677 -27.286  25.382
ATOM    365  CB  ARG B  38       5.273 -26.730  25.691
ATOM    366  CG  ARG B  38       5.271 -25.231  25.960
ATOM    367  CD  ARG B  38       3.892 -24.610  26.173
ATOM    368  NE  ARG B  38       4.147 -23.162  26.414
ATOM    369  HE  ARG B  38       5.094 -22.837  26.398
ATOM    370  CZ  ARG B  38       3.151 -22.268  26.700
ATOM    371  NH1 ARG B  38       1.832 -22.626  26.701
ATOM    372 HH11 ARG B  38       1.566 -23.567  26.492
ATOM    373 HH12 ARG B  38       1.126 -21.952  26.915
ATOM    374  NH2 ARG B  38       3.512 -20.985  26.993
ATOM    375 HH21 ARG B  38       4.483 -20.737  27.028
ATOM    376 HH22 ARG B  38       2.816 -20.307  27.222
ATOM    377  C   ARG B  38       6.596 -28.764  25.223
ATOM    378  O   ARG B  38       5.885 -29.258  24.343
ATOM    379  N   LEU B  39       7.350 -29.494  26.084
ATOM    380  H   LEU B  39       7.900 -29.041  26.786
ATOM    381  CA  LEU B  39       7.432 -30.939  26.087
ATOM    382  CB  LEU B  39       6.204 -31.639  26.728
ATOM    383  CG  LEU B  39       5.935 -31.250  28.194
ATOM    384  CD1 LEU B  39       4.650 -31.909  28.714
ATOM    385  CD2 LEU B  39       7.149 -31.558  29.090
ATOM    386  C   LEU B  39       7.770 -31.534  24.733
ATOM    387  O   LEU B  39       7.260 -32.586  24.340
ATOM    388  N   GLY B  40       8.649 -30.836  23.980
ATOM    389  H   GLY B  40       9.046 -29.983  24.312
ATOM    390  CA  GLY B  40       9.102 -31.256  22.680
ATOM    391  C   GLY B  40       8.243 -30.812  21.528
ATOM    392  O   GLY B  40       8.645 -31.013  20.380
ATOM    393  N   ARG B  41       7.055 -30.215  21.792
ATOM    394  H   ARG B  41       6.734 -30.051  22.722
ATOM    395  CA  ARG B  41       6.172 -29.743  20.752
ATOM    396  CB  ARG B  41       4.678 -29.948  21.066
ATOM    397  CG  ARG B  41       4.281 -31.424  21.121
ATOM    398  CD  ARG B  41       2.795 -31.666  21.376
ATOM    399  NE  ARG B  41       2.608 -33.146  21.482
ATOM    400  HE  ARG B  41       3.414 -33.734  21.422
ATOM    401  CZ  ARG B  41       1.374 -33.716  21.653
ATOM    402  NH1 ARG B  41       0.235 -32.966  21.736
ATOM    403 HH11 ARG B  41      -0.653 -33.410  21.855
ATOM    404 HH12 ARG B  41       0.280 -31.971  21.671
ATOM    405  NH2 ARG B  41       1.282 -35.076  21.734
ATOM    406 HH21 ARG B  41       2.104 -35.641  21.669
ATOM    407 HH22 ARG B  41       0.394 -35.516  21.850
ATOM    408  C   ARG B  41       6.421 -28.280  20.540
ATOM    409  O   ARG B  41       6.546 -27.519  21.501
ATOM    410  N   VAL B  42       6.504 -27.858  19.256
ATOM    411  H   VAL B  42       6.384 -28.488  18.494
ATOM    412  CA  VAL B  42       6.755 -26.481  18.902
ATOM    413  CB  VAL B  42       7.172 -26.298  17.451
ATOM    414  CG1 VAL B  42       7.364 -24.806  17.107
ATOM    415  CG2 VAL B  42       8.411 -27.151  17.164
ATOM    416  C   VAL B  42       5.492 -25.690  19.147
ATOM    417  O   VAL B  42       4.414 -26.041  18.660
ATOM    418  N   VAL B  43       5.629 -24.603  19.933
ATOM    419  H   VAL B  43       6.510 -24.354  20.325
ATOM    420  CA  VAL B  43       4.535 -23.718  20.249
ATOM    421  CB  VAL B  43       4.603 -23.280  21.700
ATOM    422  CG1 VAL B  43       3.568 -22.196  22.068
ATOM    423  CG2 VAL B  43       4.404 -24.554  22.532
ATOM    424  C   VAL B  43       4.618 -22.545  19.299
ATOM    425  O   VAL B  43       3.588 -21.975  18.932
ATOM    426  N   GLY B  44       5.842 -22.208  18.831
ATOM    427  H   GLY B  44       6.666 -22.683  19.131
ATOM    428  CA  GLY B  44       6.046 -21.116  17.920
ATOM    429  C   GLY B  44       7.170 -20.255  18.399
ATOM    430  O   GLY B  44       7.786 -20.516  19.435
ATOM    431  N   ALA B  45       7.475 -19.209  17.600
ATOM    432  H   ALA B  45       6.973 -19.017  16.760
ATOM    433  CA  ALA B  45       8.522 -18.288  17.926
ATOM    434  CB  ALA B  45       9.424 -17.911  16.738
ATOM    435  C   ALA B  45       7.943 -17.023  18.471
ATOM    436  O   ALA B  45       6.991 -16.465  17.916
ATOM    437  N   ARG B  46       8.511 -16.573  19.611
ATOM    438  H   ARG B  46       9.263 -17.056  20.047
ATOM    439  CA  ARG B  46       8.101 -15.353  20.239
ATOM    440  CB  ARG B  46       7.931 -15.365  21.769
ATOM    441  CG  ARG B  46       6.750 -16.200  22.257
ATOM    442  CD  ARG B  46       6.516 -16.047  23.757
ATOM    443  NE  ARG B  46       5.606 -17.144  24.202
ATOM    444  HE  ARG B  46       5.230 -17.767  23.516
ATOM    445  CZ  ARG B  46       5.301 -17.336  25.524
ATOM    446  NH1 ARG B  46       5.751 -16.486  26.494
ATOM    447 HH11 ARG B  46       6.294 -15.683  26.249
ATOM    448 HH12 ARG B  46       5.543 -16.663  27.456
ATOM    449  NH2 ARG B  46       4.541 -18.410  25.882
ATOM    450 HH21 ARG B  46       4.195 -19.037  25.184
ATOM    451 HH22 ARG B  46       4.307 -18.561  26.842
ATOM    452  C   ARG B  46       9.071 -14.275  19.885
ATOM    453  O   ARG B  46      10.274 -14.507  19.707
ATOM    454  N   GLY B  47       8.514 -13.051  19.795
ATOM    455  H   GLY B  47       7.542 -12.916  19.972
ATOM    456  CA  GLY B  47       9.233 -11.866  19.447
ATOM    457  C   GLY B  47      10.028 -11.296  20.596
ATOM    458  O   GLY B  47      10.092 -11.887  21.678
ATOM    459  N   PRO B  48      10.649 -10.144  20.363
ATOM    460  CA  PRO B  48      11.468  -9.442  21.326
ATOM    461  CB  PRO B  48      12.132  -8.305  20.558
ATOM    462  CG  PRO B  48      11.223  -8.055  19.348
ATOM    463  CD  PRO B  48      10.584  -9.423  19.088
ATOM    464  C   PRO B  48      10.750  -8.932  22.539
ATOM    465  O   PRO B  48       9.530  -8.751  22.501
ATOM    466  N   GLY B  49      11.517  -8.699  23.623
ATOM    467  H   GLY B  49      12.499  -8.868  23.621
ATOM    468  CA  GLY B  49      10.980  -8.202  24.852
ATOM    469  C   GLY B  49      10.943  -9.262  25.906
ATOM    470  O   GLY B  49      11.577 -10.314  25.790
ATOM    471  N   LEU B  50      10.225  -8.924  26.999
ATOM    472  H   LEU B  50       9.753  -8.047  27.049
ATOM    473  CA  LEU B  50      10.043  -9.771  28.144
ATOM    474  CB  LEU B  50       9.586  -9.012  29.413
ATOM    475  CG  LEU B  50      10.526  -7.955  30.013
ATOM    476  CD1 LEU B  50       9.822  -7.198  31.147
ATOM    477  CD2 LEU B  50      11.831  -8.573  30.508
ATOM    478  C   LEU B  50       8.923 -10.735  27.918
ATOM    479  O   LEU B  50       7.835 -10.341  27.486
ATOM    480  N   PHE B  51       9.184 -12.030  28.189
ATOM    481  H   PHE B  51      10.096 -12.348  28.449
ATOM    482  CA  PHE B  51       8.157 -13.030  28.090
ATOM    483  CB  PHE B  51       7.894 -13.654  26.691
ATOM    484  CG  PHE B  51       9.060 -14.386  26.129
ATOM    485  CD1 PHE B  51       9.227 -15.759  26.356
ATOM    486  CE1 PHE B  51      10.321 -16.436  25.820
ATOM    487  CZ  PHE B  51      11.237 -15.741  25.040
ATOM    488  CE2 PHE B  51      11.060 -14.380  24.791
ATOM    489  CD2 PHE B  51       9.972 -13.703  25.328
ATOM    490  C   PHE B  51       8.378 -14.090  29.126
ATOM    491  O   PHE B  51       9.508 -14.368  29.534
ATOM    492  N   PHE B  52       7.254 -14.670  29.591
ATOM    493  H   PHE B  52       6.356 -14.403  29.253
ATOM    494  CA  PHE B  52       7.246 -15.721  30.569
ATOM    495  CB  PHE B  52       6.069 -15.671  31.571
ATOM    496  CG  PHE B  52       6.204 -14.571  32.568
ATOM    497  CD1 PHE B  52       5.787 -13.263  32.293
ATOM    498  CE1 PHE B  52       5.915 -12.262  33.261
ATOM    499  CZ  PHE B  52       6.443 -12.569  34.519
ATOM    500  CE2 PHE B  52       6.838 -13.876  34.811
ATOM    501  CD2 PHE B  52       6.711 -14.871  33.838
ATOM    502  C   PHE B  52       7.187 -17.082  29.960
ATOM    503  O   PHE B  52       6.379 -17.350  29.067
ATOM    504  N   ILE B  53       8.086 -17.962  30.444
ATOM    505  H   ILE B  53       8.770 -17.688  31.115
ATOM    506  CA  ILE B  53       8.143 -19.340  30.039
ATOM    507  CB  ILE B  53       9.431 -19.829  29.375
ATOM    508  CG2 ILE B  53       9.551 -19.128  28.015
ATOM    509  CG1 ILE B  53      10.695 -19.710  30.253
ATOM    510  CD1 ILE B  53      11.896 -20.442  29.667
ATOM    511  C   ILE B  53       7.969 -20.151  31.304
ATOM    512  O   ILE B  53       8.174 -19.645  32.409
ATOM    513  N   ILE B  54       7.542 -21.429  31.183
ATOM    514  H   ILE B  54       7.335 -21.845  30.301
ATOM    515  CA  ILE B  54       7.412 -22.276  32.349
ATOM    516  CB  ILE B  54       6.293 -23.293  32.252
ATOM    517  CG2 ILE B  54       6.305 -24.136  33.548
ATOM    518  CG1 ILE B  54       4.937 -22.590  32.043
ATOM    519  CD1 ILE B  54       3.798 -23.543  31.681
ATOM    520  C   ILE B  54       8.753 -22.978  32.261
ATOM    521  O   ILE B  54       8.929 -23.782  31.347
ATOM    522  N   PRO B  55       9.698 -22.764  33.172
ATOM    523  CA  PRO B  55      11.023 -23.351  33.106
ATOM    524  CB  PRO B  55      11.807 -22.738  34.266
ATOM    525  CG  PRO B  55      10.732 -22.258  35.252
ATOM    526  CD  PRO B  55       9.519 -21.946  34.368
ATOM    527  C   PRO B  55      11.110 -24.848  33.077
ATOM    528  O   PRO B  55      12.104 -25.355  32.553
ATOM    529  N   ILE B  56      10.116 -25.554  33.651
ATOM    530  H   ILE B  56       9.321 -25.109  34.055
ATOM    531  CA  ILE B  56      10.165 -26.984  33.764
ATOM    532  CB  ILE B  56       9.272 -27.437  34.919
ATOM    533  CG2 ILE B  56       9.138 -28.980  34.956
ATOM    534  CG1 ILE B  56       9.833 -26.880  36.248
ATOM    535  CD1 ILE B  56       8.901 -27.031  37.451
ATOM    536  C   ILE B  56       9.718 -27.613  32.457
ATOM    537  O   ILE B  56      10.425 -28.453  31.897
ATOM    538  N   PHE B  57       8.542 -27.183  31.944
ATOM    539  H   PHE B  57       8.011 -26.471  32.397
ATOM    540  CA  PHE B  57       7.944 -27.730  30.749
ATOM    541  CB  PHE B  57       6.402 -27.577  30.776
ATOM    542  CG  PHE B  57       5.827 -28.367  31.912
ATOM    543  CD1 PHE B  57       5.410 -27.707  33.074
ATOM    544  CE1 PHE B  57       4.875 -28.417  34.152
ATOM    545  CZ  PHE B  57       4.752 -29.805  34.072
ATOM    546  CE2 PHE B  57       5.164 -30.479  32.921
ATOM    547  CD2 PHE B  57       5.697 -29.760  31.850
ATOM    548  C   PHE B  57       8.395 -27.136  29.445
ATOM    549  O   PHE B  57       8.599 -27.847  28.456
ATOM    550  N   GLU B  58       8.520 -25.797  29.438
ATOM    551  H   GLU B  58       8.371 -25.274  30.270
ATOM    552  CA  GLU B  58       8.861 -24.998  28.299
ATOM    553  CB  GLU B  58       7.906 -23.793  28.346
ATOM    554  CG  GLU B  58       7.937 -22.698  27.293
ATOM    555  CD  GLU B  58       6.806 -21.684  27.580
ATOM    556  OE1 GLU B  58       6.076 -21.805  28.603
ATOM    557  OE2 GLU B  58       6.621 -20.770  26.737
ATOM    558  C   GLU B  58      10.311 -24.616  28.231
ATOM    559  O   GLU B  58      10.906 -24.170  29.213
ATOM    560  N   LYS B  59      10.914 -24.829  27.037
ATOM    561  H   LYS B  59      10.421 -25.221  26.266
ATOM    562  CA  LYS B  59      12.296 -24.513  26.794
ATOM    563  CB  LYS B  59      13.182 -25.750  26.517
ATOM    564  CG  LYS B  59      13.172 -26.781  27.657
ATOM    565  CD  LYS B  59      13.859 -26.310  28.941
ATOM    566  CE  LYS B  59      13.856 -27.347  30.064
ATOM    567  NZ  LYS B  59      14.361 -26.737  31.310
ATOM    568  HZ1 LYS B  59      13.695 -26.015  31.645
ATOM    569  HZ2 LYS B  59      14.462 -27.469  32.039
ATOM    570  HZ3 LYS B  59      15.284 -26.297  31.137
ATOM    571  C   LYS B  59      12.349 -23.612  25.597
ATOM    572  O   LYS B  59      11.735 -23.894  24.565
ATOM    573  N   ALA B  60      13.065 -22.474  25.738
ATOM    574  H   ALA B  60      13.549 -22.260  26.582
ATOM    575  CA  ALA B  60      13.200 -21.522  24.674
ATOM    576  CB  ALA B  60      12.865 -20.081  25.102
ATOM    577  C   ALA B  60      14.593 -21.537  24.124
ATOM    578  O   ALA B  60      15.559 -21.342  24.868
ATOM    579  N   VAL B  61      14.701 -21.801  22.800
ATOM    580  H   VAL B  61      13.891 -21.977  22.248
ATOM    581  CA  VAL B  61      15.948 -21.833  22.067
ATOM    582  CB  VAL B  61      15.999 -22.950  21.031
ATOM    583  CG1 VAL B  61      17.331 -22.916  20.253
ATOM    584  CG2 VAL B  61      15.758 -24.301  21.728
ATOM    585  C   VAL B  61      16.018 -20.496  21.369
ATOM    586  O   VAL B  61      15.140 -20.168  20.570
ATOM    587  N   ILE B  62      17.067 -19.692  21.658
ATOM    588  H   ILE B  62      17.784 -19.968  22.292
ATOM    589  CA  ILE B  62      17.215 -18.386  21.059
ATOM    590  CB  ILE B  62      17.795 -17.380  22.042
ATOM    591  CG2 ILE B  62      17.998 -16.019  21.351
ATOM    592  CG1 ILE B  62      16.841 -17.239  23.253
ATOM    593  CD1 ILE B  62      17.405 -16.449  24.435
ATOM    594  C   ILE B  62      18.014 -18.483  19.777
ATOM    595  O   ILE B  62      19.100 -19.068  19.750
ATOM    596  N   VAL B  63      17.455 -17.912  18.679
ATOM    597  H   VAL B  63      16.572 -17.453  18.725
ATOM    598  CA  VAL B  63      18.067 -17.904  17.369
ATOM    599  CB  VAL B  63      17.201 -18.585  16.309
ATOM    600  CG1 VAL B  63      17.870 -18.554  14.921
ATOM    601  CG2 VAL B  63      16.873 -20.012  16.761
ATOM    602  C   VAL B  63      18.255 -16.455  16.974
ATOM    603  O   VAL B  63      17.369 -15.625  17.185
ATOM    604  N   ASP B  64      19.445 -16.128  16.412
ATOM    605  H   ASP B  64      20.153 -16.813  16.256
ATOM    606  CA  ASP B  64      19.765 -14.794  15.967
ATOM    607  CB  ASP B  64      21.257 -14.456  16.195
ATOM    608  CG  ASP B  64      21.610 -13.045  15.746
ATOM    609  OD1 ASP B  64      21.031 -12.065  16.287
ATOM    610  OD2 ASP B  64      22.496 -12.926  14.864
ATOM    611  C   ASP B  64      19.370 -14.669  14.510
ATOM    612  O   ASP B  64      19.713 -15.513  13.679
ATOM    613  N   LEU B  65      18.606 -13.598  14.199
ATOM    614  H   LEU B  65      18.342 -12.945  14.903
ATOM    615  CA  LEU B  65      18.104 -13.297  12.879
ATOM    616  CB  LEU B  65      16.872 -12.378  12.887
ATOM    617  CG  LEU B  65      15.604 -12.924  13.573
ATOM    618  CD1 LEU B  65      14.535 -11.826  13.589
ATOM    619  CD2 LEU B  65      15.101 -14.253  12.982
ATOM    620  C   LEU B  65      19.101 -12.607  11.991
ATOM    621  O   LEU B  65      18.951 -12.633  10.770
ATOM    622  N   ARG B  66      20.128 -11.955  12.586
ATOM    623  H   ARG B  66      20.234 -11.972  13.577
ATOM    624  CA  ARG B  66      21.147 -11.215  11.875
ATOM    625  CB  ARG B  66      22.111 -10.474  12.812
ATOM    626  CG  ARG B  66      21.456  -9.264  13.470
ATOM    627  CD  ARG B  66      22.276  -8.588  14.569
ATOM    628  NE  ARG B  66      22.289  -9.541  15.721
ATOM    629  HE  ARG B  66      21.808 -10.415  15.622
ATOM    630  CZ  ARG B  66      22.926  -9.275  16.901
ATOM    631  NH1 ARG B  66      23.587  -8.099  17.122
ATOM    632 HH11 ARG B  66      24.027  -7.925  18.003
ATOM    633 HH12 ARG B  66      23.622  -7.397  16.412
ATOM    634  NH2 ARG B  66      22.864 -10.217  17.886
ATOM    635 HH21 ARG B  66      22.366 -11.071  17.727
ATOM    636 HH22 ARG B  66      23.306 -10.058  18.770
ATOM    637  C   ARG B  66      21.950 -12.013  10.896
ATOM    638  O   ARG B  66      22.073 -13.235  11.004
ATOM    639  N   THR B  67      22.470 -11.287   9.872
ATOM    640  H   THR B  67      22.332 -10.301   9.823
ATOM    641  CA  THR B  67      23.265 -11.840   8.806
ATOM    642  CB  THR B  67      23.640 -10.809   7.760
ATOM    643  CG2 THR B  67      24.377 -11.486   6.584
ATOM    644  OG1 THR B  67      22.465 -10.203   7.241
ATOM    645  HG1 THR B  67      22.168  -9.587   7.918
ATOM    646  C   THR B  67      24.525 -12.400   9.415
ATOM    647  O   THR B  67      25.251 -11.725  10.149
ATOM    648  N   GLN B  68      24.748 -13.693   9.115
ATOM    649  H   GLN B  68      24.129 -14.196   8.528
ATOM    650  CA  GLN B  68      25.864 -14.461   9.564
ATOM    651  CB  GLN B  68      25.457 -15.866  10.068
ATOM    652  CG  GLN B  68      24.388 -15.890  11.179
ATOM    653  CD  GLN B  68      24.896 -15.272  12.480
ATOM    654  OE1 GLN B  68      25.975 -15.577  12.989
ATOM    655  NE2 GLN B  68      24.083 -14.334  13.029
ATOM    656 HE21 GLN B  68      23.220 -14.093  12.584
ATOM    657 HE22 GLN B  68      24.341 -13.871  13.878
ATOM    658  C   GLN B  68      26.741 -14.664   8.362
ATOM    659  O   GLN B  68      26.261 -14.997   7.272
ATOM    660  N   VAL B  69      28.053 -14.412   8.553
ATOM    661  H   VAL B  69      28.397 -14.133   9.446
ATOM    662  CA  VAL B  69      29.062 -14.568   7.536
ATOM    663  CB  VAL B  69      30.156 -13.516   7.627
ATOM    664  CG1 VAL B  69      31.227 -13.743   6.546
ATOM    665  CG2 VAL B  69      29.515 -12.117   7.524
ATOM    666  C   VAL B  69      29.635 -15.944   7.749
ATOM    667  O   VAL B  69      30.089 -16.280   8.846
ATOM    668  N   LEU B  70      29.606 -16.769   6.687
ATOM    669  H   LEU B  70      29.214 -16.490   5.818
ATOM    670  CA  LEU B  70      30.095 -18.112   6.727
ATOM    671  CB  LEU B  70      28.985 -19.093   6.313
ATOM    672  CG  LEU B  70      29.340 -20.581   6.274
ATOM    673  CD1 LEU B  70      29.684 -21.110   7.674
ATOM    674  CD2 LEU B  70      28.227 -21.358   5.563
ATOM    675  C   LEU B  70      31.229 -18.237   5.755
ATOM    676  O   LEU B  70      31.064 -17.975   4.563
ATOM    677  N   ASP B  71      32.416 -18.639   6.262
ATOM    678  H   ASP B  71      32.539 -18.853   7.228
ATOM    679  CA  ASP B  71      33.561 -18.822   5.416
ATOM    680  CB  ASP B  71      34.907 -18.565   6.138
ATOM    681  CG  ASP B  71      36.100 -18.744   5.198
ATOM    682  OD1 ASP B  71      36.243 -17.937   4.239
ATOM    683  OD2 ASP B  71      36.889 -19.697   5.428
ATOM    684  C   ASP B  71      33.482 -20.258   4.961
ATOM    685  O   ASP B  71      33.373 -21.183   5.773
ATOM    686  N   VAL B  72      33.512 -20.450   3.629
ATOM    687  H   VAL B  72      33.616 -19.690   3.000
ATOM    688  CA  VAL B  72      33.453 -21.742   3.003
ATOM    689  CB  VAL B  72      32.650 -21.747   1.712
ATOM    690  CG1 VAL B  72      32.644 -23.131   1.035
ATOM    691  CG2 VAL B  72      31.229 -21.266   2.045
ATOM    692  C   VAL B  72      34.897 -22.097   2.753
ATOM    693  O   VAL B  72      35.585 -21.380   2.018
ATOM    694  N   PRO B  73      35.352 -23.204   3.348
ATOM    695  CA  PRO B  73      36.709 -23.690   3.242
ATOM    696  CB  PRO B  73      36.814 -24.874   4.205
ATOM    697  CG  PRO B  73      35.371 -25.369   4.373
ATOM    698  CD  PRO B  73      34.528 -24.107   4.159
ATOM    699  C   PRO B  73      37.145 -24.041   1.851
ATOM    700  O   PRO B  73      36.296 -24.290   0.992
ATOM    701  N   VAL B  74      38.485 -24.040   1.646
ATOM    702  H   VAL B  74      39.099 -23.896   2.417
ATOM    703  CA  VAL B  74      39.143 -24.127   0.362
ATOM    704  CB  VAL B  74      40.674 -24.157   0.482
ATOM    705  CG1 VAL B  74      41.346 -24.330  -0.894
ATOM    706  CG2 VAL B  74      41.216 -22.949   1.259
ATOM    707  C   VAL B  74      38.742 -25.440  -0.268
ATOM    708  O   VAL B  74      38.840 -26.501   0.357
ATOM    709  N   GLN B  75      38.247 -25.368  -1.523
ATOM    710  H   GLN B  75      38.112 -24.501  -1.994
ATOM    711  CA  GLN B  75      37.854 -26.538  -2.247
ATOM    712  CB  GLN B  75      36.415 -26.461  -2.805
ATOM    713  CG  GLN B  75      35.345 -26.264  -1.720
ATOM    714  CD  GLN B  75      35.315 -27.454  -0.764
ATOM    715  OE1 GLN B  75      35.269 -28.623  -1.142
ATOM    716  NE2 GLN B  75      35.387 -27.133   0.553
ATOM    717 HE21 GLN B  75      35.309 -27.847   1.250
ATOM    718 HE22 GLN B  75      35.482 -26.176   0.829
ATOM    719  C   GLN B  75      38.802 -26.665  -3.400
ATOM    720  O   GLN B  75      38.941 -25.727  -4.191
ATOM    721  N   GLU B  76      39.518 -27.815  -3.478
ATOM    722  H   GLU B  76      39.419 -28.554  -2.816
ATOM    723  CA  GLU B  76      40.428 -28.055  -4.567
ATOM    724  CB  GLU B  76      41.702 -28.847  -4.210
ATOM    725  CG  GLU B  76      42.692 -28.975  -5.382
ATOM    726  CD  GLU B  76      43.964 -29.676  -4.926
ATOM    727  OE1 GLU B  76      44.662 -29.151  -4.019
ATOM    728  OE2 GLU B  76      44.265 -30.759  -5.491
ATOM    729  C   GLU B  76      39.605 -28.798  -5.571
ATOM    730  O   GLU B  76      39.082 -29.881  -5.299
ATOM    731  N   THR B  77      39.472 -28.187  -6.764
ATOM    732  H   THR B  77      39.948 -27.331  -6.954
ATOM    733  CA  THR B  77      38.683 -28.701  -7.850
ATOM    734  CB  THR B  77      37.338 -28.001  -7.950
ATOM    735  CG2 THR B  77      36.436 -28.283  -6.746
ATOM    736  OG1 THR B  77      37.529 -26.605  -8.120
ATOM    737  HG1 THR B  77      37.996 -26.303  -7.336
ATOM    738  C   THR B  77      39.375 -28.539  -9.170
ATOM    739  O   THR B  77      40.390 -27.857  -9.279
ATOM    740  N   ILE B  78      38.855 -29.241 -10.200
ATOM    741  H   ILE B  78      38.049 -29.817 -10.086
ATOM    742  CA  ILE B  78      39.367 -29.174 -11.542
ATOM    743  CB  ILE B  78      39.669 -30.549 -12.119
ATOM    744  CG2 ILE B  78      40.143 -30.421 -13.580
ATOM    745  CG1 ILE B  78      40.737 -31.252 -11.251
ATOM    746  CD1 ILE B  78      40.949 -32.730 -11.572
ATOM    747  C   ILE B  78      38.289 -28.462 -12.335
ATOM    748  O   ILE B  78      37.107 -28.804 -12.252
ATOM    749  N   THR B  79      38.699 -27.429 -13.105
ATOM    750  H   THR B  79      39.661 -27.173 -13.151
ATOM    751  CA  THR B  79      37.829 -26.637 -13.948
ATOM    752  CB  THR B  79      38.425 -25.310 -14.354
ATOM    753  CG2 THR B  79      38.700 -24.457 -13.115
ATOM    754  OG1 THR B  79      39.619 -25.505 -15.100
ATOM    755  HG1 THR B  79      39.746 -24.695 -15.602
ATOM    756  C   THR B  79      37.454 -27.387 -15.203
ATOM    757  O   THR B  79      37.997 -28.455 -15.491
ATOM    758  N   LYS B  80      36.495 -26.828 -15.982
ATOM    759  H   LYS B  80      36.058 -25.970 -15.719
ATOM    760  CA  LYS B  80      36.024 -27.402 -17.225
ATOM    761  CB  LYS B  80      34.900 -26.550 -17.854
ATOM    762  CG  LYS B  80      34.263 -27.113 -19.127
ATOM    763  CD  LYS B  80      33.115 -26.260 -19.654
ATOM    764  CE  LYS B  80      32.471 -26.792 -20.932
ATOM    765  NZ  LYS B  80      31.438 -25.843 -21.386
ATOM    766  HZ1 LYS B  80      30.721 -25.727 -20.645
ATOM    767  HZ2 LYS B  80      30.985 -26.204 -22.247
ATOM    768  HZ3 LYS B  80      31.875 -24.923 -21.589
ATOM    769  C   LYS B  80      37.168 -27.511 -18.216
ATOM    770  O   LYS B  80      37.228 -28.467 -18.992
ATOM    771  N   ASP B  81      38.128 -26.557 -18.168
ATOM    772  H   ASP B  81      38.080 -25.812 -17.508
ATOM    773  CA  ASP B  81      39.274 -26.526 -19.041
ATOM    774  CB  ASP B  81      39.644 -25.099 -19.538
ATOM    775  CG  ASP B  81      39.993 -24.118 -18.429
ATOM    776  OD1 ASP B  81      39.221 -24.008 -17.442
ATOM    777  OD2 ASP B  81      41.043 -23.440 -18.572
ATOM    778  C   ASP B  81      40.468 -27.302 -18.514
ATOM    779  O   ASP B  81      41.586 -27.176 -19.020
ATOM    780  N   ASN B  82      40.230 -28.150 -17.483
ATOM    781  H   ASN B  82      39.318 -28.213 -17.085
ATOM    782  CA  ASN B  82      41.176 -29.021 -16.824
ATOM    783  CB  ASN B  82      41.662 -30.181 -17.736
ATOM    784  CG  ASN B  82      40.463 -31.042 -18.124
ATOM    785  OD1 ASN B  82      39.743 -31.589 -17.289
ATOM    786  ND2 ASN B  82      40.220 -31.140 -19.455
ATOM    787 HD21 ASN B  82      39.450 -31.684 -19.786
ATOM    788 HD22 ASN B  82      40.810 -30.662 -20.106
ATOM    789  C   ASN B  82      42.330 -28.347 -16.136
ATOM    790  O   ASN B  82      43.467 -28.828 -16.146
ATOM    791  N   VAL B  83      42.034 -27.199 -15.491
ATOM    792  H   VAL B  83      41.111 -26.824 -15.480
ATOM    793  CA  VAL B  83      43.013 -26.452 -14.746
ATOM    794  CB  VAL B  83      43.027 -24.953 -15.036
ATOM    795  CG1 VAL B  83      44.072 -24.220 -14.165
ATOM    796  CG2 VAL B  83      43.305 -24.747 -16.534
ATOM    797  C   VAL B  83      42.678 -26.680 -13.287
ATOM    798  O   VAL B  83      41.537 -26.418 -12.890
ATOM    799  N   PRO B  84      43.586 -27.246 -12.487
ATOM    800  CA  PRO B  84      43.365 -27.450 -11.072
ATOM    801  CB  PRO B  84      44.467 -28.401 -10.607
ATOM    802  CG  PRO B  84      45.597 -28.230 -11.641
ATOM    803  CD  PRO B  84      44.886 -27.758 -12.922
ATOM    804  C   PRO B  84      43.384 -26.112 -10.373
ATOM    805  O   PRO B  84      44.289 -25.315 -10.627
ATOM    806  N   VAL B  85      42.394 -25.854  -9.497
ATOM    807  H   VAL B  85      41.692 -26.525  -9.296
ATOM    808  CA  VAL B  85      42.231 -24.596  -8.815
ATOM    809  CB  VAL B  85      41.195 -23.643  -9.426
ATOM    810  CG1 VAL B  85      41.623 -23.206 -10.831
ATOM    811  CG2 VAL B  85      39.794 -24.286  -9.447
ATOM    812  C   VAL B  85      41.814 -24.841  -7.390
ATOM    813  O   VAL B  85      41.267 -25.894  -7.056
ATOM    814  N   ARG B  86      42.106 -23.856  -6.516
ATOM    815  H   ARG B  86      42.589 -23.031  -6.808
ATOM    816  CA  ARG B  86      41.733 -23.907  -5.127
ATOM    817  CB  ARG B  86      42.931 -23.889  -4.163
ATOM    818  CG  ARG B  86      43.779 -25.155  -4.234
ATOM    819  CD  ARG B  86      44.991 -25.145  -3.310
ATOM    820  NE  ARG B  86      45.593 -26.507  -3.383
ATOM    821  HE  ARG B  86      45.168 -27.193  -3.976
ATOM    822  CZ  ARG B  86      46.674 -26.871  -2.627
ATOM    823  NH1 ARG B  86      47.319 -25.988  -1.805
ATOM    824 HH11 ARG B  86      47.009 -25.040  -1.739
ATOM    825 HH12 ARG B  86      48.106 -26.286  -1.264
ATOM    826  NH2 ARG B  86      47.104 -28.162  -2.707
ATOM    827 HH21 ARG B  86      47.887 -28.472  -2.168
ATOM    828 HH22 ARG B  86      46.611 -28.814  -3.285
ATOM    829  C   ARG B  86      40.894 -22.681  -4.931
ATOM    830  O   ARG B  86      41.397 -21.563  -5.023
ATOM    831  N   VAL B  87      39.576 -22.866  -4.674
ATOM    832  H   VAL B  87      39.183 -23.782  -4.590
ATOM    833  CA  VAL B  87      38.672 -21.749  -4.520
ATOM    834  CB  VAL B  87      37.614 -21.727  -5.629
ATOM    835  CG1 VAL B  87      36.584 -20.595  -5.474
ATOM    836  CG2 VAL B  87      38.314 -21.608  -6.997
ATOM    837  C   VAL B  87      38.013 -21.705  -3.163
ATOM    838  O   VAL B  87      37.648 -22.736  -2.602
ATOM    839  N   ASN B  88      37.903 -20.469  -2.616
ATOM    840  H   ASN B  88      38.243 -19.681  -3.129
ATOM    841  CA  ASN B  88      37.274 -20.134  -1.355
ATOM    842  CB  ASN B  88      38.071 -19.172  -0.451
ATOM    843  CG  ASN B  88      39.328 -19.788   0.107
ATOM    844  OD1 ASN B  88      39.218 -20.690   0.932
ATOM    845  ND2 ASN B  88      40.523 -19.302  -0.319
ATOM    846 HD21 ASN B  88      40.553 -18.537  -0.961
ATOM    847 HD22 ASN B  88      41.375 -19.695   0.028
ATOM    848  C   ASN B  88      36.034 -19.335  -1.644
ATOM    849  O   ASN B  88      35.986 -18.588  -2.625
ATOM    850  N   ALA B  89      35.000 -19.473  -0.780
ATOM    851  H   ALA B  89      35.064 -20.053   0.033
ATOM    852  CA  ALA B  89      33.770 -18.734  -0.955
ATOM    853  CB  ALA B  89      32.618 -19.565  -1.554
ATOM    854  C   ALA B  89      33.297 -18.197   0.366
ATOM    855  O   ALA B  89      33.708 -18.670   1.423
ATOM    856  N   VAL B  90      32.457 -17.136   0.327
ATOM    857  H   VAL B  90      32.190 -16.715  -0.536
ATOM    858  CA  VAL B  90      31.899 -16.532   1.513
ATOM    859  CB  VAL B  90      32.367 -15.104   1.766
ATOM    860  CG1 VAL B  90      31.703 -14.553   3.040
ATOM    861  CG2 VAL B  90      33.901 -15.052   1.859
ATOM    862  C   VAL B  90      30.406 -16.510   1.281
ATOM    863  O   VAL B  90      29.950 -16.009   0.255
ATOM    864  N   VAL B  91      29.623 -17.081   2.227
ATOM    865  H   VAL B  91      30.019 -17.487   3.045
ATOM    866  CA  VAL B  91      28.180 -17.130   2.156
ATOM    867  CB  VAL B  91      27.615 -18.538   2.334
ATOM    868  CG1 VAL B  91      26.072 -18.558   2.312
ATOM    869  CG2 VAL B  91      28.179 -19.421   1.213
ATOM    870  C   VAL B  91      27.626 -16.220   3.223
ATOM    871  O   VAL B  91      28.033 -16.284   4.381
ATOM    872  N   TYR B  92      26.695 -15.325   2.838
ATOM    873  H   TYR B  92      26.371 -15.282   1.901
ATOM    874  CA  TYR B  92      26.065 -14.411   3.753
ATOM    875  CB  TYR B  92      25.963 -12.969   3.202
ATOM    876  CG  TYR B  92      27.328 -12.406   2.966
ATOM    877  CD1 TYR B  92      27.912 -12.528   1.697
ATOM    878  CE1 TYR B  92      29.183 -12.016   1.434
ATOM    879  CZ  TYR B  92      29.889 -11.373   2.452
ATOM    880  OH  TYR B  92      31.177 -10.852   2.195
ATOM    881  HH  TYR B  92      31.391 -11.028   1.274
ATOM    882  CE2 TYR B  92      29.321 -11.243   3.722
ATOM    883  CD2 TYR B  92      28.045 -11.758   3.978
ATOM    884  C   TYR B  92      24.670 -14.953   3.868
ATOM    885  O   TYR B  92      23.948 -14.983   2.866
ATOM    886  N   PHE B  93      24.261 -15.395   5.081
ATOM    887  H   PHE B  93      24.848 -15.370   5.890
ATOM    888  CA  PHE B  93      22.934 -15.939   5.253
ATOM    889  CB  PHE B  93      22.888 -17.497   5.260
ATOM    890  CG  PHE B  93      23.591 -18.155   6.410
ATOM    891  CD1 PHE B  93      22.895 -18.480   7.585
ATOM    892  CE1 PHE B  93      23.540 -19.097   8.656
ATOM    893  CZ  PHE B  93      24.898 -19.397   8.557
ATOM    894  CE2 PHE B  93      25.601 -19.081   7.395
ATOM    895  CD2 PHE B  93      24.952 -18.465   6.325
ATOM    896  C   PHE B  93      22.233 -15.376   6.455
ATOM    897  O   PHE B  93      22.867 -14.990   7.433
ATOM    898  N   ARG B  94      20.886 -15.316   6.391
ATOM    899  H   ARG B  94      20.401 -15.622   5.576
ATOM    900  CA  ARG B  94      20.046 -14.794   7.447
ATOM    901  CB  ARG B  94      19.205 -13.587   6.985
ATOM    902  CG  ARG B  94      20.015 -12.365   6.566
ATOM    903  CD  ARG B  94      19.165 -11.209   6.048
ATOM    904  NE  ARG B  94      20.113 -10.150   5.589
ATOM    905  HE  ARG B  94      21.090 -10.263   5.779
ATOM    906  CZ  ARG B  94      19.687  -9.027   4.932
ATOM    907  NH1 ARG B  94      18.367  -8.812   4.650
ATOM    908 HH11 ARG B  94      17.677  -9.483   4.917
ATOM    909 HH12 ARG B  94      18.084  -7.986   4.164
ATOM    910  NH2 ARG B  94      20.612  -8.105   4.540
ATOM    911 HH21 ARG B  94      20.324  -7.274   4.066
ATOM    912 HH22 ARG B  94      21.582  -8.249   4.738
ATOM    913  C   ARG B  94      19.009 -15.834   7.776
ATOM    914  O   ARG B  94      18.547 -16.556   6.891
ATOM    915  N   VAL B  95      18.632 -15.950   9.074
ATOM    916  H   VAL B  95      19.005 -15.366   9.791
ATOM    917  CA  VAL B  95      17.614 -16.887   9.487
ATOM    918  CB  VAL B  95      17.796 -17.411  10.897
ATOM    919  CG1 VAL B  95      16.646 -18.374  11.250
ATOM    920  CG2 VAL B  95      19.183 -18.061  11.022
ATOM    921  C   VAL B  95      16.335 -16.092   9.394
ATOM    922  O   VAL B  95      16.184 -15.054  10.043
ATOM    923  N   VAL B  96      15.418 -16.547   8.516
ATOM    924  H   VAL B  96      15.573 -17.374   7.985
ATOM    925  CA  VAL B  96      14.144 -15.908   8.315
ATOM    926  CB  VAL B  96      13.753 -15.896   6.848
ATOM    927  CG1 VAL B  96      12.346 -15.301   6.625
ATOM    928  CG2 VAL B  96      14.830 -15.081   6.108
ATOM    929  C   VAL B  96      13.116 -16.575   9.189
ATOM    930  O   VAL B  96      12.365 -15.879   9.879
ATOM    931  N   ASP B  97      13.075 -17.934   9.193
ATOM    932  H   ASP B  97      13.701 -18.489   8.650
ATOM    933  CA  ASP B  97      12.125 -18.641  10.009
ATOM    934  CB  ASP B  97      11.161 -19.572   9.223
ATOM    935  CG  ASP B  97      10.073 -20.215  10.105
ATOM    936  OD1 ASP B  97      10.060 -20.069  11.358
ATOM    937  OD2 ASP B  97       9.195 -20.873   9.492
ATOM    938  C   ASP B  97      12.937 -19.432  11.005
ATOM    939  O   ASP B  97      13.524 -20.466  10.663
ATOM    940  N   PRO B  98      12.984 -18.960  12.253
ATOM    941  CA  PRO B  98      13.715 -19.598  13.319
ATOM    942  CB  PRO B  98      13.709 -18.616  14.485
ATOM    943  CG  PRO B  98      12.482 -17.734  14.234
ATOM    944  CD  PRO B  98      12.311 -17.744  12.713
ATOM    945  C   PRO B  98      13.160 -20.936  13.706
ATOM    946  O   PRO B  98      13.940 -21.760  14.188
ATOM    947  N   VAL B  99      11.836 -21.167  13.514
ATOM    948  H   VAL B  99      11.239 -20.488  13.093
ATOM    949  CA  VAL B  99      11.207 -22.408  13.894
ATOM    950  CB  VAL B  99       9.687 -22.339  13.824
ATOM    951  CG1 VAL B  99       9.044 -23.723  14.050
ATOM    952  CG2 VAL B  99       9.200 -21.306  14.856
ATOM    953  C   VAL B  99      11.736 -23.476  12.980
ATOM    954  O   VAL B  99      12.175 -24.515  13.468
ATOM    955  N   LYS B 100      11.786 -23.201  11.654
ATOM    956  H   LYS B 100      11.471 -22.328  11.288
ATOM    957  CA  LYS B 100      12.270 -24.150  10.685
ATOM    958  CB  LYS B 100      12.019 -23.744   9.231
ATOM    959  CG  LYS B 100      10.559 -23.833   8.803
ATOM    960  CD  LYS B 100      10.345 -23.436   7.345
ATOM    961  CE  LYS B 100       8.883 -23.487   6.913
ATOM    962  NZ  LYS B 100       8.771 -23.089   5.499
ATOM    963  HZ1 LYS B 100       7.772 -23.081   5.222
ATOM    964  HZ2 LYS B 100       9.171 -22.141   5.369
ATOM    965  HZ3 LYS B 100       9.285 -23.766   4.903
ATOM    966  C   LYS B 100      13.731 -24.418  10.841
ATOM    967  O   LYS B 100      14.148 -25.566  10.695
ATOM    968  N   ALA B 101      14.525 -23.376  11.194
ATOM    969  H   ALA B 101      14.159 -22.452  11.292
ATOM    970  CA  ALA B 101      15.951 -23.508  11.366
ATOM    971  CB  ALA B 101      16.635 -22.165  11.664
ATOM    972  C   ALA B 101      16.300 -24.461  12.469
ATOM    973  O   ALA B 101      17.242 -25.239  12.320
ATOM    974  N   VAL B 102      15.546 -24.416  13.590
ATOM    975  H   VAL B 102      14.803 -23.757  13.699
ATOM    976  CA  VAL B 102      15.794 -25.287  14.711
ATOM    977  CB  VAL B 102      15.256 -24.703  16.013
ATOM    978  CG1 VAL B 102      15.425 -25.664  17.208
ATOM    979  CG2 VAL B 102      15.983 -23.384  16.283
ATOM    980  C   VAL B 102      15.217 -26.668  14.481
ATOM    981  O   VAL B 102      15.871 -27.661  14.799
ATOM    982  N   THR B 103      13.990 -26.760  13.913
ATOM    983  H   THR B 103      13.486 -25.956  13.615
ATOM    984  CA  THR B 103      13.338 -28.033  13.729
ATOM    985  CB  THR B 103      11.834 -27.939  13.590
ATOM    986  CG2 THR B 103      11.234 -27.374  14.886
ATOM    987  OG1 THR B 103      11.460 -27.146  12.470
ATOM    988  HG1 THR B 103      11.789 -26.264  12.649
ATOM    989  C   THR B 103      13.825 -28.911  12.626
ATOM    990  O   THR B 103      14.052 -30.097  12.870
ATOM    991  N   GLN B 104      14.012 -28.359  11.406
ATOM    992  H   GLN B 104      13.843 -27.397  11.218
ATOM    993  CA  GLN B 104      14.426 -29.174  10.298
ATOM    994  CB  GLN B 104      14.112 -28.605   8.909
ATOM    995  CG  GLN B 104      12.606 -28.623   8.628
ATOM    996  CD  GLN B 104      12.319 -28.196   7.197
ATOM    997  OE1 GLN B 104      13.138 -28.309   6.284
ATOM    998  NE2 GLN B 104      11.092 -27.654   6.988
ATOM    999 HE21 GLN B 104      10.850 -27.305   6.083
ATOM   1000 HE22 GLN B 104      10.446 -27.566   7.747
ATOM   1001  C   GLN B 104      15.838 -29.636  10.314
ATOM   1002  O   GLN B 104      16.076 -30.791   9.960
ATOM   1003  N   VAL B 105      16.802 -28.771  10.707
ATOM   1004  H   VAL B 105      16.611 -27.839  11.007
ATOM   1005  CA  VAL B 105      18.189 -29.183  10.726
ATOM   1006  CB  VAL B 105      19.055 -28.469   9.689
ATOM   1007  CG1 VAL B 105      20.524 -28.912   9.762
ATOM   1008  CG2 VAL B 105      18.517 -28.803   8.296
ATOM   1009  C   VAL B 105      18.734 -28.982  12.118
ATOM   1010  O   VAL B 105      18.396 -28.013  12.800
ATOM   1011  N   LYS B 106      19.595 -29.935  12.558
ATOM   1012  H   LYS B 106      19.838 -30.709  11.979
ATOM   1013  CA  LYS B 106      20.222 -29.922  13.857
ATOM   1014  CB  LYS B 106      20.973 -31.231  14.157
ATOM   1015  CG  LYS B 106      20.061 -32.440  14.372
ATOM   1016  CD  LYS B 106      20.831 -33.729  14.653
ATOM   1017  CE  LYS B 106      19.939 -34.958  14.816
ATOM   1018  NZ  LYS B 106      20.772 -36.149  15.067
ATOM   1019  HZ1 LYS B 106      21.299 -36.027  15.952
ATOM   1020  HZ2 LYS B 106      20.169 -36.989  15.141
ATOM   1021  HZ3 LYS B 106      21.442 -36.277  14.285
ATOM   1022  C   LYS B 106      21.216 -28.797  13.953
ATOM   1023  O   LYS B 106      21.207 -28.064  14.943
ATOM   1024  N   ASN B 107      22.081 -28.629  12.923
ATOM   1025  H   ASN B 107      22.085 -29.236  12.128
ATOM   1026  CA  ASN B 107      23.054 -27.570  12.906
ATOM   1027  CB  ASN B 107      24.503 -28.023  13.228
ATOM   1028  CG  ASN B 107      25.468 -26.833  13.368
ATOM   1029  OD1 ASN B 107      25.293 -25.709  12.891
ATOM   1030  ND2 ASN B 107      26.586 -27.114  14.084
ATOM   1031 HD21 ASN B 107      26.733 -28.035  14.445
ATOM   1032 HD22 ASN B 107      27.276 -26.405  14.233
ATOM   1033  C   ASN B 107      22.969 -27.007  11.526
ATOM   1034  O   ASN B 107      23.570 -27.509  10.568
ATOM   1035  N   TYR B 108      22.195 -25.911  11.428
ATOM   1036  H   TYR B 108      21.736 -25.542  12.231
ATOM   1037  CA  TYR B 108      21.947 -25.215  10.204
ATOM   1038  CB  TYR B 108      20.719 -24.268  10.296
ATOM   1039  CG  TYR B 108      20.858 -23.102  11.229
ATOM   1040  CD1 TYR B 108      21.348 -21.861  10.805
ATOM   1041  CE1 TYR B 108      21.449 -20.791  11.696
ATOM   1042  CZ  TYR B 108      21.040 -20.947  13.023
ATOM   1043  OH  TYR B 108      21.135 -19.871  13.929
ATOM   1044  HH  TYR B 108      21.491 -19.113  13.459
ATOM   1045  CE2 TYR B 108      20.531 -22.174  13.454
ATOM   1046  CD2 TYR B 108      20.435 -23.239  12.557
ATOM   1047  C   TYR B 108      23.164 -24.591   9.593
ATOM   1048  O   TYR B 108      23.301 -24.631   8.372
ATOM   1049  N   ILE B 109      24.105 -24.074  10.419
ATOM   1050  H   ILE B 109      24.006 -24.107  11.411
ATOM   1051  CA  ILE B 109      25.313 -23.443   9.928
ATOM   1052  CB  ILE B 109      26.052 -22.720  11.045
ATOM   1053  CG2 ILE B 109      27.436 -22.221  10.569
ATOM   1054  CG1 ILE B 109      25.175 -21.536  11.508
ATOM   1055  CD1 ILE B 109      25.621 -20.849  12.797
ATOM   1056  C   ILE B 109      26.183 -24.483   9.248
ATOM   1057  O   ILE B 109      26.668 -24.242   8.139
ATOM   1058  N   MET B 110      26.339 -25.680   9.868
ATOM   1059  H   MET B 110      25.927 -25.867  10.757
ATOM   1060  CA  MET B 110      27.140 -26.740   9.301
ATOM   1061  CB  MET B 110      27.464 -27.902  10.252
ATOM   1062  CG  MET B 110      28.491 -27.533  11.324
ATOM   1063  SD  MET B 110      30.106 -26.998  10.674
ATOM   1064  CE  MET B 110      30.618 -28.602   9.987
ATOM   1065  C   MET B 110      26.539 -27.307   8.057
ATOM   1066  O   MET B 110      27.265 -27.519   7.085
ATOM   1067  N   ALA B 111      25.189 -27.397   8.000
ATOM   1068  H   ALA B 111      24.616 -27.167   8.785
ATOM   1069  CA  ALA B 111      24.494 -27.912   6.848
ATOM   1070  CB  ALA B 111      23.004 -28.133   7.126
ATOM   1071  C   ALA B 111      24.648 -26.974   5.676
ATOM   1072  O   ALA B 111      24.885 -27.427   4.554
ATOM   1073  N   THR B 112      24.571 -25.639   5.932
ATOM   1074  H   THR B 112      24.369 -25.304   6.847
ATOM   1075  CA  THR B 112      24.710 -24.609   4.927
ATOM   1076  CB  THR B 112      24.406 -23.215   5.458
ATOM   1077  CG2 THR B 112      24.542 -22.150   4.346
ATOM   1078  OG1 THR B 112      23.065 -23.166   5.922
ATOM   1079  HG1 THR B 112      23.064 -23.608   6.774
ATOM   1080  C   THR B 112      26.126 -24.661   4.404
ATOM   1081  O   THR B 112      26.316 -24.551   3.196
ATOM   1082  N   SER B 113      27.133 -24.897   5.284
ATOM   1083  H   SER B 113      26.953 -24.995   6.260
ATOM   1084  CA  SER B 113      28.528 -24.971   4.905
ATOM   1085  CB  SER B 113      29.466 -25.241   6.095
ATOM   1086  OG  SER B 113      29.439 -24.164   7.015
ATOM   1087  HG  SER B 113      28.654 -24.292   7.553
ATOM   1088  C   SER B 113      28.764 -26.118   3.968
ATOM   1089  O   SER B 113      29.455 -25.951   2.963
ATOM   1090  N   GLN B 114      28.143 -27.290   4.251
ATOM   1091  H   GLN B 114      27.569 -27.393   5.060
ATOM   1092  CA  GLN B 114      28.310 -28.472   3.444
ATOM   1093  CB  GLN B 114      27.700 -29.731   4.091
ATOM   1094  CG  GLN B 114      28.400 -30.174   5.389
ATOM   1095  CD  GLN B 114      29.877 -30.493   5.152
ATOM   1096  OE1 GLN B 114      30.268 -31.229   4.245
ATOM   1097  NE2 GLN B 114      30.747 -29.885   6.000
ATOM   1098 HE21 GLN B 114      30.405 -29.292   6.729
ATOM   1099 HE22 GLN B 114      31.730 -30.045   5.907
ATOM   1100  C   GLN B 114      27.722 -28.298   2.078
ATOM   1101  O   GLN B 114      28.373 -28.648   1.089
ATOM   1102  N   ILE B 115      26.506 -27.698   1.995
ATOM   1103  H   ILE B 115      25.999 -27.409   2.806
ATOM   1104  CA  ILE B 115      25.865 -27.471   0.723
ATOM   1105  CB  ILE B 115      24.377 -27.166   0.819
ATOM   1106  CG2 ILE B 115      23.780 -26.630  -0.505
ATOM   1107  CG1 ILE B 115      23.695 -28.465   1.284
ATOM   1108  CD1 ILE B 115      22.227 -28.326   1.648
ATOM   1109  C   ILE B 115      26.641 -26.464  -0.076
ATOM   1110  O   ILE B 115      26.805 -26.661  -1.276
ATOM   1111  N   SER B 116      27.196 -25.420   0.577
ATOM   1112  H   SER B 116      27.063 -25.292   1.552
ATOM   1113  CA  SER B 116      27.963 -24.395  -0.080
ATOM   1114  CB  SER B 116      28.361 -23.267   0.875
ATOM   1115  OG  SER B 116      27.197 -22.581   1.312
ATOM   1116  HG  SER B 116      26.839 -23.109   2.029
ATOM   1117  C   SER B 116      29.215 -24.961  -0.685
ATOM   1118  O   SER B 116      29.551 -24.606  -1.811
ATOM   1119  N   GLN B 117      29.894 -25.896   0.025
ATOM   1120  H   GLN B 117      29.605 -26.154   0.944
ATOM   1121  CA  GLN B 117      31.106 -26.525  -0.448
ATOM   1122  CB  GLN B 117      31.717 -27.466   0.605
ATOM   1123  CG  GLN B 117      32.292 -26.766   1.834
ATOM   1124  CD  GLN B 117      32.792 -27.824   2.803
ATOM   1125  OE1 GLN B 117      33.826 -28.459   2.597
ATOM   1126  NE2 GLN B 117      32.029 -28.018   3.910
ATOM   1127 HE21 GLN B 117      32.290 -28.709   4.582
ATOM   1128 HE22 GLN B 117      31.207 -27.467   4.052
ATOM   1129  C   GLN B 117      30.840 -27.378  -1.660
ATOM   1130  O   GLN B 117      31.574 -27.300  -2.646
ATOM   1131  N   THR B 118      29.734 -28.161  -1.620
ATOM   1132  H   THR B 118      29.143 -28.173  -0.816
ATOM   1133  CA  THR B 118      29.351 -29.062  -2.680
ATOM   1134  CB  THR B 118      28.217 -29.956  -2.215
ATOM   1135  CG2 THR B 118      27.834 -30.966  -3.316
ATOM   1136  OG1 THR B 118      28.645 -30.699  -1.080
ATOM   1137  HG1 THR B 118      28.537 -30.112  -0.327
ATOM   1138  C   THR B 118      28.948 -28.299  -3.922
ATOM   1139  O   THR B 118      29.375 -28.641  -5.030
ATOM   1140  N   THR B 119      28.167 -27.210  -3.742
ATOM   1141  H   THR B 119      27.895 -26.925  -2.831
ATOM   1142  CA  THR B 119      27.676 -26.386  -4.813
ATOM   1143  CB  THR B 119      26.633 -25.397  -4.341
ATOM   1144  CG2 THR B 119      26.104 -24.571  -5.526
ATOM   1145  OG1 THR B 119      25.527 -26.100  -3.790
ATOM   1146  HG1 THR B 119      25.783 -26.335  -2.896
ATOM   1147  C   THR B 119      28.834 -25.667  -5.453
ATOM   1148  O   THR B 119      28.887 -25.600  -6.679
ATOM   1149  N   LEU B 120      29.808 -25.178  -4.646
ATOM   1150  H   LEU B 120      29.751 -25.254  -3.655
ATOM   1151  CA  LEU B 120      30.962 -24.464  -5.135
ATOM   1152  CB  LEU B 120      31.846 -23.926  -3.983
ATOM   1153  CG  LEU B 120      33.082 -23.083  -4.365
ATOM   1154  CD1 LEU B 120      32.710 -21.787  -5.108
ATOM   1155  CD2 LEU B 120      33.970 -22.831  -3.138
ATOM   1156  C   LEU B 120      31.779 -25.378  -6.005
ATOM   1157  O   LEU B 120      32.161 -24.970  -7.101
ATOM   1158  N   ARG B 121      31.973 -26.652  -5.575
ATOM   1159  H   ARG B 121      31.635 -26.959  -4.688
ATOM   1160  CA  ARG B 121      32.741 -27.622  -6.320
ATOM   1161  CB  ARG B 121      32.855 -28.992  -5.617
ATOM   1162  CG  ARG B 121      33.738 -29.010  -4.366
ATOM   1163  CD  ARG B 121      34.123 -30.413  -3.878
ATOM   1164  NE  ARG B 121      32.906 -31.163  -3.433
ATOM   1165  HE  ARG B 121      32.417 -31.710  -4.111
ATOM   1166  CZ  ARG B 121      32.434 -31.132  -2.146
ATOM   1167  NH1 ARG B 121      33.035 -30.412  -1.152
ATOM   1168 HH11 ARG B 121      33.859 -29.877  -1.338
ATOM   1169 HH12 ARG B 121      32.674 -30.444  -0.220
ATOM   1170  NH2 ARG B 121      31.319 -31.858  -1.845
ATOM   1171 HH21 ARG B 121      30.930 -31.834  -0.923
ATOM   1172 HH22 ARG B 121      30.865 -32.399  -2.551
ATOM   1173  C   ARG B 121      32.106 -27.905  -7.660
ATOM   1174  O   ARG B 121      32.802 -27.940  -8.678
ATOM   1175  N   SER B 122      30.760 -28.045  -7.684
ATOM   1176  H   SER B 122      30.219 -28.001  -6.844
ATOM   1177  CA  SER B 122      30.011 -28.336  -8.882
ATOM   1178  CB  SER B 122      28.531 -28.604  -8.564
ATOM   1179  OG  SER B 122      28.413 -29.779  -7.774
ATOM   1180  HG  SER B 122      27.475 -29.876  -7.588
ATOM   1181  C   SER B 122      30.066 -27.203  -9.873
ATOM   1182  O   SER B 122      30.277 -27.439 -11.064
ATOM   1183  N   VAL B 123      29.937 -25.947  -9.383
ATOM   1184  H   VAL B 123      29.812 -25.793  -8.407
ATOM   1185  CA  VAL B 123      29.953 -24.753 -10.197
ATOM   1186  CB  VAL B 123      29.530 -23.509  -9.408
ATOM   1187  CG1 VAL B 123      29.730 -22.198 -10.196
ATOM   1188  CG2 VAL B 123      28.044 -23.666  -9.037
ATOM   1189  C   VAL B 123      31.315 -24.569 -10.818
ATOM   1190  O   VAL B 123      31.389 -24.270 -12.009
ATOM   1191  N   ILE B 124      32.411 -24.818 -10.059
ATOM   1192  H   ILE B 124      32.333 -25.100  -9.105
ATOM   1193  CA  ILE B 124      33.758 -24.643 -10.567
ATOM   1194  CB  ILE B 124      34.797 -24.805  -9.478
ATOM   1195  CG2 ILE B 124      36.203 -24.673 -10.110
ATOM   1196  CG1 ILE B 124      34.663 -23.689  -8.438
ATOM   1197  CD1 ILE B 124      35.463 -24.009  -7.182
ATOM   1198  C   ILE B 124      34.016 -25.691 -11.633
ATOM   1199  O   ILE B 124      34.610 -25.372 -12.664
ATOM   1200  N   GLY B 125      33.517 -26.940 -11.432
ATOM   1201  H   GLY B 125      33.047 -27.187 -10.587
ATOM   1202  CA  GLY B 125      33.703 -28.014 -12.381
ATOM   1203  C   GLY B 125      33.054 -27.701 -13.701
ATOM   1204  O   GLY B 125      33.554 -28.113 -14.747
ATOM   1205  N   GLN B 126      31.912 -26.977 -13.668
ATOM   1206  H   GLN B 126      31.506 -26.693 -12.801
ATOM   1207  CA  GLN B 126      31.198 -26.590 -14.857
ATOM   1208  CB  GLN B 126      29.727 -26.214 -14.569
ATOM   1209  CG  GLN B 126      28.849 -27.359 -14.037
ATOM   1210  CD  GLN B 126      28.814 -28.531 -15.016
ATOM   1211  OE1 GLN B 126      28.490 -28.406 -16.198
ATOM   1212  NE2 GLN B 126      29.191 -29.728 -14.500
ATOM   1213 HE21 GLN B 126      29.465 -29.795 -13.540
ATOM   1214 HE22 GLN B 126      29.194 -30.544 -15.077
ATOM   1215  C   GLN B 126      31.818 -25.401 -15.542
ATOM   1216  O   GLN B 126      31.806 -25.323 -16.770
ATOM   1217  N   ALA B 127      32.354 -24.446 -14.749
ATOM   1218  H   ALA B 127      32.315 -24.535 -13.757
ATOM   1219  CA  ALA B 127      32.961 -23.226 -15.212
ATOM   1220  CB  ALA B 127      32.969 -22.124 -14.138
ATOM   1221  C   ALA B 127      34.359 -23.313 -15.743
ATOM   1222  O   ALA B 127      35.149 -24.183 -15.372
ATOM   1223  N   HIS B 128      34.653 -22.398 -16.695
ATOM   1224  H   HIS B 128      33.963 -21.740 -16.992
ATOM   1225  CA  HIS B 128      35.947 -22.233 -17.306
ATOM   1226  CB  HIS B 128      35.911 -21.514 -18.670
ATOM   1227  CG  HIS B 128      35.322 -22.330 -19.783
ATOM   1228  ND1 HIS B 128      36.012 -23.313 -20.457
ATOM   1229  CE1 HIS B 128      35.166 -23.819 -21.389
ATOM   1230  NE2 HIS B 128      33.981 -23.234 -21.360
ATOM   1231  CD2 HIS B 128      34.082 -22.296 -20.347
ATOM   1232  C   HIS B 128      36.795 -21.400 -16.369
ATOM   1233  O   HIS B 128      36.279 -20.693 -15.497
ATOM   1234  N   LEU B 129      38.138 -21.466 -16.541
ATOM   1235  H   LEU B 129      38.545 -22.053 -17.237
ATOM   1236  CA  LEU B 129      39.074 -20.723 -15.730
ATOM   1237  CB  LEU B 129      40.549 -21.089 -16.026
ATOM   1238  CG  LEU B 129      41.597 -20.393 -15.131
ATOM   1239  CD1 LEU B 129      41.390 -20.770 -13.657
ATOM   1240  CD2 LEU B 129      43.031 -20.647 -15.618
ATOM   1241  C   LEU B 129      38.880 -19.242 -15.953
ATOM   1242  O   LEU B 129      38.954 -18.455 -15.008
ATOM   1243  N   ASP B 130      38.571 -18.852 -17.213
ATOM   1244  H   ASP B 130      38.501 -19.517 -17.951
ATOM   1245  CA  ASP B 130      38.342 -17.484 -17.601
ATOM   1246  CB  ASP B 130      38.085 -17.336 -19.115
ATOM   1247  CG  ASP B 130      39.357 -17.548 -19.941
ATOM   1248  OD1 ASP B 130      40.492 -17.571 -19.392
ATOM   1249  OD2 ASP B 130      39.193 -17.695 -21.180
ATOM   1250  C   ASP B 130      37.133 -16.946 -16.889
ATOM   1251  O   ASP B 130      37.158 -15.800 -16.454
ATOM   1252  N   GLU B 131      36.075 -17.778 -16.722
ATOM   1253  H   GLU B 131      36.099 -18.715 -17.059
ATOM   1254  CA  GLU B 131      34.853 -17.398 -16.056
ATOM   1255  CB  GLU B 131      33.757 -18.475 -16.122
ATOM   1256  CG  GLU B 131      33.182 -18.713 -17.519
ATOM   1257  CD  GLU B 131      32.100 -19.778 -17.419
ATOM   1258  OE1 GLU B 131      32.303 -20.863 -18.023
ATOM   1259  OE2 GLU B 131      31.046 -19.523 -16.775
ATOM   1260  C   GLU B 131      35.124 -17.161 -14.597
ATOM   1261  O   GLU B 131      34.616 -16.190 -14.040
ATOM   1262  N   LEU B 132      35.963 -18.021 -13.960
ATOM   1263  H   LEU B 132      36.353 -18.811 -14.432
ATOM   1264  CA  LEU B 132      36.299 -17.885 -12.560
ATOM   1265  CB  LEU B 132      37.215 -18.991 -11.995
ATOM   1266  CG  LEU B 132      36.631 -20.398 -11.786
ATOM   1267  CD1 LEU B 132      37.766 -21.358 -11.420
ATOM   1268  CD2 LEU B 132      35.538 -20.425 -10.707
ATOM   1269  C   LEU B 132      37.046 -16.616 -12.285
ATOM   1270  O   LEU B 132      36.842 -15.998 -11.239
ATOM   1271  N   LEU B 133      37.949 -16.223 -13.210
ATOM   1272  H   LEU B 133      38.129 -16.759 -14.032
ATOM   1273  CA  LEU B 133      38.729 -15.035 -13.030
ATOM   1274  CB  LEU B 133      40.025 -15.088 -13.868
ATOM   1275  CG  LEU B 133      41.020 -16.200 -13.443
ATOM   1276  CD1 LEU B 133      42.193 -16.295 -14.428
ATOM   1277  CD2 LEU B 133      41.489 -16.065 -11.983
ATOM   1278  C   LEU B 133      37.986 -13.764 -13.342
ATOM   1279  O   LEU B 133      38.010 -12.830 -12.538
ATOM   1280  N   SER B 134      37.297 -13.711 -14.507
ATOM   1281  H   SER B 134      37.257 -14.489 -15.123
ATOM   1282  CA  SER B 134      36.590 -12.533 -14.937
ATOM   1283  CB  SER B 134      36.751 -12.281 -16.453
ATOM   1284  OG  SER B 134      36.225 -13.359 -17.216
ATOM   1285  HG  SER B 134      36.444 -13.165 -18.132
ATOM   1286  C   SER B 134      35.129 -12.398 -14.616
ATOM   1287  O   SER B 134      34.711 -11.335 -14.154
ATOM   1288  N   GLU B 135      34.330 -13.473 -14.823
ATOM   1289  H   GLU B 135      34.699 -14.345 -15.135
ATOM   1290  CA  GLU B 135      32.897 -13.443 -14.627
ATOM   1291  CB  GLU B 135      32.143 -14.202 -15.750
ATOM   1292  CG  GLU B 135      32.290 -13.609 -17.157
ATOM   1293  CD  GLU B 135      31.452 -14.421 -18.142
ATOM   1294  OE1 GLU B 135      31.649 -15.659 -18.264
ATOM   1295  OE2 GLU B 135      30.569 -13.799 -18.788
ATOM   1296  C   GLU B 135      32.454 -13.961 -13.281
ATOM   1297  O   GLU B 135      31.555 -14.804 -13.169
ATOM   1298  N   ARG B 136      33.068 -13.415 -12.206
ATOM   1299  H   ARG B 136      33.772 -12.716 -12.299
ATOM   1300  CA  ARG B 136      32.747 -13.817 -10.864
ATOM   1301  CB  ARG B 136      33.626 -13.242  -9.739
ATOM   1302  CG  ARG B 136      35.029 -13.834  -9.674
ATOM   1303  CD  ARG B 136      35.819 -13.353  -8.461
ATOM   1304  NE  ARG B 136      37.177 -13.971  -8.524
ATOM   1305  HE  ARG B 136      37.465 -14.411  -9.375
ATOM   1306  CZ  ARG B 136      38.050 -13.887  -7.470
ATOM   1307  NH1 ARG B 136      37.665 -13.414  -6.245
ATOM   1308 HH11 ARG B 136      38.314 -13.387  -5.484
ATOM   1309 HH12 ARG B 136      36.715 -13.149  -6.076
ATOM   1310  NH2 ARG B 136      39.338 -14.306  -7.643
ATOM   1311 HH21 ARG B 136      39.997 -14.228  -6.896
ATOM   1312 HH22 ARG B 136      39.645 -14.635  -8.535
ATOM   1313  C   ARG B 136      31.332 -13.502 -10.496
ATOM   1314  O   ARG B 136      30.732 -14.297  -9.785
ATOM   1315  N   ASP B 137      30.755 -12.386 -11.003
ATOM   1316  H   ASP B 137      31.264 -11.771 -11.600
ATOM   1317  CA  ASP B 137      29.399 -11.978 -10.700
ATOM   1318  CB  ASP B 137      29.047 -10.612 -11.327
ATOM   1319  CG  ASP B 137      29.751  -9.458 -10.605
ATOM   1320  OD1 ASP B 137      30.311  -9.637  -9.489
ATOM   1321  OD2 ASP B 137      29.733  -8.345 -11.192
ATOM   1322  C   ASP B 137      28.379 -12.979 -11.179
ATOM   1323  O   ASP B 137      27.421 -13.272 -10.463
ATOM   1324  N   LYS B 138      28.601 -13.556 -12.381
ATOM   1325  H   LYS B 138      29.412 -13.313 -12.907
ATOM   1326  CA  LYS B 138      27.749 -14.539 -13.008
ATOM   1327  CB  LYS B 138      28.363 -14.895 -14.377
ATOM   1328  CG  LYS B 138      27.697 -15.936 -15.275
ATOM   1329  CD  LYS B 138      28.554 -16.108 -16.528
ATOM   1330  CE  LYS B 138      28.159 -17.221 -17.490
ATOM   1331  NZ  LYS B 138      29.150 -17.273 -18.588
ATOM   1332  HZ1 LYS B 138      29.332 -18.262 -18.846
ATOM   1333  HZ2 LYS B 138      30.042 -16.828 -18.290
ATOM   1334  HZ3 LYS B 138      28.780 -16.765 -19.414
ATOM   1335  C   LYS B 138      27.724 -15.798 -12.181
ATOM   1336  O   LYS B 138      26.655 -16.344 -11.890
ATOM   1337  N   LEU B 139      28.923 -16.241 -11.744
ATOM   1338  H   LEU B 139      29.769 -15.757 -11.969
ATOM   1339  CA  LEU B 139      29.083 -17.435 -10.962
ATOM   1340  CB  LEU B 139      30.550 -17.865 -10.845
ATOM   1341  CG  LEU B 139      31.156 -18.333 -12.183
ATOM   1342  CD1 LEU B 139      32.651 -18.580 -12.019
ATOM   1343  CD2 LEU B 139      30.416 -19.528 -12.806
ATOM   1344  C   LEU B 139      28.510 -17.267  -9.592
ATOM   1345  O   LEU B 139      27.880 -18.193  -9.088
ATOM   1346  N   ASN B 140      28.668 -16.061  -8.995
ATOM   1347  H   ASN B 140      29.168 -15.333  -9.450
ATOM   1348  CA  ASN B 140      28.180 -15.726  -7.683
ATOM   1349  CB  ASN B 140      28.575 -14.308  -7.214
ATOM   1350  CG  ASN B 140      30.053 -14.228  -6.820
ATOM   1351  OD1 ASN B 140      30.742 -15.205  -6.530
ATOM   1352  ND2 ASN B 140      30.576 -12.974  -6.795
ATOM   1353 HD21 ASN B 140      31.532 -12.836  -6.537
ATOM   1354 HD22 ASN B 140      30.006 -12.189  -7.039
ATOM   1355  C   ASN B 140      26.690 -15.793  -7.674
ATOM   1356  O   ASN B 140      26.134 -16.352  -6.737
ATOM   1357  N   MET B 141      26.018 -15.294  -8.744
ATOM   1358  H   MET B 141      26.500 -14.844  -9.492
ATOM   1359  CA  MET B 141      24.576 -15.306  -8.850
ATOM   1360  CB  MET B 141      24.048 -14.528 -10.069
ATOM   1361  CG  MET B 141      24.183 -13.007  -9.960
ATOM   1362  SD  MET B 141      23.256 -12.254  -8.587
ATOM   1363  CE  MET B 141      21.607 -12.516  -9.304
ATOM   1364  C   MET B 141      24.024 -16.699  -8.946
ATOM   1365  O   MET B 141      23.074 -17.030  -8.232
ATOM   1366  N   GLN B 142      24.711 -17.582  -9.710
ATOM   1367  H   GLN B 142      25.516 -17.298 -10.230
ATOM   1368  CA  GLN B 142      24.299 -18.956  -9.891
ATOM   1369  CB  GLN B 142      25.174 -19.686 -10.925
ATOM   1370  CG  GLN B 142      25.000 -19.196 -12.362
ATOM   1371  CD  GLN B 142      25.976 -19.969 -13.237
ATOM   1372  OE1 GLN B 142      25.811 -21.157 -13.514
ATOM   1373  NE2 GLN B 142      27.045 -19.267 -13.692
ATOM   1374 HE21 GLN B 142      27.151 -18.304 -13.443
ATOM   1375 HE22 GLN B 142      27.735 -19.717 -14.258
ATOM   1376  C   GLN B 142      24.421 -19.724  -8.604
ATOM   1377  O   GLN B 142      23.513 -20.460  -8.220
ATOM   1378  N   LEU B 143      25.538 -19.492  -7.886
ATOM   1379  H   LEU B 143      26.222 -18.853  -8.227
ATOM   1380  CA  LEU B 143      25.891 -20.123  -6.645
ATOM   1381  CB  LEU B 143      27.355 -19.722  -6.362
ATOM   1382  CG  LEU B 143      28.163 -20.281  -5.191
ATOM   1383  CD1 LEU B 143      28.297 -21.799  -5.235
ATOM   1384  CD2 LEU B 143      29.568 -19.659  -5.247
ATOM   1385  C   LEU B 143      24.911 -19.712  -5.571
ATOM   1386  O   LEU B 143      24.429 -20.570  -4.830
ATOM   1387  N   GLN B 144      24.527 -18.409  -5.539
ATOM   1388  H   GLN B 144      24.914 -17.751  -6.174
ATOM   1389  CA  GLN B 144      23.594 -17.853  -4.583
ATOM   1390  CB  GLN B 144      23.276 -16.358  -4.795
ATOM   1391  CG  GLN B 144      24.377 -15.365  -4.459
ATOM   1392  CD  GLN B 144      24.014 -13.953  -4.928
ATOM   1393  OE1 GLN B 144      22.958 -13.642  -5.483
ATOM   1394  NE2 GLN B 144      24.991 -13.034  -4.716
ATOM   1395 HE21 GLN B 144      25.866 -13.310  -4.321
ATOM   1396 HE22 GLN B 144      24.848 -12.083  -4.989
ATOM   1397  C   GLN B 144      22.252 -18.478  -4.743
ATOM   1398  O   GLN B 144      21.653 -18.865  -3.745
ATOM   1399  N   ARG B 145      21.789 -18.640  -6.005
ATOM   1400  H   ARG B 145      22.313 -18.322  -6.794
ATOM   1401  CA  ARG B 145      20.494 -19.187  -6.297
ATOM   1402  CB  ARG B 145      20.183 -19.101  -7.807
ATOM   1403  CG  ARG B 145      18.766 -19.527  -8.213
ATOM   1404  CD  ARG B 145      18.528 -19.555  -9.729
ATOM   1405  NE  ARG B 145      19.382 -20.632 -10.333
ATOM   1406  HE  ARG B 145      20.248 -20.371 -10.758
ATOM   1407  CZ  ARG B 145      19.031 -21.958 -10.307
ATOM   1408  NH1 ARG B 145      17.844 -22.393  -9.788
ATOM   1409 HH11 ARG B 145      17.201 -21.753  -9.364
ATOM   1410 HH12 ARG B 145      17.633 -23.370  -9.758
ATOM   1411  NH2 ARG B 145      19.899 -22.878 -10.818
ATOM   1412 HH21 ARG B 145      20.776 -22.587 -11.200
ATOM   1413 HH22 ARG B 145      19.666 -23.850 -10.805
ATOM   1414  C   ARG B 145      20.377 -20.622  -5.868
ATOM   1415  O   ARG B 145      19.388 -20.983  -5.232
ATOM   1416  N   ILE B 146      21.417 -21.443  -6.143
ATOM   1417  H   ILE B 146      22.231 -21.117  -6.622
ATOM   1418  CA  ILE B 146      21.387 -22.851  -5.817
ATOM   1419  CB  ILE B 146      22.541 -23.586  -6.481
ATOM   1420  CG2 ILE B 146      22.571 -25.063  -6.011
ATOM   1421  CG1 ILE B 146      22.361 -23.550  -8.013
ATOM   1422  CD1 ILE B 146      23.595 -24.000  -8.799
ATOM   1423  C   ILE B 146      21.417 -23.044  -4.313
ATOM   1424  O   ILE B 146      20.635 -23.837  -3.782
ATOM   1425  N   ILE B 147      22.275 -22.274  -3.600
ATOM   1426  H   ILE B 147      22.855 -21.593  -4.041
ATOM   1427  CA  ILE B 147      22.411 -22.395  -2.167
ATOM   1428  CB  ILE B 147      23.642 -21.659  -1.642
ATOM   1429  CG2 ILE B 147      23.696 -21.683  -0.095
ATOM   1430  CG1 ILE B 147      24.903 -22.359  -2.184
ATOM   1431  CD1 ILE B 147      26.196 -21.575  -1.971
ATOM   1432  C   ILE B 147      21.138 -21.927  -1.495
ATOM   1433  O   ILE B 147      20.676 -22.591  -0.570
ATOM   1434  N   ASP B 148      20.511 -20.836  -1.998
ATOM   1435  H   ASP B 148      20.882 -20.346  -2.778
ATOM   1436  CA  ASP B 148      19.299 -20.274  -1.443
ATOM   1437  CB  ASP B 148      18.893 -18.954  -2.145
ATOM   1438  CG  ASP B 148      17.722 -18.257  -1.454
ATOM   1439  OD1 ASP B 148      17.874 -17.828  -0.280
ATOM   1440  OD2 ASP B 148      16.655 -18.135  -2.108
ATOM   1441  C   ASP B 148      18.161 -21.248  -1.561
ATOM   1442  O   ASP B 148      17.427 -21.439  -0.596
ATOM   1443  N   GLU B 149      18.033 -21.933  -2.723
ATOM   1444  H   GLU B 149      18.652 -21.782  -3.489
ATOM   1445  CA  GLU B 149      16.978 -22.893  -2.943
ATOM   1446  CB  GLU B 149      16.919 -23.387  -4.398
ATOM   1447  CG  GLU B 149      16.412 -22.300  -5.360
ATOM   1448  CD  GLU B 149      16.492 -22.714  -6.831
ATOM   1449  OE1 GLU B 149      17.007 -23.814  -7.171
ATOM   1450  OE2 GLU B 149      16.027 -21.891  -7.662
ATOM   1451  C   GLU B 149      17.116 -24.068  -2.018
ATOM   1452  O   GLU B 149      16.115 -24.563  -1.500
ATOM   1453  N   ALA B 150      18.371 -24.510  -1.772
ATOM   1454  H   ALA B 150      19.164 -24.094  -2.215
ATOM   1455  CA  ALA B 150      18.657 -25.615  -0.893
ATOM   1456  CB  ALA B 150      20.123 -26.058  -0.986
ATOM   1457  C   ALA B 150      18.370 -25.273   0.553
ATOM   1458  O   ALA B 150      17.878 -26.124   1.294
ATOM   1459  N   THR B 151      18.686 -24.023   0.975
ATOM   1460  H   THR B 151      19.109 -23.370   0.353
ATOM   1461  CA  THR B 151      18.496 -23.522   2.317
ATOM   1462  CB  THR B 151      19.380 -22.344   2.674
ATOM   1463  CG2 THR B 151      20.855 -22.778   2.654
ATOM   1464  OG1 THR B 151      19.165 -21.245   1.802
ATOM   1465  HG1 THR B 151      18.370 -20.801   2.117
ATOM   1466  C   THR B 151      17.082 -23.145   2.671
ATOM   1467  O   THR B 151      16.736 -23.160   3.855
ATOM   1468  N   ASP B 152      16.242 -22.785   1.662
ATOM   1469  H   ASP B 152      16.570 -22.709   0.723
ATOM   1470  CA  ASP B 152      14.862 -22.379   1.864
ATOM   1471  CB  ASP B 152      14.065 -22.100   0.562
ATOM   1472  CG  ASP B 152      14.410 -20.764  -0.094
ATOM   1473  OD1 ASP B 152      15.035 -19.876   0.545
ATOM   1474  OD2 ASP B 152      14.028 -20.620  -1.284
ATOM   1475  C   ASP B 152      14.016 -23.262   2.743
ATOM   1476  O   ASP B 152      13.340 -22.657   3.580
ATOM   1477  N   PRO B 153      13.998 -24.609   2.697
ATOM   1478  CA  PRO B 153      13.172 -25.420   3.576
ATOM   1479  CB  PRO B 153      13.394 -26.869   3.151
ATOM   1480  CG  PRO B 153      13.862 -26.776   1.693
ATOM   1481  CD  PRO B 153      14.567 -25.418   1.618
ATOM   1482  C   PRO B 153      13.510 -25.219   5.030
ATOM   1483  O   PRO B 153      12.639 -25.438   5.870
ATOM   1484  N   TRP B 154      14.755 -24.789   5.335
ATOM   1485  H   TRP B 154      15.401 -24.512   4.626
ATOM   1486  CA  TRP B 154      15.284 -24.714   6.670
ATOM   1487  CB  TRP B 154      16.808 -24.790   6.640
ATOM   1488  CG  TRP B 154      17.368 -26.042   6.024
ATOM   1489  CD1 TRP B 154      16.780 -27.222   5.652
ATOM   1490  NE1 TRP B 154      17.689 -28.015   4.994
ATOM   1491  HE1 TRP B 154      17.513 -28.903   4.629
ATOM   1492  CE2 TRP B 154      18.888 -27.343   4.938
ATOM   1493  CZ2 TRP B 154      20.107 -27.690   4.387
ATOM   1494  CH2 TRP B 154      21.158 -26.770   4.491
ATOM   1495  CZ3 TRP B 154      20.993 -25.540   5.131
ATOM   1496  CE3 TRP B 154      19.762 -25.193   5.682
ATOM   1497  CD2 TRP B 154      18.721 -26.103   5.579
ATOM   1498  C   TRP B 154      14.980 -23.337   7.212
ATOM   1499  O   TRP B 154      15.312 -23.053   8.362
ATOM   1500  N   GLY B 155      14.355 -22.441   6.403
ATOM   1501  H   GLY B 155      14.085 -22.656   5.467
ATOM   1502  CA  GLY B 155      14.026 -21.108   6.831
ATOM   1503  C   GLY B 155      15.202 -20.177   6.789
ATOM   1504  O   GLY B 155      15.177 -19.160   7.479
ATOM   1505  N   ILE B 156      16.261 -20.516   6.013
ATOM   1506  H   ILE B 156      16.270 -21.349   5.463
ATOM   1507  CA  ILE B 156      17.439 -19.694   5.897
ATOM   1508  CB  ILE B 156      18.721 -20.497   6.064
ATOM   1509  CG2 ILE B 156      19.962 -19.615   5.817
ATOM   1510  CG1 ILE B 156      18.783 -21.162   7.444
ATOM   1511  CD1 ILE B 156      19.929 -22.157   7.528
ATOM   1512  C   ILE B 156      17.435 -19.105   4.509
ATOM   1513  O   ILE B 156      17.163 -19.810   3.536
ATOM   1514  N   LYS B 157      17.702 -17.779   4.408
ATOM   1515  H   LYS B 157      17.916 -17.216   5.200
ATOM   1516  CA  LYS B 157      17.780 -17.127   3.128
ATOM   1517  CB  LYS B 157      16.735 -16.027   2.862
ATOM   1518  CG  LYS B 157      15.321 -16.600   2.721
ATOM   1519  CD  LYS B 157      14.249 -15.574   2.361
ATOM   1520  CE  LYS B 157      12.841 -16.168   2.309
ATOM   1521  NZ  LYS B 157      11.863 -15.115   1.976
ATOM   1522  HZ1 LYS B 157      10.909 -15.519   1.953
ATOM   1523  HZ2 LYS B 157      11.901 -14.365   2.694
ATOM   1524  HZ3 LYS B 157      12.088 -14.709   1.048
ATOM   1525  C   LYS B 157      19.166 -16.600   2.941
ATOM   1526  O   LYS B 157      19.715 -15.925   3.813
ATOM   1527  N   VAL B 158      19.775 -16.955   1.787
ATOM   1528  H   VAL B 158      19.301 -17.503   1.100
ATOM   1529  CA  VAL B 158      21.109 -16.544   1.443
ATOM   1530  CB  VAL B 158      21.836 -17.568   0.594
ATOM   1531  CG1 VAL B 158      23.238 -17.072   0.204
ATOM   1532  CG2 VAL B 158      21.898 -18.882   1.393
ATOM   1533  C   VAL B 158      21.021 -15.212   0.755
ATOM   1534  O   VAL B 158      20.397 -15.068  -0.301
ATOM   1535  N   THR B 159      21.671 -14.210   1.380
ATOM   1536  H   THR B 159      22.188 -14.378   2.215
ATOM   1537  CA  THR B 159      21.707 -12.860   0.897
ATOM   1538  CB  THR B 159      22.143 -11.910   2.001
ATOM   1539  CG2 THR B 159      22.152 -10.450   1.508
ATOM   1540  OG1 THR B 159      21.243 -12.010   3.097
ATOM   1541  HG1 THR B 159      21.678 -11.577   3.836
ATOM   1542  C   THR B 159      22.652 -12.796  -0.277
ATOM   1543  O   THR B 159      22.272 -12.302  -1.340
ATOM   1544  N   ALA B 160      23.884 -13.337  -0.120
ATOM   1545  H   ALA B 160      24.167 -13.785   0.726
ATOM   1546  CA  ALA B 160      24.850 -13.312  -1.191
ATOM   1547  CB  ALA B 160      25.589 -11.962  -1.329
ATOM   1548  C   ALA B 160      25.907 -14.347  -0.982
ATOM   1549  O   ALA B 160      26.118 -14.817   0.134
ATOM   1550  N   VAL B 161      26.561 -14.771  -2.086
ATOM   1551  H   VAL B 161      26.368 -14.398  -2.989
ATOM   1552  CA  VAL B 161      27.644 -15.720  -2.025
ATOM   1553  CB  VAL B 161      27.384 -17.127  -2.536
ATOM   1554  CG1 VAL B 161      28.666 -17.958  -2.341
ATOM   1555  CG2 VAL B 161      26.198 -17.765  -1.803
ATOM   1556  C   VAL B 161      28.661 -15.071  -2.920
ATOM   1557  O   VAL B 161      28.338 -14.666  -4.040
ATOM   1558  N   GLU B 162      29.907 -14.938  -2.418
ATOM   1559  H   GLU B 162      30.151 -15.264  -1.509
ATOM   1560  CA  GLU B 162      30.950 -14.320  -3.178
ATOM   1561  CB  GLU B 162      31.290 -12.926  -2.610
ATOM   1562  CG  GLU B 162      32.331 -12.106  -3.381
ATOM   1563  CD  GLU B 162      32.488 -10.764  -2.680
ATOM   1564  OE1 GLU B 162      33.610 -10.497  -2.177
ATOM   1565  OE2 GLU B 162      31.504  -9.979  -2.641
ATOM   1566  C   GLU B 162      32.179 -15.179  -3.181
ATOM   1567  O   GLU B 162      32.578 -15.705  -2.140
ATOM   1568  N   ILE B 163      32.775 -15.372  -4.387
ATOM   1569  H   ILE B 163      32.385 -14.992  -5.223
ATOM   1570  CA  ILE B 163      34.001 -16.124  -4.547
ATOM   1571  CB  ILE B 163      34.264 -16.576  -5.974
ATOM   1572  CG2 ILE B 163      35.680 -17.172  -6.105
ATOM   1573  CG1 ILE B 163      33.154 -17.545  -6.434
ATOM   1574  CD1 ILE B 163      33.182 -17.877  -7.925
ATOM   1575  C   ILE B 163      35.076 -15.191  -4.046
ATOM   1576  O   ILE B 163      35.270 -14.086  -4.562
ATOM   1577  N   LYS B 164      35.788 -15.662  -3.004
ATOM   1578  H   LYS B 164      35.638 -16.587  -2.663
ATOM   1579  CA  LYS B 164      36.811 -14.915  -2.337
ATOM   1580  CB  LYS B 164      36.904 -15.473  -0.900
ATOM   1581  CG  LYS B 164      37.875 -14.874   0.112
ATOM   1582  CD  LYS B 164      37.735 -15.612   1.446
ATOM   1583  CE  LYS B 164      38.637 -15.128   2.576
ATOM   1584  NZ  LYS B 164      38.352 -15.913   3.797
ATOM   1585  HZ1 LYS B 164      38.634 -16.902   3.657
ATOM   1586  HZ2 LYS B 164      38.884 -15.518   4.595
ATOM   1587  HZ3 LYS B 164      37.337 -15.881   4.015
ATOM   1588  C   LYS B 164      38.146 -14.967  -3.018
ATOM   1589  O   LYS B 164      38.640 -13.931  -3.466
ATOM   1590  N   ASP B 165      38.720 -16.182  -3.178
ATOM   1591  H   ASP B 165      38.286 -17.024  -2.865
ATOM   1592  CA  ASP B 165      40.022 -16.333  -3.780
ATOM   1593  CB  ASP B 165      41.141 -16.705  -2.773
ATOM   1594  CG  ASP B 165      41.416 -15.595  -1.768
ATOM   1595  OD1 ASP B 165      41.953 -14.529  -2.166
ATOM   1596  OD2 ASP B 165      41.100 -15.810  -0.569
ATOM   1597  C   ASP B 165      40.007 -17.485  -4.730
ATOM   1598  O   ASP B 165      39.290 -18.465  -4.513
ATOM   1599  N   VAL B 166      40.810 -17.357  -5.813
ATOM   1600  H   VAL B 166      41.364 -16.540  -5.953
ATOM   1601  CA  VAL B 166      40.971 -18.382  -6.816
ATOM   1602  CB  VAL B 166      40.417 -18.056  -8.208
ATOM   1603  CG1 VAL B 166      40.664 -19.245  -9.166
ATOM   1604  CG2 VAL B 166      38.918 -17.719  -8.127
ATOM   1605  C   VAL B 166      42.471 -18.535  -6.904
ATOM   1606  O   VAL B 166      43.169 -17.715  -7.508
ATOM   1607  N   GLU B 167      42.992 -19.576  -6.222
ATOM   1608  H   GLU B 167      42.407 -20.192  -5.707
ATOM   1609  CA  GLU B 167      44.388 -19.917  -6.181
ATOM   1610  CB  GLU B 167      44.782 -20.666  -4.895
ATOM   1611  CG  GLU B 167      44.581 -19.843  -3.610
ATOM   1612  CD  GLU B 167      44.952 -20.626  -2.346
ATOM   1613  OE1 GLU B 167      45.415 -21.797  -2.413
ATOM   1614  OE2 GLU B 167      44.760 -20.027  -1.256
ATOM   1615  C   GLU B 167      44.673 -20.815  -7.346
ATOM   1616  O   GLU B 167      43.925 -21.757  -7.625
ATOM   1617  N   LEU B 168      45.785 -20.520  -8.048
ATOM   1618  H   LEU B 168      46.377 -19.761  -7.789
ATOM   1619  CA  LEU B 168      46.219 -21.262  -9.201
ATOM   1620  CB  LEU B 168      46.400 -20.359 -10.449
ATOM   1621  CG  LEU B 168      45.167 -19.567 -10.922
ATOM   1622  CD1 LEU B 168      45.519 -18.623 -12.081
ATOM   1623  CD2 LEU B 168      44.003 -20.494 -11.260
ATOM   1624  C   LEU B 168      47.588 -21.828  -8.897
ATOM   1625  O   LEU B 168      48.303 -21.250  -8.071
ATOM   1626  N   PRO B 169      47.998 -22.946  -9.510
ATOM   1627  CA  PRO B 169      49.304 -23.546  -9.305
ATOM   1628  CB  PRO B 169      49.293 -24.861 -10.084
ATOM   1629  CG  PRO B 169      47.805 -25.217 -10.199
ATOM   1630  CD  PRO B 169      47.109 -23.850 -10.235
ATOM   1631  C   PRO B 169      50.389 -22.617  -9.789
ATOM   1632  O   PRO B 169      50.146 -21.864 -10.735
ATOM   1633  N   ALA B 170      51.586 -22.663  -9.158
ATOM   1634  H   ALA B 170      51.768 -23.343  -8.453
ATOM   1635  CA  ALA B 170      52.599 -21.644  -9.309
ATOM   1636  CB  ALA B 170      53.815 -21.877  -8.392
ATOM   1637  C   ALA B 170      53.109 -21.569 -10.723
ATOM   1638  O   ALA B 170      53.328 -20.470 -11.237
ATOM   1639  N   GLY B 171      53.247 -22.740 -11.393
ATOM   1640  H   GLY B 171      53.034 -23.612 -10.960
ATOM   1641  CA  GLY B 171      53.715 -22.821 -12.755
ATOM   1642  C   GLY B 171      52.711 -22.229 -13.704
ATOM   1643  O   GLY B 171      53.096 -21.569 -14.669
ATOM   1644  N   MET B 172      51.398 -22.435 -13.423
ATOM   1645  H   MET B 172      51.114 -22.933 -12.606
ATOM   1646  CA  MET B 172      50.322 -21.920 -14.235
ATOM   1647  CB  MET B 172      48.935 -22.467 -13.843
ATOM   1648  CG  MET B 172      48.700 -23.941 -14.180
ATOM   1649  SD  MET B 172      48.774 -24.342 -15.954
ATOM   1650  CE  MET B 172      47.233 -23.498 -16.419
ATOM   1651  C   MET B 172      50.237 -20.427 -14.125
ATOM   1652  O   MET B 172      50.188 -19.758 -15.158
ATOM   1653  N   GLN B 173      50.483 -19.883 -12.904
ATOM   1654  H   GLN B 173      50.638 -20.459 -12.105
ATOM   1655  CA  GLN B 173      50.445 -18.462 -12.649
ATOM   1656  CB  GLN B 173      50.629 -18.088 -11.170
ATOM   1657  CG  GLN B 173      49.469 -18.468 -10.261
ATOM   1658  CD  GLN B 173      49.800 -18.011  -8.849
ATOM   1659  OE1 GLN B 173      49.816 -16.821  -8.538
ATOM   1660  NE2 GLN B 173      50.068 -18.994  -7.952
ATOM   1661 HE21 GLN B 173      50.294 -18.761  -7.006
ATOM   1662 HE22 GLN B 173      50.006 -19.954  -8.225
ATOM   1663  C   GLN B 173      51.561 -17.775 -13.371
ATOM   1664  O   GLN B 173      51.339 -16.737 -13.997
ATOM   1665  N   LYS B 174      52.773 -18.381 -13.335
ATOM   1666  H   LYS B 174      52.925 -19.225 -12.822
ATOM   1667  CA  LYS B 174      53.928 -17.820 -13.983
ATOM   1668  CB  LYS B 174      55.256 -18.490 -13.581
ATOM   1669  CG  LYS B 174      55.649 -18.130 -12.145
ATOM   1670  CD  LYS B 174      57.016 -18.642 -11.687
ATOM   1671  CE  LYS B 174      57.304 -18.371 -10.205
ATOM   1672  NZ  LYS B 174      57.393 -16.917  -9.923
ATOM   1673  HZ1 LYS B 174      56.702 -16.398 -10.499
ATOM   1674  HZ2 LYS B 174      57.178 -16.756  -8.921
ATOM   1675  HZ3 LYS B 174      58.346 -16.554 -10.121
ATOM   1676  C   LYS B 174      53.784 -17.836 -15.475
ATOM   1677  O   LYS B 174      54.149 -16.857 -16.124
ATOM   1678  N   ALA B 175      53.195 -18.921 -16.039
ATOM   1679  H   ALA B 175      52.900 -19.698 -15.488
ATOM   1680  CA  ALA B 175      52.993 -19.054 -17.461
ATOM   1681  CB  ALA B 175      52.440 -20.435 -17.852
ATOM   1682  C   ALA B 175      52.021 -18.019 -17.959
ATOM   1683  O   ALA B 175      52.271 -17.390 -18.986
ATOM   1684  N   MET B 176      50.925 -17.779 -17.197
ATOM   1685  H   MET B 176      50.769 -18.286 -16.353
ATOM   1686  CA  MET B 176      49.900 -16.822 -17.542
ATOM   1687  CB  MET B 176      48.670 -16.894 -16.619
ATOM   1688  CG  MET B 176      47.839 -18.169 -16.804
ATOM   1689  SD  MET B 176      46.422 -18.354 -15.678
ATOM   1690  CE  MET B 176      45.396 -17.065 -16.440
ATOM   1691  C   MET B 176      50.430 -15.418 -17.502
ATOM   1692  O   MET B 176      50.196 -14.654 -18.442
ATOM   1693  N   ALA B 177      51.314 -15.126 -16.516
ATOM   1694  H   ALA B 177      51.540 -15.792 -15.809
ATOM   1695  CA  ALA B 177      51.920 -13.827 -16.350
ATOM   1696  CB  ALA B 177      52.740 -13.722 -15.052
ATOM   1697  C   ALA B 177      52.845 -13.525 -17.498
ATOM   1698  O   ALA B 177      52.831 -12.409 -18.022
ATOM   1699  N   ARG B 178      53.628 -14.540 -17.943
ATOM   1700  H   ARG B 178      53.610 -15.437 -17.508
ATOM   1701  CA  ARG B 178      54.565 -14.400 -19.034
ATOM   1702  CB  ARG B 178      55.470 -15.629 -19.219
ATOM   1703  CG  ARG B 178      56.496 -15.817 -18.101
ATOM   1704  CD  ARG B 178      57.324 -17.089 -18.264
ATOM   1705  NE  ARG B 178      58.111 -17.295 -17.013
ATOM   1706  HE  ARG B 178      58.031 -16.622 -16.277
ATOM   1707  CZ  ARG B 178      58.905 -18.400 -16.843
ATOM   1708  NH1 ARG B 178      59.083 -19.318 -17.841
ATOM   1709 HH11 ARG B 178      59.675 -20.111 -17.704
ATOM   1710 HH12 ARG B 178      58.634 -19.193 -18.725
ATOM   1711  NH2 ARG B 178      59.532 -18.599 -15.646
ATOM   1712 HH21 ARG B 178      59.401 -17.954 -14.893
ATOM   1713 HH22 ARG B 178      60.108 -19.404 -15.514
ATOM   1714  C   ARG B 178      53.844 -14.165 -20.332
ATOM   1715  O   ARG B 178      54.296 -13.350 -21.136
ATOM   1716  N   GLN B 179      52.690 -14.850 -20.542
ATOM   1717  H   GLN B 179      52.353 -15.508 -19.873
ATOM   1718  CA  GLN B 179      51.888 -14.717 -21.741
ATOM   1719  CB  GLN B 179      50.690 -15.679 -21.764
ATOM   1720  CG  GLN B 179      51.060 -17.154 -21.935
ATOM   1721  CD  GLN B 179      49.830 -18.044 -21.730
ATOM   1722  OE1 GLN B 179      48.681 -17.630 -21.570
ATOM   1723  NE2 GLN B 179      50.102 -19.372 -21.686
ATOM   1724 HE21 GLN B 179      51.045 -19.694 -21.781
ATOM   1725 HE22 GLN B 179      49.364 -20.030 -21.536
ATOM   1726  C   GLN B 179      51.310 -13.330 -21.825
ATOM   1727  O   GLN B 179      51.327 -12.724 -22.897
ATOM   1728  N   ALA B 180      50.833 -12.791 -20.675
ATOM   1729  H   ALA B 180      50.846 -13.307 -19.821
ATOM   1730  CA  ALA B 180      50.247 -11.476 -20.591
ATOM   1731  CB  ALA B 180      49.665 -11.186 -19.196
ATOM   1732  C   ALA B 180      51.272 -10.414 -20.879
ATOM   1733  O   ALA B 180      50.980  -9.444 -21.581
ATOM   1734  N   GLU B 181      52.511 -10.605 -20.365
ATOM   1735  H   GLU B 181      52.718 -11.404 -19.805
ATOM   1736  CA  GLU B 181      53.608  -9.687 -20.545
ATOM   1737  CB  GLU B 181      54.836 -10.128 -19.722
ATOM   1738  CG  GLU B 181      56.056  -9.193 -19.751
ATOM   1739  CD  GLU B 181      57.205  -9.736 -18.889
ATOM   1740  OE1 GLU B 181      57.095 -10.827 -18.266
ATOM   1741  OE2 GLU B 181      58.244  -9.028 -18.846
ATOM   1742  C   GLU B 181      54.004  -9.642 -21.998
ATOM   1743  O   GLU B 181      54.180  -8.554 -22.547
ATOM   1744  N   ALA B 182      54.074 -10.827 -22.654
ATOM   1745  H   ALA B 182      53.897 -11.687 -22.180
ATOM   1746  CA  ALA B 182      54.451 -10.957 -24.039
ATOM   1747  CB  ALA B 182      54.561 -12.427 -24.480
ATOM   1748  C   ALA B 182      53.455 -10.286 -24.936
ATOM   1749  O   ALA B 182      53.853  -9.591 -25.873
ATOM   1750  N   GLU B 183      52.142 -10.442 -24.636
ATOM   1751  H   GLU B 183      51.842 -11.003 -23.867
ATOM   1752  CA  GLU B 183      51.098  -9.838 -25.420
ATOM   1753  CB  GLU B 183      49.684 -10.274 -25.037
ATOM   1754  CG  GLU B 183      49.323 -11.706 -25.414
ATOM   1755  CD  GLU B 183      47.852 -11.890 -25.073
ATOM   1756  OE1 GLU B 183      47.475 -11.779 -23.876
ATOM   1757  OE2 GLU B 183      47.068 -12.078 -26.040
ATOM   1758  C   GLU B 183      51.125  -8.346 -25.330
ATOM   1759  O   GLU B 183      50.964  -7.675 -26.350
ATOM   1760  N   ARG B 184      51.367  -7.803 -24.114
ATOM   1761  H   ARG B 184      51.499  -8.369 -23.304
ATOM   1762  CA  ARG B 184      51.426  -6.377 -23.905
ATOM   1763  CB  ARG B 184      51.430  -5.995 -22.419
ATOM   1764  CG  ARG B 184      50.056  -6.251 -21.792
ATOM   1765  CD  ARG B 184      49.952  -5.960 -20.298
ATOM   1766  NE  ARG B 184      50.647  -7.071 -19.581
ATOM   1767  HE  ARG B 184      50.977  -7.851 -20.115
ATOM   1768  CZ  ARG B 184      50.829  -7.050 -18.224
ATOM   1769  NH1 ARG B 184      50.365  -6.021 -17.452
ATOM   1770 HH11 ARG B 184      49.875  -5.256 -17.868
ATOM   1771 HH12 ARG B 184      50.497  -6.033 -16.461
ATOM   1772  NH2 ARG B 184      51.479  -8.090 -17.624
ATOM   1773 HH21 ARG B 184      51.824  -8.857 -18.165
ATOM   1774 HH22 ARG B 184      51.612  -8.094 -16.633
ATOM   1775  C   ARG B 184      52.607  -5.773 -24.611
ATOM   1776  O   ARG B 184      52.479  -4.692 -25.188
ATOM   1777  N   GLU B 185      53.762  -6.489 -24.619
ATOM   1778  H   GLU B 185      53.839  -7.364 -24.147
ATOM   1779  CA  GLU B 185      54.959  -6.030 -25.281
ATOM   1780  CB  GLU B 185      56.187  -6.934 -25.079
ATOM   1781  CG  GLU B 185      56.790  -6.931 -23.670
ATOM   1782  CD  GLU B 185      57.958  -7.920 -23.554
ATOM   1783  OE1 GLU B 185      58.299  -8.651 -24.526
ATOM   1784  OE2 GLU B 185      58.542  -7.951 -22.441
ATOM   1785  C   GLU B 185      54.739  -5.981 -26.766
ATOM   1786  O   GLU B 185      55.127  -4.998 -27.398
ATOM   1787  N   ARG B 186      54.057  -7.014 -27.336
ATOM   1788  H   ARG B 186      53.735  -7.788 -26.797
ATOM   1789  CA  ARG B 186      53.794  -7.083 -28.754
ATOM   1790  CB  ARG B 186      53.013  -8.314 -29.237
ATOM   1791  CG  ARG B 186      53.694  -9.679 -29.194
ATOM   1792  CD  ARG B 186      52.812 -10.726 -29.879
ATOM   1793  NE  ARG B 186      51.572 -10.928 -29.063
ATOM   1794  HE  ARG B 186      51.640 -10.908 -28.066
ATOM   1795  CZ  ARG B 186      50.358 -11.159 -29.658
ATOM   1796  NH1 ARG B 186      50.213 -11.187 -31.018
ATOM   1797 HH11 ARG B 186      51.001 -11.053 -31.619
ATOM   1798 HH12 ARG B 186      49.301 -11.282 -31.419
ATOM   1799  NH2 ARG B 186      49.245 -11.328 -28.888
ATOM   1800 HH21 ARG B 186      48.354 -11.462 -29.325
ATOM   1801 HH22 ARG B 186      49.311 -11.330 -27.891
ATOM   1802  C   ARG B 186      52.900  -5.956 -29.161
ATOM   1803  O   ARG B 186      53.170  -5.310 -30.170
ATOM   1804  N   ARG B 187      51.852  -5.667 -28.349
ATOM   1805  H   ARG B 187      51.669  -6.189 -27.520
ATOM   1806  CA  ARG B 187      50.913  -4.620 -28.650
ATOM   1807  CB  ARG B 187      49.640  -4.663 -27.781
ATOM   1808  CG  ARG B 187      48.793  -5.888 -28.158
ATOM   1809  CD  ARG B 187      47.399  -5.987 -27.539
ATOM   1810  NE  ARG B 187      46.824  -7.293 -28.001
ATOM   1811  HE  ARG B 187      46.470  -7.362 -28.936
ATOM   1812  CZ  ARG B 187      46.840  -8.414 -27.214
ATOM   1813  NH1 ARG B 187      47.211  -8.360 -25.900
ATOM   1814 HH11 ARG B 187      47.463  -7.488 -25.484
ATOM   1815 HH12 ARG B 187      47.195  -9.188 -25.340
ATOM   1816  NH2 ARG B 187      46.467  -9.612 -27.753
ATOM   1817 HH21 ARG B 187      46.183  -9.657 -28.712
ATOM   1818 HH22 ARG B 187      46.476 -10.445 -27.196
ATOM   1819  C   ARG B 187      51.555  -3.265 -28.631
ATOM   1820  O   ARG B 187      51.256  -2.440 -29.495
ATOM   1821  N   ALA B 188      52.505  -3.037 -27.692
ATOM   1822  H   ALA B 188      52.744  -3.729 -27.014
ATOM   1823  CA  ALA B 188      53.213  -1.783 -27.581
ATOM   1824  CB  ALA B 188      54.117  -1.736 -26.337
ATOM   1825  C   ALA B 188      54.091  -1.569 -28.790
ATOM   1826  O   ALA B 188      54.145  -0.464 -29.336
ATOM   1827  N   ARG B 189      54.755  -2.654 -29.261
ATOM   1828  H   ARG B 189      54.676  -3.536 -28.803
ATOM   1829  CA  ARG B 189      55.641  -2.630 -30.401
ATOM   1830  CB  ARG B 189      56.370  -3.972 -30.589
ATOM   1831  CG  ARG B 189      57.420  -4.237 -29.511
ATOM   1832  CD  ARG B 189      57.968  -5.661 -29.539
ATOM   1833  NE  ARG B 189      58.821  -5.822 -28.323
ATOM   1834  HE  ARG B 189      59.216  -5.005 -27.901
ATOM   1835  CZ  ARG B 189      59.073  -7.051 -27.773
ATOM   1836  NH1 ARG B 189      58.541  -8.199 -28.292
ATOM   1837 HH11 ARG B 189      58.733  -9.081 -27.861
ATOM   1838 HH12 ARG B 189      57.964  -8.168 -29.108
ATOM   1839  NH2 ARG B 189      59.845  -7.131 -26.651
ATOM   1840 HH21 ARG B 189      59.978  -8.009 -26.193
ATOM   1841 HH22 ARG B 189      60.234  -6.303 -26.249
ATOM   1842  C   ARG B 189      54.882  -2.342 -31.664
ATOM   1843  O   ARG B 189      55.366  -1.583 -32.503
ATOM   1844  N   ILE B 190      53.662  -2.916 -31.806
ATOM   1845  H   ILE B 190      53.307  -3.543 -31.116
ATOM   1846  CA  ILE B 190      52.822  -2.732 -32.965
ATOM   1847  CB  ILE B 190      51.686  -3.726 -32.989
ATOM   1848  CG2 ILE B 190      50.777  -3.420 -34.193
ATOM   1849  CG1 ILE B 190      52.265  -5.140 -33.172
ATOM   1850  CD1 ILE B 190      51.259  -6.251 -32.903
ATOM   1851  C   ILE B 190      52.328  -1.298 -32.984
ATOM   1852  O   ILE B 190      52.276  -0.697 -34.056
ATOM   1853  N   THR B 191      52.004  -0.709 -31.800
ATOM   1854  H   THR B 191      52.017  -1.228 -30.949
ATOM   1855  CA  THR B 191      51.539   0.661 -31.686
ATOM   1856  CB  THR B 191      51.151   0.997 -30.252
ATOM   1857  CG2 THR B 191      50.735   2.472 -30.095
ATOM   1858  OG1 THR B 191      50.068   0.172 -29.842
ATOM   1859  HG1 THR B 191      50.378  -0.735 -29.906
ATOM   1860  C   THR B 191      52.608   1.593 -32.190
ATOM   1861  O   THR B 191      52.314   2.513 -32.959
ATOM   1862  N   LEU B 192      53.877   1.321 -31.810
ATOM   1863  H   LEU B 192      54.083   0.564 -31.190
ATOM   1864  CA  LEU B 192      55.001   2.116 -32.225
ATOM   1865  CB  LEU B 192      56.292   1.750 -31.471
ATOM   1866  CG  LEU B 192      56.279   2.153 -29.981
ATOM   1867  CD1 LEU B 192      57.492   1.569 -29.246
ATOM   1868  CD2 LEU B 192      56.152   3.677 -29.797
ATOM   1869  C   LEU B 192      55.243   1.960 -33.700
ATOM   1870  O   LEU B 192      55.466   2.959 -34.383
ATOM   1871  N   ALA B 193      55.116   0.716 -34.222
ATOM   1872  H   ALA B 193      54.894  -0.057 -33.635
ATOM   1873  CA  ALA B 193      55.318   0.374 -35.608
ATOM   1874  CB  ALA B 193      55.219  -1.138 -35.878
ATOM   1875  C   ALA B 193      54.321   1.056 -36.491
ATOM   1876  O   ALA B 193      54.671   1.433 -37.612
ATOM   1877  N   GLU B 194      53.066   1.253 -36.000
ATOM   1878  H   GLU B 194      52.785   0.898 -35.113
ATOM   1879  CA  GLU B 194      52.052   1.914 -36.772
ATOM   1880  CB  GLU B 194      50.639   1.647 -36.252
ATOM   1881  CG  GLU B 194      50.165   0.207 -36.530
ATOM   1882  CD  GLU B 194      50.186  -0.135 -38.020
ATOM   1883  OE1 GLU B 194      50.926  -1.084 -38.382
ATOM   1884  OE2 GLU B 194      49.452   0.518 -38.810
ATOM   1885  C   GLU B 194      52.425   3.356 -36.714
ATOM   1886  O   GLU B 194      52.094   4.134 -35.812
ATOM   1887  N   ALA B 195      53.130   3.683 -37.805
ATOM   1888  H   ALA B 195      53.326   2.967 -38.472
ATOM   1889  CA  ALA B 195      53.746   4.919 -38.130
ATOM   1890  CB  ALA B 195      54.534   4.822 -39.443
ATOM   1891  C   ALA B 195      52.816   6.044 -38.262
ATOM   1892  O   ALA B 195      53.234   7.164 -38.012
ATOM   1893  N   GLU B 196      51.567   5.788 -38.669
ATOM   1894  H   GLU B 196      51.261   4.862 -38.878
ATOM   1895  CA  GLU B 196      50.601   6.819 -38.860
ATOM   1896  CB  GLU B 196      49.450   6.369 -39.763
ATOM   1897  CG  GLU B 196      49.860   6.166 -41.227
ATOM   1898  CD  GLU B 196      48.713   5.598 -42.062
ATOM   1899  OE1 GLU B 196      47.621   5.278 -41.522
ATOM   1900  OE2 GLU B 196      48.932   5.471 -43.294
ATOM   1901  C   GLU B 196      49.964   7.462 -37.665
ATOM   1902  O   GLU B 196      49.672   8.647 -37.756
ATOM   1903  N   ARG B 197      49.806   6.773 -36.505
ATOM   1904  H   ARG B 197      50.154   5.847 -36.373
ATOM   1905  CA  ARG B 197      49.033   7.359 -35.419
ATOM   1906  CB  ARG B 197      48.534   6.277 -34.449
ATOM   1907  CG  ARG B 197      47.251   5.560 -34.874
ATOM   1908  CD  ARG B 197      47.447   4.259 -35.651
ATOM   1909  NE  ARG B 197      47.376   4.469 -37.130
ATOM   1910  HE  ARG B 197      47.234   5.388 -37.500
ATOM   1911  CZ  ARG B 197      47.523   3.397 -37.974
ATOM   1912  NH1 ARG B 197      47.651   2.131 -37.480
ATOM   1913 HH11 ARG B 197      47.684   1.971 -36.493
ATOM   1914 HH12 ARG B 197      47.888   1.376 -38.094
ATOM   1915  NH2 ARG B 197      47.533   3.557 -39.329
ATOM   1916 HH21 ARG B 197      47.653   2.762 -39.924
ATOM   1917 HH22 ARG B 197      47.446   4.460 -39.754
ATOM   1918  C   ARG B 197      49.315   8.541 -34.491
ATOM   1919  O   ARG B 197      48.559   9.509 -34.551
ATOM   1920  N   GLN B 198      50.404   8.558 -33.675
ATOM   1921  H   GLN B 198      51.029   7.785 -33.632
ATOM   1922  CA  GLN B 198      50.627   9.619 -32.697
ATOM   1923  CB  GLN B 198      51.434   9.094 -31.483
ATOM   1924  CG  GLN B 198      50.763   7.997 -30.642
ATOM   1925  CD  GLN B 198      51.287   6.607 -31.017
ATOM   1926  OE1 GLN B 198      51.492   6.217 -32.167
ATOM   1927  NE2 GLN B 198      51.553   5.812 -29.952
ATOM   1928 HE21 GLN B 198      51.379   6.145 -29.025
ATOM   1929 HE22 GLN B 198      51.931   4.898 -30.088
ATOM   1930  C   GLN B 198      51.171  11.041 -32.859
ATOM   1931  O   GLN B 198      50.380  11.953 -32.614
ATOM   1932  N   ALA B 199      52.455  11.311 -33.275
ATOM   1933  H   ALA B 199      53.125  10.608 -33.492
ATOM   1934  CA  ALA B 199      52.914  12.700 -33.275
ATOM   1935  CB  ALA B 199      53.791  12.984 -32.039
ATOM   1936  C   ALA B 199      53.590  13.488 -34.379
ATOM   1937  O   ALA B 199      53.221  14.646 -34.582
ATOM   1938  N   ALA B 200      54.532  12.902 -35.160
ATOM   1939  H   ALA B 200      54.798  11.951 -35.045
ATOM   1940  CA  ALA B 200      55.270  13.664 -36.149
ATOM   1941  CB  ALA B 200      56.648  13.090 -36.486
ATOM   1942  C   ALA B 200      54.639  14.157 -37.413
ATOM   1943  O   ALA B 200      55.058  15.212 -37.886
ATOM   1944  N   GLU B 201      53.635  13.453 -38.002
ATOM   1945  H   GLU B 201      53.263  12.633 -37.593
ATOM   1946  CA  GLU B 201      52.980  13.905 -39.221
ATOM   1947  CB  GLU B 201      51.882  13.036 -39.891
ATOM   1948  CG  GLU B 201      52.226  11.934 -40.896
ATOM   1949  CD  GLU B 201      52.773  12.555 -42.177
ATOM   1950  OE1 GLU B 201      53.905  12.204 -42.600
ATOM   1951  OE2 GLU B 201      52.038  13.365 -42.801
ATOM   1952  C   GLU B 201      52.409  15.256 -39.100
ATOM   1953  O   GLU B 201      52.314  15.910 -40.128
ATOM   1954  N   LYS B 202      51.996  15.710 -37.885
ATOM   1955  H   LYS B 202      52.021  15.140 -37.064
ATOM   1956  CA  LYS B 202      51.497  17.064 -37.783
ATOM   1957  CB  LYS B 202      50.860  17.482 -36.454
ATOM   1958  CG  LYS B 202      49.362  17.211 -36.367
ATOM   1959  CD  LYS B 202      48.568  17.949 -37.452
ATOM   1960  CE  LYS B 202      47.085  18.158 -37.170
ATOM   1961  NZ  LYS B 202      46.946  19.100 -36.040
ATOM   1962  HZ1 LYS B 202      47.731  19.787 -36.069
ATOM   1963  HZ2 LYS B 202      46.040  19.601 -36.117
ATOM   1964  HZ3 LYS B 202      46.979  18.574 -35.144
ATOM   1965  C   LYS B 202      52.569  18.058 -38.097
ATOM   1966  O   LYS B 202      52.308  19.056 -38.769
ATOM   1967  N   LEU B 203      53.813  17.764 -37.662
ATOM   1968  H   LEU B 203      54.031  16.890 -37.234
ATOM   1969  CA  LEU B 203      54.937  18.618 -37.904
ATOM   1970  CB  LEU B 203      56.121  18.290 -36.982
ATOM   1971  CG  LEU B 203      55.891  18.580 -35.480
ATOM   1972  CD1 LEU B 203      57.060  18.040 -34.644
ATOM   1973  CD2 LEU B 203      55.602  20.066 -35.198
ATOM   1974  C   LEU B 203      55.342  18.519 -39.360
ATOM   1975  O   LEU B 203      55.769  19.514 -39.941
ATOM   1976  N   ARG B 204      55.192  17.326 -39.995
ATOM   1977  H   ARG B 204      54.885  16.524 -39.486
ATOM   1978  CA  ARG B 204      55.537  17.104 -41.389
ATOM   1979  CB  ARG B 204      55.439  15.612 -41.763
ATOM   1980  CG  ARG B 204      56.326  15.152 -42.927
ATOM   1981  CD  ARG B 204      55.739  15.252 -44.334
ATOM   1982  NE  ARG B 204      54.562  14.348 -44.448
ATOM   1983  HE  ARG B 204      54.283  13.795 -43.661
ATOM   1984  CZ  ARG B 204      53.811  14.324 -45.592
ATOM   1985  NH1 ARG B 204      54.225  14.955 -46.731
ATOM   1986 HH11 ARG B 204      55.100  15.437 -46.755
ATOM   1987 HH12 ARG B 204      53.601  15.051 -47.507
ATOM   1988  NH2 ARG B 204      52.616  13.669 -45.577
ATOM   1989 HH21 ARG B 204      52.271  13.295 -44.714
ATOM   1990 HH22 ARG B 204      52.033  13.663 -46.388
ATOM   1991  C   ARG B 204      54.577  17.888 -42.270
ATOM   1992  O   ARG B 204      54.984  18.509 -43.255
ATOM   1993  N   GLU B 205      53.269  17.896 -41.910
ATOM   1994  H   GLU B 205      52.956  17.391 -41.117
ATOM   1995  CA  GLU B 205      52.236  18.614 -42.615
ATOM   1996  CB  GLU B 205      50.828  18.271 -42.107
ATOM   1997  CG  GLU B 205      50.299  16.882 -42.501
ATOM   1998  CD  GLU B 205      50.188  16.741 -44.021
ATOM   1999  OE1 GLU B 205      49.520  17.599 -44.659
ATOM   2000  OE2 GLU B 205      50.761  15.764 -44.568
ATOM   2001  C   GLU B 205      52.487  20.088 -42.453
ATOM   2002  O   GLU B 205      52.302  20.859 -43.397
ATOM   2003  N   ALA B 206      52.958  20.498 -41.243
ATOM   2004  H   ALA B 206      53.031  19.867 -40.476
ATOM   2005  CA  ALA B 206      53.299  21.863 -40.945
ATOM   2006  CB  ALA B 206      53.697  22.113 -39.479
ATOM   2007  C   ALA B 206      54.454  22.251 -41.832
ATOM   2008  O   ALA B 206      54.467  23.380 -42.305
ATOM   2009  N   ALA B 207      55.413  21.324 -42.118
ATOM   2010  H   ALA B 207      55.397  20.427 -41.686
ATOM   2011  CA  ALA B 207      56.548  21.569 -42.985
ATOM   2012  CB  ALA B 207      57.550  20.407 -43.040
ATOM   2013  C   ALA B 207      56.081  21.849 -44.393
ATOM   2014  O   ALA B 207      56.659  22.706 -45.064
ATOM   2015  N   GLU B 208      55.017  21.144 -44.869
ATOM   2016  H   GLU B 208      54.639  20.377 -44.348
ATOM   2017  CA  GLU B 208      54.462  21.380 -46.192
ATOM   2018  CB  GLU B 208      53.322  20.429 -46.588
ATOM   2019  CG  GLU B 208      53.728  18.980 -46.885
ATOM   2020  CD  GLU B 208      52.497  18.131 -47.242
ATOM   2021  OE1 GLU B 208      51.330  18.595 -47.132
ATOM   2022  OE2 GLU B 208      52.725  16.978 -47.690
ATOM   2023  C   GLU B 208      53.876  22.779 -46.253
ATOM   2024  O   GLU B 208      54.045  23.485 -47.250
ATOM   2025  N   ILE B 209      53.205  23.215 -45.154
ATOM   2026  H   ILE B 209      53.055  22.587 -44.388
ATOM   2027  CA  ILE B 209      52.586  24.526 -45.014
ATOM   2028  CB  ILE B 209      51.804  24.598 -43.719
ATOM   2029  CG2 ILE B 209      51.320  26.037 -43.416
ATOM   2030  CG1 ILE B 209      50.632  23.618 -43.830
ATOM   2031  CD1 ILE B 209      49.955  23.354 -42.500
ATOM   2032  C   ILE B 209      53.690  25.570 -45.032
ATOM   2033  O   ILE B 209      53.529  26.628 -45.633
ATOM   2034  N   ILE B 210      54.839  25.263 -44.387
ATOM   2035  H   ILE B 210      54.904  24.400 -43.900
ATOM   2036  CA  ILE B 210      56.027  26.079 -44.300
ATOM   2037  CB  ILE B 210      57.015  25.459 -43.305
ATOM   2038  CG2 ILE B 210      58.473  25.846 -43.527
ATOM   2039  CG1 ILE B 210      56.505  25.594 -41.860
ATOM   2040  CD1 ILE B 210      57.302  24.763 -40.851
ATOM   2041  C   ILE B 210      56.620  26.299 -45.672
ATOM   2042  O   ILE B 210      57.068  27.406 -45.974
ATOM   2043  N   SER B 211      56.602  25.257 -46.537
ATOM   2044  H   SER B 211      56.253  24.362 -46.268
ATOM   2045  CA  SER B 211      57.124  25.346 -47.876
ATOM   2046  CB  SER B 211      57.101  23.981 -48.585
ATOM   2047  OG  SER B 211      57.979  23.081 -47.924
ATOM   2048  HG  SER B 211      57.849  22.228 -48.348
ATOM   2049  C   SER B 211      56.283  26.322 -48.665
ATOM   2050  O   SER B 211      56.819  27.143 -49.410
ATOM   2051  N   GLU B 212      54.945  26.269 -48.470
ATOM   2052  H   GLU B 212      54.543  25.587 -47.860
ATOM   2053  CA  GLU B 212      54.002  27.132 -49.134
ATOM   2054  CB  GLU B 212      52.551  26.671 -48.895
ATOM   2055  CG  GLU B 212      52.173  25.345 -49.567
ATOM   2056  CD  GLU B 212      50.773  24.875 -49.151
ATOM   2057  OE1 GLU B 212      50.088  25.524 -48.314
ATOM   2058  OE2 GLU B 212      50.368  23.812 -49.689
ATOM   2059  C   GLU B 212      54.075  28.560 -48.633
ATOM   2060  O   GLU B 212      54.007  29.492 -49.437
ATOM   2061  N   HIS B 213      54.240  28.752 -47.296
ATOM   2062  H   HIS B 213      54.340  27.983 -46.675
ATOM   2063  CA  HIS B 213      54.260  30.054 -46.673
ATOM   2064  CB  HIS B 213      53.239  30.139 -45.512
ATOM   2065  CG  HIS B 213      51.807  29.938 -45.915
ATOM   2066  ND1 HIS B 213      51.246  28.689 -46.077
ATOM   2067  CE1 HIS B 213      49.951  28.883 -46.432
ATOM   2068  NE2 HIS B 213      49.641  30.165 -46.510
ATOM   2069  CD2 HIS B 213      50.813  30.828 -46.185
ATOM   2070  C   HIS B 213      55.623  30.348 -46.072
ATOM   2071  O   HIS B 213      55.956  29.793 -45.019
ATOM   2072  N   PRO B 214      56.415  31.248 -46.661
ATOM   2073  CA  PRO B 214      57.744  31.595 -46.188
ATOM   2074  CB  PRO B 214      58.294  32.579 -47.221
ATOM   2075  CG  PRO B 214      57.527  32.258 -48.508
ATOM   2076  CD  PRO B 214      56.161  31.790 -47.995
ATOM   2077  C   PRO B 214      57.792  32.186 -44.803
ATOM   2078  O   PRO B 214      58.770  31.951 -44.089
ATOM   2079  N   MET B 215      56.745  32.941 -44.403
ATOM   2080  H   MET B 215      55.964  33.114 -44.998
ATOM   2081  CA  MET B 215      56.719  33.589 -43.119
ATOM   2082  CB  MET B 215      55.648  34.684 -42.993
ATOM   2083  CG  MET B 215      55.942  35.900 -43.882
ATOM   2084  SD  MET B 215      57.556  36.707 -43.607
ATOM   2085  CE  MET B 215      57.230  37.361 -41.943
ATOM   2086  C   MET B 215      56.545  32.593 -42.014
ATOM   2087  O   MET B 215      57.196  32.732 -40.979
ATOM   2088  N   ALA B 216      55.886  31.446 -42.327
ATOM   2089  H   ALA B 216      55.499  31.298 -43.233
ATOM   2090  CA  ALA B 216      55.650  30.379 -41.388
ATOM   2091  CB  ALA B 216      54.712  29.284 -41.927
ATOM   2092  C   ALA B 216      56.958  29.738 -41.022
ATOM   2093  O   ALA B 216      57.162  29.407 -39.855
ATOM   2094  N   LEU B 217      57.889  29.610 -42.003
ATOM   2095  H   LEU B 217      57.686  29.901 -42.936
ATOM   2096  CA  LEU B 217      59.195  29.021 -41.811
ATOM   2097  CB  LEU B 217      59.999  29.000 -43.135
ATOM   2098  CG  LEU B 217      61.276  28.128 -43.214
ATOM   2099  CD1 LEU B 217      61.414  27.582 -44.641
ATOM   2100  CD2 LEU B 217      62.560  28.859 -42.775
ATOM   2101  C   LEU B 217      59.985  29.833 -40.836
ATOM   2102  O   LEU B 217      60.573  29.273 -39.905
ATOM   2103  N   GLN B 218      59.957  31.176 -41.011
ATOM   2104  H   GLN B 218      59.446  31.591 -41.762
ATOM   2105  CA  GLN B 218      60.688  32.081 -40.168
ATOM   2106  CB  GLN B 218      60.674  33.533 -40.665
ATOM   2107  CG  GLN B 218      61.452  33.718 -41.969
ATOM   2108  CD  GLN B 218      61.612  35.208 -42.214
ATOM   2109  OE1 GLN B 218      62.500  35.818 -41.617
ATOM   2110  NE2 GLN B 218      60.750  35.805 -43.076
ATOM   2111 HE21 GLN B 218      60.028  35.269 -43.515
ATOM   2112 HE22 GLN B 218      60.831  36.782 -43.268
ATOM   2113  C   GLN B 218      60.167  32.056 -38.767
ATOM   2114  O   GLN B 218      60.965  32.057 -37.829
ATOM   2115  N   LEU B 219      58.823  31.969 -38.608
ATOM   2116  H   LEU B 219      58.212  31.952 -39.395
ATOM   2117  CA  LEU B 219      58.180  31.931 -37.322
ATOM   2118  CB  LEU B 219      56.642  31.964 -37.409
ATOM   2119  CG  LEU B 219      56.037  33.295 -37.898
ATOM   2120  CD1 LEU B 219      54.527  33.143 -38.131
ATOM   2121  CD2 LEU B 219      56.389  34.477 -36.978
ATOM   2122  C   LEU B 219      58.544  30.675 -36.589
ATOM   2123  O   LEU B 219      58.866  30.744 -35.406
ATOM   2124  N   ARG B 220      58.558  29.514 -37.288
ATOM   2125  H   ARG B 220      58.312  29.493 -38.253
ATOM   2126  CA  ARG B 220      58.896  28.237 -36.702
ATOM   2127  CB  ARG B 220      58.592  27.045 -37.627
ATOM   2128  CG  ARG B 220      57.095  26.834 -37.853
ATOM   2129  CD  ARG B 220      56.404  26.224 -36.636
ATOM   2130  NE  ARG B 220      54.967  26.018 -36.968
ATOM   2131  HE  ARG B 220      54.622  26.312 -37.861
ATOM   2132  CZ  ARG B 220      54.099  25.491 -36.053
ATOM   2133  NH1 ARG B 220      54.515  25.011 -34.842
ATOM   2134 HH11 ARG B 220      53.864  24.606 -34.203
ATOM   2135 HH12 ARG B 220      55.483  25.045 -34.590
ATOM   2136  NH2 ARG B 220      52.780  25.440 -36.388
ATOM   2137 HH21 ARG B 220      52.107  25.056 -35.755
ATOM   2138 HH22 ARG B 220      52.489  25.843 -37.257
ATOM   2139  C   ARG B 220      60.323  28.170 -36.260
ATOM   2140  O   ARG B 220      60.608  27.595 -35.208
ATOM   2141  N   THR B 221      61.244  28.789 -37.035
ATOM   2142  H   THR B 221      60.992  29.222 -37.898
ATOM   2143  CA  THR B 221      62.652  28.814 -36.719
ATOM   2144  CB  THR B 221      63.434  29.432 -37.855
ATOM   2145  CG2 THR B 221      64.943  29.471 -37.542
ATOM   2146  OG1 THR B 221      63.230  28.648 -39.022
ATOM   2147  HG1 THR B 221      63.544  29.187 -39.754
ATOM   2148  C   THR B 221      62.836  29.625 -35.455
ATOM   2149  O   THR B 221      63.534  29.183 -34.540
ATOM   2150  N   LEU B 222      62.141  30.786 -35.359
ATOM   2151  H   LEU B 222      61.551  31.105 -36.098
ATOM   2152  CA  LEU B 222      62.221  31.660 -34.215
ATOM   2153  CB  LEU B 222      61.534  33.022 -34.450
ATOM   2154  CG  LEU B 222      62.278  33.931 -35.461
ATOM   2155  CD1 LEU B 222      61.449  35.172 -35.821
ATOM   2156  CD2 LEU B 222      63.693  34.298 -34.982
ATOM   2157  C   LEU B 222      61.654  31.006 -32.985
ATOM   2158  O   LEU B 222      62.221  31.172 -31.907
ATOM   2159  N   GLN B 223      60.559  30.212 -33.132
ATOM   2160  H   GLN B 223      60.121  30.099 -34.019
ATOM   2161  CA  GLN B 223      59.922  29.513 -32.036
ATOM   2162  CB  GLN B 223      58.651  28.735 -32.439
ATOM   2163  CG  GLN B 223      57.433  29.586 -32.819
ATOM   2164  CD  GLN B 223      56.292  28.702 -33.341
ATOM   2165  OE1 GLN B 223      56.226  27.480 -33.202
ATOM   2166  NE2 GLN B 223      55.341  29.370 -34.044
ATOM   2167 HE21 GLN B 223      55.432  30.354 -34.197
ATOM   2168 HE22 GLN B 223      54.571  28.872 -34.441
ATOM   2169  C   GLN B 223      60.857  28.473 -31.479
ATOM   2170  O   GLN B 223      60.968  28.346 -30.260
ATOM   2171  N   THR B 224      61.580  27.743 -32.367
ATOM   2172  H   THR B 224      61.462  27.861 -33.351
ATOM   2173  CA  THR B 224      62.504  26.705 -31.973
ATOM   2174  CB  THR B 224      63.002  25.931 -33.179
ATOM   2175  CG2 THR B 224      63.986  24.815 -32.760
ATOM   2176  OG1 THR B 224      61.895  25.322 -33.833
ATOM   2177  HG1 THR B 224      61.413  26.034 -34.260
ATOM   2178  C   THR B 224      63.661  27.314 -31.210
ATOM   2179  O   THR B 224      64.038  26.785 -30.163
ATOM   2180  N   ILE B 225      64.190  28.473 -31.681
ATOM   2181  H   ILE B 225      63.855  28.888 -32.525
ATOM   2182  CA  ILE B 225      65.306  29.153 -31.052
ATOM   2183  CB  ILE B 225      65.830  30.293 -31.921
ATOM   2184  CG2 ILE B 225      66.890  31.136 -31.166
ATOM   2185  CG1 ILE B 225      66.447  29.695 -33.203
ATOM   2186  CD1 ILE B 225      66.756  30.721 -34.295
ATOM   2187  C   ILE B 225      64.879  29.643 -29.681
ATOM   2188  O   ILE B 225      65.641  29.506 -28.724
ATOM   2189  N   SER B 226      63.633  30.159 -29.553
ATOM   2190  H   SER B 226      63.027  30.243 -30.340
ATOM   2191  CA  SER B 226      63.091  30.668 -28.313
ATOM   2192  CB  SER B 226      61.717  31.329 -28.507
ATOM   2193  OG  SER B 226      61.849  32.489 -29.318
ATOM   2194  HG  SER B 226      60.952  32.795 -29.482
ATOM   2195  C   SER B 226      62.937  29.571 -27.291
ATOM   2196  O   SER B 226      63.236  29.783 -26.114
ATOM   2197  N   ASP B 227      62.504  28.363 -27.735
ATOM   2198  H   ASP B 227      62.261  28.220 -28.692
ATOM   2199  CA  ASP B 227      62.312  27.220 -26.874
ATOM   2200  CB  ASP B 227      61.657  26.028 -27.610
ATOM   2201  CG  ASP B 227      60.170  26.272 -27.897
ATOM   2202  OD1 ASP B 227      59.550  27.207 -27.324
ATOM   2203  OD2 ASP B 227      59.631  25.500 -28.731
ATOM   2204  C   ASP B 227      63.629  26.747 -26.320
ATOM   2205  O   ASP B 227      63.721  26.455 -25.127
ATOM   2206  N   VAL B 228      64.683  26.714 -27.175
ATOM   2207  H   VAL B 228      64.567  26.969 -28.134
ATOM   2208  CA  VAL B 228      66.018  26.292 -26.802
ATOM   2209  CB  VAL B 228      66.924  26.130 -28.025
ATOM   2210  CG1 VAL B 228      68.399  25.868 -27.650
ATOM   2211  CG2 VAL B 228      66.369  24.976 -28.879
ATOM   2212  C   VAL B 228      66.607  27.297 -25.832
ATOM   2213  O   VAL B 228      67.212  26.901 -24.833
ATOM   2214  N   ALA B 229      66.359  28.609 -26.076
ATOM   2215  H   ALA B 229      65.830  28.882 -26.874
ATOM   2216  CA  ALA B 229      66.852  29.705 -25.272
ATOM   2217  CB  ALA B 229      66.542  31.079 -25.890
ATOM   2218  C   ALA B 229      66.269  29.702 -23.889
ATOM   2219  O   ALA B 229      66.899  30.223 -22.966
ATOM   2220  N   GLY B 230      65.064  29.099 -23.716
ATOM   2221  H   GLY B 230      64.568  28.690 -24.478
ATOM   2222  CA  GLY B 230      64.410  29.007 -22.436
ATOM   2223  C   GLY B 230      65.197  28.134 -21.493
ATOM   2224  O   GLY B 230      65.123  28.336 -20.279
ATOM   2225  N   ASP B 231      65.963  27.146 -22.027
ATOM   2226  H   ASP B 231      66.051  27.018 -23.014
ATOM   2227  CA  ASP B 231      66.767  26.266 -21.218
ATOM   2228  CB  ASP B 231      67.108  24.946 -21.948
ATOM   2229  CG  ASP B 231      67.843  23.900 -21.098
ATOM   2230  OD1 ASP B 231      68.047  22.797 -21.666
ATOM   2231  OD2 ASP B 231      68.206  24.134 -19.913
ATOM   2232  C   ASP B 231      68.029  27.013 -20.865
ATOM   2233  O   ASP B 231      68.725  27.563 -21.721
ATOM   2234  N   LYS B 232      68.340  27.004 -19.556
ATOM   2235  H   LYS B 232      67.762  26.510 -18.911
ATOM   2236  CA  LYS B 232      69.469  27.671 -18.970
ATOM   2237  CB  LYS B 232      69.340  27.690 -17.435
ATOM   2238  CG  LYS B 232      68.206  28.599 -16.951
ATOM   2239  CD  LYS B 232      68.004  28.611 -15.436
ATOM   2240  CE  LYS B 232      66.806  29.453 -14.996
ATOM   2241  NZ  LYS B 232      66.625  29.355 -13.535
ATOM   2242  HZ1 LYS B 232      65.757  29.852 -13.256
ATOM   2243  HZ2 LYS B 232      67.435  29.784 -13.049
ATOM   2244  HZ3 LYS B 232      66.549  28.358 -13.259
ATOM   2245  C   LYS B 232      70.787  27.036 -19.335
ATOM   2246  O   LYS B 232      71.783  27.738 -19.512
ATOM   2247  N   SER B 233      70.813  25.691 -19.448
ATOM   2248  H   SER B 233      69.984  25.150 -19.322
ATOM   2249  CA  SER B 233      72.000  24.937 -19.755
ATOM   2250  CB  SER B 233      71.848  23.455 -19.350
ATOM   2251  OG  SER B 233      70.835  22.814 -20.113
ATOM   2252  HG  SER B 233      69.997  23.093 -19.731
ATOM   2253  C   SER B 233      72.490  24.990 -21.178
ATOM   2254  O   SER B 233      73.702  25.013 -21.405
ATOM   2255  N   ASN B 234      71.557  25.035 -22.155
ATOM   2256  H   ASN B 234      70.587  25.047 -21.928
ATOM   2257  CA  ASN B 234      71.856  25.015 -23.572
ATOM   2258  CB  ASN B 234      70.588  24.998 -24.457
ATOM   2259  CG  ASN B 234      69.839  23.670 -24.398
ATOM   2260  OD1 ASN B 234      70.351  22.610 -24.038
ATOM   2261  ND2 ASN B 234      68.536  23.737 -24.776
ATOM   2262 HD21 ASN B 234      67.963  22.919 -24.738
ATOM   2263 HD22 ASN B 234      68.135  24.615 -25.039
ATOM   2264  C   ASN B 234      72.700  26.103 -24.169
ATOM   2265  O   ASN B 234      72.496  27.294 -23.924
ATOM   2266  N   VAL B 235      73.701  25.668 -24.977
ATOM   2267  H   VAL B 235      73.846  24.696 -25.144
ATOM   2268  CA  VAL B 235      74.579  26.554 -25.700
ATOM   2269  CB  VAL B 235      76.012  26.071 -25.813
ATOM   2270  CG1 VAL B 235      76.837  27.083 -26.635
ATOM   2271  CG2 VAL B 235      76.580  25.853 -24.397
ATOM   2272  C   VAL B 235      73.913  26.553 -27.055
ATOM   2273  O   VAL B 235      73.832  25.515 -27.718
ATOM   2274  N   ILE B 236      73.416  27.738 -27.477
ATOM   2275  H   ILE B 236      73.508  28.565 -26.929
ATOM   2276  CA  ILE B 236      72.716  27.887 -28.729
ATOM   2277  CB  ILE B 236      71.878  29.162 -28.748
ATOM   2278  CG2 ILE B 236      71.204  29.349 -30.120
ATOM   2279  CG1 ILE B 236      70.805  29.099 -27.640
ATOM   2280  CD1 ILE B 236      70.062  30.415 -27.413
ATOM   2281  C   ILE B 236      73.699  27.848 -29.875
ATOM   2282  O   ILE B 236      74.641  28.640 -29.930
ATOM   2283  N   VAL B 237      73.480  26.889 -30.810
ATOM   2284  H   VAL B 237      72.716  26.254 -30.747
ATOM   2285  CA  VAL B 237      74.325  26.747 -31.966
ATOM   2286  CB  VAL B 237      74.716  25.304 -32.275
ATOM   2287  CG1 VAL B 237      75.598  25.233 -33.543
ATOM   2288  CG2 VAL B 237      75.421  24.702 -31.044
ATOM   2289  C   VAL B 237      73.545  27.332 -33.110
ATOM   2290  O   VAL B 237      72.583  26.742 -33.607
ATOM   2291  N   LEU B 238      73.982  28.529 -33.541
ATOM   2292  H   LEU B 238      74.769  28.966 -33.111
ATOM   2293  CA  LEU B 238      73.415  29.267 -34.633
ATOM   2294  CB  LEU B 238      72.621  30.552 -34.264
ATOM   2295  CG  LEU B 238      71.074  30.463 -34.319
ATOM   2296  CD1 LEU B 238      70.456  29.260 -33.596
ATOM   2297  CD2 LEU B 238      70.460  31.797 -33.870
ATOM   2298  C   LEU B 238      74.487  29.562 -35.632
ATOM   2299  O   LEU B 238      74.719  30.711 -36.018
ATOM   2300  N   MET B 239      75.212  28.492 -36.046
ATOM   2301  H   MET B 239      75.006  27.567 -35.736
ATOM   2302  CA  MET B 239      76.259  28.613 -37.027
ATOM   2303  CB  MET B 239      77.099  27.336 -37.185
ATOM   2304  CG  MET B 239      78.320  27.470 -38.096
ATOM   2305  SD  MET B 239      79.279  25.935 -38.276
ATOM   2306  CE  MET B 239      80.035  25.993 -36.627
ATOM   2307  C   MET B 239      75.547  28.933 -38.312
ATOM   2308  O   MET B 239      74.571  28.278 -38.691
ATOM   2309  N   LEU B 240      75.974  30.050 -38.930
ATOM   2310  H   LEU B 240      76.739  30.586 -38.580
ATOM   2311  CA  LEU B 240      75.375  30.539 -40.132
ATOM   2312  CB  LEU B 240      75.724  32.017 -40.396
ATOM   2313  CG  LEU B 240      75.154  33.013 -39.360
ATOM   2314  CD1 LEU B 240      75.709  34.420 -39.604
ATOM   2315  CD2 LEU B 240      73.615  33.006 -39.305
ATOM   2316  C   LEU B 240      75.760  29.716 -41.330
ATOM   2317  O   LEU B 240      76.942  29.460 -41.550
ATOM   2318  N   PRO B 241      74.774  29.245 -42.087
ATOM   2319  CA  PRO B 241      74.944  28.466 -43.292
ATOM   2320  CB  PRO B 241      73.593  27.853 -43.597
ATOM   2321  CG  PRO B 241      72.608  28.829 -42.963
ATOM   2322  CD  PRO B 241      73.362  29.400 -41.762
ATOM   2323  C   PRO B 241      75.417  29.303 -44.439
ATOM   2324  O   PRO B 241      75.354  30.527 -44.353
ATOM   2325  N   MET B 242      75.822  28.635 -45.539
ATOM   2326  H   MET B 242      75.802  27.641 -45.522
ATOM   2327  CA  MET B 242      76.590  29.174 -46.633
ATOM   2328  CB  MET B 242      76.735  28.100 -47.733
ATOM   2329  CG  MET B 242      77.556  28.439 -48.971
ATOM   2330  SD  MET B 242      77.631  27.133 -50.230
ATOM   2331  CE  MET B 242      78.692  26.028 -49.251
ATOM   2332  C   MET B 242      75.963  30.389 -47.254
ATOM   2333  O   MET B 242      76.640  31.411 -47.365
ATOM   2334  N   GLU B 243      74.619  30.380 -47.414
ATOM   2335  H   GLU B 243      74.067  29.581 -47.193
ATOM   2336  CA  GLU B 243      73.911  31.492 -47.993
ATOM   2337  CB  GLU B 243      72.473  31.142 -48.416
ATOM   2338  CG  GLU B 243      72.379  30.211 -49.638
ATOM   2339  CD  GLU B 243      73.060  30.821 -50.863
ATOM   2340  OE1 GLU B 243      73.943  30.133 -51.438
ATOM   2341  OE2 GLU B 243      72.705  31.964 -51.257
ATOM   2342  C   GLU B 243      73.876  32.667 -47.064
ATOM   2343  O   GLU B 243      74.034  33.802 -47.516
ATOM   2344  N   MET B 244      73.709  32.419 -45.740
ATOM   2345  H   MET B 244      73.790  31.495 -45.372
ATOM   2346  CA  MET B 244      73.666  33.466 -44.746
ATOM   2347  CB  MET B 244      73.210  32.994 -43.356
ATOM   2348  CG  MET B 244      71.725  32.632 -43.281
ATOM   2349  SD  MET B 244      70.554  33.990 -43.598
ATOM   2350  CE  MET B 244      70.794  34.843 -42.014
ATOM   2351  C   MET B 244      75.014  34.100 -44.615
ATOM   2352  O   MET B 244      75.097  35.320 -44.705
ATOM   2353  N   LEU B 245      76.099  33.292 -44.717
ATOM   2354  H   LEU B 245      75.999  32.306 -44.799
ATOM   2355  CA  LEU B 245      77.454  33.771 -44.632
ATOM   2356  CB  LEU B 245      78.489  32.643 -44.573
ATOM   2357  CG  LEU B 245      78.474  31.885 -43.239
ATOM   2358  CD1 LEU B 245      79.329  30.629 -43.331
ATOM   2359  CD2 LEU B 245      78.924  32.772 -42.065
ATOM   2360  C   LEU B 245      77.765  34.651 -45.798
ATOM   2361  O   LEU B 245      78.290  35.738 -45.575
ATOM   2362  N   LYS B 246      77.335  34.258 -47.030
ATOM   2363  H   LYS B 246      76.860  33.391 -47.153
ATOM   2364  CA  LYS B 246      77.554  35.025 -48.242
ATOM   2365  CB  LYS B 246      76.925  34.385 -49.489
ATOM   2366  CG  LYS B 246      77.579  33.109 -50.003
ATOM   2367  CD  LYS B 246      76.815  32.553 -51.200
ATOM   2368  CE  LYS B 246      77.348  31.229 -51.734
ATOM   2369  NZ  LYS B 246      76.468  30.743 -52.810
ATOM   2370  HZ1 LYS B 246      75.512  30.583 -52.437
ATOM   2371  HZ2 LYS B 246      76.842  29.852 -53.187
ATOM   2372  HZ3 LYS B 246      76.426  31.447 -53.571
ATOM   2373  C   LYS B 246      76.859  36.348 -48.104
ATOM   2374  O   LYS B 246      77.429  37.378 -48.459
ATOM   2375  N   LEU B 247      75.617  36.331 -47.553
ATOM   2376  H   LEU B 247      75.182  35.470 -47.300
ATOM   2377  CA  LEU B 247      74.825  37.504 -47.308
ATOM   2378  CB  LEU B 247      73.381  37.223 -46.836
ATOM   2379  CG  LEU B 247      72.419  36.607 -47.869
ATOM   2380  CD1 LEU B 247      71.101  36.210 -47.192
ATOM   2381  CD2 LEU B 247      72.184  37.535 -49.071
ATOM   2382  C   LEU B 247      75.464  38.330 -46.237
ATOM   2383  O   LEU B 247      75.209  39.525 -46.203
ATOM   2384  N   PHE B 248      76.241  37.726 -45.305
ATOM   2385  H   PHE B 248      76.453  36.754 -45.336
ATOM   2386  CA  PHE B 248      76.899  38.447 -44.263
ATOM   2387  CB  PHE B 248      77.086  37.666 -42.943
ATOM   2388  CG  PHE B 248      75.868  37.770 -42.074
ATOM   2389  CD1 PHE B 248      75.821  38.785 -41.108
ATOM   2390  CE1 PHE B 248      74.712  38.933 -40.269
ATOM   2391  CZ  PHE B 248      73.627  38.063 -40.394
ATOM   2392  CE2 PHE B 248      73.656  37.053 -41.356
ATOM   2393  CD2 PHE B 248      74.770  36.912 -42.188
ATOM   2394  C   PHE B 248      78.143  39.204 -44.556
ATOM   2395  O   PHE B 248      78.062  40.394 -44.296
ATOM   2396  N   LYS B 249      79.241  38.669 -45.170
ATOM   2397  H   LYS B 249      79.301  37.719 -45.485
ATOM   2398  CA  LYS B 249      80.423  39.526 -45.297
ATOM   2399  CB  LYS B 249      81.675  38.941 -44.629
ATOM   2400  CG  LYS B 249      83.018  39.671 -44.465
ATOM   2401  CD  LYS B 249      84.113  38.712 -43.986
ATOM   2402  CE  LYS B 249      85.537  39.238 -43.865
ATOM   2403  NZ  LYS B 249      86.416  38.125 -43.434
ATOM   2404  HZ1 LYS B 249      86.127  37.793 -42.491
ATOM   2405  HZ2 LYS B 249      87.402  38.455 -43.412
ATOM   2406  HZ3 LYS B 249      86.341  37.334 -44.108
ATOM   2407  C   LYS B 249      80.936  39.988 -46.619
ATOM   2408  O   LYS B 249      81.051  39.234 -47.581
ATOM   2409  N   SER B 250      81.181  41.311 -46.673
ATOM   2410  H   SER B 250      80.963  41.898 -45.900
ATOM   2411  CA  SER B 250      81.813  41.996 -47.768
ATOM   2412  CB  SER B 250      80.920  42.846 -48.698
ATOM   2413  OG  SER B 250      80.232  43.875 -48.012
ATOM   2414  HG  SER B 250      79.635  44.260 -48.660
ATOM   2415  C   SER B 250      82.827  42.915 -47.122
ATOM   2416  O   SER B 250      83.300  43.851 -47.766
ATOM   2417  N   LEU B 251      83.186  42.682 -45.824
ATOM   2418  H   LEU B 251      82.780  41.938 -45.308
ATOM   2419  CA  LEU B 251      84.112  43.505 -45.084
ATOM   2420  CB  LEU B 251      84.477  42.998 -43.666
ATOM   2421  CG  LEU B 251      83.440  43.070 -42.534
ATOM   2422  CD1 LEU B 251      83.952  42.301 -41.306
ATOM   2423  CD2 LEU B 251      83.075  44.513 -42.165
ATOM   2424  C   LEU B 251      85.427  43.546 -45.767
ATOM   2425  O   LEU B 251      85.945  44.632 -45.988
ATOM   2426  N   SER B 252      85.964  42.379 -46.163
ATOM   2427  H   SER B 252      85.529  41.497 -46.007
ATOM   2428  CA  SER B 252      87.238  42.360 -46.812
ATOM   2429  CB  SER B 252      87.962  41.021 -46.661
ATOM   2430  OG  SER B 252      88.230  40.825 -45.282
ATOM   2431  HG  SER B 252      89.171  40.985 -45.173
ATOM   2432  C   SER B 252      87.176  42.742 -48.255
ATOM   2433  O   SER B 252      88.052  43.462 -48.735
ATOM   2434  N   ASP B 253      86.117  42.300 -48.966
ATOM   2435  H   ASP B 253      85.393  41.746 -48.564
ATOM   2436  CA  ASP B 253      86.018  42.576 -50.370
ATOM   2437  CB  ASP B 253      84.941  41.657 -51.011
ATOM   2438  CG  ASP B 253      84.844  41.802 -52.528
ATOM   2439  OD1 ASP B 253      85.861  41.566 -53.230
ATOM   2440  OD2 ASP B 253      83.734  42.156 -53.003
ATOM   2441  C   ASP B 253      85.690  44.003 -50.709
ATOM   2442  O   ASP B 253      86.469  44.677 -51.384
ATOM   2443  N   ALA B 254      84.549  44.489 -50.195
ATOM   2444  H   ALA B 254      83.972  43.955 -49.588
ATOM   2445  CA  ALA B 254      84.081  45.804 -50.494
ATOM   2446  CB  ALA B 254      82.546  45.790 -50.528
ATOM   2447  C   ALA B 254      84.541  46.887 -49.577
ATOM   2448  O   ALA B 254      85.103  47.893 -50.028
ATOM   2449  N   ALA B 255      84.357  46.659 -48.253
ATOM   2450  H   ALA B 255      83.966  45.800 -47.927
ATOM   2451  CA  ALA B 255      84.692  47.646 -47.260
ATOM   2452  CB  ALA B 255      84.178  47.277 -45.862
ATOM   2453  C   ALA B 255      86.161  47.911 -47.200
ATOM   2454  O   ALA B 255      86.556  49.076 -47.209
ATOM   2455  N   GLU B 256      86.995  46.845 -47.210
ATOM   2456  H   GLU B 256      86.652  45.912 -47.189
ATOM   2457  CA  GLU B 256      88.428  46.990 -47.173
ATOM   2458  CB  GLU B 256      89.248  45.718 -46.886
ATOM   2459  CG  GLU B 256      89.247  45.228 -45.430
ATOM   2460  CD  GLU B 256      89.883  46.273 -44.511
ATOM   2461  OE1 GLU B 256      91.038  46.702 -44.780
ATOM   2462  OE2 GLU B 256      89.219  46.650 -43.512
ATOM   2463  C   GLU B 256      88.973  47.611 -48.409
ATOM   2464  O   GLU B 256      89.971  48.320 -48.307
ATOM   2465  N   ALA B 257      88.337  47.386 -49.590
ATOM   2466  H   ALA B 257      87.529  46.806 -49.659
ATOM   2467  CA  ALA B 257      88.806  47.980 -50.822
ATOM   2468  CB  ALA B 257      88.004  47.541 -52.056
ATOM   2469  C   ALA B 257      88.677  49.474 -50.705
ATOM   2470  O   ALA B 257      89.642  50.191 -50.979
ATOM   2471  N   TYR B 258      87.504  49.968 -50.228
ATOM   2472  H   TYR B 258      86.725  49.384 -49.991
ATOM   2473  CA  TYR B 258      87.337  51.388 -50.055
ATOM   2474  CB  TYR B 258      85.905  51.935 -50.043
ATOM   2475  CG  TYR B 258      85.373  52.150 -51.430
ATOM   2476  CD1 TYR B 258      86.097  51.866 -52.601
ATOM   2477  CE1 TYR B 258      85.560  52.118 -53.862
ATOM   2478  CZ  TYR B 258      84.290  52.684 -53.967
ATOM   2479  OH  TYR B 258      83.743  52.941 -55.240
ATOM   2480  HH  TYR B 258      84.383  52.667 -55.903
ATOM   2481  CE2 TYR B 258      83.567  53.001 -52.814
ATOM   2482  CD2 TYR B 258      84.112  52.740 -51.557
ATOM   2483  C   TYR B 258      88.141  51.993 -48.953
ATOM   2484  O   TYR B 258      88.549  53.148 -49.085
ATOM   2485  N   MET B 259      88.405  51.231 -47.861
ATOM   2486  H   MET B 259      88.044  50.306 -47.771
ATOM   2487  CA  MET B 259      89.206  51.704 -46.753
ATOM   2488  CB  MET B 259      89.343  50.720 -45.569
ATOM   2489  CG  MET B 259      88.109  50.407 -44.711
ATOM   2490  SD  MET B 259      87.352  51.779 -43.787
ATOM   2491  CE  MET B 259      85.970  52.049 -44.932
ATOM   2492  C   MET B 259      90.616  51.919 -47.232
ATOM   2493  O   MET B 259      91.172  52.990 -46.999
ATOM   2494  N   LYS B 260      91.128  51.003 -48.094
ATOM   2495  H   LYS B 260      90.615  50.190 -48.355
ATOM   2496  CA  LYS B 260      92.462  51.097 -48.630
ATOM   2497  CB  LYS B 260      92.964  49.792 -49.278
ATOM   2498  CG  LYS B 260      93.207  48.710 -48.218
ATOM   2499  CD  LYS B 260      94.268  49.120 -47.196
ATOM   2500  CE  LYS B 260      94.445  48.165 -46.019
ATOM   2501  NZ  LYS B 260      95.406  48.759 -45.070
ATOM   2502  HZ1 LYS B 260      95.112  49.729 -44.832
ATOM   2503  HZ2 LYS B 260      95.444  48.189 -44.204
ATOM   2504  HZ3 LYS B 260      96.348  48.790 -45.504
ATOM   2505  C   LYS B 260      92.591  52.234 -49.591
ATOM   2506  O   LYS B 260      93.621  52.912 -49.588
ATOM   2507  N   LYS B 261      91.528  52.482 -50.399
ATOM   2508  H   LYS B 261      90.719  51.896 -50.387
ATOM   2509  CA  LYS B 261      91.509  53.563 -51.352
ATOM   2510  CB  LYS B 261      90.235  53.581 -52.222
ATOM   2511  CG  LYS B 261      90.113  52.459 -53.264
ATOM   2512  CD  LYS B 261      90.934  52.670 -54.542
ATOM   2513  CE  LYS B 261      90.324  53.710 -55.491
ATOM   2514  NZ  LYS B 261      91.195  53.908 -56.672
ATOM   2515  HZ1 LYS B 261      90.726  54.549 -57.340
ATOM   2516  HZ2 LYS B 261      92.102  54.330 -56.389
ATOM   2517  HZ3 LYS B 261      91.367  52.997 -57.136
ATOM   2518  C   LYS B 261      91.560  54.869 -50.607
ATOM   2519  O   LYS B 261      92.336  55.746 -50.975
ATOM   2520  N   LYS B 262      90.790  55.007 -49.501
ATOM   2521  H   LYS B 262      90.180  54.287 -49.182
ATOM   2522  CA  LYS B 262      90.796  56.231 -48.746
ATOM   2523  CB  LYS B 262      89.588  56.439 -47.804
ATOM   2524  CG  LYS B 262      89.522  55.655 -46.498
ATOM   2525  CD  LYS B 262      88.249  55.943 -45.701
ATOM   2526  CE  LYS B 262      88.117  55.138 -44.409
ATOM   2527  NZ  LYS B 262      89.193  55.496 -43.462
ATOM   2528  HZ1 LYS B 262      90.122  55.328 -43.893
ATOM   2529  HZ2 LYS B 262      89.105  54.909 -42.611
ATOM   2530  HZ3 LYS B 262      89.115  56.496 -43.194
ATOM   2531  C   LYS B 262      92.089  56.442 -48.015
ATOM   2532  O   LYS B 262      92.526  57.582 -47.892
ATOM   2533  N   GLU B 263      92.744  55.357 -47.538
ATOM   2534  H   GLU B 263      92.386  54.433 -47.644
ATOM   2535  CA  GLU B 263      93.977  55.493 -46.816
ATOM   2536  CB  GLU B 263      94.452  54.183 -46.159
ATOM   2537  CG  GLU B 263      93.608  53.701 -44.972
ATOM   2538  CD  GLU B 263      94.060  52.318 -44.477
ATOM   2539  OE1 GLU B 263      95.005  51.699 -45.036
ATOM   2540  OE2 GLU B 263      93.423  51.846 -43.500
ATOM   2541  C   GLU B 263      95.099  55.947 -47.698
ATOM   2542  O   GLU B 263      95.719  56.961 -47.381
ATOM   2543  N   GLU B 264      95.355  55.258 -48.841
ATOM   2544  H   GLU B 264      94.843  54.455 -49.135
ATOM   2545  CA  GLU B 264      96.458  55.688 -49.655
ATOM   2546  CB  GLU B 264      97.805  55.131 -49.113
ATOM   2547  CG  GLU B 264      99.096  55.772 -49.656
ATOM   2548  CD  GLU B 264     100.343  55.156 -49.002
ATOM   2549  OE1 GLU B 264     100.241  54.215 -48.168
ATOM   2550  OE2 GLU B 264     101.453  55.642 -49.341
ATOM   2551  C   GLU B 264      96.241  55.414 -51.115
ATOM   2552  O   GLU B 264      96.880  54.554 -51.724
ATOM   2553  N   GLU B 265      95.283  56.158 -51.702
ATOM   2554  H   GLU B 265      94.729  56.787 -51.169
ATOM   2555  CA  GLU B 265      94.943  56.070 -53.099
ATOM   2556  CB  GLU B 265      93.650  56.842 -53.434
ATOM   2557  CG  GLU B 265      92.801  56.290 -54.582
ATOM   2558  CD  GLU B 265      93.242  56.798 -55.945
ATOM   2559  OE1 GLU B 265      93.416  55.924 -56.834
ATOM   2560  OE2 GLU B 265      93.387  58.037 -56.135
ATOM   2561  C   GLU B 265      96.032  56.743 -53.884
ATOM   2562  O   GLU B 265      96.478  56.217 -54.904
ATOM   2563  N   LYS B 266      96.486  57.921 -53.392
ATOM   2564  H   LYS B 266      96.133  58.299 -52.540
ATOM   2565  CA  LYS B 266      97.495  58.707 -54.038
ATOM   2566  CB  LYS B 266      97.247  60.224 -53.885
ATOM   2567  CG  LYS B 266      96.005  60.736 -54.632
ATOM   2568  CD  LYS B 266      94.709  60.712 -53.811
ATOM   2569  CE  LYS B 266      93.582  61.562 -54.396
ATOM   2570  NZ  LYS B 266      92.468  60.709 -54.860
ATOM   2571  HZ1 LYS B 266      91.696  61.318 -55.193
ATOM   2572  HZ2 LYS B 266      92.783  60.098 -55.640
ATOM   2573  HZ3 LYS B 266      92.114  60.114 -54.086
ATOM   2574  C   LYS B 266      98.864  58.345 -53.461
ATOM   2575  O   LYS B 266      99.102  58.534 -52.240
ATOM   2576  OXT LYS B 266      99.706  57.862 -54.260
TER
ATOM      1  N   MET C   1      59.442 -32.818  64.715
ATOM      2  H   MET C   1      58.844 -32.065  64.327
ATOM      3  H2  MET C   1      59.985 -32.447  65.517
ATOM      4  H3  MET C   1      58.845 -33.602  65.038
ATOM      5  CA  MET C   1      60.372 -33.300  63.676
ATOM      6  CB  MET C   1      61.271 -34.415  64.256
ATOM      7  CG  MET C   1      62.439 -34.838  63.357
ATOM      8  SD  MET C   1      62.654 -36.637  63.193
ATOM      9  CE  MET C   1      61.942 -36.753  61.527
ATOM     10  C   MET C   1      59.626 -33.831  62.489
ATOM     11  O   MET C   1      59.912 -33.440  61.356
ATOM     12  N   MET C   2      58.618 -34.705  62.738
ATOM     13  H   MET C   2      58.400 -34.987  63.669
ATOM     14  CA  MET C   2      57.827 -35.329  61.705
ATOM     15  CB  MET C   2      56.858 -36.404  62.227
ATOM     16  CG  MET C   2      57.558 -37.678  62.708
ATOM     17  SD  MET C   2      58.529 -38.545  61.433
ATOM     18  CE  MET C   2      57.126 -39.095  60.420
ATOM     19  C   MET C   2      57.031 -34.360  60.893
ATOM     20  O   MET C   2      57.088 -34.432  59.666
ATOM     21  N   PHE C   3      56.468 -33.313  61.545
ATOM     22  H   PHE C   3      56.526 -33.220  62.536
ATOM     23  CA  PHE C   3      55.687 -32.307  60.867
ATOM     24  CB  PHE C   3      54.916 -31.373  61.819
ATOM     25  CG  PHE C   3      53.693 -32.100  62.271
ATOM     26  CD1 PHE C   3      53.665 -32.744  63.514
ATOM     27  CE1 PHE C   3      52.521 -33.427  63.936
ATOM     28  CZ  PHE C   3      51.393 -33.467  63.116
ATOM     29  CE2 PHE C   3      51.406 -32.827  61.876
ATOM     30  CD2 PHE C   3      52.552 -32.146  61.455
ATOM     31  C   PHE C   3      56.551 -31.479  59.963
ATOM     32  O   PHE C   3      56.149 -31.195  58.836
ATOM     33  N   ALA C   4      57.781 -31.137  60.420
ATOM     34  H   ALA C   4      58.088 -31.408  61.329
ATOM     35  CA  ALA C   4      58.718 -30.345  59.660
ATOM     36  CB  ALA C   4      59.977 -29.992  60.469
ATOM     37  C   ALA C   4      59.162 -31.078  58.423
ATOM     38  O   ALA C   4      59.246 -30.476  57.353
ATOM     39  N   THR C   5      59.400 -32.408  58.546
ATOM     40  H   THR C   5      59.311 -32.863  59.429
ATOM     41  CA  THR C   5      59.835 -33.256  57.461
ATOM     42  CB  THR C   5      60.195 -34.642  57.963
ATOM     43  CG2 THR C   5      60.674 -35.546  56.806
ATOM     44  OG1 THR C   5      61.252 -34.539  58.908
ATOM     45  HG1 THR C   5      60.853 -34.211  59.718
ATOM     46  C   THR C   5      58.732 -33.349  56.428
ATOM     47  O   THR C   5      59.005 -33.243  55.231
ATOM     48  N   ASN C   6      57.459 -33.479  56.880
ATOM     49  H   ASN C   6      57.264 -33.538  57.857
ATOM     50  CA  ASN C   6      56.308 -33.591  56.013
ATOM     51  CB  ASN C   6      55.002 -33.856  56.792
ATOM     52  CG  ASN C   6      54.970 -35.287  57.336
ATOM     53  OD1 ASN C   6      55.642 -36.216  56.885
ATOM     54  ND2 ASN C   6      54.149 -35.466  58.403
ATOM     55 HD21 ASN C   6      54.084 -36.364  58.840
ATOM     56 HD22 ASN C   6      53.613 -34.700  58.758
ATOM     57  C   ASN C   6      56.114 -32.334  55.217
ATOM     58  O   ASN C   6      55.870 -32.416  54.011
ATOM     59  N   PHE C   7      56.273 -31.147  55.862
ATOM     60  H   PHE C   7      56.485 -31.104  56.835
ATOM     61  CA  PHE C   7      56.126 -29.874  55.195
ATOM     62  CB  PHE C   7      56.094 -28.645  56.130
ATOM     63  CG  PHE C   7      54.714 -28.499  56.690
ATOM     64  CD1 PHE C   7      54.444 -28.806  58.028
ATOM     65  CE1 PHE C   7      53.157 -28.675  58.554
ATOM     66  CZ  PHE C   7      52.119 -28.229  57.733
ATOM     67  CE2 PHE C   7      52.369 -27.916  56.396
ATOM     68  CD2 PHE C   7      53.661 -28.052  55.879
ATOM     69  C   PHE C   7      57.201 -29.665  54.170
ATOM     70  O   PHE C   7      56.920 -29.123  53.104
ATOM     71  N   PHE C   8      58.441 -30.127  54.460
ATOM     72  H   PHE C   8      58.636 -30.546  55.345
ATOM     73  CA  PHE C   8      59.572 -30.012  53.574
ATOM     74  CB  PHE C   8      60.865 -30.428  54.325
ATOM     75  CG  PHE C   8      62.114 -30.299  53.518
ATOM     76  CD1 PHE C   8      62.628 -29.039  53.189
ATOM     77  CE1 PHE C   8      63.805 -28.922  52.446
ATOM     78  CZ  PHE C   8      64.490 -30.070  52.046
ATOM     79  CE2 PHE C   8      64.003 -31.331  52.395
ATOM     80  CD2 PHE C   8      62.823 -31.445  53.135
ATOM     81  C   PHE C   8      59.345 -30.842  52.325
ATOM     82  O   PHE C   8      59.601 -30.360  51.219
ATOM     83  N   VAL C   9      58.803 -32.079  52.474
ATOM     84  H   VAL C   9      58.589 -32.439  53.380
ATOM     85  CA  VAL C   9      58.531 -32.974  51.364
ATOM     86  CB  VAL C   9      58.163 -34.379  51.834
ATOM     87  CG1 VAL C   9      57.695 -35.283  50.673
ATOM     88  CG2 VAL C   9      59.389 -34.980  52.543
ATOM     89  C   VAL C   9      57.435 -32.384  50.498
ATOM     90  O   VAL C   9      57.560 -32.390  49.271
ATOM     91  N   THR C  10      56.380 -31.800  51.123
ATOM     92  H   THR C  10      56.319 -31.785  52.118
ATOM     93  CA  THR C  10      55.260 -31.199  50.429
ATOM     94  CB  THR C  10      54.171 -30.770  51.395
ATOM     95  CG2 THR C  10      52.974 -30.144  50.647
ATOM     96  OG1 THR C  10      53.696 -31.910  52.099
ATOM     97  HG1 THR C  10      54.371 -32.121  52.748
ATOM     98  C   THR C  10      55.753 -30.013  49.626
ATOM     99  O   THR C  10      55.334 -29.836  48.482
ATOM    100  N   SER C  11      56.698 -29.221  50.192
ATOM    101  H   SER C  11      57.024 -29.385  51.120
ATOM    102  CA  SER C  11      57.264 -28.064  49.548
ATOM    103  CB  SER C  11      58.208 -27.276  50.471
ATOM    104  OG  SER C  11      57.471 -26.723  51.552
ATOM    105  HG  SER C  11      58.123 -26.341  52.144
ATOM    106  C   SER C  11      58.046 -28.461  48.325
ATOM    107  O   SER C  11      57.938 -27.786  47.303
ATOM    108  N   ILE C  12      58.805 -29.588  48.386
ATOM    109  H   ILE C  12      58.878 -30.113  49.232
ATOM    110  CA  ILE C  12      59.596 -30.075  47.271
ATOM    111  CB  ILE C  12      60.501 -31.239  47.665
ATOM    112  CG2 ILE C  12      61.162 -31.902  46.428
ATOM    113  CG1 ILE C  12      61.579 -30.748  48.644
ATOM    114  CD1 ILE C  12      62.350 -31.891  49.295
ATOM    115  C   ILE C  12      58.671 -30.500  46.149
ATOM    116  O   ILE C  12      58.937 -30.179  44.989
ATOM    117  N   ILE C  13      57.544 -31.181  46.481
ATOM    118  H   ILE C  13      57.340 -31.407  47.432
ATOM    119  CA  ILE C  13      56.587 -31.656  45.502
ATOM    120  CB  ILE C  13      55.524 -32.542  46.142
ATOM    121  CG2 ILE C  13      54.381 -32.864  45.149
ATOM    122  CG1 ILE C  13      56.188 -33.842  46.637
ATOM    123  CD1 ILE C  13      55.299 -34.692  47.544
ATOM    124  C   ILE C  13      55.958 -30.464  44.810
ATOM    125  O   ILE C  13      55.854 -30.465  43.582
ATOM    126  N   LEU C  14      55.603 -29.403  45.577
ATOM    127  H   LEU C  14      55.727 -29.411  46.566
ATOM    128  CA  LEU C  14      54.994 -28.210  45.032
ATOM    129  CB  LEU C  14      54.506 -27.224  46.108
ATOM    130  CG  LEU C  14      53.285 -27.722  46.909
ATOM    131  CD1 LEU C  14      52.984 -26.787  48.087
ATOM    132  CD2 LEU C  14      52.057 -27.958  46.010
ATOM    133  C   LEU C  14      55.936 -27.484  44.119
ATOM    134  O   LEU C  14      55.507 -27.009  43.068
ATOM    135  N   LEU C  15      57.243 -27.429  44.479
ATOM    136  H   LEU C  15      57.564 -27.830  45.333
ATOM    137  CA  LEU C  15      58.250 -26.775  43.677
ATOM    138  CB  LEU C  15      59.627 -26.674  44.361
ATOM    139  CG  LEU C  15      59.684 -25.691  45.548
ATOM    140  CD1 LEU C  15      61.021 -25.810  46.291
ATOM    141  CD2 LEU C  15      59.368 -24.247  45.120
ATOM    142  C   LEU C  15      58.428 -27.502  42.377
ATOM    143  O   LEU C  15      58.550 -26.854  41.339
ATOM    144  N   PHE C  16      58.389 -28.861  42.403
ATOM    145  H   PHE C  16      58.276 -29.359  43.259
ATOM    146  CA  PHE C  16      58.534 -29.678  41.221
ATOM    147  CB  PHE C  16      58.654 -31.197  41.552
ATOM    148  CG  PHE C  16      58.834 -32.004  40.298
ATOM    149  CD1 PHE C  16      60.059 -32.003  39.617
ATOM    150  CE1 PHE C  16      60.223 -32.747  38.445
ATOM    151  CZ  PHE C  16      59.162 -33.507  37.945
ATOM    152  CE2 PHE C  16      57.940 -33.526  38.620
ATOM    153  CD2 PHE C  16      57.780 -32.781  39.792
ATOM    154  C   PHE C  16      57.364 -29.442  40.292
ATOM    155  O   PHE C  16      57.574 -29.323  39.084
ATOM    156  N   ILE C  17      56.128 -29.328  40.843
ATOM    157  H   ILE C  17      55.995 -29.424  41.827
ATOM    158  CA  ILE C  17      54.926 -29.103  40.066
ATOM    159  CB  ILE C  17      53.663 -29.211  40.916
ATOM    160  CG2 ILE C  17      52.408 -28.737  40.142
ATOM    161  CG1 ILE C  17      53.490 -30.671  41.380
ATOM    162  CD1 ILE C  17      52.426 -30.859  42.461
ATOM    163  C   ILE C  17      55.022 -27.746  39.400
ATOM    164  O   ILE C  17      54.696 -27.632  38.218
ATOM    165  N   LEU C  18      55.527 -26.713  40.121
ATOM    166  H   LEU C  18      55.802 -26.830  41.072
ATOM    167  CA  LEU C  18      55.661 -25.375  39.589
ATOM    168  CB  LEU C  18      56.096 -24.347  40.649
ATOM    169  CG  LEU C  18      55.029 -24.035  41.719
ATOM    170  CD1 LEU C  18      55.621 -23.171  42.841
ATOM    171  CD2 LEU C  18      53.753 -23.429  41.110
ATOM    172  C   LEU C  18      56.655 -25.320  38.460
ATOM    173  O   LEU C  18      56.391 -24.662  37.452
ATOM    174  N   ILE C  19      57.794 -26.045  38.589
ATOM    175  H   ILE C  19      57.973 -26.577  39.415
ATOM    176  CA  ILE C  19      58.833 -26.091  37.581
ATOM    177  CB  ILE C  19      60.098 -26.772  38.103
ATOM    178  CG2 ILE C  19      61.115 -27.045  36.967
ATOM    179  CG1 ILE C  19      60.726 -25.889  39.203
ATOM    180  CD1 ILE C  19      61.832 -26.571  40.008
ATOM    181  C   ILE C  19      58.297 -26.796  36.350
ATOM    182  O   ILE C  19      58.544 -26.342  35.231
ATOM    183  N   PHE C  20      57.503 -27.879  36.548
ATOM    184  H   PHE C  20      57.303 -28.200  37.470
ATOM    185  CA  PHE C  20      56.921 -28.671  35.489
ATOM    186  CB  PHE C  20      56.177 -29.902  36.075
ATOM    187  CG  PHE C  20      55.657 -30.850  35.039
ATOM    188  CD1 PHE C  20      56.523 -31.786  34.458
ATOM    189  CE1 PHE C  20      56.057 -32.686  33.496
ATOM    190  CZ  PHE C  20      54.716 -32.659  33.108
ATOM    191  CE2 PHE C  20      53.842 -31.735  33.685
ATOM    192  CD2 PHE C  20      54.311 -30.839  34.648
ATOM    193  C   PHE C  20      55.946 -27.817  34.710
ATOM    194  O   PHE C  20      55.960 -27.848  33.481
ATOM    195  N   LEU C  21      55.115 -27.006  35.412
ATOM    196  H   LEU C  21      55.134 -26.986  36.408
ATOM    197  CA  LEU C  21      54.139 -26.144  34.789
ATOM    198  CB  LEU C  21      53.164 -25.494  35.789
ATOM    199  CG  LEU C  21      52.160 -26.472  36.431
ATOM    200  CD1 LEU C  21      51.377 -25.783  37.557
ATOM    201  CD2 LEU C  21      51.239 -27.124  35.383
ATOM    202  C   LEU C  21      54.796 -25.042  34.014
ATOM    203  O   LEU C  21      54.360 -24.733  32.905
ATOM    204  N   ALA C  22      55.891 -24.463  34.562
ATOM    205  H   ALA C  22      56.236 -24.746  35.454
ATOM    206  CA  ALA C  22      56.616 -23.391  33.927
ATOM    207  CB  ALA C  22      57.731 -22.828  34.822
ATOM    208  C   ALA C  22      57.249 -23.863  32.647
ATOM    209  O   ALA C  22      57.186 -23.162  31.635
ATOM    210  N   SER C  23      57.835 -25.083  32.664
ATOM    211  H   SER C  23      57.849 -25.644  33.489
ATOM    212  CA  SER C  23      58.474 -25.675  31.517
ATOM    213  CB  SER C  23      59.367 -26.872  31.897
ATOM    214  OG  SER C  23      58.610 -27.925  32.470
ATOM    215  HG  SER C  23      59.241 -28.622  32.670
ATOM    216  C   SER C  23      57.474 -26.063  30.458
ATOM    217  O   SER C  23      57.763 -25.971  29.265
ATOM    218  N   ALA C  24      56.268 -26.490  30.899
ATOM    219  H   ALA C  24      56.087 -26.580  31.875
ATOM    220  CA  ALA C  24      55.186 -26.899  30.047
ATOM    221  CB  ALA C  24      54.002 -27.479  30.845
ATOM    222  C   ALA C  24      54.640 -25.764  29.228
ATOM    223  O   ALA C  24      54.251 -25.984  28.082
ATOM    224  N   ILE C  25      54.579 -24.539  29.803
ATOM    225  H   ILE C  25      54.870 -24.390  30.746
ATOM    226  CA  ILE C  25      54.052 -23.393  29.103
ATOM    227  CB  ILE C  25      53.695 -22.253  30.059
ATOM    228  CG2 ILE C  25      53.210 -21.005  29.279
ATOM    229  CG1 ILE C  25      52.600 -22.719  31.034
ATOM    230  CD1 ILE C  25      52.330 -21.770  32.201
ATOM    231  C   ILE C  25      55.025 -22.877  28.063
ATOM    232  O   ILE C  25      56.176 -22.557  28.374
ATOM    233  N   LYS C  26      54.558 -22.810  26.792
ATOM    234  H   LYS C  26      53.644 -23.122  26.543
ATOM    235  CA  LYS C  26      55.328 -22.253  25.711
ATOM    236  CB  LYS C  26      55.868 -23.158  24.580
ATOM    237  CG  LYS C  26      57.040 -24.048  24.991
ATOM    238  CD  LYS C  26      57.789 -24.631  23.787
ATOM    239  CE  LYS C  26      59.066 -25.380  24.180
ATOM    240  NZ  LYS C  26      59.861 -25.756  22.989
ATOM    241  HZ1 LYS C  26      59.302 -26.305  22.307
ATOM    242  HZ2 LYS C  26      60.674 -26.324  23.295
ATOM    243  HZ3 LYS C  26      60.214 -24.894  22.529
ATOM    244  C   LYS C  26      54.545 -21.150  25.087
ATOM    245  O   LYS C  26      53.335 -21.267  24.874
ATOM    246  N   ILE C  27      55.254 -20.024  24.841
ATOM    247  H   ILE C  27      56.228 -19.974  25.047
ATOM    248  CA  ILE C  27      54.702 -18.835  24.248
ATOM    249  CB  ILE C  27      55.148 -17.570  24.970
ATOM    250  CG2 ILE C  27      54.515 -16.344  24.267
ATOM    251  CG1 ILE C  27      54.746 -17.616  26.457
ATOM    252  CD1 ILE C  27      55.346 -16.510  27.321
ATOM    253  C   ILE C  27      55.311 -18.793  22.869
ATOM    254  O   ILE C  27      56.538 -18.810  22.732
ATOM    255  N   VAL C  28      54.461 -18.760  21.818
ATOM    256  H   VAL C  28      53.469 -18.800  21.939
ATOM    257  CA  VAL C  28      54.928 -18.693  20.455
ATOM    258  CB  VAL C  28      54.627 -19.966  19.673
ATOM    259  CG1 VAL C  28      55.017 -19.856  18.202
ATOM    260  CG2 VAL C  28      55.509 -21.076  20.275
ATOM    261  C   VAL C  28      54.371 -17.436  19.830
ATOM    262  O   VAL C  28      53.206 -17.087  20.020
ATOM    263  N   LYS C  29      55.242 -16.714  19.085
ATOM    264  H   LYS C  29      56.177 -17.039  18.951
ATOM    265  CA  LYS C  29      54.937 -15.477  18.400
ATOM    266  CB  LYS C  29      56.199 -14.755  17.894
ATOM    267  CG  LYS C  29      57.121 -14.248  19.005
ATOM    268  CD  LYS C  29      58.381 -13.565  18.474
ATOM    269  CE  LYS C  29      59.306 -13.032  19.567
ATOM    270  NZ  LYS C  29      60.492 -12.406  18.952
ATOM    271  HZ1 LYS C  29      60.753 -12.924  18.092
ATOM    272  HZ2 LYS C  29      61.286 -12.429  19.618
ATOM    273  HZ3 LYS C  29      60.280 -11.421  18.708
ATOM    274  C   LYS C  29      54.047 -15.733  17.213
ATOM    275  O   LYS C  29      53.972 -16.855  16.716
ATOM    276  N   GLU C  30      53.368 -14.669  16.715
ATOM    277  H   GLU C  30      53.465 -13.765  17.124
ATOM    278  CA  GLU C  30      52.445 -14.739  15.601
ATOM    279  CB  GLU C  30      51.838 -13.367  15.258
ATOM    280  CG  GLU C  30      50.845 -12.837  16.302
ATOM    281  CD  GLU C  30      50.379 -11.414  15.974
ATOM    282  OE1 GLU C  30      50.854 -10.781  14.992
ATOM    283  OE2 GLU C  30      49.510 -10.928  16.743
ATOM    284  C   GLU C  30      53.052 -15.266  14.332
ATOM    285  O   GLU C  30      52.422 -16.057  13.626
ATOM    286  N   TYR C  31      54.301 -14.859  14.040
ATOM    287  H   TYR C  31      54.795 -14.241  14.647
ATOM    288  CA  TYR C  31      55.018 -15.256  12.855
ATOM    289  CB  TYR C  31      56.095 -14.228  12.471
ATOM    290  CG  TYR C  31      55.398 -12.978  12.037
ATOM    291  CD1 TYR C  31      55.337 -11.879  12.903
ATOM    292  CE1 TYR C  31      54.686 -10.705  12.515
ATOM    293  CZ  TYR C  31      54.084 -10.625  11.257
ATOM    294  OH  TYR C  31      53.424  -9.444  10.860
ATOM    295  HH  TYR C  31      53.460  -8.822  11.594
ATOM    296  CE2 TYR C  31      54.136 -11.717  10.388
ATOM    297  CD2 TYR C  31      54.787 -12.889  10.779
ATOM    298  C   TYR C  31      55.676 -16.601  12.982
ATOM    299  O   TYR C  31      56.182 -17.128  11.995
ATOM    300  N   GLU C  32      55.730 -17.160  14.207
ATOM    301  H   GLU C  32      55.289 -16.742  14.998
ATOM    302  CA  GLU C  32      56.344 -18.428  14.482
ATOM    303  CB  GLU C  32      57.197 -18.325  15.758
ATOM    304  CG  GLU C  32      58.383 -17.350  15.662
ATOM    305  CD  GLU C  32      59.138 -17.222  16.993
ATOM    306  OE1 GLU C  32      58.715 -17.787  18.039
ATOM    307  OE2 GLU C  32      60.178 -16.512  16.974
ATOM    308  C   GLU C  32      55.307 -19.509  14.672
ATOM    309  O   GLU C  32      54.176 -19.236  15.079
ATOM    310  N   ARG C  33      55.656 -20.769  14.311
ATOM    311  H   ARG C  33      56.549 -20.963  13.913
ATOM    312  CA  ARG C  33      54.783 -21.907  14.498
ATOM    313  CB  ARG C  33      54.144 -22.509  13.233
ATOM    314  CG  ARG C  33      53.110 -21.627  12.535
ATOM    315  CD  ARG C  33      52.507 -22.316  11.314
ATOM    316  NE  ARG C  33      51.586 -21.364  10.630
ATOM    317  HE  ARG C  33      51.367 -20.497  11.078
ATOM    318  CZ  ARG C  33      51.045 -21.641   9.402
ATOM    319  NH1 ARG C  33      51.300 -22.812   8.742
ATOM    320 HH11 ARG C  33      51.866 -23.519   9.164
ATOM    321 HH12 ARG C  33      50.903 -22.978   7.840
ATOM    322  NH2 ARG C  33      50.244 -20.706   8.814
ATOM    323 HH21 ARG C  33      50.056 -19.842   9.279
ATOM    324 HH22 ARG C  33      49.842 -20.880   7.917
ATOM    325  C   ARG C  33      55.588 -22.996  15.138
ATOM    326  O   ARG C  33      56.749 -23.207  14.780
ATOM    327  N   ALA C  34      54.989 -23.701  16.127
ATOM    328  H   ALA C  34      54.035 -23.553  16.385
ATOM    329  CA  ALA C  34      55.695 -24.762  16.794
ATOM    330  CB  ALA C  34      55.580 -24.729  18.320
ATOM    331  C   ALA C  34      55.242 -26.105  16.322
ATOM    332  O   ALA C  34      54.062 -26.444  16.425
ATOM    333  N   VAL C  35      56.198 -26.891  15.774
ATOM    334  H   VAL C  35      57.140 -26.583  15.699
ATOM    335  CA  VAL C  35      55.944 -28.222  15.284
ATOM    336  CB  VAL C  35      56.858 -28.652  14.151
ATOM    337  CG1 VAL C  35      56.523 -30.090  13.700
ATOM    338  CG2 VAL C  35      56.765 -27.624  13.016
ATOM    339  C   VAL C  35      56.173 -29.112  16.476
ATOM    340  O   VAL C  35      57.262 -29.145  17.053
ATOM    341  N   ILE C  36      55.110 -29.833  16.868
ATOM    342  H   ILE C  36      54.242 -29.779  16.381
ATOM    343  CA  ILE C  36      55.117 -30.726  17.988
ATOM    344  CB  ILE C  36      53.881 -30.519  18.842
ATOM    345  CG2 ILE C  36      53.586 -31.674  19.806
ATOM    346  CG1 ILE C  36      53.987 -29.114  19.463
ATOM    347  CD1 ILE C  36      52.748 -28.649  20.194
ATOM    348  C   ILE C  36      55.398 -32.159  17.646
ATOM    349  O   ILE C  36      54.799 -32.735  16.736
ATOM    350  N   PHE C  37      56.354 -32.735  18.410
ATOM    351  H   PHE C  37      56.832 -32.216  19.112
ATOM    352  CA  PHE C  37      56.772 -34.102  18.287
ATOM    353  CB  PHE C  37      58.274 -34.294  17.965
ATOM    354  CG  PHE C  37      58.647 -33.757  16.627
ATOM    355  CD1 PHE C  37      59.028 -32.420  16.470
ATOM    356  CE1 PHE C  37      59.385 -31.935  15.212
ATOM    357  CZ  PHE C  37      59.377 -32.787  14.106
ATOM    358  CE2 PHE C  37      59.016 -34.124  14.258
ATOM    359  CD2 PHE C  37      58.656 -34.609  15.516
ATOM    360  C   PHE C  37      56.577 -34.782  19.613
ATOM    361  O   PHE C  37      57.202 -34.397  20.603
ATOM    362  N   ARG C  38      55.658 -35.775  19.670
ATOM    363  H   ARG C  38      55.141 -36.069  18.870
ATOM    364  CA  ARG C  38      55.453 -36.533  20.878
ATOM    365  CB  ARG C  38      53.995 -36.752  21.327
ATOM    366  CG  ARG C  38      53.291 -35.459  21.720
ATOM    367  CD  ARG C  38      51.813 -35.606  22.076
ATOM    368  NE  ARG C  38      51.354 -34.230  22.420
ATOM    369  HE  ARG C  38      52.016 -33.481  22.366
ATOM    370  CZ  ARG C  38      50.084 -33.954  22.846
ATOM    371  NH1 ARG C  38      49.114 -34.914  22.907
ATOM    372 HH11 ARG C  38      49.319 -35.855  22.639
ATOM    373 HH12 ARG C  38      48.194 -34.683  23.223
ATOM    374  NH2 ARG C  38      49.803 -32.672  23.219
ATOM    375 HH21 ARG C  38      50.529 -31.980  23.208
ATOM    376 HH22 ARG C  38      48.891 -32.433  23.550
ATOM    377  C   ARG C  38      56.085 -37.852  20.603
ATOM    378  O   ARG C  38      55.620 -38.597  19.735
ATOM    379  N   LEU C  39      57.181 -38.150  21.347
ATOM    380  H   LEU C  39      57.508 -37.513  22.045
ATOM    381  CA  LEU C  39      57.956 -39.367  21.223
ATOM    382  CB  LEU C  39      57.294 -40.604  21.887
ATOM    383  CG  LEU C  39      57.018 -40.456  23.395
ATOM    384  CD1 LEU C  39      56.275 -41.681  23.945
ATOM    385  CD2 LEU C  39      58.311 -40.162  24.177
ATOM    386  C   LEU C  39      58.402 -39.665  19.805
ATOM    387  O   LEU C  39      58.432 -40.816  19.362
ATOM    388  N   GLY C  40      58.751 -38.596  19.055
ATOM    389  H   GLY C  40      58.714 -37.672  19.429
ATOM    390  CA  GLY C  40      59.218 -38.688  17.697
ATOM    391  C   GLY C  40      58.141 -38.679  16.647
ATOM    392  O   GLY C  40      58.473 -38.611  15.462
ATOM    393  N   ARG C  41      56.846 -38.755  17.039
ATOM    394  H   ARG C  41      56.581 -38.806  17.999
ATOM    395  CA  ARG C  41      55.746 -38.737  16.106
ATOM    396  CB  ARG C  41      54.580 -39.663  16.502
ATOM    397  CG  ARG C  41      54.959 -41.145  16.461
ATOM    398  CD  ARG C  41      53.812 -42.096  16.796
ATOM    399  NE  ARG C  41      54.380 -43.479  16.790
ATOM    400  HE  ARG C  41      55.360 -43.592  16.627
ATOM    401  CZ  ARG C  41      53.604 -44.588  16.997
ATOM    402  NH1 ARG C  41      52.259 -44.500  17.219
ATOM    403 HH11 ARG C  41      51.715 -45.327  17.361
ATOM    404 HH12 ARG C  41      51.807 -43.609  17.234
ATOM    405  NH2 ARG C  41      54.193 -45.819  16.971
ATOM    406 HH21 ARG C  41      55.175 -45.905  16.803
ATOM    407 HH22 ARG C  41      53.647 -46.644  17.110
ATOM    408  C   ARG C  41      55.229 -37.334  15.999
ATOM    409  O   ARG C  41      55.064 -36.648  17.010
ATOM    410  N   VAL C  42      54.968 -36.876  14.752
ATOM    411  H   VAL C  42      55.094 -37.454  13.950
ATOM    412  CA  VAL C  42      54.480 -35.541  14.497
ATOM    413  CB  VAL C  42      54.608 -35.120  13.041
ATOM    414  CG1 VAL C  42      54.015 -33.715  12.810
ATOM    415  CG2 VAL C  42      56.070 -35.242  12.601
ATOM    416  C   VAL C  42      53.024 -35.484  14.892
ATOM    417  O   VAL C  42      52.210 -36.300  14.453
ATOM    418  N   VAL C  43      52.692 -34.502  15.755
ATOM    419  H   VAL C  43      53.376 -33.867  16.105
ATOM    420  CA  VAL C  43      51.344 -34.283  16.217
ATOM    421  CB  VAL C  43      51.336 -33.925  17.691
ATOM    422  CG1 VAL C  43      49.947 -33.505  18.218
ATOM    423  CG2 VAL C  43      51.866 -35.163  18.426
ATOM    424  C   VAL C  43      50.751 -33.184  15.365
ATOM    425  O   VAL C  43      49.543 -33.181  15.118
ATOM    426  N   GLY C  44      51.602 -32.271  14.844
ATOM    427  H   GLY C  44      52.579 -32.290  15.047
ATOM    428  CA  GLY C  44      51.157 -31.185  14.015
ATOM    429  C   GLY C  44      51.762 -29.902  14.486
ATOM    430  O   GLY C  44      52.528 -29.867  15.453
ATOM    431  N   ALA C  45      51.438 -28.811  13.759
ATOM    432  H   ALA C  45      50.825 -28.858  12.974
ATOM    433  CA  ALA C  45      51.932 -27.507  14.088
ATOM    434  CB  ALA C  45      52.413 -26.690  12.877
ATOM    435  C   ALA C  45      50.869 -26.713  14.774
ATOM    436  O   ALA C  45      49.715 -26.675  14.334
ATOM    437  N   ARG C  46      51.257 -26.087  15.907
ATOM    438  H   ARG C  46      52.189 -26.154  16.249
ATOM    439  CA  ARG C  46      50.371 -25.252  16.661
ATOM    440  CB  ARG C  46      50.382 -25.406  18.192
ATOM    441  CG  ARG C  46      49.812 -26.732  18.688
ATOM    442  CD  ARG C  46      49.685 -26.773  20.208
ATOM    443  NE  ARG C  46      49.473 -28.192  20.622
ATOM    444  HE  ARG C  46      49.380 -28.892  19.913
ATOM    445  CZ  ARG C  46      49.434 -28.560  21.940
ATOM    446  NH1 ARG C  46      49.508 -27.637  22.944
ATOM    447 HH11 ARG C  46      49.564 -26.663  22.731
ATOM    448 HH12 ARG C  46      49.510 -27.932  23.901
ATOM    449  NH2 ARG C  46      49.332 -29.883  22.259
ATOM    450 HH21 ARG C  46      49.267 -30.571  21.537
ATOM    451 HH22 ARG C  46      49.299 -30.167  23.217
ATOM    452  C   ARG C  46      50.653 -23.823  16.332
ATOM    453  O   ARG C  46      51.792 -23.427  16.054
ATOM    454  N   GLY C  47      49.565 -23.030  16.382
ATOM    455  H   GLY C  47      48.674 -23.397  16.636
ATOM    456  CA  GLY C  47      49.579 -21.632  16.085
ATOM    457  C   GLY C  47      50.106 -20.790  17.221
ATOM    458  O   GLY C  47      50.558 -21.314  18.243
ATOM    459  N   PRO C  48      50.062 -19.473  17.043
ATOM    460  CA  PRO C  48      50.528 -18.497  18.003
ATOM    461  CB  PRO C  48      50.474 -17.152  17.289
ATOM    462  CG  PRO C  48      49.442 -17.334  16.168
ATOM    463  CD  PRO C  48      49.528 -18.828  15.840
ATOM    464  C   PRO C  48      49.778 -18.454  19.301
ATOM    465  O   PRO C  48      48.627 -18.895  19.361
ATOM    466  N   GLY C  49      50.439 -17.917  20.345
ATOM    467  H   GLY C  49      51.373 -17.581  20.263
ATOM    468  CA  GLY C  49      49.854 -17.797  21.645
ATOM    469  C   GLY C  49      50.443 -18.778  22.607
ATOM    470  O   GLY C  49      51.493 -19.376  22.362
ATOM    471  N   LEU C  50      49.765 -18.879  23.771
ATOM    472  H   LEU C  50      48.934 -18.351  23.926
ATOM    473  CA  LEU C  50      50.133 -19.750  24.851
ATOM    474  CB  LEU C  50      49.495 -19.364  26.207
ATOM    475  CG  LEU C  50      49.857 -18.006  26.828
ATOM    476  CD1 LEU C  50      48.991 -17.738  28.066
ATOM    477  CD2 LEU C  50      51.340 -17.921  27.180
ATOM    478  C   LEU C  50      49.607 -21.131  24.623
ATOM    479  O   LEU C  50      48.428 -21.307  24.300
ATOM    480  N   PHE C  51      50.491 -22.140  24.767
ATOM    481  H   PHE C  51      51.463 -21.978  24.936
ATOM    482  CA  PHE C  51      50.076 -23.511  24.655
ATOM    483  CB  PHE C  51      50.010 -24.128  23.230
ATOM    484  CG  PHE C  51      51.323 -24.170  22.532
ATOM    485  CD1 PHE C  51      52.159 -25.290  22.632
ATOM    486  CE1 PHE C  51      53.383 -25.320  21.968
ATOM    487  CZ  PHE C  51      53.763 -24.235  21.188
ATOM    488  CE2 PHE C  51      52.922 -23.128  21.065
ATOM    489  CD2 PHE C  51      51.702 -23.095  21.730
ATOM    490  C   PHE C  51      50.887 -24.365  25.581
ATOM    491  O   PHE C  51      52.044 -24.066  25.887
ATOM    492  N   PHE C  52      50.240 -25.440  26.073
ATOM    493  H   PHE C  52      49.296 -25.636  25.819
ATOM    494  CA  PHE C  52      50.842 -26.396  26.957
ATOM    495  CB  PHE C  52      49.897 -26.971  28.039
ATOM    496  CG  PHE C  52      49.578 -25.986  29.112
ATOM    497  CD1 PHE C  52      48.553 -25.043  28.975
ATOM    498  CE1 PHE C  52      48.274 -24.147  30.013
ATOM    499  CZ  PHE C  52      49.007 -24.204  31.202
ATOM    500  CE2 PHE C  52      50.015 -25.158  31.357
ATOM    501  CD2 PHE C  52      50.291 -26.048  30.315
ATOM    502  C   PHE C  52      51.392 -27.585  26.243
ATOM    503  O   PHE C  52      50.731 -28.181  25.388
ATOM    504  N   ILE C  53      52.648 -27.928  26.590
ATOM    505  H   ILE C  53      53.176 -27.379  27.234
ATOM    506  CA  ILE C  53      53.328 -29.082  26.069
ATOM    507  CB  ILE C  53      54.617 -28.849  25.281
ATOM    508  CG2 ILE C  53      54.243 -28.126  23.979
ATOM    509  CG1 ILE C  53      55.744 -28.158  26.077
ATOM    510  CD1 ILE C  53      57.084 -28.181  25.352
ATOM    511  C   ILE C  53      53.698 -29.923  27.271
ATOM    512  O   ILE C  53      53.740 -29.425  28.398
ATOM    513  N   ILE C  54      53.937 -31.240  27.074
ATOM    514  H   ILE C  54      53.871 -31.668  26.176
ATOM    515  CA  ILE C  54      54.352 -32.086  28.172
ATOM    516  CB  ILE C  54      53.865 -33.517  28.067
ATOM    517  CG2 ILE C  54      54.416 -34.295  29.284
ATOM    518  CG1 ILE C  54      52.326 -33.564  28.009
ATOM    519  CD1 ILE C  54      51.764 -34.939  27.648
ATOM    520  C   ILE C  54      55.849 -32.033  27.934
ATOM    521  O   ILE C  54      56.301 -32.610  26.946
ATOM    522  N   PRO C  55      56.656 -31.418  28.793
ATOM    523  CA  PRO C  55      58.085 -31.274  28.589
ATOM    524  CB  PRO C  55      58.584 -30.401  29.740
ATOM    525  CG  PRO C  55      57.515 -30.550  30.833
ATOM    526  CD  PRO C  55      56.223 -30.841  30.062
ATOM    527  C   PRO C  55      58.886 -32.532  28.429
ATOM    528  O   PRO C  55      59.943 -32.464  27.799
ATOM    529  N   ILE C  56      58.423 -33.658  29.009
ATOM    530  H   ILE C  56      57.558 -33.677  29.502
ATOM    531  CA  ILE C  56      59.174 -34.882  28.999
ATOM    532  CB  ILE C  56      58.734 -35.761  30.171
ATOM    533  CG2 ILE C  56      59.372 -37.170  30.088
ATOM    534  CG1 ILE C  56      59.083 -35.052  31.500
ATOM    535  CD1 ILE C  56      58.468 -35.688  32.747
ATOM    536  C   ILE C  56      58.960 -35.599  27.678
ATOM    537  O   ILE C  56      59.926 -35.959  27.003
ATOM    538  N   PHE C  57      57.678 -35.782  27.284
ATOM    539  H   PHE C  57      56.917 -35.441  27.829
ATOM    540  CA  PHE C  57      57.306 -36.506  26.091
ATOM    541  CB  PHE C  57      55.896 -37.132  26.236
ATOM    542  CG  PHE C  57      55.895 -38.147  27.339
ATOM    543  CD1 PHE C  57      55.328 -37.822  28.577
ATOM    544  CE1 PHE C  57      55.317 -38.745  29.626
ATOM    545  CZ  PHE C  57      55.877 -40.010  29.440
ATOM    546  CE2 PHE C  57      56.447 -40.349  28.211
ATOM    547  CD2 PHE C  57      56.453 -39.419  27.169
ATOM    548  C   PHE C  57      57.278 -35.716  24.813
ATOM    549  O   PHE C  57      57.702 -36.196  23.757
ATOM    550  N   GLU C  58      56.735 -34.490  24.909
ATOM    551  H   GLU C  58      56.435 -34.140  25.790
ATOM    552  CA  GLU C  58      56.528 -33.582  23.820
ATOM    553  CB  GLU C  58      55.118 -33.006  24.032
ATOM    554  CG  GLU C  58      54.507 -31.998  23.074
ATOM    555  CD  GLU C  58      53.061 -31.682  23.521
ATOM    556  OE1 GLU C  58      52.588 -32.187  24.577
ATOM    557  OE2 GLU C  58      52.371 -30.946  22.771
ATOM    558  C   GLU C  58      57.594 -32.535  23.685
ATOM    559  O   GLU C  58      57.992 -31.892  24.658
ATOM    560  N   LYS C  59      58.102 -32.377  22.439
ATOM    561  H   LYS C  59      57.787 -32.930  21.673
ATOM    562  CA  LYS C  59      59.123 -31.412  22.130
ATOM    563  CB  LYS C  59      60.466 -32.042  21.691
ATOM    564  CG  LYS C  59      61.073 -32.989  22.740
ATOM    565  CD  LYS C  59      61.568 -32.291  24.009
ATOM    566  CE  LYS C  59      62.183 -33.238  25.039
ATOM    567  NZ  LYS C  59      62.449 -32.507  26.295
ATOM    568  HZ1 LYS C  59      61.553 -32.220  26.733
ATOM    569  HZ2 LYS C  59      62.966 -33.123  26.951
ATOM    570  HZ3 LYS C  59      63.020 -31.664  26.096
ATOM    571  C   LYS C  59      58.611 -30.556  21.011
ATOM    572  O   LYS C  59      58.112 -31.063  20.004
ATOM    573  N   ALA C  60      58.693 -29.219  21.197
ATOM    574  H   ALA C  60      59.094 -28.828  22.021
ATOM    575  CA  ALA C  60      58.241 -28.283  20.209
ATOM    576  CB  ALA C  60      57.292 -27.212  20.778
ATOM    577  C   ALA C  60      59.402 -27.589  19.567
ATOM    578  O   ALA C  60      60.221 -26.974  20.256
ATOM    579  N   VAL C  61      59.492 -27.715  18.220
ATOM    580  H   VAL C  61      58.820 -28.244  17.712
ATOM    581  CA  VAL C  61      60.517 -27.101  17.405
ATOM    582  CB  VAL C  61      61.000 -28.006  16.278
ATOM    583  CG1 VAL C  61      62.062 -27.291  15.417
ATOM    584  CG2 VAL C  61      61.519 -29.328  16.875
ATOM    585  C   VAL C  61      59.857 -25.876  16.817
ATOM    586  O   VAL C  61      58.856 -25.991  16.109
ATOM    587  N   ILE C  62      60.406 -24.673  17.099
ATOM    588  H   ILE C  62      61.226 -24.584  17.658
ATOM    589  CA  ILE C  62      59.839 -23.440  16.603
ATOM    590  CB  ILE C  62      59.952 -22.318  17.624
ATOM    591  CG2 ILE C  62      59.397 -21.007  17.037
ATOM    592  CG1 ILE C  62      59.177 -22.712  18.905
ATOM    593  CD1 ILE C  62      59.401 -21.794  20.108
ATOM    594  C   ILE C  62      60.451 -23.081  15.266
ATOM    595  O   ILE C  62      61.676 -23.055  15.117
ATOM    596  N   VAL C  63      59.579 -22.816  14.260
ATOM    597  H   VAL C  63      58.594 -22.853  14.403
ATOM    598  CA  VAL C  63      59.974 -22.457  12.916
ATOM    599  CB  VAL C  63      59.449 -23.434  11.865
ATOM    600  CG1 VAL C  63      59.875 -23.024  10.441
ATOM    601  CG2 VAL C  63      59.903 -24.855  12.218
ATOM    602  C   VAL C  63      59.394 -21.089  12.631
ATOM    603  O   VAL C  63      58.242 -20.811  12.971
ATOM    604  N   ASP C  64      60.212 -20.198  12.019
ATOM    605  H   ASP C  64      61.144 -20.439  11.758
ATOM    606  CA  ASP C  64      59.796 -18.862  11.665
ATOM    607  CB  ASP C  64      60.949 -17.843  11.818
ATOM    608  CG  ASP C  64      60.525 -16.425  11.465
ATOM    609  OD1 ASP C  64      59.599 -15.879  12.124
ATOM    610  OD2 ASP C  64      61.148 -15.852  10.538
ATOM    611  C   ASP C  64      59.246 -18.891  10.254
ATOM    612  O   ASP C  64      59.871 -19.424   9.334
ATOM    613  N   LEU C  65      58.031 -18.324  10.086
ATOM    614  H   LEU C  65      57.555 -17.912  10.858
ATOM    615  CA  LEU C  65      57.317 -18.257   8.832
ATOM    616  CB  LEU C  65      55.801 -18.063   9.001
ATOM    617  CG  LEU C  65      55.035 -19.189   9.723
ATOM    618  CD1 LEU C  65      53.574 -18.760   9.904
ATOM    619  CD2 LEU C  65      55.185 -20.569   9.060
ATOM    620  C   LEU C  65      57.758 -17.131   7.939
ATOM    621  O   LEU C  65      57.518 -17.180   6.733
ATOM    622  N   ARG C  66      58.392 -16.082   8.515
ATOM    623  H   ARG C  66      58.592 -16.084   9.492
ATOM    624  CA  ARG C  66      58.845 -14.910   7.800
ATOM    625  CB  ARG C  66      59.415 -13.827   8.728
ATOM    626  CG  ARG C  66      58.325 -13.123   9.527
ATOM    627  CD  ARG C  66      58.817 -12.175  10.620
ATOM    628  NE  ARG C  66      59.407 -13.042  11.686
ATOM    629  HE  ARG C  66      59.405 -14.035  11.548
ATOM    630  CZ  ARG C  66      59.950 -12.543  12.838
ATOM    631  NH1 ARG C  66      59.974 -11.204  13.110
ATOM    632 HH11 ARG C  66      60.358 -10.871  13.971
ATOM    633 HH12 ARG C  66      59.591 -10.548  12.460
ATOM    634  NH2 ARG C  66      60.452 -13.431  13.743
ATOM    635 HH21 ARG C  66      60.419 -14.414  13.548
ATOM    636 HH22 ARG C  66      60.847 -13.111  14.604
ATOM    637  C   ARG C  66      59.833 -15.170   6.706
ATOM    638  O   ARG C  66      60.544 -16.177   6.703
ATOM    639  N   THR C  67      59.829 -14.244   5.713
ATOM    640  H   THR C  67      59.224 -13.452   5.755
ATOM    641  CA  THR C  67      60.681 -14.292   4.553
ATOM    642  CB  THR C  67      60.399 -13.170   3.573
ATOM    643  CG2 THR C  67      61.251 -13.350   2.298
ATOM    644  OG1 THR C  67      59.034 -13.200   3.188
ATOM    645  HG1 THR C  67      58.544 -12.837   3.932
ATOM    646  C   THR C  67      62.107 -14.183   5.026
ATOM    647  O   THR C  67      62.483 -13.267   5.762
ATOM    648  N   GLN C  68      62.900 -15.186   4.605
ATOM    649  H   GLN C  68      62.548 -15.905   4.022
ATOM    650  CA  GLN C  68      64.288 -15.323   4.912
ATOM    651  CB  GLN C  68      64.668 -16.765   5.324
ATOM    652  CG  GLN C  68      63.863 -17.355   6.499
ATOM    653  CD  GLN C  68      64.133 -16.619   7.810
ATOM    654  OE1 GLN C  68      65.269 -16.373   8.217
ATOM    655  NE2 GLN C  68      63.026 -16.224   8.489
ATOM    656 HE21 GLN C  68      62.116 -16.422   8.125
ATOM    657 HE22 GLN C  68      63.110 -15.728   9.353
ATOM    658  C   GLN C  68      65.027 -15.022   3.640
ATOM    659  O   GLN C  68      64.663 -15.504   2.562
ATOM    660  N   VAL C  69      66.063 -14.164   3.762
ATOM    661  H   VAL C  69      66.315 -13.787   4.649
ATOM    662  CA  VAL C  69      66.912 -13.764   2.669
ATOM    663  CB  VAL C  69      67.359 -12.314   2.772
ATOM    664  CG1 VAL C  69      68.291 -11.943   1.606
ATOM    665  CG2 VAL C  69      66.112 -11.409   2.830
ATOM    666  C   VAL C  69      68.100 -14.687   2.727
ATOM    667  O   VAL C  69      68.767 -14.799   3.759
ATOM    668  N   LEU C  70      68.370 -15.377   1.604
ATOM    669  H   LEU C  70      67.807 -15.294   0.790
ATOM    670  CA  LEU C  70      69.452 -16.307   1.500
ATOM    671  CB  LEU C  70      68.923 -17.690   1.082
ATOM    672  CG  LEU C  70      69.951 -18.808   0.895
ATOM    673  CD1 LEU C  70      70.647 -19.154   2.220
ATOM    674  CD2 LEU C  70      69.291 -20.004   0.200
ATOM    675  C   LEU C  70      70.399 -15.820   0.446
ATOM    676  O   LEU C  70      70.009 -15.627  -0.706
ATOM    677  N   ASP C  71      71.675 -15.605   0.835
ATOM    678  H   ASP C  71      71.983 -15.769   1.769
ATOM    679  CA  ASP C  71      72.674 -15.168  -0.099
ATOM    680  CB  ASP C  71      73.789 -14.311   0.548
ATOM    681  CG  ASP C  71      74.818 -13.843  -0.482
ATOM    682  OD1 ASP C  71      74.453 -13.034  -1.378
ATOM    683  OD2 ASP C  71      75.989 -14.293  -0.386
ATOM    684  C   ASP C  71      73.258 -16.438  -0.665
ATOM    685  O   ASP C  71      73.694 -17.328   0.072
ATOM    686  N   VAL C  72      73.244 -16.539  -2.007
ATOM    687  H   VAL C  72      72.901 -15.802  -2.577
ATOM    688  CA  VAL C  72      73.759 -17.667  -2.733
ATOM    689  CB  VAL C  72      72.934 -18.016  -3.963
ATOM    690  CG1 VAL C  72      73.535 -19.196  -4.750
ATOM    691  CG2 VAL C  72      71.501 -18.310  -3.495
ATOM    692  C   VAL C  72      75.160 -17.256  -3.110
ATOM    693  O   VAL C  72      75.335 -16.265  -3.828
ATOM    694  N   PRO C  73      76.153 -18.019  -2.642
ATOM    695  CA  PRO C  73      77.556 -17.770  -2.879
ATOM    696  CB  PRO C  73      78.320 -18.786  -2.028
ATOM    697  CG  PRO C  73      77.325 -19.932  -1.803
ATOM    698  CD  PRO C  73      75.958 -19.241  -1.854
ATOM    699  C   PRO C  73      77.966 -17.806  -4.321
ATOM    700  O   PRO C  73      77.264 -18.406  -5.138
ATOM    701  N   VAL C  74      79.108 -17.138  -4.617
ATOM    702  H   VAL C  74      79.648 -16.742  -3.879
ATOM    703  CA  VAL C  74      79.593 -16.840  -5.945
ATOM    704  CB  VAL C  74      80.949 -16.118  -5.932
ATOM    705  CG1 VAL C  74      81.479 -15.884  -7.360
ATOM    706  CG2 VAL C  74      80.910 -14.831  -5.096
ATOM    707  C   VAL C  74      79.821 -18.155  -6.653
ATOM    708  O   VAL C  74      80.484 -19.054  -6.126
ATOM    709  N   GLN C  75      79.230 -18.286  -7.861
ATOM    710  H   GLN C  75      78.644 -17.580  -8.248
ATOM    711  CA  GLN C  75      79.385 -19.469  -8.652
ATOM    712  CB  GLN C  75      78.043 -20.088  -9.101
ATOM    713  CG  GLN C  75      77.127 -20.485  -7.934
ATOM    714  CD  GLN C  75      77.776 -21.572  -7.081
ATOM    715  OE1 GLN C  75      78.266 -22.598  -7.550
ATOM    716  NE2 GLN C  75      77.813 -21.310  -5.749
ATOM    717 HE21 GLN C  75      78.163 -21.996  -5.111
ATOM    718 HE22 GLN C  75      77.459 -20.441  -5.402
ATOM    719  C   GLN C  75      80.155 -19.068  -9.873
ATOM    720  O   GLN C  75      79.740 -18.153 -10.591
ATOM    721  N   GLU C  76      81.328 -19.714 -10.095
ATOM    722  H   GLU C  76      81.667 -20.430  -9.491
ATOM    723  CA  GLU C  76      82.125 -19.432 -11.259
ATOM    724  CB  GLU C  76      83.652 -19.508 -11.057
ATOM    725  CG  GLU C  76      84.456 -19.087 -12.300
ATOM    726  CD  GLU C  76      85.947 -19.089 -11.992
ATOM    727  OE1 GLU C  76      86.388 -18.324 -11.094
ATOM    728  OE2 GLU C  76      86.678 -19.861 -12.664
ATOM    729  C   GLU C  76      81.672 -20.444 -12.264
ATOM    730  O   GLU C  76      81.772 -21.654 -12.047
ATOM    731  N   THR C  77      81.140 -19.931 -13.389
ATOM    732  H   THR C  77      81.118 -18.945 -13.540
ATOM    733  CA  THR C  77      80.596 -20.724 -14.459
ATOM    734  CB  THR C  77      79.078 -20.773 -14.408
ATOM    735  CG2 THR C  77      78.552 -21.509 -13.172
ATOM    736  OG1 THR C  77      78.548 -19.458 -14.473
ATOM    737  HG1 THR C  77      78.885 -18.996 -13.701
ATOM    738  C   THR C  77      80.986 -20.192 -15.804
ATOM    739  O   THR C  77      81.524 -19.095 -15.924
ATOM    740  N   ILE C  78      80.773 -21.018 -16.852
ATOM    741  H   ILE C  78      80.364 -21.919 -16.731
ATOM    742  CA  ILE C  78      81.050 -20.656 -18.214
ATOM    743  CB  ILE C  78      81.924 -21.680 -18.923
ATOM    744  CG2 ILE C  78      82.126 -21.278 -20.397
ATOM    745  CG1 ILE C  78      83.279 -21.800 -18.192
ATOM    746  CD1 ILE C  78      84.150 -22.969 -18.648
ATOM    747  C   ILE C  78      79.689 -20.535 -18.870
ATOM    748  O   ILE C  78      78.837 -21.417 -18.736
ATOM    749  N   THR C  79      79.465 -19.405 -19.578
ATOM    750  H   THR C  79      80.171 -18.707 -19.668
ATOM    751  CA  THR C  79      78.240 -19.111 -20.291
ATOM    752  CB  THR C  79      78.072 -17.648 -20.625
ATOM    753  CG2 THR C  79      78.020 -16.818 -19.341
ATOM    754  OG1 THR C  79      79.128 -17.201 -21.464
ATOM    755  HG1 THR C  79      78.795 -16.414 -21.905
ATOM    756  C   THR C  79      78.154 -19.898 -21.575
ATOM    757  O   THR C  79      79.116 -20.549 -21.988
ATOM    758  N   LYS C  80      76.972 -19.853 -22.239
ATOM    759  H   LYS C  80      76.201 -19.333 -21.876
ATOM    760  CA  LYS C  80      76.717 -20.536 -23.489
ATOM    761  CB  LYS C  80      75.265 -20.323 -23.967
ATOM    762  CG  LYS C  80      74.858 -21.077 -25.237
ATOM    763  CD  LYS C  80      73.394 -20.878 -25.612
ATOM    764  CE  LYS C  80      72.966 -21.608 -26.882
ATOM    765  NZ  LYS C  80      71.563 -21.272 -27.185
ATOM    766  HZ1 LYS C  80      70.958 -21.553 -26.390
ATOM    767  HZ2 LYS C  80      71.259 -21.775 -28.040
ATOM    768  HZ3 LYS C  80      71.474 -20.250 -27.340
ATOM    769  C   LYS C  80      77.665 -20.029 -24.562
ATOM    770  O   LYS C  80      78.104 -20.801 -25.417
ATOM    771  N   ASP C  81      78.039 -18.730 -24.500
ATOM    772  H   ASP C  81      77.700 -18.130 -23.779
ATOM    773  CA  ASP C  81      78.931 -18.104 -25.444
ATOM    774  CB  ASP C  81      78.508 -16.663 -25.844
ATOM    775  CG  ASP C  81      78.445 -15.680 -24.684
ATOM    776  OD1 ASP C  81      77.820 -16.003 -23.642
ATOM    777  OD2 ASP C  81      79.013 -14.569 -24.842
ATOM    778  C   ASP C  81      80.398 -18.213 -25.066
ATOM    779  O   ASP C  81      81.256 -17.533 -25.635
ATOM    780  N   ASN C  82      80.707 -19.108 -24.094
ATOM    781  H   ASN C  82      79.985 -19.627 -23.643
ATOM    782  CA  ASN C  82      82.018 -19.426 -23.577
ATOM    783  CB  ASN C  82      82.912 -20.160 -24.613
ATOM    784  CG  ASN C  82      82.251 -21.484 -24.988
ATOM    785  OD1 ASN C  82      81.975 -22.347 -24.155
ATOM    786  ND2 ASN C  82      81.955 -21.636 -26.303
ATOM    787 HD21 ASN C  82      81.518 -22.476 -26.625
ATOM    788 HD22 ASN C  82      82.169 -20.905 -26.951
ATOM    789  C   ASN C  82      82.760 -18.299 -22.915
ATOM    790  O   ASN C  82      83.979 -18.158 -23.043
ATOM    791  N   VAL C  83      82.009 -17.471 -22.159
ATOM    792  H   VAL C  83      81.026 -17.599 -22.053
ATOM    793  CA  VAL C  83      82.571 -16.369 -21.422
ATOM    794  CB  VAL C  83      81.825 -15.047 -21.587
ATOM    795  CG1 VAL C  83      82.463 -13.929 -20.731
ATOM    796  CG2 VAL C  83      81.816 -14.672 -23.078
ATOM    797  C   VAL C  83      82.537 -16.789 -19.968
ATOM    798  O   VAL C  83      81.459 -17.137 -19.474
ATOM    799  N   PRO C  84      83.680 -16.865 -19.281
ATOM    800  CA  PRO C  84      83.729 -17.207 -17.876
ATOM    801  CB  PRO C  84      85.195 -17.511 -17.568
ATOM    802  CG  PRO C  84      85.989 -16.766 -18.659
ATOM    803  CD  PRO C  84      85.014 -16.656 -19.845
ATOM    804  C   PRO C  84      83.165 -16.062 -17.071
ATOM    805  O   PRO C  84      83.538 -14.913 -17.320
ATOM    806  N   VAL C  85      82.268 -16.358 -16.112
ATOM    807  H   VAL C  85      82.005 -17.295 -15.920
ATOM    808  CA  VAL C  85      81.583 -15.371 -15.318
ATOM    809  CB  VAL C  85      80.159 -15.028 -15.776
ATOM    810  CG1 VAL C  85      80.178 -14.382 -17.166
ATOM    811  CG2 VAL C  85      79.254 -16.275 -15.755
ATOM    812  C   VAL C  85      81.483 -15.845 -13.894
ATOM    813  O   VAL C  85      81.554 -17.042 -13.611
ATOM    814  N   ARG C  86      81.345 -14.878 -12.962
ATOM    815  H   ARG C  86      81.333 -13.912 -13.217
ATOM    816  CA  ARG C  86      81.185 -15.161 -11.560
ATOM    817  CB  ARG C  86      82.312 -14.593 -10.682
ATOM    818  CG  ARG C  86      83.657 -15.275 -10.915
ATOM    819  CD  ARG C  86      84.797 -14.706 -10.078
ATOM    820  NE  ARG C  86      85.974 -15.592 -10.305
ATOM    821  HE  ARG C  86      85.880 -16.375 -10.923
ATOM    822  CZ  ARG C  86      87.166 -15.406  -9.657
ATOM    823  NH1 ARG C  86      87.378 -14.353  -8.811
ATOM    824 HH11 ARG C  86      86.655 -13.683  -8.645
ATOM    825 HH12 ARG C  86      88.260 -14.246  -8.351
ATOM    826  NH2 ARG C  86      88.159 -16.314  -9.873
ATOM    827 HH21 ARG C  86      89.043 -16.220  -9.417
ATOM    828 HH22 ARG C  86      87.990 -17.102 -10.469
ATOM    829  C   ARG C  86      79.880 -14.515 -11.206
ATOM    830  O   ARG C  86      79.764 -13.291 -11.239
ATOM    831  N   VAL C  87      78.852 -15.334 -10.877
ATOM    832  H   VAL C  87      78.964 -16.326 -10.843
ATOM    833  CA  VAL C  87      77.538 -14.812 -10.569
ATOM    834  CB  VAL C  87      76.499 -15.271 -11.597
ATOM    835  CG1 VAL C  87      75.070 -14.799 -11.279
ATOM    836  CG2 VAL C  87      76.912 -14.770 -12.996
ATOM    837  C   VAL C  87      77.081 -15.152  -9.171
ATOM    838  O   VAL C  87      77.322 -16.250  -8.675
ATOM    839  N   ASN C  88      76.439 -14.152  -8.517
ATOM    840  H   ASN C  88      76.301 -13.280  -8.984
ATOM    841  CA  ASN C  88      75.857 -14.220  -7.193
ATOM    842  CB  ASN C  88      76.172 -13.026  -6.268
ATOM    843  CG  ASN C  88      77.618 -12.965  -5.850
ATOM    844  OD1 ASN C  88      78.044 -13.836  -5.098
ATOM    845  ND2 ASN C  88      78.376 -11.938  -6.314
ATOM    846 HD21 ASN C  88      77.966 -11.233  -6.891
ATOM    847 HD22 ASN C  88      79.341 -11.874  -6.061
ATOM    848  C   ASN C  88      74.363 -14.123  -7.329
ATOM    849  O   ASN C  88      73.860 -13.458  -8.239
ATOM    850  N   ALA C  89      73.619 -14.785  -6.411
ATOM    851  H   ALA C  89      74.038 -15.290  -5.655
ATOM    852  CA  ALA C  89      72.175 -14.741  -6.440
ATOM    853  CB  ALA C  89      71.519 -16.007  -7.026
ATOM    854  C   ALA C  89      71.635 -14.557  -5.050
ATOM    855  O   ALA C  89      72.328 -14.808  -4.066
ATOM    856  N   VAL C  90      70.386 -14.046  -4.943
ATOM    857  H   VAL C  90      69.863 -13.778  -5.748
ATOM    858  CA  VAL C  90      69.727 -13.842  -3.675
ATOM    859  CB  VAL C  90      69.464 -12.380  -3.338
ATOM    860  CG1 VAL C  90      68.747 -12.277  -1.980
ATOM    861  CG2 VAL C  90      70.780 -11.583  -3.345
ATOM    862  C   VAL C  90      68.397 -14.547  -3.802
ATOM    863  O   VAL C  90      67.654 -14.296  -4.751
ATOM    864  N   VAL C  91      68.090 -15.466  -2.857
ATOM    865  H   VAL C  91      68.712 -15.657  -2.104
ATOM    866  CA  VAL C  91      66.854 -16.216  -2.833
ATOM    867  CB  VAL C  91      67.066 -17.725  -2.735
ATOM    868  CG1 VAL C  91      65.734 -18.501  -2.653
ATOM    869  CG2 VAL C  91      67.872 -18.173  -3.961
ATOM    870  C   VAL C  91      66.038 -15.739  -1.659
ATOM    871  O   VAL C  91      66.538 -15.639  -0.541
ATOM    872  N   TYR C  92      64.755 -15.403  -1.903
ATOM    873  H   TYR C  92      64.359 -15.488  -2.810
ATOM    874  CA  TYR C  92      63.855 -14.954  -0.875
ATOM    875  CB  TYR C  92      63.011 -13.728  -1.296
ATOM    876  CG  TYR C  92      63.898 -12.558  -1.577
ATOM    877  CD1 TYR C  92      64.337 -12.327  -2.888
ATOM    878  CE1 TYR C  92      65.165 -11.246  -3.194
ATOM    879  CZ  TYR C  92      65.567 -10.379  -2.177
ATOM    880  OH  TYR C  92      66.406  -9.283  -2.477
ATOM    881  HH  TYR C  92      66.585  -9.295  -3.421
ATOM    882  CE2 TYR C  92      65.138 -10.595  -0.864
ATOM    883  CD2 TYR C  92      64.307 -11.681  -0.566
ATOM    884  C   TYR C  92      62.919 -16.116  -0.711
ATOM    885  O   TYR C  92      62.207 -16.458  -1.661
ATOM    886  N   PHE C  93      62.901 -16.749   0.486
ATOM    887  H   PHE C  93      63.479 -16.469   1.253
ATOM    888  CA  PHE C  93      62.031 -17.881   0.702
ATOM    889  CB  PHE C  93      62.750 -19.259   0.582
ATOM    890  CG  PHE C  93      63.795 -19.531   1.624
ATOM    891  CD1 PHE C  93      63.466 -20.201   2.812
ATOM    892  CE1 PHE C  93      64.433 -20.463   3.782
ATOM    893  CZ  PHE C  93      65.748 -20.052   3.566
ATOM    894  CE2 PHE C  93      66.089 -19.386   2.389
ATOM    895  CD2 PHE C  93      65.118 -19.128   1.421
ATOM    896  C   PHE C  93      61.269 -17.783   1.992
ATOM    897  O   PHE C  93      61.729 -17.174   2.953
ATOM    898  N   ARG C  94      60.064 -18.390   2.025
ATOM    899  H   ARG C  94      59.710 -18.864   1.222
ATOM    900  CA  ARG C  94      59.187 -18.391   3.176
ATOM    901  CB  ARG C  94      57.823 -17.737   2.874
ATOM    902  CG  ARG C  94      57.891 -16.259   2.504
ATOM    903  CD  ARG C  94      56.539 -15.651   2.143
ATOM    904  NE  ARG C  94      56.800 -14.246   1.710
ATOM    905  HE  ARG C  94      57.722 -13.872   1.823
ATOM    906  CZ  ARG C  94      55.819 -13.453   1.179
ATOM    907  NH1 ARG C  94      54.540 -13.904   1.006
ATOM    908 HH11 ARG C  94      54.295 -14.838   1.263
ATOM    909 HH12 ARG C  94      53.844 -13.306   0.611
ATOM    910  NH2 ARG C  94      56.135 -12.182   0.803
ATOM    911 HH21 ARG C  94      55.432 -11.582   0.420
ATOM    912 HH22 ARG C  94      57.066 -11.837   0.921
ATOM    913  C   ARG C  94      58.826 -19.819   3.487
ATOM    914  O   ARG C  94      58.687 -20.640   2.579
ATOM    915  N   VAL C  95      58.684 -20.156   4.793
ATOM    916  H   VAL C  95      58.796 -19.492   5.529
ATOM    917  CA  VAL C  95      58.298 -21.487   5.195
ATOM    918  CB  VAL C  95      58.852 -21.909   6.541
ATOM    919  CG1 VAL C  95      58.357 -23.326   6.890
ATOM    920  CG2 VAL C  95      60.385 -21.797   6.517
ATOM    921  C   VAL C  95      56.792 -21.421   5.256
ATOM    922  O   VAL C  95      56.221 -20.618   5.998
ATOM    923  N   VAL C  96      56.129 -22.234   4.408
ATOM    924  H   VAL C  96      56.613 -22.856   3.801
ATOM    925  CA  VAL C  96      54.692 -22.297   4.347
ATOM    926  CB  VAL C  96      54.200 -22.422   2.917
ATOM    927  CG1 VAL C  96      52.668 -22.587   2.840
ATOM    928  CG2 VAL C  96      54.665 -21.153   2.175
ATOM    929  C   VAL C  96      54.212 -23.417   5.231
ATOM    930  O   VAL C  96      53.291 -23.207   6.026
ATOM    931  N   ASP C  97      54.838 -24.619   5.125
ATOM    932  H   ASP C  97      55.597 -24.773   4.497
ATOM    933  CA  ASP C  97      54.439 -25.733   5.942
ATOM    934  CB  ASP C  97      53.976 -26.986   5.148
ATOM    935  CG  ASP C  97      53.433 -28.115   6.047
ATOM    936  OD1 ASP C  97      53.475 -28.044   7.305
ATOM    937  OD2 ASP C  97      52.929 -29.095   5.442
ATOM    938  C   ASP C  97      55.628 -26.061   6.812
ATOM    939  O   ASP C  97      56.606 -26.658   6.346
ATOM    940  N   PRO C  98      55.564 -25.676   8.088
ATOM    941  CA  PRO C  98      56.615 -25.913   9.045
ATOM    942  CB  PRO C  98      56.249 -25.108  10.287
ATOM    943  CG  PRO C  98      54.730 -24.934  10.194
ATOM    944  CD  PRO C  98      54.435 -24.967   8.692
ATOM    945  C   PRO C  98      56.823 -27.365   9.356
ATOM    946  O   PRO C  98      57.949 -27.717   9.714
ATOM    947  N   VAL C  99      55.767 -28.210   9.236
ATOM    948  H   VAL C  99      54.876 -27.896   8.915
ATOM    949  CA  VAL C  99      55.863 -29.613   9.554
ATOM    950  CB  VAL C  99      54.503 -30.298   9.593
ATOM    951  CG1 VAL C  99      54.641 -31.827   9.747
ATOM    952  CG2 VAL C  99      53.681 -29.679  10.738
ATOM    953  C   VAL C  99      56.750 -30.246   8.521
ATOM    954  O   VAL C  99      57.685 -30.953   8.890
ATOM    955  N   LYS C 100      56.527 -29.931   7.222
ATOM    956  H   LYS C 100      55.792 -29.312   6.952
ATOM    957  CA  LYS C 100      57.311 -30.481   6.146
ATOM    958  CB  LYS C 100      56.751 -30.194   4.751
ATOM    959  CG  LYS C 100      55.484 -30.973   4.418
ATOM    960  CD  LYS C 100      54.959 -30.675   3.017
ATOM    961  CE  LYS C 100      53.671 -31.422   2.682
ATOM    962  NZ  LYS C 100      53.239 -31.076   1.317
ATOM    963  HZ1 LYS C 100      52.340 -31.550   1.110
ATOM    964  HZ2 LYS C 100      53.112 -30.049   1.239
ATOM    965  HZ3 LYS C 100      53.955 -31.388   0.633
ATOM    966  C   LYS C 100      58.725 -30.001   6.180
ATOM    967  O   LYS C 100      59.631 -30.789   5.911
ATOM    968  N   ALA C 101      58.943 -28.718   6.563
ATOM    969  H   ALA C 101      58.186 -28.098   6.762
ATOM    970  CA  ALA C 101      60.262 -28.138   6.626
ATOM    971  CB  ALA C 101      60.233 -26.645   6.988
ATOM    972  C   ALA C 101      61.139 -28.838   7.620
ATOM    973  O   ALA C 101      62.320 -29.046   7.343
ATOM    974  N   VAL C 102      60.575 -29.214   8.789
ATOM    975  H   VAL C 102      59.620 -29.010   9.003
ATOM    976  CA  VAL C 102      61.326 -29.893   9.815
ATOM    977  CB  VAL C 102      60.705 -29.701  11.195
ATOM    978  CG1 VAL C 102      61.439 -30.500  12.291
ATOM    979  CG2 VAL C 102      60.722 -28.206  11.522
ATOM    980  C   VAL C 102      61.474 -31.370   9.510
ATOM    981  O   VAL C 102      62.556 -31.924   9.700
ATOM    982  N   THR C 103      60.397 -32.030   9.021
ATOM    983  H   THR C 103      59.538 -31.567   8.826
ATOM    984  CA  THR C 103      60.432 -33.452   8.777
ATOM    985  CB  THR C 103      59.066 -34.103   8.749
ATOM    986  CG2 THR C 103      58.400 -33.958  10.126
ATOM    987  OG1 THR C 103      58.244 -33.555   7.726
ATOM    988  HG1 THR C 103      58.118 -32.632   7.956
ATOM    989  C   THR C 103      61.171 -33.933   7.574
ATOM    990  O   THR C 103      61.969 -34.862   7.703
ATOM    991  N   GLN C 104      60.942 -33.313   6.394
ATOM    992  H   GLN C 104      60.309 -32.552   6.299
ATOM    993  CA  GLN C 104      61.587 -33.775   5.197
ATOM    994  CB  GLN C 104      60.899 -33.380   3.885
ATOM    995  CG  GLN C 104      59.572 -34.125   3.706
ATOM    996  CD  GLN C 104      58.972 -33.839   2.339
ATOM    997  OE1 GLN C 104      59.647 -33.499   1.366
ATOM    998  NE2 GLN C 104      57.622 -33.963   2.259
ATOM    999 HE21 GLN C 104      57.152 -33.743   1.406
ATOM   1000 HE22 GLN C 104      57.096 -34.234   3.066
ATOM   1001  C   GLN C 104      63.039 -33.483   5.079
ATOM   1002  O   GLN C 104      63.771 -34.356   4.614
ATOM   1003  N   VAL C 105      63.495 -32.272   5.475
ATOM   1004  H   VAL C 105      62.906 -31.567   5.864
ATOM   1005  CA  VAL C 105      64.901 -31.949   5.366
ATOM   1006  CB  VAL C 105      65.201 -30.861   4.335
ATOM   1007  CG1 VAL C 105      66.700 -30.527   4.271
ATOM   1008  CG2 VAL C 105      64.758 -31.362   2.959
ATOM   1009  C   VAL C 105      65.415 -31.560   6.729
ATOM   1010  O   VAL C 105      64.720 -30.910   7.511
ATOM   1011  N   LYS C 106      66.670 -31.982   7.028
ATOM   1012  H   LYS C 106      67.200 -32.513   6.372
ATOM   1013  CA  LYS C 106      67.338 -31.714   8.278
ATOM   1014  CB  LYS C 106      68.657 -32.495   8.417
ATOM   1015  CG  LYS C 106      68.475 -34.003   8.592
ATOM   1016  CD  LYS C 106      69.798 -34.757   8.712
ATOM   1017  CE  LYS C 106      69.638 -36.271   8.833
ATOM   1018  NZ  LYS C 106      70.965 -36.906   8.926
ATOM   1019  HZ1 LYS C 106      71.452 -36.577   9.780
ATOM   1020  HZ2 LYS C 106      70.858 -37.937   8.971
ATOM   1021  HZ3 LYS C 106      71.530 -36.658   8.093
ATOM   1022  C   LYS C 106      67.664 -30.250   8.400
ATOM   1023  O   LYS C 106      67.399 -29.656   9.446
ATOM   1024  N   ASN C 107      68.230 -29.638   7.331
ATOM   1025  H   ASN C 107      68.449 -30.133   6.490
ATOM   1026  CA  ASN C 107      68.558 -28.238   7.335
ATOM   1027  CB  ASN C 107      70.068 -27.931   7.520
ATOM   1028  CG  ASN C 107      70.341 -26.428   7.692
ATOM   1029  OD1 ASN C 107      69.595 -25.517   7.323
ATOM   1030  ND2 ASN C 107      71.520 -26.150   8.304
ATOM   1031 HD21 ASN C 107      72.131 -26.893   8.577
ATOM   1032 HD22 ASN C 107      71.789 -25.200   8.465
ATOM   1033  C   ASN C 107      68.072 -27.736   6.017
ATOM   1034  O   ASN C 107      68.742 -27.840   4.981
ATOM   1035  N   TYR C 108      66.858 -27.160   6.063
ATOM   1036  H   TYR C 108      66.360 -27.096   6.923
ATOM   1037  CA  TYR C 108      66.181 -26.628   4.921
ATOM   1038  CB  TYR C 108      64.664 -26.413   5.175
ATOM   1039  CG  TYR C 108      64.311 -25.367   6.190
ATOM   1040  CD1 TYR C 108      64.090 -24.029   5.838
ATOM   1041  CE1 TYR C 108      63.747 -23.084   6.806
ATOM   1042  CZ  TYR C 108      63.601 -23.472   8.140
ATOM   1043  OH  TYR C 108      63.251 -22.525   9.124
ATOM   1044  HH  TYR C 108      63.144 -21.672   8.695
ATOM   1045  CE2 TYR C 108      63.798 -24.807   8.501
ATOM   1046  CD2 TYR C 108      64.143 -25.746   7.527
ATOM   1047  C   TYR C 108      66.872 -25.463   4.282
ATOM   1048  O   TYR C 108      66.888 -25.383   3.055
ATOM   1049  N   ILE C 109      67.521 -24.583   5.082
ATOM   1050  H   ILE C 109      67.551 -24.699   6.073
ATOM   1051  CA  ILE C 109      68.213 -23.421   4.564
ATOM   1052  CB  ILE C 109      68.615 -22.472   5.685
ATOM   1053  CG2 ILE C 109      69.526 -21.338   5.159
ATOM   1054  CG1 ILE C 109      67.325 -21.892   6.303
ATOM   1055  CD1 ILE C 109      67.506 -21.125   7.611
ATOM   1056  C   ILE C 109      69.406 -23.871   3.743
ATOM   1057  O   ILE C 109      69.598 -23.379   2.627
ATOM   1058  N   MET C 110      70.186 -24.859   4.249
ATOM   1059  H   MET C 110      70.008 -25.259   5.145
ATOM   1060  CA  MET C 110      71.339 -25.366   3.543
ATOM   1061  CB  MET C 110      72.282 -26.254   4.369
ATOM   1062  CG  MET C 110      73.101 -25.470   5.396
ATOM   1063  SD  MET C 110      74.178 -24.184   4.684
ATOM   1064  CE  MET C 110      75.333 -25.301   3.833
ATOM   1065  C   MET C 110      70.969 -26.106   2.299
ATOM   1066  O   MET C 110      71.605 -25.895   1.266
ATOM   1067  N   ALA C 111      69.835 -26.846   2.328
ATOM   1068  H   ALA C 111      69.305 -26.958   3.166
ATOM   1069  CA  ALA C 111      69.368 -27.591   1.187
ATOM   1070  CB  ALA C 111      68.210 -28.527   1.546
ATOM   1071  C   ALA C 111      68.927 -26.653   0.088
ATOM   1072  O   ALA C 111      69.241 -26.887  -1.081
ATOM   1073  N   THR C 112      68.237 -25.540   0.459
ATOM   1074  H   THR C 112      67.990 -25.384   1.410
ATOM   1075  CA  THR C 112      67.757 -24.536  -0.463
ATOM   1076  CB  THR C 112      66.867 -23.494   0.201
ATOM   1077  CG2 THR C 112      66.357 -22.458  -0.825
ATOM   1078  OG1 THR C 112      65.726 -24.129   0.758
ATOM   1079  HG1 THR C 112      66.026 -24.547   1.568
ATOM   1080  C   THR C 112      68.958 -23.865  -1.085
ATOM   1081  O   THR C 112      68.948 -23.628  -2.289
ATOM   1082  N   SER C 113      70.035 -23.609  -0.298
ATOM   1083  H   SER C 113      70.024 -23.821   0.677
ATOM   1084  CA  SER C 113      71.244 -22.973  -0.776
ATOM   1085  CB  SER C 113      72.309 -22.792   0.322
ATOM   1086  OG  SER C 113      71.854 -21.905   1.328
ATOM   1087  HG  SER C 113      71.289 -22.424   1.905
ATOM   1088  C   SER C 113      71.914 -23.818  -1.819
ATOM   1089  O   SER C 113      72.331 -23.293  -2.851
ATOM   1090  N   GLN C 114      71.972 -25.153  -1.592
ATOM   1091  H   GLN C 114      71.605 -25.557  -0.757
ATOM   1092  CA  GLN C 114      72.612 -26.068  -2.504
ATOM   1093  CB  GLN C 114      72.759 -27.488  -1.924
ATOM   1094  CG  GLN C 114      73.712 -27.580  -0.718
ATOM   1095  CD  GLN C 114      75.126 -27.122  -1.081
ATOM   1096  OE1 GLN C 114      75.732 -27.534  -2.070
ATOM   1097  NE2 GLN C 114      75.670 -26.198  -0.246
ATOM   1098 HE21 GLN C 114      75.157 -25.879   0.551
ATOM   1099 HE22 GLN C 114      76.591 -25.850  -0.419
ATOM   1100  C   GLN C 114      71.880 -26.152  -3.808
ATOM   1101  O   GLN C 114      72.515 -26.098  -4.865
ATOM   1102  N   ILE C 115      70.524 -26.225  -3.758
ATOM   1103  H   ILE C 115      70.024 -26.255  -2.893
ATOM   1104  CA  ILE C 115      69.729 -26.293  -4.960
ATOM   1105  CB  ILE C 115      68.300 -26.764  -4.738
ATOM   1106  CG2 ILE C 115      67.388 -26.540  -5.969
ATOM   1107  CG1 ILE C 115      68.386 -28.247  -4.337
ATOM   1108  CD1 ILE C 115      67.081 -28.862  -3.864
ATOM   1109  C   ILE C 115      69.833 -25.005  -5.724
ATOM   1110  O   ILE C 115      69.952 -25.048  -6.944
ATOM   1111  N   SER C 116      69.873 -23.849  -5.025
ATOM   1112  H   SER C 116      69.793 -23.841  -4.036
ATOM   1113  CA  SER C 116      69.975 -22.554  -5.645
ATOM   1114  CB  SER C 116      69.867 -21.415  -4.629
ATOM   1115  OG  SER C 116      68.567 -21.408  -4.059
ATOM   1116  HG  SER C 116      68.585 -22.071  -3.365
ATOM   1117  C   SER C 116      71.276 -22.408  -6.379
ATOM   1118  O   SER C 116      71.283 -21.890  -7.492
ATOM   1119  N   GLN C 117      72.391 -22.915  -5.797
ATOM   1120  H   GLN C 117      72.358 -23.317  -4.885
ATOM   1121  CA  GLN C 117      73.702 -22.848  -6.402
ATOM   1122  CB  GLN C 117      74.795 -23.407  -5.475
ATOM   1123  CG  GLN C 117      75.077 -22.562  -4.234
ATOM   1124  CD  GLN C 117      76.123 -23.274  -3.392
ATOM   1125  OE1 GLN C 117      77.309 -23.311  -3.721
ATOM   1126  NE2 GLN C 117      75.666 -23.862  -2.257
ATOM   1127 HE21 GLN C 117      76.295 -24.361  -1.663
ATOM   1128 HE22 GLN C 117      74.698 -23.793  -2.013
ATOM   1129  C   GLN C 117      73.764 -23.673  -7.660
ATOM   1130  O   GLN C 117      74.265 -23.205  -8.684
ATOM   1131  N   THR C 118      73.189 -24.899  -7.610
ATOM   1132  H   THR C 118      72.763 -25.232  -6.771
ATOM   1133  CA  THR C 118      73.189 -25.830  -8.713
ATOM   1134  CB  THR C 118      72.686 -27.184  -8.247
ATOM   1135  CG2 THR C 118      72.734 -28.207  -9.401
ATOM   1136  OG1 THR C 118      73.532 -27.664  -7.210
ATOM   1137  HG1 THR C 118      73.228 -27.235  -6.405
ATOM   1138  C   THR C 118      72.343 -25.316  -9.857
ATOM   1139  O   THR C 118      72.769 -25.360 -11.015
ATOM   1140  N   THR C 119      71.154 -24.759  -9.534
ATOM   1141  H   THR C 119      70.871 -24.681  -8.586
ATOM   1142  CA  THR C 119      70.220 -24.242 -10.497
ATOM   1143  CB  THR C 119      68.881 -23.914  -9.874
ATOM   1144  CG2 THR C 119      67.901 -23.410 -10.948
ATOM   1145  OG1 THR C 119      68.318 -25.091  -9.310
ATOM   1146  HG1 THR C 119      68.744 -25.204  -8.458
ATOM   1147  C   THR C 119      70.812 -23.023 -11.152
ATOM   1148  O   THR C 119      70.702 -22.891 -12.369
ATOM   1149  N   LEU C 120      71.500 -22.150 -10.375
ATOM   1150  H   LEU C 120      71.587 -22.282  -9.393
ATOM   1151  CA  LEU C 120      72.105 -20.942 -10.881
ATOM   1152  CB  LEU C 120      72.726 -20.085  -9.751
ATOM   1153  CG  LEU C 120      73.351 -18.728 -10.145
ATOM   1154  CD1 LEU C 120      72.323 -17.755 -10.751
ATOM   1155  CD2 LEU C 120      74.122 -18.121  -8.964
ATOM   1156  C   LEU C 120      73.172 -21.301 -11.877
ATOM   1157  O   LEU C 120      73.195 -20.715 -12.959
ATOM   1158  N   ARG C 121      74.003 -22.330 -11.570
ATOM   1159  H   ARG C 121      73.948 -22.799 -10.690
ATOM   1160  CA  ARG C 121      75.066 -22.768 -12.443
ATOM   1161  CB  ARG C 121      75.902 -23.931 -11.866
ATOM   1162  CG  ARG C 121      76.803 -23.561 -10.684
ATOM   1163  CD  ARG C 121      77.868 -24.611 -10.341
ATOM   1164  NE  ARG C 121      77.222 -25.880  -9.878
ATOM   1165  HE  ARG C 121      76.995 -26.570 -10.564
ATOM   1166  CZ  ARG C 121      76.925 -26.135  -8.564
ATOM   1167  NH1 ARG C 121      77.196 -25.252  -7.557
ATOM   1168 HH11 ARG C 121      77.633 -24.374  -7.753
ATOM   1169 HH12 ARG C 121      76.992 -25.493  -6.608
ATOM   1170  NH2 ARG C 121      76.341 -27.326  -8.249
ATOM   1171 HH21 ARG C 121      76.084 -27.533  -7.304
ATOM   1172 HH22 ARG C 121      76.139 -27.993  -8.965
ATOM   1173  C   ARG C 121      74.519 -23.274 -13.755
ATOM   1174  O   ARG C 121      75.039 -22.922 -14.817
ATOM   1175  N   SER C 122      73.416 -24.057 -13.699
ATOM   1176  H   SER C 122      73.009 -24.317 -12.823
ATOM   1177  CA  SER C 122      72.788 -24.632 -14.863
ATOM   1178  CB  SER C 122      71.665 -25.605 -14.469
ATOM   1179  OG  SER C 122      72.214 -26.716 -13.773
ATOM   1180  HG  SER C 122      71.465 -27.268 -13.532
ATOM   1181  C   SER C 122      72.186 -23.580 -15.758
ATOM   1182  O   SER C 122      72.364 -23.635 -16.976
ATOM   1183  N   VAL C 123      71.511 -22.570 -15.158
ATOM   1184  H   VAL C 123      71.425 -22.536 -14.166
ATOM   1185  CA  VAL C 123      70.863 -21.492 -15.869
ATOM   1186  CB  VAL C 123      69.970 -20.649 -14.953
ATOM   1187  CG1 VAL C 123      69.427 -19.379 -15.640
ATOM   1188  CG2 VAL C 123      68.793 -21.531 -14.496
ATOM   1189  C   VAL C 123      71.894 -20.638 -16.564
ATOM   1190  O   VAL C 123      71.693 -20.295 -17.728
ATOM   1191  N   ILE C 124      73.043 -20.345 -15.904
ATOM   1192  H   ILE C 124      73.208 -20.666 -14.974
ATOM   1193  CA  ILE C 124      74.076 -19.511 -16.486
ATOM   1194  CB  ILE C 124      75.165 -19.183 -15.488
ATOM   1195  CG2 ILE C 124      76.258 -18.352 -16.201
ATOM   1196  CG1 ILE C 124      74.610 -18.319 -14.352
ATOM   1197  CD1 ILE C 124      75.586 -18.253 -13.185
ATOM   1198  C   ILE C 124      74.703 -20.254 -17.652
ATOM   1199  O   ILE C 124      74.960 -19.644 -18.691
ATOM   1200  N   GLY C 125      74.897 -21.593 -17.521
ATOM   1201  H   GLY C 125      74.693 -22.072 -16.669
ATOM   1202  CA  GLY C 125      75.486 -22.399 -18.567
ATOM   1203  C   GLY C 125      74.638 -22.395 -19.809
ATOM   1204  O   GLY C 125      75.167 -22.466 -20.917
ATOM   1205  N   GLN C 126      73.298 -22.327 -19.638
ATOM   1206  H   GLN C 126      72.894 -22.314 -18.725
ATOM   1207  CA  GLN C 126      72.371 -22.296 -20.740
ATOM   1208  CB  GLN C 126      70.940 -22.703 -20.321
ATOM   1209  CG  GLN C 126      70.787 -24.152 -19.828
ATOM   1210  CD  GLN C 126      71.229 -25.150 -20.897
ATOM   1211  OE1 GLN C 126      70.769 -25.154 -22.039
ATOM   1212  NE2 GLN C 126      72.190 -26.027 -20.508
ATOM   1213 HE21 GLN C 126      72.557 -25.987 -19.579
ATOM   1214 HE22 GLN C 126      72.532 -26.712 -21.151
ATOM   1215  C   GLN C 126      72.262 -20.929 -21.363
ATOM   1216  O   GLN C 126      72.091 -20.820 -22.577
ATOM   1217  N   ALA C 127      72.343 -19.867 -20.532
ATOM   1218  H   ALA C 127      72.451 -20.001 -19.551
ATOM   1219  CA  ALA C 127      72.229 -18.489 -20.933
ATOM   1220  CB  ALA C 127      71.808 -17.568 -19.774
ATOM   1221  C   ALA C 127      73.433 -17.856 -21.563
ATOM   1222  O   ALA C 127      74.579 -18.239 -21.320
ATOM   1223  N   HIS C 128      73.147 -16.879 -22.453
ATOM   1224  H   HIS C 128      72.199 -16.634 -22.647
ATOM   1225  CA  HIS C 128      74.129 -16.074 -23.135
ATOM   1226  CB  HIS C 128      73.611 -15.414 -24.429
ATOM   1227  CG  HIS C 128      73.385 -16.370 -25.564
ATOM   1228  ND1 HIS C 128      74.395 -16.859 -26.363
ATOM   1229  CE1 HIS C 128      73.813 -17.678 -27.273
ATOM   1230  NE2 HIS C 128      72.503 -17.754 -27.115
ATOM   1231  CD2 HIS C 128      72.236 -16.928 -26.037
ATOM   1232  C   HIS C 128      74.553 -14.969 -22.193
ATOM   1233  O   HIS C 128      73.850 -14.642 -21.232
ATOM   1234  N   LEU C 129      75.734 -14.360 -22.461
ATOM   1235  H   LEU C 129      76.304 -14.643 -23.229
ATOM   1236  CA  LEU C 129      76.267 -13.285 -21.655
ATOM   1237  CB  LEU C 129      77.695 -12.866 -22.081
ATOM   1238  CG  LEU C 129      78.356 -11.781 -21.204
ATOM   1239  CD1 LEU C 129      78.508 -12.268 -19.757
ATOM   1240  CD2 LEU C 129      79.676 -11.277 -21.808
ATOM   1241  C   LEU C 129      75.356 -12.083 -21.741
ATOM   1242  O   LEU C 129      75.131 -11.399 -20.741
ATOM   1243  N   ASP C 130      74.772 -11.847 -22.940
ATOM   1244  H   ASP C 130      74.961 -12.431 -23.725
ATOM   1245  CA  ASP C 130      73.869 -10.754 -23.196
ATOM   1246  CB  ASP C 130      73.422 -10.692 -24.672
ATOM   1247  CG  ASP C 130      74.547 -10.219 -25.598
ATOM   1248  OD1 ASP C 130      75.598  -9.703 -25.131
ATOM   1249  OD2 ASP C 130      74.352 -10.380 -26.830
ATOM   1250  C   ASP C 130      72.629 -10.908 -22.362
ATOM   1251  O   ASP C 130      72.137  -9.917 -21.835
ATOM   1252  N   GLU C 131      72.132 -12.159 -22.193
ATOM   1253  H   GLU C 131      72.575 -12.949 -22.608
ATOM   1254  CA  GLU C 131      70.953 -12.456 -21.416
ATOM   1255  CB  GLU C 131      70.519 -13.929 -21.496
ATOM   1256  CG  GLU C 131      69.996 -14.364 -22.866
ATOM   1257  CD  GLU C 131      69.584 -15.826 -22.782
ATOM   1258  OE1 GLU C 131      70.228 -16.647 -23.487
ATOM   1259  OE2 GLU C 131      68.610 -16.148 -22.048
ATOM   1260  C   GLU C 131      71.219 -12.173 -19.965
ATOM   1261  O   GLU C 131      70.362 -11.600 -19.295
ATOM   1262  N   LEU C 132      72.429 -12.533 -19.460
ATOM   1263  H   LEU C 132      73.105 -13.010 -20.021
ATOM   1264  CA  LEU C 132      72.795 -12.305 -18.080
ATOM   1265  CB  LEU C 132      74.185 -12.838 -17.672
ATOM   1266  CG  LEU C 132      74.383 -14.357 -17.542
ATOM   1267  CD1 LEU C 132      75.872 -14.649 -17.335
ATOM   1268  CD2 LEU C 132      73.555 -14.961 -16.396
ATOM   1269  C   LEU C 132      72.854 -10.844 -17.751
ATOM   1270  O   LEU C 132      72.481 -10.448 -16.646
ATOM   1271  N   LEU C 133      73.354 -10.022 -18.699
ATOM   1272  H   LEU C 133      73.689 -10.367 -19.574
ATOM   1273  CA  LEU C 133      73.471  -8.612 -18.475
ATOM   1274  CB  LEU C 133      74.538  -7.988 -19.401
ATOM   1275  CG  LEU C 133      75.985  -8.483 -19.139
ATOM   1276  CD1 LEU C 133      76.951  -7.950 -20.206
ATOM   1277  CD2 LEU C 133      76.473  -8.192 -17.707
ATOM   1278  C   LEU C 133      72.177  -7.860 -18.629
ATOM   1279  O   LEU C 133      71.825  -7.067 -17.754
ATOM   1280  N   SER C 134      71.437  -8.107 -19.736
ATOM   1281  H   SER C 134      71.718  -8.780 -20.410
ATOM   1282  CA  SER C 134      70.207  -7.413 -20.018
ATOM   1283  CB  SER C 134      70.072  -7.056 -21.515
ATOM   1284  OG  SER C 134      70.063  -8.222 -22.327
ATOM   1285  HG  SER C 134      70.068  -7.910 -23.236
ATOM   1286  C   SER C 134      68.905  -8.027 -19.587
ATOM   1287  O   SER C 134      68.072  -7.326 -19.011
ATOM   1288  N   GLU C 135      68.714  -9.347 -19.828
ATOM   1289  H   GLU C 135      69.427  -9.912 -20.236
ATOM   1290  CA  GLU C 135      67.475 -10.034 -19.534
ATOM   1291  CB  GLU C 135      67.077 -11.021 -20.662
ATOM   1292  CG  GLU C 135      66.775 -10.378 -22.021
ATOM   1293  CD  GLU C 135      66.344 -11.458 -23.011
ATOM   1294  OE1 GLU C 135      67.105 -12.433 -23.249
ATOM   1295  OE2 GLU C 135      65.211 -11.325 -23.542
ATOM   1296  C   GLU C 135      67.477 -10.754 -18.209
ATOM   1297  O   GLU C 135      67.118 -11.934 -18.105
ATOM   1298  N   ARG C 136      67.852 -10.019 -17.136
ATOM   1299  H   ARG C 136      68.114  -9.062 -17.218
ATOM   1300  CA  ARG C 136      67.903 -10.580 -15.813
ATOM   1301  CB  ARG C 136      68.499  -9.691 -14.707
ATOM   1302  CG  ARG C 136      70.011  -9.519 -14.787
ATOM   1303  CD  ARG C 136      70.585  -8.759 -13.594
ATOM   1304  NE  ARG C 136      72.058  -8.626 -13.801
ATOM   1305  HE  ARG C 136      72.437  -8.834 -14.703
ATOM   1306  CZ  ARG C 136      72.881  -8.165 -12.806
ATOM   1307  NH1 ARG C 136      72.439  -7.990 -11.522
ATOM   1308 HH11 ARG C 136      73.065  -7.677 -10.807
ATOM   1309 HH12 ARG C 136      71.502  -8.234 -11.267
ATOM   1310  NH2 ARG C 136      74.184  -7.889 -13.100
ATOM   1311 HH21 ARG C 136      74.794  -7.526 -12.396
ATOM   1312 HH22 ARG C 136      74.522  -7.989 -14.035
ATOM   1313  C   ARG C 136      66.559 -11.016 -15.325
ATOM   1314  O   ARG C 136      66.496 -12.030 -14.643
ATOM   1315  N   ASP C 137      65.464 -10.309 -15.696
ATOM   1316  H   ASP C 137      65.548  -9.501 -16.274
ATOM   1317  CA  ASP C 137      64.119 -10.633 -15.269
ATOM   1318  CB  ASP C 137      63.087  -9.594 -15.755
ATOM   1319  CG  ASP C 137      63.209  -8.271 -14.989
ATOM   1320  OD1 ASP C 137      63.893  -8.195 -13.933
ATOM   1321  OD2 ASP C 137      62.593  -7.289 -15.479
ATOM   1322  C   ASP C 137      63.672 -11.987 -15.759
ATOM   1323  O   ASP C 137      63.056 -12.741 -15.007
ATOM   1324  N   LYS C 138      64.026 -12.332 -17.017
ATOM   1325  H   LYS C 138      64.559 -11.702 -17.576
ATOM   1326  CA  LYS C 138      63.701 -13.583 -17.665
ATOM   1327  CB  LYS C 138      64.271 -13.536 -19.097
ATOM   1328  CG  LYS C 138      64.109 -14.734 -20.031
ATOM   1329  CD  LYS C 138      64.811 -14.414 -21.349
ATOM   1330  CE  LYS C 138      64.913 -15.539 -22.371
ATOM   1331  NZ  LYS C 138      65.688 -15.053 -23.534
ATOM   1332  HZ1 LYS C 138      66.301 -15.814 -23.886
ATOM   1333  HZ2 LYS C 138      66.276 -14.239 -23.262
ATOM   1334  HZ3 LYS C 138      65.038 -14.761 -24.288
ATOM   1335  C   LYS C 138      64.375 -14.722 -16.945
ATOM   1336  O   LYS C 138      63.742 -15.734 -16.628
ATOM   1337  N   LEU C 139      65.675 -14.534 -16.629
ATOM   1338  H   LEU C 139      66.151 -13.689 -16.870
ATOM   1339  CA  LEU C 139      66.473 -15.525 -15.962
ATOM   1340  CB  LEU C 139      67.967 -15.182 -15.981
ATOM   1341  CG  LEU C 139      68.586 -15.238 -17.391
ATOM   1342  CD1 LEU C 139      70.021 -14.725 -17.351
ATOM   1343  CD2 LEU C 139      68.463 -16.618 -18.060
ATOM   1344  C   LEU C 139      66.031 -15.714 -14.547
ATOM   1345  O   LEU C 139      65.985 -16.849 -14.079
ATOM   1346  N   ASN C 140      65.641 -14.610 -13.863
ATOM   1347  H   ASN C 140      65.675 -13.714 -14.289
ATOM   1348  CA  ASN C 140      65.186 -14.610 -12.498
ATOM   1349  CB  ASN C 140      64.887 -13.201 -11.940
ATOM   1350  CG  ASN C 140      66.169 -12.420 -11.643
ATOM   1351  OD1 ASN C 140      67.272 -12.942 -11.483
ATOM   1352  ND2 ASN C 140      66.016 -11.073 -11.550
ATOM   1353 HD21 ASN C 140      66.804 -10.493 -11.347
ATOM   1354 HD22 ASN C 140      65.115 -10.661 -11.688
ATOM   1355  C   ASN C 140      63.926 -15.402 -12.394
ATOM   1356  O   ASN C 140      63.809 -16.198 -11.471
ATOM   1357  N   MET C 141      62.993 -15.257 -13.370
ATOM   1358  H   MET C 141      63.117 -14.599 -14.109
ATOM   1359  CA  MET C 141      61.736 -15.972 -13.378
ATOM   1360  CB  MET C 141      60.777 -15.508 -14.490
ATOM   1361  CG  MET C 141      60.166 -14.123 -14.264
ATOM   1362  SD  MET C 141      59.133 -13.977 -12.773
ATOM   1363  CE  MET C 141      57.757 -14.988 -13.395
ATOM   1364  C   MET C 141      61.925 -17.452 -13.552
ATOM   1365  O   MET C 141      61.333 -18.235 -12.805
ATOM   1366  N   GLN C 142      62.874 -17.852 -14.432
ATOM   1367  H   GLN C 142      63.383 -17.189 -14.980
ATOM   1368  CA  GLN C 142      63.167 -19.243 -14.698
ATOM   1369  CB  GLN C 142      64.178 -19.407 -15.846
ATOM   1370  CG  GLN C 142      63.645 -19.010 -17.222
ATOM   1371  CD  GLN C 142      64.781 -19.168 -18.223
ATOM   1372  OE1 GLN C 142      65.187 -20.272 -18.586
ATOM   1373  NE2 GLN C 142      65.322 -18.014 -18.689
ATOM   1374 HE21 GLN C 142      64.970 -17.134 -18.369
ATOM   1375 HE22 GLN C 142      66.082 -18.044 -19.337
ATOM   1376  C   GLN C 142      63.775 -19.901 -13.491
ATOM   1377  O   GLN C 142      63.383 -21.003 -13.108
ATOM   1378  N   LEU C 143      64.704 -19.177 -12.833
ATOM   1379  H   LEU C 143      64.953 -18.272 -13.166
ATOM   1380  CA  LEU C 143      65.441 -19.601 -11.676
ATOM   1381  CB  LEU C 143      66.546 -18.544 -11.461
ATOM   1382  CG  LEU C 143      67.636 -18.678 -10.398
ATOM   1383  CD1 LEU C 143      68.486 -19.931 -10.577
ATOM   1384  CD2 LEU C 143      68.548 -17.444 -10.497
ATOM   1385  C   LEU C 143      64.499 -19.767 -10.508
ATOM   1386  O   LEU C 143      64.571 -20.780  -9.809
ATOM   1387  N   GLN C 144      63.535 -18.824 -10.341
ATOM   1388  H   GLN C 144      63.487 -18.037 -10.944
ATOM   1389  CA  GLN C 144      62.549 -18.837  -9.281
ATOM   1390  CB  GLN C 144      61.526 -17.685  -9.346
ATOM   1391  CG  GLN C 144      62.032 -16.293  -9.004
ATOM   1392  CD  GLN C 144      60.983 -15.225  -9.328
ATOM   1393  OE1 GLN C 144      59.860 -15.452  -9.782
ATOM   1394  NE2 GLN C 144      61.405 -13.953  -9.108
ATOM   1395 HE21 GLN C 144      62.339 -13.779  -8.797
ATOM   1396 HE22 GLN C 144      60.792 -13.186  -9.290
ATOM   1397  C   GLN C 144      61.673 -20.035  -9.401
ATOM   1398  O   GLN C 144      61.441 -20.705  -8.400
ATOM   1399  N   ARG C 145      61.223 -20.354 -10.637
ATOM   1400  H   ARG C 145      61.445 -19.789 -11.431
ATOM   1401  CA  ARG C 145      60.337 -21.456 -10.884
ATOM   1402  CB  ARG C 145      59.873 -21.475 -12.358
ATOM   1403  CG  ARG C 145      58.810 -22.525 -12.700
ATOM   1404  CD  ARG C 145      58.465 -22.608 -14.194
ATOM   1405  NE  ARG C 145      59.669 -23.101 -14.942
ATOM   1406  HE  ARG C 145      60.252 -22.432 -15.402
ATOM   1407  CZ  ARG C 145      60.013 -24.429 -15.002
ATOM   1408  NH1 ARG C 145      59.246 -25.411 -14.442
ATOM   1409 HH11 ARG C 145      58.419 -25.187 -13.923
ATOM   1410 HH12 ARG C 145      59.540 -26.365 -14.478
ATOM   1411  NH2 ARG C 145      61.163 -24.782 -15.645
ATOM   1412 HH21 ARG C 145      61.744 -24.083 -16.061
ATOM   1413 HH22 ARG C 145      61.434 -25.742 -15.698
ATOM   1414  C   ARG C 145      60.976 -22.777 -10.569
ATOM   1415  O   ARG C 145      60.356 -23.603  -9.900
ATOM   1416  N   ILE C 146      62.250 -22.970 -10.982
ATOM   1417  H   ILE C 146      62.750 -22.267 -11.486
ATOM   1418  CA  ILE C 146      62.942 -24.221 -10.773
ATOM   1419  CB  ILE C 146      64.234 -24.268 -11.572
ATOM   1420  CG2 ILE C 146      65.025 -25.556 -11.231
ATOM   1421  CG1 ILE C 146      63.907 -24.265 -13.081
ATOM   1422  CD1 ILE C 146      65.118 -24.019 -13.983
ATOM   1423  C   ILE C 146      63.211 -24.434  -9.296
ATOM   1424  O   ILE C 146      62.972 -25.529  -8.780
ATOM   1425  N   ILE C 147      63.653 -23.370  -8.581
ATOM   1426  H   ILE C 147      63.782 -22.475  -9.003
ATOM   1427  CA  ILE C 147      63.974 -23.464  -7.176
ATOM   1428  CB  ILE C 147      64.737 -22.239  -6.676
ATOM   1429  CG2 ILE C 147      64.951 -22.293  -5.144
ATOM   1430  CG1 ILE C 147      66.118 -22.207  -7.360
ATOM   1431  CD1 ILE C 147      66.880 -20.897  -7.170
ATOM   1432  C   ILE C 147      62.708 -23.710  -6.383
ATOM   1433  O   ILE C 147      62.723 -24.550  -5.486
ATOM   1434  N   ASP C 148      61.584 -23.049  -6.749
ATOM   1435  H   ASP C 148      61.589 -22.410  -7.509
ATOM   1436  CA  ASP C 148      60.313 -23.178  -6.068
ATOM   1437  CB  ASP C 148      59.249 -22.202  -6.629
ATOM   1438  CG  ASP C 148      57.963 -22.199  -5.804
ATOM   1439  OD1 ASP C 148      58.004 -21.796  -4.612
ATOM   1440  OD2 ASP C 148      56.911 -22.592  -6.371
ATOM   1441  C   ASP C 148      59.788 -24.580  -6.189
ATOM   1442  O   ASP C 148      59.340 -25.145  -5.195
ATOM   1443  N   GLU C 149      59.893 -25.194  -7.392
ATOM   1444  H   GLU C 149      60.281 -24.728  -8.184
ATOM   1445  CA  GLU C 149      59.422 -26.539  -7.619
ATOM   1446  CB  GLU C 149      59.466 -26.941  -9.102
ATOM   1447  CG  GLU C 149      58.400 -26.207  -9.934
ATOM   1448  CD  GLU C 149      58.525 -26.471 -11.436
ATOM   1449  OE1 GLU C 149      59.472 -27.161 -11.901
ATOM   1450  OE2 GLU C 149      57.638 -25.951 -12.163
ATOM   1451  C   GLU C 149      60.206 -27.530  -6.807
ATOM   1452  O   GLU C 149      59.629 -28.473  -6.265
ATOM   1453  N   ALA C 150      61.535 -27.306  -6.684
ATOM   1454  H   ALA C 150      61.976 -26.537  -7.143
ATOM   1455  CA  ALA C 150      62.409 -28.161  -5.921
ATOM   1456  CB  ALA C 150      63.887 -27.822  -6.151
ATOM   1457  C   ALA C 150      62.138 -28.061  -4.436
ATOM   1458  O   ALA C 150      62.199 -29.072  -3.736
ATOM   1459  N   THR C 151      61.846 -26.835  -3.934
ATOM   1460  H   THR C 151      61.835 -26.035  -4.527
ATOM   1461  CA  THR C 151      61.572 -26.545  -2.545
ATOM   1462  CB  THR C 151      61.803 -25.100  -2.152
ATOM   1463  CG2 THR C 151      63.292 -24.751  -2.309
ATOM   1464  OG1 THR C 151      60.994 -24.215  -2.913
ATOM   1465  HG1 THR C 151      60.120 -24.232  -2.509
ATOM   1466  C   THR C 151      60.197 -26.926  -2.065
ATOM   1467  O   THR C 151      60.023 -27.156  -0.866
ATOM   1468  N   ASP C 152      59.193 -26.987  -2.981
ATOM   1469  H   ASP C 152      59.346 -26.723  -3.931
ATOM   1470  CA  ASP C 152      57.817 -27.321  -2.653
ATOM   1471  CB  ASP C 152      56.859 -27.419  -3.870
ATOM   1472  CG  ASP C 152      56.443 -26.062  -4.435
ATOM   1473  OD1 ASP C 152      56.618 -25.006  -3.768
ATOM   1474  OD2 ASP C 152      55.922 -26.078  -5.580
ATOM   1475  C   ASP C 152      57.600 -28.539  -1.795
ATOM   1476  O   ASP C 152      56.802 -28.378  -0.866
ATOM   1477  N   PRO C 153      58.235 -29.718  -1.951
ATOM   1478  CA  PRO C 153      58.000 -30.863  -1.088
ATOM   1479  CB  PRO C 153      58.855 -31.998  -1.647
ATOM   1480  CG  PRO C 153      59.070 -31.630  -3.120
ATOM   1481  CD  PRO C 153      59.014 -30.099  -3.130
ATOM   1482  C   PRO C 153      58.342 -30.579   0.351
ATOM   1483  O   PRO C 153      57.776 -31.231   1.227
ATOM   1484  N   TRP C 154      59.243 -29.605   0.605
ATOM   1485  H   TRP C 154      59.599 -29.018  -0.120
ATOM   1486  CA  TRP C 154      59.800 -29.332   1.903
ATOM   1487  CB  TRP C 154      61.157 -28.647   1.763
ATOM   1488  CG  TRP C 154      62.189 -29.437   1.008
ATOM   1489  CD1 TRP C 154      62.217 -30.738   0.580
ATOM   1490  NE1 TRP C 154      63.325 -30.954  -0.202
ATOM   1491  HE1 TRP C 154      63.568 -31.800  -0.626
ATOM   1492  CE2 TRP C 154      64.034 -29.778  -0.284
ATOM   1493  CZ2 TRP C 154      65.205 -29.459  -0.943
ATOM   1494  CH2 TRP C 154      65.680 -28.146  -0.835
ATOM   1495  CZ3 TRP C 154      65.003 -27.183  -0.085
ATOM   1496  CE3 TRP C 154      63.821 -27.508   0.576
ATOM   1497  CD2 TRP C 154      63.350 -28.807   0.469
ATOM   1498  C   TRP C 154      58.921 -28.305   2.577
ATOM   1499  O   TRP C 154      59.186 -27.939   3.721
ATOM   1500  N   GLY C 155      57.861 -27.801   1.890
ATOM   1501  H   GLY C 155      57.638 -28.084   0.959
ATOM   1502  CA  GLY C 155      56.970 -26.820   2.448
ATOM   1503  C   GLY C 155      57.534 -25.430   2.404
ATOM   1504  O   GLY C 155      57.087 -24.585   3.176
ATOM   1505  N   ILE C 156      58.540 -25.174   1.532
ATOM   1506  H   ILE C 156      58.898 -25.873   0.915
ATOM   1507  CA  ILE C 156      59.152 -23.875   1.404
ATOM   1508  CB  ILE C 156      60.672 -23.950   1.417
ATOM   1509  CG2 ILE C 156      61.295 -22.562   1.160
ATOM   1510  CG1 ILE C 156      61.187 -24.551   2.729
ATOM   1511  CD1 ILE C 156      62.675 -24.856   2.652
ATOM   1512  C   ILE C 156      58.723 -23.311   0.074
ATOM   1513  O   ILE C 156      58.732 -24.019  -0.933
ATOM   1514  N   LYS C 157      58.300 -22.022   0.065
ATOM   1515  H   LYS C 157      58.291 -21.458   0.885
ATOM   1516  CA  LYS C 157      57.922 -21.366  -1.158
ATOM   1517  CB  LYS C 157      56.453 -20.913  -1.260
ATOM   1518  CG  LYS C 157      55.491 -22.102  -1.351
ATOM   1519  CD  LYS C 157      54.025 -21.722  -1.551
ATOM   1520  CE  LYS C 157      53.086 -22.929  -1.556
ATOM   1521  NZ  LYS C 157      51.692 -22.481  -1.733
ATOM   1522  HZ1 LYS C 157      51.058 -23.302  -1.725
ATOM   1523  HZ2 LYS C 157      51.432 -21.839  -0.960
ATOM   1524  HZ3 LYS C 157      51.598 -21.981  -2.637
ATOM   1525  C   LYS C 157      58.850 -20.219  -1.395
ATOM   1526  O   LYS C 157      59.086 -19.396  -0.509
ATOM   1527  N   VAL C 158      59.436 -20.183  -2.613
ATOM   1528  H   VAL C 158      59.222 -20.866  -3.309
ATOM   1529  CA  VAL C 158      60.360 -19.156  -3.012
ATOM   1530  CB  VAL C 158      61.404 -19.656  -3.990
ATOM   1531  CG1 VAL C 158      62.340 -18.521  -4.432
ATOM   1532  CG2 VAL C 158      62.177 -20.800  -3.309
ATOM   1533  C   VAL C 158      59.566 -18.014  -3.579
ATOM   1534  O   VAL C 158      58.849 -18.155  -4.575
ATOM   1535  N   THR C 159      59.707 -16.847  -2.918
ATOM   1536  H   THR C 159      60.320 -16.772  -2.138
ATOM   1537  CA  THR C 159      59.032 -15.636  -3.289
ATOM   1538  CB  THR C 159      59.059 -14.639  -2.142
ATOM   1539  CG2 THR C 159      58.308 -13.345  -2.511
ATOM   1540  OG1 THR C 159      58.436 -15.212  -0.999
ATOM   1541  HG1 THR C 159      58.678 -14.649  -0.259
ATOM   1542  C   THR C 159      59.705 -15.070  -4.515
ATOM   1543  O   THR C 159      59.027 -14.786  -5.505
ATOM   1544  N   ALA C 160      61.052 -14.941  -4.488
ATOM   1545  H   ALA C 160      61.600 -15.224  -3.703
ATOM   1546  CA  ALA C 160      61.771 -14.402  -5.616
ATOM   1547  CB  ALA C 160      61.743 -12.859  -5.691
ATOM   1548  C   ALA C 160      63.213 -14.791  -5.566
ATOM   1549  O   ALA C 160      63.737 -15.140  -4.510
ATOM   1550  N   VAL C 161      63.876 -14.795  -6.744
ATOM   1551  H   VAL C 161      63.437 -14.530  -7.597
ATOM   1552  CA  VAL C 161      65.284 -15.090  -6.836
ATOM   1553  CB  VAL C 161      65.692 -16.422  -7.444
ATOM   1554  CG1 VAL C 161      67.228 -16.521  -7.406
ATOM   1555  CG2 VAL C 161      65.046 -17.588  -6.687
ATOM   1556  C   VAL C 161      65.762 -13.990  -7.741
ATOM   1557  O   VAL C 161      65.172 -13.753  -8.799
ATOM   1558  N   GLU C 162      66.829 -13.282  -7.315
ATOM   1559  H   GLU C 162      67.291 -13.481  -6.455
ATOM   1560  CA  GLU C 162      67.357 -12.202  -8.091
ATOM   1561  CB  GLU C 162      67.032 -10.843  -7.433
ATOM   1562  CG  GLU C 162      67.459  -9.588  -8.203
ATOM   1563  CD  GLU C 162      67.013  -8.371  -7.404
ATOM   1564  OE1 GLU C 162      67.908  -7.606  -6.959
ATOM   1565  OE2 GLU C 162      65.781  -8.174  -7.234
ATOM   1566  C   GLU C 162      68.842 -12.344  -8.249
ATOM   1567  O   GLU C 162      69.548 -12.646  -7.285
ATOM   1568  N   ILE C 163      69.333 -12.171  -9.505
ATOM   1569  H   ILE C 163      68.725 -12.000 -10.278
ATOM   1570  CA  ILE C 163      70.747 -12.216  -9.810
ATOM   1571  CB  ILE C 163      71.051 -12.424 -11.284
ATOM   1572  CG2 ILE C 163      72.557 -12.241 -11.560
ATOM   1573  CG1 ILE C 163      70.513 -13.795 -11.746
ATOM   1574  CD1 ILE C 163      70.550 -14.012 -13.259
ATOM   1575  C   ILE C 163      71.276 -10.895  -9.307
ATOM   1576  O   ILE C 163      70.855  -9.819  -9.741
ATOM   1577  N   LYS C 164      72.227 -10.996  -8.359
ATOM   1578  H   LYS C 164      72.581 -11.887  -8.087
ATOM   1579  CA  LYS C 164      72.819  -9.869  -7.703
ATOM   1580  CB  LYS C 164      73.314 -10.365  -6.328
ATOM   1581  CG  LYS C 164      73.968  -9.406  -5.338
ATOM   1582  CD  LYS C 164      74.339 -10.168  -4.064
ATOM   1583  CE  LYS C 164      74.999  -9.348  -2.961
ATOM   1584  NZ  LYS C 164      75.255 -10.219  -1.793
ATOM   1585  HZ1 LYS C 164      75.967 -10.935  -2.033
ATOM   1586  HZ2 LYS C 164      75.605  -9.645  -1.003
ATOM   1587  HZ3 LYS C 164      74.381 -10.699  -1.505
ATOM   1588  C   LYS C 164      73.935  -9.231  -8.476
ATOM   1589  O   LYS C 164      73.815  -8.069  -8.868
ATOM   1590  N   ASP C 165      75.008  -9.999  -8.775
ATOM   1591  H   ASP C 165      75.072 -10.957  -8.504
ATOM   1592  CA  ASP C 165      76.150  -9.467  -9.474
ATOM   1593  CB  ASP C 165      77.404  -9.279  -8.581
ATOM   1594  CG  ASP C 165      77.203  -8.218  -7.508
ATOM   1595  OD1 ASP C 165      77.112  -7.011  -7.852
ATOM   1596  OD2 ASP C 165      77.154  -8.607  -6.312
ATOM   1597  C   ASP C 165      76.603 -10.439 -10.513
ATOM   1598  O   ASP C 165      76.479 -11.653 -10.331
ATOM   1599  N   VAL C 166      77.130  -9.891 -11.635
ATOM   1600  H   VAL C 166      77.199  -8.902 -11.743
ATOM   1601  CA  VAL C 166      77.667 -10.664 -12.728
ATOM   1602  CB  VAL C 166      76.889 -10.598 -14.047
ATOM   1603  CG1 VAL C 166      77.586 -11.474 -15.115
ATOM   1604  CG2 VAL C 166      75.432 -11.046 -13.836
ATOM   1605  C   VAL C 166      79.035 -10.055 -12.930
ATOM   1606  O   VAL C 166      79.181  -8.975 -13.511
ATOM   1607  N   GLU C 167      80.062 -10.732 -12.374
ATOM   1608  H   GLU C 167      79.905 -11.575 -11.874
ATOM   1609  CA  GLU C 167      81.444 -10.343 -12.457
ATOM   1610  CB  GLU C 167      82.278 -10.851 -11.267
ATOM   1611  CG  GLU C 167      81.833 -10.284  -9.908
ATOM   1612  CD  GLU C 167      82.662 -10.832  -8.741
ATOM   1613  OE1 GLU C 167      83.626 -11.620  -8.937
ATOM   1614  OE2 GLU C 167      82.313 -10.448  -7.595
ATOM   1615  C   GLU C 167      82.011 -10.939 -13.709
ATOM   1616  O   GLU C 167      81.791 -12.115 -14.014
ATOM   1617  N   LEU C 168      82.762 -10.107 -14.458
ATOM   1618  H   LEU C 168      82.933  -9.166 -14.178
ATOM   1619  CA  LEU C 168      83.384 -10.494 -15.696
ATOM   1620  CB  LEU C 168      82.977  -9.572 -16.874
ATOM   1621  CG  LEU C 168      81.475  -9.470 -17.194
ATOM   1622  CD1 LEU C 168      81.205  -8.430 -18.292
ATOM   1623  CD2 LEU C 168      80.882 -10.836 -17.528
ATOM   1624  C   LEU C 168      84.879 -10.325 -15.533
ATOM   1625  O   LEU C 168      85.300  -9.503 -14.713
ATOM   1626  N   PRO C 169      85.717 -11.072 -16.264
ATOM   1627  CA  PRO C 169      87.163 -10.960 -16.199
ATOM   1628  CB  PRO C 169      87.715 -12.078 -17.082
ATOM   1629  CG  PRO C 169      86.585 -13.115 -17.125
ATOM   1630  CD  PRO C 169      85.312 -12.268 -17.000
ATOM   1631  C   PRO C 169      87.605  -9.599 -16.677
ATOM   1632  O   PRO C 169      86.932  -9.027 -17.538
ATOM   1633  N   ALA C 170      88.729  -9.075 -16.135
ATOM   1634  H   ALA C 170      89.288  -9.605 -15.503
ATOM   1635  CA  ALA C 170      89.097  -7.684 -16.270
ATOM   1636  CB  ALA C 170      90.358  -7.325 -15.460
ATOM   1637  C   ALA C 170      89.363  -7.313 -17.704
ATOM   1638  O   ALA C 170      88.966  -6.230 -18.138
ATOM   1639  N   GLY C 171      89.984  -8.238 -18.477
ATOM   1640  H   GLY C 171      90.267  -9.118 -18.105
ATOM   1641  CA  GLY C 171      90.293  -8.025 -19.869
ATOM   1642  C   GLY C 171      89.039  -7.967 -20.695
ATOM   1643  O   GLY C 171      88.955  -7.165 -21.626
ATOM   1644  N   MET C 172      88.027  -8.803 -20.343
ATOM   1645  H   MET C 172      88.105  -9.407 -19.553
ATOM   1646  CA  MET C 172      86.762  -8.852 -21.035
ATOM   1647  CB  MET C 172      85.863 -10.025 -20.596
ATOM   1648  CG  MET C 172      86.342 -11.410 -21.038
ATOM   1649  SD  MET C 172      86.424 -11.653 -22.840
ATOM   1650  CE  MET C 172      84.629 -11.658 -23.127
ATOM   1651  C   MET C 172      85.974  -7.600 -20.796
ATOM   1652  O   MET C 172      85.502  -7.001 -21.764
ATOM   1653  N   GLN C 173      86.044  -7.053 -19.553
ATOM   1654  H   GLN C 173      86.540  -7.509 -18.817
ATOM   1655  CA  GLN C 173      85.346  -5.846 -19.179
ATOM   1656  CB  GLN C 173      85.472  -5.488 -17.690
ATOM   1657  CG  GLN C 173      84.741  -6.424 -16.738
ATOM   1658  CD  GLN C 173      84.947  -5.920 -15.319
ATOM   1659  OE1 GLN C 173      84.414  -4.888 -14.912
ATOM   1660  NE2 GLN C 173      85.748  -6.677 -14.527
ATOM   1661 HE21 GLN C 173      85.925  -6.400 -13.583
ATOM   1662 HE22 GLN C 173      86.133  -7.532 -14.875
ATOM   1663  C   GLN C 173      85.908  -4.671 -19.915
ATOM   1664  O   GLN C 173      85.148  -3.853 -20.436
ATOM   1665  N   LYS C 174      87.259  -4.604 -20.012
ATOM   1666  H   LYS C 174      87.853  -5.283 -19.583
ATOM   1667  CA  LYS C 174      87.923  -3.522 -20.689
ATOM   1668  CB  LYS C 174      89.442  -3.468 -20.435
ATOM   1669  CG  LYS C 174      89.752  -3.017 -19.005
ATOM   1670  CD  LYS C 174      91.233  -2.808 -18.685
ATOM   1671  CE  LYS C 174      91.500  -2.488 -17.208
ATOM   1672  NZ  LYS C 174      90.898  -1.191 -16.814
ATOM   1673  HZ1 LYS C 174      89.989  -1.058 -17.296
ATOM   1674  HZ2 LYS C 174      90.734  -1.196 -15.789
ATOM   1675  HZ3 LYS C 174      91.529  -0.399 -17.044
ATOM   1676  C   LYS C 174      87.657  -3.549 -22.164
ATOM   1677  O   LYS C 174      87.433  -2.492 -22.753
ATOM   1678  N   ALA C 175      87.617  -4.760 -22.774
ATOM   1679  H   ALA C 175      87.794  -5.602 -22.272
ATOM   1680  CA  ALA C 175      87.364  -4.919 -24.186
ATOM   1681  CB  ALA C 175      87.516  -6.378 -24.651
ATOM   1682  C   ALA C 175      85.967  -4.478 -24.529
ATOM   1683  O   ALA C 175      85.775  -3.768 -25.515
ATOM   1684  N   MET C 176      84.975  -4.838 -23.676
ATOM   1685  H   MET C 176      85.170  -5.389 -22.869
ATOM   1686  CA  MET C 176      83.585  -4.496 -23.871
ATOM   1687  CB  MET C 176      82.645  -5.200 -22.875
ATOM   1688  CG  MET C 176      82.525  -6.711 -23.108
ATOM   1689  SD  MET C 176      81.498  -7.612 -21.908
ATOM   1690  CE  MET C 176      79.904  -6.966 -22.488
ATOM   1691  C   MET C 176      83.366  -3.016 -23.750
ATOM   1692  O   MET C 176      82.698  -2.429 -24.604
ATOM   1693  N   ALA C 177      84.091  -2.365 -22.805
ATOM   1694  H   ALA C 177      84.682  -2.862 -22.174
ATOM   1695  CA  ALA C 177      84.001  -0.944 -22.573
ATOM   1696  CB  ALA C 177      84.792  -0.501 -21.330
ATOM   1697  C   ALA C 177      84.543  -0.182 -23.753
ATOM   1698  O   ALA C 177      83.935   0.802 -24.180
ATOM   1699  N   ARG C 178      85.672  -0.662 -24.333
ATOM   1700  H   ARG C 178      86.136  -1.469 -23.973
ATOM   1701  CA  ARG C 178      86.307  -0.037 -25.469
ATOM   1702  CB  ARG C 178      87.673  -0.654 -25.818
ATOM   1703  CG  ARG C 178      88.766  -0.356 -24.791
ATOM   1704  CD  ARG C 178      90.087  -1.049 -25.116
ATOM   1705  NE  ARG C 178      90.996  -0.890 -23.943
ATOM   1706  HE  ARG C 178      90.672  -0.373 -23.150
ATOM   1707  CZ  ARG C 178      92.240  -1.467 -23.919
ATOM   1708  NH1 ARG C 178      92.741  -2.139 -25.000
ATOM   1709 HH11 ARG C 178      93.654  -2.543 -24.970
ATOM   1710 HH12 ARG C 178      92.202  -2.217 -25.839
ATOM   1711  NH2 ARG C 178      93.000  -1.378 -22.789
ATOM   1712 HH21 ARG C 178      92.648  -0.912 -21.977
ATOM   1713 HH22 ARG C 178      93.905  -1.801 -22.763
ATOM   1714  C   ARG C 178      85.437  -0.137 -26.691
ATOM   1715  O   ARG C 178      85.353   0.826 -27.454
ATOM   1716  N   GLN C 179      84.748  -1.292 -26.879
ATOM   1717  H   GLN C 179      84.842  -2.056 -26.246
ATOM   1718  CA  GLN C 179      83.867  -1.523 -28.005
ATOM   1719  CB  GLN C 179      83.293  -2.948 -28.027
ATOM   1720  CG  GLN C 179      84.314  -4.043 -28.344
ATOM   1721  CD  GLN C 179      83.700  -5.429 -28.130
ATOM   1722  OE1 GLN C 179      82.517  -5.641 -27.859
ATOM   1723  NE2 GLN C 179      84.586  -6.453 -28.216
ATOM   1724 HE21 GLN C 179      85.551  -6.265 -28.401
ATOM   1725 HE22 GLN C 179      84.280  -7.394 -28.071
ATOM   1726  C   GLN C 179      82.683  -0.598 -27.934
ATOM   1727  O   GLN C 179      82.295  -0.021 -28.951
ATOM   1728  N   ALA C 180      82.121  -0.409 -26.713
ATOM   1729  H   ALA C 180      82.469  -0.885 -25.908
ATOM   1730  CA  ALA C 180      80.981   0.444 -26.481
ATOM   1731  CB  ALA C 180      80.475   0.355 -25.030
ATOM   1732  C   ALA C 180      81.326   1.883 -26.748
ATOM   1733  O   ALA C 180      80.531   2.610 -27.346
ATOM   1734  N   GLU C 181      82.546   2.306 -26.338
ATOM   1735  H   GLU C 181      83.170   1.691 -25.861
ATOM   1736  CA  GLU C 181      83.033   3.651 -26.515
ATOM   1737  CB  GLU C 181      84.396   3.839 -25.817
ATOM   1738  CG  GLU C 181      84.998   5.253 -25.851
ATOM   1739  CD  GLU C 181      86.345   5.313 -25.117
ATOM   1740  OE1 GLU C 181      86.843   4.285 -24.581
ATOM   1741  OE2 GLU C 181      86.907   6.438 -25.087
ATOM   1742  C   GLU C 181      83.210   3.942 -27.982
ATOM   1743  O   GLU C 181      82.778   4.996 -28.450
ATOM   1744  N   ALA C 182      83.782   2.971 -28.738
ATOM   1745  H   ALA C 182      84.093   2.117 -28.326
ATOM   1746  CA  ALA C 182      84.033   3.097 -30.151
ATOM   1747  CB  ALA C 182      84.800   1.890 -30.720
ATOM   1748  C   ALA C 182      82.753   3.226 -30.920
ATOM   1749  O   ALA C 182      82.666   4.063 -31.821
ATOM   1750  N   GLU C 183      81.719   2.433 -30.545
ATOM   1751  H   GLU C 183      81.808   1.767 -29.807
ATOM   1752  CA  GLU C 183      80.440   2.475 -31.204
ATOM   1753  CB  GLU C 183      79.463   1.385 -30.762
ATOM   1754  CG  GLU C 183      79.808  -0.023 -31.232
ATOM   1755  CD  GLU C 183      78.656  -0.920 -30.809
ATOM   1756  OE1 GLU C 183      78.394  -1.055 -29.583
ATOM   1757  OE2 GLU C 183      77.969  -1.430 -31.732
ATOM   1758  C   GLU C 183      79.747   3.783 -30.992
ATOM   1759  O   GLU C 183      79.179   4.327 -31.939
ATOM   1760  N   ARG C 184      79.815   4.327 -29.754
ATOM   1761  H   ARG C 184      80.286   3.868 -29.005
ATOM   1762  CA  ARG C 184      79.193   5.588 -29.432
ATOM   1763  CB  ARG C 184      79.160   5.864 -27.923
ATOM   1764  CG  ARG C 184      78.155   4.941 -27.227
ATOM   1765  CD  ARG C 184      78.072   5.085 -25.711
ATOM   1766  NE  ARG C 184      79.287   4.432 -25.138
ATOM   1767  HE  ARG C 184      79.900   3.937 -25.755
ATOM   1768  CZ  ARG C 184      79.571   4.487 -23.799
ATOM   1769  NH1 ARG C 184      78.746   5.124 -22.914
ATOM   1770 HH11 ARG C 184      77.906   5.564 -23.231
ATOM   1771 HH12 ARG C 184      78.965   5.140 -21.939
ATOM   1772  NH2 ARG C 184      80.702   3.879 -23.333
ATOM   1773 HH21 ARG C 184      81.319   3.403 -23.958
ATOM   1774 HH22 ARG C 184      80.918   3.902 -22.357
ATOM   1775  C   ARG C 184      79.854   6.721 -30.164
ATOM   1776  O   ARG C 184      79.159   7.622 -30.639
ATOM   1777  N   GLU C 185      81.204   6.667 -30.310
ATOM   1778  H   GLU C 185      81.744   5.926 -29.918
ATOM   1779  CA  GLU C 185      81.954   7.681 -31.012
ATOM   1780  CB  GLU C 185      83.480   7.491 -30.970
ATOM   1781  CG  GLU C 185      84.142   7.735 -29.610
ATOM   1782  CD  GLU C 185      85.649   7.444 -29.656
ATOM   1783  OE1 GLU C 185      86.203   7.015 -30.706
ATOM   1784  OE2 GLU C 185      86.282   7.662 -28.591
ATOM   1785  C   GLU C 185      81.590   7.673 -32.469
ATOM   1786  O   GLU C 185      81.386   8.744 -33.042
ATOM   1787  N   ARG C 186      81.443   6.462 -33.075
ATOM   1788  H   ARG C 186      81.594   5.609 -32.582
ATOM   1789  CA  ARG C 186      81.107   6.328 -34.472
ATOM   1790  CB  ARG C 186      80.979   4.892 -35.001
ATOM   1791  CG  ARG C 186      82.239   4.038 -35.119
ATOM   1792  CD  ARG C 186      81.914   2.720 -35.827
ATOM   1793  NE  ARG C 186      81.017   1.903 -34.949
ATOM   1794  HE  ARG C 186      81.166   1.915 -33.960
ATOM   1795  CZ  ARG C 186      80.016   1.128 -35.477
ATOM   1796  NH1 ARG C 186      79.768   1.085 -36.821
ATOM   1797 HH11 ARG C 186      80.326   1.613 -37.461
ATOM   1798 HH12 ARG C 186      78.982   0.570 -37.165
ATOM   1799  NH2 ARG C 186      79.209   0.404 -34.649
ATOM   1800 HH21 ARG C 186      78.458  -0.134 -35.034
ATOM   1801 HH22 ARG C 186      79.367   0.396 -33.662
ATOM   1802  C   ARG C 186      79.742   6.884 -34.722
ATOM   1803  O   ARG C 186      79.561   7.618 -35.691
ATOM   1804  N   ARG C 187      78.773   6.589 -33.820
ATOM   1805  H   ARG C 187      78.951   6.013 -33.027
ATOM   1806  CA  ARG C 187      77.419   7.049 -33.968
ATOM   1807  CB  ARG C 187      76.422   6.352 -33.021
ATOM   1808  CG  ARG C 187      76.245   4.885 -33.440
ATOM   1809  CD  ARG C 187      75.145   4.089 -32.738
ATOM   1810  NE  ARG C 187      75.234   2.688 -33.267
ATOM   1811  HE  ARG C 187      74.867   2.490 -34.178
ATOM   1812  CZ  ARG C 187      75.872   1.690 -32.578
ATOM   1813  NH1 ARG C 187      76.299   1.868 -31.293
ATOM   1814 HH11 ARG C 187      76.135   2.734 -30.824
ATOM   1815 HH12 ARG C 187      76.745   1.118 -30.804
ATOM   1816  NH2 ARG C 187      76.077   0.486 -33.189
ATOM   1817 HH21 ARG C 187      75.756   0.344 -34.127
ATOM   1818 HH22 ARG C 187      76.546  -0.256 -32.704
ATOM   1819  C   ARG C 187      77.319   8.543 -33.880
ATOM   1820  O   ARG C 187      76.572   9.147 -34.650
ATOM   1821  N   ALA C 188      78.126   9.172 -32.992
ATOM   1822  H   ALA C 188      78.738   8.661 -32.392
ATOM   1823  CA  ALA C 188      78.143  10.606 -32.826
ATOM   1824  CB  ALA C 188      79.029  11.043 -31.647
ATOM   1825  C   ALA C 188      78.679  11.272 -34.070
ATOM   1826  O   ALA C 188      78.134  12.280 -34.525
ATOM   1827  N   ARG C 189      79.736  10.673 -34.674
ATOM   1828  H   ARG C 189      80.143   9.849 -34.286
ATOM   1829  CA  ARG C 189      80.380  11.174 -35.866
ATOM   1830  CB  ARG C 189      81.646  10.373 -36.214
ATOM   1831  CG  ARG C 189      82.794  10.616 -35.236
ATOM   1832  CD  ARG C 189      83.960   9.649 -35.419
ATOM   1833  NE  ARG C 189      84.900   9.881 -34.282
ATOM   1834  HE  ARG C 189      84.889  10.769 -33.821
ATOM   1835  CZ  ARG C 189      85.772   8.914 -33.854
ATOM   1836  NH1 ARG C 189      85.817   7.674 -34.429
ATOM   1837 HH11 ARG C 189      86.454   6.985 -34.087
ATOM   1838 HH12 ARG C 189      85.219   7.449 -35.198
ATOM   1839  NH2 ARG C 189      86.592   9.180 -32.798
ATOM   1840 HH21 ARG C 189      87.182   8.464 -32.425
ATOM   1841 HH22 ARG C 189      86.568  10.076 -32.355
ATOM   1842  C   ARG C 189      79.454  11.101 -37.046
ATOM   1843  O   ARG C 189      79.421  12.031 -37.850
ATOM   1844  N   ILE C 190      78.660  10.007 -37.151
ATOM   1845  H   ILE C 190      78.726   9.260 -36.493
ATOM   1846  CA  ILE C 190      77.725   9.799 -38.231
ATOM   1847  CB  ILE C 190      77.220   8.377 -38.261
ATOM   1848  CG2 ILE C 190      76.162   8.242 -39.370
ATOM   1849  CG1 ILE C 190      78.393   7.439 -38.599
ATOM   1850  CD1 ILE C 190      78.086   5.967 -38.355
ATOM   1851  C   ILE C 190      76.598  10.804 -38.097
ATOM   1852  O   ILE C 190      76.153  11.343 -39.110
ATOM   1853  N   THR C 191      76.149  11.111 -36.849
ATOM   1854  H   THR C 191      76.497  10.633 -36.047
ATOM   1855  CA  THR C 191      75.089  12.069 -36.590
ATOM   1856  CB  THR C 191      74.733  12.115 -35.110
ATOM   1857  CG2 THR C 191      73.671  13.187 -34.803
ATOM   1858  OG1 THR C 191      74.236  10.849 -34.697
ATOM   1859  HG1 THR C 191      74.939  10.215 -34.857
ATOM   1860  C   THR C 191      75.514  13.426 -37.087
ATOM   1861  O   THR C 191      74.734  14.111 -37.755
ATOM   1862  N   LEU C 192      76.786  13.798 -36.817
ATOM   1863  H   LEU C 192      77.394  13.217 -36.278
ATOM   1864  CA  LEU C 192      77.333  15.059 -37.241
ATOM   1865  CB  LEU C 192      78.707  15.346 -36.609
ATOM   1866  CG  LEU C 192      78.649  15.631 -35.094
ATOM   1867  CD1 LEU C 192      80.060  15.691 -34.494
ATOM   1868  CD2 LEU C 192      77.817  16.888 -34.775
ATOM   1869  C   LEU C 192      77.472  15.100 -38.737
ATOM   1870  O   LEU C 192      77.111  16.105 -39.347
ATOM   1871  N   ALA C 193      77.914  13.975 -39.351
ATOM   1872  H   ALA C 193      78.156  13.171 -38.816
ATOM   1873  CA  ALA C 193      78.117  13.831 -40.770
ATOM   1874  CB  ALA C 193      78.740  12.479 -41.158
ATOM   1875  C   ALA C 193      76.832  13.969 -41.523
ATOM   1876  O   ALA C 193      76.840  14.512 -42.631
ATOM   1877  N   GLU C 194      75.696  13.504 -40.934
ATOM   1878  H   GLU C 194      75.713  13.022 -40.062
ATOM   1879  CA  GLU C 194      74.417  13.610 -41.578
ATOM   1880  CB  GLU C 194      73.372  12.662 -40.987
ATOM   1881  CG  GLU C 194      73.633  11.187 -41.350
ATOM   1882  CD  GLU C 194      73.668  10.959 -42.861
ATOM   1883  OE1 GLU C 194      74.736  10.511 -43.351
ATOM   1884  OE2 GLU C 194      72.635  11.197 -43.542
ATOM   1885  C   GLU C 194      74.045  15.045 -41.425
ATOM   1886  O   GLU C 194      73.469  15.524 -40.442
ATOM   1887  N   ALA C 195      74.388  15.719 -42.531
ATOM   1888  H   ALA C 195      74.840  15.219 -43.267
ATOM   1889  CA  ALA C 195      74.290  17.110 -42.793
ATOM   1890  CB  ALA C 195      74.889  17.465 -44.160
ATOM   1891  C   ALA C 195      72.922  17.636 -42.768
ATOM   1892  O   ALA C 195      72.765  18.807 -42.454
ATOM   1893  N   GLU C 196      71.922  16.816 -43.108
ATOM   1894  H   GLU C 196      72.085  15.868 -43.373
ATOM   1895  CA  GLU C 196      70.563  17.245 -43.146
ATOM   1896  CB  GLU C 196      69.692  16.322 -44.004
ATOM   1897  CG  GLU C 196      69.999  16.405 -45.503
ATOM   1898  CD  GLU C 196      69.197  15.379 -46.303
ATOM   1899  OE1 GLU C 196      68.459  14.542 -45.719
ATOM   1900  OE2 GLU C 196      69.325  15.424 -47.553
ATOM   1901  C   GLU C 196      69.817  17.443 -41.862
ATOM   1902  O   GLU C 196      68.978  18.334 -41.834
ATOM   1903  N   ARG C 197      70.131  16.721 -40.755
ATOM   1904  H   ARG C 197      70.896  16.082 -40.725
ATOM   1905  CA  ARG C 197      69.284  16.809 -39.574
ATOM   1906  CB  ARG C 197      69.474  15.584 -38.666
ATOM   1907  CG  ARG C 197      68.666  14.346 -39.061
ATOM   1908  CD  ARG C 197      69.391  13.341 -39.955
ATOM   1909  NE  ARG C 197      69.079  13.546 -41.402
ATOM   1910  HE  ARG C 197      68.472  14.291 -41.684
ATOM   1911  CZ  ARG C 197      69.643  12.719 -42.341
ATOM   1912  NH1 ARG C 197      70.420  11.662 -41.963
ATOM   1913 HH11 ARG C 197      70.625  11.501 -40.998
ATOM   1914 HH12 ARG C 197      70.932  11.145 -42.653
ATOM   1915  NH2 ARG C 197      69.439  12.916 -43.675
ATOM   1916 HH21 ARG C 197      69.870  12.308 -44.341
ATOM   1917 HH22 ARG C 197      68.881  13.676 -44.017
ATOM   1918  C   ARG C 197      69.047  17.939 -38.573
ATOM   1919  O   ARG C 197      67.913  18.412 -38.500
ATOM   1920  N   GLN C 198      70.065  18.458 -37.834
ATOM   1921  H   GLN C 198      70.987  18.091 -37.898
ATOM   1922  CA  GLN C 198      69.841  19.453 -36.789
ATOM   1923  CB  GLN C 198      70.918  19.345 -35.680
ATOM   1924  CG  GLN C 198      70.953  18.028 -34.890
ATOM   1925  CD  GLN C 198      72.046  17.092 -35.414
ATOM   1926  OE1 GLN C 198      72.299  16.898 -36.603
ATOM   1927  NE2 GLN C 198      72.771  16.489 -34.439
ATOM   1928 HE21 GLN C 198      72.550  16.657 -33.478
ATOM   1929 HE22 GLN C 198      73.530  15.885 -34.676
ATOM   1930  C   GLN C 198      69.605  20.963 -36.868
ATOM   1931  O   GLN C 198      68.499  21.357 -36.495
ATOM   1932  N   ALA C 199      70.546  21.846 -37.347
ATOM   1933  H   ALA C 199      71.448  21.572 -37.667
ATOM   1934  CA  ALA C 199      70.269  23.279 -37.263
ATOM   1935  CB  ALA C 199      71.016  23.909 -36.070
ATOM   1936  C   ALA C 199      70.363  24.340 -38.340
ATOM   1937  O   ALA C 199      69.459  25.174 -38.421
ATOM   1938  N   ALA C 200      71.387  24.325 -39.230
ATOM   1939  H   ALA C 200      72.092  23.624 -39.213
ATOM   1940  CA  ALA C 200      71.558  25.389 -40.200
ATOM   1941  CB  ALA C 200      72.999  25.581 -40.677
ATOM   1942  C   ALA C 200      70.644  25.557 -41.373
ATOM   1943  O   ALA C 200      70.448  26.699 -41.785
ATOM   1944  N   GLU C 201      70.056  24.473 -41.949
ATOM   1945  H   GLU C 201      70.172  23.561 -41.585
ATOM   1946  CA  GLU C 201      69.146  24.592 -43.079
ATOM   1947  CB  GLU C 201      68.547  23.322 -43.742
ATOM   1948  CG  GLU C 201      69.282  22.572 -44.857
ATOM   1949  CD  GLU C 201      69.326  23.432 -46.116
ATOM   1950  OE1 GLU C 201      70.437  23.699 -46.642
ATOM   1951  OE2 GLU C 201      68.232  23.799 -46.618
ATOM   1952  C   GLU C 201      68.005  25.481 -42.806
ATOM   1953  O   GLU C 201      67.501  26.044 -43.769
ATOM   1954  N   LYS C 202      67.547  25.626 -41.534
ATOM   1955  H   LYS C 202      67.928  25.110 -40.766
ATOM   1956  CA  LYS C 202      66.466  26.555 -41.285
ATOM   1957  CB  LYS C 202      65.842  26.553 -39.886
ATOM   1958  CG  LYS C 202      64.682  25.577 -39.720
ATOM   1959  CD  LYS C 202      63.526  25.871 -40.683
ATOM   1960  CE  LYS C 202      62.165  25.312 -40.284
ATOM   1961  NZ  LYS C 202      61.700  26.019 -39.073
ATOM   1962  HZ1 LYS C 202      62.044  27.003 -39.098
ATOM   1963  HZ2 LYS C 202      60.662  26.012 -39.046
ATOM   1964  HZ3 LYS C 202      62.074  25.543 -38.229
ATOM   1965  C   LYS C 202      66.881  27.958 -41.588
ATOM   1966  O   LYS C 202      66.102  28.724 -42.155
ATOM   1967  N   LEU C 203      68.147  28.298 -41.264
ATOM   1968  H   LEU C 203      68.805  27.628 -40.927
ATOM   1969  CA  LEU C 203      68.683  29.603 -41.511
ATOM   1970  CB  LEU C 203      69.964  29.864 -40.702
ATOM   1971  CG  LEU C 203      69.773  29.945 -39.169
ATOM   1972  CD1 LEU C 203      71.135  30.017 -38.462
ATOM   1973  CD2 LEU C 203      68.828  31.084 -38.745
ATOM   1974  C   LEU C 203      68.937  29.773 -42.994
ATOM   1975  O   LEU C 203      68.766  30.871 -43.518
ATOM   1976  N   ARG C 204      69.324  28.686 -43.715
ATOM   1977  H   ARG C 204      69.499  27.818 -43.254
ATOM   1978  CA  ARG C 204      69.592  28.717 -45.142
ATOM   1979  CB  ARG C 204      70.195  27.386 -45.632
ATOM   1980  CG  ARG C 204      71.072  27.467 -46.887
ATOM   1981  CD  ARG C 204      70.374  27.321 -48.238
ATOM   1982  NE  ARG C 204      69.779  25.960 -48.346
ATOM   1983  HE  ARG C 204      69.885  25.311 -47.590
ATOM   1984  CZ  ARG C 204      69.025  25.614 -49.434
ATOM   1985  NH1 ARG C 204      68.964  26.412 -50.543
ATOM   1986 HH11 ARG C 204      69.487  27.262 -50.586
ATOM   1987 HH12 ARG C 204      68.298  26.218 -51.263
ATOM   1988  NH2 ARG C 204      68.308  24.457 -49.392
ATOM   1989 HH21 ARG C 204      68.277  23.928 -48.542
ATOM   1990 HH22 ARG C 204      67.724  24.196 -50.160
ATOM   1991  C   ARG C 204      68.289  28.962 -45.887
ATOM   1992  O   ARG C 204      68.242  29.740 -46.843
ATOM   1993  N   GLU C 205      67.187  28.311 -45.440
ATOM   1994  H   GLU C 205      67.239  27.687 -44.671
ATOM   1995  CA  GLU C 205      65.869  28.455 -46.011
ATOM   1996  CB  GLU C 205      64.866  27.444 -45.438
ATOM   1997  CG  GLU C 205      65.042  25.991 -45.910
ATOM   1998  CD  GLU C 205      64.862  25.873 -47.424
ATOM   1999  OE1 GLU C 205      63.801  26.316 -47.942
ATOM   2000  OE2 GLU C 205      65.780  25.327 -48.089
ATOM   2001  C   GLU C 205      65.386  29.854 -45.744
ATOM   2002  O   GLU C 205      64.757  30.471 -46.606
ATOM   2003  N   ALA C 206      65.717  30.395 -44.539
ATOM   2004  H   ALA C 206      66.165  29.852 -43.834
ATOM   2005  CA  ALA C 206      65.379  31.738 -44.153
ATOM   2006  CB  ALA C 206      65.750  32.095 -42.701
ATOM   2007  C   ALA C 206      66.105  32.679 -45.081
ATOM   2008  O   ALA C 206      65.520  33.686 -45.458
ATOM   2009  N   ALA C 207      67.360  32.355 -45.507
ATOM   2010  H   ALA C 207      67.825  31.551 -45.151
ATOM   2011  CA  ALA C 207      68.139  33.160 -46.426
ATOM   2012  CB  ALA C 207      69.568  32.645 -46.646
ATOM   2013  C   ALA C 207      67.456  33.229 -47.771
ATOM   2014  O   ALA C 207      67.474  34.285 -48.406
ATOM   2015  N   GLU C 208      66.827  32.111 -48.230
ATOM   2016  H   GLU C 208      66.924  31.238 -47.751
ATOM   2017  CA  GLU C 208      66.099  32.096 -49.488
ATOM   2018  CB  GLU C 208      65.532  30.723 -49.884
ATOM   2019  CG  GLU C 208      66.559  29.674 -50.327
ATOM   2020  CD  GLU C 208      65.868  28.343 -50.669
ATOM   2021  OE1 GLU C 208      64.640  28.169 -50.441
ATOM   2022  OE2 GLU C 208      66.582  27.471 -51.225
ATOM   2023  C   GLU C 208      64.903  33.026 -49.393
ATOM   2024  O   GLU C 208      64.608  33.762 -50.337
ATOM   2025  N   ILE C 209      64.219  33.033 -48.219
ATOM   2026  H   ILE C 209      64.471  32.383 -47.499
ATOM   2027  CA  ILE C 209      63.058  33.863 -47.928
ATOM   2028  CB  ILE C 209      62.474  33.491 -46.581
ATOM   2029  CG2 ILE C 209      61.385  34.492 -46.128
ATOM   2030  CG1 ILE C 209      61.923  32.066 -46.694
ATOM   2031  CD1 ILE C 209      61.596  31.452 -45.347
ATOM   2032  C   ILE C 209      63.507  35.315 -47.935
ATOM   2033  O   ILE C 209      62.793  36.180 -48.433
ATOM   2034  N   ILE C 210      64.718  35.587 -47.396
ATOM   2035  H   ILE C 210      65.243  34.849 -46.989
ATOM   2036  CA  ILE C 210      65.361  36.878 -47.323
ATOM   2037  CB  ILE C 210      66.620  36.786 -46.453
ATOM   2038  CG2 ILE C 210      67.675  37.849 -46.740
ATOM   2039  CG1 ILE C 210      66.257  36.597 -44.970
ATOM   2040  CD1 ILE C 210      67.454  36.226 -44.091
ATOM   2041  C   ILE C 210      65.632  37.415 -48.709
ATOM   2042  O   ILE C 210      65.452  38.610 -48.948
ATOM   2043  N   SER C 211      66.036  36.533 -49.654
ATOM   2044  H   SER C 211      66.196  35.573 -49.438
ATOM   2045  CA  SER C 211      66.312  36.920 -51.014
ATOM   2046  CB  SER C 211      66.885  35.750 -51.831
ATOM   2047  OG  SER C 211      68.151  35.372 -51.308
ATOM   2048  HG  SER C 211      68.411  34.583 -51.793
ATOM   2049  C   SER C 211      65.029  37.386 -51.660
ATOM   2050  O   SER C 211      65.020  38.393 -52.370
ATOM   2051  N   GLU C 212      63.912  36.674 -51.380
ATOM   2052  H   GLU C 212      63.956  35.859 -50.803
ATOM   2053  CA  GLU C 212      62.607  36.987 -51.904
ATOM   2054  CB  GLU C 212      61.596  35.863 -51.605
ATOM   2055  CG  GLU C 212      61.845  34.550 -52.359
ATOM   2056  CD  GLU C 212      60.901  33.437 -51.889
ATOM   2057  OE1 GLU C 212      60.074  33.631 -50.956
ATOM   2058  OE2 GLU C 212      61.012  32.334 -52.484
ATOM   2059  C   GLU C 212      62.027  38.245 -51.292
ATOM   2060  O   GLU C 212      61.434  39.054 -52.010
ATOM   2061  N   HIS C 213      62.211  38.442 -49.958
ATOM   2062  H   HIS C 213      62.733  37.798 -49.411
ATOM   2063  CA  HIS C 213      61.657  39.559 -49.231
ATOM   2064  CB  HIS C 213      60.846  39.086 -48.001
ATOM   2065  CG  HIS C 213      59.660  38.222 -48.321
ATOM   2066  ND1 HIS C 213      59.764  36.867 -48.547
ATOM   2067  CE1 HIS C 213      58.510  36.412 -48.796
ATOM   2068  NE2 HIS C 213      57.610  37.378 -48.746
ATOM   2069  CD2 HIS C 213      58.337  38.518 -48.448
ATOM   2070  C   HIS C 213      62.757  40.462 -48.703
ATOM   2071  O   HIS C 213      63.421  40.102 -47.724
ATOM   2072  N   PRO C 214      62.948  41.657 -49.267
ATOM   2073  CA  PRO C 214      63.980  42.594 -48.859
ATOM   2074  CB  PRO C 214      63.876  43.761 -49.841
ATOM   2075  CG  PRO C 214      63.237  43.155 -51.095
ATOM   2076  CD  PRO C 214      62.330  42.056 -50.531
ATOM   2077  C   PRO C 214      63.873  43.078 -47.436
ATOM   2078  O   PRO C 214      64.908  43.327 -46.812
ATOM   2079  N   MET C 215      62.637  43.204 -46.904
ATOM   2080  H   MET C 215      61.816  42.994 -47.428
ATOM   2081  CA  MET C 215      62.428  43.705 -45.572
ATOM   2082  CB  MET C 215      60.978  44.125 -45.283
ATOM   2083  CG  MET C 215      60.553  45.362 -46.085
ATOM   2084  SD  MET C 215      61.589  46.848 -45.855
ATOM   2085  CE  MET C 215      61.155  47.191 -44.124
ATOM   2086  C   MET C 215      62.871  42.710 -44.544
ATOM   2087  O   MET C 215      63.473  43.111 -43.548
ATOM   2088  N   ALA C 216      62.827  41.400 -44.906
ATOM   2089  H   ALA C 216      62.472  41.116 -45.793
ATOM   2090  CA  ALA C 216      63.235  40.320 -44.045
ATOM   2091  CB  ALA C 216      62.899  38.927 -44.608
ATOM   2092  C   ALA C 216      64.718  40.391 -43.824
ATOM   2093  O   ALA C 216      65.173  40.158 -42.705
ATOM   2094  N   LEU C 217      65.491  40.776 -44.873
ATOM   2095  H   LEU C 217      65.079  40.965 -45.762
ATOM   2096  CA  LEU C 217      66.930  40.899 -44.820
ATOM   2097  CB  LEU C 217      67.505  41.327 -46.193
ATOM   2098  CG  LEU C 217      69.030  41.199 -46.431
ATOM   2099  CD1 LEU C 217      69.273  40.848 -47.904
ATOM   2100  CD2 LEU C 217      69.833  42.450 -46.021
ATOM   2101  C   LEU C 217      67.318  41.956 -43.836
ATOM   2102  O   LEU C 217      68.194  41.721 -42.998
ATOM   2103  N   GLN C 218      66.623  43.117 -43.898
ATOM   2104  H   GLN C 218      65.902  43.255 -44.575
ATOM   2105  CA  GLN C 218      66.902  44.230 -43.034
ATOM   2106  CB  GLN C 218      66.134  45.505 -43.406
ATOM   2107  CG  GLN C 218      66.589  46.100 -44.740
ATOM   2108  CD  GLN C 218      65.979  47.484 -44.870
ATOM   2109  OE1 GLN C 218      66.512  48.428 -44.287
ATOM   2110  NE2 GLN C 218      64.854  47.613 -45.619
ATOM   2111 HE21 GLN C 218      64.444  46.809 -46.051
ATOM   2112 HE22 GLN C 218      64.429  48.511 -45.734
ATOM   2113  C   GLN C 218      66.602  43.897 -41.607
ATOM   2114  O   GLN C 218      67.388  44.254 -40.729
ATOM   2115  N   LEU C 219      65.494  43.155 -41.365
ATOM   2116  H   LEU C 219      64.893  42.869 -42.107
ATOM   2117  CA  LEU C 219      65.083  42.755 -40.045
ATOM   2118  CB  LEU C 219      63.723  42.030 -40.025
ATOM   2119  CG  LEU C 219      62.502  42.910 -40.359
ATOM   2120  CD1 LEU C 219      61.241  42.044 -40.501
[truncated: 1,300,241 more chars]
