# Supplementary material for: Higher‐order structure formation using refined monomer structures of lipid raft markers, Stomatin, Prohibitin, Flotillin, and HflK/C‐related proteins
Source: FEBS Open Bio. 2023 Mar 17;13(5):926–37. doi: 10.1002/2211-5463.13593 (PMC10153343; doi:10.1002/2211-5463.13593)
Supplement: Supplementary file 4 — Data S4. PH1511 GH 11mer.pdb. [file FEB4-13-926-s005.pdb]

ATOM      1  N   MET A   1     -30.191  11.655  68.237
ATOM      2  H   MET A   1     -29.941  12.555  67.787
ATOM      3  H2  MET A   1     -29.634  11.536  69.103
ATOM      4  H3  MET A   1     -31.201  11.656  68.476
ATOM      5  CA  MET A   1     -29.906  10.538  67.314
ATOM      6  CB  MET A   1     -30.282   9.197  67.978
ATOM      7  CG  MET A   1     -29.712   7.951  67.287
ATOM      8  SD  MET A   1     -27.898   7.827  67.292
ATOM      9  CE  MET A   1     -27.732   7.764  65.484
ATOM     10  C   MET A   1     -30.655  10.676  66.021
ATOM     11  O   MET A   1     -30.097  10.404  64.957
ATOM     12  N   MET A   2     -31.924  11.150  66.090
ATOM     13  H   MET A   2     -32.342  11.377  66.966
ATOM     14  CA  MET A   2     -32.784  11.316  64.941
ATOM     15  CB  MET A   2     -34.214  11.757  65.300
ATOM     16  CG  MET A   2     -35.051  10.670  65.975
ATOM     17  SD  MET A   2     -35.317   9.183  64.958
ATOM     18  CE  MET A   2     -36.394   9.970  63.723
ATOM     19  C   MET A   2     -32.262  12.301  63.944
ATOM     20  O   MET A   2     -32.183  11.961  62.764
ATOM     21  N   PHE A   3     -31.680  13.425  64.430
ATOM     22  H   PHE A   3     -31.656  13.614  65.408
ATOM     23  CA  PHE A   3     -31.131  14.455  63.582
ATOM     24  CB  PHE A   3     -30.738  15.736  64.347
ATOM     25  CG  PHE A   3     -31.974  16.533  64.610
ATOM     26  CD1 PHE A   3     -32.617  16.456  65.852
ATOM     27  CE1 PHE A   3     -33.772  17.203  66.101
ATOM     28  CZ  PHE A   3     -34.291  18.036  65.109
ATOM     29  CE2 PHE A   3     -33.656  18.126  63.869
ATOM     30  CD2 PHE A   3     -32.500  17.378  63.622
ATOM     31  C   PHE A   3     -29.920  13.956  62.854
ATOM     32  O   PHE A   3     -29.781  14.213  61.660
ATOM     33  N   ALA A   4     -29.057  13.176  63.549
ATOM     34  H   ALA A   4     -29.216  12.957  64.508
ATOM     35  CA  ALA A   4     -27.849  12.630  62.983
ATOM     36  CB  ALA A   4     -26.983  11.912  64.032
ATOM     37  C   ALA A   4     -28.154  11.641  61.893
ATOM     38  O   ALA A   4     -27.514  11.673  60.842
ATOM     39  N   THR A   5     -29.183  10.783  62.108
ATOM     40  H   THR A   5     -29.695  10.800  62.963
ATOM     41  CA  THR A   5     -29.591   9.769  61.164
ATOM     42  CB  THR A   5     -30.637   8.853  61.774
ATOM     43  CG2 THR A   5     -31.065   7.759  60.771
ATOM     44  OG1 THR A   5     -30.093   8.212  62.920
ATOM     45  HG1 THR A   5     -30.085   8.873  63.617
ATOM     46  C   THR A   5     -30.144  10.428  59.919
ATOM     47  O   THR A   5     -29.791  10.029  58.808
ATOM     48  N   ASN A   6     -30.962  11.496  60.092
ATOM     49  H   ASN A   6     -31.203  11.820  61.003
ATOM     50  CA  ASN A   6     -31.578  12.211  58.999
ATOM     51  CB  ASN A   6     -32.577  13.281  59.481
ATOM     52  CG  ASN A   6     -33.849  12.622  60.023
ATOM     53  OD1 ASN A   6     -34.215  11.481  59.736
ATOM     54  ND2 ASN A   6     -34.558  13.389  60.890
ATOM     55 HD21 ASN A   6     -35.389  13.029  61.312
ATOM     56 HD22 ASN A   6     -34.247  14.314  61.109
ATOM     57  C   ASN A   6     -30.550  12.886  58.144
ATOM     58  O   ASN A   6     -30.632  12.797  56.918
ATOM     59  N   PHE A   7     -29.531  13.527  58.772
ATOM     60  H   PHE A   7     -29.472  13.576  59.767
ATOM     61  CA  PHE A   7     -28.479  14.192  58.044
ATOM     62  CB  PHE A   7     -27.599  15.145  58.879
ATOM     63  CG  PHE A   7     -28.348  16.433  59.022
ATOM     64  CD1 PHE A   7     -28.933  16.805  60.237
ATOM     65  CE1 PHE A   7     -29.637  18.006  60.361
ATOM     66  CZ  PHE A   7     -29.760  18.852  59.257
ATOM     67  CE2 PHE A   7     -29.183  18.498  58.036
ATOM     68  CD2 PHE A   7     -28.481  17.295  57.922
ATOM     69  C   PHE A   7     -27.617  13.225  57.292
ATOM     70  O   PHE A   7     -27.179  13.544  56.188
ATOM     71  N   PHE A   8     -27.387  12.013  57.854
ATOM     72  H   PHE A   8     -27.738  11.789  58.760
ATOM     73  CA  PHE A   8     -26.590  10.985  57.227
ATOM     74  CB  PHE A   8     -26.311   9.833  58.228
ATOM     75  CG  PHE A   8     -25.420   8.767  57.676
ATOM     76  CD1 PHE A   8     -24.056   9.015  57.466
ATOM     77  CE1 PHE A   8     -23.220   8.015  56.962
ATOM     78  CZ  PHE A   8     -23.738   6.750  56.683
ATOM     79  CE2 PHE A   8     -25.088   6.483  56.916
ATOM     80  CD2 PHE A   8     -25.924   7.486  57.417
ATOM     81  C   PHE A   8     -27.290  10.493  55.974
ATOM     82  O   PHE A   8     -26.643  10.335  54.937
ATOM     83  N   VAL A   9     -28.635  10.304  56.029
ATOM     84  H   VAL A   9     -29.138  10.448  56.879
ATOM     85  CA  VAL A   9     -29.429   9.846  54.904
ATOM     86  CB  VAL A   9     -30.852   9.477  55.313
ATOM     87  CG1 VAL A   9     -31.753   9.168  54.098
ATOM     88  CG2 VAL A   9     -30.769   8.268  56.263
ATOM     89  C   VAL A   9     -29.426  10.909  53.819
ATOM     90  O   VAL A   9     -29.266  10.577  52.642
ATOM     91  N   THR A  10     -29.535  12.208  54.202
ATOM     92  H   THR A  10     -29.650  12.450  55.163
ATOM     93  CA  THR A  10     -29.541  13.327  53.281
ATOM     94  CB  THR A  10     -29.826  14.636  53.998
ATOM     95  CG2 THR A  10     -29.829  15.828  53.017
ATOM     96  OG1 THR A  10     -31.108  14.566  54.609
ATOM     97  HG1 THR A  10     -31.005  14.007  55.382
ATOM     98  C   THR A  10     -28.201  13.389  52.574
ATOM     99  O   THR A  10     -28.159  13.623  51.365
ATOM    100  N   SER A  11     -27.091  13.118  53.306
ATOM    101  H   SER A  11     -27.153  12.923  54.281
ATOM    102  CA  SER A  11     -25.752  13.128  52.770
ATOM    103  CB  SER A  11     -24.676  12.939  53.853
ATOM    104  OG  SER A  11     -24.678  14.051  54.737
ATOM    105  HG  SER A  11     -25.328  13.847  55.415
ATOM    106  C   SER A  11     -25.574  12.038  51.744
ATOM    107  O   SER A  11     -24.931  12.276  50.721
ATOM    108  N   ILE A  12     -26.171  10.837  51.978
ATOM    109  H   ILE A  12     -26.670  10.669  52.826
ATOM    110  CA  ILE A  12     -26.082   9.712  51.065
ATOM    111  CB  ILE A  12     -26.678   8.433  51.654
ATOM    112  CG2 ILE A  12     -26.780   7.309  50.591
ATOM    113  CG1 ILE A  12     -25.828   7.959  52.843
ATOM    114  CD1 ILE A  12     -26.503   6.854  53.653
ATOM    115  C   ILE A  12     -26.813  10.063  49.783
ATOM    116  O   ILE A  12     -26.297   9.793  48.697
ATOM    117  N   ILE A  13     -27.998  10.718  49.887
ATOM    118  H   ILE A  13     -28.387  10.942  50.778
ATOM    119  CA  ILE A  13     -28.798  11.094  48.738
ATOM    120  CB  ILE A  13     -30.163  11.633  49.154
ATOM    121  CG2 ILE A  13     -30.925  12.238  47.948
ATOM    122  CG1 ILE A  13     -30.979  10.487  49.785
ATOM    123  CD1 ILE A  13     -32.252  10.940  50.499
ATOM    124  C   ILE A  13     -28.037  12.111  47.913
ATOM    125  O   ILE A  13     -27.987  11.979  46.689
ATOM    126  N   LEU A  14     -27.376  13.097  48.570
ATOM    127  H   LEU A  14     -27.400  13.167  49.565
ATOM    128  CA  LEU A  14     -26.617  14.120  47.889
ATOM    129  CB  LEU A  14     -26.119  15.235  48.825
ATOM    130  CG  LEU A  14     -27.242  16.143  49.367
ATOM    131  CD1 LEU A  14     -26.704  17.090  50.447
ATOM    132  CD2 LEU A  14     -27.984  16.885  48.241
ATOM    133  C   LEU A  14     -25.431  13.536  47.180
ATOM    134  O   LEU A  14     -25.130  13.947  46.059
ATOM    135  N   LEU A  15     -24.769  12.530  47.804
ATOM    136  H   LEU A  15     -25.044  12.221  48.711
ATOM    137  CA  LEU A  15     -23.620  11.858  47.248
ATOM    138  CB  LEU A  15     -22.993  10.870  48.257
ATOM    139  CG  LEU A  15     -21.711  10.137  47.810
ATOM    140  CD1 LEU A  15     -20.553  11.107  47.510
ATOM    141  CD2 LEU A  15     -21.336   9.042  48.817
ATOM    142  C   LEU A  15     -24.042  11.107  46.007
ATOM    143  O   LEU A  15     -23.330  11.149  45.003
ATOM    144  N   PHE A  16     -25.235  10.456  46.039
ATOM    145  H   PHE A  16     -25.795  10.451  46.864
ATOM    146  CA  PHE A  16     -25.770   9.709  44.924
ATOM    147  CB  PHE A  16     -27.064   8.921  45.301
ATOM    148  CG  PHE A  16     -27.622   8.179  44.119
ATOM    149  CD1 PHE A  16     -27.017   7.003  43.657
ATOM    150  CE1 PHE A  16     -27.535   6.322  42.552
ATOM    151  CZ  PHE A  16     -28.670   6.809  41.899
ATOM    152  CE2 PHE A  16     -29.291   7.973  42.357
ATOM    153  CD2 PHE A  16     -28.770   8.650  43.462
ATOM    154  C   PHE A  16     -26.053  10.641  43.769
ATOM    155  O   PHE A  16     -25.733  10.296  42.632
ATOM    156  N   ILE A  17     -26.614  11.846  44.047
ATOM    157  H   ILE A  17     -26.851  12.098  44.983
ATOM    158  CA  ILE A  17     -26.942  12.826  43.032
ATOM    159  CB  ILE A  17     -27.732  14.001  43.606
ATOM    160  CG2 ILE A  17     -27.872  15.153  42.580
ATOM    161  CG1 ILE A  17     -29.120  13.505  44.053
ATOM    162  CD1 ILE A  17     -29.902  14.512  44.896
ATOM    163  C   ILE A  17     -25.662  13.299  42.375
ATOM    164  O   ILE A  17     -25.615  13.398  41.149
ATOM    165  N   LEU A  18     -24.589  13.532  43.170
ATOM    166  H   LEU A  18     -24.645  13.423  44.160
ATOM    167  CA  LEU A  18     -23.317  13.991  42.661
ATOM    168  CB  LEU A  18     -22.323  14.347  43.783
ATOM    169  CG  LEU A  18     -22.695  15.608  44.591
ATOM    170  CD1 LEU A  18     -21.780  15.760  45.813
ATOM    171  CD2 LEU A  18     -22.722  16.872  43.714
ATOM    172  C   LEU A  18     -22.661  12.973  41.770
ATOM    173  O   LEU A  18     -22.143  13.337  40.713
ATOM    174  N   ILE A  19     -22.714  11.674  42.156
ATOM    175  H   ILE A  19     -23.154  11.409  43.010
ATOM    176  CA  ILE A  19     -22.128  10.590  41.393
ATOM    177  CB  ILE A  19     -22.117   9.279  42.179
ATOM    178  CG2 ILE A  19     -21.723   8.076  41.285
ATOM    179  CG1 ILE A  19     -21.151   9.412  43.372
ATOM    180  CD1 ILE A  19     -21.257   8.276  44.389
ATOM    181  C   ILE A  19     -22.888  10.431  40.093
ATOM    182  O   ILE A  19     -22.268  10.253  39.043
ATOM    183  N   PHE A  20     -24.237  10.559  40.141
ATOM    184  H   PHE A  20     -24.700  10.737  41.005
ATOM    185  CA  PHE A  20     -25.109  10.416  39.000
ATOM    186  CB  PHE A  20     -26.595  10.508  39.439
ATOM    187  CG  PHE A  20     -27.572  10.220  38.342
ATOM    188  CD1 PHE A  20     -27.868   8.891  38.013
ATOM    189  CE1 PHE A  20     -28.782   8.595  36.999
ATOM    190  CZ  PHE A  20     -29.411   9.631  36.305
ATOM    191  CE2 PHE A  20     -29.127  10.960  36.629
ATOM    192  CD2 PHE A  20     -28.215  11.252  37.646
ATOM    193  C   PHE A  20     -24.806  11.513  38.006
ATOM    194  O   PHE A  20     -24.687  11.233  36.814
ATOM    195  N   LEU A  21     -24.622  12.768  38.490
ATOM    196  H   LEU A  21     -24.699  12.961  39.464
ATOM    197  CA  LEU A  21     -24.328  13.906  37.653
ATOM    198  CB  LEU A  21     -24.414  15.257  38.386
ATOM    199  CG  LEU A  21     -25.850  15.676  38.762
ATOM    200  CD1 LEU A  21     -25.837  16.916  39.664
ATOM    201  CD2 LEU A  21     -26.740  15.859  37.518
ATOM    202  C   LEU A  21     -22.974  13.799  37.021
ATOM    203  O   LEU A  21     -22.828  14.123  35.842
ATOM    204  N   ALA A  22     -21.968  13.295  37.776
ATOM    205  H   ALA A  22     -22.113  13.028  38.725
ATOM    206  CA  ALA A  22     -20.621  13.135  37.283
ATOM    207  CB  ALA A  22     -19.648  12.674  38.381
ATOM    208  C   ALA A  22     -20.588  12.114  36.176
ATOM    209  O   ALA A  22     -19.925  12.326  35.159
ATOM    210  N   SER A  23     -21.345  11.004  36.346
ATOM    211  H   SER A  23     -21.873  10.867  37.180
ATOM    212  CA  SER A  23     -21.442   9.930  35.388
ATOM    213  CB  SER A  23     -22.183   8.710  35.959
ATOM    214  OG  SER A  23     -21.447   8.151  37.038
ATOM    215  HG  SER A  23     -21.968   7.405  37.350
ATOM    216  C   SER A  23     -22.172  10.373  34.146
ATOM    217  O   SER A  23     -21.846   9.933  33.043
ATOM    218  N   ALA A  24     -23.177  11.263  34.323
ATOM    219  H   ALA A  24     -23.419  11.580  35.237
ATOM    220  CA  ALA A  24     -23.992  11.802  33.269
ATOM    221  CB  ALA A  24     -25.161  12.647  33.810
ATOM    222  C   ALA A  24     -23.217  12.676  32.329
ATOM    223  O   ALA A  24     -23.497  12.657  31.131
ATOM    224  N   ILE A  25     -22.248  13.466  32.855
ATOM    225  H   ILE A  25     -22.067  13.482  33.837
ATOM    226  CA  ILE A  25     -21.447  14.359  32.046
ATOM    227  CB  ILE A  25     -20.651  15.351  32.892
ATOM    228  CG2 ILE A  25     -19.741  16.231  31.997
ATOM    229  CG1 ILE A  25     -21.612  16.240  33.698
ATOM    230  CD1 ILE A  25     -20.945  17.098  34.773
ATOM    231  C   ILE A  25     -20.485  13.564  31.191
ATOM    232  O   ILE A  25     -19.693  12.765  31.699
ATOM    233  N   LYS A  26     -20.559  13.784  29.856
ATOM    234  H   LYS A  26     -21.232  14.405  29.459
ATOM    235  CA  LYS A  26     -19.677  13.147  28.912
ATOM    236  CB  LYS A  26     -20.314  12.108  27.962
ATOM    237  CG  LYS A  26     -20.885  10.906  28.714
ATOM    238  CD  LYS A  26     -19.812  10.014  29.352
ATOM    239  CE  LYS A  26     -20.374   8.837  30.149
ATOM    240  NZ  LYS A  26     -19.302   8.194  30.931
ATOM    241  HZ1 LYS A  26     -19.707   7.770  31.786
ATOM    242  HZ2 LYS A  26     -18.597   8.905  31.203
ATOM    243  HZ3 LYS A  26     -18.845   7.456  30.364
ATOM    244  C   LYS A  26     -19.035  14.226  28.107
ATOM    245  O   LYS A  26     -19.701  15.148  27.631
ATOM    246  N   ILE A  27     -17.691  14.128  28.002
ATOM    247  H   ILE A  27     -17.198  13.369  28.419
ATOM    248  CA  ILE A  27     -16.863  15.064  27.292
ATOM    249  CB  ILE A  27     -15.589  15.379  28.065
ATOM    250  CG2 ILE A  27     -14.755  16.396  27.248
ATOM    251  CG1 ILE A  27     -15.918  15.945  29.462
ATOM    252  CD1 ILE A  27     -14.722  16.067  30.404
ATOM    253  C   ILE A  27     -16.454  14.330  26.040
ATOM    254  O   ILE A  27     -15.876  13.242  26.119
ATOM    255  N   VAL A  28     -16.766  14.907  24.857
ATOM    256  H   VAL A  28     -17.281  15.761  24.806
ATOM    257  CA  VAL A  28     -16.408  14.317  23.590
ATOM    258  CB  VAL A  28     -17.626  13.848  22.803
ATOM    259  CG1 VAL A  28     -17.261  13.307  21.420
ATOM    260  CG2 VAL A  28     -18.242  12.677  23.590
ATOM    261  C   VAL A  28     -15.551  15.310  22.845
ATOM    262  O   VAL A  28     -15.852  16.503  22.794
ATOM    263  N   LYS A  29     -14.428  14.813  22.275
ATOM    264  H   LYS A  29     -14.220  13.839  22.335
ATOM    265  CA  LYS A  29     -13.470  15.590  21.518
ATOM    266  CB  LYS A  29     -12.147  14.837  21.297
ATOM    267  CG  LYS A  29     -11.365  14.603  22.590
ATOM    268  CD  LYS A  29     -10.083  13.799  22.397
ATOM    269  CE  LYS A  29      -9.282  13.631  23.685
ATOM    270  NZ  LYS A  29      -8.108  12.775  23.435
ATOM    271  HZ1 LYS A  29      -8.411  11.784  23.397
ATOM    272  HZ2 LYS A  29      -7.418  12.894  24.200
ATOM    273  HZ3 LYS A  29      -7.669  13.035  22.532
ATOM    274  C   LYS A  29     -14.031  15.961  20.174
ATOM    275  O   LYS A  29     -14.980  15.338  19.701
ATOM    276  N   GLU A  30     -13.430  16.987  19.518
ATOM    277  H   GLU A  30     -12.659  17.472  19.922
ATOM    278  CA  GLU A  30     -13.868  17.483  18.230
ATOM    279  CB  GLU A  30     -13.013  18.659  17.724
ATOM    280  CG  GLU A  30     -13.226  19.963  18.504
ATOM    281  CD  GLU A  30     -12.274  21.074  18.049
ATOM    282  OE1 GLU A  30     -11.371  20.854  17.196
ATOM    283  OE2 GLU A  30     -12.453  22.200  18.580
ATOM    284  C   GLU A  30     -13.867  16.442  17.147
ATOM    285  O   GLU A  30     -14.798  16.385  16.343
ATOM    286  N   TYR A  31     -12.828  15.585  17.133
ATOM    287  H   TYR A  31     -12.108  15.647  17.819
ATOM    288  CA  TYR A  31     -12.666  14.532  16.167
ATOM    289  CB  TYR A  31     -11.231  13.978  16.153
ATOM    290  CG  TYR A  31     -10.324  15.012  15.564
ATOM    291  CD1 TYR A  31      -9.387  15.648  16.387
ATOM    292  CE1 TYR A  31      -8.524  16.616  15.866
ATOM    293  CZ  TYR A  31      -8.597  16.961  14.515
ATOM    294  OH  TYR A  31      -7.727  17.938  13.985
ATOM    295  HH  TYR A  31      -7.135  18.219  14.689
ATOM    296  CE2 TYR A  31      -9.533  16.339  13.686
ATOM    297  CD2 TYR A  31     -10.395  15.371  14.210
ATOM    298  C   TYR A  31     -13.594  13.375  16.415
ATOM    299  O   TYR A  31     -13.888  12.615  15.496
ATOM    300  N   GLU A  32     -14.017  13.186  17.681
ATOM    301  H   GLU A  32     -13.791  13.836  18.401
ATOM    302  CA  GLU A  32     -14.880  12.119  18.108
ATOM    303  CB  GLU A  32     -14.547  11.716  19.552
ATOM    304  CG  GLU A  32     -13.114  11.210  19.772
ATOM    305  CD  GLU A  32     -12.929  10.841  21.244
ATOM    306  OE1 GLU A  32     -13.217  11.684  22.136
ATOM    307  OE2 GLU A  32     -12.484   9.690  21.496
ATOM    308  C   GLU A  32     -16.351  12.466  18.050
ATOM    309  O   GLU A  32     -16.733  13.634  18.135
ATOM    310  N   ARG A  33     -17.211  11.437  17.852
ATOM    311  H   ARG A  33     -16.870  10.512  17.701
ATOM    312  CA  ARG A  33     -18.651  11.576  17.831
ATOM    313  CB  ARG A  33     -19.318  11.415  16.454
ATOM    314  CG  ARG A  33     -18.953  12.472  15.415
ATOM    315  CD  ARG A  33     -19.520  13.874  15.684
ATOM    316  NE  ARG A  33     -21.017  13.804  15.614
ATOM    317  HE  ARG A  33     -21.528  13.721  16.471
ATOM    318  CZ  ARG A  33     -21.701  13.871  14.426
ATOM    319  NH1 ARG A  33     -21.055  13.968  13.223
ATOM    320 HH11 ARG A  33     -20.057  14.004  13.184
ATOM    321 HH12 ARG A  33     -21.578  14.010  12.373
ATOM    322  NH2 ARG A  33     -23.066  13.832  14.437
ATOM    323 HH21 ARG A  33     -23.579  13.766  15.296
ATOM    324 HH22 ARG A  33     -23.573  13.872  13.576
ATOM    325  C   ARG A  33     -19.231  10.497  18.694
ATOM    326  O   ARG A  33     -18.795   9.345  18.624
ATOM    327  N   ALA A  34     -20.222  10.849  19.548
ATOM    328  H   ALA A  34     -20.598  11.774  19.584
ATOM    329  CA  ALA A  34     -20.826   9.855  20.399
ATOM    330  CB  ALA A  34     -20.999  10.281  21.861
ATOM    331  C   ALA A  34     -22.164   9.454  19.869
ATOM    332  O   ALA A  34     -23.069  10.282  19.754
ATOM    333  N   VAL A  35     -22.295   8.151  19.520
ATOM    334  H   VAL A  35     -21.542   7.511  19.616
ATOM    335  CA  VAL A  35     -23.517   7.582  19.009
ATOM    336  CB  VAL A  35     -23.306   6.388  18.097
ATOM    337  CG1 VAL A  35     -24.662   5.838  17.605
ATOM    338  CG2 VAL A  35     -22.359   6.785  16.959
ATOM    339  C   VAL A  35     -24.265   7.147  20.238
ATOM    340  O   VAL A  35     -23.797   6.311  21.015
ATOM    341  N   ILE A  36     -25.448   7.748  20.432
ATOM    342  H   ILE A  36     -25.796   8.420  19.783
ATOM    343  CA  ILE A  36     -26.297   7.487  21.554
ATOM    344  CB  ILE A  36     -26.731   8.785  22.194
ATOM    345  CG2 ILE A  36     -27.953   8.662  23.106
ATOM    346  CG1 ILE A  36     -25.459   9.409  22.795
ATOM    347  CD1 ILE A  36     -25.612  10.809  23.327
ATOM    348  C   ILE A  36     -27.379   6.476  21.335
ATOM    349  O   ILE A  36     -28.105   6.508  20.342
ATOM    350  N   PHE A  37     -27.460   5.538  22.306
ATOM    351  H   PHE A  37     -26.830   5.539  23.077
ATOM    352  CA  PHE A  37     -28.422   4.476  22.329
ATOM    353  CB  PHE A  37     -27.807   3.054  22.299
ATOM    354  CG  PHE A  37     -27.081   2.771  21.032
ATOM    355  CD1 PHE A  37     -25.723   3.080  20.892
ATOM    356  CE1 PHE A  37     -25.059   2.796  19.698
ATOM    357  CZ  PHE A  37     -25.745   2.193  18.642
ATOM    358  CE2 PHE A  37     -27.094   1.872  18.781
ATOM    359  CD2 PHE A  37     -27.758   2.157  19.974
ATOM    360  C   PHE A  37     -29.206   4.526  23.608
ATOM    361  O   PHE A  37     -28.636   4.363  24.688
ATOM    362  N   ARG A  38     -30.528   4.805  23.510
ATOM    363  H   ARG A  38     -30.971   4.953  22.629
ATOM    364  CA  ARG A  38     -31.388   4.797  24.667
ATOM    365  CB  ARG A  38     -32.370   5.974  24.819
ATOM    366  CG  ARG A  38     -31.678   7.302  25.080
ATOM    367  CD  ARG A  38     -32.606   8.511  25.102
ATOM    368  NE  ARG A  38     -31.729   9.666  25.432
ATOM    369  HE  ARG A  38     -30.787   9.480  25.712
ATOM    370  CZ  ARG A  38     -32.177  10.957  25.446
ATOM    371  NH1 ARG A  38     -33.408  11.303  24.961
ATOM    372 HH11 ARG A  38     -34.013  10.605  24.579
ATOM    373 HH12 ARG A  38     -33.707  12.256  24.975
ATOM    374  NH2 ARG A  38     -31.347  11.908  25.962
ATOM    375 HH21 ARG A  38     -30.493  11.625  26.404
ATOM    376 HH22 ARG A  38     -31.634  12.865  25.989
ATOM    377  C   ARG A  38     -32.158   3.532  24.570
ATOM    378  O   ARG A  38     -32.986   3.373  23.671
ATOM    379  N   LEU A  39     -31.872   2.597  25.509
ATOM    380  H   LEU A  39     -31.200   2.788  26.224
ATOM    381  CA  LEU A  39     -32.489   1.291  25.591
ATOM    382  CB  LEU A  39     -33.900   1.297  26.235
ATOM    383  CG  LEU A  39     -33.945   1.854  27.673
ATOM    384  CD1 LEU A  39     -35.387   1.914  28.195
ATOM    385  CD2 LEU A  39     -33.018   1.064  28.619
ATOM    386  C   LEU A  39     -32.464   0.515  24.289
ATOM    387  O   LEU A  39     -33.420  -0.173  23.927
ATOM    388  N   GLY A  40     -31.337   0.637  23.551
ATOM    389  H   GLY A  40     -30.577   1.204  23.858
ATOM    390  CA  GLY A  40     -31.123  -0.038  22.297
ATOM    391  C   GLY A  40     -31.611   0.701  21.080
ATOM    392  O   GLY A  40     -31.356   0.241  19.965
ATOM    393  N   ARG A  41     -32.320   1.844  21.251
ATOM    394  H   ARG A  41     -32.521   2.211  22.155
ATOM    395  CA  ARG A  41     -32.825   2.631  20.149
ATOM    396  CB  ARG A  41     -34.163   3.328  20.460
ATOM    397  CG  ARG A  41     -35.321   2.364  20.722
ATOM    398  CD  ARG A  41     -36.616   3.068  21.123
ATOM    399  NE  ARG A  41     -37.637   2.012  21.398
ATOM    400  HE  ARG A  41     -37.375   1.052  21.300
ATOM    401  CZ  ARG A  41     -38.910   2.321  21.800
ATOM    402  NH1 ARG A  41     -39.328   3.613  21.955
ATOM    403 HH11 ARG A  41     -40.262   3.807  22.252
ATOM    404 HH12 ARG A  41     -38.701   4.373  21.782
ATOM    405  NH2 ARG A  41     -39.790   1.307  22.040
ATOM    406 HH21 ARG A  41     -39.505   0.355  21.931
ATOM    407 HH22 ARG A  41     -40.725   1.509  22.330
ATOM    408  C   ARG A  41     -31.823   3.714  19.866
ATOM    409  O   ARG A  41     -31.323   4.358  20.790
ATOM    410  N   VAL A  42     -31.503   3.932  18.569
ATOM    411  H   VAL A  42     -31.921   3.407  17.832
ATOM    412  CA  VAL A  42     -30.553   4.940  18.161
ATOM    413  CB  VAL A  42     -30.056   4.758  16.735
ATOM    414  CG1 VAL A  42     -29.082   5.887  16.342
ATOM    415  CG2 VAL A  42     -29.459   3.355  16.573
ATOM    416  C   VAL A  42     -31.233   6.285  18.273
ATOM    417  O   VAL A  42     -32.312   6.506  17.716
ATOM    418  N   VAL A  43     -30.591   7.204  19.023
ATOM    419  H   VAL A  43     -29.727   6.991  19.469
ATOM    420  CA  VAL A  43     -31.082   8.545  19.224
ATOM    421  CB  VAL A  43     -30.811   9.006  20.644
ATOM    422  CG1 VAL A  43     -31.163  10.488  20.893
ATOM    423  CG2 VAL A  43     -31.609   8.070  21.560
ATOM    424  C   VAL A  43     -30.385   9.435  18.219
ATOM    425  O   VAL A  43     -30.971  10.413  17.750
ATOM    426  N   GLY A  44     -29.146   9.068  17.823
ATOM    427  H   GLY A  44     -28.690   8.268  18.208
ATOM    428  CA  GLY A  44     -28.377   9.828  16.876
ATOM    429  C   GLY A  44     -27.003  10.065  17.417
ATOM    430  O   GLY A  44     -26.667   9.631  18.523
ATOM    431  N   ALA A  45     -26.164  10.750  16.607
ATOM    432  H   ALA A  45     -26.446  11.091  15.714
ATOM    433  CA  ALA A  45     -24.819  11.048  17.007
ATOM    434  CB  ALA A  45     -23.758  10.754  15.934
ATOM    435  C   ALA A  45     -24.692  12.483  17.397
ATOM    436  O   ALA A  45     -25.026  13.391  16.629
ATOM    437  N   ARG A  46     -24.197  12.692  18.636
ATOM    438  H   ARG A  46     -23.923  11.933  19.220
ATOM    439  CA  ARG A  46     -23.985  14.000  19.177
ATOM    440  CB  ARG A  46     -24.246  14.133  20.686
ATOM    441  CG  ARG A  46     -25.726  13.966  21.028
ATOM    442  CD  ARG A  46     -26.045  14.190  22.500
ATOM    443  NE  ARG A  46     -27.418  13.651  22.731
ATOM    444  HE  ARG A  46     -27.984  13.426  21.937
ATOM    445  CZ  ARG A  46     -27.926  13.470  23.990
ATOM    446  NH1 ARG A  46     -27.183  13.736  25.106
ATOM    447 HH11 ARG A  46     -26.255  14.096  25.021
ATOM    448 HH12 ARG A  46     -27.558  13.565  26.019
ATOM    449  NH2 ARG A  46     -29.184  12.959  24.130
ATOM    450 HH21 ARG A  46     -29.736  12.749  23.324
ATOM    451 HH22 ARG A  46     -29.554  12.781  25.041
ATOM    452  C   ARG A  46     -22.603  14.461  18.852
ATOM    453  O   ARG A  46     -21.657  13.670  18.742
ATOM    454  N   GLY A  47     -22.494  15.794  18.687
ATOM    455  H   GLY A  47     -23.281  16.394  18.804
ATOM    456  CA  GLY A  47     -21.275  16.459  18.344
ATOM    457  C   GLY A  47     -20.354  16.658  19.521
ATOM    458  O   GLY A  47     -20.626  16.185  20.628
ATOM    459  N   PRO A  48     -19.244  17.351  19.281
ATOM    460  CA  PRO A  48     -18.234  17.647  20.270
ATOM    461  CB  PRO A  48     -17.066  18.245  19.497
ATOM    462  CG  PRO A  48     -17.699  18.845  18.235
ATOM    463  CD  PRO A  48     -18.903  17.931  17.978
ATOM    464  C   PRO A  48     -18.677  18.543  21.388
ATOM    465  O   PRO A  48     -19.652  19.282  21.235
ATOM    466  N   GLY A  49     -17.950  18.472  22.520
ATOM    467  H   GLY A  49     -17.170  17.861  22.609
ATOM    468  CA  GLY A  49     -18.244  19.267  23.672
ATOM    469  C   GLY A  49     -18.847  18.446  24.764
ATOM    470  O   GLY A  49     -18.812  17.212  24.750
ATOM    471  N   LEU A  50     -19.356  19.176  25.779
ATOM    472  H   LEU A  50     -19.341  20.172  25.754
ATOM    473  CA  LEU A  50     -19.982  18.608  26.938
ATOM    474  CB  LEU A  50     -20.008  19.549  28.166
ATOM    475  CG  LEU A  50     -18.664  20.056  28.721
ATOM    476  CD1 LEU A  50     -18.903  21.059  29.856
ATOM    477  CD2 LEU A  50     -17.748  18.917  29.163
ATOM    478  C   LEU A  50     -21.432  18.350  26.675
ATOM    479  O   LEU A  50     -22.141  19.216  26.153
ATOM    480  N   PHE A  51     -21.891  17.130  27.015
ATOM    481  H   PHE A  51     -21.288  16.420  27.376
ATOM    482  CA  PHE A  51     -23.279  16.778  26.895
ATOM    483  CB  PHE A  51     -23.804  16.312  25.508
ATOM    484  CG  PHE A  51     -23.116  15.105  24.986
ATOM    485  CD1 PHE A  51     -23.581  13.815  25.269
ATOM    486  CE1 PHE A  51     -22.921  12.702  24.754
ATOM    487  CZ  PHE A  51     -21.812  12.883  23.936
ATOM    488  CE2 PHE A  51     -21.361  14.166  23.625
ATOM    489  CD2 PHE A  51     -22.017  15.275  24.143
ATOM    490  C   PHE A  51     -23.664  15.816  27.974
ATOM    491  O   PHE A  51     -22.841  15.042  28.469
ATOM    492  N   PHE A  52     -24.946  15.901  28.378
ATOM    493  H   PHE A  52     -25.579  16.552  27.966
ATOM    494  CA  PHE A  52     -25.518  15.066  29.394
ATOM    495  CB  PHE A  52     -26.561  15.779  30.285
ATOM    496  CG  PHE A  52     -25.920  16.733  31.237
ATOM    497  CD1 PHE A  52     -25.639  18.054  30.865
ATOM    498  CE1 PHE A  52     -25.051  18.937  31.774
ATOM    499  CZ  PHE A  52     -24.758  18.511  33.071
ATOM    500  CE2 PHE A  52     -25.057  17.202  33.461
ATOM    501  CD2 PHE A  52     -25.640  16.322  32.546
ATOM    502  C   PHE A  52     -26.209  13.868  28.830
ATOM    503  O   PHE A  52     -26.988  13.971  27.878
ATOM    504  N   ILE A  53     -25.892  12.693  29.412
ATOM    505  H   ILE A  53     -25.196  12.636  30.124
ATOM    506  CA  ILE A  53     -26.511  11.446  29.045
ATOM    507  CB  ILE A  53     -25.613  10.348  28.474
ATOM    508  CG2 ILE A  53     -25.070  10.866  27.131
ATOM    509  CG1 ILE A  53     -24.502   9.842  29.415
ATOM    510  CD1 ILE A  53     -23.826   8.578  28.882
ATOM    511  C   ILE A  53     -27.114  10.898  30.322
ATOM    512  O   ILE A  53     -26.736  11.309  31.421
ATOM    513  N   ILE A  54     -28.102   9.978  30.218
ATOM    514  H   ILE A  54     -28.446   9.654  29.339
ATOM    515  CA  ILE A  54     -28.683   9.380  31.403
ATOM    516  CB  ILE A  54     -30.137   8.982  31.238
ATOM    517  CG2 ILE A  54     -30.605   8.323  32.557
ATOM    518  CG1 ILE A  54     -31.001  10.204  30.870
ATOM    519  CD1 ILE A  54     -32.423   9.846  30.439
ATOM    520  C   ILE A  54     -27.823   8.134  31.488
ATOM    521  O   ILE A  54     -27.973   7.266  30.629
ATOM    522  N   PRO A  55     -26.964   7.958  32.487
ATOM    523  CA  PRO A  55     -26.073   6.818  32.580
ATOM    524  CB  PRO A  55     -25.162   7.100  33.775
ATOM    525  CG  PRO A  55     -25.929   8.124  34.626
ATOM    526  CD  PRO A  55     -26.800   8.876  33.611
ATOM    527  C   PRO A  55     -26.693   5.454  32.624
ATOM    528  O   PRO A  55     -26.026   4.507  32.204
ATOM    529  N   ILE A  56     -27.931   5.331  33.144
ATOM    530  H   ILE A  56     -28.447   6.119  33.468
ATOM    531  CA  ILE A  56     -28.550   4.047  33.317
ATOM    532  CB  ILE A  56     -29.594   4.126  34.431
ATOM    533  CG2 ILE A  56     -30.406   2.811  34.526
ATOM    534  CG1 ILE A  56     -28.893   4.453  35.770
ATOM    535  CD1 ILE A  56     -29.837   4.822  36.914
ATOM    536  C   ILE A  56     -29.184   3.608  32.008
ATOM    537  O   ILE A  56     -28.935   2.496  31.538
ATOM    538  N   PHE A  57     -29.992   4.500  31.391
ATOM    539  H   PHE A  57     -30.144   5.409  31.769
ATOM    540  CA  PHE A  57     -30.726   4.206  30.181
ATOM    541  CB  PHE A  57     -32.029   5.041  30.118
ATOM    542  CG  PHE A  57     -32.920   4.645  31.260
ATOM    543  CD1 PHE A  57     -33.017   5.474  32.386
ATOM    544  CE1 PHE A  57     -33.834   5.127  33.466
ATOM    545  CZ  PHE A  57     -34.564   3.938  33.428
ATOM    546  CE2 PHE A  57     -34.477   3.100  32.315
ATOM    547  CD2 PHE A  57     -33.657   3.457  31.241
ATOM    548  C   PHE A  57     -29.995   4.416  28.884
ATOM    549  O   PHE A  57     -30.132   3.630  27.942
ATOM    550  N   GLU A  58     -29.232   5.521  28.823
ATOM    551  H   GLU A  58     -29.146   6.118  29.614
ATOM    552  CA  GLU A  58     -28.493   5.961  27.675
ATOM    553  CB  GLU A  58     -28.741   7.479  27.575
ATOM    554  CG  GLU A  58     -28.121   8.321  26.473
ATOM    555  CD  GLU A  58     -28.630   9.778  26.571
ATOM    556  OE1 GLU A  58     -29.454  10.123  27.461
ATOM    557  OE2 GLU A  58     -28.207  10.592  25.711
ATOM    558  C   GLU A  58     -27.044   5.557  27.712
ATOM    559  O   GLU A  58     -26.358   5.705  28.725
ATOM    560  N   LYS A  59     -26.567   4.991  26.578
ATOM    561  H   LYS A  59     -27.150   4.859  25.782
ATOM    562  CA  LYS A  59     -25.209   4.538  26.422
ATOM    563  CB  LYS A  59     -25.113   3.022  26.164
ATOM    564  CG  LYS A  59     -25.594   2.165  27.338
ATOM    565  CD  LYS A  59     -25.427   0.667  27.102
ATOM    566  CE  LYS A  59     -25.972  -0.191  28.241
ATOM    567  NZ  LYS A  59     -25.738  -1.616  27.943
ATOM    568  HZ1 LYS A  59     -24.725  -1.827  28.016
ATOM    569  HZ2 LYS A  59     -26.260  -2.202  28.621
ATOM    570  HZ3 LYS A  59     -26.064  -1.832  26.982
ATOM    571  C   LYS A  59     -24.626   5.232  25.228
ATOM    572  O   LYS A  59     -25.249   5.281  24.165
ATOM    573  N   ALA A  60     -23.418   5.813  25.400
ATOM    574  H   ALA A  60     -22.930   5.772  26.268
ATOM    575  CA  ALA A  60     -22.748   6.503  24.336
ATOM    576  CB  ALA A  60     -22.261   7.909  24.735
ATOM    577  C   ALA A  60     -21.558   5.719  23.869
ATOM    578  O   ALA A  60     -20.683   5.371  24.665
ATOM    579  N   VAL A  61     -21.534   5.394  22.555
ATOM    580  H   VAL A  61     -22.273   5.663  21.944
ATOM    581  CA  VAL A  61     -20.450   4.677  21.922
ATOM    582  CB  VAL A  61     -20.917   3.637  20.912
ATOM    583  CG1 VAL A  61     -19.706   2.943  20.253
ATOM    584  CG2 VAL A  61     -21.859   2.638  21.608
ATOM    585  C   VAL A  61     -19.677   5.756  21.203
ATOM    586  O   VAL A  61     -20.221   6.421  20.321
ATOM    587  N   ILE A  62     -18.390   5.957  21.565
ATOM    588  H   ILE A  62     -17.941   5.414  22.271
ATOM    589  CA  ILE A  62     -17.593   6.987  20.943
ATOM    590  CB  ILE A  62     -16.721   7.711  21.953
ATOM    591  CG2 ILE A  62     -15.862   8.763  21.236
ATOM    592  CG1 ILE A  62     -17.628   8.389  23.010
ATOM    593  CD1 ILE A  62     -16.901   8.960  24.226
ATOM    594  C   ILE A  62     -16.829   6.425  19.763
ATOM    595  O   ILE A  62     -16.133   5.414  19.879
ATOM    596  N   VAL A  63     -16.982   7.087  18.588
ATOM    597  H   VAL A  63     -17.550   7.902  18.525
ATOM    598  CA  VAL A  63     -16.351   6.710  17.343
ATOM    599  CB  VAL A  63     -17.372   6.455  16.236
ATOM    600  CG1 VAL A  63     -16.698   6.067  14.905
ATOM    601  CG2 VAL A  63     -18.369   5.389  16.704
ATOM    602  C   VAL A  63     -15.451   7.851  16.921
ATOM    603  O   VAL A  63     -15.816   9.020  17.055
ATOM    604  N   ASP A  64     -14.234   7.516  16.427
ATOM    605  H   ASP A  64     -13.960   6.564  16.327
ATOM    606  CA  ASP A  64     -13.276   8.489  15.964
ATOM    607  CB  ASP A  64     -11.814   8.027  16.171
ATOM    608  CG  ASP A  64     -10.775   9.125  15.911
ATOM    609  OD1 ASP A  64     -11.120  10.302  15.623
ATOM    610  OD2 ASP A  64      -9.571   8.773  16.002
ATOM    611  C   ASP A  64     -13.519   8.713  14.486
ATOM    612  O   ASP A  64     -13.650   7.756  13.718
ATOM    613  N   LEU A  65     -13.593  10.001  14.072
ATOM    614  H   LEU A  65     -13.496  10.763  14.707
ATOM    615  CA  LEU A  65     -13.819  10.371  12.694
ATOM    616  CB  LEU A  65     -14.547  11.716  12.501
ATOM    617  CG  LEU A  65     -15.975  11.841  13.076
ATOM    618  CD1 LEU A  65     -16.492  13.267  12.839
ATOM    619  CD2 LEU A  65     -16.951  10.757  12.588
ATOM    620  C   LEU A  65     -12.541  10.483  11.901
ATOM    621  O   LEU A  65     -12.593  10.523  10.671
ATOM    622  N   ARG A  66     -11.367  10.545  12.580
ATOM    623  H   ARG A  66     -11.347  10.495  13.575
ATOM    624  CA  ARG A  66     -10.068  10.671  11.956
ATOM    625  CB  ARG A  66      -8.888  10.797  12.934
ATOM    626  CG  ARG A  66      -8.818  12.112  13.698
ATOM    627  CD  ARG A  66      -7.694  12.182  14.733
ATOM    628  NE  ARG A  66      -8.016  11.204  15.815
ATOM    629  HE  ARG A  66      -8.884  10.706  15.773
ATOM    630  CZ  ARG A  66      -7.156  10.934  16.846
ATOM    631  NH1 ARG A  66      -5.951  11.565  16.975
ATOM    632 HH11 ARG A  66      -5.343  11.342  17.738
ATOM    633 HH12 ARG A  66      -5.663  12.244  16.301
ATOM    634  NH2 ARG A  66      -7.529   9.998  17.767
ATOM    635 HH21 ARG A  66      -8.395   9.506  17.657
ATOM    636 HH22 ARG A  66      -6.929   9.779  18.536
ATOM    637  C   ARG A  66      -9.712   9.525  11.064
ATOM    638  O   ARG A  66     -10.230   8.415  11.210
ATOM    639  N   THR A  67      -8.822   9.821  10.082
ATOM    640  H   THR A  67      -8.443  10.737   9.991
ATOM    641  CA  THR A  67      -8.338   8.863   9.126
ATOM    642  CB  THR A  67      -7.448   9.486   8.071
ATOM    643  CG2 THR A  67      -7.070   8.430   7.011
ATOM    644  OG1 THR A  67      -8.146  10.530   7.411
ATOM    645  HG1 THR A  67      -8.138  11.275   8.016
ATOM    646  C   THR A  67      -7.546   7.841   9.901
ATOM    647  O   THR A  67      -6.625   8.165  10.658
ATOM    648  N   GLN A  68      -7.959   6.574   9.726
ATOM    649  H   GLN A  68      -8.720   6.365   9.126
ATOM    650  CA  GLN A  68      -7.374   5.427  10.347
ATOM    651  CB  GLN A  68      -8.426   4.475  10.961
ATOM    652  CG  GLN A  68      -9.385   5.120  11.985
ATOM    653  CD  GLN A  68      -8.668   5.582  13.255
ATOM    654  OE1 GLN A  68      -7.871   4.870  13.866
ATOM    655  NE2 GLN A  68      -8.955   6.848  13.660
ATOM    656 HE21 GLN A  68      -9.570   7.420  13.116
ATOM    657 HE22 GLN A  68      -8.554   7.211  14.502
ATOM    658  C   GLN A  68      -6.663   4.679   9.256
ATOM    659  O   GLN A  68      -7.196   4.484   8.158
ATOM    660  N   VAL A  69      -5.405   4.289   9.551
ATOM    661  H   VAL A  69      -5.012   4.473  10.448
ATOM    662  CA  VAL A  69      -4.556   3.552   8.650
ATOM    663  CB  VAL A  69      -3.089   3.927   8.790
ATOM    664  CG1 VAL A  69      -2.207   3.078   7.855
ATOM    665  CG2 VAL A  69      -2.931   5.439   8.538
ATOM    666  C   VAL A  69      -4.764   2.097   8.984
ATOM    667  O   VAL A  69      -4.626   1.682  10.138
ATOM    668  N   LEU A  70      -5.116   1.301   7.957
ATOM    669  H   LEU A  70      -5.260   1.661   7.045
ATOM    670  CA  LEU A  70      -5.363  -0.101   8.099
ATOM    671  CB  LEU A  70      -6.779  -0.444   7.604
ATOM    672  CG  LEU A  70      -7.203  -1.914   7.660
ATOM    673  CD1 LEU A  70      -7.270  -2.421   9.109
ATOM    674  CD2 LEU A  70      -8.494  -2.111   6.860
ATOM    675  C   LEU A  70      -4.375  -0.859   7.264
ATOM    676  O   LEU A  70      -4.305  -0.673   6.048
ATOM    677  N   ASP A  71      -3.579  -1.734   7.921
ATOM    678  H   ASP A  71      -3.641  -1.871   8.906
ATOM    679  CA  ASP A  71      -2.616  -2.541   7.223
ATOM    680  CB  ASP A  71      -1.412  -2.963   8.101
ATOM    681  CG  ASP A  71      -0.381  -3.760   7.295
ATOM    682  OD1 ASP A  71       0.206  -3.183   6.337
ATOM    683  OD2 ASP A  71      -0.160  -4.952   7.627
ATOM    684  C   ASP A  71      -3.382  -3.769   6.797
ATOM    685  O   ASP A  71      -4.016  -4.443   7.614
ATOM    686  N   VAL A  72      -3.344  -4.055   5.481
ATOM    687  H   VAL A  72      -2.819  -3.504   4.844
ATOM    688  CA  VAL A  72      -4.006  -5.187   4.895
ATOM    689  CB  VAL A  72      -4.616  -4.904   3.532
ATOM    690  CG1 VAL A  72      -5.271  -6.157   2.919
ATOM    691  CG2 VAL A  72      -5.626  -3.761   3.711
ATOM    692  C   VAL A  72      -2.952  -6.260   4.823
ATOM    693  O   VAL A  72      -1.916  -6.062   4.179
ATOM    694  N   PRO A  73      -3.226  -7.400   5.467
ATOM    695  CA  PRO A  73      -2.338  -8.537   5.542
ATOM    696  CB  PRO A  73      -3.045  -9.580   6.413
ATOM    697  CG  PRO A  73      -4.060  -8.781   7.238
ATOM    698  CD  PRO A  73      -4.392  -7.587   6.339
ATOM    699  C   PRO A  73      -1.963  -9.123   4.216
ATOM    700  O   PRO A  73      -2.690  -8.940   3.237
ATOM    701  N   VAL A  74      -0.816  -9.835   4.214
ATOM    702  H   VAL A  74      -0.327  -9.964   5.072
ATOM    703  CA  VAL A  74      -0.164 -10.421   3.067
ATOM    704  CB  VAL A  74       1.021 -11.294   3.498
ATOM    705  CG1 VAL A  74       1.650 -12.032   2.306
ATOM    706  CG2 VAL A  74       2.051 -10.482   4.299
ATOM    707  C   VAL A  74      -1.139 -11.344   2.381
ATOM    708  O   VAL A  74      -1.742 -12.216   3.014
ATOM    709  N   GLN A  75      -1.315 -11.130   1.060
ATOM    710  H   GLN A  75      -0.883 -10.375   0.576
ATOM    711  CA  GLN A  75      -2.183 -11.955   0.279
ATOM    712  CB  GLN A  75      -3.303 -11.178  -0.452
ATOM    713  CG  GLN A  75      -4.219 -10.398   0.501
ATOM    714  CD  GLN A  75      -4.948 -11.353   1.443
ATOM    715  OE1 GLN A  75      -5.550 -12.360   1.073
ATOM    716  NE2 GLN A  75      -4.823 -11.042   2.758
ATOM    717 HE21 GLN A  75      -5.305 -11.581   3.449
ATOM    718 HE22 GLN A  75      -4.259 -10.264   3.037
ATOM    719  C   GLN A  75      -1.316 -12.615  -0.744
ATOM    720  O   GLN A  75      -0.637 -11.931  -1.516
ATOM    721  N   GLU A  76      -1.272 -13.969  -0.719
ATOM    722  H   GLU A  76      -1.800 -14.517  -0.074
ATOM    723  CA  GLU A  76      -0.505 -14.694  -1.693
ATOM    724  CB  GLU A  76       0.191 -15.973  -1.192
ATOM    725  CG  GLU A  76       1.070 -16.631  -2.268
ATOM    726  CD  GLU A  76       1.759 -17.865  -1.705
ATOM    727  OE1 GLU A  76       3.017 -17.886  -1.716
ATOM    728  OE2 GLU A  76       1.051 -18.816  -1.280
ATOM    729  C   GLU A  76      -1.534 -15.021  -2.730
ATOM    730  O   GLU A  76      -2.538 -15.686  -2.453
ATOM    731  N   THR A  77      -1.293 -14.519  -3.955
ATOM    732  H   THR A  77      -0.447 -14.026  -4.147
ATOM    733  CA  THR A  77      -2.191 -14.673  -5.068
ATOM    734  CB  THR A  77      -2.968 -13.397  -5.344
ATOM    735  CG2 THR A  77      -3.897 -13.028  -4.187
ATOM    736  OG1 THR A  77      -2.077 -12.326  -5.620
ATOM    737  HG1 THR A  77      -1.538 -12.214  -4.833
ATOM    738  C   THR A  77      -1.462 -15.028  -6.324
ATOM    739  O   THR A  77      -0.241 -14.931  -6.394
ATOM    740  N   ILE A  78      -2.213 -15.517  -7.333
ATOM    741  H   ILE A  78      -3.201 -15.620  -7.251
ATOM    742  CA  ILE A  78      -1.666 -15.865  -8.615
ATOM    743  CB  ILE A  78      -2.075 -17.258  -9.069
ATOM    744  CG2 ILE A  78      -1.502 -17.540 -10.471
ATOM    745  CG1 ILE A  78      -1.573 -18.307  -8.051
ATOM    746  CD1 ILE A  78      -2.134 -19.713  -8.255
ATOM    747  C   ILE A  78      -2.190 -14.801  -9.558
ATOM    748  O   ILE A  78      -3.387 -14.508  -9.589
ATOM    749  N   THR A  79      -1.268 -14.189 -10.330
ATOM    750  H   THR A  79      -0.306 -14.452 -10.281
ATOM    751  CA  THR A  79      -1.547 -13.163 -11.310
ATOM    752  CB  THR A  79      -0.319 -12.383 -11.683
ATOM    753  CG2 THR A  79       0.222 -11.663 -10.448
ATOM    754  OG1 THR A  79       0.661 -13.254 -12.225
ATOM    755  HG1 THR A  79       1.308 -12.686 -12.649
ATOM    756  C   THR A  79      -2.163 -13.739 -12.559
ATOM    757  O   THR A  79      -2.211 -14.957 -12.736
ATOM    758  N   LYS A  80      -2.661 -12.856 -13.462
ATOM    759  H   LYS A  80      -2.634 -11.874 -13.288
ATOM    760  CA  LYS A  80      -3.280 -13.248 -14.710
ATOM    761  CB  LYS A  80      -3.828 -12.036 -15.491
ATOM    762  CG  LYS A  80      -4.606 -12.385 -16.763
ATOM    763  CD  LYS A  80      -5.219 -11.180 -17.464
ATOM    764  CE  LYS A  80      -5.995 -11.541 -18.726
ATOM    765  NZ  LYS A  80      -6.518 -10.315 -19.353
ATOM    766  HZ1 LYS A  80      -7.065  -9.771 -18.660
ATOM    767  HZ2 LYS A  80      -7.131 -10.570 -20.150
ATOM    768  HZ3 LYS A  80      -5.729  -9.736 -19.699
ATOM    769  C   LYS A  80      -2.293 -14.003 -15.578
ATOM    770  O   LYS A  80      -2.680 -14.932 -16.289
ATOM    771  N   ASP A  81      -0.986 -13.656 -15.491
ATOM    772  H   ASP A  81      -0.678 -12.929 -14.881
ATOM    773  CA  ASP A  81       0.056 -14.300 -16.249
ATOM    774  CB  ASP A  81       1.102 -13.309 -16.839
ATOM    775  CG  ASP A  81       1.893 -12.481 -15.832
ATOM    776  OD1 ASP A  81       1.680 -12.604 -14.601
ATOM    777  OD2 ASP A  81       2.723 -11.662 -16.306
ATOM    778  C   ASP A  81       0.641 -15.522 -15.557
ATOM    779  O   ASP A  81       1.693 -16.040 -15.940
ATOM    780  N   ASN A  82      -0.075 -16.016 -14.515
ATOM    781  H   ASN A  82      -0.905 -15.552 -14.218
ATOM    782  CA  ASN A  82       0.205 -17.175 -13.704
ATOM    783  CB  ASN A  82      -0.037 -18.507 -14.460
ATOM    784  CG  ASN A  82      -1.523 -18.598 -14.804
ATOM    785  OD1 ASN A  82      -2.400 -18.563 -13.940
ATOM    786  ND2 ASN A  82      -1.825 -18.684 -16.124
ATOM    787 HD21 ASN A  82      -2.780 -18.741 -16.415
ATOM    788 HD22 ASN A  82      -1.093 -18.689 -16.805
ATOM    789  C   ASN A  82       1.485 -17.185 -12.929
ATOM    790  O   ASN A  82       2.162 -18.209 -12.801
ATOM    791  N   VAL A  83       1.831 -16.010 -12.367
ATOM    792  H   VAL A  83       1.275 -15.188 -12.467
ATOM    793  CA  VAL A  83       3.011 -15.873 -11.557
ATOM    794  CB  VAL A  83       3.949 -14.760 -12.000
ATOM    795  CG1 VAL A  83       5.174 -14.647 -11.062
ATOM    796  CG2 VAL A  83       4.366 -15.032 -13.458
ATOM    797  C   VAL A  83       2.527 -15.629 -10.142
ATOM    798  O   VAL A  83       1.705 -14.729  -9.938
ATOM    799  N   PRO A  84       2.924 -16.450  -9.165
ATOM    800  CA  PRO A  84       2.546 -16.263  -7.782
ATOM    801  CB  PRO A  84       2.924 -17.554  -7.057
ATOM    802  CG  PRO A  84       4.017 -18.187  -7.937
ATOM    803  CD  PRO A  84       3.730 -17.656  -9.352
ATOM    804  C   PRO A  84       3.222 -15.038  -7.222
ATOM    805  O   PRO A  84       4.409 -14.834  -7.479
ATOM    806  N   VAL A  85       2.473 -14.212  -6.466
ATOM    807  H   VAL A  85       1.522 -14.409  -6.272
ATOM    808  CA  VAL A  85       2.952 -12.989  -5.881
ATOM    809  CB  VAL A  85       2.585 -11.704  -6.630
ATOM    810  CG1 VAL A  85       3.262 -11.676  -8.002
ATOM    811  CG2 VAL A  85       1.057 -11.553  -6.748
ATOM    812  C   VAL A  85       2.431 -12.845  -4.477
ATOM    813  O   VAL A  85       1.405 -13.414  -4.101
ATOM    814  N   ARG A  86       3.191 -12.077  -3.678
ATOM    815  H   ARG A  86       4.023 -11.664  -4.041
ATOM    816  CA  ARG A  86       2.934 -11.724  -2.311
ATOM    817  CB  ARG A  86       4.215 -11.961  -1.486
ATOM    818  CG  ARG A  86       4.171 -11.579  -0.015
ATOM    819  CD  ARG A  86       5.443 -11.940   0.751
ATOM    820  NE  ARG A  86       5.277 -11.458   2.154
ATOM    821  HE  ARG A  86       4.854 -12.063   2.829
ATOM    822  CZ  ARG A  86       5.644 -10.187   2.524
ATOM    823  NH1 ARG A  86       6.297  -9.334   1.676
ATOM    824 HH11 ARG A  86       6.593  -9.644   0.772
ATOM    825 HH12 ARG A  86       6.575  -8.428   1.994
ATOM    826  NH2 ARG A  86       5.353  -9.760   3.785
ATOM    827 HH21 ARG A  86       5.625  -8.845   4.084
ATOM    828 HH22 ARG A  86       4.878 -10.365   4.423
ATOM    829  C   ARG A  86       2.633 -10.251  -2.348
ATOM    830  O   ARG A  86       3.517  -9.462  -2.678
ATOM    831  N   VAL A  87       1.383  -9.831  -2.030
ATOM    832  H   VAL A  87       0.638 -10.455  -1.799
ATOM    833  CA  VAL A  87       1.053  -8.423  -2.064
ATOM    834  CB  VAL A  87       0.153  -8.043  -3.245
ATOM    835  CG1 VAL A  87      -0.237  -6.553  -3.240
ATOM    836  CG2 VAL A  87       0.866  -8.375  -4.572
ATOM    837  C   VAL A  87       0.430  -7.978  -0.766
ATOM    838  O   VAL A  87      -0.400  -8.676  -0.186
ATOM    839  N   ASN A  88       0.879  -6.793  -0.290
ATOM    840  H   ASN A  88       1.559  -6.285  -0.817
ATOM    841  CA  ASN A  88       0.412  -6.127   0.909
ATOM    842  CB  ASN A  88       1.509  -5.704   1.913
ATOM    843  CG  ASN A  88       2.186  -6.893   2.556
ATOM    844  OD1 ASN A  88       1.544  -7.588   3.337
ATOM    845  ND2 ASN A  88       3.491  -7.126   2.263
ATOM    846 HD21 ASN A  88       3.992  -6.489   1.677
ATOM    847 HD22 ASN A  88       3.963  -7.902   2.679
ATOM    848  C   ASN A  88      -0.200  -4.824   0.484
ATOM    849  O   ASN A  88       0.227  -4.227  -0.508
ATOM    850  N   ALA A  89      -1.221  -4.349   1.238
ATOM    851  H   ALA A  89      -1.528  -4.817   2.068
ATOM    852  CA  ALA A  89      -1.878  -3.103   0.917
ATOM    853  CB  ALA A  89      -3.237  -3.287   0.212
ATOM    854  C   ALA A  89      -2.119  -2.283   2.153
ATOM    855  O   ALA A  89      -2.079  -2.796   3.269
ATOM    856  N   VAL A  90      -2.319  -0.955   1.972
ATOM    857  H   VAL A  90      -2.284  -0.546   1.065
ATOM    858  CA  VAL A  90      -2.588  -0.031   3.049
ATOM    859  CB  VAL A  90      -1.510   1.031   3.237
ATOM    860  CG1 VAL A  90      -1.891   1.979   4.389
ATOM    861  CG2 VAL A  90      -0.145   0.363   3.473
ATOM    862  C   VAL A  90      -3.866   0.672   2.656
ATOM    863  O   VAL A  90      -3.961   1.218   1.558
ATOM    864  N   VAL A  91      -4.885   0.647   3.543
ATOM    865  H   VAL A  91      -4.792   0.186   4.420
ATOM    866  CA  VAL A  91      -6.162   1.287   3.318
ATOM    867  CB  VAL A  91      -7.337   0.322   3.447
ATOM    868  CG1 VAL A  91      -8.696   1.028   3.291
ATOM    869  CG2 VAL A  91      -7.192  -0.746   2.351
ATOM    870  C   VAL A  91      -6.302   2.429   4.291
ATOM    871  O   VAL A  91      -6.111   2.257   5.492
ATOM    872  N   TYR A  92      -6.612   3.640   3.780
ATOM    873  H   TYR A  92      -6.760   3.777   2.807
ATOM    874  CA  TYR A  92      -6.800   4.804   4.605
ATOM    875  CB  TYR A  92      -6.183   6.092   4.014
ATOM    876  CG  TYR A  92      -4.701   5.967   3.891
ATOM    877  CD1 TYR A  92      -4.150   5.497   2.692
ATOM    878  CE1 TYR A  92      -2.771   5.375   2.537
ATOM    879  CZ  TYR A  92      -1.921   5.722   3.589
ATOM    880  OH  TYR A  92      -0.522   5.602   3.438
ATOM    881  HH  TYR A  92      -0.340   5.337   2.532
ATOM    882  CE2 TYR A  92      -2.459   6.195   4.788
ATOM    883  CD2 TYR A  92      -3.844   6.315   4.939
ATOM    884  C   TYR A  92      -8.288   4.999   4.600
ATOM    885  O   TYR A  92      -8.858   5.250   3.535
ATOM    886  N   PHE A  93      -8.946   4.896   5.779
ATOM    887  H   PHE A  93      -8.483   4.700   6.643
ATOM    888  CA  PHE A  93     -10.377   5.063   5.834
ATOM    889  CB  PHE A  93     -11.161   3.719   5.941
ATOM    890  CG  PHE A  93     -10.944   2.941   7.204
ATOM    891  CD1 PHE A  93     -11.798   3.113   8.305
ATOM    892  CE1 PHE A  93     -11.606   2.391   9.483
ATOM    893  CZ  PHE A  93     -10.549   1.485   9.568
ATOM    894  CE2 PHE A  93      -9.695   1.305   8.481
ATOM    895  CD2 PHE A  93      -9.890   2.028   7.303
ATOM    896  C   PHE A  93     -10.796   6.017   6.916
ATOM    897  O   PHE A  93     -10.133   6.138   7.942
ATOM    898  N   ARG A  94     -11.920   6.727   6.682
ATOM    899  H   ARG A  94     -12.424   6.619   5.831
ATOM    900  CA  ARG A  94     -12.488   7.696   7.591
ATOM    901  CB  ARG A  94     -12.576   9.105   6.968
ATOM    902  CG  ARG A  94     -11.233   9.738   6.597
ATOM    903  CD  ARG A  94     -11.285  11.136   5.958
ATOM    904  NE  ARG A  94     -11.823  11.029   4.560
ATOM    905  HE  ARG A  94     -11.216  10.682   3.843
ATOM    906  CZ  ARG A  94     -13.114  11.364   4.234
ATOM    907  NH1 ARG A  94     -13.979  11.879   5.160
ATOM    908 HH11 ARG A  94     -13.671  12.051   6.095
ATOM    909 HH12 ARG A  94     -14.909  12.133   4.896
ATOM    910  NH2 ARG A  94     -13.549  11.192   2.952
ATOM    911 HH21 ARG A  94     -14.477  11.464   2.696
ATOM    912 HH22 ARG A  94     -12.932  10.837   2.251
ATOM    913  C   ARG A  94     -13.920   7.316   7.842
ATOM    914  O   ARG A  94     -14.605   6.831   6.940
ATOM    915  N   VAL A  95     -14.405   7.506   9.093
ATOM    916  H   VAL A  95     -13.854   7.901   9.824
ATOM    917  CA  VAL A  95     -15.778   7.209   9.421
ATOM    918  CB  VAL A  95     -15.985   6.768  10.854
ATOM    919  CG1 VAL A  95     -17.481   6.509  11.112
ATOM    920  CG2 VAL A  95     -15.115   5.530  11.127
ATOM    921  C   VAL A  95     -16.497   8.508   9.163
ATOM    922  O   VAL A  95     -16.171   9.541   9.752
ATOM    923  N   VAL A  96     -17.449   8.479   8.208
ATOM    924  H   VAL A  96     -17.683   7.639   7.728
ATOM    925  CA  VAL A  96     -18.228   9.635   7.849
ATOM    926  CB  VAL A  96     -18.471   9.704   6.352
ATOM    927  CG1 VAL A  96     -19.382  10.886   5.965
ATOM    928  CG2 VAL A  96     -17.089   9.821   5.682
ATOM    929  C   VAL A  96     -19.504   9.628   8.645
ATOM    930  O   VAL A  96     -19.859  10.660   9.219
ATOM    931  N   ASP A  97     -20.206   8.466   8.715
ATOM    932  H   ASP A  97     -19.894   7.622   8.284
ATOM    933  CA  ASP A  97     -21.430   8.400   9.467
ATOM    934  CB  ASP A  97     -22.688   8.006   8.645
ATOM    935  CG  ASP A  97     -23.995   8.082   9.461
ATOM    936  OD1 ASP A  97     -23.999   8.333  10.696
ATOM    937  OD2 ASP A  97     -25.054   7.900   8.809
ATOM    938  C   ASP A  97     -21.180   7.407  10.575
ATOM    939  O   ASP A  97     -21.160   6.193  10.343
ATOM    940  N   PRO A  98     -20.987   7.912  11.794
ATOM    941  CA  PRO A  98     -20.734   7.102  12.960
ATOM    942  CB  PRO A  98     -20.330   8.073  14.068
ATOM    943  CG  PRO A  98     -20.930   9.421  13.643
ATOM    944  CD  PRO A  98     -20.987   9.341  12.117
ATOM    945  C   PRO A  98     -21.892   6.232  13.349
ATOM    946  O   PRO A  98     -21.645   5.178  13.937
ATOM    947  N   VAL A  99     -23.146   6.647  13.035
ATOM    948  H   VAL A  99     -23.307   7.487  12.522
ATOM    949  CA  VAL A  99     -24.324   5.903  13.405
ATOM    950  CB  VAL A  99     -25.606   6.698  13.203
ATOM    951  CG1 VAL A  99     -26.860   5.829  13.426
ATOM    952  CG2 VAL A  99     -25.577   7.910  14.151
ATOM    953  C   VAL A  99     -24.342   4.644  12.585
ATOM    954  O   VAL A  99     -24.520   3.568  13.152
ATOM    955  N   LYS A 100     -24.073   4.751  11.261
ATOM    956  H   LYS A 100     -23.880   5.631  10.833
ATOM    957  CA  LYS A 100     -24.067   3.612  10.378
ATOM    958  CB  LYS A 100     -23.954   3.980   8.894
ATOM    959  CG  LYS A 100     -25.206   4.614   8.299
ATOM    960  CD  LYS A 100     -25.060   4.938   6.811
ATOM    961  CE  LYS A 100     -26.306   5.566   6.184
ATOM    962  NZ  LYS A 100     -26.512   6.930   6.715
ATOM    963  HZ1 LYS A 100     -26.749   6.880   7.724
ATOM    964  HZ2 LYS A 100     -25.640   7.484   6.611
ATOM    965  HZ3 LYS A 100     -27.283   7.399   6.205
ATOM    966  C   LYS A 100     -22.947   2.675  10.702
ATOM    967  O   LYS A 100     -23.144   1.461  10.645
ATOM    968  N   ALA A 101     -21.770   3.220  11.098
ATOM    969  H   ALA A 101     -21.638   4.210  11.122
ATOM    970  CA  ALA A 101     -20.612   2.425  11.428
ATOM    971  CB  ALA A 101     -19.380   3.282  11.760
ATOM    972  C   ALA A 101     -20.860   1.518  12.595
ATOM    973  O   ALA A 101     -20.416   0.371  12.575
ATOM    974  N   VAL A 102     -21.572   2.020  13.629
ATOM    975  H   VAL A 102     -21.902   2.963  13.630
ATOM    976  CA  VAL A 102     -21.865   1.241  14.805
ATOM    977  CB  VAL A 102     -22.126   2.130  16.016
ATOM    978  CG1 VAL A 102     -22.538   1.325  17.265
ATOM    979  CG2 VAL A 102     -20.857   2.938  16.295
ATOM    980  C   VAL A 102     -23.031   0.303  14.583
ATOM    981  O   VAL A 102     -22.974  -0.851  15.010
ATOM    982  N   THR A 103     -24.105   0.773  13.907
ATOM    983  H   THR A 103     -24.131   1.690  13.520
ATOM    984  CA  THR A 103     -25.289  -0.027  13.715
ATOM    985  CB  THR A 103     -26.521   0.795  13.409
ATOM    986  CG2 THR A 103     -26.835   1.689  14.621
ATOM    987  OG1 THR A 103     -26.333   1.585  12.242
ATOM    988  HG1 THR A 103     -27.200   1.931  12.015
ATOM    989  C   THR A 103     -25.210  -1.124  12.706
ATOM    990  O   THR A 103     -25.599  -2.251  13.015
ATOM    991  N   GLN A 104     -24.690  -0.828  11.496
ATOM    992  H   GLN A 104     -24.361   0.084  11.270
ATOM    993  CA  GLN A 104     -24.624  -1.814  10.455
ATOM    994  CB  GLN A 104     -24.582  -1.225   9.037
ATOM    995  CG  GLN A 104     -25.950  -0.622   8.694
ATOM    996  CD  GLN A 104     -25.978  -0.093   7.275
ATOM    997  OE1 GLN A 104     -25.761  -0.809   6.296
ATOM    998  NE2 GLN A 104     -26.303   1.219   7.153
ATOM    999 HE21 GLN A 104     -26.307   1.648   6.250
ATOM   1000 HE22 GLN A 104     -26.504   1.764   7.967
ATOM   1001  C   GLN A 104     -23.612  -2.893  10.617
ATOM   1002  O   GLN A 104     -23.927  -4.038  10.288
ATOM   1003  N   VAL A 105     -22.393  -2.580  11.116
ATOM   1004  H   VAL A 105     -22.141  -1.657  11.400
ATOM   1005  CA  VAL A 105     -21.381  -3.602  11.281
ATOM   1006  CB  VAL A 105     -20.197  -3.446  10.328
ATOM   1007  CG1 VAL A 105     -19.135  -4.533  10.549
ATOM   1008  CG2 VAL A 105     -20.707  -3.557   8.890
ATOM   1009  C   VAL A 105     -20.918  -3.598  12.718
ATOM   1010  O   VAL A 105     -20.805  -2.545  13.346
ATOM   1011  N   LYS A 106     -20.648  -4.814  13.262
ATOM   1012  H   LYS A 106     -20.750  -5.646  12.723
ATOM   1013  CA  LYS A 106     -20.195  -5.020  14.617
ATOM   1014  CB  LYS A 106     -20.162  -6.511  14.999
ATOM   1015  CG  LYS A 106     -21.539  -7.159  15.136
ATOM   1016  CD  LYS A 106     -21.461  -8.644  15.484
ATOM   1017  CE  LYS A 106     -22.821  -9.331  15.572
ATOM   1018  NZ  LYS A 106     -22.632 -10.761  15.880
ATOM   1019  HZ1 LYS A 106     -22.053 -10.861  16.734
ATOM   1020  HZ2 LYS A 106     -23.554 -11.210  16.036
ATOM   1021  HZ3 LYS A 106     -22.154 -11.228  15.086
ATOM   1022  C   LYS A 106     -18.795  -4.491  14.786
ATOM   1023  O   LYS A 106     -18.525  -3.778  15.754
ATOM   1024  N   ASN A 107     -17.885  -4.823  13.838
ATOM   1025  H   ASN A 107     -18.121  -5.407  13.064
ATOM   1026  CA  ASN A 107     -16.527  -4.355  13.884
ATOM   1027  CB  ASN A 107     -15.494  -5.397  14.385
ATOM   1028  CG  ASN A 107     -14.099  -4.778  14.582
ATOM   1029  OD1 ASN A 107     -13.687  -3.751  14.037
ATOM   1030  ND2 ASN A 107     -13.307  -5.467  15.443
ATOM   1031 HD21 ASN A 107     -13.650  -6.298  15.882
ATOM   1032 HD22 ASN A 107     -12.381  -5.146  15.638
ATOM   1033  C   ASN A 107     -16.230  -3.952  12.477
ATOM   1034  O   ASN A 107     -15.898  -4.768  11.611
ATOM   1035  N   TYR A 108     -16.347  -2.630  12.255
ATOM   1036  H   TYR A 108     -16.605  -2.014  12.994
ATOM   1037  CA  TYR A 108     -16.135  -2.010  10.984
ATOM   1038  CB  TYR A 108     -16.730  -0.578  10.920
ATOM   1039  CG  TYR A 108     -16.074   0.439  11.806
ATOM   1040  CD1 TYR A 108     -15.012   1.235  11.361
ATOM   1041  CE1 TYR A 108     -14.432   2.184  12.203
ATOM   1042  CZ  TYR A 108     -14.922   2.359  13.499
ATOM   1043  OH  TYR A 108     -14.338   3.320  14.351
ATOM   1044  HH  TYR A 108     -13.662   3.787  13.854
ATOM   1045  CE2 TYR A 108     -15.992   1.585  13.951
ATOM   1046  CD2 TYR A 108     -16.567   0.636  13.102
ATOM   1047  C   TYR A 108     -14.727  -2.120  10.481
ATOM   1048  O   TYR A 108     -14.538  -2.321   9.283
ATOM   1049  N   ILE A 109     -13.719  -2.070  11.385
ATOM   1050  H   ILE A 109     -13.901  -1.972  12.361
ATOM   1051  CA  ILE A 109     -12.323  -2.162  11.012
ATOM   1052  CB  ILE A 109     -11.417  -1.834  12.192
ATOM   1053  CG2 ILE A 109      -9.936  -2.129  11.859
ATOM   1054  CG1 ILE A 109     -11.611  -0.348  12.558
ATOM   1055  CD1 ILE A 109     -10.987   0.087  13.883
ATOM   1056  C   ILE A 109     -12.048  -3.546  10.457
ATOM   1057  O   ILE A 109     -11.442  -3.662   9.390
ATOM   1058  N   MET A 110     -12.557  -4.610  11.131
ATOM   1059  H   MET A 110     -13.064  -4.493  11.982
ATOM   1060  CA  MET A 110     -12.360  -5.971  10.689
ATOM   1061  CB  MET A 110     -12.770  -7.054  11.701
ATOM   1062  CG  MET A 110     -11.815  -7.178  12.889
ATOM   1063  SD  MET A 110     -10.102  -7.607  12.442
ATOM   1064  CE  MET A 110     -10.440  -9.291  11.848
ATOM   1065  C   MET A 110     -13.066  -6.264   9.404
ATOM   1066  O   MET A 110     -12.478  -6.896   8.525
ATOM   1067  N   ALA A 111     -14.273  -5.681   9.211
ATOM   1068  H   ALA A 111     -14.707  -5.132   9.922
ATOM   1069  CA  ALA A 111     -15.045  -5.877   8.011
ATOM   1070  CB  ALA A 111     -16.461  -5.307   8.139
ATOM   1071  C   ALA A 111     -14.364  -5.238   6.827
ATOM   1072  O   ALA A 111     -14.308  -5.843   5.754
ATOM   1073  N   THR A 112     -13.787  -4.022   7.024
ATOM   1074  H   THR A 112     -13.849  -3.557   7.901
ATOM   1075  CA  THR A 112     -13.085  -3.281   6.001
ATOM   1076  CB  THR A 112     -12.703  -1.875   6.445
ATOM   1077  CG2 THR A 112     -11.978  -1.108   5.315
ATOM   1078  OG1 THR A 112     -13.877  -1.142   6.762
ATOM   1079  HG1 THR A 112     -14.168  -1.467   7.616
ATOM   1080  C   THR A 112     -11.852  -4.063   5.626
ATOM   1081  O   THR A 112     -11.553  -4.158   4.439
ATOM   1082  N   SER A 113     -11.158  -4.694   6.609
ATOM   1083  H   SER A 113     -11.419  -4.609   7.568
ATOM   1084  CA  SER A 113      -9.964  -5.474   6.368
ATOM   1085  CB  SER A 113      -9.363  -6.078   7.650
ATOM   1086  OG  SER A 113      -8.914  -5.060   8.524
ATOM   1087  HG  SER A 113      -7.964  -5.009   8.398
ATOM   1088  C   SER A 113     -10.268  -6.662   5.504
ATOM   1089  O   SER A 113      -9.526  -6.932   4.559
ATOM   1090  N   GLN A 114     -11.403  -7.355   5.775
ATOM   1091  H   GLN A 114     -11.999  -7.101   6.533
ATOM   1092  CA  GLN A 114     -11.794  -8.532   5.037
ATOM   1093  CB  GLN A 114     -13.015  -9.250   5.649
ATOM   1094  CG  GLN A 114     -12.780  -9.866   7.041
ATOM   1095  CD  GLN A 114     -11.660 -10.908   7.030
ATOM   1096  OE1 GLN A 114     -11.568 -11.789   6.174
ATOM   1097  NE2 GLN A 114     -10.755 -10.798   8.037
ATOM   1098 HE21 GLN A 114     -10.863 -10.087   8.732
ATOM   1099 HE22 GLN A 114      -9.998 -11.447   8.103
ATOM   1100  C   GLN A 114     -12.113  -8.201   3.610
ATOM   1101  O   GLN A 114     -11.649  -8.900   2.703
ATOM   1102  N   ILE A 115     -12.862  -7.091   3.383
ATOM   1103  H   ILE A 115     -13.215  -6.524   4.127
ATOM   1104  CA  ILE A 115     -13.207  -6.682   2.045
ATOM   1105  CB  ILE A 115     -14.378  -5.721   1.968
ATOM   1106  CG2 ILE A 115     -14.528  -5.056   0.580
ATOM   1107  CG1 ILE A 115     -15.622  -6.531   2.378
ATOM   1108  CD1 ILE A 115     -16.890  -5.722   2.578
ATOM   1109  C   ILE A 115     -11.987  -6.240   1.291
ATOM   1110  O   ILE A 115     -11.862  -6.583   0.119
ATOM   1111  N   SER A 116     -11.038  -5.550   1.958
ATOM   1112  H   SER A 116     -11.158  -5.299   2.910
ATOM   1113  CA  SER A 116      -9.824  -5.081   1.342
ATOM   1114  CB  SER A 116      -8.986  -4.219   2.292
ATOM   1115  OG  SER A 116      -9.681  -3.018   2.593
ATOM   1116  HG  SER A 116     -10.310  -3.245   3.282
ATOM   1117  C   SER A 116      -8.980  -6.236   0.880
ATOM   1118  O   SER A 116      -8.434  -6.181  -0.221
ATOM   1119  N   GLN A 117      -8.907  -7.328   1.682
ATOM   1120  H   GLN A 117      -9.348  -7.339   2.577
ATOM   1121  CA  GLN A 117      -8.141  -8.510   1.351
ATOM   1122  CB  GLN A 117      -8.160  -9.558   2.480
ATOM   1123  CG  GLN A 117      -7.408  -9.165   3.751
ATOM   1124  CD  GLN A 117      -7.570 -10.290   4.762
ATOM   1125  OE1 GLN A 117      -6.949 -11.348   4.665
ATOM   1126  NE2 GLN A 117      -8.449 -10.059   5.771
ATOM   1127 HE21 GLN A 117      -8.621 -10.767   6.456
ATOM   1128 HE22 GLN A 117      -8.941  -9.190   5.816
ATOM   1129  C   GLN A 117      -8.715  -9.203   0.144
ATOM   1130  O   GLN A 117      -7.973  -9.571  -0.769
ATOM   1131  N   THR A 118     -10.063  -9.330   0.099
ATOM   1132  H   THR A 118     -10.633  -8.997   0.848
ATOM   1133  CA  THR A 118     -10.778  -9.991  -0.967
ATOM   1134  CB  THR A 118     -12.238 -10.162  -0.592
ATOM   1135  CG2 THR A 118     -13.006 -10.907  -1.703
ATOM   1136  OG1 THR A 118     -12.325 -10.943   0.594
ATOM   1137  HG1 THR A 118     -12.150 -10.339   1.321
ATOM   1138  C   THR A 118     -10.646  -9.219  -2.263
ATOM   1139  O   THR A 118     -10.382  -9.813  -3.310
ATOM   1140  N   THR A 119     -10.767  -7.873  -2.193
ATOM   1141  H   THR A 119     -10.921  -7.423  -1.322
ATOM   1142  CA  THR A 119     -10.677  -6.985  -3.327
ATOM   1143  CB  THR A 119     -11.025  -5.554  -2.952
ATOM   1144  CG2 THR A 119     -10.836  -4.580  -4.134
ATOM   1145  OG1 THR A 119     -12.371  -5.496  -2.500
ATOM   1146  HG1 THR A 119     -12.368  -5.867  -1.616
ATOM   1147  C   THR A 119      -9.289  -7.023  -3.893
ATOM   1148  O   THR A 119      -9.139  -7.108  -5.111
ATOM   1149  N   LEU A 120      -8.260  -7.028  -3.013
ATOM   1150  H   LEU A 120      -8.414  -6.979  -2.030
ATOM   1151  CA  LEU A 120      -6.881  -7.040  -3.416
ATOM   1152  CB  LEU A 120      -5.935  -6.909  -2.200
ATOM   1153  CG  LEU A 120      -4.422  -6.818  -2.485
ATOM   1154  CD1 LEU A 120      -4.055  -5.576  -3.316
ATOM   1155  CD2 LEU A 120      -3.617  -6.918  -1.182
ATOM   1156  C   LEU A 120      -6.593  -8.315  -4.159
ATOM   1157  O   LEU A 120      -6.015  -8.250  -5.242
ATOM   1158  N   ARG A 121      -7.087  -9.473  -3.648
ATOM   1159  H   ARG A 121      -7.588  -9.493  -2.785
ATOM   1160  CA  ARG A 121      -6.866 -10.756  -4.271
ATOM   1161  CB  ARG A 121      -7.489 -11.942  -3.504
ATOM   1162  CG  ARG A 121      -6.820 -12.303  -2.178
ATOM   1163  CD  ARG A 121      -7.228 -13.676  -1.628
ATOM   1164  NE  ARG A 121      -8.687 -13.689  -1.291
ATOM   1165  HE  ARG A 121      -9.333 -13.971  -2.001
ATOM   1166  CZ  ARG A 121      -9.170 -13.335  -0.058
ATOM   1167  NH1 ARG A 121      -8.359 -12.924   0.962
ATOM   1168 HH11 ARG A 121      -7.369 -12.856   0.834
ATOM   1169 HH12 ARG A 121      -8.753 -12.704   1.855
ATOM   1170  NH2 ARG A 121     -10.516 -13.403   0.157
ATOM   1171 HH21 ARG A 121     -10.901 -13.147   1.044
ATOM   1172 HH22 ARG A 121     -11.129 -13.700  -0.574
ATOM   1173  C   ARG A 121      -7.484 -10.829  -5.641
ATOM   1174  O   ARG A 121      -6.840 -11.291  -6.586
ATOM   1175  N   SER A 122      -8.725 -10.307  -5.780
ATOM   1176  H   SER A 122      -9.211  -9.910  -5.004
ATOM   1177  CA  SER A 122      -9.461 -10.331  -7.018
ATOM   1178  CB  SER A 122     -10.899  -9.820  -6.826
ATOM   1179  OG  SER A 122     -11.614 -10.701  -5.971
ATOM   1180  HG  SER A 122     -12.488 -10.314  -5.869
ATOM   1181  C   SER A 122      -8.817  -9.492  -8.083
ATOM   1182  O   SER A 122      -8.681  -9.941  -9.224
ATOM   1183  N   VAL A 123      -8.355  -8.276  -7.712
ATOM   1184  H   VAL A 123      -8.435  -7.953  -6.772
ATOM   1185  CA  VAL A 123      -7.735  -7.366  -8.640
ATOM   1186  CB  VAL A 123      -7.671  -5.948  -8.105
ATOM   1187  CG1 VAL A 123      -6.849  -5.006  -9.009
ATOM   1188  CG2 VAL A 123      -9.125  -5.447  -7.977
ATOM   1189  C   VAL A 123      -6.392  -7.891  -9.083
ATOM   1190  O   VAL A 123      -6.084  -7.784 -10.269
ATOM   1191  N   ILE A 124      -5.598  -8.525  -8.179
ATOM   1192  H   ILE A 124      -5.870  -8.631  -7.225
ATOM   1193  CA  ILE A 124      -4.291  -9.051  -8.540
ATOM   1194  CB  ILE A 124      -3.523  -9.575  -7.345
ATOM   1195  CG2 ILE A 124      -2.190 -10.190  -7.833
ATOM   1196  CG1 ILE A 124      -3.173  -8.435  -6.388
ATOM   1197  CD1 ILE A 124      -2.702  -8.976  -5.046
ATOM   1198  C   ILE A 124      -4.499 -10.201  -9.512
ATOM   1199  O   ILE A 124      -3.746 -10.319 -10.480
ATOM   1200  N   GLY A 125      -5.562 -11.025  -9.305
ATOM   1201  H   GLY A 125      -6.153 -10.928  -8.507
ATOM   1202  CA  GLY A 125      -5.864 -12.142 -10.168
ATOM   1203  C   GLY A 125      -6.177 -11.677 -11.565
ATOM   1204  O   GLY A 125      -5.867 -12.377 -12.529
ATOM   1205  N   GLN A 126      -6.818 -10.493 -11.695
ATOM   1206  H   GLN A 126      -7.104  -9.968 -10.895
ATOM   1207  CA  GLN A 126      -7.152  -9.919 -12.974
ATOM   1208  CB  GLN A 126      -8.251  -8.839 -12.871
ATOM   1209  CG  GLN A 126      -9.636  -9.332 -12.419
ATOM   1210  CD  GLN A 126     -10.184 -10.386 -13.383
ATOM   1211  OE1 GLN A 126     -10.233 -10.209 -14.600
ATOM   1212  NE2 GLN A 126     -10.611 -11.541 -12.812
ATOM   1213 HE21 GLN A 126     -10.561 -11.658 -11.820
ATOM   1214 HE22 GLN A 126     -10.988 -12.270 -13.382
ATOM   1215  C   GLN A 126      -5.967  -9.265 -13.640
ATOM   1216  O   GLN A 126      -5.860  -9.290 -14.865
ATOM   1217  N   ALA A 127      -5.074  -8.648 -12.833
ATOM   1218  H   ALA A 127      -5.225  -8.623 -11.850
ATOM   1219  CA  ALA A 127      -3.897  -7.943 -13.271
ATOM   1220  CB  ALA A 127      -3.406  -6.910 -12.240
ATOM   1221  C   ALA A 127      -2.701  -8.767 -13.643
ATOM   1222  O   ALA A 127      -2.484  -9.869 -13.138
ATOM   1223  N   HIS A 128      -1.924  -8.236 -14.616
ATOM   1224  H   HIS A 128      -2.159  -7.356 -15.025
ATOM   1225  CA  HIS A 128      -0.684  -8.812 -15.079
ATOM   1226  CB  HIS A 128      -0.301  -8.427 -16.523
ATOM   1227  CG  HIS A 128      -1.113  -9.123 -17.569
ATOM   1228  ND1 HIS A 128      -0.885 -10.425 -17.959
ATOM   1229  CE1 HIS A 128      -1.796 -10.710 -18.922
ATOM   1230  NE2 HIS A 128      -2.592  -9.687 -19.176
ATOM   1231  CD2 HIS A 128      -2.160  -8.687 -18.321
ATOM   1232  C   HIS A 128       0.432  -8.353 -14.174
ATOM   1233  O   HIS A 128       0.264  -7.397 -13.407
ATOM   1234  N   LEU A 129       1.613  -9.031 -14.242
ATOM   1235  H   LEU A 129       1.747  -9.810 -14.851
ATOM   1236  CA  LEU A 129       2.757  -8.654 -13.437
ATOM   1237  CB  LEU A 129       4.056  -9.459 -13.618
ATOM   1238  CG  LEU A 129       4.116 -10.878 -13.072
ATOM   1239  CD1 LEU A 129       5.443 -11.518 -13.506
ATOM   1240  CD2 LEU A 129       3.899 -10.909 -11.555
ATOM   1241  C   LEU A 129       3.224  -7.271 -13.771
ATOM   1242  O   LEU A 129       3.619  -6.531 -12.872
ATOM   1243  N   ASP A 130       3.148  -6.893 -15.070
ATOM   1244  H   ASP A 130       2.810  -7.522 -15.766
ATOM   1245  CA  ASP A 130       3.569  -5.606 -15.563
ATOM   1246  CB  ASP A 130       3.395  -5.483 -17.093
ATOM   1247  CG  ASP A 130       4.415  -6.331 -17.862
ATOM   1248  OD1 ASP A 130       5.408  -6.841 -17.275
ATOM   1249  OD2 ASP A 130       4.196  -6.480 -19.091
ATOM   1250  C   ASP A 130       2.752  -4.517 -14.934
ATOM   1251  O   ASP A 130       3.310  -3.498 -14.534
ATOM   1252  N   GLU A 131       1.423  -4.735 -14.792
ATOM   1253  H   GLU A 131       1.003  -5.585 -15.098
ATOM   1254  CA  GLU A 131       0.523  -3.783 -14.197
ATOM   1255  CB  GLU A 131      -0.960  -4.157 -14.365
ATOM   1256  CG  GLU A 131      -1.448  -4.031 -15.813
ATOM   1257  CD  GLU A 131      -2.916  -4.425 -15.906
ATOM   1258  OE1 GLU A 131      -3.259  -5.584 -15.550
ATOM   1259  OE2 GLU A 131      -3.725  -3.557 -16.328
ATOM   1260  C   GLU A 131       0.807  -3.620 -12.735
ATOM   1261  O   GLU A 131       0.802  -2.494 -12.240
ATOM   1262  N   LEU A 132       1.110  -4.735 -12.025
ATOM   1263  H   LEU A 132       1.107  -5.640 -12.448
ATOM   1264  CA  LEU A 132       1.409  -4.695 -10.612
ATOM   1265  CB  LEU A 132       1.657  -6.070  -9.961
ATOM   1266  CG  LEU A 132       0.465  -7.019  -9.772
ATOM   1267  CD1 LEU A 132       0.992  -8.374  -9.298
ATOM   1268  CD2 LEU A 132      -0.585  -6.473  -8.791
ATOM   1269  C   LEU A 132       2.664  -3.927 -10.327
ATOM   1270  O   LEU A 132       2.742  -3.238  -9.311
ATOM   1271  N   LEU A 133       3.680  -4.057 -11.205
ATOM   1272  H   LEU A 133       3.607  -4.645 -12.009
ATOM   1273  CA  LEU A 133       4.932  -3.387 -11.020
ATOM   1274  CB  LEU A 133       6.067  -4.119 -11.771
ATOM   1275  CG  LEU A 133       6.386  -5.540 -11.234
ATOM   1276  CD1 LEU A 133       7.384  -6.272 -12.145
ATOM   1277  CD2 LEU A 133       6.837  -5.531  -9.761
ATOM   1278  C   LEU A 133       4.922  -1.940 -11.424
ATOM   1279  O   LEU A 133       5.370  -1.092 -10.649
ATOM   1280  N   SER A 134       4.395  -1.628 -12.630
ATOM   1281  H   SER A 134       4.001  -2.320 -13.226
ATOM   1282  CA  SER A 134       4.386  -0.283 -13.143
ATOM   1283  CB  SER A 134       4.789  -0.228 -14.635
ATOM   1284  OG  SER A 134       3.885  -0.970 -15.442
ATOM   1285  HG  SER A 134       4.205  -0.881 -16.345
ATOM   1286  C   SER A 134       3.150   0.557 -12.986
ATOM   1287  O   SER A 134       3.265   1.736 -12.648
ATOM   1288  N   GLU A 135       1.948  -0.031 -13.190
ATOM   1289  H   GLU A 135       1.874  -1.005 -13.397
ATOM   1290  CA  GLU A 135       0.688   0.685 -13.156
ATOM   1291  CB  GLU A 135      -0.234   0.220 -14.313
ATOM   1292  CG  GLU A 135       0.343   0.528 -15.705
ATOM   1293  CD  GLU A 135      -0.563   0.008 -16.818
ATOM   1294  OE1 GLU A 135      -1.752   0.415 -16.898
ATOM   1295  OE2 GLU A 135      -0.066  -0.827 -17.617
ATOM   1296  C   GLU A 135      -0.021   0.579 -11.825
ATOM   1297  O   GLU A 135      -1.230   0.331 -11.738
ATOM   1298  N   ARG A 136       0.747   0.817 -10.740
ATOM   1299  H   ARG A 136       1.713   1.043 -10.836
ATOM   1300  CA  ARG A 136       0.265   0.750  -9.386
ATOM   1301  CB  ARG A 136       1.372   0.925  -8.332
ATOM   1302  CG  ARG A 136       2.285  -0.295  -8.281
ATOM   1303  CD  ARG A 136       3.442  -0.228  -7.291
ATOM   1304  NE  ARG A 136       4.232  -1.481  -7.498
ATOM   1305  HE  ARG A 136       3.906  -2.138  -8.181
ATOM   1306  CZ  ARG A 136       5.385  -1.743  -6.809
ATOM   1307  NH1 ARG A 136       5.855  -0.895  -5.845
ATOM   1308 HH11 ARG A 136       6.705  -1.102  -5.362
ATOM   1309 HH12 ARG A 136       5.357  -0.058  -5.621
ATOM   1310  NH2 ARG A 136       6.085  -2.881  -7.089
ATOM   1311 HH21 ARG A 136       6.935  -3.079  -6.602
ATOM   1312 HH22 ARG A 136       5.767  -3.512  -7.796
ATOM   1313  C   ARG A 136      -0.814   1.752  -9.111
ATOM   1314  O   ARG A 136      -1.750   1.420  -8.392
ATOM   1315  N   ASP A 137      -0.744   2.965  -9.713
ATOM   1316  H   ASP A 137       0.022   3.199 -10.306
ATOM   1317  CA  ASP A 137      -1.722   4.014  -9.520
ATOM   1318  CB  ASP A 137      -1.320   5.330 -10.220
ATOM   1319  CG  ASP A 137      -0.159   6.028  -9.499
ATOM   1320  OD1 ASP A 137       0.197   5.668  -8.344
ATOM   1321  OD2 ASP A 137       0.400   6.964 -10.126
ATOM   1322  C   ASP A 137      -3.085   3.618 -10.029
ATOM   1323  O   ASP A 137      -4.090   3.906  -9.382
ATOM   1324  N   LYS A 138      -3.132   2.905 -11.178
ATOM   1325  H   LYS A 138      -2.290   2.660 -11.652
ATOM   1326  CA  LYS A 138      -4.340   2.429 -11.814
ATOM   1327  CB  LYS A 138      -3.965   1.712 -13.121
ATOM   1328  CG  LYS A 138      -5.071   1.138 -14.003
ATOM   1329  CD  LYS A 138      -4.409   0.462 -15.196
ATOM   1330  CE  LYS A 138      -5.309  -0.225 -16.212
ATOM   1331  NZ  LYS A 138      -4.446  -0.848 -17.238
ATOM   1332  HZ1 LYS A 138      -4.166  -1.800 -16.930
ATOM   1333  HZ2 LYS A 138      -3.591  -0.271 -17.375
ATOM   1334  HZ3 LYS A 138      -4.963  -0.917 -18.134
ATOM   1335  C   LYS A 138      -5.010   1.411 -10.927
ATOM   1336  O   LYS A 138      -6.223   1.474 -10.706
ATOM   1337  N   LEU A 139      -4.201   0.481 -10.369
ATOM   1338  H   LEU A 139      -3.220   0.469 -10.563
ATOM   1339  CA  LEU A 139      -4.673  -0.569  -9.506
ATOM   1340  CB  LEU A 139      -3.586  -1.605  -9.200
ATOM   1341  CG  LEU A 139      -3.155  -2.443 -10.418
ATOM   1342  CD1 LEU A 139      -1.954  -3.304 -10.049
ATOM   1343  CD2 LEU A 139      -4.298  -3.262 -11.035
ATOM   1344  C   LEU A 139      -5.169  -0.008  -8.207
ATOM   1345  O   LEU A 139      -6.188  -0.469  -7.698
ATOM   1346  N   ASN A 140      -4.482   1.035  -7.675
ATOM   1347  H   ASN A 140      -3.664   1.384  -8.121
ATOM   1348  CA  ASN A 140      -4.829   1.695  -6.440
ATOM   1349  CB  ASN A 140      -3.828   2.799  -6.037
ATOM   1350  CG  ASN A 140      -2.515   2.218  -5.510
ATOM   1351  OD1 ASN A 140      -2.397   1.075  -5.068
ATOM   1352  ND2 ASN A 140      -1.455   3.065  -5.558
ATOM   1353 HD21 ASN A 140      -0.563   2.769  -5.219
ATOM   1354 HD22 ASN A 140      -1.562   3.980  -5.947
ATOM   1355  C   ASN A 140      -6.171   2.348  -6.576
ATOM   1356  O   ASN A 140      -6.992   2.230  -5.670
ATOM   1357  N   MET A 141      -6.442   2.998  -7.736
ATOM   1358  H   MET A 141      -5.746   3.092  -8.445
ATOM   1359  CA  MET A 141      -7.697   3.661  -8.003
ATOM   1360  CB  MET A 141      -7.674   4.504  -9.290
ATOM   1361  CG  MET A 141      -6.821   5.773  -9.195
ATOM   1362  SD  MET A 141      -7.361   6.975  -7.939
ATOM   1363  CE  MET A 141      -8.867   7.507  -8.805
ATOM   1364  C   MET A 141      -8.834   2.680  -8.107
ATOM   1365  O   MET A 141      -9.894   2.913  -7.522
ATOM   1366  N   GLN A 142      -8.580   1.498  -8.726
ATOM   1367  H   GLN A 142      -7.692   1.316  -9.147
ATOM   1368  CA  GLN A 142      -9.570   0.453  -8.881
ATOM   1369  CB  GLN A 142      -9.070  -0.735  -9.721
ATOM   1370  CG  GLN A 142      -8.861  -0.443 -11.208
ATOM   1371  CD  GLN A 142      -8.341  -1.717 -11.865
ATOM   1372  OE1 GLN A 142      -9.041  -2.723 -11.988
ATOM   1373  NE2 GLN A 142      -7.063  -1.675 -12.319
ATOM   1374 HE21 GLN A 142      -6.524  -0.838 -12.227
ATOM   1375 HE22 GLN A 142      -6.662  -2.481 -12.755
ATOM   1376  C   GLN A 142      -9.933  -0.114  -7.533
ATOM   1377  O   GLN A 142     -11.114  -0.313  -7.242
ATOM   1378  N   LEU A 143      -8.906  -0.321  -6.668
ATOM   1379  H   LEU A 143      -7.969  -0.127  -6.941
ATOM   1380  CA  LEU A 143      -9.044  -0.854  -5.335
ATOM   1381  CB  LEU A 143      -7.686  -0.983  -4.605
ATOM   1382  CG  LEU A 143      -6.993  -2.360  -4.539
ATOM   1383  CD1 LEU A 143      -7.220  -3.218  -5.775
ATOM   1384  CD2 LEU A 143      -5.493  -2.188  -4.272
ATOM   1385  C   LEU A 143      -9.855   0.084  -4.500
ATOM   1386  O   LEU A 143     -10.766  -0.366  -3.808
ATOM   1387  N   GLN A 144      -9.580   1.409  -4.613
ATOM   1388  H   GLN A 144      -8.841   1.726  -5.199
ATOM   1389  CA  GLN A 144     -10.259   2.440  -3.870
ATOM   1390  CB  GLN A 144      -9.807   3.870  -4.208
ATOM   1391  CG  GLN A 144      -8.415   4.283  -3.746
ATOM   1392  CD  GLN A 144      -8.074   5.669  -4.303
ATOM   1393  OE1 GLN A 144      -8.863   6.383  -4.927
ATOM   1394  NE2 GLN A 144      -6.792   6.062  -4.092
ATOM   1395 HE21 GLN A 144      -6.154   5.466  -3.604
ATOM   1396 HE22 GLN A 144      -6.477   6.941  -4.449
ATOM   1397  C   GLN A 144     -11.710   2.462  -4.208
ATOM   1398  O   GLN A 144     -12.523   2.545  -3.295
ATOM   1399  N   ARG A 145     -12.063   2.335  -5.513
ATOM   1400  H   ARG A 145     -11.379   2.266  -6.237
ATOM   1401  CA  ARG A 145     -13.439   2.375  -5.936
ATOM   1402  CB  ARG A 145     -13.626   2.320  -7.461
ATOM   1403  CG  ARG A 145     -13.218   3.571  -8.226
ATOM   1404  CD  ARG A 145     -13.493   3.426  -9.719
ATOM   1405  NE  ARG A 145     -13.111   4.698 -10.399
ATOM   1406  HE  ARG A 145     -12.581   5.380  -9.896
ATOM   1407  CZ  ARG A 145     -13.454   4.929 -11.705
ATOM   1408  NH1 ARG A 145     -14.222   4.049 -12.418
ATOM   1409 HH11 ARG A 145     -14.568   3.215 -11.989
ATOM   1410 HH12 ARG A 145     -14.470   4.248 -13.365
ATOM   1411  NH2 ARG A 145     -13.022   6.067 -12.319
ATOM   1412 HH21 ARG A 145     -12.431   6.712 -11.834
ATOM   1413 HH22 ARG A 145     -13.273   6.245 -13.271
ATOM   1414  C   ARG A 145     -14.242   1.228  -5.411
ATOM   1415  O   ARG A 145     -15.334   1.443  -4.883
ATOM   1416  N   ILE A 146     -13.683  -0.000  -5.482
ATOM   1417  H   ILE A 146     -12.772  -0.140  -5.869
ATOM   1418  CA  ILE A 146     -14.384  -1.189  -5.057
ATOM   1419  CB  ILE A 146     -13.630  -2.441  -5.477
ATOM   1420  CG2 ILE A 146     -14.319  -3.703  -4.894
ATOM   1421  CG1 ILE A 146     -13.612  -2.543  -7.016
ATOM   1422  CD1 ILE A 146     -12.645  -3.597  -7.559
ATOM   1423  C   ILE A 146     -14.573  -1.170  -3.555
ATOM   1424  O   ILE A 146     -15.673  -1.452  -3.071
ATOM   1425  N   ILE A 147     -13.519  -0.775  -2.803
ATOM   1426  H   ILE A 147     -12.662  -0.488  -3.224
ATOM   1427  CA  ILE A 147     -13.561  -0.752  -1.362
ATOM   1428  CB  ILE A 147     -12.172  -0.626  -0.744
ATOM   1429  CG2 ILE A 147     -12.265  -0.502   0.793
ATOM   1430  CG1 ILE A 147     -11.380  -1.911  -1.065
ATOM   1431  CD1 ILE A 147      -9.883  -1.839  -0.765
ATOM   1432  C   ILE A 147     -14.528   0.321  -0.908
ATOM   1433  O   ILE A 147     -15.299   0.052   0.010
ATOM   1434  N   ASP A 148     -14.568   1.507  -1.580
ATOM   1435  H   ASP A 148     -13.959   1.692  -2.341
ATOM   1436  CA  ASP A 148     -15.468   2.592  -1.229
ATOM   1437  CB  ASP A 148     -15.427   3.856  -2.131
ATOM   1438  CG  ASP A 148     -14.237   4.772  -1.928
ATOM   1439  OD1 ASP A 148     -13.513   4.619  -0.918
ATOM   1440  OD2 ASP A 148     -14.053   5.674  -2.787
ATOM   1441  C   ASP A 148     -16.893   2.181  -1.376
ATOM   1442  O   ASP A 148     -17.694   2.454  -0.487
ATOM   1443  N   GLU A 149     -17.225   1.473  -2.481
ATOM   1444  H   GLU A 149     -16.546   1.251  -3.178
ATOM   1445  CA  GLU A 149     -18.571   1.035  -2.748
ATOM   1446  CB  GLU A 149     -18.699   0.390  -4.137
ATOM   1447  CG  GLU A 149     -18.580   1.423  -5.268
ATOM   1448  CD  GLU A 149     -18.532   0.785  -6.657
ATOM   1449  OE1 GLU A 149     -18.525  -0.467  -6.799
ATOM   1450  OE2 GLU A 149     -18.495   1.585  -7.628
ATOM   1451  C   GLU A 149     -19.037   0.059  -1.710
ATOM   1452  O   GLU A 149     -20.184   0.132  -1.267
ATOM   1453  N   ALA A 150     -18.135  -0.849  -1.280
ATOM   1454  H   ALA A 150     -17.212  -0.885  -1.661
ATOM   1455  CA  ALA A 150     -18.438  -1.839  -0.282
ATOM   1456  CB  ALA A 150     -17.325  -2.885  -0.171
ATOM   1457  C   ALA A 150     -18.630  -1.233   1.088
ATOM   1458  O   ALA A 150     -19.510  -1.671   1.828
ATOM   1459  N   THR A 151     -17.801  -0.222   1.439
ATOM   1460  H   THR A 151     -17.096   0.096   0.811
ATOM   1461  CA  THR A 151     -17.809   0.468   2.708
ATOM   1462  CB  THR A 151     -16.488   1.117   3.066
ATOM   1463  CG2 THR A 151     -15.409   0.034   3.238
ATOM   1464  OG1 THR A 151     -16.091   2.072   2.093
ATOM   1465  HG1 THR A 151     -16.588   2.874   2.291
ATOM   1466  C   THR A 151     -18.886   1.503   2.887
ATOM   1467  O   THR A 151     -19.253   1.792   4.029
ATOM   1468  N   ASP A 152     -19.405   2.093   1.776
ATOM   1469  H   ASP A 152     -19.069   1.866   0.865
ATOM   1470  CA  ASP A 152     -20.432   3.118   1.820
ATOM   1471  CB  ASP A 152     -20.901   3.646   0.438
ATOM   1472  CG  ASP A 152     -19.901   4.607  -0.205
ATOM   1473  OD1 ASP A 152     -18.972   5.118   0.476
ATOM   1474  OD2 ASP A 152     -20.071   4.850  -1.428
ATOM   1475  C   ASP A 152     -21.650   2.818   2.656
ATOM   1476  O   ASP A 152     -22.024   3.748   3.377
ATOM   1477  N   PRO A 153     -22.287   1.631   2.683
ATOM   1478  CA  PRO A 153     -23.446   1.378   3.520
ATOM   1479  CB  PRO A 153     -23.906  -0.041   3.192
ATOM   1480  CG  PRO A 153     -23.365  -0.304   1.781
ATOM   1481  CD  PRO A 153     -22.102   0.559   1.703
ATOM   1482  C   PRO A 153     -23.130   1.521   4.987
ATOM   1483  O   PRO A 153     -24.045   1.798   5.758
ATOM   1484  N   TRP A 154     -21.849   1.351   5.381
ATOM   1485  H   TRP A 154     -21.106   1.243   4.723
ATOM   1486  CA  TRP A 154     -21.426   1.280   6.754
ATOM   1487  CB  TRP A 154     -20.126   0.483   6.859
ATOM   1488  CG  TRP A 154     -20.211  -0.928   6.344
ATOM   1489  CD1 TRP A 154     -21.277  -1.702   5.967
ATOM   1490  NE1 TRP A 154     -20.834  -2.885   5.426
ATOM   1491  HE1 TRP A 154     -21.396  -3.603   5.076
ATOM   1492  CE2 TRP A 154     -19.459  -2.886   5.454
ATOM   1493  CZ2 TRP A 154     -18.537  -3.824   5.031
ATOM   1494  CH2 TRP A 154     -17.179  -3.526   5.194
ATOM   1495  CZ3 TRP A 154     -16.759  -2.324   5.766
ATOM   1496  CE3 TRP A 154     -17.690  -1.378   6.190
ATOM   1497  CD2 TRP A 154     -19.036  -1.674   6.029
ATOM   1498  C   TRP A 154     -21.059   2.677   7.200
ATOM   1499  O   TRP A 154     -20.703   2.873   8.361
ATOM   1500  N   GLY A 155     -21.125   3.685   6.290
ATOM   1501  H   GLY A 155     -21.410   3.529   5.347
ATOM   1502  CA  GLY A 155     -20.795   5.047   6.607
ATOM   1503  C   GLY A 155     -19.314   5.287   6.639
ATOM   1504  O   GLY A 155     -18.883   6.241   7.282
ATOM   1505  N   ILE A 156     -18.506   4.422   5.980
ATOM   1506  H   ILE A 156     -18.868   3.642   5.468
ATOM   1507  CA  ILE A 156     -17.072   4.569   5.952
ATOM   1508  CB  ILE A 156     -16.354   3.271   6.301
ATOM   1509  CG2 ILE A 156     -14.823   3.415   6.150
ATOM   1510  CG1 ILE A 156     -16.724   2.808   7.715
ATOM   1511  CD1 ILE A 156     -16.231   1.395   7.986
ATOM   1512  C   ILE A 156     -16.680   4.960   4.548
ATOM   1513  O   ILE A 156     -17.205   4.410   3.578
ATOM   1514  N   LYS A 157     -15.771   5.957   4.425
ATOM   1515  H   LYS A 157     -15.362   6.403   5.216
ATOM   1516  CA  LYS A 157     -15.273   6.369   3.140
ATOM   1517  CB  LYS A 157     -15.593   7.811   2.704
ATOM   1518  CG  LYS A 157     -17.080   8.018   2.400
ATOM   1519  CD  LYS A 157     -17.423   9.400   1.843
ATOM   1520  CE  LYS A 157     -18.920   9.590   1.591
ATOM   1521  NZ  LYS A 157     -19.176  10.936   1.038
ATOM   1522  HZ1 LYS A 157     -20.197  11.078   0.923
ATOM   1523  HZ2 LYS A 157     -18.802  11.657   1.682
ATOM   1524  HZ3 LYS A 157     -18.713  11.028   0.114
ATOM   1525  C   LYS A 157     -13.794   6.151   3.118
ATOM   1526  O   LYS A 157     -13.078   6.574   4.028
ATOM   1527  N   VAL A 158     -13.316   5.425   2.083
ATOM   1528  H   VAL A 158     -13.902   5.084   1.351
ATOM   1529  CA  VAL A 158     -11.913   5.141   1.927
ATOM   1530  CB  VAL A 158     -11.643   3.780   1.315
ATOM   1531  CG1 VAL A 158     -10.143   3.541   1.090
ATOM   1532  CG2 VAL A 158     -12.262   2.730   2.253
ATOM   1533  C   VAL A 158     -11.301   6.275   1.152
ATOM   1534  O   VAL A 158     -11.713   6.601   0.035
ATOM   1535  N   THR A 159     -10.295   6.912   1.786
ATOM   1536  H   THR A 159      -9.977   6.607   2.679
ATOM   1537  CA  THR A 159      -9.589   8.028   1.229
ATOM   1538  CB  THR A 159      -8.821   8.767   2.315
ATOM   1539  CG2 THR A 159      -8.069   9.973   1.724
ATOM   1540  OG1 THR A 159      -9.721   9.260   3.301
ATOM   1541  HG1 THR A 159      -9.177   9.441   4.071
ATOM   1542  C   THR A 159      -8.659   7.519   0.154
ATOM   1543  O   THR A 159      -8.677   8.041  -0.963
ATOM   1544  N   ALA A 160      -7.859   6.470   0.462
ATOM   1545  H   ALA A 160      -7.887   6.020   1.352
ATOM   1546  CA  ALA A 160      -6.940   5.930  -0.509
ATOM   1547  CB  ALA A 160      -5.625   6.729  -0.642
ATOM   1548  C   ALA A 160      -6.548   4.531  -0.162
ATOM   1549  O   ALA A 160      -6.665   4.106   0.986
ATOM   1550  N   VAL A 161      -6.121   3.764  -1.189
ATOM   1551  H   VAL A 161      -6.059   4.117  -2.119
ATOM   1552  CA  VAL A 161      -5.653   2.411  -1.020
ATOM   1553  CB  VAL A 161      -6.516   1.313  -1.616
ATOM   1554  CG1 VAL A 161      -5.871  -0.060  -1.331
ATOM   1555  CG2 VAL A 161      -7.940   1.394  -1.051
ATOM   1556  C   VAL A 161      -4.342   2.444  -1.759
ATOM   1557  O   VAL A 161      -4.275   2.924  -2.893
ATOM   1558  N   GLU A 162      -3.266   1.961  -1.105
ATOM   1559  H   GLU A 162      -3.335   1.587  -0.184
ATOM   1560  CA  GLU A 162      -1.952   1.946  -1.689
ATOM   1561  CB  GLU A 162      -0.955   2.840  -0.921
ATOM   1562  CG  GLU A 162      -1.264   4.344  -0.938
ATOM   1563  CD  GLU A 162      -0.233   5.156  -0.141
ATOM   1564  OE1 GLU A 162       0.749   4.598   0.420
ATOM   1565  OE2 GLU A 162      -0.446   6.394  -0.069
ATOM   1566  C   GLU A 162      -1.371   0.568  -1.615
ATOM   1567  O   GLU A 162      -1.414  -0.062  -0.556
ATOM   1568  N   ILE A 163      -0.844   0.051  -2.755
ATOM   1569  H   ILE A 163      -0.881   0.542  -3.624
ATOM   1570  CA  ILE A 163      -0.189  -1.239  -2.773
ATOM   1571  CB  ILE A 163      -0.089  -1.879  -4.144
ATOM   1572  CG2 ILE A 163       0.772  -3.154  -4.062
ATOM   1573  CG1 ILE A 163      -1.500  -2.157  -4.698
ATOM   1574  CD1 ILE A 163      -1.524  -2.585  -6.163
ATOM   1575  C   ILE A 163       1.175  -0.940  -2.194
ATOM   1576  O   ILE A 163       1.926  -0.108  -2.709
ATOM   1577  N   LYS A 164       1.477  -1.625  -1.075
ATOM   1578  H   LYS A 164       0.854  -2.320  -0.725
ATOM   1579  CA  LYS A 164       2.690  -1.459  -0.333
ATOM   1580  CB  LYS A 164       2.392  -1.816   1.141
ATOM   1581  CG  LYS A 164       3.500  -1.711   2.184
ATOM   1582  CD  LYS A 164       2.947  -2.070   3.564
ATOM   1583  CE  LYS A 164       3.953  -1.996   4.708
ATOM   1584  NZ  LYS A 164       3.264  -2.266   5.989
ATOM   1585  HZ1 LYS A 164       2.774  -3.181   5.957
ATOM   1586  HZ2 LYS A 164       3.961  -2.279   6.758
ATOM   1587  HZ3 LYS A 164       2.571  -1.516   6.174
ATOM   1588  C   LYS A 164       3.847  -2.250  -0.856
ATOM   1589  O   LYS A 164       4.872  -1.662  -1.207
ATOM   1590  N   ASP A 165       3.681  -3.586  -0.979
ATOM   1591  H   ASP A 165       2.816  -4.031  -0.758
ATOM   1592  CA  ASP A 165       4.750  -4.444  -1.428
ATOM   1593  CB  ASP A 165       5.305  -5.376  -0.324
ATOM   1594  CG  ASP A 165       5.953  -4.615   0.824
ATOM   1595  OD1 ASP A 165       7.030  -3.994   0.627
ATOM   1596  OD2 ASP A 165       5.373  -4.673   1.941
ATOM   1597  C   ASP A 165       4.217  -5.417  -2.426
ATOM   1598  O   ASP A 165       3.076  -5.870  -2.303
ATOM   1599  N   VAL A 166       5.053  -5.738  -3.443
ATOM   1600  H   VAL A 166       5.961  -5.332  -3.509
ATOM   1601  CA  VAL A 166       4.738  -6.709  -4.466
ATOM   1602  CB  VAL A 166       4.466  -6.173  -5.875
ATOM   1603  CG1 VAL A 166       4.144  -7.349  -6.826
ATOM   1604  CG2 VAL A 166       3.327  -5.141  -5.861
ATOM   1605  C   VAL A 166       6.000  -7.536  -4.502
ATOM   1606  O   VAL A 166       6.994  -7.168  -5.136
ATOM   1607  N   GLU A 167       5.993  -8.657  -3.754
ATOM   1608  H   GLU A 167       5.196  -8.931  -3.229
ATOM   1609  CA  GLU A 167       7.112  -9.548  -3.681
ATOM   1610  CB  GLU A 167       7.365 -10.056  -2.250
ATOM   1611  CG  GLU A 167       8.671 -10.833  -2.039
ATOM   1612  CD  GLU A 167       8.781 -11.201  -0.565
ATOM   1613  OE1 GLU A 167       8.757 -10.285   0.301
ATOM   1614  OE2 GLU A 167       8.884 -12.422  -0.280
ATOM   1615  C   GLU A 167       6.895 -10.696  -4.626
ATOM   1616  O   GLU A 167       5.810 -11.276  -4.707
ATOM   1617  N   LEU A 168       7.965 -11.019  -5.375
ATOM   1618  H   LEU A 168       8.824 -10.525  -5.274
ATOM   1619  CA  LEU A 168       7.990 -12.082  -6.347
ATOM   1620  CB  LEU A 168       8.668 -11.644  -7.675
ATOM   1621  CG  LEU A 168       8.093 -10.414  -8.415
ATOM   1622  CD1 LEU A 168       8.958 -10.066  -9.635
ATOM   1623  CD2 LEU A 168       6.623 -10.591  -8.805
ATOM   1624  C   LEU A 168       8.843 -13.205  -5.779
ATOM   1625  O   LEU A 168       9.691 -12.934  -4.923
ATOM   1626  N   PRO A 169       8.660 -14.469  -6.189
ATOM   1627  CA  PRO A 169       9.448 -15.597  -5.719
ATOM   1628  CB  PRO A 169       8.820 -16.842  -6.346
ATOM   1629  CG  PRO A 169       7.376 -16.421  -6.650
ATOM   1630  CD  PRO A 169       7.490 -14.918  -6.938
ATOM   1631  C   PRO A 169      10.890 -15.433  -6.122
ATOM   1632  O   PRO A 169      11.146 -14.816  -7.158
ATOM   1633  N   ALA A 170      11.835 -15.977  -5.322
ATOM   1634  H   ALA A 170      11.586 -16.547  -4.544
ATOM   1635  CA  ALA A 170      13.233 -15.616  -5.394
ATOM   1636  CB  ALA A 170      14.073 -16.300  -4.300
ATOM   1637  C   ALA A 170      13.851 -15.963  -6.724
ATOM   1638  O   ALA A 170      14.667 -15.194  -7.237
ATOM   1639  N   GLY A 171      13.434 -17.103  -7.330
ATOM   1640  H   GLY A 171      12.753 -17.697  -6.909
ATOM   1641  CA  GLY A 171      13.939 -17.537  -8.611
ATOM   1642  C   GLY A 171      13.468 -16.620  -9.706
ATOM   1643  O   GLY A 171      14.231 -16.315 -10.625
ATOM   1644  N   MET A 172      12.203 -16.140  -9.599
ATOM   1645  H   MET A 172      11.634 -16.354  -8.809
ATOM   1646  CA  MET A 172      11.603 -15.245 -10.559
ATOM   1647  CB  MET A 172      10.091 -15.029 -10.344
ATOM   1648  CG  MET A 172       9.213 -16.239 -10.675
ATOM   1649  SD  MET A 172       9.292 -16.788 -12.409
ATOM   1650  CE  MET A 172       8.447 -15.343 -13.119
ATOM   1651  C   MET A 172      12.245 -13.892 -10.507
ATOM   1652  O   MET A 172      12.621 -13.383 -11.562
ATOM   1653  N   GLN A 173      12.618 -13.424  -9.285
ATOM   1654  H   GLN A 173      12.392 -13.924  -8.453
ATOM   1655  CA  GLN A 173      13.257 -12.143  -9.084
ATOM   1656  CB  GLN A 173      13.515 -11.782  -7.607
ATOM   1657  CG  GLN A 173      12.284 -11.455  -6.760
ATOM   1658  CD  GLN A 173      12.677 -11.210  -5.296
ATOM   1659  OE1 GLN A 173      13.829 -11.272  -4.862
ATOM   1660  NE2 GLN A 173      11.639 -10.920  -4.469
ATOM   1661 HE21 GLN A 173      11.801 -10.773  -3.493
ATOM   1662 HE22 GLN A 173      10.705 -10.911  -4.823
ATOM   1663  C   GLN A 173      14.617 -12.149  -9.714
ATOM   1664  O   GLN A 173      14.987 -11.187 -10.386
ATOM   1665  N   LYS A 174      15.365 -13.267  -9.543
ATOM   1666  H   LYS A 174      15.035 -14.033  -8.993
ATOM   1667  CA  LYS A 174      16.691 -13.411 -10.083
ATOM   1668  CB  LYS A 174      17.420 -14.632  -9.498
ATOM   1669  CG  LYS A 174      17.782 -14.415  -8.024
ATOM   1670  CD  LYS A 174      18.492 -15.586  -7.353
ATOM   1671  CE  LYS A 174      18.774 -15.356  -5.868
ATOM   1672  NZ  LYS A 174      19.418 -16.553  -5.291
ATOM   1673  HZ1 LYS A 174      20.423 -16.580  -5.552
ATOM   1674  HZ2 LYS A 174      19.335 -16.529  -4.254
ATOM   1675  HZ3 LYS A 174      18.935 -17.405  -5.638
ATOM   1676  C   LYS A 174      16.674 -13.468 -11.586
ATOM   1677  O   LYS A 174      17.547 -12.880 -12.226
ATOM   1678  N   ALA A 175      15.662 -14.149 -12.180
ATOM   1679  H   ALA A 175      14.978 -14.636 -11.643
ATOM   1680  CA  ALA A 175      15.523 -14.263 -13.615
ATOM   1681  CB  ALA A 175      14.401 -15.234 -14.018
ATOM   1682  C   ALA A 175      15.209 -12.921 -14.229
ATOM   1683  O   ALA A 175      15.786 -12.561 -15.258
ATOM   1684  N   MET A 176      14.324 -12.133 -13.568
ATOM   1685  H   MET A 176      13.898 -12.446 -12.723
ATOM   1686  CA  MET A 176      13.906 -10.821 -14.008
ATOM   1687  CB  MET A 176      12.795 -10.210 -13.123
ATOM   1688  CG  MET A 176      11.420 -10.885 -13.221
ATOM   1689  SD  MET A 176      10.597 -10.835 -14.843
ATOM   1690  CE  MET A 176      10.131  -9.080 -14.775
ATOM   1691  C   MET A 176      15.066  -9.869 -13.958
ATOM   1692  O   MET A 176      15.308  -9.161 -14.936
ATOM   1693  N   ALA A 177      15.918 -10.001 -12.909
ATOM   1694  H   ALA A 177      15.729 -10.651 -12.177
ATOM   1695  CA  ALA A 177      17.084  -9.176 -12.707
ATOM   1696  CB  ALA A 177      17.763  -9.422 -11.347
ATOM   1697  C   ALA A 177      18.107  -9.426 -13.777
ATOM   1698  O   ALA A 177      18.683  -8.468 -14.294
ATOM   1699  N   ARG A 178      18.320 -10.712 -14.160
ATOM   1700  H   ARG A 178      17.845 -11.472 -13.724
ATOM   1701  CA  ARG A 178      19.273 -11.067 -15.188
ATOM   1702  CB  ARG A 178      19.523 -12.578 -15.336
ATOM   1703  CG  ARG A 178      20.365 -13.212 -14.226
ATOM   1704  CD  ARG A 178      20.553 -14.716 -14.438
ATOM   1705  NE  ARG A 178      21.473 -15.245 -13.385
ATOM   1706  HE  ARG A 178      21.879 -14.604 -12.734
ATOM   1707  CZ  ARG A 178      21.796 -16.577 -13.315
ATOM   1708  NH1 ARG A 178      21.259 -17.502 -14.167
ATOM   1709 HH11 ARG A 178      21.518 -18.465 -14.092
ATOM   1710 HH12 ARG A 178      20.621 -17.224 -14.884
ATOM   1711  NH2 ARG A 178      22.675 -17.008 -12.365
ATOM   1712 HH21 ARG A 178      23.116 -16.351 -11.755
ATOM   1713 HH22 ARG A 178      22.921 -17.976 -12.318
ATOM   1714  C   ARG A 178      18.852 -10.551 -16.534
ATOM   1715  O   ARG A 178      19.694 -10.062 -17.288
ATOM   1716  N   GLN A 179      17.533 -10.619 -16.847
ATOM   1717  H   GLN A 179      16.870 -11.027 -16.222
ATOM   1718  CA  GLN A 179      17.007 -10.145 -18.108
ATOM   1719  CB  GLN A 179      15.529 -10.504 -18.306
ATOM   1720  CG  GLN A 179      15.307 -12.003 -18.503
ATOM   1721  CD  GLN A 179      13.820 -12.249 -18.688
ATOM   1722  OE1 GLN A 179      13.235 -11.919 -19.720
ATOM   1723  NE2 GLN A 179      13.186 -12.858 -17.654
ATOM   1724 HE21 GLN A 179      13.698 -13.115 -16.834
ATOM   1725 HE22 GLN A 179      12.209 -13.061 -17.717
ATOM   1726  C   GLN A 179      17.140  -8.651 -18.212
ATOM   1727  O   GLN A 179      17.514  -8.136 -19.267
ATOM   1728  N   ALA A 180      16.876  -7.940 -17.089
ATOM   1729  H   ALA A 180      16.587  -8.395 -16.251
ATOM   1730  CA  ALA A 180      16.962  -6.504 -17.004
ATOM   1731  CB  ALA A 180      16.453  -5.967 -15.656
ATOM   1732  C   ALA A 180      18.389  -6.058 -17.170
ATOM   1733  O   ALA A 180      18.640  -5.055 -17.837
ATOM   1734  N   GLU A 181      19.352  -6.820 -16.592
ATOM   1735  H   GLU A 181      19.110  -7.626 -16.058
ATOM   1736  CA  GLU A 181      20.767  -6.547 -16.659
ATOM   1737  CB  GLU A 181      21.563  -7.543 -15.789
ATOM   1738  CG  GLU A 181      23.084  -7.341 -15.698
ATOM   1739  CD  GLU A 181      23.732  -8.383 -14.773
ATOM   1740  OE1 GLU A 181      23.034  -9.248 -14.176
ATOM   1741  OE2 GLU A 181      24.983  -8.317 -14.655
ATOM   1742  C   GLU A 181      21.237  -6.670 -18.082
ATOM   1743  O   GLU A 181      21.992  -5.816 -18.543
ATOM   1744  N   ALA A 182      20.750  -7.704 -18.816
ATOM   1745  H   ALA A 182      20.132  -8.376 -18.413
ATOM   1746  CA  ALA A 182      21.116  -7.939 -20.192
ATOM   1747  CB  ALA A 182      20.524  -9.248 -20.740
ATOM   1748  C   ALA A 182      20.637  -6.812 -21.068
ATOM   1749  O   ALA A 182      21.387  -6.339 -21.927
ATOM   1750  N   GLU A 183      19.394  -6.325 -20.822
ATOM   1751  H   GLU A 183      18.809  -6.723 -20.118
ATOM   1752  CA  GLU A 183      18.810  -5.241 -21.577
ATOM   1753  CB  GLU A 183      17.355  -4.939 -21.191
ATOM   1754  CG  GLU A 183      16.371  -6.029 -21.608
ATOM   1755  CD  GLU A 183      14.940  -5.747 -21.151
ATOM   1756  OE1 GLU A 183      14.649  -4.707 -20.498
ATOM   1757  OE2 GLU A 183      14.097  -6.628 -21.461
ATOM   1758  C   GLU A 183      19.573  -3.972 -21.342
ATOM   1759  O   GLU A 183      19.861  -3.252 -22.298
ATOM   1760  N   ARG A 184      19.961  -3.711 -20.068
ATOM   1761  H   ARG A 184      19.734  -4.329 -19.321
ATOM   1762  CA  ARG A 184      20.701  -2.533 -19.690
ATOM   1763  CB  ARG A 184      20.893  -2.349 -18.178
ATOM   1764  CG  ARG A 184      19.632  -1.914 -17.431
ATOM   1765  CD  ARG A 184      19.922  -1.438 -16.004
ATOM   1766  NE  ARG A 184      20.400  -2.596 -15.184
ATOM   1767  HE  ARG A 184      21.381  -2.786 -15.152
ATOM   1768  CZ  ARG A 184      19.541  -3.408 -14.491
ATOM   1769  NH1 ARG A 184      18.189  -3.205 -14.503
ATOM   1770 HH11 ARG A 184      17.796  -2.455 -15.034
ATOM   1771 HH12 ARG A 184      17.583  -3.805 -13.982
ATOM   1772  NH2 ARG A 184      20.053  -4.445 -13.767
ATOM   1773 HH21 ARG A 184      21.040  -4.602 -13.743
ATOM   1774 HH22 ARG A 184      19.449  -5.032 -13.229
ATOM   1775  C   ARG A 184      22.063  -2.525 -20.304
ATOM   1776  O   ARG A 184      22.530  -1.457 -20.695
ATOM   1777  N   GLU A 185      22.714  -3.712 -20.421
ATOM   1778  H   GLU A 185      22.319  -4.562 -20.079
ATOM   1779  CA  GLU A 185      24.024  -3.823 -21.009
ATOM   1780  CB  GLU A 185      24.644  -5.225 -20.935
ATOM   1781  CG  GLU A 185      25.074  -5.687 -19.539
ATOM   1782  CD  GLU A 185      25.636  -7.114 -19.578
ATOM   1783  OE1 GLU A 185      26.018  -7.584 -18.476
ATOM   1784  OE2 GLU A 185      25.729  -7.749 -20.666
ATOM   1785  C   GLU A 185      23.962  -3.472 -22.466
ATOM   1786  O   GLU A 185      24.829  -2.742 -22.941
ATOM   1787  N   ARG A 186      22.918  -3.943 -23.196
ATOM   1788  H   ARG A 186      22.218  -4.531 -22.793
ATOM   1789  CA  ARG A 186      22.773  -3.648 -24.606
ATOM   1790  CB  ARG A 186      21.672  -4.472 -25.285
ATOM   1791  CG  ARG A 186      21.972  -5.969 -25.306
ATOM   1792  CD  ARG A 186      23.164  -6.361 -26.181
ATOM   1793  NE  ARG A 186      23.248  -7.852 -26.174
ATOM   1794  HE  ARG A 186      22.477  -8.377 -25.813
ATOM   1795  CZ  ARG A 186      24.341  -8.523 -26.659
ATOM   1796  NH1 ARG A 186      25.444  -7.870 -27.136
ATOM   1797 HH11 ARG A 186      25.469  -6.872 -27.176
ATOM   1798 HH12 ARG A 186      26.226  -8.392 -27.477
ATOM   1799  NH2 ARG A 186      24.326  -9.887 -26.656
ATOM   1800 HH21 ARG A 186      23.523 -10.384 -26.328
ATOM   1801 HH22 ARG A 186      25.115 -10.401 -26.994
ATOM   1802  C   ARG A 186      22.499  -2.188 -24.842
ATOM   1803  O   ARG A 186      23.051  -1.590 -25.771
ATOM   1804  N   ARG A 187      21.673  -1.582 -23.955
ATOM   1805  H   ARG A 187      21.243  -2.099 -23.218
ATOM   1806  CA  ARG A 187      21.314  -0.188 -24.022
ATOM   1807  CB  ARG A 187      20.253   0.191 -22.971
ATOM   1808  CG  ARG A 187      18.868  -0.380 -23.291
ATOM   1809  CD  ARG A 187      17.865  -0.253 -22.145
ATOM   1810  NE  ARG A 187      16.637  -1.007 -22.544
ATOM   1811  HE  ARG A 187      16.414  -1.093 -23.516
ATOM   1812  CZ  ARG A 187      15.808  -1.576 -21.612
ATOM   1813  NH1 ARG A 187      16.078  -1.525 -20.273
ATOM   1814 HH11 ARG A 187      16.867  -1.014 -19.932
ATOM   1815 HH12 ARG A 187      15.473  -1.984 -19.621
ATOM   1816  NH2 ARG A 187      14.708  -2.267 -22.028
ATOM   1817 HH21 ARG A 187      14.451  -2.279 -22.996
ATOM   1818 HH22 ARG A 187      14.181  -2.809 -21.370
ATOM   1819  C   ARG A 187      22.531   0.664 -23.813
ATOM   1820  O   ARG A 187      22.746   1.625 -24.554
ATOM   1821  N   ALA A 188      23.382   0.263 -22.839
ATOM   1822  H   ALA A 188      23.179  -0.542 -22.289
ATOM   1823  CA  ALA A 188      24.599   0.938 -22.490
ATOM   1824  CB  ALA A 188      25.270   0.358 -21.231
ATOM   1825  C   ALA A 188      25.590   0.846 -23.606
ATOM   1826  O   ALA A 188      26.262   1.838 -23.871
ATOM   1827  N   ARG A 189      25.671  -0.319 -24.303
ATOM   1828  H   ARG A 189      25.113  -1.108 -24.059
ATOM   1829  CA  ARG A 189      26.596  -0.519 -25.392
ATOM   1830  CB  ARG A 189      26.628  -1.962 -25.947
ATOM   1831  CG  ARG A 189      27.225  -3.012 -25.005
ATOM   1832  CD  ARG A 189      27.366  -4.401 -25.639
ATOM   1833  NE  ARG A 189      27.899  -5.345 -24.604
ATOM   1834  HE  ARG A 189      28.888  -5.379 -24.455
ATOM   1835  CZ  ARG A 189      27.089  -6.149 -23.843
ATOM   1836  NH1 ARG A 189      25.734  -6.174 -24.014
ATOM   1837 HH11 ARG A 189      25.172  -6.783 -23.455
ATOM   1838 HH12 ARG A 189      25.305  -5.596 -24.707
ATOM   1839  NH2 ARG A 189      27.642  -6.949 -22.884
ATOM   1840 HH21 ARG A 189      27.061  -7.524 -22.305
ATOM   1841 HH22 ARG A 189      28.632  -6.958 -22.744
ATOM   1842  C   ARG A 189      26.289   0.399 -26.534
ATOM   1843  O   ARG A 189      27.215   1.036 -27.037
ATOM   1844  N   ILE A 190      24.996   0.535 -26.938
ATOM   1845  H   ILE A 190      24.243   0.013 -26.532
ATOM   1846  CA  ILE A 190      24.684   1.430 -28.033
ATOM   1847  CB  ILE A 190      23.397   1.115 -28.787
ATOM   1848  CG2 ILE A 190      22.982   2.238 -29.769
ATOM   1849  CG1 ILE A 190      23.611  -0.214 -29.540
ATOM   1850  CD1 ILE A 190      22.355  -0.801 -30.178
ATOM   1851  C   ILE A 190      24.850   2.880 -27.631
ATOM   1852  O   ILE A 190      25.325   3.672 -28.445
ATOM   1853  N   THR A 191      24.534   3.253 -26.365
ATOM   1854  H   THR A 191      24.159   2.606 -25.704
ATOM   1855  CA  THR A 191      24.675   4.619 -25.895
ATOM   1856  CB  THR A 191      24.061   4.788 -24.520
ATOM   1857  CG2 THR A 191      24.197   6.245 -24.032
ATOM   1858  OG1 THR A 191      22.675   4.471 -24.585
ATOM   1859  HG1 THR A 191      22.406   4.313 -23.675
ATOM   1860  C   THR A 191      26.152   5.004 -25.888
ATOM   1861  O   THR A 191      26.514   6.102 -26.324
ATOM   1862  N   LEU A 192      27.038   4.072 -25.447
ATOM   1863  H   LEU A 192      26.733   3.178 -25.138
ATOM   1864  CA  LEU A 192      28.467   4.285 -25.405
ATOM   1865  CB  LEU A 192      29.267   3.185 -24.680
ATOM   1866  CG  LEU A 192      29.085   3.150 -23.148
ATOM   1867  CD1 LEU A 192      29.742   1.899 -22.551
ATOM   1868  CD2 LEU A 192      29.578   4.446 -22.481
ATOM   1869  C   LEU A 192      28.998   4.390 -26.795
ATOM   1870  O   LEU A 192      29.877   5.212 -27.037
ATOM   1871  N   ALA A 193      28.443   3.585 -27.738
ATOM   1872  H   ALA A 193      27.761   2.900 -27.497
ATOM   1873  CA  ALA A 193      28.830   3.591 -29.120
ATOM   1874  CB  ALA A 193      28.115   2.530 -29.975
ATOM   1875  C   ALA A 193      28.507   4.932 -29.697
ATOM   1876  O   ALA A 193      29.356   5.465 -30.391
ATOM   1877  N   GLU A 194      27.340   5.548 -29.366
ATOM   1878  H   GLU A 194      26.673   5.094 -28.783
ATOM   1879  CA  GLU A 194      26.940   6.850 -29.868
ATOM   1880  CB  GLU A 194      25.571   7.306 -29.342
ATOM   1881  CG  GLU A 194      24.379   6.531 -29.911
ATOM   1882  CD  GLU A 194      23.064   6.914 -29.230
ATOM   1883  OE1 GLU A 194      23.042   7.728 -28.267
ATOM   1884  OE2 GLU A 194      22.030   6.357 -29.679
ATOM   1885  C   GLU A 194      27.938   7.899 -29.456
ATOM   1886  O   GLU A 194      28.261   8.780 -30.253
ATOM   1887  N   ALA A 195      28.462   7.810 -28.207
ATOM   1888  H   ALA A 195      28.157   7.102 -27.571
ATOM   1889  CA  ALA A 195      29.457   8.731 -27.699
ATOM   1890  CB  ALA A 195      29.684   8.568 -26.186
ATOM   1891  C   ALA A 195      30.783   8.497 -28.390
ATOM   1892  O   ALA A 195      31.469   9.439 -28.788
ATOM   1893  N   GLU A 196      31.138   7.207 -28.592
ATOM   1894  H   GLU A 196      30.539   6.472 -28.293
ATOM   1895  CA  GLU A 196      32.344   6.753 -29.238
ATOM   1896  CB  GLU A 196      32.715   5.296 -28.884
ATOM   1897  CG  GLU A 196      33.122   5.065 -27.417
ATOM   1898  CD  GLU A 196      34.415   5.805 -27.072
ATOM   1899  OE1 GLU A 196      35.452   5.571 -27.749
ATOM   1900  OE2 GLU A 196      34.383   6.617 -26.111
ATOM   1901  C   GLU A 196      32.244   6.886 -30.730
ATOM   1902  O   GLU A 196      33.211   6.590 -31.427
ATOM   1903  N   ARG A 197      31.041   7.243 -31.239
ATOM   1904  H   ARG A 197      30.258   7.340 -30.631
ATOM   1905  CA  ARG A 197      30.707   7.486 -32.608
ATOM   1906  CB  ARG A 197      29.520   6.671 -33.149
ATOM   1907  CG  ARG A 197      29.623   5.167 -33.376
ATOM   1908  CD  ARG A 197      28.308   4.602 -33.934
ATOM   1909  NE  ARG A 197      27.271   4.617 -32.860
ATOM   1910  HE  ARG A 197      27.575   4.606 -31.908
ATOM   1911  CZ  ARG A 197      25.931   4.555 -33.140
ATOM   1912  NH1 ARG A 197      25.439   4.727 -34.405
ATOM   1913 HH11 ARG A 197      26.060   4.900 -35.169
ATOM   1914 HH12 ARG A 197      24.450   4.754 -34.565
ATOM   1915  NH2 ARG A 197      25.062   4.321 -32.113
ATOM   1916 HH21 ARG A 197      24.079   4.275 -32.284
ATOM   1917 HH22 ARG A 197      25.401   4.190 -31.180
ATOM   1918  C   ARG A 197      30.345   8.957 -32.778
ATOM   1919  O   ARG A 197      29.777   9.316 -33.803
ATOM   1920  N   GLN A 198      30.729   9.869 -31.851
ATOM   1921  H   GLN A 198      31.228   9.592 -31.031
ATOM   1922  CA  GLN A 198      30.369  11.274 -31.901
ATOM   1923  CB  GLN A 198      30.573  11.902 -30.499
ATOM   1924  CG  GLN A 198      29.949  13.273 -30.210
ATOM   1925  CD  GLN A 198      28.431  13.153 -30.326
ATOM   1926  OE1 GLN A 198      27.829  13.885 -31.105
ATOM   1927  NE2 GLN A 198      27.787  12.249 -29.539
ATOM   1928 HE21 GLN A 198      28.303  11.678 -28.901
ATOM   1929 HE22 GLN A 198      26.796  12.145 -29.610
ATOM   1930  C   GLN A 198      30.949  12.255 -32.923
ATOM   1931  O   GLN A 198      30.180  13.042 -33.476
ATOM   1932  N   ALA A 199      32.280  12.300 -33.199
ATOM   1933  H   ALA A 199      32.947  11.707 -32.772
ATOM   1934  CA  ALA A 199      32.792  13.301 -34.114
ATOM   1935  CB  ALA A 199      33.274  14.535 -33.308
ATOM   1936  C   ALA A 199      33.856  12.990 -35.155
ATOM   1937  O   ALA A 199      34.322  13.943 -35.775
ATOM   1938  N   ALA A 200      34.219  11.716 -35.464
ATOM   1939  H   ALA A 200      33.794  10.937 -35.021
ATOM   1940  CA  ALA A 200      35.326  11.442 -36.382
ATOM   1941  CB  ALA A 200      35.753   9.978 -36.566
ATOM   1942  C   ALA A 200      35.268  11.932 -37.773
ATOM   1943  O   ALA A 200      36.269  12.501 -38.203
ATOM   1944  N   GLU A 201      34.145  11.767 -38.507
ATOM   1945  H   GLU A 201      33.342  11.273 -38.184
ATOM   1946  CA  GLU A 201      34.113  12.265 -39.863
ATOM   1947  CB  GLU A 201      32.948  11.759 -40.727
ATOM   1948  CG  GLU A 201      33.272  10.542 -41.605
ATOM   1949  CD  GLU A 201      33.119   9.224 -40.864
ATOM   1950  OE1 GLU A 201      33.962   8.940 -39.974
ATOM   1951  OE2 GLU A 201      32.161   8.473 -41.185
ATOM   1952  C   GLU A 201      34.189  13.759 -39.918
ATOM   1953  O   GLU A 201      34.848  14.301 -40.804
ATOM   1954  N   LYS A 202      33.570  14.447 -38.929
ATOM   1955  H   LYS A 202      33.098  13.978 -38.189
ATOM   1956  CA  LYS A 202      33.576  15.884 -38.854
ATOM   1957  CB  LYS A 202      32.585  16.387 -37.803
ATOM   1958  CG  LYS A 202      32.346  17.888 -37.746
ATOM   1959  CD  LYS A 202      31.183  18.168 -36.807
ATOM   1960  CE  LYS A 202      30.769  19.625 -36.696
ATOM   1961  NZ  LYS A 202      29.623  19.697 -35.771
ATOM   1962  HZ1 LYS A 202      29.909  19.295 -34.858
ATOM   1963  HZ2 LYS A 202      29.322  20.682 -35.641
ATOM   1964  HZ3 LYS A 202      28.835  19.140 -36.153
ATOM   1965  C   LYS A 202      34.975  16.343 -38.525
ATOM   1966  O   LYS A 202      35.432  17.344 -39.071
ATOM   1967  N   LEU A 203      35.695  15.600 -37.645
ATOM   1968  H   LEU A 203      35.306  14.797 -37.207
ATOM   1969  CA  LEU A 203      37.053  15.912 -37.272
ATOM   1970  CB  LEU A 203      37.587  15.160 -36.042
ATOM   1971  CG  LEU A 203      36.966  15.550 -34.689
ATOM   1972  CD1 LEU A 203      37.485  14.636 -33.570
ATOM   1973  CD2 LEU A 203      37.172  17.035 -34.372
ATOM   1974  C   LEU A 203      38.004  15.700 -38.421
ATOM   1975  O   LEU A 203      38.978  16.442 -38.536
ATOM   1976  N   ARG A 204      37.754  14.693 -39.298
ATOM   1977  H   ARG A 204      36.992  14.068 -39.163
ATOM   1978  CA  ARG A 204      38.585  14.433 -40.459
ATOM   1979  CB  ARG A 204      38.180  13.173 -41.235
ATOM   1980  CG  ARG A 204      38.536  11.864 -40.552
ATOM   1981  CD  ARG A 204      37.968  10.662 -41.291
ATOM   1982  NE  ARG A 204      38.481   9.445 -40.605
ATOM   1983  HE  ARG A 204      39.270   9.532 -39.998
ATOM   1984  CZ  ARG A 204      37.937   8.212 -40.836
ATOM   1985  NH1 ARG A 204      36.809   8.047 -41.592
ATOM   1986 HH11 ARG A 204      36.344   8.836 -41.992
ATOM   1987 HH12 ARG A 204      36.420   7.135 -41.724
ATOM   1988  NH2 ARG A 204      38.536   7.118 -40.282
ATOM   1989 HH21 ARG A 204      39.382   7.213 -39.762
ATOM   1990 HH22 ARG A 204      38.167   6.204 -40.452
ATOM   1991  C   ARG A 204      38.447  15.575 -41.427
ATOM   1992  O   ARG A 204      39.443  16.057 -41.971
ATOM   1993  N   GLU A 205      37.192  16.058 -41.616
ATOM   1994  H   GLU A 205      36.408  15.648 -41.153
ATOM   1995  CA  GLU A 205      36.877  17.163 -42.489
ATOM   1996  CB  GLU A 205      35.360  17.369 -42.641
ATOM   1997  CG  GLU A 205      34.714  16.238 -43.458
ATOM   1998  CD  GLU A 205      33.184  16.283 -43.467
ATOM   1999  OE1 GLU A 205      32.551  17.108 -42.758
ATOM   2000  OE2 GLU A 205      32.613  15.448 -44.215
ATOM   2001  C   GLU A 205      37.513  18.409 -41.936
ATOM   2002  O   GLU A 205      38.019  19.236 -42.697
ATOM   2003  N   ALA A 206      37.541  18.523 -40.582
ATOM   2004  H   ALA A 206      37.094  17.846 -40.007
ATOM   2005  CA  ALA A 206      38.123  19.620 -39.867
ATOM   2006  CB  ALA A 206      37.914  19.555 -38.341
ATOM   2007  C   ALA A 206      39.586  19.664 -40.110
ATOM   2008  O   ALA A 206      40.083  20.730 -40.441
ATOM   2009  N   ALA A 207      40.282  18.505 -40.050
ATOM   2010  H   ALA A 207      39.833  17.652 -39.807
ATOM   2011  CA  ALA A 207      41.704  18.416 -40.249
ATOM   2012  CB  ALA A 207      42.238  16.990 -40.013
ATOM   2013  C   ALA A 207      42.089  18.828 -41.638
ATOM   2014  O   ALA A 207      43.051  19.576 -41.801
ATOM   2015  N   GLU A 208      41.302  18.404 -42.653
ATOM   2016  H   GLU A 208      40.515  17.811 -42.488
ATOM   2017  CA  GLU A 208      41.569  18.720 -44.033
ATOM   2018  CB  GLU A 208      40.627  17.946 -44.969
ATOM   2019  CG  GLU A 208      40.927  16.440 -44.999
ATOM   2020  CD  GLU A 208      39.870  15.641 -45.767
ATOM   2021  OE1 GLU A 208      38.829  16.197 -46.210
ATOM   2022  OE2 GLU A 208      40.110  14.417 -45.922
ATOM   2023  C   GLU A 208      41.414  20.189 -44.318
ATOM   2024  O   GLU A 208      42.250  20.787 -44.998
ATOM   2025  N   ILE A 209      40.350  20.810 -43.766
ATOM   2026  H   ILE A 209      39.686  20.313 -43.209
ATOM   2027  CA  ILE A 209      40.068  22.208 -43.972
ATOM   2028  CB  ILE A 209      38.578  22.426 -43.857
ATOM   2029  CG2 ILE A 209      38.211  23.904 -43.894
ATOM   2030  CG1 ILE A 209      37.971  21.695 -45.083
ATOM   2031  CD1 ILE A 209      36.462  21.510 -45.104
ATOM   2032  C   ILE A 209      41.037  23.084 -43.186
ATOM   2033  O   ILE A 209      41.428  24.162 -43.646
ATOM   2034  N   ILE A 210      41.486  22.610 -41.995
ATOM   2035  H   ILE A 210      41.163  21.743 -41.639
ATOM   2036  CA  ILE A 210      42.467  23.281 -41.169
ATOM   2037  CB  ILE A 210      42.602  22.684 -39.764
ATOM   2038  CG2 ILE A 210      43.916  23.058 -39.054
ATOM   2039  CG1 ILE A 210      41.335  23.002 -38.942
ATOM   2040  CD1 ILE A 210      41.232  22.232 -37.623
ATOM   2041  C   ILE A 210      43.757  23.283 -41.948
ATOM   2042  O   ILE A 210      44.432  24.308 -41.959
ATOM   2043  N   SER A 211      44.079  22.174 -42.668
ATOM   2044  H   SER A 211      43.536  21.340 -42.609
ATOM   2045  CA  SER A 211      45.261  22.057 -43.484
ATOM   2046  CB  SER A 211      45.447  20.673 -44.116
ATOM   2047  OG  SER A 211      45.696  19.700 -43.112
ATOM   2048  HG  SER A 211      46.109  18.963 -43.575
ATOM   2049  C   SER A 211      45.241  23.074 -44.588
ATOM   2050  O   SER A 211      46.291  23.602 -44.940
ATOM   2051  N   GLU A 212      44.048  23.378 -45.149
ATOM   2052  H   GLU A 212      43.210  22.914 -44.873
ATOM   2053  CA  GLU A 212      43.906  24.358 -46.196
ATOM   2054  CB  GLU A 212      42.487  24.384 -46.792
ATOM   2055  CG  GLU A 212      42.116  23.133 -47.604
ATOM   2056  CD  GLU A 212      40.649  23.164 -48.057
ATOM   2057  OE1 GLU A 212      39.890  24.120 -47.739
ATOM   2058  OE2 GLU A 212      40.260  22.183 -48.744
ATOM   2059  C   GLU A 212      44.188  25.752 -45.657
ATOM   2060  O   GLU A 212      44.848  26.546 -46.330
ATOM   2061  N   HIS A 213      43.719  26.055 -44.415
ATOM   2062  H   HIS A 213      43.158  25.395 -43.913
ATOM   2063  CA  HIS A 213      43.875  27.360 -43.800
ATOM   2064  CB  HIS A 213      42.651  27.660 -42.913
ATOM   2065  CG  HIS A 213      42.505  29.075 -42.452
ATOM   2066  ND1 HIS A 213      43.327  29.725 -41.558
ATOM   2067  CE1 HIS A 213      42.830  30.982 -41.422
ATOM   2068  NE2 HIS A 213      41.756  31.181 -42.160
ATOM   2069  CD2 HIS A 213      41.552  29.979 -42.807
ATOM   2070  C   HIS A 213      45.174  27.534 -43.000
ATOM   2071  O   HIS A 213      45.412  26.802 -42.039
ATOM   2072  N   PRO A 214      45.998  28.546 -43.327
ATOM   2073  CA  PRO A 214      47.288  28.809 -42.696
ATOM   2074  CB  PRO A 214      47.794  30.094 -43.354
ATOM   2075  CG  PRO A 214      47.129  30.102 -44.733
ATOM   2076  CD  PRO A 214      45.767  29.451 -44.458
ATOM   2077  C   PRO A 214      47.247  29.053 -41.215
ATOM   2078  O   PRO A 214      48.042  28.456 -40.479
ATOM   2079  N   MET A 215      46.312  29.922 -40.772
ATOM   2080  H   MET A 215      45.679  30.381 -41.391
ATOM   2081  CA  MET A 215      46.256  30.343 -39.401
ATOM   2082  CB  MET A 215      45.479  31.651 -39.172
ATOM   2083  CG  MET A 215      46.147  32.887 -39.789
ATOM   2084  SD  MET A 215      47.852  33.228 -39.241
ATOM   2085  CE  MET A 215      47.449  33.672 -37.525
ATOM   2086  C   MET A 215      45.659  29.257 -38.575
ATOM   2087  O   MET A 215      46.169  28.994 -37.487
ATOM   2088  N   ALA A 216      44.768  28.440 -39.198
ATOM   2089  H   ALA A 216      44.477  28.608 -40.136
ATOM   2090  CA  ALA A 216      44.123  27.333 -38.550
ATOM   2091  CB  ALA A 216      42.992  26.713 -39.386
ATOM   2092  C   ALA A 216      45.159  26.288 -38.242
ATOM   2093  O   ALA A 216      45.110  25.696 -37.166
ATOM   2094  N   LEU A 217      46.133  26.068 -39.167
ATOM   2095  H   LEU A 217      46.083  26.493 -40.070
ATOM   2096  CA  LEU A 217      47.218  25.125 -38.969
ATOM   2097  CB  LEU A 217      48.128  25.087 -40.193
ATOM   2098  CG  LEU A 217      47.514  24.339 -41.359
ATOM   2099  CD1 LEU A 217      48.234  24.625 -42.671
ATOM   2100  CD2 LEU A 217      47.536  22.833 -41.030
ATOM   2101  C   LEU A 217      48.083  25.490 -37.809
ATOM   2102  O   LEU A 217      48.392  24.631 -36.970
ATOM   2103  N   GLN A 218      48.444  26.797 -37.706
ATOM   2104  H   GLN A 218      48.188  27.469 -38.405
ATOM   2105  CA  GLN A 218      49.276  27.263 -36.624
ATOM   2106  CB  GLN A 218      49.633  28.752 -36.663
ATOM   2107  CG  GLN A 218      50.606  29.173 -37.749
ATOM   2108  CD  GLN A 218      50.921  30.626 -37.461
ATOM   2109  OE1 GLN A 218      51.659  30.943 -36.528
ATOM   2110  NE2 GLN A 218      50.328  31.541 -38.267
ATOM   2111 HE21 GLN A 218      49.710  31.243 -38.994
ATOM   2112 HE22 GLN A 218      50.500  32.514 -38.125
ATOM   2113  C   GLN A 218      48.574  27.100 -35.316
ATOM   2114  O   GLN A 218      49.190  26.659 -34.347
ATOM   2115  N   LEU A 219      47.256  27.403 -35.296
ATOM   2116  H   LEU A 219      46.788  27.724 -36.115
ATOM   2117  CA  LEU A 219      46.445  27.312 -34.117
ATOM   2118  CB  LEU A 219      45.028  27.884 -34.306
ATOM   2119  CG  LEU A 219      44.971  29.416 -34.461
ATOM   2120  CD1 LEU A 219      43.562  29.869 -34.857
ATOM   2121  CD2 LEU A 219      45.493  30.142 -33.210
ATOM   2122  C   LEU A 219      46.311  25.908 -33.641
ATOM   2123  O   LEU A 219      46.438  25.681 -32.443
ATOM   2124  N   ARG A 220      46.127  24.936 -34.565
ATOM   2125  H   ARG A 220      46.044  25.154 -35.532
ATOM   2126  CA  ARG A 220      45.969  23.542 -34.227
ATOM   2127  CB  ARG A 220      45.676  22.685 -35.478
ATOM   2128  CG  ARG A 220      45.441  21.195 -35.211
ATOM   2129  CD  ARG A 220      44.158  20.908 -34.432
ATOM   2130  NE  ARG A 220      44.081  19.433 -34.219
ATOM   2131  HE  ARG A 220      44.820  18.855 -34.563
ATOM   2132  CZ  ARG A 220      43.067  18.866 -33.495
ATOM   2133  NH1 ARG A 220      42.028  19.611 -33.011
ATOM   2134 HH11 ARG A 220      41.303  19.178 -32.478
ATOM   2135 HH12 ARG A 220      41.998  20.597 -33.170
ATOM   2136  NH2 ARG A 220      43.089  17.524 -33.255
ATOM   2137 HH21 ARG A 220      42.359  17.101 -32.721
ATOM   2138 HH22 ARG A 220      43.858  16.968 -33.568
ATOM   2139  C   ARG A 220      47.238  23.017 -33.600
ATOM   2140  O   ARG A 220      47.175  22.319 -32.583
ATOM   2141  N   THR A 221      48.411  23.401 -34.163
ATOM   2142  H   THR A 221      48.433  23.982 -34.982
ATOM   2143  CA  THR A 221      49.703  22.965 -33.679
ATOM   2144  CB  THR A 221      50.793  23.472 -34.599
ATOM   2145  CG2 THR A 221      52.189  23.029 -34.112
ATOM   2146  OG1 THR A 221      50.575  22.953 -35.903
ATOM   2147  HG1 THR A 221      50.988  23.575 -36.507
ATOM   2148  C   THR A 221      49.928  23.496 -32.279
ATOM   2149  O   THR A 221      50.312  22.739 -31.384
ATOM   2150  N   LEU A 222      49.605  24.794 -32.062
ATOM   2151  H   LEU A 222      49.247  25.370 -32.794
ATOM   2152  CA  LEU A 222      49.776  25.446 -30.790
ATOM   2153  CB  LEU A 222      49.526  26.967 -30.843
ATOM   2154  CG  LEU A 222      50.587  27.780 -31.618
ATOM   2155  CD1 LEU A 222      50.138  29.240 -31.783
ATOM   2156  CD2 LEU A 222      51.991  27.657 -30.999
ATOM   2157  C   LEU A 222      48.875  24.868 -29.744
ATOM   2158  O   LEU A 222      49.317  24.689 -28.613
ATOM   2159  N   GLN A 223      47.617  24.520 -30.114
ATOM   2160  H   GLN A 223      47.304  24.660 -31.049
ATOM   2161  CA  GLN A 223      46.639  23.952 -29.215
ATOM   2162  CB  GLN A 223      45.255  23.760 -29.873
ATOM   2163  CG  GLN A 223      44.488  25.061 -30.150
ATOM   2164  CD  GLN A 223      43.296  24.822 -31.086
ATOM   2165  OE1 GLN A 223      42.959  23.724 -31.531
ATOM   2166  NE2 GLN A 223      42.643  25.955 -31.454
ATOM   2167 HE21 GLN A 223      42.931  26.839 -31.086
ATOM   2168 HE22 GLN A 223      41.904  25.913 -32.128
ATOM   2169  C   GLN A 223      47.080  22.601 -28.737
ATOM   2170  O   GLN A 223      46.978  22.321 -27.543
ATOM   2171  N   THR A 224      47.638  21.765 -29.649
ATOM   2172  H   THR A 224      47.717  22.028 -30.608
ATOM   2173  CA  THR A 224      48.089  20.430 -29.329
ATOM   2174  CB  THR A 224      48.503  19.688 -30.589
ATOM   2175  CG2 THR A 224      48.959  18.250 -30.258
ATOM   2176  OG1 THR A 224      47.395  19.600 -31.477
ATOM   2177  HG1 THR A 224      47.317  20.464 -31.888
ATOM   2178  C   THR A 224      49.256  20.505 -28.365
ATOM   2179  O   THR A 224      49.258  19.792 -27.357
ATOM   2180  N   ILE A 225      50.226  21.424 -28.617
ATOM   2181  H   ILE A 225      50.188  22.022 -29.417
ATOM   2182  CA  ILE A 225      51.396  21.568 -27.776
ATOM   2183  CB  ILE A 225      52.445  22.473 -28.420
ATOM   2184  CG2 ILE A 225      53.599  22.808 -27.440
ATOM   2185  CG1 ILE A 225      52.996  21.768 -29.677
ATOM   2186  CD1 ILE A 225      53.850  22.662 -30.577
ATOM   2187  C   ILE A 225      50.994  22.075 -26.409
ATOM   2188  O   ILE A 225      51.483  21.555 -25.406
ATOM   2189  N   SER A 226      50.048  23.039 -26.349
ATOM   2190  H   SER A 226      49.642  23.414 -27.177
ATOM   2191  CA  SER A 226      49.580  23.635 -25.121
ATOM   2192  CB  SER A 226      48.625  24.811 -25.378
ATOM   2193  OG  SER A 226      49.330  25.864 -26.020
ATOM   2194  HG  SER A 226      48.676  26.334 -26.545
ATOM   2195  C   SER A 226      48.864  22.646 -24.248
ATOM   2196  O   SER A 226      49.071  22.643 -23.033
ATOM   2197  N   ASP A 227      48.044  21.755 -24.860
ATOM   2198  H   ASP A 227      47.899  21.773 -25.846
ATOM   2199  CA  ASP A 227      47.292  20.758 -24.137
ATOM   2200  CB  ASP A 227      46.322  19.952 -25.037
ATOM   2201  CG  ASP A 227      45.095  20.759 -25.478
ATOM   2202  OD1 ASP A 227      44.813  21.859 -24.929
ATOM   2203  OD2 ASP A 227      44.401  20.255 -26.398
ATOM   2204  C   ASP A 227      48.208  19.766 -23.481
ATOM   2205  O   ASP A 227      48.005  19.431 -22.313
ATOM   2206  N   VAL A 228      49.266  19.323 -24.203
ATOM   2207  H   VAL A 228      49.421  19.637 -25.140
ATOM   2208  CA  VAL A 228      50.218  18.359 -23.694
ATOM   2209  CB  VAL A 228      51.129  17.822 -24.802
ATOM   2210  CG1 VAL A 228      52.259  16.922 -24.254
ATOM   2211  CG2 VAL A 228      50.269  17.082 -25.843
ATOM   2212  C   VAL A 228      51.050  18.997 -22.598
ATOM   2213  O   VAL A 228      51.239  18.399 -21.536
ATOM   2214  N   ALA A 229      51.477  20.264 -22.815
ATOM   2215  H   ALA A 229      51.252  20.739 -23.660
ATOM   2216  CA  ALA A 229      52.311  21.014 -21.907
ATOM   2217  CB  ALA A 229      52.817  22.330 -22.521
ATOM   2218  C   ALA A 229      51.648  21.363 -20.612
ATOM   2219  O   ALA A 229      52.352  21.586 -19.624
ATOM   2220  N   GLY A 230      50.291  21.400 -20.575
ATOM   2221  H   GLY A 230      49.735  21.239 -21.388
ATOM   2222  CA  GLY A 230      49.560  21.719 -19.374
ATOM   2223  C   GLY A 230      49.791  20.705 -18.284
ATOM   2224  O   GLY A 230      49.787  21.072 -17.108
ATOM   2225  N   ASP A 231      50.009  19.417 -18.651
ATOM   2226  H   ASP A 231      50.060  19.141 -19.609
ATOM   2227  CA  ASP A 231      50.243  18.374 -17.684
ATOM   2228  CB  ASP A 231      49.875  16.978 -18.238
ATOM   2229  CG  ASP A 231      49.937  15.830 -17.221
ATOM   2230  OD1 ASP A 231      50.293  16.017 -16.025
ATOM   2231  OD2 ASP A 231      49.601  14.703 -17.666
ATOM   2232  C   ASP A 231      51.700  18.405 -17.284
ATOM   2233  O   ASP A 231      52.598  18.455 -18.126
ATOM   2234  N   LYS A 232      51.943  18.346 -15.957
ATOM   2235  H   LYS A 232      51.190  18.274 -15.307
ATOM   2236  CA  LYS A 232      53.262  18.378 -15.373
ATOM   2237  CB  LYS A 232      53.257  18.538 -13.840
ATOM   2238  CG  LYS A 232      52.827  19.906 -13.314
ATOM   2239  CD  LYS A 232      52.896  19.984 -11.789
ATOM   2240  CE  LYS A 232      52.443  21.321 -11.206
ATOM   2241  NZ  LYS A 232      52.572  21.295  -9.736
ATOM   2242  HZ1 LYS A 232      52.019  20.510  -9.344
ATOM   2243  HZ2 LYS A 232      52.226  22.188  -9.338
ATOM   2244  HZ3 LYS A 232      53.569  21.172  -9.479
ATOM   2245  C   LYS A 232      54.076  17.141 -15.636
ATOM   2246  O   LYS A 232      55.295  17.227 -15.794
ATOM   2247  N   SER A 233      53.414  15.966 -15.669
ATOM   2248  H   SER A 233      52.423  15.930 -15.563
ATOM   2249  CA  SER A 233      54.046  14.687 -15.865
ATOM   2250  CB  SER A 233      53.113  13.531 -15.454
ATOM   2251  OG  SER A 233      51.975  13.480 -16.302
ATOM   2252  HG  SER A 233      51.363  12.861 -15.893
ATOM   2253  C   SER A 233      54.560  14.400 -17.247
ATOM   2254  O   SER A 233      55.589  13.735 -17.387
ATOM   2255  N   ASN A 234      53.859  14.908 -18.285
ATOM   2256  H   ASN A 234      53.044  15.459 -18.122
ATOM   2257  CA  ASN A 234      54.179  14.669 -19.674
ATOM   2258  CB  ASN A 234      53.170  15.333 -20.643
ATOM   2259  CG  ASN A 234      51.791  14.671 -20.610
ATOM   2260  OD1 ASN A 234      51.587  13.539 -20.173
ATOM   2261  ND2 ASN A 234      50.780  15.429 -21.109
ATOM   2262 HD21 ASN A 234      49.845  15.074 -21.113
ATOM   2263 HD22 ASN A 234      50.960  16.360 -21.425
ATOM   2264  C   ASN A 234      55.528  15.122 -20.151
ATOM   2265  O   ASN A 234      55.943  16.262 -19.933
ATOM   2266  N   VAL A 235      56.248  14.183 -20.816
ATOM   2267  H   VAL A 235      55.895  13.263 -20.964
ATOM   2268  CA  VAL A 235      57.540  14.450 -21.396
ATOM   2269  CB  VAL A 235      58.512  13.288 -21.314
ATOM   2270  CG1 VAL A 235      59.845  13.671 -21.993
ATOM   2271  CG2 VAL A 235      58.698  12.901 -19.834
ATOM   2272  C   VAL A 235      57.177  14.736 -22.828
ATOM   2273  O   VAL A 235      56.699  13.853 -23.546
ATOM   2274  N   ILE A 236      57.391  16.002 -23.254
ATOM   2275  H   ILE A 236      57.780  16.698 -22.656
ATOM   2276  CA  ILE A 236      57.066  16.424 -24.590
ATOM   2277  CB  ILE A 236      56.917  17.938 -24.719
ATOM   2278  CG2 ILE A 236      56.635  18.339 -26.190
ATOM   2279  CG1 ILE A 236      55.772  18.417 -23.802
ATOM   2280  CD1 ILE A 236      55.672  19.934 -23.659
ATOM   2281  C   ILE A 236      58.112  15.898 -25.535
ATOM   2282  O   ILE A 236      59.311  16.129 -25.367
ATOM   2283  N   VAL A 237      57.633  15.163 -26.559
ATOM   2284  H   VAL A 237      56.655  14.999 -26.669
ATOM   2285  CA  VAL A 237      58.470  14.605 -27.581
ATOM   2286  CB  VAL A 237      58.313  13.101 -27.780
ATOM   2287  CG1 VAL A 237      59.291  12.615 -28.870
ATOM   2288  CG2 VAL A 237      58.535  12.371 -26.439
ATOM   2289  C   VAL A 237      57.942  15.358 -28.764
ATOM   2290  O   VAL A 237      56.977  14.945 -29.414
ATOM   2291  N   LEU A 238      58.547  16.545 -29.010
ATOM   2292  H   LEU A 238      59.310  16.885 -28.467
ATOM   2293  CA  LEU A 238      58.126  17.361 -30.108
ATOM   2294  CB  LEU A 238      58.332  18.878 -29.871
ATOM   2295  CG  LEU A 238      57.875  19.812 -31.016
ATOM   2296  CD1 LEU A 238      56.359  19.711 -31.281
ATOM   2297  CD2 LEU A 238      58.324  21.260 -30.757
ATOM   2298  C   LEU A 238      58.879  16.878 -31.303
ATOM   2299  O   LEU A 238      60.092  17.069 -31.439
ATOM   2300  N   MET A 239      58.120  16.196 -32.181
ATOM   2301  H   MET A 239      57.142  16.071 -32.037
ATOM   2302  CA  MET A 239      58.643  15.653 -33.393
ATOM   2303  CB  MET A 239      57.974  14.326 -33.814
ATOM   2304  CG  MET A 239      58.124  13.156 -32.832
ATOM   2305  SD  MET A 239      59.825  12.555 -32.574
ATOM   2306  CE  MET A 239      60.088  11.892 -34.246
ATOM   2307  C   MET A 239      58.378  16.664 -34.457
ATOM   2308  O   MET A 239      57.252  17.148 -34.604
ATOM   2309  N   LEU A 240      59.475  17.182 -35.040
ATOM   2310  H   LEU A 240      60.392  16.857 -34.825
ATOM   2311  CA  LEU A 240      59.382  18.145 -36.098
ATOM   2312  CB  LEU A 240      60.284  19.388 -35.909
ATOM   2313  CG  LEU A 240      59.833  20.237 -34.692
ATOM   2314  CD1 LEU A 240      60.781  21.406 -34.406
ATOM   2315  CD2 LEU A 240      58.383  20.737 -34.860
ATOM   2316  C   LEU A 240      59.588  17.424 -37.403
ATOM   2317  O   LEU A 240      60.415  16.508 -37.454
ATOM   2318  N   PRO A 241      58.860  17.799 -38.464
ATOM   2319  CA  PRO A 241      58.906  17.165 -39.767
ATOM   2320  CB  PRO A 241      57.923  17.918 -40.655
ATOM   2321  CG  PRO A 241      56.950  18.567 -39.675
ATOM   2322  CD  PRO A 241      57.767  18.769 -38.395
ATOM   2323  C   PRO A 241      60.238  17.088 -40.418
ATOM   2324  O   PRO A 241      61.089  17.915 -40.112
ATOM   2325  N   MET A 242      60.405  16.112 -41.343
ATOM   2326  H   MET A 242      59.660  15.486 -41.552
ATOM   2327  CA  MET A 242      61.629  15.861 -42.071
ATOM   2328  CB  MET A 242      61.497  14.716 -43.088
ATOM   2329  CG  MET A 242      61.419  13.352 -42.418
ATOM   2330  SD  MET A 242      62.941  12.948 -41.512
ATOM   2331  CE  MET A 242      63.894  12.519 -42.998
ATOM   2332  C   MET A 242      62.117  17.058 -42.819
ATOM   2333  O   MET A 242      63.324  17.304 -42.831
ATOM   2334  N   GLU A 243      61.177  17.923 -43.270
ATOM   2335  H   GLU A 243      60.205  17.736 -43.163
ATOM   2336  CA  GLU A 243      61.493  19.135 -43.972
ATOM   2337  CB  GLU A 243      60.231  19.891 -44.417
ATOM   2338  CG  GLU A 243      59.426  19.193 -45.517
ATOM   2339  CD  GLU A 243      58.097  19.907 -45.784
ATOM   2340  OE1 GLU A 243      57.740  20.903 -45.098
ATOM   2341  OE2 GLU A 243      57.401  19.427 -46.715
ATOM   2342  C   GLU A 243      62.183  20.042 -42.991
ATOM   2343  O   GLU A 243      63.267  20.542 -43.285
ATOM   2344  N   MET A 244      61.624  20.166 -41.760
ATOM   2345  H   MET A 244      60.881  19.569 -41.469
ATOM   2346  CA  MET A 244      62.146  21.010 -40.720
ATOM   2347  CB  MET A 244      61.217  21.075 -39.494
ATOM   2348  CG  MET A 244      59.896  21.819 -39.721
ATOM   2349  SD  MET A 244      60.035  23.585 -40.143
ATOM   2350  CE  MET A 244      60.560  24.151 -38.497
ATOM   2351  C   MET A 244      63.494  20.535 -40.275
ATOM   2352  O   MET A 244      64.448  21.228 -40.606
ATOM   2353  N   LEU A 245      63.649  19.201 -40.139
ATOM   2354  H   LEU A 245      62.872  18.592 -40.229
ATOM   2355  CA  LEU A 245      64.862  18.549 -39.719
ATOM   2356  CB  LEU A 245      64.680  17.047 -39.419
ATOM   2357  CG  LEU A 245      63.775  16.720 -38.210
ATOM   2358  CD1 LEU A 245      63.583  15.201 -38.074
ATOM   2359  CD2 LEU A 245      64.244  17.388 -36.904
ATOM   2360  C   LEU A 245      65.973  18.678 -40.720
ATOM   2361  O   LEU A 245      67.120  18.436 -40.356
ATOM   2362  N   LYS A 246      65.654  18.980 -42.005
ATOM   2363  H   LYS A 246      64.710  19.139 -42.288
ATOM   2364  CA  LYS A 246      66.633  19.152 -43.050
ATOM   2365  CB  LYS A 246      66.318  18.287 -44.283
ATOM   2366  CG  LYS A 246      66.462  16.788 -44.034
ATOM   2367  CD  LYS A 246      66.134  15.936 -45.258
ATOM   2368  CE  LYS A 246      66.350  14.444 -45.023
ATOM   2369  NZ  LYS A 246      65.926  13.674 -46.208
ATOM   2370  HZ1 LYS A 246      66.314  12.714 -46.153
ATOM   2371  HZ2 LYS A 246      66.273  14.133 -47.072
ATOM   2372  HZ3 LYS A 246      64.891  13.622 -46.241
ATOM   2373  C   LYS A 246      66.782  20.571 -43.551
ATOM   2374  O   LYS A 246      67.738  20.853 -44.271
ATOM   2375  N   LEU A 247      65.900  21.513 -43.141
ATOM   2376  H   LEU A 247      65.156  21.287 -42.511
ATOM   2377  CA  LEU A 247      65.916  22.876 -43.627
ATOM   2378  CB  LEU A 247      64.716  23.654 -43.071
ATOM   2379  CG  LEU A 247      63.497  23.881 -44.001
ATOM   2380  CD1 LEU A 247      63.363  22.907 -45.188
ATOM   2381  CD2 LEU A 247      62.226  23.880 -43.147
ATOM   2382  C   LEU A 247      67.168  23.691 -43.440
ATOM   2383  O   LEU A 247      67.616  24.294 -44.412
ATOM   2384  N   PHE A 248      67.797  23.713 -42.241
ATOM   2385  H   PHE A 248      67.394  23.260 -41.460
ATOM   2386  CA  PHE A 248      69.017  24.472 -42.026
ATOM   2387  CB  PHE A 248      69.462  24.965 -40.593
ATOM   2388  CG  PHE A 248      68.850  25.978 -39.668
ATOM   2389  CD1 PHE A 248      68.630  27.315 -39.994
ATOM   2390  CE1 PHE A 248      68.089  28.214 -39.072
ATOM   2391  CZ  PHE A 248      67.811  27.796 -37.771
ATOM   2392  CE2 PHE A 248      68.101  26.486 -37.394
ATOM   2393  CD2 PHE A 248      68.637  25.603 -38.334
ATOM   2394  C   PHE A 248      70.227  23.702 -42.528
ATOM   2395  O   PHE A 248      71.340  24.147 -42.259
ATOM   2396  N   LYS A 249      70.083  22.550 -43.258
ATOM   2397  H   LYS A 249      69.189  22.169 -43.486
ATOM   2398  CA  LYS A 249      71.215  21.782 -43.773
ATOM   2399  CB  LYS A 249      70.804  20.588 -44.679
ATOM   2400  CG  LYS A 249      71.927  19.740 -45.312
ATOM   2401  CD  LYS A 249      72.796  18.935 -44.339
ATOM   2402  CE  LYS A 249      73.621  17.821 -44.989
ATOM   2403  NZ  LYS A 249      74.647  18.379 -45.891
ATOM   2404  HZ1 LYS A 249      75.212  17.606 -46.292
ATOM   2405  HZ2 LYS A 249      75.272  19.021 -45.364
ATOM   2406  HZ3 LYS A 249      74.196  18.910 -46.661
ATOM   2407  C   LYS A 249      72.107  22.671 -44.584
ATOM   2408  O   LYS A 249      73.329  22.566 -44.488
ATOM   2409  N   SER A 250      71.495  23.611 -45.336
ATOM   2410  H   SER A 250      70.501  23.680 -45.377
ATOM   2411  CA  SER A 250      72.210  24.553 -46.144
ATOM   2412  CB  SER A 250      71.262  25.435 -46.956
ATOM   2413  OG  SER A 250      70.560  24.649 -47.908
ATOM   2414  HG  SER A 250      69.628  24.827 -47.755
ATOM   2415  C   SER A 250      73.045  25.441 -45.259
ATOM   2416  O   SER A 250      74.191  25.715 -45.605
ATOM   2417  N   LEU A 251      72.512  25.871 -44.085
ATOM   2418  H   LEU A 251      71.637  25.539 -43.744
ATOM   2419  CA  LEU A 251      73.245  26.705 -43.168
ATOM   2420  CB  LEU A 251      72.425  27.495 -42.146
ATOM   2421  CG  LEU A 251      71.705  28.681 -42.780
ATOM   2422  CD1 LEU A 251      70.769  29.335 -41.772
ATOM   2423  CD2 LEU A 251      72.715  29.679 -43.370
ATOM   2424  C   LEU A 251      74.343  26.022 -42.444
ATOM   2425  O   LEU A 251      75.368  26.656 -42.208
ATOM   2426  N   SER A 252      74.170  24.732 -42.083
ATOM   2427  H   SER A 252      73.322  24.243 -42.269
ATOM   2428  CA  SER A 252      75.199  23.995 -41.393
ATOM   2429  CB  SER A 252      74.693  22.633 -40.866
ATOM   2430  OG  SER A 252      74.289  21.780 -41.927
ATOM   2431  HG  SER A 252      74.008  20.960 -41.516
ATOM   2432  C   SER A 252      76.382  23.816 -42.316
ATOM   2433  O   SER A 252      77.527  24.043 -41.915
ATOM   2434  N   ASP A 253      76.097  23.493 -43.602
ATOM   2435  H   ASP A 253      75.154  23.335 -43.889
ATOM   2436  CA  ASP A 253      77.092  23.293 -44.628
ATOM   2437  CB  ASP A 253      76.471  22.825 -45.962
ATOM   2438  CG  ASP A 253      75.987  21.377 -45.907
ATOM   2439  OD1 ASP A 253      76.339  20.609 -44.971
ATOM   2440  OD2 ASP A 253      75.219  21.012 -46.835
ATOM   2441  C   ASP A 253      77.795  24.588 -44.922
ATOM   2442  O   ASP A 253      79.017  24.611 -45.068
ATOM   2443  N   ALA A 254      77.024  25.699 -44.976
ATOM   2444  H   ALA A 254      76.035  25.633 -44.884
ATOM   2445  CA  ALA A 254      77.516  27.024 -45.249
ATOM   2446  CB  ALA A 254      76.390  28.042 -45.409
ATOM   2447  C   ALA A 254      78.408  27.528 -44.158
ATOM   2448  O   ALA A 254      79.412  28.170 -44.455
ATOM   2449  N   ALA A 255      78.075  27.230 -42.879
ATOM   2450  H   ALA A 255      77.247  26.724 -42.666
ATOM   2451  CA  ALA A 255      78.848  27.645 -41.734
ATOM   2452  CB  ALA A 255      78.164  27.294 -40.401
ATOM   2453  C   ALA A 255      80.189  26.967 -41.765
ATOM   2454  O   ALA A 255      81.209  27.608 -41.510
ATOM   2455  N   GLU A 256      80.210  25.661 -42.133
ATOM   2456  H   GLU A 256      79.368  25.160 -42.333
ATOM   2457  CA  GLU A 256      81.429  24.893 -42.226
ATOM   2458  CB  GLU A 256      81.165  23.398 -42.453
ATOM   2459  CG  GLU A 256      80.559  22.719 -41.217
ATOM   2460  CD  GLU A 256      80.156  21.267 -41.477
ATOM   2461  OE1 GLU A 256      79.709  20.639 -40.483
ATOM   2462  OE2 GLU A 256      80.276  20.750 -42.620
ATOM   2463  C   GLU A 256      82.283  25.405 -43.357
ATOM   2464  O   GLU A 256      83.503  25.504 -43.211
ATOM   2465  N   ALA A 257      81.638  25.783 -44.492
ATOM   2466  H   ALA A 257      80.649  25.685 -44.571
ATOM   2467  CA  ALA A 257      82.298  26.308 -45.664
ATOM   2468  CB  ALA A 257      81.335  26.538 -46.842
ATOM   2469  C   ALA A 257      82.946  27.627 -45.338
ATOM   2470  O   ALA A 257      84.076  27.868 -45.764
ATOM   2471  N   TYR A 258      82.256  28.487 -44.538
ATOM   2472  H   TYR A 258      81.341  28.269 -44.220
ATOM   2473  CA  TYR A 258      82.766  29.769 -44.123
ATOM   2474  CB  TYR A 258      81.799  30.648 -43.292
ATOM   2475  CG  TYR A 258      80.857  31.474 -44.112
ATOM   2476  CD1 TYR A 258      79.472  31.295 -44.028
ATOM   2477  CE1 TYR A 258      78.602  32.089 -44.781
ATOM   2478  CZ  TYR A 258      79.115  33.075 -45.629
ATOM   2479  OH  TYR A 258      78.256  33.891 -46.395
ATOM   2480  HH  TYR A 258      77.350  33.649 -46.184
ATOM   2481  CE2 TYR A 258      80.495  33.260 -45.724
ATOM   2482  CD2 TYR A 258      81.356  32.464 -44.968
ATOM   2483  C   TYR A 258      83.976  29.586 -43.261
ATOM   2484  O   TYR A 258      84.955  30.299 -43.464
ATOM   2485  N   MET A 259      83.960  28.594 -42.330
ATOM   2486  H   MET A 259      83.145  28.035 -42.188
ATOM   2487  CA  MET A 259      85.066  28.318 -41.438
ATOM   2488  CB  MET A 259      84.760  27.228 -40.395
ATOM   2489  CG  MET A 259      83.767  27.651 -39.309
ATOM   2490  SD  MET A 259      84.300  29.047 -38.271
ATOM   2491  CE  MET A 259      85.629  28.169 -37.398
ATOM   2492  C   MET A 259      86.290  27.880 -42.190
ATOM   2493  O   MET A 259      87.384  28.391 -41.936
ATOM   2494  N   LYS A 260      86.084  27.072 -43.256
ATOM   2495  H   LYS A 260      85.172  26.737 -43.482
ATOM   2496  CA  LYS A 260      87.153  26.583 -44.086
ATOM   2497  CB  LYS A 260      86.692  25.494 -45.070
ATOM   2498  CG  LYS A 260      86.349  24.187 -44.354
ATOM   2499  CD  LYS A 260      85.857  23.066 -45.265
ATOM   2500  CE  LYS A 260      85.452  21.815 -44.484
ATOM   2501  NZ  LYS A 260      84.936  20.779 -45.400
ATOM   2502  HZ1 LYS A 260      84.555  19.988 -44.847
ATOM   2503  HZ2 LYS A 260      84.183  21.177 -45.991
ATOM   2504  HZ3 LYS A 260      85.703  20.434 -46.006
ATOM   2505  C   LYS A 260      87.761  27.722 -44.855
ATOM   2506  O   LYS A 260      88.984  27.789 -44.972
ATOM   2507  N   LYS A 261      86.918  28.667 -45.346
ATOM   2508  H   LYS A 261      85.931  28.582 -45.231
ATOM   2509  CA  LYS A 261      87.355  29.825 -46.091
ATOM   2510  CB  LYS A 261      86.201  30.603 -46.758
ATOM   2511  CG  LYS A 261      85.588  29.851 -47.944
ATOM   2512  CD  LYS A 261      86.572  29.717 -49.106
ATOM   2513  CE  LYS A 261      86.089  28.883 -50.288
ATOM   2514  NZ  LYS A 261      87.190  28.769 -51.265
ATOM   2515  HZ1 LYS A 261      86.932  28.093 -52.009
ATOM   2516  HZ2 LYS A 261      87.373  29.697 -51.691
ATOM   2517  HZ3 LYS A 261      88.050  28.440 -50.782
ATOM   2518  C   LYS A 261      88.157  30.769 -45.239
ATOM   2519  O   LYS A 261      89.132  31.345 -45.719
ATOM   2520  N   LYS A 262      87.777  30.907 -43.945
ATOM   2521  H   LYS A 262      86.950  30.454 -43.623
ATOM   2522  CA  LYS A 262      88.429  31.754 -42.966
ATOM   2523  CB  LYS A 262      87.753  31.599 -41.585
ATOM   2524  CG  LYS A 262      86.333  32.158 -41.485
ATOM   2525  CD  LYS A 262      85.622  31.869 -40.162
ATOM   2526  CE  LYS A 262      84.184  32.382 -40.065
ATOM   2527  NZ  LYS A 262      83.624  32.089 -38.728
ATOM   2528  HZ1 LYS A 262      84.391  31.879 -38.061
ATOM   2529  HZ2 LYS A 262      82.987  31.270 -38.781
ATOM   2530  HZ3 LYS A 262      83.091  32.913 -38.384
ATOM   2531  C   LYS A 262      89.840  31.248 -42.784
ATOM   2532  O   LYS A 262      90.797  32.024 -42.801
ATOM   2533  N   GLU A 263      89.982  29.906 -42.668
ATOM   2534  H   GLU A 263      89.185  29.303 -42.671
ATOM   2535  CA  GLU A 263      91.247  29.245 -42.487
ATOM   2536  CB  GLU A 263      91.058  27.792 -42.032
ATOM   2537  CG  GLU A 263      90.529  27.748 -40.588
ATOM   2538  CD  GLU A 263      90.174  26.342 -40.109
ATOM   2539  OE1 GLU A 263      90.254  25.352 -40.884
ATOM   2540  OE2 GLU A 263      89.805  26.253 -38.909
ATOM   2541  C   GLU A 263      92.106  29.325 -43.720
ATOM   2542  O   GLU A 263      93.327  29.429 -43.601
ATOM   2543  N   GLU A 264      91.486  29.290 -44.928
ATOM   2544  H   GLU A 264      90.497  29.176 -44.997
ATOM   2545  CA  GLU A 264      92.187  29.386 -46.189
ATOM   2546  CB  GLU A 264      91.309  29.137 -47.431
ATOM   2547  CG  GLU A 264      90.856  27.681 -47.607
ATOM   2548  CD  GLU A 264      89.919  27.498 -48.809
ATOM   2549  OE1 GLU A 264      89.589  28.474 -49.535
ATOM   2550  OE2 GLU A 264      89.501  26.328 -49.009
ATOM   2551  C   GLU A 264      92.782  30.757 -46.341
ATOM   2552  O   GLU A 264      93.894  30.885 -46.858
ATOM   2553  N   GLU A 265      92.055  31.806 -45.873
ATOM   2554  H   GLU A 265      91.149  31.672 -45.478
ATOM   2555  CA  GLU A 265      92.510  33.175 -45.934
ATOM   2556  CB  GLU A 265      91.471  34.210 -45.479
ATOM   2557  CG  GLU A 265      90.293  34.378 -46.442
ATOM   2558  CD  GLU A 265      89.282  35.405 -45.928
ATOM   2559  OE1 GLU A 265      89.439  35.983 -44.818
ATOM   2560  OE2 GLU A 265      88.303  35.629 -46.685
ATOM   2561  C   GLU A 265      93.726  33.361 -45.070
ATOM   2562  O   GLU A 265      94.609  34.142 -45.427
ATOM   2563  N   LYS A 266      93.784  32.647 -43.916
ATOM   2564  H   LYS A 266      93.033  32.045 -43.655
ATOM   2565  CA  LYS A 266      94.889  32.687 -42.990
ATOM   2566  CB  LYS A 266      94.588  31.873 -41.703
ATOM   2567  CG  LYS A 266      95.772  31.548 -40.780
ATOM   2568  CD  LYS A 266      96.130  30.058 -40.798
ATOM   2569  CE  LYS A 266      97.392  29.692 -40.019
ATOM   2570  NZ  LYS A 266      97.293  28.284 -39.586
ATOM   2571  HZ1 LYS A 266      96.522  28.174 -38.899
ATOM   2572  HZ2 LYS A 266      97.099  27.684 -40.411
ATOM   2573  HZ3 LYS A 266      98.186  27.986 -39.151
ATOM   2574  C   LYS A 266      96.123  32.098 -43.708
ATOM   2575  O   LYS A 266      97.177  32.785 -43.694
ATOM   2576  OXT LYS A 266      96.034  30.975 -44.272
TER
ATOM      1  N   MET B   1       9.751 -24.025  69.382
ATOM      2  H   MET B   1       9.440 -23.113  69.000
ATOM      3  H2  MET B   1      10.379 -23.864  70.191
ATOM      4  H3  MET B   1       8.925 -24.571  69.692
ATOM      5  CA  MET B   1      10.477 -24.781  68.342
ATOM      6  CB  MET B   1      10.938 -26.142  68.905
ATOM      7  CG  MET B   1      11.998 -26.865  68.063
ATOM      8  SD  MET B   1      13.594 -26.005  67.926
ATOM      9  CE  MET B   1      13.568 -25.897  66.113
ATOM     10  C   MET B   1       9.631 -25.011  67.125
ATOM     11  O   MET B   1      10.127 -24.902  66.003
ATOM     12  N   MET B   2       8.319 -25.288  67.328
ATOM     13  H   MET B   2       7.943 -25.354  68.249
ATOM     14  CA  MET B   2       7.380 -25.560  66.264
ATOM     15  CB  MET B   2       5.981 -25.962  66.764
ATOM     16  CG  MET B   2       5.920 -27.354  67.395
ATOM     17  SD  MET B   2       6.366 -28.712  66.267
ATOM     18  CE  MET B   2       4.908 -28.570  65.190
ATOM     19  C   MET B   2       7.193 -24.409  65.327
ATOM     20  O   MET B   2       7.308 -24.607  64.118
ATOM     21  N   PHE B   3       7.146 -23.168  65.872
ATOM     22  H   PHE B   3       7.175 -23.035  66.859
ATOM     23  CA  PHE B   3       6.975 -21.971  65.085
ATOM     24  CB  PHE B   3       6.717 -20.709  65.935
ATOM     25  CG  PHE B   3       5.285 -20.703  66.358
ATOM     26  CD1 PHE B   3       4.919 -21.160  67.631
ATOM     27  CE1 PHE B   3       3.580 -21.153  68.030
ATOM     28  CZ  PHE B   3       2.595 -20.685  67.159
ATOM     29  CE2 PHE B   3       2.947 -20.221  65.890
ATOM     30  CD2 PHE B   3       4.288 -20.229  65.493
ATOM     31  C   PHE B   3       8.179 -21.720  64.229
ATOM     32  O   PHE B   3       8.030 -21.381  63.057
ATOM     33  N   ALA B   4       9.393 -21.948  64.785
ATOM     34  H   ALA B   4       9.480 -22.256  65.729
ATOM     35  CA  ALA B   4      10.637 -21.744  64.086
ATOM     36  CB  ALA B   4      11.860 -21.933  64.999
ATOM     37  C   ALA B   4      10.780 -22.699  62.934
ATOM     38  O   ALA B   4      11.187 -22.290  61.847
ATOM     39  N   THR B   5      10.386 -23.981  63.142
ATOM     40  H   THR B   5      10.039 -24.273  64.030
ATOM     41  CA  THR B   5      10.471 -25.018  62.141
ATOM     42  CB  THR B   5      10.137 -26.374  62.737
ATOM     43  CG2 THR B   5      10.241 -27.487  61.671
ATOM     44  OG1 THR B   5      11.059 -26.672  63.777
ATOM     45  HG1 THR B   5      10.795 -26.137  64.530
ATOM     46  C   THR B   5       9.521 -24.705  61.005
ATOM     47  O   THR B   5       9.907 -24.811  59.839
ATOM     48  N   ASN B   6       8.289 -24.244  61.334
ATOM     49  H   ASN B   6       8.016 -24.135  62.286
ATOM     50  CA  ASN B   6       7.274 -23.924  60.359
ATOM     51  CB  ASN B   6       5.921 -23.569  61.008
ATOM     52  CG  ASN B   6       5.254 -24.825  61.577
ATOM     53  OD1 ASN B   6       5.514 -25.974  61.213
ATOM     54  ND2 ASN B   6       4.348 -24.589  62.560
ATOM     55 HD21 ASN B   6       3.883 -25.352  63.006
ATOM     56 HD22 ASN B   6       4.149 -23.649  62.840
ATOM     57  C   ASN B   6       7.692 -22.772  59.498
ATOM     58  O   ASN B   6       7.535 -22.842  58.278
ATOM     59  N   PHE B   7       8.284 -21.712  60.107
ATOM     60  H   PHE B   7       8.417 -21.679  61.096
ATOM     61  CA  PHE B   7       8.742 -20.561  59.370
ATOM     62  CB  PHE B   7       9.075 -19.320  60.224
ATOM     63  CG  PHE B   7       7.782 -18.635  60.538
ATOM     64  CD1 PHE B   7       7.227 -18.680  61.821
ATOM     65  CE1 PHE B   7       6.015 -18.044  62.106
ATOM     66  CZ  PHE B   7       5.345 -17.350  61.096
ATOM     67  CE2 PHE B   7       5.884 -17.294  59.810
ATOM     68  CD2 PHE B   7       7.096 -17.933  59.535
ATOM     69  C   PHE B   7       9.895 -20.890  58.472
ATOM     70  O   PHE B   7       9.975 -20.343  57.373
ATOM     71  N   PHE B   8      10.787 -21.815  58.902
ATOM     72  H   PHE B   8      10.709 -22.228  59.806
ATOM     73  CA  PHE B   8      11.931 -22.236  58.127
ATOM     74  CB  PHE B   8      12.882 -23.101  58.995
ATOM     75  CG  PHE B   8      14.133 -23.507  58.284
ATOM     76  CD1 PHE B   8      15.130 -22.563  58.000
ATOM     77  CE1 PHE B   8      16.306 -22.944  57.347
ATOM     78  CZ  PHE B   8      16.503 -24.278  56.991
ATOM     79  CE2 PHE B   8      15.530 -25.232  57.295
ATOM     80  CD2 PHE B   8      14.353 -24.848  57.945
ATOM     81  C   PHE B   8      11.461 -22.974  56.888
ATOM     82  O   PHE B   8      11.976 -22.722  55.797
ATOM     83  N   VAL B   9      10.432 -23.852  57.022
ATOM     84  H   VAL B   9      10.026 -24.032  57.915
ATOM     85  CA  VAL B   9       9.879 -24.617  55.919
ATOM     86  CB  VAL B   9       8.918 -25.702  56.394
ATOM     87  CG1 VAL B   9       8.187 -26.395  55.223
ATOM     88  CG2 VAL B   9       9.728 -26.719  57.220
ATOM     89  C   VAL B   9       9.204 -23.673  54.939
ATOM     90  O   VAL B   9       9.384 -23.821  53.728
ATOM     91  N   THR B  10       8.471 -22.647  55.447
ATOM     92  H   THR B  10       8.353 -22.542  56.432
ATOM     93  CA  THR B  10       7.777 -21.667  54.636
ATOM     94  CB  THR B  10       6.927 -20.741  55.490
ATOM     95  CG2 THR B  10       6.191 -19.695  54.625
ATOM     96  OG1 THR B  10       5.950 -21.506  56.182
ATOM     97  HG1 THR B  10       6.415 -21.955  56.891
ATOM     98  C   THR B  10       8.797 -20.874  53.843
ATOM     99  O   THR B  10       8.577 -20.605  52.661
ATOM    100  N   SER B  11       9.956 -20.542  54.466
ATOM    101  H   SER B  11      10.114 -20.778  55.420
ATOM    102  CA  SER B  11      11.022 -19.799  53.838
ATOM    103  CB  SER B  11      12.148 -19.430  54.819
ATOM    104  OG  SER B  11      11.659 -18.526  55.799
ATOM    105  HG  SER B  11      11.292 -19.071  56.500
ATOM    106  C   SER B  11      11.632 -20.585  52.706
ATOM    107  O   SER B  11      11.937 -20.001  51.665
ATOM    108  N   ILE B  12      11.785 -21.928  52.870
ATOM    109  H   ILE B  12      11.546 -22.370  53.733
ATOM    110  CA  ILE B  12      12.351 -22.796  51.853
ATOM    111  CB  ILE B  12      12.586 -24.218  52.363
ATOM    112  CG2 ILE B  12      12.973 -25.181  51.211
ATOM    113  CG1 ILE B  12      13.682 -24.214  53.439
ATOM    114  CD1 ILE B  12      13.783 -25.540  54.190
ATOM    115  C   ILE B  12      11.409 -22.837  50.665
ATOM    116  O   ILE B  12      11.867 -22.747  49.525
ATOM    117  N   ILE B  13      10.077 -22.917  50.914
ATOM    118  H   ILE B  13       9.729 -22.971  51.848
ATOM    119  CA  ILE B  13       9.078 -22.979  49.865
ATOM    120  CB  ILE B  13       7.689 -23.266  50.426
ATOM    121  CG2 ILE B  13       6.596 -23.112  49.339
ATOM    122  CG1 ILE B  13       7.672 -24.695  51.006
ATOM    123  CD1 ILE B  13       6.439 -25.018  51.848
ATOM    124  C   ILE B  13       9.095 -21.681  49.085
ATOM    125  O   ILE B  13       9.072 -21.717  47.853
ATOM    126  N   LEU B  14       9.206 -20.522  49.781
ATOM    127  H   LEU B  14       9.259 -20.515  50.777
ATOM    128  CA  LEU B  14       9.234 -19.226  49.144
ATOM    129  CB  LEU B  14       9.171 -18.055  50.141
ATOM    130  CG  LEU B  14       7.806 -17.906  50.843
ATOM    131  CD1 LEU B  14       7.881 -16.862  51.964
ATOM    132  CD2 LEU B  14       6.667 -17.628  49.847
ATOM    133  C   LEU B  14      10.464 -19.060  48.301
ATOM    134  O   LEU B  14      10.379 -18.508  47.204
ATOM    135  N   LEU B  15      11.620 -19.584  48.780
ATOM    136  H   LEU B  15      11.650 -20.027  49.672
ATOM    137  CA  LEU B  15      12.881 -19.518  48.083
ATOM    138  CB  LEU B  15      14.040 -20.061  48.949
ATOM    139  CG  LEU B  15      15.458 -19.981  48.345
ATOM    140  CD1 LEU B  15      15.892 -18.532  48.053
ATOM    141  CD2 LEU B  15      16.460 -20.747  49.217
ATOM    142  C   LEU B  15      12.783 -20.328  46.812
ATOM    143  O   LEU B  15      13.252 -19.874  45.767
ATOM    144  N   PHE B  16      12.123 -21.515  46.869
ATOM    145  H   PHE B  16      11.743 -21.850  47.729
ATOM    146  CA  PHE B  16      11.941 -22.387  45.732
ATOM    147  CB  PHE B  16      11.305 -23.757  46.127
ATOM    148  CG  PHE B  16      11.094 -24.634  44.924
ATOM    149  CD1 PHE B  16      12.172 -25.288  44.314
ATOM    150  CE1 PHE B  16      11.972 -26.096  43.191
ATOM    151  CZ  PHE B  16      10.686 -26.262  42.669
ATOM    152  CE2 PHE B  16       9.601 -25.626  43.276
ATOM    153  CD2 PHE B  16       9.806 -24.820  44.398
ATOM    154  C   PHE B  16      11.086 -21.703  44.691
ATOM    155  O   PHE B  16      11.412 -21.779  43.507
ATOM    156  N   ILE B  17      10.010 -20.994  45.118
ATOM    157  H   ILE B  17       9.780 -20.944  46.088
ATOM    158  CA  ILE B  17       9.106 -20.299  44.224
ATOM    159  CB  ILE B  17       7.885 -19.748  44.960
ATOM    160  CG2 ILE B  17       7.049 -18.808  44.057
ATOM    161  CG1 ILE B  17       7.024 -20.924  45.458
ATOM    162  CD1 ILE B  17       5.928 -20.522  46.444
ATOM    163  C   ILE B  17       9.865 -19.191  43.523
ATOM    164  O   ILE B  17       9.718 -19.034  42.312
ATOM    165  N   LEU B  18      10.736 -18.455  44.257
ATOM    166  H   LEU B  18      10.854 -18.617  45.234
ATOM    167  CA  LEU B  18      11.511 -17.370  43.702
ATOM    168  CB  LEU B  18      12.286 -16.585  44.778
ATOM    169  CG  LEU B  18      11.398 -15.748  45.724
ATOM    170  CD1 LEU B  18      12.225 -15.182  46.885
ATOM    171  CD2 LEU B  18      10.615 -14.659  44.971
ATOM    172  C   LEU B  18      12.502 -17.846  42.677
ATOM    173  O   LEU B  18      12.631 -17.220  41.623
ATOM    174  N   ILE B  19      13.182 -18.988  42.944
ATOM    175  H   ILE B  19      13.044 -19.481  43.799
ATOM    176  CA  ILE B  19      14.163 -19.563  42.044
ATOM    177  CB  ILE B  19      14.947 -20.697  42.703
ATOM    178  CG2 ILE B  19      15.814 -21.469  41.676
ATOM    179  CG1 ILE B  19      15.823 -20.118  43.831
ATOM    180  CD1 ILE B  19      16.443 -21.176  44.744
ATOM    181  C   ILE B  19      13.462 -20.050  40.793
ATOM    182  O   ILE B  19      13.963 -19.829  39.689
ATOM    183  N   PHE B  20      12.262 -20.661  40.950
ATOM    184  H   PHE B  20      11.873 -20.792  41.857
ATOM    185  CA  PHE B  20      11.476 -21.201  39.866
ATOM    186  CB  PHE B  20      10.222 -21.931  40.417
ATOM    187  CG  PHE B  20       9.429 -22.651  39.372
ATOM    188  CD1 PHE B  20       9.842 -23.919  38.944
ATOM    189  CE1 PHE B  20       9.115 -24.615  37.975
ATOM    190  CZ  PHE B  20       7.963 -24.046  37.427
ATOM    191  CE2 PHE B  20       7.540 -22.784  37.851
ATOM    192  CD2 PHE B  20       8.268 -22.092  38.822
ATOM    193  C   PHE B  20      11.046 -20.072  38.958
ATOM    194  O   PHE B  20      11.163 -20.198  37.740
ATOM    195  N   LEU B  21      10.595 -18.932  39.541
ATOM    196  H   LEU B  21      10.535 -18.849  40.532
ATOM    197  CA  LEU B  21      10.153 -17.780  38.794
ATOM    198  CB  LEU B  21       9.451 -16.712  39.652
ATOM    199  CG  LEU B  21       8.060 -17.137  40.168
ATOM    200  CD1 LEU B  21       7.519 -16.117  41.177
ATOM    201  CD2 LEU B  21       7.077 -17.406  39.013
ATOM    202  C   LEU B  21      11.282 -17.124  38.059
ATOM    203  O   LEU B  21      11.105 -16.726  36.907
ATOM    204  N   ALA B  22      12.478 -17.046  38.690
ATOM    205  H   ALA B  22      12.601 -17.386  39.618
ATOM    206  CA  ALA B  22      13.645 -16.444  38.088
ATOM    207  CB  ALA B  22      14.828 -16.360  39.066
ATOM    208  C   ALA B  22      14.087 -17.246  36.893
ATOM    209  O   ALA B  22      14.424 -16.673  35.854
ATOM    210  N   SER B  23      14.051 -18.595  37.014
ATOM    211  H   SER B  23      13.769 -19.025  37.867
ATOM    212  CA  SER B  23      14.428 -19.516  35.970
ATOM    213  CB  SER B  23      14.507 -20.965  36.478
ATOM    214  OG  SER B  23      15.540 -21.089  37.445
ATOM    215  HG  SER B  23      15.527 -22.010  37.724
ATOM    216  C   SER B  23      13.443 -19.480  34.830
ATOM    217  O   SER B  23      13.828 -19.635  33.671
ATOM    218  N   ALA B  24      12.147 -19.269  35.160
ATOM    219  H   ALA B  24      11.877 -19.167  36.115
ATOM    220  CA  ALA B  24      11.060 -19.205  34.222
ATOM    221  CB  ALA B  24       9.689 -19.134  34.921
ATOM    222  C   ALA B  24      11.151 -18.016  33.313
ATOM    223  O   ALA B  24      10.793 -18.133  32.142
ATOM    224  N   ILE B  25      11.611 -16.853  33.838
ATOM    225  H   ILE B  25      11.864 -16.783  34.802
ATOM    226  CA  ILE B  25      11.729 -15.640  33.060
ATOM    227  CB  ILE B  25      11.972 -14.411  33.934
ATOM    228  CG2 ILE B  25      12.179 -13.147  33.061
ATOM    229  CG1 ILE B  25      10.783 -14.203  34.886
ATOM    230  CD1 ILE B  25      11.013 -13.165  35.984
ATOM    231  C   ILE B  25      12.864 -15.766  32.068
ATOM    232  O   ILE B  25      14.008 -16.041  32.442
ATOM    233  N   LYS B  26      12.540 -15.566  30.768
ATOM    234  H   LYS B  26      11.602 -15.383  30.479
ATOM    235  CA  LYS B  26      13.515 -15.598  29.708
ATOM    236  CB  LYS B  26      13.419 -16.777  28.715
ATOM    237  CG  LYS B  26      13.652 -18.128  29.392
ATOM    238  CD  LYS B  26      15.096 -18.337  29.866
ATOM    239  CE  LYS B  26      15.328 -19.663  30.589
ATOM    240  NZ  LYS B  26      16.656 -19.668  31.230
ATOM    241  HZ1 LYS B  26      16.631 -20.276  32.069
ATOM    242  HZ2 LYS B  26      16.907 -18.702  31.515
ATOM    243  HZ3 LYS B  26      17.367 -20.026  30.566
ATOM    244  C   LYS B  26      13.401 -14.311  28.962
ATOM    245  O   LYS B  26      12.302 -13.867  28.622
ATOM    246  N   ILE B  27      14.574 -13.675  28.752
ATOM    247  H   ILE B  27      15.435 -14.071  29.061
ATOM    248  CA  ILE B  27      14.703 -12.414  28.073
ATOM    249  CB  ILE B  27      15.697 -11.501  28.778
ATOM    250  CG2 ILE B  27      15.776 -10.164  28.001
ATOM    251  CG1 ILE B  27      15.276 -11.253  30.242
ATOM    252  CD1 ILE B  27      16.324 -10.551  31.102
ATOM    253  C   ILE B  27      15.296 -12.767  26.733
ATOM    254  O   ILE B  27      16.364 -13.383  26.669
ATOM    255  N   VAL B  28      14.600 -12.398  25.634
ATOM    256  H   VAL B  28      13.711 -11.948  25.699
ATOM    257  CA  VAL B  28      15.073 -12.656  24.295
ATOM    258  CB  VAL B  28      14.205 -13.669  23.558
ATOM    259  CG1 VAL B  28      14.645 -13.877  22.108
ATOM    260  CG2 VAL B  28      14.387 -15.019  24.276
ATOM    261  C   VAL B  28      15.192 -11.330  23.585
ATOM    262  O   VAL B  28      14.305 -10.480  23.666
ATOM    263  N   LYS B  29      16.338 -11.130  22.892
ATOM    264  H   LYS B  29      17.032 -11.846  22.847
ATOM    265  CA  LYS B  29      16.654  -9.933  22.143
ATOM    266  CB  LYS B  29      18.142  -9.857  21.759
ATOM    267  CG  LYS B  29      19.067  -9.691  22.966
ATOM    268  CD  LYS B  29      20.550  -9.681  22.608
ATOM    269  CE  LYS B  29      21.455  -9.448  23.814
ATOM    270  NZ  LYS B  29      22.868  -9.538  23.402
ATOM    271  HZ1 LYS B  29      23.129 -10.535  23.295
ATOM    272  HZ2 LYS B  29      23.472  -9.100  24.123
ATOM    273  HZ3 LYS B  29      23.002  -9.048  22.497
ATOM    274  C   LYS B  29      15.838  -9.864  20.883
ATOM    275  O   LYS B  29      15.313 -10.877  20.424
ATOM    276  N   GLU B  30      15.734  -8.651  20.283
ATOM    277  H   GLU B  30      16.174  -7.846  20.673
ATOM    278  CA  GLU B  30      14.962  -8.413  19.081
ATOM    279  CB  GLU B  30      15.010  -6.943  18.625
ATOM    280  CG  GLU B  30      14.231  -5.985  19.536
ATOM    281  CD  GLU B  30      14.400  -4.520  19.118
ATOM    282  OE1 GLU B  30      15.183  -4.192  18.185
ATOM    283  OE2 GLU B  30      13.715  -3.684  19.762
ATOM    284  C   GLU B  30      15.391  -9.249  17.909
ATOM    285  O   GLU B  30      14.547  -9.761  17.173
ATOM    286  N   TYR B  31      16.717  -9.421  17.742
ATOM    287  H   TYR B  31      17.367  -9.013  18.377
ATOM    288  CA  TYR B  31      17.301 -10.187  16.674
ATOM    289  CB  TYR B  31      18.801  -9.891  16.505
ATOM    290  CG  TYR B  31      18.958  -8.510  15.951
ATOM    291  CD1 TYR B  31      19.504  -7.507  16.759
ATOM    292  CE1 TYR B  31      19.666  -6.208  16.269
ATOM    293  CZ  TYR B  31      19.275  -5.901  14.964
ATOM    294  OH  TYR B  31      19.437  -4.591  14.465
ATOM    295  HH  TYR B  31      19.866  -4.066  15.148
ATOM    296  CE2 TYR B  31      18.721  -6.892  14.151
ATOM    297  CD2 TYR B  31      18.560  -8.190  14.644
ATOM    298  C   TYR B  31      17.153 -11.669  16.880
ATOM    299  O   TYR B  31      17.203 -12.431  15.919
ATOM    300  N   GLU B  32      17.035 -12.104  18.150
ATOM    301  H   GLU B  32      16.963 -11.463  18.909
ATOM    302  CA  GLU B  32      16.914 -13.483  18.538
ATOM    303  CB  GLU B  32      17.566 -13.704  19.911
ATOM    304  CG  GLU B  32      19.065 -13.379  19.980
ATOM    305  CD  GLU B  32      19.577 -13.651  21.395
ATOM    306  OE1 GLU B  32      18.989 -13.127  22.379
ATOM    307  OE2 GLU B  32      20.585 -14.398  21.507
ATOM    308  C   GLU B  32      15.485 -13.970  18.619
ATOM    309  O   GLU B  32      14.558 -13.189  18.838
ATOM    310  N   ARG B  33      15.278 -15.290  18.389
ATOM    311  H   ARG B  33      16.035 -15.885  18.129
ATOM    312  CA  ARG B  33      13.988 -15.938  18.484
ATOM    313  CB  ARG B  33      13.358 -16.374  17.150
ATOM    314  CG  ARG B  33      12.997 -15.244  16.189
ATOM    315  CD  ARG B  33      11.811 -14.371  16.627
ATOM    316  NE  ARG B  33      10.577 -15.224  16.658
ATOM    317  HE  ARG B  33      10.284 -15.600  17.539
ATOM    318  CZ  ARG B  33       9.834 -15.483  15.534
ATOM    319  NH1 ARG B  33      10.196 -15.010  14.302
ATOM    320 HH11 ARG B  33      11.015 -14.447  14.194
ATOM    321 HH12 ARG B  33       9.639 -15.218  13.499
ATOM    322  NH2 ARG B  33       8.705 -16.243  15.639
ATOM    323 HH21 ARG B  33       8.401 -16.606  16.523
ATOM    324 HH22 ARG B  33       8.161 -16.445  14.825
ATOM    325  C   ARG B  33      14.161 -17.193  19.284
ATOM    326  O   ARG B  33      15.126 -17.933  19.077
ATOM    327  N   ALA B  34      13.233 -17.457  20.236
ATOM    328  H   ALA B  34      12.434 -16.876  20.384
ATOM    329  CA  ALA B  34      13.340 -18.653  21.033
ATOM    330  CB  ALA B  34      13.131 -18.443  22.536
ATOM    331  C   ALA B  34      12.363 -19.683  20.566
ATOM    332  O   ALA B  34      11.152 -19.460  20.593
ATOM    333  N   VAL B  35      12.899 -20.841  20.108
ATOM    334  H   VAL B  35      13.882 -20.985  20.091
ATOM    335  CA  VAL B  35      12.111 -21.952  19.636
ATOM    336  CB  VAL B  35      12.817 -22.813  18.605
ATOM    337  CG1 VAL B  35      11.908 -23.980  18.164
ATOM    338  CG2 VAL B  35      13.282 -21.928  17.444
ATOM    339  C   VAL B  35      11.844 -22.767  20.871
ATOM    340  O   VAL B  35      12.764 -23.256  21.532
ATOM    341  N   ILE B  36      10.552 -22.896  21.204
ATOM    342  H   ILE B  36       9.833 -22.487  20.646
ATOM    343  CA  ILE B  36      10.096 -23.613  22.355
ATOM    344  CB  ILE B  36       9.118 -22.772  23.142
ATOM    345  CG2 ILE B  36       8.252 -23.562  24.124
ATOM    346  CG1 ILE B  36       9.929 -21.591  23.705
ATOM    347  CD1 ILE B  36       9.123 -20.510  24.373
ATOM    348  C   ILE B  36       9.690 -25.035  22.122
ATOM    349  O   ILE B  36       8.952 -25.355  21.191
ATOM    350  N   PHE B  37      10.222 -25.910  23.006
ATOM    351  H   PHE B  37      10.837 -25.605  23.727
ATOM    352  CA  PHE B  37       9.971 -27.321  23.000
ATOM    353  CB  PHE B  37      11.234 -28.195  22.795
ATOM    354  CG  PHE B  37      11.856 -27.998  21.458
ATOM    355  CD1 PHE B  37      12.823 -27.008  21.250
ATOM    356  CE1 PHE B  37      13.402 -26.847  19.990
ATOM    357  CZ  PHE B  37      13.024 -27.680  18.935
ATOM    358  CE2 PHE B  37      12.070 -28.675  19.141
ATOM    359  CD2 PHE B  37      11.491 -28.835  20.400
ATOM    360  C   PHE B  37       9.424 -27.747  24.331
ATOM    361  O   PHE B  37      10.109 -27.625  25.348
ATOM    362  N   ARG B  38       8.151 -28.211  24.355
ATOM    363  H   ARG B  38       7.603 -28.286  23.526
ATOM    364  CA  ARG B  38       7.557 -28.721  25.565
ATOM    365  CB  ARG B  38       6.126 -28.254  25.895
ATOM    366  CG  ARG B  38       6.041 -26.773  26.227
ATOM    367  CD  ARG B  38       4.625 -26.246  26.427
ATOM    368  NE  ARG B  38       4.794 -24.815  26.798
ATOM    369  HE  ARG B  38       5.717 -24.483  26.991
ATOM    370  CZ  ARG B  38       3.739 -23.962  26.964
ATOM    371  NH1 ARG B  38       2.466 -24.305  26.602
ATOM    372 HH11 ARG B  38       2.280 -25.202  26.202
ATOM    373 HH12 ARG B  38       1.714 -23.659  26.726
ATOM    374  NH2 ARG B  38       3.996 -22.737  27.504
ATOM    375 HH21 ARG B  38       4.914 -22.540  27.855
ATOM    376 HH22 ARG B  38       3.254 -22.082  27.640
ATOM    377  C   ARG B  38       7.561 -30.197  25.408
ATOM    378  O   ARG B  38       6.848 -30.736  24.560
ATOM    379  N   LEU B  39       8.397 -30.873  26.233
ATOM    380  H   LEU B  39       8.942 -30.383  26.913
ATOM    381  CA  LEU B  39       8.572 -32.309  26.239
ATOM    382  CB  LEU B  39       7.449 -33.081  26.981
ATOM    383  CG  LEU B  39       7.277 -32.691  28.463
ATOM    384  CD1 LEU B  39       6.086 -33.428  29.091
ATOM    385  CD2 LEU B  39       8.578 -32.904  29.263
ATOM    386  C   LEU B  39       8.858 -32.900  24.872
ATOM    387  O   LEU B  39       8.373 -33.976  24.518
ATOM    388  N   GLY B  40       9.664 -32.168  24.070
ATOM    389  H   GLY B  40      10.040 -31.296  24.372
ATOM    390  CA  GLY B  40      10.061 -32.575  22.747
ATOM    391  C   GLY B  40       9.127 -32.161  21.641
ATOM    392  O   GLY B  40       9.461 -32.370  20.473
ATOM    393  N   ARG B  41       7.947 -31.578  21.967
ATOM    394  H   ARG B  41       7.684 -31.411  22.914
ATOM    395  CA  ARG B  41       6.986 -31.137  20.982
ATOM    396  CB  ARG B  41       5.525 -31.272  21.451
ATOM    397  CG  ARG B  41       5.084 -32.714  21.706
ATOM    398  CD  ARG B  41       3.666 -32.824  22.262
ATOM    399  NE  ARG B  41       3.389 -34.271  22.512
ATOM    400  HE  ARG B  41       4.104 -34.940  22.307
ATOM    401  CZ  ARG B  41       2.197 -34.703  23.031
ATOM    402  NH1 ARG B  41       1.183 -33.839  23.334
ATOM    403 HH11 ARG B  41       0.325 -34.184  23.714
ATOM    404 HH12 ARG B  41       1.293 -32.856  23.187
ATOM    405  NH2 ARG B  41       2.014 -36.039  23.239
ATOM    406 HH21 ARG B  41       2.743 -36.688  23.023
ATOM    407 HH22 ARG B  41       1.151 -36.377  23.613
ATOM    408  C   ARG B  41       7.231 -29.677  20.729
ATOM    409  O   ARG B  41       7.416 -28.903  21.670
ATOM    410  N   VAL B  42       7.244 -29.270  19.438
ATOM    411  H   VAL B  42       7.086 -29.907  18.687
ATOM    412  CA  VAL B  42       7.471 -27.896  19.057
ATOM    413  CB  VAL B  42       7.829 -27.729  17.588
ATOM    414  CG1 VAL B  42       8.014 -26.240  17.232
ATOM    415  CG2 VAL B  42       9.052 -28.591  17.255
ATOM    416  C   VAL B  42       6.203 -27.125  19.341
ATOM    417  O   VAL B  42       5.115 -27.490  18.886
ATOM    418  N   VAL B  43       6.344 -26.036  20.124
ATOM    419  H   VAL B  43       7.234 -25.774  20.486
ATOM    420  CA  VAL B  43       5.247 -25.171  20.483
ATOM    421  CB  VAL B  43       5.389 -24.694  21.916
ATOM    422  CG1 VAL B  43       4.341 -23.638  22.326
ATOM    423  CG2 VAL B  43       5.309 -25.947  22.797
ATOM    424  C   VAL B  43       5.257 -24.007  19.517
ATOM    425  O   VAL B  43       4.197 -23.473  19.183
ATOM    426  N   GLY B  44       6.451 -23.643  19.001
ATOM    427  H   GLY B  44       7.299 -24.092  19.276
ATOM    428  CA  GLY B  44       6.597 -22.553  18.075
ATOM    429  C   GLY B  44       7.691 -21.643  18.535
ATOM    430  O   GLY B  44       8.324 -21.875  19.569
ATOM    431  N   ALA B  45       7.949 -20.585  17.733
ATOM    432  H   ALA B  45       7.434 -20.411  16.898
ATOM    433  CA  ALA B  45       8.971 -19.633  18.061
ATOM    434  CB  ALA B  45       9.903 -19.274  16.892
ATOM    435  C   ALA B  45       8.367 -18.368  18.572
ATOM    436  O   ALA B  45       7.524 -17.747  17.917
ATOM    437  N   ARG B  46       8.811 -17.977  19.786
ATOM    438  H   ARG B  46       9.505 -18.496  20.276
ATOM    439  CA  ARG B  46       8.362 -16.779  20.429
ATOM    440  CB  ARG B  46       8.238 -16.866  21.958
ATOM    441  CG  ARG B  46       7.115 -17.809  22.389
ATOM    442  CD  ARG B  46       6.889 -17.848  23.894
ATOM    443  NE  ARG B  46       6.040 -19.043  24.173
ATOM    444  HE  ARG B  46       5.593 -19.503  23.404
ATOM    445  CZ  ARG B  46       5.845 -19.517  25.443
ATOM    446  NH1 ARG B  46       6.454 -18.941  26.523
ATOM    447 HH11 ARG B  46       7.039 -18.140  26.405
ATOM    448 HH12 ARG B  46       6.328 -19.322  27.441
ATOM    449  NH2 ARG B  46       5.067 -20.624  25.626
ATOM    450 HH21 ARG B  46       4.624 -21.063  24.846
ATOM    451 HH22 ARG B  46       4.949 -21.008  26.541
ATOM    452  C   ARG B  46       9.250 -15.641  20.049
ATOM    453  O   ARG B  46      10.452 -15.803  19.799
ATOM    454  N   GLY B  47       8.623 -14.449  20.000
ATOM    455  H   GLY B  47       7.657 -14.365  20.228
ATOM    456  CA  GLY B  47       9.264 -13.225  19.633
ATOM    457  C   GLY B  47      10.066 -12.613  20.754
ATOM    458  O   GLY B  47      10.207 -13.202  21.829
ATOM    459  N   PRO B  48      10.612 -11.427  20.500
ATOM    460  CA  PRO B  48      11.417 -10.679  21.436
ATOM    461  CB  PRO B  48      12.003  -9.521  20.640
ATOM    462  CG  PRO B  48      11.015  -9.300  19.487
ATOM    463  CD  PRO B  48      10.451 -10.703  19.234
ATOM    464  C   PRO B  48      10.695 -10.201  22.661
ATOM    465  O   PRO B  48       9.468 -10.089  22.648
ATOM    466  N   GLY B  49      11.470  -9.920  23.727
ATOM    467  H   GLY B  49      12.459 -10.025  23.703
ATOM    468  CA  GLY B  49      10.931  -9.450  24.965
ATOM    469  C   GLY B  49      10.974 -10.509  26.017
ATOM    470  O   GLY B  49      11.650 -11.533  25.887
ATOM    471  N   LEU B  50      10.272 -10.203  27.129
ATOM    472  H   LEU B  50       9.759  -9.351  27.195
ATOM    473  CA  LEU B  50      10.170 -11.062  28.273
ATOM    474  CB  LEU B  50       9.789 -10.329  29.581
ATOM    475  CG  LEU B  50      10.717  -9.208  30.082
ATOM    476  CD1 LEU B  50      10.113  -8.532  31.319
ATOM    477  CD2 LEU B  50      12.137  -9.701  30.350
ATOM    478  C   LEU B  50       9.054 -12.042  28.092
ATOM    479  O   LEU B  50       7.943 -11.666  27.705
ATOM    480  N   PHE B  51       9.345 -13.331  28.351
ATOM    481  H   PHE B  51      10.267 -13.625  28.600
ATOM    482  CA  PHE B  51       8.346 -14.363  28.299
ATOM    483  CB  PHE B  51       7.995 -14.981  26.916
ATOM    484  CG  PHE B  51       9.153 -15.615  26.237
ATOM    485  CD1 PHE B  51       9.470 -16.964  26.433
ATOM    486  CE1 PHE B  51      10.555 -17.534  25.771
ATOM    487  CZ  PHE B  51      11.305 -16.758  24.896
ATOM    488  CE2 PHE B  51      10.977 -15.421  24.672
ATOM    489  CD2 PHE B  51       9.898 -14.852  25.336
ATOM    490  C   PHE B  51       8.645 -15.424  29.309
ATOM    491  O   PHE B  51       9.801 -15.661  29.671
ATOM    492  N   PHE B  52       7.563 -16.051  29.811
ATOM    493  H   PHE B  52       6.642 -15.820  29.507
ATOM    494  CA  PHE B  52       7.631 -17.102  30.784
ATOM    495  CB  PHE B  52       6.475 -17.089  31.810
ATOM    496  CG  PHE B  52       6.619 -15.979  32.797
ATOM    497  CD1 PHE B  52       6.121 -14.698  32.529
ATOM    498  CE1 PHE B  52       6.253 -13.675  33.471
ATOM    499  CZ  PHE B  52       6.866 -13.931  34.699
ATOM    500  CE2 PHE B  52       7.345 -15.212  34.987
ATOM    501  CD2 PHE B  52       7.215 -16.230  34.039
ATOM    502  C   PHE B  52       7.616 -18.460  30.163
ATOM    503  O   PHE B  52       6.800 -18.750  29.283
ATOM    504  N   ILE B  53       8.565 -19.308  30.610
ATOM    505  H   ILE B  53       9.260 -19.015  31.262
ATOM    506  CA  ILE B  53       8.658 -20.678  30.175
ATOM    507  CB  ILE B  53       9.930 -21.106  29.442
ATOM    508  CG2 ILE B  53       9.968 -20.325  28.117
ATOM    509  CG1 ILE B  53      11.236 -20.980  30.250
ATOM    510  CD1 ILE B  53      12.412 -21.668  29.556
ATOM    511  C   ILE B  53       8.578 -21.513  31.436
ATOM    512  O   ILE B  53       8.801 -21.008  32.538
ATOM    513  N   ILE B  54       8.216 -22.813  31.319
ATOM    514  H   ILE B  54       8.000 -23.235  30.441
ATOM    515  CA  ILE B  54       8.171 -23.675  32.483
ATOM    516  CB  ILE B  54       7.135 -24.779  32.387
ATOM    517  CG2 ILE B  54       7.231 -25.638  33.670
ATOM    518  CG1 ILE B  54       5.723 -24.190  32.196
ATOM    519  CD1 ILE B  54       4.665 -25.232  31.838
ATOM    520  C   ILE B  54       9.560 -24.275  32.390
ATOM    521  O   ILE B  54       9.795 -25.054  31.468
ATOM    522  N   PRO B  55      10.487 -24.006  33.305
ATOM    523  CA  PRO B  55      11.848 -24.500  33.228
ATOM    524  CB  PRO B  55      12.600 -23.825  34.375
ATOM    525  CG  PRO B  55      11.508 -23.401  35.370
ATOM    526  CD  PRO B  55      10.267 -23.188  34.494
ATOM    527  C   PRO B  55      12.047 -25.985  33.190
ATOM    528  O   PRO B  55      13.061 -26.415  32.638
ATOM    529  N   ILE B  56      11.124 -26.769  33.784
ATOM    530  H   ILE B  56      10.310 -26.390  34.216
ATOM    531  CA  ILE B  56      11.296 -28.191  33.882
ATOM    532  CB  ILE B  56      10.496 -28.724  35.071
ATOM    533  CG2 ILE B  56      10.513 -30.272  35.103
ATOM    534  CG1 ILE B  56      11.063 -28.128  36.381
ATOM    535  CD1 ILE B  56      10.198 -28.364  37.619
ATOM    536  C   ILE B  56      10.848 -28.847  32.588
ATOM    537  O   ILE B  56      11.591 -29.637  32.000
ATOM    538  N   PHE B  57       9.630 -28.498  32.115
ATOM    539  H   PHE B  57       9.065 -27.825  32.585
ATOM    540  CA  PHE B  57       9.032 -29.089  30.939
ATOM    541  CB  PHE B  57       7.487 -29.074  31.047
ATOM    542  CG  PHE B  57       7.069 -29.928  32.209
ATOM    543  CD1 PHE B  57       6.675 -29.324  33.411
ATOM    544  CE1 PHE B  57       6.287 -30.095  34.510
ATOM    545  CZ  PHE B  57       6.292 -31.488  34.415
ATOM    546  CE2 PHE B  57       6.683 -32.106  33.227
ATOM    547  CD2 PHE B  57       7.069 -31.325  32.134
ATOM    548  C   PHE B  57       9.396 -28.471  29.618
ATOM    549  O   PHE B  57       9.590 -29.171  28.620
ATOM    550  N   GLU B  58       9.452 -27.128  29.604
ATOM    551  H   GLU B  58       9.298 -26.609  30.439
ATOM    552  CA  GLU B  58       9.718 -26.317  28.452
ATOM    553  CB  GLU B  58       8.700 -25.161  28.510
ATOM    554  CG  GLU B  58       8.659 -24.075  27.449
ATOM    555  CD  GLU B  58       7.475 -23.117  27.717
ATOM    556  OE1 GLU B  58       6.696 -23.299  28.692
ATOM    557  OE2 GLU B  58       7.309 -22.169  26.907
ATOM    558  C   GLU B  58      11.157 -25.889  28.347
ATOM    559  O   GLU B  58      11.769 -25.439  29.317
ATOM    560  N   LYS B  59      11.732 -26.068  27.134
ATOM    561  H   LYS B  59      11.222 -26.458  26.373
ATOM    562  CA  LYS B  59      13.099 -25.723  26.840
ATOM    563  CB  LYS B  59      13.948 -26.943  26.437
ATOM    564  CG  LYS B  59      14.122 -27.971  27.558
ATOM    565  CD  LYS B  59      15.024 -29.140  27.174
ATOM    566  CE  LYS B  59      15.140 -30.201  28.265
ATOM    567  NZ  LYS B  59      16.054 -31.270  27.821
ATOM    568  HZ1 LYS B  59      17.027 -30.912  27.801
ATOM    569  HZ2 LYS B  59      15.996 -32.070  28.478
ATOM    570  HZ3 LYS B  59      15.787 -31.587  26.870
ATOM    571  C   LYS B  59      13.094 -24.778  25.676
ATOM    572  O   LYS B  59      12.426 -25.025  24.669
ATOM    573  N   ALA B  60      13.827 -23.651  25.813
ATOM    574  H   ALA B  60      14.356 -23.460  26.636
ATOM    575  CA  ALA B  60      13.913 -22.668  24.772
ATOM    576  CB  ALA B  60      13.628 -21.236  25.263
ATOM    577  C   ALA B  60      15.277 -22.679  24.150
ATOM    578  O   ALA B  60      16.286 -22.540  24.846
ATOM    579  N   VAL B  61      15.324 -22.889  22.814
ATOM    580  H   VAL B  61      14.492 -23.030  22.285
ATOM    581  CA  VAL B  61      16.546 -22.893  22.041
ATOM    582  CB  VAL B  61      16.587 -23.981  20.976
ATOM    583  CG1 VAL B  61      17.901 -23.897  20.170
ATOM    584  CG2 VAL B  61      16.394 -25.355  21.642
ATOM    585  C   VAL B  61      16.552 -21.541  21.371
ATOM    586  O   VAL B  61      15.646 -21.232  20.595
ATOM    587  N   ILE B  62      17.572 -20.700  21.656
ATOM    588  H   ILE B  62      18.313 -20.949  22.275
ATOM    589  CA  ILE B  62      17.634 -19.380  21.076
ATOM    590  CB  ILE B  62      18.100 -18.344  22.083
ATOM    591  CG2 ILE B  62      18.193 -16.969  21.406
ATOM    592  CG1 ILE B  62      17.095 -18.296  23.261
ATOM    593  CD1 ILE B  62      17.542 -17.474  24.468
ATOM    594  C   ILE B  62      18.445 -19.402  19.797
ATOM    595  O   ILE B  62      19.576 -19.891  19.769
ATOM    596  N   VAL B  63      17.838 -18.876  18.702
ATOM    597  H   VAL B  63      16.924 -18.487  18.756
ATOM    598  CA  VAL B  63      18.432 -18.810  17.386
ATOM    599  CB  VAL B  63      17.583 -19.524  16.336
ATOM    600  CG1 VAL B  63      18.209 -19.441  14.930
ATOM    601  CG2 VAL B  63      17.354 -20.975  16.775
ATOM    602  C   VAL B  63      18.545 -17.349  17.007
ATOM    603  O   VAL B  63      17.638 -16.560  17.274
ATOM    604  N   ASP B  64      19.694 -16.965  16.398
ATOM    605  H   ASP B  64      20.414 -17.620  16.191
ATOM    606  CA  ASP B  64      19.940 -15.614  15.959
ATOM    607  CB  ASP B  64      21.439 -15.235  16.017
ATOM    608  CG  ASP B  64      21.709 -13.743  15.785
ATOM    609  OD1 ASP B  64      20.768 -12.920  15.632
ATOM    610  OD2 ASP B  64      22.920 -13.404  15.756
ATOM    611  C   ASP B  64      19.454 -15.495  14.529
ATOM    612  O   ASP B  64      19.762 -16.343  13.688
ATOM    613  N   LEU B  65      18.670 -14.428  14.242
ATOM    614  H   LEU B  65      18.421 -13.757  14.936
ATOM    615  CA  LEU B  65      18.133 -14.180  12.924
ATOM    616  CB  LEU B  65      16.791 -13.423  12.909
ATOM    617  CG  LEU B  65      15.584 -14.100  13.594
ATOM    618  CD1 LEU B  65      14.372 -13.159  13.527
ATOM    619  CD2 LEU B  65      15.276 -15.516  13.080
ATOM    620  C   LEU B  65      19.065 -13.374  12.055
ATOM    621  O   LEU B  65      18.865 -13.319  10.841
ATOM    622  N   ARG B  66      20.098 -12.724  12.650
ATOM    623  H   ARG B  66      20.250 -12.795  13.632
ATOM    624  CA  ARG B  66      21.059 -11.901  11.949
ATOM    625  CB  ARG B  66      22.095 -11.206  12.847
ATOM    626  CG  ARG B  66      21.547 -10.087  13.722
ATOM    627  CD  ARG B  66      22.572  -9.471  14.675
ATOM    628  NE  ARG B  66      22.934 -10.513  15.683
ATOM    629  HE  ARG B  66      22.459 -11.394  15.658
ATOM    630  CZ  ARG B  66      23.914 -10.325  16.620
ATOM    631  NH1 ARG B  66      24.614  -9.155  16.719
ATOM    632 HH11 ARG B  66      25.328  -9.051  17.413
ATOM    633 HH12 ARG B  66      24.426  -8.401  16.092
ATOM    634  NH2 ARG B  66      24.193 -11.352  17.475
ATOM    635 HH21 ARG B  66      23.709 -12.224  17.383
ATOM    636 HH22 ARG B  66      24.899 -11.248  18.175
ATOM    637  C   ARG B  66      21.863 -12.646  10.932
ATOM    638  O   ARG B  66      22.026 -13.866  11.012
ATOM    639  N   THR B  67      22.351 -11.882   9.920
ATOM    640  H   THR B  67      22.179 -10.902   9.886
ATOM    641  CA  THR B  67      23.157 -12.397   8.847
ATOM    642  CB  THR B  67      23.465 -11.354   7.793
ATOM    643  CG2 THR B  67      24.222 -12.004   6.615
ATOM    644  OG1 THR B  67      22.255 -10.816   7.284
ATOM    645  HG1 THR B  67      21.936 -10.206   7.953
ATOM    646  C   THR B  67      24.448 -12.871   9.465
ATOM    647  O   THR B  67      25.138 -12.137  10.181
ATOM    648  N   GLN B  68      24.746 -14.155   9.205
ATOM    649  H   GLN B  68      24.148 -14.713   8.644
ATOM    650  CA  GLN B  68      25.911 -14.839   9.673
ATOM    651  CB  GLN B  68      25.591 -16.228  10.271
ATOM    652  CG  GLN B  68      24.555 -16.234  11.417
ATOM    653  CD  GLN B  68      25.057 -15.512  12.669
ATOM    654  OE1 GLN B  68      26.171 -15.715  13.153
ATOM    655  NE2 GLN B  68      24.194 -14.611  13.209
ATOM    656 HE21 GLN B  68      23.315 -14.432  12.765
ATOM    657 HE22 GLN B  68      24.434 -14.124  14.049
ATOM    658  C   GLN B  68      26.784 -15.049   8.470
ATOM    659  O   GLN B  68      26.316 -15.454   7.400
ATOM    660  N   VAL B  69      28.082 -14.722   8.636
ATOM    661  H   VAL B  69      28.416 -14.393   9.516
ATOM    662  CA  VAL B  69      29.087 -14.857   7.612
ATOM    663  CB  VAL B  69      30.143 -13.765   7.681
ATOM    664  CG1 VAL B  69      31.230 -13.977   6.610
ATOM    665  CG2 VAL B  69      29.454 -12.392   7.558
ATOM    666  C   VAL B  69      29.713 -16.212   7.825
ATOM    667  O   VAL B  69      30.174 -16.536   8.923
ATOM    668  N   LEU B  70      29.721 -17.031   6.757
ATOM    669  H   LEU B  70      29.310 -16.767   5.895
ATOM    670  CA  LEU B  70      30.265 -18.354   6.787
ATOM    671  CB  LEU B  70      29.197 -19.378   6.365
ATOM    672  CG  LEU B  70      29.618 -20.849   6.316
ATOM    673  CD1 LEU B  70      29.987 -21.371   7.713
ATOM    674  CD2 LEU B  70      28.544 -21.671   5.596
ATOM    675  C   LEU B  70      31.405 -18.436   5.816
ATOM    676  O   LEU B  70      31.233 -18.193   4.621
ATOM    677  N   ASP B  71      32.609 -18.779   6.331
ATOM    678  H   ASP B  71      32.737 -18.967   7.301
ATOM    679  CA  ASP B  71      33.769 -18.921   5.494
ATOM    680  CB  ASP B  71      35.103 -18.672   6.240
ATOM    681  CG  ASP B  71      36.303 -18.766   5.292
ATOM    682  OD1 ASP B  71      36.390 -17.927   4.352
ATOM    683  OD2 ASP B  71      37.152 -19.670   5.496
ATOM    684  C   ASP B  71      33.721 -20.350   5.013
ATOM    685  O   ASP B  71      33.630 -21.290   5.808
ATOM    686  N   VAL B  72      33.759 -20.519   3.677
ATOM    687  H   VAL B  72      33.842 -19.749   3.057
ATOM    688  CA  VAL B  72      33.731 -21.806   3.038
ATOM    689  CB  VAL B  72      32.918 -21.836   1.754
ATOM    690  CG1 VAL B  72      32.956 -23.220   1.077
ATOM    691  CG2 VAL B  72      31.485 -21.414   2.110
ATOM    692  C   VAL B  72      35.176 -22.149   2.792
ATOM    693  O   VAL B  72      35.875 -21.405   2.096
ATOM    694  N   PRO B  73      35.615 -23.285   3.346
ATOM    695  CA  PRO B  73      36.970 -23.777   3.252
ATOM    696  CB  PRO B  73      37.017 -25.070   4.071
ATOM    697  CG  PRO B  73      35.832 -24.968   5.038
ATOM    698  CD  PRO B  73      34.825 -24.098   4.279
ATOM    699  C   PRO B  73      37.448 -24.020   1.854
ATOM    700  O   PRO B  73      36.631 -24.213   0.951
ATOM    701  N   VAL B  74      38.790 -24.012   1.704
ATOM    702  H   VAL B  74      39.365 -23.895   2.509
ATOM    703  CA  VAL B  74      39.522 -24.115   0.464
ATOM    704  CB  VAL B  74      41.028 -24.240   0.726
ATOM    705  CG1 VAL B  74      41.815 -24.482  -0.571
ATOM    706  CG2 VAL B  74      41.558 -23.037   1.522
ATOM    707  C   VAL B  74      39.109 -25.387  -0.233
ATOM    708  O   VAL B  74      39.128 -26.470   0.359
ATOM    709  N   GLN B  75      38.703 -25.247  -1.512
ATOM    710  H   GLN B  75      38.618 -24.359  -1.954
ATOM    711  CA  GLN B  75      38.319 -26.375  -2.301
ATOM    712  CB  GLN B  75      36.885 -26.285  -2.875
ATOM    713  CG  GLN B  75      35.807 -26.151  -1.791
ATOM    714  CD  GLN B  75      35.797 -27.384  -0.891
ATOM    715  OE1 GLN B  75      35.778 -28.541  -1.308
ATOM    716  NE2 GLN B  75      35.884 -27.107   0.435
ATOM    717 HE21 GLN B  75      35.837 -27.847   1.106
ATOM    718 HE22 GLN B  75      35.982 -26.160   0.743
ATOM    719  C   GLN B  75      39.284 -26.431  -3.441
ATOM    720  O   GLN B  75      39.413 -25.461  -4.193
ATOM    721  N   GLU B  76      40.036 -27.554  -3.544
ATOM    722  H   GLU B  76      39.949 -28.324  -2.916
ATOM    723  CA  GLU B  76      40.957 -27.720  -4.633
ATOM    724  CB  GLU B  76      42.271 -28.451  -4.304
ATOM    725  CG  GLU B  76      43.240 -28.497  -5.496
ATOM    726  CD  GLU B  76      44.532 -29.197  -5.100
ATOM    727  OE1 GLU B  76      45.603 -28.545  -5.204
ATOM    728  OE2 GLU B  76      44.481 -30.395  -4.715
ATOM    729  C   GLU B  76      40.147 -28.503  -5.619
ATOM    730  O   GLU B  76      39.680 -29.610  -5.333
ATOM    731  N   THR B  77      39.952 -27.901  -6.807
ATOM    732  H   THR B  77      40.385 -27.026  -7.013
ATOM    733  CA  THR B  77      39.153 -28.465  -7.862
ATOM    734  CB  THR B  77      37.796 -27.788  -7.962
ATOM    735  CG2 THR B  77      36.946 -28.016  -6.712
ATOM    736  OG1 THR B  77      37.955 -26.397  -8.202
ATOM    737  HG1 THR B  77      38.437 -26.047  -7.449
ATOM    738  C   THR B  77      39.816 -28.327  -9.194
ATOM    739  O   THR B  77      40.788 -27.592  -9.343
ATOM    740  N   ILE B  78      39.329 -29.100 -10.187
ATOM    741  H   ILE B  78      38.558 -29.716 -10.044
ATOM    742  CA  ILE B  78      39.832 -29.052 -11.532
ATOM    743  CB  ILE B  78      40.169 -30.429 -12.082
ATOM    744  CG2 ILE B  78      40.647 -30.307 -13.541
ATOM    745  CG1 ILE B  78      41.256 -31.090 -11.204
ATOM    746  CD1 ILE B  78      41.499 -32.569 -11.496
ATOM    747  C   ILE B  78      38.727 -28.393 -12.333
ATOM    748  O   ILE B  78      37.560 -28.781 -12.250
ATOM    749  N   THR B  79      39.099 -27.354 -13.109
ATOM    750  H   THR B  79      40.054 -27.066 -13.154
ATOM    751  CA  THR B  79      38.216 -26.595 -13.968
ATOM    752  CB  THR B  79      38.801 -25.267 -14.355
ATOM    753  CG2 THR B  79      39.015 -24.420 -13.101
ATOM    754  OG1 THR B  79      40.026 -25.461 -15.044
ATOM    755  HG1 THR B  79      40.227 -24.619 -15.459
ATOM    756  C   THR B  79      37.862 -27.360 -15.217
ATOM    757  O   THR B  79      38.442 -28.409 -15.502
ATOM    758  N   LYS B  80      36.879 -26.843 -15.997
ATOM    759  H   LYS B  80      36.404 -26.005 -15.735
ATOM    760  CA  LYS B  80      36.425 -27.454 -17.228
ATOM    761  CB  LYS B  80      35.240 -26.689 -17.852
ATOM    762  CG  LYS B  80      34.627 -27.347 -19.092
ATOM    763  CD  LYS B  80      33.400 -26.626 -19.633
ATOM    764  CE  LYS B  80      32.796 -27.294 -20.863
ATOM    765  NZ  LYS B  80      31.642 -26.510 -21.336
ATOM    766  HZ1 LYS B  80      30.971 -26.369 -20.558
ATOM    767  HZ2 LYS B  80      31.171 -27.020 -22.106
ATOM    768  HZ3 LYS B  80      31.965 -25.587 -21.683
ATOM    769  C   LYS B  80      37.559 -27.532 -18.230
ATOM    770  O   LYS B  80      37.643 -28.495 -18.994
ATOM    771  N   ASP B  81      38.489 -26.547 -18.206
ATOM    772  H   ASP B  81      38.434 -25.792 -17.555
ATOM    773  CA  ASP B  81      39.623 -26.507 -19.093
ATOM    774  CB  ASP B  81      39.920 -25.088 -19.663
ATOM    775  CG  ASP B  81      40.263 -24.008 -18.644
ATOM    776  OD1 ASP B  81      40.283 -24.274 -17.417
ATOM    777  OD2 ASP B  81      40.480 -22.854 -19.099
ATOM    778  C   ASP B  81      40.835 -27.257 -18.561
ATOM    779  O   ASP B  81      41.953 -27.120 -19.065
ATOM    780  N   ASN B  82      40.605 -28.097 -17.520
ATOM    781  H   ASN B  82      39.694 -28.158 -17.122
ATOM    782  CA  ASN B  82      41.540 -28.961 -16.841
ATOM    783  CB  ASN B  82      41.952 -30.186 -17.698
ATOM    784  CG  ASN B  82      40.709 -31.040 -17.941
ATOM    785  OD1 ASN B  82      40.046 -31.511 -17.016
ATOM    786  ND2 ASN B  82      40.354 -31.220 -19.238
ATOM    787 HD21 ASN B  82      39.547 -31.765 -19.463
ATOM    788 HD22 ASN B  82      40.900 -30.808 -19.967
ATOM    789  C   ASN B  82      42.710 -28.319 -16.165
ATOM    790  O   ASN B  82      43.833 -28.830 -16.181
ATOM    791  N   VAL B  83      42.446 -27.164 -15.523
ATOM    792  H   VAL B  83      41.534 -26.760 -15.507
ATOM    793  CA  VAL B  83      43.459 -26.452 -14.791
ATOM    794  CB  VAL B  83      43.616 -24.994 -15.196
ATOM    795  CG1 VAL B  83      44.693 -24.284 -14.342
ATOM    796  CG2 VAL B  83      43.951 -24.944 -16.699
ATOM    797  C   VAL B  83      43.078 -26.560 -13.329
ATOM    798  O   VAL B  83      41.934 -26.244 -12.984
ATOM    799  N   PRO B  84      43.951 -27.082 -12.462
ATOM    800  CA  PRO B  84      43.686 -27.180 -11.045
ATOM    801  CB  PRO B  84      44.763 -28.100 -10.471
ATOM    802  CG  PRO B  84      45.921 -28.019 -11.482
ATOM    803  CD  PRO B  84      45.245 -27.666 -12.817
ATOM    804  C   PRO B  84      43.674 -25.807 -10.424
ATOM    805  O   PRO B  84      44.540 -24.993 -10.746
ATOM    806  N   VAL B  85      42.691 -25.537  -9.543
ATOM    807  H   VAL B  85      42.014 -26.217  -9.300
ATOM    808  CA  VAL B  85      42.517 -24.271  -8.884
ATOM    809  CB  VAL B  85      41.450 -23.350  -9.483
ATOM    810  CG1 VAL B  85      41.855 -22.911 -10.892
ATOM    811  CG2 VAL B  85      40.068 -24.030  -9.476
ATOM    812  C   VAL B  85      42.156 -24.483  -7.439
ATOM    813  O   VAL B  85      41.631 -25.525  -7.044
ATOM    814  N   ARG B  86      42.481 -23.461  -6.629
ATOM    815  H   ARG B  86      42.926 -22.654  -7.012
ATOM    816  CA  ARG B  86      42.229 -23.354  -5.221
ATOM    817  CB  ARG B  86      43.525 -22.905  -4.515
ATOM    818  CG  ARG B  86      43.449 -22.664  -3.016
ATOM    819  CD  ARG B  86      44.796 -22.324  -2.380
ATOM    820  NE  ARG B  86      44.557 -22.060  -0.930
ATOM    821  HE  ARG B  86      44.592 -22.824  -0.285
ATOM    822  CZ  ARG B  86      44.239 -20.805  -0.472
ATOM    823  NH1 ARG B  86      44.249 -19.702  -1.283
ATOM    824 HH11 ARG B  86      44.562 -19.771  -2.230
ATOM    825 HH12 ARG B  86      44.042 -18.801  -0.903
ATOM    826  NH2 ARG B  86      43.908 -20.649   0.841
ATOM    827 HH21 ARG B  86      43.689 -19.742   1.202
ATOM    828 HH22 ARG B  86      43.895 -21.439   1.453
ATOM    829  C   ARG B  86      41.197 -22.266  -5.100
ATOM    830  O   ARG B  86      41.492 -21.116  -5.418
ATOM    831  N   VAL B  87      39.957 -22.589  -4.655
ATOM    832  H   VAL B  87      39.682 -23.522  -4.430
ATOM    833  CA  VAL B  87      38.935 -21.573  -4.536
ATOM    834  CB  VAL B  87      37.846 -21.683  -5.609
ATOM    835  CG1 VAL B  87      36.734 -20.630  -5.438
ATOM    836  CG2 VAL B  87      38.476 -21.531  -7.008
ATOM    837  C   VAL B  87      38.318 -21.580  -3.161
ATOM    838  O   VAL B  87      38.048 -22.635  -2.589
ATOM    839  N   ASN B  88      38.126 -20.357  -2.611
ATOM    840  H   ASN B  88      38.375 -19.545  -3.136
ATOM    841  CA  ASN B  88      37.514 -20.091  -1.325
ATOM    842  CB  ASN B  88      38.328 -19.189  -0.368
ATOM    843  CG  ASN B  88      39.594 -19.860   0.112
ATOM    844  OD1 ASN B  88      39.504 -20.821   0.870
ATOM    845  ND2 ASN B  88      40.785 -19.351  -0.294
ATOM    846 HD21 ASN B  88      40.809 -18.522  -0.853
ATOM    847 HD22 ASN B  88      41.637 -19.773   0.014
ATOM    848  C   ASN B  88      36.266 -19.297  -1.583
ATOM    849  O   ASN B  88      36.204 -18.525  -2.544
ATOM    850  N   ALA B  89      35.238 -19.469  -0.717
ATOM    851  H   ALA B  89      35.316 -20.061   0.086
ATOM    852  CA  ALA B  89      33.994 -18.752  -0.874
ATOM    853  CB  ALA B  89      32.866 -19.602  -1.493
ATOM    854  C   ALA B  89      33.495 -18.236   0.447
ATOM    855  O   ALA B  89      33.921 -18.693   1.505
ATOM    856  N   VAL B  90      32.609 -17.212   0.404
ATOM    857  H   VAL B  90      32.324 -16.811  -0.462
ATOM    858  CA  VAL B  90      32.015 -16.617   1.578
ATOM    859  CB  VAL B  90      32.386 -15.152   1.785
ATOM    860  CG1 VAL B  90      31.693 -14.599   3.044
ATOM    861  CG2 VAL B  90      33.915 -15.000   1.860
ATOM    862  C   VAL B  90      30.524 -16.686   1.344
ATOM    863  O   VAL B  90      30.036 -16.231   0.311
ATOM    864  N   VAL B  91      29.775 -17.285   2.296
ATOM    865  H   VAL B  91      30.192 -17.661   3.118
ATOM    866  CA  VAL B  91      28.336 -17.414   2.224
ATOM    867  CB  VAL B  91      27.866 -18.861   2.348
ATOM    868  CG1 VAL B  91      26.332 -18.981   2.355
ATOM    869  CG2 VAL B  91      28.430 -19.643   1.150
ATOM    870  C   VAL B  91      27.725 -16.562   3.306
ATOM    871  O   VAL B  91      28.108 -16.654   4.469
ATOM    872  N   TYR B  92      26.771 -15.682   2.932
ATOM    873  H   TYR B  92      26.467 -15.606   1.989
ATOM    874  CA  TYR B  92      26.091 -14.831   3.872
ATOM    875  CB  TYR B  92      25.870 -13.390   3.360
ATOM    876  CG  TYR B  92      27.172 -12.702   3.119
ATOM    877  CD1 TYR B  92      27.752 -12.758   1.845
ATOM    878  CE1 TYR B  92      28.963 -12.121   1.581
ATOM    879  CZ  TYR B  92      29.613 -11.418   2.597
ATOM    880  OH  TYR B  92      30.840 -10.769   2.335
ATOM    881  HH  TYR B  92      31.033 -10.860   1.398
ATOM    882  CE2 TYR B  92      29.042 -11.352   3.870
ATOM    883  CD2 TYR B  92      27.827 -11.993   4.130
ATOM    884  C   TYR B  92      24.733 -15.457   3.992
ATOM    885  O   TYR B  92      24.003 -15.506   2.999
ATOM    886  N   PHE B  93      24.361 -15.942   5.201
ATOM    887  H   PHE B  93      24.950 -15.896   6.008
ATOM    888  CA  PHE B  93      23.072 -16.564   5.374
ATOM    889  CB  PHE B  93      23.129 -18.122   5.413
ATOM    890  CG  PHE B  93      23.860 -18.715   6.580
ATOM    891  CD1 PHE B  93      23.170 -19.068   7.751
ATOM    892  CE1 PHE B  93      23.841 -19.624   8.840
ATOM    893  CZ  PHE B  93      25.218 -19.831   8.765
ATOM    894  CE2 PHE B  93      25.914 -19.485   7.607
ATOM    895  CD2 PHE B  93      25.240 -18.931   6.518
ATOM    896  C   PHE B  93      22.336 -16.023   6.567
ATOM    897  O   PHE B  93      22.945 -15.609   7.549
ATOM    898  N   ARG B  94      20.989 -16.012   6.481
ATOM    899  H   ARG B  94      20.527 -16.337   5.662
ATOM    900  CA  ARG B  94      20.101 -15.531   7.514
ATOM    901  CB  ARG B  94      19.218 -14.361   7.031
ATOM    902  CG  ARG B  94      19.977 -13.096   6.624
ATOM    903  CD  ARG B  94      19.128 -11.916   6.122
ATOM    904  NE  ARG B  94      18.577 -12.237   4.763
ATOM    905  HE  ARG B  94      19.193 -12.179   3.975
ATOM    906  CZ  ARG B  94      17.276 -12.628   4.563
ATOM    907  NH1 ARG B  94      16.377 -12.689   5.592
ATOM    908 HH11 ARG B  94      16.650 -12.417   6.514
ATOM    909 HH12 ARG B  94      15.430 -12.959   5.420
ATOM    910  NH2 ARG B  94      16.858 -12.953   3.305
ATOM    911 HH21 ARG B  94      15.905 -13.207   3.143
ATOM    912 HH22 ARG B  94      17.489 -12.897   2.532
ATOM    913  C   ARG B  94      19.120 -16.624   7.831
ATOM    914  O   ARG B  94      18.698 -17.363   6.940
ATOM    915  N   VAL B  95      18.749 -16.771   9.126
ATOM    916  H   VAL B  95      19.086 -16.173   9.848
ATOM    917  CA  VAL B  95      17.782 -17.766   9.523
ATOM    918  CB  VAL B  95      17.997 -18.307  10.920
ATOM    919  CG1 VAL B  95      16.899 -19.332  11.260
ATOM    920  CG2 VAL B  95      19.412 -18.902  11.015
ATOM    921  C   VAL B  95      16.465 -17.040   9.438
ATOM    922  O   VAL B  95      16.262 -16.016  10.095
ATOM    923  N   VAL B  96      15.572 -17.533   8.556
ATOM    924  H   VAL B  96      15.763 -18.349   8.018
ATOM    925  CA  VAL B  96      14.268 -16.955   8.362
ATOM    926  CB  VAL B  96      13.862 -16.966   6.899
ATOM    927  CG1 VAL B  96      12.430 -16.436   6.689
ATOM    928  CG2 VAL B  96      14.893 -16.105   6.145
ATOM    929  C   VAL B  96      13.282 -17.672   9.243
ATOM    930  O   VAL B  96      12.504 -17.011   9.934
ATOM    931  N   ASP B  97      13.309 -19.031   9.256
ATOM    932  H   ASP B  97      13.968 -19.562   8.728
ATOM    933  CA  ASP B  97      12.393 -19.768  10.085
ATOM    934  CB  ASP B  97      11.449 -20.738   9.323
ATOM    935  CG  ASP B  97      10.396 -21.402  10.234
ATOM    936  OD1 ASP B  97      10.396 -21.241  11.484
ATOM    937  OD2 ASP B  97       9.527 -22.093   9.646
ATOM    938  C   ASP B  97      13.248 -20.519  11.076
ATOM    939  O   ASP B  97      13.877 -21.526  10.732
ATOM    940  N   PRO B  98      13.279 -20.038  12.319
ATOM    941  CA  PRO B  98      14.047 -20.635  13.384
ATOM    942  CB  PRO B  98      13.999 -19.643  14.545
ATOM    943  CG  PRO B  98      12.738 -18.806  14.291
ATOM    944  CD  PRO B  98      12.564 -18.843  12.772
ATOM    945  C   PRO B  98      13.570 -22.003  13.774
ATOM    946  O   PRO B  98      14.397 -22.786  14.243
ATOM    947  N   VAL B  99      12.259 -22.306  13.590
ATOM    948  H   VAL B  99      11.625 -21.661  13.170
ATOM    949  CA  VAL B  99      11.697 -23.577  13.974
ATOM    950  CB  VAL B  99      10.176 -23.579  13.939
ATOM    951  CG1 VAL B  99       9.599 -24.990  14.171
ATOM    952  CG2 VAL B  99       9.667 -22.576  14.990
ATOM    953  C   VAL B  99      12.253 -24.619  13.045
ATOM    954  O   VAL B  99      12.731 -25.646  13.522
ATOM    955  N   LYS B 100      12.279 -24.332  11.721
ATOM    956  H   LYS B 100      11.932 -23.468  11.363
ATOM    957  CA  LYS B 100      12.785 -25.257  10.738
ATOM    958  CB  LYS B 100      12.524 -24.827   9.290
ATOM    959  CG  LYS B 100      11.069 -24.933   8.848
ATOM    960  CD  LYS B 100      10.859 -24.522   7.389
ATOM    961  CE  LYS B 100       9.408 -24.628   6.914
ATOM    962  NZ  LYS B 100       8.576 -23.606   7.582
ATOM    963  HZ1 LYS B 100       8.513 -23.814   8.597
ATOM    964  HZ2 LYS B 100       9.009 -22.669   7.467
ATOM    965  HZ3 LYS B 100       7.623 -23.599   7.174
ATOM    966  C   LYS B 100      14.258 -25.467  10.893
ATOM    967  O   LYS B 100      14.724 -26.596  10.739
ATOM    968  N   ALA B 101      15.008 -24.395  11.252
ATOM    969  H   ALA B 101      14.602 -23.489  11.357
ATOM    970  CA  ALA B 101      16.439 -24.465  11.423
ATOM    971  CB  ALA B 101      17.065 -23.098  11.743
ATOM    972  C   ALA B 101      16.835 -25.410  12.516
ATOM    973  O   ALA B 101      17.810 -26.143  12.359
ATOM    974  N   VAL B 102      16.084 -25.406  13.641
ATOM    975  H   VAL B 102      15.310 -24.784  13.752
ATOM    976  CA  VAL B 102      16.376 -26.268  14.758
ATOM    977  CB  VAL B 102      15.821 -25.703  16.061
ATOM    978  CG1 VAL B 102      16.034 -26.653  17.257
ATOM    979  CG2 VAL B 102      16.498 -24.356  16.321
ATOM    980  C   VAL B 102      15.861 -27.673  14.535
ATOM    981  O   VAL B 102      16.562 -28.635  14.848
ATOM    982  N   THR B 103      14.633 -27.819  13.984
ATOM    983  H   THR B 103      14.087 -27.042  13.686
ATOM    984  CA  THR B 103      14.034 -29.118  13.805
ATOM    985  CB  THR B 103      12.529 -29.066  13.665
ATOM    986  CG2 THR B 103      11.927 -28.526  14.974
ATOM    987  OG1 THR B 103      12.144 -28.252  12.566
ATOM    988  HG1 THR B 103      11.206 -28.411  12.434
ATOM    989  C   THR B 103      14.566 -29.964  12.696
ATOM    990  O   THR B 103      14.864 -31.136  12.927
ATOM    991  N   GLN B 104      14.716 -29.388  11.484
ATOM    992  H   GLN B 104      14.489 -28.433  11.320
ATOM    993  CA  GLN B 104      15.176 -30.146  10.355
ATOM    994  CB  GLN B 104      14.746 -29.569   8.998
ATOM    995  CG  GLN B 104      13.237 -29.773   8.811
ATOM    996  CD  GLN B 104      12.779 -29.284   7.452
ATOM    997  OE1 GLN B 104      13.231 -29.735   6.399
ATOM    998  NE2 GLN B 104      11.802 -28.342   7.476
ATOM    999 HE21 GLN B 104      11.474 -27.945   6.619
ATOM   1000 HE22 GLN B 104      11.436 -28.021   8.349
ATOM   1001  C   GLN B 104      16.614 -30.526  10.343
ATOM   1002  O   GLN B 104      16.914 -31.649   9.933
ATOM   1003  N   VAL B 105      17.533 -29.633  10.780
ATOM   1004  H   VAL B 105      17.292 -28.729  11.129
ATOM   1005  CA  VAL B 105      18.942 -29.965  10.777
ATOM   1006  CB  VAL B 105      19.754 -29.165   9.759
ATOM   1007  CG1 VAL B 105      21.246 -29.528   9.802
ATOM   1008  CG2 VAL B 105      19.224 -29.473   8.358
ATOM   1009  C   VAL B 105      19.488 -29.773  12.171
ATOM   1010  O   VAL B 105      19.099 -28.847  12.883
ATOM   1011  N   LYS B 106      20.415 -30.679  12.580
ATOM   1012  H   LYS B 106      20.707 -31.416  11.975
ATOM   1013  CA  LYS B 106      21.054 -30.667  13.874
ATOM   1014  CB  LYS B 106      21.908 -31.925  14.113
ATOM   1015  CG  LYS B 106      21.102 -33.212  14.289
ATOM   1016  CD  LYS B 106      21.986 -34.440  14.492
ATOM   1017  CE  LYS B 106      21.210 -35.748  14.614
ATOM   1018  NZ  LYS B 106      22.155 -36.869  14.774
ATOM   1019  HZ1 LYS B 106      22.789 -36.680  15.571
ATOM   1020  HZ2 LYS B 106      21.630 -37.746  14.954
ATOM   1021  HZ3 LYS B 106      22.716 -36.978  13.908
ATOM   1022  C   LYS B 106      21.976 -29.481  13.990
ATOM   1023  O   LYS B 106      21.935 -28.773  14.997
ATOM   1024  N   ASN B 107      22.814 -29.240  12.952
ATOM   1025  H   ASN B 107      22.837 -29.828  12.146
ATOM   1026  CA  ASN B 107      23.719 -28.123  12.943
ATOM   1027  CB  ASN B 107      25.193 -28.475  13.270
ATOM   1028  CG  ASN B 107      26.066 -27.217  13.423
ATOM   1029  OD1 ASN B 107      25.814 -26.107  12.946
ATOM   1030  ND2 ASN B 107      27.191 -27.413  14.157
ATOM   1031 HD21 ASN B 107      27.387 -28.316  14.541
ATOM   1032 HD22 ASN B 107      27.825 -26.656  14.314
ATOM   1033  C   ASN B 107      23.603 -27.568  11.562
ATOM   1034  O   ASN B 107      24.217 -28.047  10.602
ATOM   1035  N   TYR B 108      22.785 -26.504  11.471
ATOM   1036  H   TYR B 108      22.325 -26.149  12.281
ATOM   1037  CA  TYR B 108      22.498 -25.816  10.251
ATOM   1038  CB  TYR B 108      21.237 -24.919  10.362
ATOM   1039  CG  TYR B 108      21.353 -23.745  11.289
ATOM   1040  CD1 TYR B 108      21.782 -22.489  10.844
ATOM   1041  CE1 TYR B 108      21.865 -21.411  11.726
ATOM   1042  CZ  TYR B 108      21.502 -21.576  13.064
ATOM   1043  OH  TYR B 108      21.583 -20.486  13.957
ATOM   1044  HH  TYR B 108      21.853 -19.712  13.458
ATOM   1045  CE2 TYR B 108      21.056 -22.818  13.519
ATOM   1046  CD2 TYR B 108      20.976 -23.892  12.629
ATOM   1047  C   TYR B 108      23.689 -25.139   9.640
ATOM   1048  O   TYR B 108      23.822 -25.161   8.418
ATOM   1049  N   ILE B 109      24.612 -24.597  10.470
ATOM   1050  H   ILE B 109      24.514 -24.650  11.461
ATOM   1051  CA  ILE B 109      25.797 -23.917   9.990
ATOM   1052  CB  ILE B 109      26.519 -23.205  11.127
ATOM   1053  CG2 ILE B 109      27.887 -22.653  10.663
ATOM   1054  CG1 ILE B 109      25.614 -22.066  11.642
ATOM   1055  CD1 ILE B 109      26.058 -21.419  12.953
ATOM   1056  C   ILE B 109      26.695 -24.919   9.292
ATOM   1057  O   ILE B 109      27.150 -24.652   8.178
ATOM   1058  N   MET B 110      26.899 -26.117   9.900
ATOM   1059  H   MET B 110      26.504 -26.321  10.792
ATOM   1060  CA  MET B 110      27.732 -27.145   9.321
ATOM   1061  CB  MET B 110      28.067 -28.320  10.256
ATOM   1062  CG  MET B 110      29.068 -27.964  11.356
ATOM   1063  SD  MET B 110      30.690 -27.397  10.749
ATOM   1064  CE  MET B 110      31.224 -28.978  10.028
ATOM   1065  C   MET B 110      27.149 -27.717   8.069
ATOM   1066  O   MET B 110      27.881 -27.904   7.095
ATOM   1067  N   ALA B 111      25.803 -27.859   8.018
ATOM   1068  H   ALA B 111      25.227 -27.654   8.806
ATOM   1069  CA  ALA B 111      25.123 -28.387   6.863
ATOM   1070  CB  ALA B 111      23.643 -28.664   7.145
ATOM   1071  C   ALA B 111      25.232 -27.437   5.697
ATOM   1072  O   ALA B 111      25.479 -27.876   4.572
ATOM   1073  N   THR B 112      25.101 -26.110   5.964
ATOM   1074  H   THR B 112      24.901 -25.784   6.882
ATOM   1075  CA  THR B 112      25.192 -25.069   4.965
ATOM   1076  CB  THR B 112      24.824 -23.694   5.509
ATOM   1077  CG2 THR B 112      24.908 -22.614   4.405
ATOM   1078  OG1 THR B 112      23.483 -23.711   5.975
ATOM   1079  HG1 THR B 112      23.502 -24.175   6.815
ATOM   1080  C   THR B 112      26.602 -25.059   4.432
ATOM   1081  O   THR B 112      26.773 -24.933   3.223
ATOM   1082  N   SER B 113      27.627 -25.263   5.300
ATOM   1083  H   SER B 113      27.467 -25.368   6.279
ATOM   1084  CA  SER B 113      29.017 -25.277   4.903
ATOM   1085  CB  SER B 113      29.983 -25.520   6.077
ATOM   1086  OG  SER B 113      29.923 -24.455   7.007
ATOM   1087  HG  SER B 113      30.683 -23.901   6.818
ATOM   1088  C   SER B 113      29.290 -26.409   3.958
ATOM   1089  O   SER B 113      29.954 -26.205   2.941
ATOM   1090  N   GLN B 114      28.727 -27.610   4.244
ATOM   1091  H   GLN B 114      28.174 -27.743   5.064
ATOM   1092  CA  GLN B 114      28.934 -28.784   3.431
ATOM   1093  CB  GLN B 114      28.349 -30.066   4.061
ATOM   1094  CG  GLN B 114      29.024 -30.517   5.369
ATOM   1095  CD  GLN B 114      30.515 -30.802   5.182
ATOM   1096  OE1 GLN B 114      30.962 -31.464   4.244
ATOM   1097  NE2 GLN B 114      31.332 -30.268   6.127
ATOM   1098 HE21 GLN B 114      30.943 -29.752   6.890
ATOM   1099 HE22 GLN B 114      32.319 -30.416   6.078
ATOM   1100  C   GLN B 114      28.335 -28.617   2.067
ATOM   1101  O   GLN B 114      28.994 -28.925   1.069
ATOM   1102  N   ILE B 115      27.094 -28.068   1.998
ATOM   1103  H   ILE B 115      26.580 -27.806   2.815
ATOM   1104  CA  ILE B 115      26.441 -27.852   0.732
ATOM   1105  CB  ILE B 115      24.940 -27.659   0.828
ATOM   1106  CG2 ILE B 115      24.311 -27.121  -0.478
ATOM   1107  CG1 ILE B 115      24.361 -29.022   1.250
ATOM   1108  CD1 ILE B 115      22.888 -29.021   1.615
ATOM   1109  C   ILE B 115      27.155 -26.799  -0.064
ATOM   1110  O   ILE B 115      27.312 -26.976  -1.269
ATOM   1111  N   SER B 116      27.667 -25.737   0.594
ATOM   1112  H   SER B 116      27.538 -25.626   1.571
ATOM   1113  CA  SER B 116      28.377 -24.670  -0.062
ATOM   1114  CB  SER B 116      28.735 -23.533   0.901
ATOM   1115  OG  SER B 116      27.550 -22.899   1.360
ATOM   1116  HG  SER B 116      27.215 -23.453   2.069
ATOM   1117  C   SER B 116      29.645 -25.179  -0.688
ATOM   1118  O   SER B 116      29.956 -24.798  -1.816
ATOM   1119  N   GLN B 117      30.368 -26.096   0.002
ATOM   1120  H   GLN B 117      30.101 -26.375   0.922
ATOM   1121  CA  GLN B 117      31.600 -26.675  -0.490
ATOM   1122  CB  GLN B 117      32.258 -27.616   0.536
ATOM   1123  CG  GLN B 117      32.826 -26.934   1.780
ATOM   1124  CD  GLN B 117      33.392 -28.012   2.692
ATOM   1125  OE1 GLN B 117      34.461 -28.573   2.453
ATOM   1126  NE2 GLN B 117      32.640 -28.325   3.779
ATOM   1127 HE21 GLN B 117      32.942 -29.043   4.406
ATOM   1128 HE22 GLN B 117      31.773 -27.854   3.939
ATOM   1129  C   GLN B 117      31.347 -27.518  -1.712
ATOM   1130  O   GLN B 117      32.066 -27.398  -2.706
ATOM   1131  N   THR B 118      30.271 -28.341  -1.671
ATOM   1132  H   THR B 118      29.698 -28.392  -0.856
ATOM   1133  CA  THR B 118      29.898 -29.238  -2.739
ATOM   1134  CB  THR B 118      28.798 -30.174  -2.278
ATOM   1135  CG2 THR B 118      28.419 -31.168  -3.394
ATOM   1136  OG1 THR B 118      29.265 -30.928  -1.165
ATOM   1137  HG1 THR B 118      29.175 -30.353  -0.400
ATOM   1138  C   THR B 118      29.462 -28.463  -3.965
ATOM   1139  O   THR B 118      29.881 -28.783  -5.078
ATOM   1140  N   THR B 119      28.660 -27.392  -3.762
ATOM   1141  H   THR B 119      28.389 -27.128  -2.845
ATOM   1142  CA  THR B 119      28.144 -26.547  -4.813
ATOM   1143  CB  THR B 119      27.140 -25.537  -4.284
ATOM   1144  CG2 THR B 119      26.658 -24.566  -5.382
ATOM   1145  OG1 THR B 119      26.024 -26.222  -3.733
ATOM   1146  HG1 THR B 119      26.318 -26.570  -2.889
ATOM   1147  C   THR B 119      29.273 -25.818  -5.479
ATOM   1148  O   THR B 119      29.310 -25.762  -6.707
ATOM   1149  N   LEU B 120      30.241 -25.310  -4.679
ATOM   1150  H   LEU B 120      30.193 -25.390  -3.687
ATOM   1151  CA  LEU B 120      31.366 -24.570  -5.180
ATOM   1152  CB  LEU B 120      32.229 -24.005  -4.028
ATOM   1153  CG  LEU B 120      33.426 -23.111  -4.412
ATOM   1154  CD1 LEU B 120      32.992 -21.833  -5.149
ATOM   1155  CD2 LEU B 120      34.301 -22.820  -3.185
ATOM   1156  C   LEU B 120      32.197 -25.466  -6.056
ATOM   1157  O   LEU B 120      32.532 -25.060  -7.167
ATOM   1158  N   ARG B 121      32.445 -26.728  -5.620
ATOM   1159  H   ARG B 121      32.128 -27.046  -4.728
ATOM   1160  CA  ARG B 121      33.238 -27.671  -6.373
ATOM   1161  CB  ARG B 121      33.420 -29.036  -5.675
ATOM   1162  CG  ARG B 121      34.320 -29.039  -4.440
ATOM   1163  CD  ARG B 121      34.757 -30.439  -3.991
ATOM   1164  NE  ARG B 121      33.570 -31.240  -3.552
ATOM   1165  HE  ARG B 121      33.096 -31.794  -4.237
ATOM   1166  CZ  ARG B 121      33.112 -31.247  -2.261
ATOM   1167  NH1 ARG B 121      33.693 -30.508  -1.268
ATOM   1168 HH11 ARG B 121      34.478 -29.919  -1.460
ATOM   1169 HH12 ARG B 121      33.343 -30.567  -0.332
ATOM   1170  NH2 ARG B 121      32.036 -32.029  -1.956
ATOM   1171 HH21 ARG B 121      31.674 -32.053  -1.024
ATOM   1172 HH22 ARG B 121      31.595 -32.577  -2.666
ATOM   1173  C   ARG B 121      32.604 -28.007  -7.695
ATOM   1174  O   ARG B 121      33.286 -28.017  -8.723
ATOM   1175  N   SER B 122      31.267 -28.220  -7.696
ATOM   1176  H   SER B 122      30.734 -28.174  -6.854
ATOM   1177  CA  SER B 122      30.523 -28.583  -8.875
ATOM   1178  CB  SER B 122      29.063 -28.923  -8.534
ATOM   1179  OG  SER B 122      29.016 -30.083  -7.714
ATOM   1180  HG  SER B 122      28.087 -30.225  -7.514
ATOM   1181  C   SER B 122      30.508 -27.488  -9.902
ATOM   1182  O   SER B 122      30.734 -27.750 -11.086
ATOM   1183  N   VAL B 123      30.300 -26.228  -9.454
ATOM   1184  H   VAL B 123      30.166 -26.035  -8.485
ATOM   1185  CA  VAL B 123      30.243 -25.092 -10.337
ATOM   1186  CB  VAL B 123      29.610 -23.880  -9.679
ATOM   1187  CG1 VAL B 123      29.709 -22.610 -10.549
ATOM   1188  CG2 VAL B 123      28.134 -24.235  -9.401
ATOM   1189  C   VAL B 123      31.603 -24.804 -10.922
ATOM   1190  O   VAL B 123      31.676 -24.502 -12.112
ATOM   1191  N   ILE B 124      32.705 -24.953 -10.139
ATOM   1192  H   ILE B 124      32.636 -25.226  -9.182
ATOM   1193  CA  ILE B 124      34.045 -24.688 -10.640
ATOM   1194  CB  ILE B 124      35.099 -24.771  -9.557
ATOM   1195  CG2 ILE B 124      36.493 -24.562 -10.195
ATOM   1196  CG1 ILE B 124      34.901 -23.659  -8.527
ATOM   1197  CD1 ILE B 124      35.730 -23.919  -7.278
ATOM   1198  C   ILE B 124      34.367 -25.733 -11.697
ATOM   1199  O   ILE B 124      34.958 -25.393 -12.723
ATOM   1200  N   GLY B 125      33.926 -27.004 -11.491
ATOM   1201  H   GLY B 125      33.464 -27.268 -10.647
ATOM   1202  CA  GLY B 125      34.163 -28.075 -12.429
ATOM   1203  C   GLY B 125      33.501 -27.792 -13.751
ATOM   1204  O   GLY B 125      34.025 -28.181 -14.795
ATOM   1205  N   GLN B 126      32.324 -27.127 -13.725
ATOM   1206  H   GLN B 126      31.895 -26.867 -12.861
ATOM   1207  CA  GLN B 126      31.600 -26.768 -14.918
ATOM   1208  CB  GLN B 126      30.116 -26.443 -14.637
ATOM   1209  CG  GLN B 126      29.257 -27.615 -14.134
ATOM   1210  CD  GLN B 126      29.242 -28.760 -15.149
ATOM   1211  OE1 GLN B 126      28.974 -28.587 -16.338
ATOM   1212  NE2 GLN B 126      29.552 -29.986 -14.658
ATOM   1213 HE21 GLN B 126      29.765 -30.098 -13.687
ATOM   1214 HE22 GLN B 126      29.554 -30.781 -15.264
ATOM   1215  C   GLN B 126      32.183 -25.557 -15.605
ATOM   1216  O   GLN B 126      32.151 -25.473 -16.831
ATOM   1217  N   ALA B 127      32.700 -24.593 -14.811
ATOM   1218  H   ALA B 127      32.668 -24.691 -13.821
ATOM   1219  CA  ALA B 127      33.275 -23.353 -15.265
ATOM   1220  CB  ALA B 127      33.259 -22.259 -14.181
ATOM   1221  C   ALA B 127      34.676 -23.398 -15.797
ATOM   1222  O   ALA B 127      35.494 -24.235 -15.412
ATOM   1223  N   HIS B 128      34.945 -22.497 -16.770
ATOM   1224  H   HIS B 128      34.240 -21.861 -17.078
ATOM   1225  CA  HIS B 128      36.243 -22.306 -17.372
ATOM   1226  CB  HIS B 128      36.205 -21.719 -18.798
ATOM   1227  CG  HIS B 128      35.771 -22.698 -19.843
ATOM   1228  ND1 HIS B 128      36.605 -23.662 -20.367
ATOM   1229  CE1 HIS B 128      35.880 -24.349 -21.284
ATOM   1230  NE2 HIS B 128      34.643 -23.897 -21.384
ATOM   1231  CD2 HIS B 128      34.576 -22.856 -20.474
ATOM   1232  C   HIS B 128      37.043 -21.360 -16.511
ATOM   1233  O   HIS B 128      36.483 -20.671 -15.649
ATOM   1234  N   LEU B 129      38.388 -21.302 -16.726
ATOM   1235  H   LEU B 129      38.844 -21.865 -17.413
ATOM   1236  CA  LEU B 129      39.244 -20.407 -15.974
ATOM   1237  CB  LEU B 129      40.743 -20.389 -16.322
ATOM   1238  CG  LEU B 129      41.599 -21.579 -15.915
ATOM   1239  CD1 LEU B 129      43.007 -21.397 -16.500
ATOM   1240  CD2 LEU B 129      41.599 -21.782 -14.395
ATOM   1241  C   LEU B 129      38.874 -18.975 -16.212
ATOM   1242  O   LEU B 129      38.917 -18.175 -15.280
ATOM   1243  N   ASP B 130      38.468 -18.644 -17.462
ATOM   1244  H   ASP B 130      38.437 -19.328 -18.187
ATOM   1245  CA  ASP B 130      38.093 -17.312 -17.863
ATOM   1246  CB  ASP B 130      37.713 -17.239 -19.359
ATOM   1247  CG  ASP B 130      38.935 -17.383 -20.274
ATOM   1248  OD1 ASP B 130      40.105 -17.310 -19.810
ATOM   1249  OD2 ASP B 130      38.694 -17.577 -21.493
ATOM   1250  C   ASP B 130      36.901 -16.851 -17.079
ATOM   1251  O   ASP B 130      36.880 -15.708 -16.628
ATOM   1252  N   GLU B 131      35.910 -17.748 -16.863
ATOM   1253  H   GLU B 131      35.968 -18.678 -17.215
ATOM   1254  CA  GLU B 131      34.715 -17.446 -16.119
ATOM   1255  CB  GLU B 131      33.642 -18.544 -16.214
ATOM   1256  CG  GLU B 131      33.005 -18.639 -17.605
ATOM   1257  CD  GLU B 131      31.964 -19.750 -17.628
ATOM   1258  OE1 GLU B 131      32.323 -20.927 -17.357
ATOM   1259  OE2 GLU B 131      30.779 -19.430 -17.909
ATOM   1260  C   GLU B 131      35.030 -17.215 -14.673
ATOM   1261  O   GLU B 131      34.488 -16.285 -14.077
ATOM   1262  N   LEU B 132      35.950 -18.025 -14.092
ATOM   1263  H   LEU B 132      36.376 -18.775 -14.596
ATOM   1264  CA  LEU B 132      36.336 -17.889 -12.707
ATOM   1265  CB  LEU B 132      37.340 -18.946 -12.205
ATOM   1266  CG  LEU B 132      36.854 -20.390 -12.019
ATOM   1267  CD1 LEU B 132      38.062 -21.275 -11.711
ATOM   1268  CD2 LEU B 132      35.789 -20.526 -10.919
ATOM   1269  C   LEU B 132      37.023 -16.583 -12.443
ATOM   1270  O   LEU B 132      36.838 -15.999 -11.376
ATOM   1271  N   LEU B 133      37.852 -16.117 -13.400
ATOM   1272  H   LEU B 133      38.011 -16.621 -14.248
ATOM   1273  CA  LEU B 133      38.576 -14.892 -13.245
ATOM   1274  CB  LEU B 133      39.836 -14.877 -14.140
ATOM   1275  CG  LEU B 133      40.911 -15.930 -13.761
ATOM   1276  CD1 LEU B 133      42.037 -15.982 -14.805
ATOM   1277  CD2 LEU B 133      41.448 -15.742 -12.329
ATOM   1278  C   LEU B 133      37.763 -13.657 -13.512
ATOM   1279  O   LEU B 133      37.780 -12.732 -12.696
ATOM   1280  N   SER B 134      37.022 -13.625 -14.643
ATOM   1281  H   SER B 134      36.987 -14.396 -15.271
ATOM   1282  CA  SER B 134      36.251 -12.472 -15.028
ATOM   1283  CB  SER B 134      36.398 -12.152 -16.534
ATOM   1284  OG  SER B 134      35.936 -13.228 -17.338
ATOM   1285  HG  SER B 134      36.060 -12.946 -18.250
ATOM   1286  C   SER B 134      34.784 -12.426 -14.706
ATOM   1287  O   SER B 134      34.298 -11.381 -14.270
ATOM   1288  N   GLU B 135      34.056 -13.554 -14.876
ATOM   1289  H   GLU B 135      34.483 -14.409 -15.166
ATOM   1290  CA  GLU B 135      32.621 -13.621 -14.686
ATOM   1291  CB  GLU B 135      31.960 -14.458 -15.811
ATOM   1292  CG  GLU B 135      32.132 -13.835 -17.207
ATOM   1293  CD  GLU B 135      31.519 -14.712 -18.295
ATOM   1294  OE1 GLU B 135      30.293 -14.998 -18.251
ATOM   1295  OE2 GLU B 135      32.289 -15.122 -19.201
ATOM   1296  C   GLU B 135      32.225 -14.141 -13.322
ATOM   1297  O   GLU B 135      31.345 -14.997 -13.172
ATOM   1298  N   ARG B 136      32.867 -13.574 -12.278
ATOM   1299  H   ARG B 136      33.552 -12.865 -12.422
ATOM   1300  CA  ARG B 136      32.644 -13.941 -10.905
ATOM   1301  CB  ARG B 136      33.602 -13.246  -9.922
ATOM   1302  CG  ARG B 136      35.019 -13.794 -10.049
ATOM   1303  CD  ARG B 136      36.069 -13.162  -9.143
ATOM   1304  NE  ARG B 136      37.371 -13.793  -9.521
ATOM   1305  HE  ARG B 136      37.366 -14.495 -10.237
ATOM   1306  CZ  ARG B 136      38.557 -13.428  -8.944
ATOM   1307  NH1 ARG B 136      38.614 -12.500  -7.942
ATOM   1308 HH11 ARG B 136      39.493 -12.242  -7.543
ATOM   1309 HH12 ARG B 136      37.778 -12.066  -7.607
ATOM   1310  NH2 ARG B 136      39.715 -14.007  -9.377
ATOM   1311 HH21 ARG B 136      40.590 -13.742  -8.973
ATOM   1312 HH22 ARG B 136      39.700 -14.682 -10.115
ATOM   1313  C   ARG B 136      31.237 -13.679 -10.462
ATOM   1314  O   ARG B 136      30.701 -14.487  -9.711
ATOM   1315  N   ASP B 137      30.593 -12.592 -10.953
ATOM   1316  H   ASP B 137      31.051 -11.963 -11.575
ATOM   1317  CA  ASP B 137      29.238 -12.233 -10.594
ATOM   1318  CB  ASP B 137      28.808 -10.878 -11.197
ATOM   1319  CG  ASP B 137      29.500  -9.699 -10.500
ATOM   1320  OD1 ASP B 137      30.117  -9.860  -9.412
ATOM   1321  OD2 ASP B 137      29.411  -8.584 -11.077
ATOM   1322  C   ASP B 137      28.240 -13.273 -11.038
ATOM   1323  O   ASP B 137      27.312 -13.590 -10.297
ATOM   1324  N   LYS B 138      28.449 -13.855 -12.242
ATOM   1325  H   LYS B 138      29.236 -13.595 -12.796
ATOM   1326  CA  LYS B 138      27.610 -14.875 -12.830
ATOM   1327  CB  LYS B 138      28.159 -15.229 -14.221
ATOM   1328  CG  LYS B 138      27.431 -16.268 -15.071
ATOM   1329  CD  LYS B 138      28.214 -16.440 -16.365
ATOM   1330  CE  LYS B 138      27.704 -17.459 -17.373
ATOM   1331  NZ  LYS B 138      28.647 -17.486 -18.511
ATOM   1332  HZ1 LYS B 138      29.417 -18.154 -18.313
ATOM   1333  HZ2 LYS B 138      29.050 -16.537 -18.656
ATOM   1334  HZ3 LYS B 138      28.148 -17.783 -19.370
ATOM   1335  C   LYS B 138      27.677 -16.127 -11.995
ATOM   1336  O   LYS B 138      26.645 -16.728 -11.682
ATOM   1337  N   LEU B 139      28.910 -16.506 -11.585
ATOM   1338  H   LEU B 139      29.722 -15.986 -11.849
ATOM   1339  CA  LEU B 139      29.158 -17.679 -10.790
ATOM   1340  CB  LEU B 139      30.653 -17.990 -10.660
ATOM   1341  CG  LEU B 139      31.324 -18.420 -11.978
ATOM   1342  CD1 LEU B 139      32.830 -18.524 -11.777
ATOM   1343  CD2 LEU B 139      30.722 -19.696 -12.584
ATOM   1344  C   LEU B 139      28.588 -17.521  -9.413
ATOM   1345  O   LEU B 139      28.026 -18.473  -8.877
ATOM   1346  N   ASN B 140      28.678 -16.294  -8.838
ATOM   1347  H   ASN B 140      29.135 -15.546  -9.307
ATOM   1348  CA  ASN B 140      28.174 -15.970  -7.526
ATOM   1349  CB  ASN B 140      28.482 -14.520  -7.096
ATOM   1350  CG  ASN B 140      29.953 -14.334  -6.720
ATOM   1351  OD1 ASN B 140      30.702 -15.255  -6.395
ATOM   1352  ND2 ASN B 140      30.397 -13.052  -6.766
ATOM   1353 HD21 ASN B 140      31.343 -12.841  -6.521
ATOM   1354 HD22 ASN B 140      29.783 -12.319  -7.060
ATOM   1355  C   ASN B 140      26.684 -16.127  -7.504
ATOM   1356  O   ASN B 140      26.153 -16.699  -6.556
ATOM   1357  N   MET B 141      25.986 -15.675  -8.576
ATOM   1358  H   MET B 141      26.446 -15.197  -9.322
ATOM   1359  CA  MET B 141      24.549 -15.771  -8.690
ATOM   1360  CB  MET B 141      23.984 -14.994  -9.892
ATOM   1361  CG  MET B 141      24.047 -13.471  -9.742
ATOM   1362  SD  MET B 141      23.098 -12.792  -8.345
ATOM   1363  CE  MET B 141      21.453 -13.109  -9.048
ATOM   1364  C   MET B 141      24.094 -17.202  -8.802
ATOM   1365  O   MET B 141      23.142 -17.592  -8.123
ATOM   1366  N   GLN B 142      24.862 -18.041  -9.544
ATOM   1367  H   GLN B 142      25.660 -17.706 -10.043
ATOM   1368  CA  GLN B 142      24.559 -19.446  -9.723
ATOM   1369  CB  GLN B 142      25.513 -20.151 -10.703
ATOM   1370  CG  GLN B 142      25.372 -19.733 -12.168
ATOM   1371  CD  GLN B 142      26.408 -20.508 -12.975
ATOM   1372  OE1 GLN B 142      26.333 -21.726 -13.140
ATOM   1373  NE2 GLN B 142      27.414 -19.774 -13.514
ATOM   1374 HE21 GLN B 142      27.439 -18.783 -13.384
ATOM   1375 HE22 GLN B 142      28.128 -20.225 -14.050
ATOM   1376  C   GLN B 142      24.699 -20.172  -8.410
ATOM   1377  O   GLN B 142      23.839 -20.981  -8.055
ATOM   1378  N   LEU B 143      25.769 -19.835  -7.644
ATOM   1379  H   LEU B 143      26.427 -19.162  -7.965
ATOM   1380  CA  LEU B 143      26.079 -20.413  -6.360
ATOM   1381  CB  LEU B 143      27.373 -19.829  -5.744
ATOM   1382  CG  LEU B 143      28.688 -20.627  -5.856
ATOM   1383  CD1 LEU B 143      28.812 -21.424  -7.146
ATOM   1384  CD2 LEU B 143      29.893 -19.694  -5.683
ATOM   1385  C   LEU B 143      24.994 -20.085  -5.386
ATOM   1386  O   LEU B 143      24.538 -20.977  -4.674
ATOM   1387  N   GLN B 144      24.517 -18.813  -5.396
ATOM   1388  H   GLN B 144      24.909 -18.128  -6.001
ATOM   1389  CA  GLN B 144      23.484 -18.332  -4.514
ATOM   1390  CB  GLN B 144      23.077 -16.869  -4.750
ATOM   1391  CG  GLN B 144      24.085 -15.797  -4.353
ATOM   1392  CD  GLN B 144      23.583 -14.421  -4.803
ATOM   1393  OE1 GLN B 144      22.473 -14.212  -5.300
ATOM   1394  NE2 GLN B 144      24.481 -13.415  -4.650
ATOM   1395 HE21 GLN B 144      25.386 -13.599  -4.266
ATOM   1396 HE22 GLN B 144      24.245 -12.490  -4.946
ATOM   1397  C   GLN B 144      22.211 -19.072  -4.743
ATOM   1398  O   GLN B 144      21.582 -19.471  -3.770
ATOM   1399  N   ARG B 145      21.837 -19.315  -6.025
ATOM   1400  H   ARG B 145      22.370 -18.981  -6.800
ATOM   1401  CA  ARG B 145      20.608 -19.997  -6.343
ATOM   1402  CB  ARG B 145      20.312 -20.082  -7.849
ATOM   1403  CG  ARG B 145      19.914 -18.776  -8.523
ATOM   1404  CD  ARG B 145      19.595 -18.985  -9.999
ATOM   1405  NE  ARG B 145      19.174 -17.679 -10.585
ATOM   1406  HE  ARG B 145      19.318 -16.840 -10.060
ATOM   1407  CZ  ARG B 145      18.619 -17.614 -11.836
ATOM   1408  NH1 ARG B 145      18.355 -18.738 -12.570
ATOM   1409 HH11 ARG B 145      18.549 -19.645 -12.195
ATOM   1410 HH12 ARG B 145      17.938 -18.664 -13.474
ATOM   1411  NH2 ARG B 145      18.318 -16.397 -12.372
ATOM   1412 HH21 ARG B 145      18.531 -15.557 -11.873
ATOM   1413 HH22 ARG B 145      17.908 -16.342 -13.283
ATOM   1414  C   ARG B 145      20.591 -21.415  -5.869
ATOM   1415  O   ARG B 145      19.615 -21.835  -5.246
ATOM   1416  N   ILE B 146      21.701 -22.153  -6.093
ATOM   1417  H   ILE B 146      22.500 -21.771  -6.556
ATOM   1418  CA  ILE B 146      21.781 -23.549  -5.730
ATOM   1419  CB  ILE B 146      23.029 -24.190  -6.317
ATOM   1420  CG2 ILE B 146      23.175 -25.647  -5.805
ATOM   1421  CG1 ILE B 146      22.928 -24.205  -7.856
ATOM   1422  CD1 ILE B 146      24.238 -24.560  -8.562
ATOM   1423  C   ILE B 146      21.776 -23.693  -4.223
ATOM   1424  O   ILE B 146      21.050 -24.536  -3.689
ATOM   1425  N   ILE B 147      22.541 -22.828  -3.516
ATOM   1426  H   ILE B 147      23.067 -22.113  -3.969
ATOM   1427  CA  ILE B 147      22.652 -22.889  -2.080
ATOM   1428  CB  ILE B 147      23.825 -22.068  -1.554
ATOM   1429  CG2 ILE B 147      23.850 -22.074  -0.010
ATOM   1430  CG1 ILE B 147      25.133 -22.720  -2.048
ATOM   1431  CD1 ILE B 147      26.391 -21.875  -1.852
ATOM   1432  C   ILE B 147      21.322 -22.514  -1.460
ATOM   1433  O   ILE B 147      20.914 -23.188  -0.518
ATOM   1434  N   ASP B 148      20.591 -21.505  -2.015
ATOM   1435  H   ASP B 148      20.924 -20.995  -2.798
ATOM   1436  CA  ASP B 148      19.300 -21.081  -1.502
ATOM   1437  CB  ASP B 148      18.571 -19.954  -2.284
ATOM   1438  CG  ASP B 148      19.116 -18.554  -2.084
ATOM   1439  OD1 ASP B 148      19.918 -18.339  -1.147
ATOM   1440  OD2 ASP B 148      18.703 -17.659  -2.867
ATOM   1441  C   ASP B 148      18.298 -22.181  -1.583
ATOM   1442  O   ASP B 148      17.576 -22.411  -0.618
ATOM   1443  N   GLU B 149      18.268 -22.912  -2.722
ATOM   1444  H   GLU B 149      18.881 -22.711  -3.484
ATOM   1445  CA  GLU B 149      17.333 -23.988  -2.931
ATOM   1446  CB  GLU B 149      17.412 -24.546  -4.361
ATOM   1447  CG  GLU B 149      16.845 -23.564  -5.397
ATOM   1448  CD  GLU B 149      17.068 -24.022  -6.839
ATOM   1449  OE1 GLU B 149      17.716 -25.072  -7.096
ATOM   1450  OE2 GLU B 149      16.572 -23.287  -7.732
ATOM   1451  C   GLU B 149      17.567 -25.103  -1.956
ATOM   1452  O   GLU B 149      16.610 -25.669  -1.427
ATOM   1453  N   ALA B 150      18.853 -25.408  -1.678
ATOM   1454  H   ALA B 150      19.609 -24.932  -2.126
ATOM   1455  CA  ALA B 150      19.227 -26.446  -0.756
ATOM   1456  CB  ALA B 150      20.728 -26.743  -0.823
ATOM   1457  C   ALA B 150      18.897 -26.091   0.674
ATOM   1458  O   ALA B 150      18.466 -26.959   1.432
ATOM   1459  N   THR B 151      19.104 -24.809   1.056
ATOM   1460  H   THR B 151      19.462 -24.139   0.411
ATOM   1461  CA  THR B 151      18.874 -24.280   2.381
ATOM   1462  CB  THR B 151      19.687 -23.042   2.701
ATOM   1463  CG2 THR B 151      21.185 -23.391   2.694
ATOM   1464  OG1 THR B 151      19.413 -21.985   1.794
ATOM   1465  HG1 THR B 151      18.594 -21.579   2.100
ATOM   1466  C   THR B 151      17.441 -23.985   2.731
ATOM   1467  O   THR B 151      17.105 -23.981   3.919
ATOM   1468  N   ASP B 152      16.571 -23.718   1.720
ATOM   1469  H   ASP B 152      16.874 -23.694   0.770
ATOM   1470  CA  ASP B 152      15.171 -23.399   1.932
ATOM   1471  CB  ASP B 152      14.346 -23.147   0.642
ATOM   1472  CG  ASP B 152      14.614 -21.776   0.020
ATOM   1473  OD1 ASP B 152      15.204 -20.877   0.676
ATOM   1474  OD2 ASP B 152      14.208 -21.612  -1.160
ATOM   1475  C   ASP B 152      14.393 -24.334   2.822
ATOM   1476  O   ASP B 152      13.668 -23.775   3.651
ATOM   1477  N   PRO B 153      14.482 -25.678   2.785
ATOM   1478  CA  PRO B 153      13.729 -26.542   3.677
ATOM   1479  CB  PRO B 153      14.051 -27.974   3.253
ATOM   1480  CG  PRO B 153      14.491 -27.852   1.789
ATOM   1481  CD  PRO B 153      15.094 -26.447   1.700
ATOM   1482  C   PRO B 153      14.082 -26.312   5.124
ATOM   1483  O   PRO B 153      13.249 -26.595   5.981
ATOM   1484  N   TRP B 154      15.295 -25.790   5.407
ATOM   1485  H   TRP B 154      15.907 -25.459   4.691
ATOM   1486  CA  TRP B 154      15.841 -25.679   6.734
ATOM   1487  CB  TRP B 154      17.368 -25.666   6.671
ATOM   1488  CG  TRP B 154      17.981 -26.884   6.036
ATOM   1489  CD1 TRP B 154      17.447 -28.091   5.667
ATOM   1490  NE1 TRP B 154      18.383 -28.834   4.989
ATOM   1491  HE1 TRP B 154      18.248 -29.726   4.615
ATOM   1492  CE2 TRP B 154      19.547 -28.104   4.917
ATOM   1493  CZ2 TRP B 154      20.771 -28.390   4.344
ATOM   1494  CH2 TRP B 154      21.778 -27.422   4.436
ATOM   1495  CZ3 TRP B 154      21.563 -26.205   5.085
ATOM   1496  CE3 TRP B 154      20.327 -25.917   5.660
ATOM   1497  CD2 TRP B 154      19.330 -26.877   5.570
ATOM   1498  C   TRP B 154      15.465 -24.320   7.279
ATOM   1499  O   TRP B 154      15.790 -24.012   8.425
ATOM   1500  N   GLY B 155      14.779 -23.467   6.473
ATOM   1501  H   GLY B 155      14.517 -23.713   5.543
ATOM   1502  CA  GLY B 155      14.377 -22.152   6.890
ATOM   1503  C   GLY B 155      15.504 -21.162   6.837
ATOM   1504  O   GLY B 155      15.437 -20.152   7.533
ATOM   1505  N   ILE B 156      16.568 -21.437   6.045
ATOM   1506  H   ILE B 156      16.616 -22.269   5.491
ATOM   1507  CA  ILE B 156      17.697 -20.549   5.927
ATOM   1508  CB  ILE B 156      19.023 -21.279   6.103
ATOM   1509  CG2 ILE B 156      20.223 -20.336   5.856
ATOM   1510  CG1 ILE B 156      19.110 -21.924   7.491
ATOM   1511  CD1 ILE B 156      20.298 -22.867   7.594
ATOM   1512  C   ILE B 156      17.668 -19.954   4.541
ATOM   1513  O   ILE B 156      17.407 -20.659   3.565
ATOM   1514  N   LYS B 157      17.897 -18.622   4.445
ATOM   1515  H   LYS B 157      18.095 -18.059   5.242
ATOM   1516  CA  LYS B 157      17.960 -17.957   3.171
ATOM   1517  CB  LYS B 157      16.884 -16.890   2.894
ATOM   1518  CG  LYS B 157      15.487 -17.494   2.718
ATOM   1519  CD  LYS B 157      14.410 -16.486   2.317
ATOM   1520  CE  LYS B 157      13.020 -17.112   2.192
ATOM   1521  NZ  LYS B 157      12.036 -16.087   1.785
ATOM   1522  HZ1 LYS B 157      11.087 -16.506   1.758
ATOM   1523  HZ2 LYS B 157      12.043 -15.304   2.465
ATOM   1524  HZ3 LYS B 157      12.276 -15.726   0.843
ATOM   1525  C   LYS B 157      19.319 -17.354   3.023
ATOM   1526  O   LYS B 157      19.801 -16.651   3.914
ATOM   1527  N   VAL B 158      19.990 -17.672   1.894
ATOM   1528  H   VAL B 158      19.595 -18.243   1.177
ATOM   1529  CA  VAL B 158      21.306 -17.159   1.612
ATOM   1530  CB  VAL B 158      22.182 -18.142   0.859
ATOM   1531  CG1 VAL B 158      23.548 -17.537   0.505
ATOM   1532  CG2 VAL B 158      22.315 -19.397   1.738
ATOM   1533  C   VAL B 158      21.141 -15.844   0.902
ATOM   1534  O   VAL B 158      20.500 -15.743  -0.147
ATOM   1535  N   THR B 159      21.725 -14.795   1.518
ATOM   1536  H   THR B 159      22.252 -14.919   2.354
ATOM   1537  CA  THR B 159      21.673 -13.453   1.017
ATOM   1538  CB  THR B 159      22.052 -12.463   2.109
ATOM   1539  CG2 THR B 159      21.987 -11.019   1.579
ATOM   1540  OG1 THR B 159      21.142 -12.564   3.198
ATOM   1541  HG1 THR B 159      21.590 -12.153   3.940
ATOM   1542  C   THR B 159      22.607 -13.346  -0.164
ATOM   1543  O   THR B 159      22.194 -12.869  -1.224
ATOM   1544  N   ALA B 160      23.867 -13.820  -0.013
ATOM   1545  H   ALA B 160      24.177 -14.251   0.832
ATOM   1546  CA  ALA B 160      24.819 -13.749  -1.093
ATOM   1547  CB  ALA B 160      25.494 -12.368  -1.246
ATOM   1548  C   ALA B 160      25.923 -14.737  -0.905
ATOM   1549  O   ALA B 160      26.174 -15.205   0.204
ATOM   1550  N   VAL B 161      26.574 -15.118  -2.027
ATOM   1551  H   VAL B 161      26.338 -14.749  -2.922
ATOM   1552  CA  VAL B 161      27.698 -16.020  -2.017
ATOM   1553  CB  VAL B 161      27.482 -17.384  -2.648
ATOM   1554  CG1 VAL B 161      28.779 -18.213  -2.538
ATOM   1555  CG2 VAL B 161      26.300 -18.095  -1.977
ATOM   1556  C   VAL B 161      28.706 -15.265  -2.843
ATOM   1557  O   VAL B 161      28.385 -14.778  -3.929
ATOM   1558  N   GLU B 162      29.939 -15.127  -2.315
ATOM   1559  H   GLU B 162      30.179 -15.517  -1.430
ATOM   1560  CA  GLU B 162      30.991 -14.417  -2.991
ATOM   1561  CB  GLU B 162      31.447 -13.161  -2.218
ATOM   1562  CG  GLU B 162      30.394 -12.053  -2.074
ATOM   1563  CD  GLU B 162      30.925 -10.849  -1.281
ATOM   1564  OE1 GLU B 162      32.108 -10.821  -0.846
ATOM   1565  OE2 GLU B 162      30.102  -9.918  -1.080
ATOM   1566  C   GLU B 162      32.214 -15.276  -3.086
ATOM   1567  O   GLU B 162      32.625 -15.874  -2.090
ATOM   1568  N   ILE B 163      32.805 -15.387  -4.304
ATOM   1569  H   ILE B 163      32.420 -14.957  -5.119
ATOM   1570  CA  ILE B 163      34.033 -16.129  -4.488
ATOM   1571  CB  ILE B 163      34.303 -16.563  -5.916
ATOM   1572  CG2 ILE B 163      35.709 -17.186  -6.014
ATOM   1573  CG1 ILE B 163      33.198 -17.526  -6.390
ATOM   1574  CD1 ILE B 163      33.242 -17.843  -7.883
ATOM   1575  C   ILE B 163      35.091 -15.174  -3.984
ATOM   1576  O   ILE B 163      35.230 -14.050  -4.472
ATOM   1577  N   LYS B 164      35.828 -15.637  -2.957
ATOM   1578  H   LYS B 164      35.706 -16.570  -2.629
ATOM   1579  CA  LYS B 164      36.846 -14.881  -2.292
ATOM   1580  CB  LYS B 164      36.944 -15.400  -0.840
ATOM   1581  CG  LYS B 164      37.938 -14.764   0.126
ATOM   1582  CD  LYS B 164      37.812 -15.417   1.503
ATOM   1583  CE  LYS B 164      38.748 -14.864   2.574
ATOM   1584  NZ  LYS B 164      38.449 -15.511   3.871
ATOM   1585  HZ1 LYS B 164      38.513 -16.544   3.790
ATOM   1586  HZ2 LYS B 164      39.129 -15.181   4.583
ATOM   1587  HZ3 LYS B 164      37.491 -15.252   4.173
ATOM   1588  C   LYS B 164      38.180 -14.913  -2.968
ATOM   1589  O   LYS B 164      38.697 -13.857  -3.336
ATOM   1590  N   ASP B 165      38.729 -16.127  -3.201
ATOM   1591  H   ASP B 165      38.257 -16.972  -2.961
ATOM   1592  CA  ASP B 165      40.032 -16.266  -3.803
ATOM   1593  CB  ASP B 165      41.112 -16.803  -2.833
ATOM   1594  CG  ASP B 165      41.385 -15.860  -1.669
ATOM   1595  OD1 ASP B 165      41.945 -14.754  -1.885
ATOM   1596  OD2 ASP B 165      41.048 -16.262  -0.523
ATOM   1597  C   ASP B 165      39.984 -17.332  -4.846
ATOM   1598  O   ASP B 165      39.273 -18.327  -4.683
ATOM   1599  N   VAL B 166      40.746 -17.118  -5.945
ATOM   1600  H   VAL B 166      41.292 -16.289  -6.039
ATOM   1601  CA  VAL B 166      40.879 -18.066  -7.028
ATOM   1602  CB  VAL B 166      40.213 -17.701  -8.359
ATOM   1603  CG1 VAL B 166      40.454 -18.829  -9.388
ATOM   1604  CG2 VAL B 166      38.711 -17.435  -8.168
ATOM   1605  C   VAL B 166      42.374 -18.093  -7.231
ATOM   1606  O   VAL B 166      42.949 -17.227  -7.898
ATOM   1607  N   GLU B 167      43.039 -19.074  -6.591
ATOM   1608  H   GLU B 167      42.569 -19.751  -6.038
ATOM   1609  CA  GLU B 167      44.460 -19.235  -6.681
ATOM   1610  CB  GLU B 167      45.097 -19.588  -5.325
ATOM   1611  CG  GLU B 167      46.631 -19.558  -5.281
ATOM   1612  CD  GLU B 167      47.079 -19.870  -3.859
ATOM   1613  OE1 GLU B 167      46.673 -19.143  -2.913
ATOM   1614  OE2 GLU B 167      47.839 -20.859  -3.696
ATOM   1615  C   GLU B 167      44.776 -20.284  -7.710
ATOM   1616  O   GLU B 167      44.157 -21.349  -7.766
ATOM   1617  N   LEU B 168      45.766 -19.958  -8.561
ATOM   1618  H   LEU B 168      46.242 -19.087  -8.477
ATOM   1619  CA  LEU B 168      46.239 -20.805  -9.626
ATOM   1620  CB  LEU B 168      46.435 -20.021 -10.953
ATOM   1621  CG  LEU B 168      45.222 -19.257 -11.533
ATOM   1622  CD1 LEU B 168      45.635 -18.453 -12.775
ATOM   1623  CD2 LEU B 168      44.032 -20.173 -11.831
ATOM   1624  C   LEU B 168      47.611 -21.323  -9.226
ATOM   1625  O   LEU B 168      48.279 -20.677  -8.412
ATOM   1626  N   PRO B 169      48.076 -22.473  -9.737
ATOM   1627  CA  PRO B 169      49.386 -23.027  -9.431
ATOM   1628  CB  PRO B 169      49.441 -24.389 -10.123
ATOM   1629  CG  PRO B 169      47.968 -24.789 -10.282
ATOM   1630  CD  PRO B 169      47.243 -23.446 -10.438
ATOM   1631  C   PRO B 169      50.472 -22.105  -9.920
ATOM   1632  O   PRO B 169      50.249 -21.405 -10.910
ATOM   1633  N   ALA B 170      51.643 -22.094  -9.243
ATOM   1634  H   ALA B 170      51.818 -22.740  -8.505
ATOM   1635  CA  ALA B 170      52.624 -21.042  -9.382
ATOM   1636  CB  ALA B 170      53.813 -21.217  -8.419
ATOM   1637  C   ALA B 170      53.182 -20.954 -10.780
ATOM   1638  O   ALA B 170      53.410 -19.849 -11.277
ATOM   1639  N   GLY B 171      53.363 -22.115 -11.457
ATOM   1640  H   GLY B 171      53.147 -22.997 -11.044
ATOM   1641  CA  GLY B 171      53.876 -22.163 -12.805
ATOM   1642  C   GLY B 171      52.876 -21.594 -13.774
ATOM   1643  O   GLY B 171      53.259 -20.893 -14.714
ATOM   1644  N   MET B 172      51.569 -21.865 -13.533
ATOM   1645  H   MET B 172      51.288 -22.381 -12.727
ATOM   1646  CA  MET B 172      50.487 -21.389 -14.360
ATOM   1647  CB  MET B 172      49.121 -22.020 -14.018
ATOM   1648  CG  MET B 172      48.980 -23.497 -14.395
ATOM   1649  SD  MET B 172      49.145 -23.850 -16.174
ATOM   1650  CE  MET B 172      47.594 -23.049 -16.685
ATOM   1651  C   MET B 172      50.323 -19.905 -14.230
ATOM   1652  O   MET B 172      50.257 -19.233 -15.258
ATOM   1653  N   GLN B 173      50.526 -19.360 -13.000
ATOM   1654  H   GLN B 173      50.689 -19.936 -12.204
ATOM   1655  CA  GLN B 173      50.414 -17.945 -12.729
ATOM   1656  CB  GLN B 173      50.604 -17.561 -11.247
ATOM   1657  CG  GLN B 173      49.487 -17.973 -10.287
ATOM   1658  CD  GLN B 173      49.851 -17.615  -8.839
ATOM   1659  OE1 GLN B 173      50.903 -17.072  -8.496
ATOM   1660  NE2 GLN B 173      48.913 -17.956  -7.916
ATOM   1661 HE21 GLN B 173      49.080 -17.784  -6.945
ATOM   1662 HE22 GLN B 173      48.082 -18.431  -8.200
ATOM   1663  C   GLN B 173      51.495 -17.201 -13.453
ATOM   1664  O   GLN B 173      51.228 -16.164 -14.058
ATOM   1665  N   LYS B 174      52.732 -17.755 -13.440
ATOM   1666  H   LYS B 174      52.917 -18.601 -12.940
ATOM   1667  CA  LYS B 174      53.867 -17.150 -14.085
ATOM   1668  CB  LYS B 174      55.188 -17.818 -13.669
ATOM   1669  CG  LYS B 174      55.542 -17.501 -12.211
ATOM   1670  CD  LYS B 174      56.830 -18.140 -11.704
ATOM   1671  CE  LYS B 174      57.110 -17.855 -10.228
ATOM   1672  NZ  LYS B 174      58.346 -18.548  -9.811
ATOM   1673  HZ1 LYS B 174      59.179 -18.025 -10.145
ATOM   1674  HZ2 LYS B 174      58.377 -18.613  -8.773
ATOM   1675  HZ3 LYS B 174      58.348 -19.511 -10.200
ATOM   1676  C   LYS B 174      53.718 -17.147 -15.581
ATOM   1677  O   LYS B 174      54.075 -16.160 -16.226
ATOM   1678  N   ALA B 175      53.157 -18.238 -16.161
ATOM   1679  H   ALA B 175      52.895 -19.035 -15.624
ATOM   1680  CA  ALA B 175      52.942 -18.351 -17.587
ATOM   1681  CB  ALA B 175      52.461 -19.753 -17.996
ATOM   1682  C   ALA B 175      51.904 -17.358 -18.050
ATOM   1683  O   ALA B 175      52.088 -16.706 -19.081
ATOM   1684  N   MET B 176      50.816 -17.189 -17.258
ATOM   1685  H   MET B 176      50.714 -17.714 -16.417
ATOM   1686  CA  MET B 176      49.725 -16.284 -17.544
ATOM   1687  CB  MET B 176      48.564 -16.394 -16.528
ATOM   1688  CG  MET B 176      47.748 -17.693 -16.589
ATOM   1689  SD  MET B 176      46.849 -18.024 -18.136
ATOM   1690  CE  MET B 176      45.541 -16.790 -17.873
ATOM   1691  C   MET B 176      50.209 -14.864 -17.490
ATOM   1692  O   MET B 176      49.934 -14.097 -18.413
ATOM   1693  N   ALA B 177      51.113 -14.564 -16.521
ATOM   1694  H   ALA B 177      51.375 -15.244 -15.841
ATOM   1695  CA  ALA B 177      51.685 -13.254 -16.329
ATOM   1696  CB  ALA B 177      52.536 -13.155 -15.049
ATOM   1697  C   ALA B 177      52.562 -12.879 -17.488
ATOM   1698  O   ALA B 177      52.487 -11.741 -17.954
ATOM   1699  N   ARG B 178      53.375 -13.838 -18.002
ATOM   1700  H   ARG B 178      53.422 -14.750 -17.605
ATOM   1701  CA  ARG B 178      54.253 -13.590 -19.124
ATOM   1702  CB  ARG B 178      55.241 -14.729 -19.429
ATOM   1703  CG  ARG B 178      56.407 -14.861 -18.445
ATOM   1704  CD  ARG B 178      57.333 -16.025 -18.808
ATOM   1705  NE  ARG B 178      58.503 -16.025 -17.877
ATOM   1706  HE  ARG B 178      58.580 -15.292 -17.201
ATOM   1707  CZ  ARG B 178      59.483 -16.982 -17.954
ATOM   1708  NH1 ARG B 178      59.422 -18.016 -18.847
ATOM   1709 HH11 ARG B 178      60.155 -18.696 -18.879
ATOM   1710 HH12 ARG B 178      58.659 -18.092 -19.487
ATOM   1711  NH2 ARG B 178      60.555 -16.917 -17.113
ATOM   1712 HH21 ARG B 178      60.649 -16.151 -16.479
ATOM   1713 HH22 ARG B 178      61.277 -17.606 -17.174
ATOM   1714  C   ARG B 178      53.478 -13.323 -20.383
ATOM   1715  O   ARG B 178      53.849 -12.432 -21.148
ATOM   1716  N   GLN B 179      52.367 -14.070 -20.605
ATOM   1717  H   GLN B 179      52.091 -14.793 -19.975
ATOM   1718  CA  GLN B 179      51.535 -13.899 -21.776
ATOM   1719  CB  GLN B 179      50.456 -14.981 -21.900
ATOM   1720  CG  GLN B 179      51.034 -16.359 -22.218
ATOM   1721  CD  GLN B 179      49.889 -17.351 -22.317
ATOM   1722  OE1 GLN B 179      49.108 -17.342 -23.269
ATOM   1723  NE2 GLN B 179      49.788 -18.245 -21.301
ATOM   1724 HE21 GLN B 179      50.445 -18.222 -20.547
ATOM   1725 HE22 GLN B 179      49.063 -18.934 -21.312
ATOM   1726  C   GLN B 179      50.851 -12.560 -21.751
ATOM   1727  O   GLN B 179      50.780 -11.884 -22.779
ATOM   1728  N   ALA B 180      50.378 -12.144 -20.552
ATOM   1729  H   ALA B 180      50.466 -12.717 -19.740
ATOM   1730  CA  ALA B 180      49.705 -10.888 -20.341
ATOM   1731  CB  ALA B 180      49.142 -10.758 -18.916
ATOM   1732  C   ALA B 180      50.656  -9.745 -20.567
ATOM   1733  O   ALA B 180      50.268  -8.736 -21.155
ATOM   1734  N   GLU B 181      51.933  -9.900 -20.133
ATOM   1735  H   GLU B 181      52.211 -10.731 -19.659
ATOM   1736  CA  GLU B 181      52.976  -8.913 -20.276
ATOM   1737  CB  GLU B 181      54.266  -9.367 -19.561
ATOM   1738  CG  GLU B 181      55.453  -8.390 -19.562
ATOM   1739  CD  GLU B 181      56.649  -8.964 -18.786
ATOM   1740  OE1 GLU B 181      56.581 -10.090 -18.222
ATOM   1741  OE2 GLU B 181      57.683  -8.247 -18.752
ATOM   1742  C   GLU B 181      53.281  -8.710 -21.735
ATOM   1743  O   GLU B 181      53.418  -7.568 -22.168
ATOM   1744  N   ALA B 182      53.332  -9.815 -22.524
ATOM   1745  H   ALA B 182      53.209 -10.728 -22.141
ATOM   1746  CA  ALA B 182      53.613  -9.764 -23.938
ATOM   1747  CB  ALA B 182      53.742 -11.164 -24.561
ATOM   1748  C   ALA B 182      52.521  -9.030 -24.670
ATOM   1749  O   ALA B 182      52.810  -8.197 -25.533
ATOM   1750  N   GLU B 183      51.243  -9.290 -24.291
ATOM   1751  H   GLU B 183      51.036  -9.966 -23.587
ATOM   1752  CA  GLU B 183      50.098  -8.653 -24.899
ATOM   1753  CB  GLU B 183      48.754  -9.188 -24.383
ATOM   1754  CG  GLU B 183      48.451 -10.616 -24.827
ATOM   1755  CD  GLU B 183      47.146 -11.158 -24.244
ATOM   1756  OE1 GLU B 183      46.425 -10.459 -23.479
ATOM   1757  OE2 GLU B 183      46.864 -12.339 -24.573
ATOM   1758  C   GLU B 183      50.100  -7.184 -24.604
ATOM   1759  O   GLU B 183      49.860  -6.383 -25.507
ATOM   1760  N   ARG B 184      50.431  -6.807 -23.342
ATOM   1761  H   ARG B 184      50.646  -7.481 -22.641
ATOM   1762  CA  ARG B 184      50.477  -5.432 -22.912
ATOM   1763  CB  ARG B 184      50.709  -5.235 -21.407
ATOM   1764  CG  ARG B 184      49.498  -5.568 -20.534
ATOM   1765  CD  ARG B 184      49.650  -5.068 -19.094
ATOM   1766  NE  ARG B 184      50.752  -5.826 -18.421
ATOM   1767  HE  ARG B 184      51.683  -5.466 -18.477
ATOM   1768  CZ  ARG B 184      50.530  -6.997 -17.745
ATOM   1769  NH1 ARG B 184      49.281  -7.545 -17.641
ATOM   1770 HH11 ARG B 184      48.497  -7.098 -18.071
ATOM   1771 HH12 ARG B 184      49.143  -8.395 -17.136
ATOM   1772  NH2 ARG B 184      51.587  -7.631 -17.159
ATOM   1773 HH21 ARG B 184      52.504  -7.239 -17.220
ATOM   1774 HH22 ARG B 184      51.445  -8.470 -16.635
ATOM   1775  C   ARG B 184      51.555  -4.676 -23.619
ATOM   1776  O   ARG B 184      51.344  -3.509 -23.942
ATOM   1777  N   GLU B 185      52.715  -5.329 -23.891
ATOM   1778  H   GLU B 185      52.866  -6.272 -23.601
ATOM   1779  CA  GLU B 185      53.814  -4.703 -24.580
ATOM   1780  CB  GLU B 185      55.082  -5.561 -24.680
ATOM   1781  CG  GLU B 185      55.841  -5.779 -23.367
ATOM   1782  CD  GLU B 185      57.061  -6.685 -23.578
ATOM   1783  OE1 GLU B 185      57.751  -6.924 -22.554
ATOM   1784  OE2 GLU B 185      57.353  -7.129 -24.724
ATOM   1785  C   GLU B 185      53.417  -4.380 -25.990
ATOM   1786  O   GLU B 185      53.712  -3.283 -26.457
ATOM   1787  N   ARG B 186      52.703  -5.305 -26.683
ATOM   1788  H   ARG B 186      52.466  -6.191 -26.287
ATOM   1789  CA  ARG B 186      52.271  -5.077 -28.046
ATOM   1790  CB  ARG B 186      51.701  -6.332 -28.717
ATOM   1791  CG  ARG B 186      52.738  -7.438 -28.897
ATOM   1792  CD  ARG B 186      53.854  -7.100 -29.888
ATOM   1793  NE  ARG B 186      54.709  -8.317 -30.025
ATOM   1794  HE  ARG B 186      54.374  -9.185 -29.659
ATOM   1795  CZ  ARG B 186      55.930  -8.283 -30.647
ATOM   1796  NH1 ARG B 186      56.465  -7.125 -31.140
ATOM   1797 HH11 ARG B 186      55.957  -6.266 -31.089
ATOM   1798 HH12 ARG B 186      57.362  -7.137 -31.583
ATOM   1799  NH2 ARG B 186      56.635  -9.445 -30.769
ATOM   1800 HH21 ARG B 186      56.255 -10.306 -30.431
ATOM   1801 HH22 ARG B 186      57.533  -9.446 -31.208
ATOM   1802  C   ARG B 186      51.247  -3.978 -28.126
ATOM   1803  O   ARG B 186      51.296  -3.141 -29.033
ATOM   1804  N   ARG B 187      50.329  -3.941 -27.130
ATOM   1805  H   ARG B 187      50.319  -4.636 -26.414
ATOM   1806  CA  ARG B 187      49.286  -2.950 -27.042
ATOM   1807  CB  ARG B 187      48.307  -3.236 -25.887
ATOM   1808  CG  ARG B 187      47.404  -4.443 -26.157
ATOM   1809  CD  ARG B 187      46.617  -4.915 -24.935
ATOM   1810  NE  ARG B 187      45.933  -6.190 -25.313
ATOM   1811  HE  ARG B 187      45.683  -6.343 -26.270
ATOM   1812  CZ  ARG B 187      45.635  -7.150 -24.380
ATOM   1813  NH1 ARG B 187      45.983  -7.016 -23.065
ATOM   1814 HH11 ARG B 187      46.418  -6.178 -22.736
ATOM   1815 HH12 ARG B 187      45.786  -7.753 -22.416
ATOM   1816  NH2 ARG B 187      45.025  -8.303 -24.778
ATOM   1817 HH21 ARG B 187      44.708  -8.411 -25.722
ATOM   1818 HH22 ARG B 187      44.937  -9.068 -24.136
ATOM   1819  C   ARG B 187      49.888  -1.590 -26.843
ATOM   1820  O   ARG B 187      49.483  -0.633 -27.506
ATOM   1821  N   ALA B 188      50.923  -1.515 -25.974
ATOM   1822  H   ALA B 188      51.236  -2.326 -25.487
ATOM   1823  CA  ALA B 188      51.634  -0.311 -25.653
ATOM   1824  CB  ALA B 188      52.643  -0.495 -24.504
ATOM   1825  C   ALA B 188      52.396   0.183 -26.841
ATOM   1826  O   ALA B 188      52.412   1.390 -27.061
ATOM   1827  N   ARG B 189      53.000  -0.731 -27.646
ATOM   1828  H   ARG B 189      52.970  -1.705 -27.437
ATOM   1829  CA  ARG B 189      53.765  -0.365 -28.813
ATOM   1830  CB  ARG B 189      54.490  -1.546 -29.499
ATOM   1831  CG  ARG B 189      55.649  -2.154 -28.704
ATOM   1832  CD  ARG B 189      56.428  -3.228 -29.472
ATOM   1833  NE  ARG B 189      57.488  -3.784 -28.569
ATOM   1834  HE  ARG B 189      58.356  -3.293 -28.495
ATOM   1835  CZ  ARG B 189      57.310  -4.926 -27.829
ATOM   1836  NH1 ARG B 189      56.162  -5.661 -27.904
ATOM   1837 HH11 ARG B 189      56.069  -6.497 -27.364
ATOM   1838 HH12 ARG B 189      55.420  -5.373 -28.508
ATOM   1839  NH2 ARG B 189      58.303  -5.346 -26.990
ATOM   1840 HH21 ARG B 189      58.178  -6.165 -26.426
ATOM   1841 HH22 ARG B 189      59.158  -4.833 -26.923
ATOM   1842  C   ARG B 189      52.898   0.294 -29.840
ATOM   1843  O   ARG B 189      53.289   1.346 -30.348
ATOM   1844  N   ILE B 190      51.692  -0.263 -30.136
ATOM   1845  H   ILE B 190      51.375  -1.121 -29.727
ATOM   1846  CA  ILE B 190      50.838   0.372 -31.119
ATOM   1847  CB  ILE B 190      49.835  -0.549 -31.804
ATOM   1848  CG2 ILE B 190      48.786   0.219 -32.646
ATOM   1849  CG1 ILE B 190      50.631  -1.529 -32.690
ATOM   1850  CD1 ILE B 190      49.810  -2.668 -33.287
ATOM   1851  C   ILE B 190      50.260   1.671 -30.598
ATOM   1852  O   ILE B 190      50.155   2.626 -31.367
ATOM   1853  N   THR B 191      49.936   1.767 -29.283
ATOM   1854  H   THR B 191      50.033   0.994 -28.659
ATOM   1855  CA  THR B 191      49.389   2.979 -28.701
ATOM   1856  CB  THR B 191      48.933   2.740 -27.275
ATOM   1857  CG2 THR B 191      48.336   4.025 -26.666
ATOM   1858  OG1 THR B 191      47.924   1.737 -27.269
ATOM   1859  HG1 THR B 191      47.880   1.424 -26.361
ATOM   1860  C   THR B 191      50.433   4.090 -28.764
ATOM   1861  O   THR B 191      50.114   5.229 -29.122
ATOM   1862  N   LEU B 192      51.719   3.756 -28.476
ATOM   1863  H   LEU B 192      51.966   2.825 -28.230
ATOM   1864  CA  LEU B 192      52.817   4.694 -28.518
ATOM   1865  CB  LEU B 192      54.150   4.161 -27.957
ATOM   1866  CG  LEU B 192      54.183   3.973 -26.425
ATOM   1867  CD1 LEU B 192      55.461   3.241 -25.995
ATOM   1868  CD2 LEU B 192      53.991   5.305 -25.679
ATOM   1869  C   LEU B 192      53.057   5.121 -29.927
ATOM   1870  O   LEU B 192      53.340   6.294 -30.154
ATOM   1871  N   ALA B 193      52.909   4.183 -30.897
ATOM   1872  H   ALA B 193      52.720   3.231 -30.672
ATOM   1873  CA  ALA B 193      53.080   4.449 -32.297
ATOM   1874  CB  ALA B 193      52.941   3.205 -33.193
ATOM   1875  C   ALA B 193      52.039   5.434 -32.723
ATOM   1876  O   ALA B 193      52.399   6.365 -33.425
ATOM   1877  N   GLU B 194      50.768   5.321 -32.254
ATOM   1878  H   GLU B 194      50.508   4.559 -31.669
ATOM   1879  CA  GLU B 194      49.691   6.230 -32.604
ATOM   1880  CB  GLU B 194      48.354   5.866 -31.941
ATOM   1881  CG  GLU B 194      47.693   4.599 -32.491
ATOM   1882  CD  GLU B 194      46.457   4.196 -31.685
ATOM   1883  OE1 GLU B 194      46.117   4.834 -30.652
ATOM   1884  OE2 GLU B 194      45.828   3.192 -32.108
ATOM   1885  C   GLU B 194      50.027   7.631 -32.170
ATOM   1886  O   GLU B 194      49.748   8.580 -32.903
ATOM   1887  N   ALA B 195      50.653   7.785 -30.975
ATOM   1888  H   ALA B 195      50.837   6.998 -30.387
ATOM   1889  CA  ALA B 195      51.064   9.073 -30.457
ATOM   1890  CB  ALA B 195      51.507   8.996 -28.986
ATOM   1891  C   ALA B 195      52.230   9.608 -31.261
ATOM   1892  O   ALA B 195      52.269  10.786 -31.618
ATOM   1893  N   GLU B 196      53.185   8.714 -31.606
ATOM   1894  H   GLU B 196      53.099   7.762 -31.333
ATOM   1895  CA  GLU B 196      54.370   8.998 -32.376
ATOM   1896  CB  GLU B 196      55.487   7.949 -32.185
ATOM   1897  CG  GLU B 196      56.113   7.911 -30.779
ATOM   1898  CD  GLU B 196      56.853   9.211 -30.461
ATOM   1899  OE1 GLU B 196      57.777   9.592 -31.230
ATOM   1900  OE2 GLU B 196      56.505   9.843 -29.430
ATOM   1901  C   GLU B 196      54.052   9.117 -33.838
ATOM   1902  O   GLU B 196      54.946   9.409 -34.627
ATOM   1903  N   ARG B 197      52.793   8.799 -34.224
ATOM   1904  H   ARG B 197      52.148   8.440 -33.555
ATOM   1905  CA  ARG B 197      52.233   8.881 -35.537
ATOM   1906  CB  ARG B 197      51.601   7.582 -36.064
ATOM   1907  CG  ARG B 197      52.453   6.374 -36.436
ATOM   1908  CD  ARG B 197      51.579   5.219 -36.947
ATOM   1909  NE  ARG B 197      50.815   4.637 -35.805
ATOM   1910  HE  ARG B 197      51.181   4.751 -34.882
ATOM   1911  CZ  ARG B 197      49.686   3.882 -35.992
ATOM   1912  NH1 ARG B 197      49.041   3.817 -37.197
ATOM   1913 HH11 ARG B 197      49.390   4.324 -37.985
ATOM   1914 HH12 ARG B 197      48.175   3.320 -37.282
ATOM   1915  NH2 ARG B 197      49.189   3.181 -34.931
ATOM   1916 HH21 ARG B 197      48.365   2.626 -35.035
ATOM   1917 HH22 ARG B 197      49.646   3.213 -34.041
ATOM   1918  C   ARG B 197      51.136   9.940 -35.544
ATOM   1919  O   ARG B 197      50.355   9.982 -36.488
ATOM   1920  N   GLN B 198      51.082  10.878 -34.567
ATOM   1921  H   GLN B 198      51.739  10.877 -33.814
ATOM   1922  CA  GLN B 198      50.035  11.877 -34.462
ATOM   1923  CB  GLN B 198      50.031  12.461 -33.026
ATOM   1924  CG  GLN B 198      48.816  13.277 -32.568
ATOM   1925  CD  GLN B 198      47.585  12.372 -32.585
ATOM   1926  OE1 GLN B 198      46.607  12.702 -33.248
ATOM   1927  NE2 GLN B 198      47.604  11.233 -31.840
ATOM   1928 HE21 GLN B 198      48.409  10.999 -31.296
ATOM   1929 HE22 GLN B 198      46.815  10.621 -31.849
ATOM   1930  C   GLN B 198      49.896  13.056 -35.428
ATOM   1931  O   GLN B 198      48.773  13.335 -35.849
ATOM   1932  N   ALA B 199      50.965  13.813 -35.794
ATOM   1933  H   ALA B 199      51.886  13.650 -35.472
ATOM   1934  CA  ALA B 199      50.770  14.969 -36.647
ATOM   1935  CB  ALA B 199      50.617  16.237 -35.767
ATOM   1936  C   ALA B 199      51.717  15.314 -37.786
ATOM   1937  O   ALA B 199      51.541  16.392 -38.347
ATOM   1938  N   ALA B 200      52.659  14.442 -38.236
ATOM   1939  H   ALA B 200      52.758  13.539 -37.838
ATOM   1940  CA  ALA B 200      53.636  14.836 -39.253
ATOM   1941  CB  ALA B 200      54.745  13.832 -39.602
ATOM   1942  C   ALA B 200      53.177  15.275 -40.585
ATOM   1943  O   ALA B 200      53.675  16.306 -41.032
ATOM   1944  N   GLU B 201      52.235  14.567 -41.249
ATOM   1945  H   GLU B 201      51.853  13.709 -40.916
ATOM   1946  CA  GLU B 201      51.797  15.025 -42.547
ATOM   1947  CB  GLU B 201      50.986  14.012 -43.368
ATOM   1948  CG  GLU B 201      51.802  13.190 -44.375
ATOM   1949  CD  GLU B 201      52.447  11.964 -43.750
ATOM   1950  OE1 GLU B 201      53.405  12.137 -42.953
ATOM   1951  OE2 GLU B 201      51.998  10.832 -44.069
ATOM   1952  C   GLU B 201      51.070  16.331 -42.469
ATOM   1953  O   GLU B 201      51.244  17.176 -43.347
ATOM   1954  N   LYS B 202      50.295  16.544 -41.379
ATOM   1955  H   LYS B 202      50.225  15.867 -40.654
ATOM   1956  CA  LYS B 202      49.553  17.760 -41.173
ATOM   1957  CB  LYS B 202      48.568  17.616 -40.011
ATOM   1958  CG  LYS B 202      47.584  18.756 -39.799
ATOM   1959  CD  LYS B 202      46.559  18.337 -38.757
ATOM   1960  CE  LYS B 202      45.456  19.344 -38.483
ATOM   1961  NZ  LYS B 202      44.553  18.758 -37.475
ATOM   1962  HZ1 LYS B 202      45.106  18.534 -36.626
ATOM   1963  HZ2 LYS B 202      43.796  19.426 -37.233
ATOM   1964  HZ3 LYS B 202      44.139  17.883 -37.849
ATOM   1965  C   LYS B 202      50.528  18.879 -40.904
ATOM   1966  O   LYS B 202      50.328  19.991 -41.387
ATOM   1967  N   LEU B 203      51.623  18.599 -40.151
ATOM   1968  H   LEU B 203      51.765  17.695 -39.762
ATOM   1969  CA  LEU B 203      52.646  19.571 -39.849
ATOM   1970  CB  LEU B 203      53.627  19.170 -38.735
ATOM   1971  CG  LEU B 203      53.046  19.115 -37.311
ATOM   1972  CD1 LEU B 203      54.088  18.573 -36.321
ATOM   1973  CD2 LEU B 203      52.475  20.468 -36.874
ATOM   1974  C   LEU B 203      53.433  19.943 -41.078
ATOM   1975  O   LEU B 203      53.852  21.094 -41.194
ATOM   1976  N   ARG B 204      53.655  18.994 -42.024
ATOM   1977  H   ARG B 204      53.356  18.054 -41.893
ATOM   1978  CA  ARG B 204      54.365  19.262 -43.261
ATOM   1979  CB  ARG B 204      54.600  18.012 -44.119
ATOM   1980  CG  ARG B 204      55.664  17.067 -43.587
ATOM   1981  CD  ARG B 204      55.735  15.778 -44.390
ATOM   1982  NE  ARG B 204      56.883  14.994 -43.858
ATOM   1983  HE  ARG B 204      57.570  15.463 -43.304
ATOM   1984  CZ  ARG B 204      57.047  13.671 -44.162
ATOM   1985  NH1 ARG B 204      56.099  12.962 -44.847
ATOM   1986 HH11 ARG B 204      55.248  13.397 -45.138
ATOM   1987 HH12 ARG B 204      56.235  11.988 -45.034
ATOM   1988  NH2 ARG B 204      58.188  13.042 -43.756
ATOM   1989 HH21 ARG B 204      58.909  13.552 -43.292
ATOM   1990 HH22 ARG B 204      58.338  12.080 -43.982
ATOM   1991  C   ARG B 204      53.542  20.193 -44.107
ATOM   1992  O   ARG B 204      54.069  21.153 -44.675
ATOM   1993  N   GLU B 205      52.209  19.942 -44.160
ATOM   1994  H   GLU B 205      51.814  19.159 -43.681
ATOM   1995  CA  GLU B 205      51.266  20.743 -44.902
ATOM   1996  CB  GLU B 205      49.862  20.116 -44.925
ATOM   1997  CG  GLU B 205      49.821  18.849 -45.794
ATOM   1998  CD  GLU B 205      48.506  18.073 -45.689
ATOM   1999  OE1 GLU B 205      47.616  18.406 -44.863
ATOM   2000  OE2 GLU B 205      48.381  17.093 -46.468
ATOM   2001  C   GLU B 205      51.209  22.113 -44.284
ATOM   2002  O   GLU B 205      51.117  23.113 -45.000
ATOM   2003  N   ALA B 206      51.321  22.171 -42.931
ATOM   2004  H   ALA B 206      51.363  21.337 -42.390
ATOM   2005  CA  ALA B 206      51.314  23.380 -42.162
ATOM   2006  CB  ALA B 206      51.340  23.152 -40.637
ATOM   2007  C   ALA B 206      52.499  24.205 -42.504
ATOM   2008  O   ALA B 206      52.321  25.384 -42.770
ATOM   2009  N   ALA B 207      53.702  23.593 -42.601
ATOM   2010  H   ALA B 207      53.798  22.623 -42.406
ATOM   2011  CA  ALA B 207      54.926  24.282 -42.910
ATOM   2012  CB  ALA B 207      56.152  23.351 -42.845
ATOM   2013  C   ALA B 207      54.882  24.891 -44.279
ATOM   2014  O   ALA B 207      55.282  26.042 -44.441
ATOM   2015  N   GLU B 208      54.329  24.154 -45.269
ATOM   2016  H   GLU B 208      53.995  23.227 -45.103
ATOM   2017  CA  GLU B 208      54.237  24.618 -46.630
ATOM   2018  CB  GLU B 208      53.746  23.500 -47.563
ATOM   2019  CG  GLU B 208      54.787  22.387 -47.753
ATOM   2020  CD  GLU B 208      54.231  21.180 -48.514
ATOM   2021  OE1 GLU B 208      53.012  21.114 -48.827
ATOM   2022  OE2 GLU B 208      55.060  20.278 -48.798
ATOM   2023  C   GLU B 208      53.302  25.790 -46.766
ATOM   2024  O   GLU B 208      53.619  26.767 -47.447
ATOM   2025  N   ILE B 209      52.139  25.727 -46.084
ATOM   2026  H   ILE B 209      51.901  24.931 -45.529
ATOM   2027  CA  ILE B 209      51.144  26.767 -46.140
ATOM   2028  CB  ILE B 209      49.785  26.154 -45.898
ATOM   2029  CG2 ILE B 209      48.694  27.210 -45.772
ATOM   2030  CG1 ILE B 209      49.522  25.262 -47.140
ATOM   2031  CD1 ILE B 209      48.344  24.303 -47.069
ATOM   2032  C   ILE B 209      51.587  27.992 -45.348
ATOM   2033  O   ILE B 209      51.300  29.130 -45.734
ATOM   2034  N   ILE B 210      52.346  27.783 -44.241
ATOM   2035  H   ILE B 210      52.568  26.863 -43.944
ATOM   2036  CA  ILE B 210      52.912  28.839 -43.430
ATOM   2037  CB  ILE B 210      53.494  28.350 -42.099
ATOM   2038  CG2 ILE B 210      54.484  29.337 -41.454
ATOM   2039  CG1 ILE B 210      52.348  27.912 -41.162
ATOM   2040  CD1 ILE B 210      52.811  27.153 -39.916
ATOM   2041  C   ILE B 210      53.913  29.558 -44.296
ATOM   2042  O   ILE B 210      53.943  30.785 -44.261
ATOM   2043  N   SER B 211      54.689  28.821 -45.136
ATOM   2044  H   SER B 211      54.676  27.824 -45.116
ATOM   2045  CA  SER B 211      55.658  29.383 -46.043
ATOM   2046  CB  SER B 211      56.473  28.337 -46.811
ATOM   2047  OG  SER B 211      57.304  27.606 -45.922
ATOM   2048  HG  SER B 211      57.989  27.221 -46.479
ATOM   2049  C   SER B 211      54.985  30.277 -47.044
ATOM   2050  O   SER B 211      55.555  31.296 -47.420
ATOM   2051  N   GLU B 212      53.757  29.922 -47.487
ATOM   2052  H   GLU B 212      53.324  29.072 -47.196
ATOM   2053  CA  GLU B 212      53.007  30.717 -48.427
ATOM   2054  CB  GLU B 212      51.731  30.007 -48.914
ATOM   2055  CG  GLU B 212      51.986  28.784 -49.809
ATOM   2056  CD  GLU B 212      50.683  28.048 -50.150
ATOM   2057  OE1 GLU B 212      49.575  28.440 -49.692
ATOM   2058  OE2 GLU B 212      50.794  27.039 -50.895
ATOM   2059  C   GLU B 212      52.572  32.024 -47.783
ATOM   2060  O   GLU B 212      52.637  33.074 -48.426
ATOM   2061  N   HIS B 213      52.153  31.981 -46.488
ATOM   2062  H   HIS B 213      52.082  31.104 -46.010
ATOM   2063  CA  HIS B 213      51.667  33.143 -45.768
ATOM   2064  CB  HIS B 213      50.574  32.710 -44.771
ATOM   2065  CG  HIS B 213      49.758  33.811 -44.173
ATOM   2066  ND1 HIS B 213      50.208  34.762 -43.284
ATOM   2067  CE1 HIS B 213      49.143  35.556 -42.997
ATOM   2068  NE2 HIS B 213      48.051  35.182 -43.634
ATOM   2069  CD2 HIS B 213      48.440  34.083 -44.373
ATOM   2070  C   HIS B 213      52.759  33.950 -45.051
ATOM   2071  O   HIS B 213      53.450  33.419 -44.181
ATOM   2072  N   PRO B 214      52.886  35.257 -45.342
ATOM   2073  CA  PRO B 214      53.906  36.141 -44.784
ATOM   2074  CB  PRO B 214      53.585  37.523 -45.355
ATOM   2075  CG  PRO B 214      52.868  37.231 -46.676
ATOM   2076  CD  PRO B 214      52.092  35.945 -46.365
ATOM   2077  C   PRO B 214      53.906  36.266 -43.287
ATOM   2078  O   PRO B 214      54.971  36.155 -42.669
ATOM   2079  N   MET B 215      52.709  36.486 -42.700
ATOM   2080  H   MET B 215      51.866  36.562 -43.227
ATOM   2081  CA  MET B 215      52.591  36.757 -41.295
ATOM   2082  CB  MET B 215      51.273  37.441 -40.892
ATOM   2083  CG  MET B 215      51.120  38.866 -41.438
ATOM   2084  SD  MET B 215      52.439  40.040 -40.985
ATOM   2085  CE  MET B 215      52.054  40.133 -39.211
ATOM   2086  C   MET B 215      52.749  35.488 -40.532
ATOM   2087  O   MET B 215      53.437  35.494 -39.513
ATOM   2088  N   ALA B 216      52.358  34.348 -41.162
ATOM   2089  H   ALA B 216      51.921  34.373 -42.057
ATOM   2090  CA  ALA B 216      52.467  33.043 -40.574
ATOM   2091  CB  ALA B 216      51.747  31.950 -41.380
ATOM   2092  C   ALA B 216      53.924  32.698 -40.439
ATOM   2093  O   ALA B 216      54.312  32.128 -39.422
ATOM   2094  N   LEU B 217      54.760  33.067 -41.448
ATOM   2095  H   LEU B 217      54.395  33.436 -42.302
ATOM   2096  CA  LEU B 217      56.193  32.839 -41.417
ATOM   2097  CB  LEU B 217      56.846  33.340 -42.701
ATOM   2098  CG  LEU B 217      56.593  32.427 -43.884
ATOM   2099  CD1 LEU B 217      56.906  33.105 -45.213
ATOM   2100  CD2 LEU B 217      57.439  31.152 -43.698
ATOM   2101  C   LEU B 217      56.858  33.561 -40.293
ATOM   2102  O   LEU B 217      57.662  32.966 -39.561
ATOM   2103  N   GLN B 218      56.487  34.855 -40.096
ATOM   2104  H   GLN B 218      55.841  35.315 -40.710
ATOM   2105  CA  GLN B 218      57.063  35.648 -39.039
ATOM   2106  CB  GLN B 218      56.577  37.099 -38.966
ATOM   2107  CG  GLN B 218      57.057  38.016 -40.076
ATOM   2108  CD  GLN B 218      56.591  39.401 -39.678
ATOM   2109  OE1 GLN B 218      57.150  40.025 -38.776
ATOM   2110  NE2 GLN B 218      55.521  39.892 -40.352
ATOM   2111 HE21 GLN B 218      55.077  39.340 -41.057
ATOM   2112 HE22 GLN B 218      55.171  40.801 -40.134
ATOM   2113  C   GLN B 218      56.700  35.085 -37.704
ATOM   2114  O   GLN B 218      57.558  35.001 -36.827
ATOM   2115  N   LEU B 219      55.431  34.639 -37.562
ATOM   2116  H   LEU B 219      54.778  34.694 -38.312
ATOM   2117  CA  LEU B 219      54.924  34.083 -36.341
ATOM   2118  CB  LEU B 219      53.408  33.821 -36.374
ATOM   2119  CG  LEU B 219      52.537  35.092 -36.382
ATOM   2120  CD1 LEU B 219      51.067  34.741 -36.633
ATOM   2121  CD2 LEU B 219      52.734  35.934 -35.111
ATOM   2122  C   LEU B 219      55.602  32.806 -35.988
ATOM   2123  O   LEU B 219      55.960  32.633 -34.828
ATOM   2124  N   ARG B 220      55.856  31.923 -36.982
ATOM   2125  H   ARG B 220      55.565  32.101 -37.916
ATOM   2126  CA  ARG B 220      56.492  30.646 -36.763
ATOM   2127  CB  ARG B 220      56.558  29.815 -38.064
ATOM   2128  CG  ARG B 220      57.172  28.419 -37.919
ATOM   2129  CD  ARG B 220      56.326  27.463 -37.079
ATOM   2130  NE  ARG B 220      57.060  26.166 -36.998
ATOM   2131  HE  ARG B 220      57.949  26.084 -37.446
ATOM   2132  CZ  ARG B 220      56.582  25.118 -36.259
ATOM   2133  NH1 ARG B 220      55.367  25.176 -35.634
ATOM   2134 HH11 ARG B 220      55.042  24.403 -35.093
ATOM   2135 HH12 ARG B 220      54.806  26.000 -35.699
ATOM   2136  NH2 ARG B 220      57.332  23.985 -36.146
ATOM   2137 HH21 ARG B 220      56.997  23.218 -35.602
ATOM   2138 HH22 ARG B 220      58.239  23.937 -36.563
ATOM   2139  C   ARG B 220      57.908  30.852 -36.280
ATOM   2140  O   ARG B 220      58.333  30.188 -35.330
ATOM   2141  N   THR B 221      58.633  31.824 -36.888
ATOM   2142  H   THR B 221      58.257  32.359 -37.650
ATOM   2143  CA  THR B 221      60.006  32.123 -36.541
ATOM   2144  CB  THR B 221      60.558  33.168 -37.486
ATOM   2145  CG2 THR B 221      62.022  33.517 -37.144
ATOM   2146  OG1 THR B 221      60.503  32.666 -38.814
ATOM   2147  HG1 THR B 221      60.458  33.436 -39.386
ATOM   2148  C   THR B 221      60.070  32.636 -35.118
ATOM   2149  O   THR B 221      60.890  32.164 -34.326
ATOM   2150  N   LEU B 222      59.139  33.553 -34.759
ATOM   2151  H   LEU B 222      58.454  33.879 -35.408
ATOM   2152  CA  LEU B 222      59.081  34.145 -33.448
ATOM   2153  CB  LEU B 222      58.065  35.300 -33.343
ATOM   2154  CG  LEU B 222      58.447  36.583 -34.114
ATOM   2155  CD1 LEU B 222      57.283  37.586 -34.111
ATOM   2156  CD2 LEU B 222      59.765  37.202 -33.611
ATOM   2157  C   LEU B 222      58.740  33.135 -32.398
ATOM   2158  O   LEU B 222      59.331  33.173 -31.323
ATOM   2159  N   GLN B 223      57.820  32.186 -32.707
ATOM   2160  H   GLN B 223      57.380  32.175 -33.600
ATOM   2161  CA  GLN B 223      57.393  31.149 -31.796
ATOM   2162  CB  GLN B 223      56.254  30.277 -32.368
ATOM   2163  CG  GLN B 223      54.892  30.980 -32.468
ATOM   2164  CD  GLN B 223      53.910  30.181 -33.334
ATOM   2165  OE1 GLN B 223      54.153  29.091 -33.852
ATOM   2166  NE2 GLN B 223      52.723  30.806 -33.548
ATOM   2167 HE21 GLN B 223      52.542  31.692 -33.121
ATOM   2168 HE22 GLN B 223      52.047  30.404 -34.168
ATOM   2169  C   GLN B 223      58.527  30.222 -31.478
ATOM   2170  O   GLN B 223      58.720  29.883 -30.310
ATOM   2171  N   THR B 224      59.337  29.848 -32.501
ATOM   2172  H   THR B 224      59.160  30.151 -33.435
ATOM   2173  CA  THR B 224      60.455  28.946 -32.338
ATOM   2174  CB  THR B 224      61.055  28.590 -33.688
ATOM   2175  CG2 THR B 224      62.232  27.603 -33.525
ATOM   2176  OG1 THR B 224      60.069  27.961 -34.498
ATOM   2177  HG1 THR B 224      59.504  28.667 -34.821
ATOM   2178  C   THR B 224      61.506  29.592 -31.458
ATOM   2179  O   THR B 224      61.993  28.950 -30.523
ATOM   2180  N   ILE B 225      61.813  30.896 -31.693
ATOM   2181  H   ILE B 225      61.379  31.413 -32.430
ATOM   2182  CA  ILE B 225      62.817  31.606 -30.929
ATOM   2183  CB  ILE B 225      63.156  32.956 -31.561
ATOM   2184  CG2 ILE B 225      64.061  33.814 -30.640
ATOM   2185  CG1 ILE B 225      63.853  32.703 -32.914
ATOM   2186  CD1 ILE B 225      64.004  33.949 -33.787
ATOM   2187  C   ILE B 225      62.362  31.767 -29.496
ATOM   2188  O   ILE B 225      63.158  31.547 -28.583
ATOM   2189  N   SER B 226      61.064  32.076 -29.279
ATOM   2190  H   SER B 226      60.433  32.210 -30.038
ATOM   2191  CA  SER B 226      60.490  32.282 -27.971
ATOM   2192  CB  SER B 226      59.038  32.779 -28.049
ATOM   2193  OG  SER B 226      59.009  34.070 -28.640
ATOM   2194  HG  SER B 226      58.153  34.141 -29.071
ATOM   2195  C   SER B 226      60.502  31.030 -27.144
ATOM   2196  O   SER B 226      60.812  31.089 -25.952
ATOM   2197  N   ASP B 227      60.211  29.865 -27.775
ATOM   2198  H   ASP B 227      59.971  29.842 -28.742
ATOM   2199  CA  ASP B 227      60.180  28.592 -27.094
ATOM   2200  CB  ASP B 227      59.687  27.430 -27.993
ATOM   2201  CG  ASP B 227      58.179  27.478 -28.268
ATOM   2202  OD1 ASP B 227      57.423  28.236 -27.601
ATOM   2203  OD2 ASP B 227      57.757  26.719 -29.178
ATOM   2204  C   ASP B 227      61.547  28.215 -26.600
ATOM   2205  O   ASP B 227      61.680  27.777 -25.457
ATOM   2206  N   VAL B 228      62.593  28.432 -27.434
ATOM   2207  H   VAL B 228      62.455  28.817 -28.347
ATOM   2208  CA  VAL B 228      63.958  28.103 -27.086
ATOM   2209  CB  VAL B 228      64.887  28.177 -28.302
ATOM   2210  CG1 VAL B 228      66.374  27.996 -27.922
ATOM   2211  CG2 VAL B 228      64.436  27.136 -29.342
ATOM   2212  C   VAL B 228      64.445  29.041 -25.999
ATOM   2213  O   VAL B 228      65.036  28.593 -25.013
ATOM   2214  N   ALA B 229      64.116  30.349 -26.128
ATOM   2215  H   ALA B 229      63.584  30.664 -26.907
ATOM   2216  CA  ALA B 229      64.525  31.390 -25.217
ATOM   2217  CB  ALA B 229      64.193  32.797 -25.742
ATOM   2218  C   ALA B 229      63.925  31.281 -23.851
ATOM   2219  O   ALA B 229      64.510  31.805 -22.900
ATOM   2220  N   GLY B 230      62.765  30.589 -23.713
ATOM   2221  H   GLY B 230      62.291  30.189 -24.496
ATOM   2222  CA  GLY B 230      62.112  30.422 -22.439
ATOM   2223  C   GLY B 230      62.960  29.643 -21.466
ATOM   2224  O   GLY B 230      62.893  29.905 -20.264
ATOM   2225  N   ASP B 231      63.780  28.685 -21.965
ATOM   2226  H   ASP B 231      63.863  28.517 -22.946
ATOM   2227  CA  ASP B 231      64.632  27.888 -21.118
ATOM   2228  CB  ASP B 231      64.995  26.534 -21.770
ATOM   2229  CG  ASP B 231      65.762  25.556 -20.870
ATOM   2230  OD1 ASP B 231      66.095  25.855 -19.691
ATOM   2231  OD2 ASP B 231      66.022  24.441 -21.392
ATOM   2232  C   ASP B 231      65.889  28.674 -20.823
ATOM   2233  O   ASP B 231      66.528  29.228 -21.719
ATOM   2234  N   LYS B 232      66.271  28.700 -19.528
ATOM   2235  H   LYS B 232      65.745  28.213 -18.834
ATOM   2236  CA  LYS B 232      67.431  29.406 -19.040
ATOM   2237  CB  LYS B 232      67.511  29.477 -17.502
ATOM   2238  CG  LYS B 232      66.487  30.384 -16.823
ATOM   2239  CD  LYS B 232      66.672  30.426 -15.306
ATOM   2240  CE  LYS B 232      65.651  31.293 -14.571
ATOM   2241  NZ  LYS B 232      65.935  31.281 -13.123
ATOM   2242  HZ1 LYS B 232      65.925  30.307 -12.766
ATOM   2243  HZ2 LYS B 232      65.218  31.836 -12.620
ATOM   2244  HZ3 LYS B 232      66.869  31.697 -12.951
ATOM   2245  C   LYS B 232      68.739  28.803 -19.473
ATOM   2246  O   LYS B 232      69.705  29.531 -19.710
ATOM   2247  N   SER B 233      68.794  27.459 -19.567
ATOM   2248  H   SER B 233      67.989  26.897 -19.394
ATOM   2249  CA  SER B 233      69.978  26.721 -19.925
ATOM   2250  CB  SER B 233      69.844  25.231 -19.556
ATOM   2251  OG  SER B 233      68.817  24.616 -20.321
ATOM   2252  HG  SER B 233      68.671  23.750 -19.928
ATOM   2253  C   SER B 233      70.411  26.807 -21.361
ATOM   2254  O   SER B 233      71.613  26.798 -21.635
ATOM   2255  N   ASN B 234      69.438  26.905 -22.294
ATOM   2256  H   ASN B 234      68.479  26.931 -22.023
ATOM   2257  CA  ASN B 234      69.681  26.929 -23.719
ATOM   2258  CB  ASN B 234      68.374  26.992 -24.547
ATOM   2259  CG  ASN B 234      67.563  25.697 -24.477
ATOM   2260  OD1 ASN B 234      68.034  24.614 -24.132
ATOM   2261  ND2 ASN B 234      66.257  25.820 -24.829
ATOM   2262 HD21 ASN B 234      65.654  25.023 -24.799
ATOM   2263 HD22 ASN B 234      65.884  26.716 -25.070
ATOM   2264  C   ASN B 234      70.529  28.049 -24.248
ATOM   2265  O   ASN B 234      70.304  29.225 -23.956
ATOM   2266  N   VAL B 235      71.557  27.664 -25.047
ATOM   2267  H   VAL B 235      71.726  26.704 -25.253
ATOM   2268  CA  VAL B 235      72.442  28.601 -25.691
ATOM   2269  CB  VAL B 235      73.882  28.132 -25.787
ATOM   2270  CG1 VAL B 235      74.731  29.192 -26.522
ATOM   2271  CG2 VAL B 235      74.405  27.844 -24.366
ATOM   2272  C   VAL B 235      71.828  28.707 -27.061
ATOM   2273  O   VAL B 235      71.810  27.734 -27.821
ATOM   2274  N   ILE B 236      71.297  29.908 -27.383
ATOM   2275  H   ILE B 236      71.325  30.680 -26.753
ATOM   2276  CA  ILE B 236      70.654  30.146 -28.647
ATOM   2277  CB  ILE B 236      69.718  31.352 -28.625
ATOM   2278  CG2 ILE B 236      69.108  31.600 -30.029
ATOM   2279  CG1 ILE B 236      68.602  31.111 -27.588
ATOM   2280  CD1 ILE B 236      67.736  32.335 -27.299
ATOM   2281  C   ILE B 236      71.709  30.295 -29.709
ATOM   2282  O   ILE B 236      72.618  31.122 -29.608
ATOM   2283  N   VAL B 237      71.579  29.460 -30.760
ATOM   2284  H   VAL B 237      70.828  28.805 -30.814
ATOM   2285  CA  VAL B 237      72.466  29.474 -31.886
ATOM   2286  CB  VAL B 237      73.102  28.126 -32.211
ATOM   2287  CG1 VAL B 237      74.063  28.279 -33.409
ATOM   2288  CG2 VAL B 237      73.820  27.573 -30.963
ATOM   2289  C   VAL B 237      71.494  29.877 -32.954
ATOM   2290  O   VAL B 237      70.826  29.040 -33.568
ATOM   2291  N   LEU B 238      71.354  31.213 -33.132
ATOM   2292  H   LEU B 238      71.879  31.884 -32.617
ATOM   2293  CA  LEU B 238      70.449  31.723 -34.117
ATOM   2294  CB  LEU B 238      69.852  33.106 -33.757
ATOM   2295  CG  LEU B 238      68.850  33.698 -34.775
ATOM   2296  CD1 LEU B 238      67.595  32.817 -34.938
ATOM   2297  CD2 LEU B 238      68.496  35.151 -34.417
ATOM   2298  C   LEU B 238      71.207  31.762 -35.403
ATOM   2299  O   LEU B 238      72.115  32.575 -35.607
ATOM   2300  N   MET B 239      70.829  30.817 -36.283
ATOM   2301  H   MET B 239      70.085  30.185 -36.081
ATOM   2302  CA  MET B 239      71.422  30.684 -37.574
ATOM   2303  CB  MET B 239      71.509  29.223 -38.067
ATOM   2304  CG  MET B 239      72.358  28.274 -37.210
ATOM   2305  SD  MET B 239      74.137  28.660 -37.132
ATOM   2306  CE  MET B 239      74.524  28.306 -38.872
ATOM   2307  C   MET B 239      70.550  31.441 -38.519
ATOM   2308  O   MET B 239      69.330  31.257 -38.539
ATOM   2309  N   LEU B 240      71.139  32.486 -39.129
ATOM   2310  H   LEU B 240      72.107  32.690 -39.011
ATOM   2311  CA  LEU B 240      70.438  33.293 -40.084
ATOM   2312  CB  LEU B 240      70.567  34.817 -39.847
ATOM   2313  CG  LEU B 240      69.874  35.246 -38.527
ATOM   2314  CD1 LEU B 240      70.091  36.728 -38.204
ATOM   2315  CD2 LEU B 240      68.369  34.904 -38.544
ATOM   2316  C   LEU B 240      70.848  32.845 -41.462
ATOM   2317  O   LEU B 240      72.021  32.513 -41.656
ATOM   2318  N   PRO B 241      69.920  32.817 -42.428
ATOM   2319  CA  PRO B 241      70.149  32.358 -43.784
ATOM   2320  CB  PRO B 241      68.826  32.507 -44.526
ATOM   2321  CG  PRO B 241      67.772  32.499 -43.423
ATOM   2322  CD  PRO B 241      68.496  33.053 -42.192
ATOM   2323  C   PRO B 241      71.241  33.027 -44.534
ATOM   2324  O   PRO B 241      71.558  34.167 -44.215
ATOM   2325  N   MET B 242      71.793  32.328 -45.554
ATOM   2326  H   MET B 242      71.471  31.410 -45.766
ATOM   2327  CA  MET B 242      72.878  32.796 -46.388
ATOM   2328  CB  MET B 242      73.257  31.798 -47.495
ATOM   2329  CG  MET B 242      73.981  30.576 -46.949
ATOM   2330  SD  MET B 242      75.577  31.008 -46.196
ATOM   2331  CE  MET B 242      76.443  31.212 -47.780
ATOM   2332  C   MET B 242      72.578  34.098 -47.056
ATOM   2333  O   MET B 242      73.466  34.948 -47.132
ATOM   2334  N   GLU B 243      71.281  34.347 -47.357
ATOM   2335  H   GLU B 243      70.571  33.667 -47.198
ATOM   2336  CA  GLU B 243      70.834  35.568 -47.965
ATOM   2337  CB  GLU B 243      69.323  35.554 -48.246
ATOM   2338  CG  GLU B 243      68.890  34.579 -49.345
ATOM   2339  CD  GLU B 243      67.364  34.487 -49.449
ATOM   2340  OE1 GLU B 243      66.615  35.112 -48.650
ATOM   2341  OE2 GLU B 243      66.927  33.748 -50.368
ATOM   2342  C   GLU B 243      71.047  36.663 -46.957
ATOM   2343  O   GLU B 243      71.666  37.675 -47.280
ATOM   2344  N   MET B 244      70.645  36.422 -45.682
ATOM   2345  H   MET B 244      70.364  35.510 -45.395
ATOM   2346  CA  MET B 244      70.756  37.372 -44.609
ATOM   2347  CB  MET B 244      70.073  36.883 -43.319
ATOM   2348  CG  MET B 244      68.543  36.819 -43.381
ATOM   2349  SD  MET B 244      67.686  38.403 -43.647
ATOM   2350  CE  MET B 244      68.012  39.095 -41.998
ATOM   2351  C   MET B 244      72.192  37.669 -44.308
ATOM   2352  O   MET B 244      72.596  38.776 -44.642
ATOM   2353  N   LEU B 245      73.039  36.618 -44.307
ATOM   2354  H   LEU B 245      72.694  35.693 -44.397
ATOM   2355  CA  LEU B 245      74.451  36.695 -44.037
ATOM   2356  CB  LEU B 245      75.120  35.316 -43.865
ATOM   2357  CG  LEU B 245      74.661  34.510 -42.629
ATOM   2358  CD1 LEU B 245      75.313  33.118 -42.620
ATOM   2359  CD2 LEU B 245      74.849  35.272 -41.304
ATOM   2360  C   LEU B 245      75.211  37.436 -45.100
ATOM   2361  O   LEU B 245      76.345  37.827 -44.843
ATOM   2362  N   LYS B 246      74.642  37.573 -46.325
ATOM   2363  H   LYS B 246      73.731  37.216 -46.524
ATOM   2364  CA  LYS B 246      75.262  38.281 -47.417
ATOM   2365  CB  LYS B 246      75.316  37.431 -48.699
ATOM   2366  CG  LYS B 246      76.252  36.230 -48.600
ATOM   2367  CD  LYS B 246      76.289  35.384 -49.871
ATOM   2368  CE  LYS B 246      77.281  34.227 -49.791
ATOM   2369  NZ  LYS B 246      77.198  33.398 -51.008
ATOM   2370  HZ1 LYS B 246      78.036  32.790 -51.070
ATOM   2371  HZ2 LYS B 246      77.154  34.005 -51.849
ATOM   2372  HZ3 LYS B 246      76.348  32.804 -50.971
ATOM   2373  C   LYS B 246      74.587  39.580 -47.795
ATOM   2374  O   LYS B 246      75.166  40.356 -48.553
ATOM   2375  N   LEU B 247      73.393  39.891 -47.237
ATOM   2376  H   LEU B 247      72.953  39.279 -46.579
ATOM   2377  CA  LEU B 247      72.637  41.072 -47.596
ATOM   2378  CB  LEU B 247      71.277  41.069 -46.885
ATOM   2379  CG  LEU B 247      70.027  40.650 -47.700
ATOM   2380  CD1 LEU B 247      70.295  39.802 -48.959
ATOM   2381  CD2 LEU B 247      69.049  39.938 -46.761
ATOM   2382  C   LEU B 247      73.285  42.420 -47.425
ATOM   2383  O   LEU B 247      73.239  43.207 -48.367
ATOM   2384  N   PHE B 248      73.936  42.725 -46.277
ATOM   2385  H   PHE B 248      73.920  42.097 -45.514
ATOM   2386  CA  PHE B 248      74.590  44.008 -46.082
ATOM   2387  CB  PHE B 248      74.864  44.604 -44.645
ATOM   2388  CG  PHE B 248      73.917  45.098 -43.589
ATOM   2389  CD1 PHE B 248      72.993  46.125 -43.774
ATOM   2390  CE1 PHE B 248      72.165  46.561 -42.736
ATOM   2391  CZ  PHE B 248      72.293  46.007 -41.463
ATOM   2392  CE2 PHE B 248      73.268  45.039 -41.230
ATOM   2393  CD2 PHE B 248      74.081  44.615 -42.283
ATOM   2394  C   PHE B 248      75.960  44.020 -46.738
ATOM   2395  O   PHE B 248      76.695  44.978 -46.510
ATOM   2396  N   LYS B 249      76.364  42.999 -47.559
ATOM   2397  H   LYS B 249      75.785  42.210 -47.756
ATOM   2398  CA  LYS B 249      77.666  42.972 -48.223
ATOM   2399  CB  LYS B 249      77.847  41.780 -49.203
ATOM   2400  CG  LYS B 249      79.171  41.685 -49.991
ATOM   2401  CD  LYS B 249      80.434  41.428 -49.161
ATOM   2402  CE  LYS B 249      81.644  40.951 -49.969
ATOM   2403  NZ  LYS B 249      82.117  42.005 -50.887
ATOM   2404  HZ1 LYS B 249      82.956  41.668 -51.397
ATOM   2405  HZ2 LYS B 249      82.365  42.859 -50.349
ATOM   2406  HZ3 LYS B 249      81.373  42.245 -51.570
ATOM   2407  C   LYS B 249      77.862  44.231 -49.010
ATOM   2408  O   LYS B 249      78.959  44.789 -49.013
ATOM   2409  N   SER B 250      76.769  44.730 -49.627
ATOM   2410  H   SER B 250      75.890  44.261 -49.589
ATOM   2411  CA  SER B 250      76.788  45.940 -50.394
ATOM   2412  CB  SER B 250      75.436  46.214 -51.051
ATOM   2413  OG  SER B 250      75.152  45.213 -52.018
ATOM   2414  HG  SER B 250      74.289  44.862 -51.783
ATOM   2415  C   SER B 250      77.123  47.100 -49.493
ATOM   2416  O   SER B 250      77.908  47.955 -49.894
ATOM   2417  N   LEU B 251      76.577  47.133 -48.249
ATOM   2418  H   LEU B 251      76.051  46.373 -47.878
ATOM   2419  CA  LEU B 251      76.858  48.192 -47.314
ATOM   2420  CB  LEU B 251      75.863  48.383 -46.167
ATOM   2421  CG  LEU B 251      74.563  49.028 -46.636
ATOM   2422  CD1 LEU B 251      73.540  49.043 -45.507
ATOM   2423  CD2 LEU B 251      74.825  50.433 -47.202
ATOM   2424  C   LEU B 251      78.223  48.169 -46.737
ATOM   2425  O   LEU B 251      78.780  49.241 -46.518
ATOM   2426  N   SER B 252      78.794  46.972 -46.485
ATOM   2427  H   SER B 252      78.315  46.114 -46.654
ATOM   2428  CA  SER B 252      80.126  46.868 -45.942
ATOM   2429  CB  SER B 252      80.472  45.426 -45.508
ATOM   2430  OG  SER B 252      80.463  44.532 -46.611
ATOM   2431  HG  SER B 252      80.702  43.673 -46.258
ATOM   2432  C   SER B 252      81.116  47.383 -46.960
ATOM   2433  O   SER B 252      82.007  48.169 -46.623
ATOM   2434  N   ASP B 253      80.904  47.010 -48.247
ATOM   2435  H   ASP B 253      80.160  46.386 -48.478
ATOM   2436  CA  ASP B 253      81.736  47.411 -49.356
ATOM   2437  CB  ASP B 253      81.311  46.738 -50.679
ATOM   2438  CG  ASP B 253      81.670  45.254 -50.723
ATOM   2439  OD1 ASP B 253      82.474  44.754 -49.889
ATOM   2440  OD2 ASP B 253      81.112  44.574 -51.623
ATOM   2441  C   ASP B 253      81.616  48.892 -49.579
ATOM   2442  O   ASP B 253      82.619  49.568 -49.810
ATOM   2443  N   ALA B 254      80.376  49.424 -49.474
ATOM   2444  H   ALA B 254      79.586  48.838 -49.318
ATOM   2445  CA  ALA B 254      80.064  50.817 -49.659
ATOM   2446  CB  ALA B 254      78.562  51.085 -49.643
ATOM   2447  C   ALA B 254      80.672  51.674 -48.593
ATOM   2448  O   ALA B 254      81.149  52.763 -48.901
ATOM   2449  N   ALA B 255      80.688  51.194 -47.326
ATOM   2450  H   ALA B 255      80.279  50.317 -47.102
ATOM   2451  CA  ALA B 255      81.248  51.911 -46.207
ATOM   2452  CB  ALA B 255      81.002  51.197 -44.866
ATOM   2453  C   ALA B 255      82.732  52.052 -46.396
ATOM   2454  O   ALA B 255      83.284  53.127 -46.157
ATOM   2455  N   GLU B 256      83.396  50.973 -46.884
ATOM   2456  H   GLU B 256      82.927  50.110 -47.068
ATOM   2457  CA  GLU B 256      84.818  50.976 -47.135
ATOM   2458  CB  GLU B 256      85.356  49.580 -47.479
ATOM   2459  CG  GLU B 256      85.337  48.634 -46.270
ATOM   2460  CD  GLU B 256      85.732  47.202 -46.633
ATOM   2461  OE1 GLU B 256      85.794  46.394 -45.672
ATOM   2462  OE2 GLU B 256      85.979  46.874 -47.825
ATOM   2463  C   GLU B 256      85.145  51.909 -48.272
ATOM   2464  O   GLU B 256      86.138  52.636 -48.206
ATOM   2465  N   ALA B 257      84.277  51.931 -49.318
ATOM   2466  H   ALA B 257      83.486  51.325 -49.334
ATOM   2467  CA  ALA B 257      84.429  52.773 -50.481
ATOM   2468  CB  ALA B 257      83.367  52.502 -51.561
ATOM   2469  C   ALA B 257      84.319  54.220 -50.082
ATOM   2470  O   ALA B 257      85.098  55.042 -50.565
ATOM   2471  N   TYR B 258      83.372  54.548 -49.159
ATOM   2472  H   TYR B 258      82.750  53.864 -48.797
ATOM   2473  CA  TYR B 258      83.175  55.887 -48.665
ATOM   2474  CB  TYR B 258      81.988  56.083 -47.689
ATOM   2475  CG  TYR B 258      80.669  56.313 -48.360
ATOM   2476  CD1 TYR B 258      79.604  55.421 -48.193
ATOM   2477  CE1 TYR B 258      78.370  55.660 -48.805
ATOM   2478  CZ  TYR B 258      78.191  56.801 -49.593
ATOM   2479  OH  TYR B 258      76.954  57.064 -50.217
ATOM   2480  HH  TYR B 258      76.340  56.369 -49.965
ATOM   2481  CE2 TYR B 258      79.248  57.695 -49.770
ATOM   2482  CD2 TYR B 258      80.476  57.450 -49.155
ATOM   2483  C   TYR B 258      84.386  56.342 -47.913
ATOM   2484  O   TYR B 258      84.815  57.474 -48.119
ATOM   2485  N   MET B 259      84.996  55.457 -47.079
ATOM   2486  H   MET B 259      84.618  54.545 -46.931
ATOM   2487  CA  MET B 259      86.173  55.777 -46.298
ATOM   2488  CB  MET B 259      86.602  54.650 -45.341
ATOM   2489  CG  MET B 259      85.661  54.436 -44.152
ATOM   2490  SD  MET B 259      85.491  55.859 -43.030
ATOM   2491  CE  MET B 259      87.170  55.789 -42.340
ATOM   2492  C   MET B 259      87.353  56.087 -47.173
ATOM   2493  O   MET B 259      88.035  57.092 -46.953
ATOM   2494  N   LYS B 260      87.486  55.337 -48.292
ATOM   2495  H   LYS B 260      86.868  54.577 -48.481
ATOM   2496  CA  LYS B 260      88.554  55.525 -49.238
ATOM   2497  CB  LYS B 260      88.629  54.398 -50.282
ATOM   2498  CG  LYS B 260      89.106  53.082 -49.667
ATOM   2499  CD  LYS B 260      89.180  51.908 -50.640
ATOM   2500  CE  LYS B 260      89.581  50.604 -49.950
ATOM   2501  NZ  LYS B 260      89.590  49.490 -50.918
ATOM   2502  HZ1 LYS B 260      89.745  48.596 -50.415
ATOM   2503  HZ2 LYS B 260      88.680  49.449 -51.415
ATOM   2504  HZ3 LYS B 260      90.351  49.630 -51.607
ATOM   2505  C   LYS B 260      88.384  56.843 -49.940
ATOM   2506  O   LYS B 260      89.368  57.555 -50.138
ATOM   2507  N   LYS B 261      87.122  57.213 -50.280
ATOM   2508  H   LYS B 261      86.347  56.612 -50.103
ATOM   2509  CA  LYS B 261      86.800  58.455 -50.945
ATOM   2510  CB  LYS B 261      85.344  58.526 -51.453
ATOM   2511  CG  LYS B 261      85.092  57.611 -52.656
ATOM   2512  CD  LYS B 261      85.865  58.067 -53.893
ATOM   2513  CE  LYS B 261      85.766  57.152 -55.109
ATOM   2514  NZ  LYS B 261      86.647  57.681 -56.169
ATOM   2515  HZ1 LYS B 261      86.703  57.001 -56.951
ATOM   2516  HZ2 LYS B 261      86.267  58.580 -56.520
ATOM   2517  HZ3 LYS B 261      87.599  57.841 -55.781
ATOM   2518  C   LYS B 261      87.074  59.646 -50.069
ATOM   2519  O   LYS B 261      87.541  60.671 -50.563
ATOM   2520  N   LYS B 262      86.823  59.509 -48.744
ATOM   2521  H   LYS B 262      86.399  58.673 -48.407
ATOM   2522  CA  LYS B 262      87.036  60.533 -47.741
ATOM   2523  CB  LYS B 262      86.699  59.987 -46.335
ATOM   2524  CG  LYS B 262      85.218  59.700 -46.082
ATOM   2525  CD  LYS B 262      84.916  59.025 -44.743
ATOM   2526  CE  LYS B 262      83.444  58.689 -44.496
ATOM   2527  NZ  LYS B 262      83.272  58.090 -43.155
ATOM   2528  HZ1 LYS B 262      84.103  58.294 -42.567
ATOM   2529  HZ2 LYS B 262      83.159  57.061 -43.237
ATOM   2530  HZ3 LYS B 262      82.427  58.490 -42.699
ATOM   2531  C   LYS B 262      88.512  60.849 -47.708
ATOM   2532  O   LYS B 262      88.910  62.015 -47.722
ATOM   2533  N   GLU B 263      89.350  59.784 -47.727
ATOM   2534  H   GLU B 263      88.994  58.851 -47.728
ATOM   2535  CA  GLU B 263      90.785  59.891 -47.699
ATOM   2536  CB  GLU B 263      91.439  58.544 -47.368
ATOM   2537  CG  GLU B 263      91.174  58.167 -45.900
ATOM   2538  CD  GLU B 263      91.666  56.770 -45.528
ATOM   2539  OE1 GLU B 263      92.169  56.006 -46.395
ATOM   2540  OE2 GLU B 263      91.534  56.451 -44.318
ATOM   2541  C   GLU B 263      91.332  60.465 -48.978
ATOM   2542  O   GLU B 263      92.320  61.198 -48.938
ATOM   2543  N   GLU B 264      90.694  60.154 -50.136
ATOM   2544  H   GLU B 264      89.912  59.534 -50.144
ATOM   2545  CA  GLU B 264      91.097  60.659 -51.430
ATOM   2546  CB  GLU B 264      90.350  60.030 -52.624
ATOM   2547  CG  GLU B 264      90.714  58.565 -52.900
ATOM   2548  CD  GLU B 264      89.887  57.960 -54.043
ATOM   2549  OE1 GLU B 264      89.016  58.639 -54.651
ATOM   2550  OE2 GLU B 264      90.128  56.756 -54.320
ATOM   2551  C   GLU B 264      90.861  62.141 -51.498
ATOM   2552  O   GLU B 264      91.675  62.861 -52.079
ATOM   2553  N   GLU B 265      89.748  62.622 -50.884
ATOM   2554  H   GLU B 265      89.098  62.011 -50.439
ATOM   2555  CA  GLU B 265      89.406  64.025 -50.851
ATOM   2556  CB  GLU B 265      88.035  64.329 -50.229
ATOM   2557  CG  GLU B 265      86.847  63.883 -51.085
ATOM   2558  CD  GLU B 265      85.511  64.193 -50.407
ATOM   2559  OE1 GLU B 265      85.462  64.721 -49.263
ATOM   2560  OE2 GLU B 265      84.484  63.892 -51.068
ATOM   2561  C   GLU B 265      90.429  64.795 -50.063
ATOM   2562  O   GLU B 265      90.724  65.939 -50.409
ATOM   2563  N   LYS B 266      90.980  64.176 -48.987
ATOM   2564  H   LYS B 266      90.691  63.256 -48.730
ATOM   2565  CA  LYS B 266      91.993  64.760 -48.143
ATOM   2566  CB  LYS B 266      92.308  63.860 -46.919
ATOM   2567  CG  LYS B 266      93.579  64.179 -46.117
ATOM   2568  CD  LYS B 266      94.662  63.110 -46.298
ATOM   2569  CE  LYS B 266      96.005  63.440 -45.649
ATOM   2570  NZ  LYS B 266      96.709  62.180 -45.342
ATOM   2571  HZ1 LYS B 266      96.192  61.649 -44.614
ATOM   2572  HZ2 LYS B 266      96.770  61.602 -46.202
ATOM   2573  HZ3 LYS B 266      97.667  62.385 -45.001
ATOM   2574  C   LYS B 266      93.264  64.947 -49.000
ATOM   2575  O   LYS B 266      93.794  66.089 -48.998
ATOM   2576  OXT LYS B 266      93.718  63.973 -49.657
TER
ATOM      1  N   MET C   1      62.325 -32.994  64.356
ATOM      2  H   MET C   1      61.541 -32.373  64.083
ATOM      3  H2  MET C   1      62.859 -32.556  65.129
ATOM      4  H3  MET C   1      61.949 -33.908  64.673
ATOM      5  CA  MET C   1      63.221 -33.206  63.201
ATOM      6  CB  MET C   1      64.387 -34.134  63.602
ATOM      7  CG  MET C   1      65.568 -34.148  62.622
ATOM      8  SD  MET C   1      66.447 -32.566  62.451
ATOM      9  CE  MET C   1      66.170 -32.416  60.662
ATOM     10  C   MET C   1      62.494 -33.802  62.032
ATOM     11  O   MET C   1      62.732 -33.400  60.892
ATOM     12  N   MET C   2      61.555 -34.743  62.303
ATOM     13  H   MET C   2      61.374 -35.035  63.238
ATOM     14  CA  MET C   2      60.788 -35.429  61.289
ATOM     15  CB  MET C   2      59.875 -36.534  61.849
ATOM     16  CG  MET C   2      60.624 -37.768  62.351
ATOM     17  SD  MET C   2      61.590 -38.635  61.074
ATOM     18  CE  MET C   2      60.167 -39.248  60.122
ATOM     19  C   MET C   2      59.923 -34.518  60.478
ATOM     20  O   MET C   2      59.992 -34.576  59.250
ATOM     21  N   PHE C   3      59.292 -33.515  61.136
ATOM     22  H   PHE C   3      59.354 -33.426  62.127
ATOM     23  CA  PHE C   3      58.431 -32.562  60.477
ATOM     24  CB  PHE C   3      57.644 -31.666  61.456
ATOM     25  CG  PHE C   3      56.479 -32.440  61.980
ATOM     26  CD1 PHE C   3      56.551 -33.072  63.229
ATOM     27  CE1 PHE C   3      55.461 -33.795  63.722
ATOM     28  CZ  PHE C   3      54.288 -33.888  62.971
ATOM     29  CE2 PHE C   3      54.202 -33.258  61.728
ATOM     30  CD2 PHE C   3      55.294 -32.535  61.236
ATOM     31  C   PHE C   3      59.221 -31.675  59.564
ATOM     32  O   PHE C   3      58.788 -31.421  58.442
ATOM     33  N   ALA C   4      60.426 -31.244  60.008
ATOM     34  H   ALA C   4      60.765 -31.496  60.910
ATOM     35  CA  ALA C   4      61.292 -30.382  59.242
ATOM     36  CB  ALA C   4      62.523 -29.927  60.044
ATOM     37  C   ALA C   4      61.788 -31.068  58.000
ATOM     38  O   ALA C   4      61.797 -30.461  56.929
ATOM     39  N   THR C   5      62.152 -32.370  58.117
ATOM     40  H   THR C   5      62.111 -32.837  58.997
ATOM     41  CA  THR C   5      62.659 -33.162  57.021
ATOM     42  CB  THR C   5      63.155 -34.510  57.513
ATOM     43  CG2 THR C   5      63.710 -35.353  56.344
ATOM     44  OG1 THR C   5      64.204 -34.313  58.451
ATOM     45  HG1 THR C   5      63.782 -34.031  59.267
ATOM     46  C   THR C   5      61.568 -33.357  55.990
ATOM     47  O   THR C   5      61.821 -33.194  54.795
ATOM     48  N   ASN C   6      60.323 -33.636  56.448
ATOM     49  H   ASN C   6      60.139 -33.727  57.423
ATOM     50  CA  ASN C   6      59.190 -33.866  55.582
ATOM     51  CB  ASN C   6      57.935 -34.312  56.357
ATOM     52  CG  ASN C   6      58.094 -35.752  56.854
ATOM     53  OD1 ASN C   6      58.877 -36.570  56.368
ATOM     54  ND2 ASN C   6      57.314 -36.073  57.917
ATOM     55 HD21 ASN C   6      57.371 -36.984  58.323
ATOM     56 HD22 ASN C   6      56.682 -35.396  58.297
ATOM     57  C   ASN C   6      58.843 -32.635  54.803
ATOM     58  O   ASN C   6      58.613 -32.729  53.597
ATOM     59  N   PHE C   7      58.853 -31.448  55.464
ATOM     60  H   PHE C   7      59.056 -31.389  56.439
ATOM     61  CA  PHE C   7      58.553 -30.202  54.804
ATOM     62  CB  PHE C   7      58.276 -29.009  55.743
ATOM     63  CG  PHE C   7      56.859 -29.130  56.211
ATOM     64  CD1 PHE C   7      56.556 -29.515  57.522
ATOM     65  CE1 PHE C   7      55.230 -29.633  57.950
ATOM     66  CZ  PHE C   7      54.190 -29.362  57.059
ATOM     67  CE2 PHE C   7      54.473 -28.976  55.748
ATOM     68  CD2 PHE C   7      55.801 -28.861  55.329
ATOM     69  C   PHE C   7      59.600 -29.831  53.799
ATOM     70  O   PHE C   7      59.259 -29.281  52.753
ATOM     71  N   PHE C   8      60.886 -30.155  54.077
ATOM     72  H   PHE C   8      61.136 -30.582  54.942
ATOM     73  CA  PHE C   8      61.987 -29.871  53.186
ATOM     74  CB  PHE C   8      63.339 -30.132  53.900
ATOM     75  CG  PHE C   8      64.530 -29.781  53.067
ATOM     76  CD1 PHE C   8      64.844 -28.441  52.800
ATOM     77  CE1 PHE C   8      65.964 -28.111  52.032
ATOM     78  CZ  PHE C   8      66.792 -29.120  51.541
ATOM     79  CE2 PHE C   8      66.506 -30.457  51.825
ATOM     80  CD2 PHE C   8      65.383 -30.785  52.590
ATOM     81  C   PHE C   8      61.843 -30.696  51.921
ATOM     82  O   PHE C   8      62.025 -30.165  50.824
ATOM     83  N   VAL C   9      61.450 -31.991  52.047
ATOM     84  H   VAL C   9      61.300 -32.396  52.947
ATOM     85  CA  VAL C   9      61.265 -32.888  50.922
ATOM     86  CB  VAL C   9      61.076 -34.337  51.362
ATOM     87  CG1 VAL C   9      60.694 -35.265  50.189
ATOM     88  CG2 VAL C   9      62.384 -34.799  52.030
ATOM     89  C   VAL C   9      60.091 -32.410  50.084
ATOM     90  O   VAL C   9      60.188 -32.392  48.855
ATOM     91  N   THR C  10      58.990 -31.953  50.736
ATOM     92  H   THR C  10      58.943 -31.967  51.732
ATOM     93  CA  THR C  10      57.800 -31.462  50.071
ATOM     94  CB  THR C  10      56.690 -31.164  51.065
ATOM     95  CG2 THR C  10      55.424 -30.637  50.356
ATOM     96  OG1 THR C  10      56.344 -32.359  51.752
ATOM     97  HG1 THR C  10      57.051 -32.519  52.381
ATOM     98  C   THR C  10      58.156 -30.216  49.283
ATOM     99  O   THR C  10      57.699 -30.059  48.150
ATOM    100  N   SER C  11      59.028 -29.343  49.848
ATOM    101  H   SER C  11      59.390 -29.498  50.763
ATOM    102  CA  SER C  11      59.468 -28.123  49.216
ATOM    103  CB  SER C  11      60.332 -27.251  50.143
ATOM    104  OG  SER C  11      59.552 -26.785  51.236
ATOM    105  HG  SER C  11      59.606 -27.470  51.908
ATOM    106  C   SER C  11      60.271 -28.418  47.976
ATOM    107  O   SER C  11      60.107 -27.720  46.974
ATOM    108  N   ILE C  12      61.125 -29.479  48.004
ATOM    109  H   ILE C  12      61.249 -30.014  48.837
ATOM    110  CA  ILE C  12      61.946 -29.871  46.874
ATOM    111  CB  ILE C  12      62.947 -30.969  47.232
ATOM    112  CG2 ILE C  12      63.654 -31.531  45.971
ATOM    113  CG1 ILE C  12      63.989 -30.425  48.222
ATOM    114  CD1 ILE C  12      64.853 -31.524  48.839
ATOM    115  C   ILE C  12      61.042 -30.359  45.758
ATOM    116  O   ILE C  12      61.256 -29.994  44.600
ATOM    117  N   ILE C  13      59.988 -31.146  46.093
ATOM    118  H   ILE C  13      59.825 -31.414  47.041
ATOM    119  CA  ILE C  13      59.063 -31.688  45.118
ATOM    120  CB  ILE C  13      58.103 -32.692  45.748
ATOM    121  CG2 ILE C  13      56.980 -33.100  44.762
ATOM    122  CG1 ILE C  13      58.904 -33.933  46.194
ATOM    123  CD1 ILE C  13      58.125 -34.896  47.089
ATOM    124  C   ILE C  13      58.309 -30.550  44.461
ATOM    125  O   ILE C  13      58.173 -30.544  43.237
ATOM    126  N   LEU C  14      57.870 -29.538  45.251
ATOM    127  H   LEU C  14      58.020 -29.544  46.237
ATOM    128  CA  LEU C  14      57.142 -28.401  44.736
ATOM    129  CB  LEU C  14      56.584 -27.485  45.838
ATOM    130  CG  LEU C  14      55.431 -28.113  46.648
ATOM    131  CD1 LEU C  14      55.069 -27.235  47.853
ATOM    132  CD2 LEU C  14      54.214 -28.445  45.766
ATOM    133  C   LEU C  14      58.000 -27.574  43.826
ATOM    134  O   LEU C  14      57.517 -27.108  42.793
ATOM    135  N   LEU C  15      59.303 -27.420  44.170
ATOM    136  H   LEU C  15      59.660 -27.816  45.013
ATOM    137  CA  LEU C  15      60.256 -26.666  43.393
ATOM    138  CB  LEU C  15      61.614 -26.543  44.120
ATOM    139  CG  LEU C  15      62.702 -25.697  43.426
ATOM    140  CD1 LEU C  15      62.275 -24.229  43.238
ATOM    141  CD2 LEU C  15      64.046 -25.847  44.149
ATOM    142  C   LEU C  15      60.460 -27.353  42.063
ATOM    143  O   LEU C  15      60.501 -26.677  41.034
ATOM    144  N   PHE C  16      60.532 -28.710  42.059
ATOM    145  H   PHE C  16      60.483 -29.230  42.908
ATOM    146  CA  PHE C  16      60.713 -29.499  40.861
ATOM    147  CB  PHE C  16      60.939 -31.011  41.173
ATOM    148  CG  PHE C  16      61.091 -31.817  39.913
ATOM    149  CD1 PHE C  16      62.276 -31.773  39.169
ATOM    150  CE1 PHE C  16      62.408 -32.518  37.994
ATOM    151  CZ  PHE C  16      61.354 -33.321  37.552
ATOM    152  CE2 PHE C  16      60.171 -33.385  38.292
ATOM    153  CD2 PHE C  16      60.044 -32.639  39.466
ATOM    154  C   PHE C  16      59.517 -29.334  39.952
ATOM    155  O   PHE C  16      59.702 -29.177  38.746
ATOM    156  N   ILE C  17      58.283 -29.323  40.520
ATOM    157  H   ILE C  17      58.170 -29.442  41.504
ATOM    158  CA  ILE C  17      57.058 -29.181  39.761
ATOM    159  CB  ILE C  17      55.819 -29.394  40.630
ATOM    160  CG2 ILE C  17      54.520 -29.007  39.880
ATOM    161  CG1 ILE C  17      55.766 -30.867  41.078
ATOM    162  CD1 ILE C  17      54.738 -31.150  42.173
ATOM    163  C   ILE C  17      57.039 -27.812  39.112
ATOM    164  O   ILE C  17      56.699 -27.709  37.934
ATOM    165  N   LEU C  18      57.467 -26.756  39.846
ATOM    166  H   LEU C  18      57.759 -26.868  40.793
ATOM    167  CA  LEU C  18      57.490 -25.403  39.339
ATOM    168  CB  LEU C  18      57.849 -24.370  40.424
ATOM    169  CG  LEU C  18      56.765 -24.172  41.504
ATOM    170  CD1 LEU C  18      57.292 -23.300  42.651
ATOM    171  CD2 LEU C  18      55.448 -23.638  40.914
ATOM    172  C   LEU C  18      58.463 -25.238  38.205
ATOM    173  O   LEU C  18      58.128 -24.598  37.207
ATOM    174  N   ILE C  19      59.667 -25.852  38.317
ATOM    175  H   ILE C  19      59.903 -26.376  39.131
ATOM    176  CA  ILE C  19      60.697 -25.781  37.299
ATOM    177  CB  ILE C  19      62.028 -26.349  37.793
ATOM    178  CG2 ILE C  19      63.051 -26.500  36.639
ATOM    179  CG1 ILE C  19      62.586 -25.438  38.903
ATOM    180  CD1 ILE C  19      63.765 -26.040  39.668
ATOM    181  C   ILE C  19      60.224 -26.515  36.062
ATOM    182  O   ILE C  19      60.410 -26.017  34.951
ATOM    183  N   PHE C  20      59.551 -27.677  36.248
ATOM    184  H   PHE C  20      59.391 -28.031  37.166
ATOM    185  CA  PHE C  20      59.052 -28.508  35.179
ATOM    186  CB  PHE C  20      58.439 -29.815  35.749
ATOM    187  CG  PHE C  20      58.033 -30.804  34.701
ATOM    188  CD1 PHE C  20      59.000 -31.640  34.130
ATOM    189  CE1 PHE C  20      58.646 -32.577  33.156
ATOM    190  CZ  PHE C  20      57.316 -32.686  32.747
ATOM    191  CE2 PHE C  20      56.342 -31.861  33.314
ATOM    192  CD2 PHE C  20      56.699 -30.928  34.290
ATOM    193  C   PHE C  20      57.996 -27.746  34.412
ATOM    194  O   PHE C  20      58.027 -27.742  33.182
ATOM    195  N   LEU C  21      57.080 -27.046  35.129
ATOM    196  H   LEU C  21      57.095 -27.046  36.124
ATOM    197  CA  LEU C  21      56.020 -26.276  34.524
ATOM    198  CB  LEU C  21      54.961 -25.781  35.526
ATOM    199  CG  LEU C  21      54.068 -26.901  36.099
ATOM    200  CD1 LEU C  21      53.186 -26.367  37.234
ATOM    201  CD2 LEU C  21      53.252 -27.606  34.998
ATOM    202  C   LEU C  21      56.547 -25.092  33.774
ATOM    203  O   LEU C  21      56.062 -24.803  32.679
ATOM    204  N   ALA C  22      57.584 -24.414  34.321
ATOM    205  H   ALA C  22      57.969 -24.674  35.203
ATOM    206  CA  ALA C  22      58.186 -23.261  33.696
ATOM    207  CB  ALA C  22      59.248 -22.599  34.590
ATOM    208  C   ALA C  22      58.850 -23.656  32.402
ATOM    209  O   ALA C  22      58.718 -22.951  31.400
ATOM    210  N   SER C  23      59.541 -24.820  32.401
ATOM    211  H   SER C  23      59.623 -25.368  33.229
ATOM    212  CA  SER C  23      60.229 -25.357  31.252
ATOM    213  CB  SER C  23      61.113 -26.561  31.618
ATOM    214  OG  SER C  23      62.156 -26.155  32.492
ATOM    215  HG  SER C  23      62.659 -26.952  32.685
ATOM    216  C   SER C  23      59.254 -25.806  30.194
ATOM    217  O   SER C  23      59.532 -25.685  29.001
ATOM    218  N   ALA C  24      58.086 -26.330  30.635
ATOM    219  H   ALA C  24      57.908 -26.425  31.612
ATOM    220  CA  ALA C  24      57.032 -26.816  29.787
ATOM    221  CB  ALA C  24      55.915 -27.514  30.587
ATOM    222  C   ALA C  24      56.384 -25.726  28.988
ATOM    223  O   ALA C  24      56.015 -25.969  27.839
ATOM    224  N   ILE C  25      56.219 -24.519  29.583
ATOM    225  H   ILE C  25      56.500 -24.363  30.529
ATOM    226  CA  ILE C  25      55.594 -23.399  28.914
ATOM    227  CB  ILE C  25      55.250 -22.265  29.878
ATOM    228  CG2 ILE C  25      54.664 -21.051  29.112
ATOM    229  CG1 ILE C  25      54.242 -22.760  30.927
ATOM    230  CD1 ILE C  25      54.011 -21.804  32.098
ATOM    231  C   ILE C  25      56.510 -22.862  27.835
ATOM    232  O   ILE C  25      57.660 -22.500  28.099
ATOM    233  N   LYS C  26      55.988 -22.813  26.586
ATOM    234  H   LYS C  26      55.069 -23.146  26.384
ATOM    235  CA  LYS C  26      56.710 -22.279  25.460
ATOM    236  CB  LYS C  26      57.140 -23.288  24.372
ATOM    237  CG  LYS C  26      58.121 -24.333  24.903
ATOM    238  CD  LYS C  26      59.501 -23.761  25.251
ATOM    239  CE  LYS C  26      60.474 -24.788  25.830
ATOM    240  NZ  LYS C  26      61.667 -24.111  26.370
ATOM    241  HZ1 LYS C  26      62.058 -24.672  27.149
ATOM    242  HZ2 LYS C  26      61.402 -23.172  26.724
ATOM    243  HZ3 LYS C  26      62.382 -24.009  25.626
ATOM    244  C   LYS C  26      55.856 -21.222  24.846
ATOM    245  O   LYS C  26      54.658 -21.417  24.629
ATOM    246  N   ILE C  27      56.489 -20.051  24.612
ATOM    247  H   ILE C  27      57.457 -19.940  24.820
ATOM    248  CA  ILE C  27      55.860 -18.889  24.045
ATOM    249  CB  ILE C  27      56.296 -17.616  24.758
ATOM    250  CG2 ILE C  27      55.575 -16.412  24.103
ATOM    251  CG1 ILE C  27      55.971 -17.689  26.264
ATOM    252  CD1 ILE C  27      56.582 -16.572  27.108
ATOM    253  C   ILE C  27      56.399 -18.819  22.638
ATOM    254  O   ILE C  27      57.617 -18.769  22.442
ATOM    255  N   VAL C  28      55.496 -18.833  21.631
ATOM    256  H   VAL C  28      54.517 -18.928  21.801
ATOM    257  CA  VAL C  28      55.884 -18.746  20.244
ATOM    258  CB  VAL C  28      55.603 -20.035  19.481
ATOM    259  CG1 VAL C  28      55.925 -19.919  17.990
ATOM    260  CG2 VAL C  28      56.545 -21.108  20.056
ATOM    261  C   VAL C  28      55.210 -17.533  19.652
ATOM    262  O   VAL C  28      54.023 -17.288  19.875
ATOM    263  N   LYS C  29      55.995 -16.727  18.900
ATOM    264  H   LYS C  29      56.952 -16.961  18.739
ATOM    265  CA  LYS C  29      55.551 -15.516  18.244
ATOM    266  CB  LYS C  29      56.724 -14.645  17.762
ATOM    267  CG  LYS C  29      57.549 -14.060  18.909
ATOM    268  CD  LYS C  29      58.755 -13.248  18.448
ATOM    269  CE  LYS C  29      59.530 -12.618  19.602
ATOM    270  NZ  LYS C  29      60.723 -11.925  19.083
ATOM    271  HZ1 LYS C  29      61.456 -12.626  18.866
ATOM    272  HZ2 LYS C  29      61.082 -11.263  19.796
ATOM    273  HZ3 LYS C  29      60.480 -11.403  18.220
ATOM    274  C   LYS C  29      54.688 -15.841  17.057
ATOM    275  O   LYS C  29      54.726 -16.959  16.546
ATOM    276  N   GLU C  30      53.896 -14.846  16.581
ATOM    277  H   GLU C  30      53.887 -13.948  17.011
ATOM    278  CA  GLU C  30      52.988 -15.008  15.464
ATOM    279  CB  GLU C  30      52.205 -13.721  15.144
ATOM    280  CG  GLU C  30      51.144 -13.362  16.192
ATOM    281  CD  GLU C  30      50.471 -12.016  15.900
ATOM    282  OE1 GLU C  30      50.857 -11.284  14.948
ATOM    283  OE2 GLU C  30      49.525 -11.699  16.666
ATOM    284  C   GLU C  30      53.660 -15.440  14.193
ATOM    285  O   GLU C  30      53.136 -16.292  13.475
ATOM    286  N   TYR C  31      54.850 -14.873  13.915
ATOM    287  H   TYR C  31      55.254 -14.207  14.537
ATOM    288  CA  TYR C  31      55.628 -15.168  12.742
ATOM    289  CB  TYR C  31      56.720 -14.113  12.494
ATOM    290  CG  TYR C  31      56.065 -12.839  12.059
ATOM    291  CD1 TYR C  31      56.088 -11.732  12.915
ATOM    292  CE1 TYR C  31      55.488 -10.528  12.536
ATOM    293  CZ  TYR C  31      54.853 -10.424  11.297
ATOM    294  OH  TYR C  31      54.247  -9.210  10.911
ATOM    295  HH  TYR C  31      54.408  -8.565  11.606
ATOM    296  CE2 TYR C  31      54.818 -11.525  10.438
ATOM    297  CD2 TYR C  31      55.418 -12.728  10.819
ATOM    298  C   TYR C  31      56.305 -16.508  12.821
ATOM    299  O   TYR C  31      56.643 -17.088  11.792
ATOM    300  N   GLU C  32      56.574 -16.990  14.051
ATOM    301  H   GLU C  32      56.259 -16.516  14.868
ATOM    302  CA  GLU C  32      57.239 -18.235  14.317
ATOM    303  CB  GLU C  32      58.056 -18.131  15.614
ATOM    304  CG  GLU C  32      59.157 -17.061  15.604
ATOM    305  CD  GLU C  32      59.888 -17.075  16.947
ATOM    306  OE1 GLU C  32      59.224 -16.984  18.015
ATOM    307  OE2 GLU C  32      61.143 -17.175  16.917
ATOM    308  C   GLU C  32      56.298 -19.411  14.455
ATOM    309  O   GLU C  32      55.130 -19.252  14.812
ATOM    310  N   ARG C  33      56.792 -20.628  14.120
ATOM    311  H   ARG C  33      57.715 -20.718  13.753
ATOM    312  CA  ARG C  33      56.055 -21.866  14.248
ATOM    313  CB  ARG C  33      55.606 -22.517  12.928
ATOM    314  CG  ARG C  33      54.602 -21.716  12.104
ATOM    315  CD  ARG C  33      53.191 -21.625  12.704
ATOM    316  NE  ARG C  33      52.601 -23.004  12.746
ATOM    317  HE  ARG C  33      52.649 -23.514  13.607
ATOM    318  CZ  ARG C  33      51.988 -23.574  11.659
ATOM    319  NH1 ARG C  33      51.908 -22.932  10.453
ATOM    320 HH11 ARG C  33      52.291 -22.016  10.339
ATOM    321 HH12 ARG C  33      51.460 -23.373   9.676
ATOM    322  NH2 ARG C  33      51.445 -24.822  11.775
ATOM    323 HH21 ARG C  33      51.477 -25.326  12.641
ATOM    324 HH22 ARG C  33      51.003 -25.249  10.986
ATOM    325  C   ARG C  33      56.948 -22.868  14.914
ATOM    326  O   ARG C  33      58.129 -22.972  14.571
ATOM    327  N   ALA C  34      56.409 -23.623  15.902
ATOM    328  H   ALA C  34      55.446 -23.563  16.160
ATOM    329  CA  ALA C  34      57.215 -24.610  16.575
ATOM    330  CB  ALA C  34      57.094 -24.604  18.103
ATOM    331  C   ALA C  34      56.881 -25.981  16.087
ATOM    332  O   ALA C  34      55.745 -26.438  16.222
ATOM    333  N   VAL C  35      57.892 -26.657  15.487
ATOM    334  H   VAL C  35      58.794 -26.256  15.386
ATOM    335  CA  VAL C  35      57.759 -27.997  14.973
ATOM    336  CB  VAL C  35      58.693 -28.309  13.819
ATOM    337  CG1 VAL C  35      58.491 -29.762  13.338
ATOM    338  CG2 VAL C  35      58.493 -27.267  12.713
ATOM    339  C   VAL C  35      58.098 -28.878  16.143
ATOM    340  O   VAL C  35      59.203 -28.829  16.688
ATOM    341  N   ILE C  36      57.111 -29.688  16.555
ATOM    342  H   ILE C  36      56.229 -29.702  16.090
ATOM    343  CA  ILE C  36      57.231 -30.583  17.665
ATOM    344  CB  ILE C  36      56.050 -30.424  18.594
ATOM    345  CG2 ILE C  36      55.843 -31.592  19.559
ATOM    346  CG1 ILE C  36      56.176 -29.016  19.203
ATOM    347  CD1 ILE C  36      55.000 -28.557  20.025
ATOM    348  C   ILE C  36      57.610 -31.993  17.332
ATOM    349  O   ILE C  36      57.053 -32.619  16.431
ATOM    350  N   PHE C  37      58.616 -32.485  18.090
ATOM    351  H   PHE C  37      59.054 -31.928  18.790
ATOM    352  CA  PHE C  37      59.145 -33.812  17.973
ATOM    353  CB  PHE C  37      60.647 -33.871  17.597
ATOM    354  CG  PHE C  37      60.921 -33.320  16.243
ATOM    355  CD1 PHE C  37      61.195 -31.960  16.058
ATOM    356  CE1 PHE C  37      61.459 -31.466  14.780
ATOM    357  CZ  PHE C  37      61.462 -32.329  13.683
ATOM    358  CE2 PHE C  37      61.203 -33.686  13.864
ATOM    359  CD2 PHE C  37      60.937 -34.180  15.141
ATOM    360  C   PHE C  37      59.054 -34.516  19.295
ATOM    361  O   PHE C  37      59.679 -34.089  20.266
ATOM    362  N   ARG C  38      58.226 -35.587  19.367
ATOM    363  H   ARG C  38      57.712 -35.909  18.576
ATOM    364  CA  ARG C  38      58.126 -36.383  20.565
ATOM    365  CB  ARG C  38      56.710 -36.762  21.039
ATOM    366  CG  ARG C  38      55.896 -35.569  21.511
ATOM    367  CD  ARG C  38      54.447 -35.884  21.860
ATOM    368  NE  ARG C  38      53.878 -34.599  22.348
ATOM    369  HE  ARG C  38      54.504 -33.834  22.504
ATOM    370  CZ  ARG C  38      52.558 -34.445  22.667
ATOM    371  NH1 ARG C  38      51.624 -35.399  22.368
ATOM    372 HH11 ARG C  38      51.895 -36.240  21.901
ATOM    373 HH12 ARG C  38      50.664 -35.257  22.604
ATOM    374  NH2 ARG C  38      52.191 -33.294  23.298
ATOM    375 HH21 ARG C  38      52.900 -32.652  23.599
ATOM    376 HH22 ARG C  38      51.235 -33.140  23.547
ATOM    377  C   ARG C  38      58.888 -37.622  20.272
ATOM    378  O   ARG C  38      58.476 -38.424  19.431
ATOM    379  N   LEU C  39      60.040 -37.782  20.969
ATOM    380  H   LEU C  39      60.316 -37.105  21.650
ATOM    381  CA  LEU C  39      60.942 -38.904  20.830
ATOM    382  CB  LEU C  39      60.482 -40.184  21.576
ATOM    383  CG  LEU C  39      60.295 -40.005  23.097
ATOM    384  CD1 LEU C  39      59.747 -41.287  23.738
ATOM    385  CD2 LEU C  39      61.592 -39.525  23.778
ATOM    386  C   LEU C  39      61.344 -39.197  19.398
ATOM    387  O   LEU C  39      61.462 -40.351  18.982
ATOM    388  N   GLY C  40      61.550 -38.117  18.610
ATOM    389  H   GLY C  40      61.444 -37.191  18.964
ATOM    390  CA  GLY C  40      61.954 -38.197  17.230
ATOM    391  C   GLY C  40      60.827 -38.300  16.238
ATOM    392  O   GLY C  40      61.091 -38.252  15.034
ATOM    393  N   ARG C  41      59.561 -38.448  16.700
ATOM    394  H   ARG C  41      59.356 -38.484  17.674
ATOM    395  CA  ARG C  41      58.411 -38.547  15.831
ATOM    396  CB  ARG C  41      57.301 -39.457  16.390
ATOM    397  CG  ARG C  41      57.714 -40.921  16.542
ATOM    398  CD  ARG C  41      56.636 -41.791  17.186
ATOM    399  NE  ARG C  41      57.192 -43.172  17.320
ATOM    400  HE  ARG C  41      58.124 -43.349  17.004
ATOM    401  CZ  ARG C  41      56.470 -44.193  17.882
ATOM    402  NH1 ARG C  41      55.193 -44.014  18.336
ATOM    403 HH11 ARG C  41      54.693 -44.777  18.743
ATOM    404 HH12 ARG C  41      54.754 -43.118  18.273
ATOM    405  NH2 ARG C  41      57.040 -45.428  17.979
ATOM    406 HH21 ARG C  41      57.972 -45.580  17.652
ATOM    407 HH22 ARG C  41      56.531 -46.188  18.381
ATOM    408  C   ARG C  41      57.822 -37.171  15.697
ATOM    409  O   ARG C  41      57.675 -36.456  16.689
ATOM    410  N   VAL C  42      57.478 -36.769  14.451
ATOM    411  H   VAL C  42      57.597 -37.362  13.658
ATOM    412  CA  VAL C  42      56.905 -35.471  14.183
ATOM    413  CB  VAL C  42      56.957 -35.080  12.714
ATOM    414  CG1 VAL C  42      56.292 -33.708  12.484
ATOM    415  CG2 VAL C  42      58.406 -35.145  12.216
ATOM    416  C   VAL C  42      55.461 -35.505  14.628
ATOM    417  O   VAL C  42      54.685 -36.374  14.220
ATOM    418  N   VAL C  43      55.094 -34.540  15.496
ATOM    419  H   VAL C  43      55.746 -33.860  15.815
ATOM    420  CA  VAL C  43      53.753 -34.406  16.011
ATOM    421  CB  VAL C  43      53.780 -33.984  17.468
ATOM    422  CG1 VAL C  43      52.385 -33.665  18.047
ATOM    423  CG2 VAL C  43      54.467 -35.122  18.233
ATOM    424  C   VAL C  43      53.044 -33.378  15.158
ATOM    425  O   VAL C  43      51.832 -33.477  14.952
ATOM    426  N   GLY C  44      53.803 -32.414  14.593
ATOM    427  H   GLY C  44      54.784 -32.354  14.764
ATOM    428  CA  GLY C  44      53.251 -31.378  13.763
ATOM    429  C   GLY C  44      53.746 -30.045  14.226
ATOM    430  O   GLY C  44      54.516 -29.946  15.186
ATOM    431  N   ALA C  45      53.320 -28.980  13.508
ATOM    432  H   ALA C  45      52.702 -29.074  12.732
ATOM    433  CA  ALA C  45      53.718 -27.644  13.848
ATOM    434  CB  ALA C  45      54.187 -26.798  12.653
ATOM    435  C   ALA C  45      52.600 -26.916  14.515
ATOM    436  O   ALA C  45      51.490 -26.813  13.983
ATOM    437  N   ARG C  46      52.902 -26.398  15.725
ATOM    438  H   ARG C  46      53.815 -26.487  16.114
ATOM    439  CA  ARG C  46      51.965 -25.650  16.506
ATOM    440  CB  ARG C  46      52.074 -25.850  18.026
ATOM    441  CG  ARG C  46      51.669 -27.262  18.448
ATOM    442  CD  ARG C  46      51.665 -27.475  19.956
ATOM    443  NE  ARG C  46      51.607 -28.949  20.183
ATOM    444  HE  ARG C  46      51.388 -29.545  19.410
ATOM    445  CZ  ARG C  46      51.831 -29.505  21.415
ATOM    446  NH1 ARG C  46      52.161 -28.736  22.496
ATOM    447 HH11 ARG C  46      52.220 -27.743  22.411
ATOM    448 HH12 ARG C  46      52.356 -29.162  23.382
ATOM    449  NH2 ARG C  46      51.777 -30.862  21.550
ATOM    450 HH21 ARG C  46      51.548 -31.438  20.767
ATOM    451 HH22 ARG C  46      51.980 -31.286  22.432
ATOM    452  C   ARG C  46      52.074 -24.199  16.170
ATOM    453  O   ARG C  46      53.145 -23.686  15.820
ATOM    454  N   GLY C  47      50.913 -23.523  16.277
ATOM    455  H   GLY C  47      50.079 -23.975  16.581
ATOM    456  CA  GLY C  47      50.770 -22.131  15.979
ATOM    457  C   GLY C  47      51.248 -21.232  17.091
ATOM    458  O   GLY C  47      51.795 -21.698  18.094
ATOM    459  N   PRO C  48      51.057 -19.928  16.908
ATOM    460  CA  PRO C  48      51.446 -18.905  17.850
ATOM    461  CB  PRO C  48      51.245 -17.581  17.123
ATOM    462  CG  PRO C  48      50.168 -17.874  16.070
ATOM    463  CD  PRO C  48      50.403 -19.351  15.730
ATOM    464  C   PRO C  48      50.721 -18.934  19.162
ATOM    465  O   PRO C  48      49.625 -19.491  19.247
ATOM    466  N   GLY C  49      51.344 -18.326  20.190
ATOM    467  H   GLY C  49      52.231 -17.888  20.086
ATOM    468  CA  GLY C  49      50.779 -18.265  21.503
ATOM    469  C   GLY C  49      51.487 -19.180  22.447
ATOM    470  O   GLY C  49      52.582 -19.681  22.174
ATOM    471  N   LEU C  50      50.856 -19.338  23.630
ATOM    472  H   LEU C  50      49.983 -18.894  23.811
ATOM    473  CA  LEU C  50      51.348 -20.166  24.694
ATOM    474  CB  LEU C  50      50.784 -19.801  26.088
ATOM    475  CG  LEU C  50      51.033 -18.378  26.622
ATOM    476  CD1 LEU C  50      50.304 -18.178  27.957
ATOM    477  CD2 LEU C  50      52.520 -18.051  26.741
ATOM    478  C   LEU C  50      50.901 -21.581  24.504
ATOM    479  O   LEU C  50      49.723 -21.838  24.234
ATOM    480  N   PHE C  51      51.852 -22.527  24.621
ATOM    481  H   PHE C  51      52.812 -22.295  24.776
ATOM    482  CA  PHE C  51      51.546 -23.929  24.547
ATOM    483  CB  PHE C  51      51.423 -24.583  23.142
ATOM    484  CG  PHE C  51      52.658 -24.476  22.325
ATOM    485  CD1 PHE C  51      53.656 -25.456  22.372
ATOM    486  CE1 PHE C  51      54.798 -25.334  21.585
ATOM    487  CZ  PHE C  51      54.927 -24.244  20.733
ATOM    488  CE2 PHE C  51      53.923 -23.278  20.658
ATOM    489  CD2 PHE C  51      52.787 -23.399  21.448
ATOM    490  C   PHE C  51      52.468 -24.707  25.431
ATOM    491  O   PHE C  51      53.606 -24.307  25.684
ATOM    492  N   PHE C  52      51.939 -25.833  25.949
ATOM    493  H   PHE C  52      51.008 -26.116  25.735
ATOM    494  CA  PHE C  52      52.656 -26.725  26.814
ATOM    495  CB  PHE C  52      51.786 -27.371  27.917
ATOM    496  CG  PHE C  52      51.433 -26.395  28.989
ATOM    497  CD1 PHE C  52      50.310 -25.565  28.877
ATOM    498  CE1 PHE C  52      49.987 -24.667  29.897
ATOM    499  CZ  PHE C  52      50.774 -24.606  31.049
ATOM    500  CE2 PHE C  52      51.883 -25.447  31.182
ATOM    501  CD2 PHE C  52      52.204 -26.339  30.156
ATOM    502  C   PHE C  52      53.289 -27.857  26.073
ATOM    503  O   PHE C  52      52.656 -28.500  25.231
ATOM    504  N   ILE C  53      54.584 -28.087  26.370
ATOM    505  H   ILE C  53      55.088 -27.495  26.994
ATOM    506  CA  ILE C  53      55.334 -29.179  25.805
ATOM    507  CB  ILE C  53      56.552 -28.834  24.946
ATOM    508  CG2 ILE C  53      56.028 -28.101  23.700
ATOM    509  CG1 ILE C  53      57.677 -28.065  25.666
ATOM    510  CD1 ILE C  53      58.954 -27.994  24.829
ATOM    511  C   ILE C  53      55.844 -29.978  26.987
ATOM    512  O   ILE C  53      55.889 -29.476  28.112
ATOM    513  N   ILE C  54      56.210 -31.265  26.777
ATOM    514  H   ILE C  54      56.152 -31.702  25.881
ATOM    515  CA  ILE C  54      56.752 -32.065  27.856
ATOM    516  CB  ILE C  54      56.448 -33.546  27.733
ATOM    517  CG2 ILE C  54      57.122 -34.272  28.921
ATOM    518  CG1 ILE C  54      54.927 -33.791  27.700
ATOM    519  CD1 ILE C  54      54.542 -35.222  27.324
ATOM    520  C   ILE C  54      58.230 -31.829  27.609
ATOM    521  O   ILE C  54      58.736 -32.326  26.604
ATOM    522  N   PRO C  55      58.971 -31.145  28.475
ATOM    523  CA  PRO C  55      60.370 -30.836  28.255
ATOM    524  CB  PRO C  55      60.776 -29.910  29.403
ATOM    525  CG  PRO C  55      59.741 -30.172  30.508
ATOM    526  CD  PRO C  55      58.485 -30.618  29.747
ATOM    527  C   PRO C  55      61.314 -31.985  28.067
ATOM    528  O   PRO C  55      62.335 -31.786  27.405
ATOM    529  N   ILE C  56      61.013 -33.162  28.651
ATOM    530  H   ILE C  56      60.175 -33.292  29.173
ATOM    531  CA  ILE C  56      61.916 -34.277  28.605
ATOM    532  CB  ILE C  56      61.652 -35.201  29.794
ATOM    533  CG2 ILE C  56      62.483 -36.503  29.681
ATOM    534  CG1 ILE C  56      61.961 -34.448  31.108
ATOM    535  CD1 ILE C  56      61.492 -35.157  32.378
ATOM    536  C   ILE C  56      61.741 -35.019  27.290
ATOM    537  O   ILE C  56      62.718 -35.268  26.581
ATOM    538  N   PHE C  57      60.478 -35.353  26.941
ATOM    539  H   PHE C  57      59.700 -35.103  27.511
ATOM    540  CA  PHE C  57      60.155 -36.124  25.762
ATOM    541  CB  PHE C  57      58.855 -36.937  25.982
ATOM    542  CG  PHE C  57      59.079 -37.929  27.087
ATOM    543  CD1 PHE C  57      58.561 -37.675  28.364
ATOM    544  CE1 PHE C  57      58.760 -38.578  29.413
ATOM    545  CZ  PHE C  57      59.486 -39.749  29.190
ATOM    546  CE2 PHE C  57      60.010 -40.016  27.924
ATOM    547  CD2 PHE C  57      59.805 -39.106  26.883
ATOM    548  C   PHE C  57      59.991 -35.355  24.480
ATOM    549  O   PHE C  57      60.413 -35.803  23.411
ATOM    550  N   GLU C  58      59.331 -34.188  24.587
ATOM    551  H   GLU C  58      59.020 -33.865  25.474
ATOM    552  CA  GLU C  58      59.003 -33.315  23.497
ATOM    553  CB  GLU C  58      57.543 -32.881  23.735
ATOM    554  CG  GLU C  58      56.821 -31.942  22.784
ATOM    555  CD  GLU C  58      55.348 -31.773  23.224
ATOM    556  OE1 GLU C  58      54.894 -32.380  24.232
ATOM    557  OE2 GLU C  58      54.622 -31.027  22.519
ATOM    558  C   GLU C  58      59.980 -32.183  23.329
ATOM    559  O   GLU C  58      60.367 -31.516  24.290
ATOM    560  N   LYS C  59      60.427 -31.980  22.067
ATOM    561  H   LYS C  59      60.118 -32.551  21.312
ATOM    562  CA  LYS C  59      61.365 -30.949  21.708
ATOM    563  CB  LYS C  59      62.679 -31.513  21.134
ATOM    564  CG  LYS C  59      63.489 -32.335  22.141
ATOM    565  CD  LYS C  59      64.822 -32.828  21.586
ATOM    566  CE  LYS C  59      65.598 -33.707  22.564
ATOM    567  NZ  LYS C  59      66.882 -34.107  21.959
ATOM    568  HZ1 LYS C  59      67.513 -33.286  21.902
ATOM    569  HZ2 LYS C  59      67.326 -34.841  22.541
ATOM    570  HZ3 LYS C  59      66.719 -34.480  21.004
ATOM    571  C   LYS C  59      60.737 -30.106  20.640
ATOM    572  O   LYS C  59      60.193 -30.630  19.665
ATOM    573  N   ALA C  60      60.778 -28.768  20.827
ATOM    574  H   ALA C  60      61.215 -28.359  21.624
ATOM    575  CA  ALA C  60      60.220 -27.850  19.878
ATOM    576  CB  ALA C  60      59.281 -26.809  20.518
ATOM    577  C   ALA C  60      61.308 -27.108  19.161
ATOM    578  O   ALA C  60      62.162 -26.482  19.792
ATOM    579  N   VAL C  61      61.311 -27.207  17.811
ATOM    580  H   VAL C  61      60.625 -27.748  17.332
ATOM    581  CA  VAL C  61      62.259 -26.530  16.955
ATOM    582  CB  VAL C  61      62.749 -27.385  15.794
ATOM    583  CG1 VAL C  61      63.725 -26.583  14.907
ATOM    584  CG2 VAL C  61      63.381 -28.677  16.343
ATOM    585  C   VAL C  61      61.480 -25.356  16.414
ATOM    586  O   VAL C  61      60.469 -25.546  15.737
ATOM    587  N   ILE C  62      61.930 -24.114  16.701
ATOM    588  H   ILE C  62      62.754 -23.954  17.239
ATOM    589  CA  ILE C  62      61.225 -22.941  16.242
ATOM    590  CB  ILE C  62      61.184 -21.857  17.304
ATOM    591  CG2 ILE C  62      60.466 -20.617  16.752
ATOM    592  CG1 ILE C  62      60.440 -22.398  18.551
ATOM    593  CD1 ILE C  62      60.518 -21.514  19.794
ATOM    594  C   ILE C  62      61.779 -22.477  14.912
ATOM    595  O   ILE C  62      62.988 -22.288  14.758
ATOM    596  N   VAL C  63      60.872 -22.312  13.917
ATOM    597  H   VAL C  63      59.901 -22.471  14.071
ATOM    598  CA  VAL C  63      61.193 -21.887  12.572
ATOM    599  CB  VAL C  63      60.737 -22.901  11.525
ATOM    600  CG1 VAL C  63      61.066 -22.441  10.092
ATOM    601  CG2 VAL C  63      61.354 -24.268  11.843
ATOM    602  C   VAL C  63      60.479 -20.576  12.323
ATOM    603  O   VAL C  63      59.328 -20.402  12.726
ATOM    604  N   ASP C  64      61.179 -19.616  11.671
ATOM    605  H   ASP C  64      62.108 -19.779  11.353
ATOM    606  CA  ASP C  64      60.628 -18.325  11.342
ATOM    607  CB  ASP C  64      61.700 -17.209  11.326
ATOM    608  CG  ASP C  64      61.119 -15.794  11.214
ATOM    609  OD1 ASP C  64      59.875 -15.592  11.206
ATOM    610  OD2 ASP C  64      61.959 -14.862  11.130
ATOM    611  C   ASP C  64      59.999 -18.425   9.968
ATOM    612  O   ASP C  64      60.612 -18.945   9.031
ATOM    613  N   LEU C  65      58.745 -17.929   9.837
ATOM    614  H   LEU C  65      58.259 -17.522  10.606
ATOM    615  CA  LEU C  65      58.017 -17.953   8.590
ATOM    616  CB  LEU C  65      56.485 -18.025   8.741
ATOM    617  CG  LEU C  65      55.897 -19.268   9.446
ATOM    618  CD1 LEU C  65      54.374 -19.114   9.554
ATOM    619  CD2 LEU C  65      56.326 -20.609   8.827
ATOM    620  C   LEU C  65      58.284 -16.740   7.734
ATOM    621  O   LEU C  65      57.953 -16.751   6.547
ATOM    622  N   ARG C  66      58.879 -15.665   8.311
ATOM    623  H   ARG C  66      59.153 -15.683   9.269
ATOM    624  CA  ARG C  66      59.180 -14.429   7.621
ATOM    625  CB  ARG C  66      59.788 -13.326   8.502
ATOM    626  CG  ARG C  66      58.834 -12.706   9.513
ATOM    627  CD  ARG C  66      59.480 -11.678  10.443
ATOM    628  NE  ARG C  66      60.443 -12.407  11.322
ATOM    629  HE  ARG C  66      60.502 -13.404  11.250
ATOM    630  CZ  ARG C  66      61.274 -11.763  12.200
ATOM    631  NH1 ARG C  66      61.260 -10.406  12.356
ATOM    632 HH11 ARG C  66      61.884  -9.965  13.003
ATOM    633 HH12 ARG C  66      60.636  -9.843  11.816
ATOM    634  NH2 ARG C  66      62.143 -12.518  12.934
ATOM    635 HH21 ARG C  66      62.183 -13.509  12.797
ATOM    636 HH22 ARG C  66      62.761 -12.083  13.588
ATOM    637  C   ARG C  66      60.138 -14.590   6.484
ATOM    638  O   ARG C  66      60.925 -15.539   6.439
ATOM    639  N   THR C  67      60.037 -13.645   5.514
ATOM    640  H   THR C  67      59.373 -12.906   5.584
ATOM    641  CA  THR C  67      60.870 -13.608   4.343
ATOM    642  CB  THR C  67      60.466 -12.520   3.370
ATOM    643  CG2 THR C  67      61.317 -12.620   2.087
ATOM    644  OG1 THR C  67      59.106 -12.689   3.001
ATOM    645  HG1 THR C  67      58.590 -12.369   3.745
ATOM    646  C   THR C  67      62.276 -13.347   4.821
ATOM    647  O   THR C  67      62.551 -12.388   5.550
ATOM    648  N   GLN C  68      63.174 -14.264   4.422
ATOM    649  H   GLN C  68      62.901 -15.031   3.857
ATOM    650  CA  GLN C  68      64.567 -14.241   4.741
ATOM    651  CB  GLN C  68      65.093 -15.610   5.230
ATOM    652  CG  GLN C  68      64.349 -16.212   6.441
ATOM    653  CD  GLN C  68      64.530 -15.385   7.715
ATOM    654  OE1 GLN C  68      65.629 -14.983   8.097
ATOM    655  NE2 GLN C  68      63.388 -15.103   8.396
ATOM    656 HE21 GLN C  68      62.503 -15.402   8.036
ATOM    657 HE22 GLN C  68      63.427 -14.597   9.259
ATOM    658  C   GLN C  68      65.282 -13.907   3.463
ATOM    659  O   GLN C  68      64.982 -14.455   2.397
ATOM    660  N   VAL C  69      66.224 -12.945   3.566
ATOM    661  H   VAL C  69      66.429 -12.525   4.445
ATOM    662  CA  VAL C  69      67.030 -12.484   2.464
ATOM    663  CB  VAL C  69      67.354 -11.002   2.556
ATOM    664  CG1 VAL C  69      68.265 -10.559   1.395
ATOM    665  CG2 VAL C  69      66.038 -10.202   2.611
ATOM    666  C   VAL C  69      68.293 -13.305   2.505
ATOM    667  O   VAL C  69      68.973 -13.378   3.532
ATOM    668  N   LEU C  70      68.614 -13.951   1.368
ATOM    669  H   LEU C  70      68.033 -13.912   0.566
ATOM    670  CA  LEU C  70      69.771 -14.782   1.236
ATOM    671  CB  LEU C  70      69.361 -16.199   0.801
ATOM    672  CG  LEU C  70      70.484 -17.218   0.586
ATOM    673  CD1 LEU C  70      71.224 -17.519   1.898
ATOM    674  CD2 LEU C  70      69.931 -18.455  -0.128
ATOM    675  C   LEU C  70      70.669 -14.206   0.183
ATOM    676  O   LEU C  70      70.265 -14.044  -0.969
ATOM    677  N   ASP C  71      71.921 -13.876   0.576
ATOM    678  H   ASP C  71      72.235 -14.006   1.513
ATOM    679  CA  ASP C  71      72.883 -13.346  -0.352
ATOM    680  CB  ASP C  71      73.959 -12.455   0.317
ATOM    681  CG  ASP C  71      74.917 -11.858  -0.720
ATOM    682  OD1 ASP C  71      74.446 -11.065  -1.583
ATOM    683  OD2 ASP C  71      76.131 -12.178  -0.662
ATOM    684  C   ASP C  71      73.541 -14.560  -0.958
ATOM    685  O   ASP C  71      74.045 -15.435  -0.249
ATOM    686  N   VAL C  72      73.514 -14.630  -2.303
ATOM    687  H   VAL C  72      73.112 -13.909  -2.853
ATOM    688  CA  VAL C  72      74.097 -15.707  -3.054
ATOM    689  CB  VAL C  72      73.286 -16.114  -4.273
ATOM    690  CG1 VAL C  72      73.971 -17.237  -5.076
ATOM    691  CG2 VAL C  72      71.894 -16.534  -3.778
ATOM    692  C   VAL C  72      75.469 -15.219  -3.434
ATOM    693  O   VAL C  72      75.592 -14.190  -4.107
ATOM    694  N   PRO C  73      76.497 -15.968  -3.020
ATOM    695  CA  PRO C  73      77.889 -15.660  -3.257
ATOM    696  CB  PRO C  73      78.698 -16.761  -2.565
ATOM    697  CG  PRO C  73      77.751 -17.343  -1.511
ATOM    698  CD  PRO C  73      76.361 -17.113  -2.112
ATOM    699  C   PRO C  73      78.267 -15.555  -4.702
ATOM    700  O   PRO C  73      77.579 -16.117  -5.558
ATOM    701  N   VAL C  74      79.378 -14.828  -4.947
ATOM    702  H   VAL C  74      79.889 -14.456  -4.178
ATOM    703  CA  VAL C  74      79.913 -14.476  -6.240
ATOM    704  CB  VAL C  74      81.278 -13.791  -6.100
ATOM    705  CG1 VAL C  74      81.927 -13.525  -7.467
ATOM    706  CG2 VAL C  74      81.180 -12.523  -5.236
ATOM    707  C   VAL C  74      80.157 -15.744  -7.019
ATOM    708  O   VAL C  74      80.807 -16.673  -6.533
ATOM    709  N   GLN C  75      79.600 -15.790  -8.248
ATOM    710  H   GLN C  75      79.012 -15.067  -8.599
ATOM    711  CA  GLN C  75      79.782 -16.917  -9.108
ATOM    712  CB  GLN C  75      78.462 -17.581  -9.566
ATOM    713  CG  GLN C  75      77.601 -18.084  -8.400
ATOM    714  CD  GLN C  75      78.340 -19.168  -7.619
ATOM    715  OE1 GLN C  75      78.886 -20.141  -8.138
ATOM    716  NE2 GLN C  75      78.413 -18.941  -6.283
ATOM    717 HE21 GLN C  75      78.836 -19.619  -5.681
ATOM    718 HE22 GLN C  75      78.031 -18.100  -5.897
ATOM    719  C   GLN C  75      80.501 -16.405 -10.314
ATOM    720  O   GLN C  75      80.016 -15.486 -10.981
ATOM    721  N   GLU C  76      81.713 -16.951 -10.574
ATOM    722  H   GLU C  76      82.114 -17.673 -10.015
ATOM    723  CA  GLU C  76      82.458 -16.558 -11.738
ATOM    724  CB  GLU C  76      83.987 -16.490 -11.572
ATOM    725  CG  GLU C  76      84.698 -15.966 -12.831
ATOM    726  CD  GLU C  76      86.199 -15.886 -12.595
ATOM    727  OE1 GLU C  76      86.748 -14.760 -12.715
ATOM    728  OE2 GLU C  76      86.828 -16.941 -12.319
ATOM    729  C   GLU C  76      82.077 -17.611 -12.731
ATOM    730  O   GLU C  76      82.297 -18.808 -12.515
ATOM    731  N   THR C  77      81.466 -17.159 -13.841
ATOM    732  H   THR C  77      81.349 -16.180 -13.996
ATOM    733  CA  THR C  77      80.972 -18.019 -14.883
ATOM    734  CB  THR C  77      79.461 -18.164 -14.823
ATOM    735  CG2 THR C  77      79.001 -18.860 -13.541
ATOM    736  OG1 THR C  77      78.837 -16.894 -14.944
ATOM    737  HG1 THR C  77      79.143 -16.371 -14.198
ATOM    738  C   THR C  77      81.313 -17.496 -16.241
ATOM    739  O   THR C  77      81.730 -16.352 -16.391
ATOM    740  N   ILE C  78      81.199 -18.369 -17.264
ATOM    741  H   ILE C  78      80.888 -19.306 -17.123
ATOM    742  CA  ILE C  78      81.450 -18.007 -18.631
ATOM    743  CB  ILE C  78      82.399 -18.971 -19.328
ATOM    744  CG2 ILE C  78      82.577 -18.555 -20.801
ATOM    745  CG1 ILE C  78      83.759 -18.986 -18.595
ATOM    746  CD1 ILE C  78      84.710 -20.096 -19.039
ATOM    747  C   ILE C  78      80.084 -18.006 -19.286
ATOM    748  O   ILE C  78      79.312 -18.958 -19.156
ATOM    749  N   THR C  79      79.766 -16.898 -19.988
ATOM    750  H   THR C  79      80.416 -16.145 -20.075
ATOM    751  CA  THR C  79      78.529 -16.692 -20.708
ATOM    752  CB  THR C  79      78.282 -15.242 -21.012
ATOM    753  CG2 THR C  79      78.154 -14.462 -19.703
ATOM    754  OG1 THR C  79      79.341 -14.727 -21.802
ATOM    755  HG1 THR C  79      79.022 -13.891 -22.151
ATOM    756  C   THR C  79      78.495 -17.478 -21.993
ATOM    757  O   THR C  79      79.504 -18.044 -22.414
ATOM    758  N   LYS C  80      77.307 -17.532 -22.649
ATOM    759  H   LYS C  80      76.495 -17.086 -22.278
ATOM    760  CA  LYS C  80      77.110 -18.241 -23.895
ATOM    761  CB  LYS C  80      75.640 -18.200 -24.360
ATOM    762  CG  LYS C  80      75.333 -19.033 -25.607
ATOM    763  CD  LYS C  80      73.859 -19.055 -25.990
ATOM    764  CE  LYS C  80      73.565 -19.891 -27.230
ATOM    765  NZ  LYS C  80      72.128 -19.824 -27.544
ATOM    766  HZ1 LYS C  80      71.573 -20.093 -26.710
ATOM    767  HZ2 LYS C  80      71.914 -20.475 -28.322
ATOM    768  HZ3 LYS C  80      71.877 -18.857 -27.826
ATOM    769  C   LYS C  80      77.998 -17.664 -24.980
ATOM    770  O   LYS C  80      78.491 -18.403 -25.833
ATOM    771  N   ASP C  81      78.267 -16.336 -24.932
ATOM    772  H   ASP C  81      77.896 -15.754 -24.212
ATOM    773  CA  ASP C  81      79.106 -15.664 -25.891
ATOM    774  CB  ASP C  81      78.548 -14.283 -26.347
ATOM    775  CG  ASP C  81      78.381 -13.228 -25.260
ATOM    776  OD1 ASP C  81      78.673 -13.491 -24.068
ATOM    777  OD2 ASP C  81      77.909 -12.118 -25.621
ATOM    778  C   ASP C  81      80.581 -15.674 -25.518
ATOM    779  O   ASP C  81      81.396 -14.944 -26.086
ATOM    780  N   ASN C  82      80.943 -16.549 -24.546
ATOM    781  H   ASN C  82      80.250 -17.101 -24.091
ATOM    782  CA  ASN C  82      82.260 -16.809 -24.019
ATOM    783  CB  ASN C  82      83.158 -17.592 -25.012
ATOM    784  CG  ASN C  82      82.531 -18.966 -25.242
ATOM    785  OD1 ASN C  82      82.320 -19.754 -24.320
ATOM    786  ND2 ASN C  82      82.184 -19.255 -26.522
ATOM    787 HD21 ASN C  82      81.764 -20.137 -26.738
ATOM    788 HD22 ASN C  82      82.347 -18.587 -27.247
ATOM    789  C   ASN C  82      82.984 -15.671 -23.372
ATOM    790  O   ASN C  82      84.199 -15.505 -23.515
ATOM    791  N   VAL C  83      82.225 -14.860 -22.609
ATOM    792  H   VAL C  83      81.245 -15.005 -22.490
ATOM    793  CA  VAL C  83      82.786 -13.749 -21.889
ATOM    794  CB  VAL C  83      82.108 -12.415 -22.168
ATOM    795  CG1 VAL C  83      82.737 -11.276 -21.332
ATOM    796  CG2 VAL C  83      82.198 -12.135 -23.680
ATOM    797  C   VAL C  83      82.681 -14.101 -20.419
ATOM    798  O   VAL C  83      81.588 -14.456 -19.965
ATOM    799  N   PRO C  84      83.788 -14.112 -19.670
ATOM    800  CA  PRO C  84      83.772 -14.393 -18.252
ATOM    801  CB  PRO C  84      85.227 -14.621 -17.844
ATOM    802  CG  PRO C  84      86.050 -13.895 -18.924
ATOM    803  CD  PRO C  84      85.147 -13.904 -20.169
ATOM    804  C   PRO C  84      83.108 -13.263 -17.508
ATOM    805  O   PRO C  84      83.375 -12.100 -17.815
ATOM    806  N   VAL C  85      82.234 -13.593 -16.538
ATOM    807  H   VAL C  85      82.047 -14.538 -16.310
ATOM    808  CA  VAL C  85      81.494 -12.641 -15.754
ATOM    809  CB  VAL C  85      80.044 -12.406 -16.187
ATOM    810  CG1 VAL C  85      80.000 -11.763 -17.575
ATOM    811  CG2 VAL C  85      79.237 -13.717 -16.143
ATOM    812  C   VAL C  85      81.460 -13.070 -14.312
ATOM    813  O   VAL C  85      81.608 -14.246 -13.978
ATOM    814  N   ARG C  86      81.286 -12.065 -13.437
ATOM    815  H   ARG C  86      81.196 -11.131 -13.774
ATOM    816  CA  ARG C  86      81.172 -12.164 -12.010
ATOM    817  CB  ARG C  86      82.107 -11.124 -11.362
ATOM    818  CG  ARG C  86      82.081 -11.021  -9.845
ATOM    819  CD  ARG C  86      83.108 -10.041  -9.279
ATOM    820  NE  ARG C  86      82.927 -10.004  -7.798
ATOM    821  HE  ARG C  86      83.429 -10.657  -7.230
ATOM    822  CZ  ARG C  86      82.050  -9.129  -7.204
ATOM    823  NH1 ARG C  86      81.389  -8.159  -7.908
ATOM    824 HH11 ARG C  86      81.585  -8.013  -8.878
ATOM    825 HH12 ARG C  86      80.783  -7.522  -7.433
ATOM    826  NH2 ARG C  86      81.833  -9.226  -5.862
ATOM    827 HH21 ARG C  86      81.212  -8.590  -5.403
ATOM    828 HH22 ARG C  86      82.304  -9.925  -5.326
ATOM    829  C   ARG C  86      79.743 -11.799 -11.716
ATOM    830  O   ARG C  86      79.352 -10.656 -11.947
ATOM    831  N   VAL C  87      78.915 -12.750 -11.215
ATOM    832  H   VAL C  87      79.198 -13.694 -11.057
ATOM    833  CA  VAL C  87      77.532 -12.439 -10.929
ATOM    834  CB  VAL C  87      76.553 -13.068 -11.926
ATOM    835  CG1 VAL C  87      75.081 -12.776 -11.580
ATOM    836  CG2 VAL C  87      76.851 -12.549 -13.348
ATOM    837  C   VAL C  87      77.166 -12.828  -9.519
ATOM    838  O   VAL C  87      77.556 -13.886  -9.030
ATOM    839  N   ASN C  88      76.423 -11.918  -8.847
ATOM    840  H   ASN C  88      76.148 -11.077  -9.312
ATOM    841  CA  ASN C  88      75.907 -12.069  -7.501
ATOM    842  CB  ASN C  88      76.225 -10.912  -6.526
ATOM    843  CG  ASN C  88      77.699 -10.825  -6.202
ATOM    844  OD1 ASN C  88      78.211 -11.716  -5.532
ATOM    845  ND2 ASN C  88      78.392  -9.745  -6.645
ATOM    846 HD21 ASN C  88      77.915  -9.009  -7.125
ATOM    847 HD22 ASN C  88      79.366  -9.660  -6.439
ATOM    848  C   ASN C  88      74.409 -12.052  -7.595
ATOM    849  O   ASN C  88      73.845 -11.394  -8.473
ATOM    850  N   ALA C  89      73.727 -12.779  -6.676
ATOM    851  H   ALA C  89      74.193 -13.270  -5.939
ATOM    852  CA  ALA C  89      72.283 -12.828  -6.676
ATOM    853  CB  ALA C  89      71.711 -14.123  -7.289
ATOM    854  C   ALA C  89      71.737 -12.710  -5.281
ATOM    855  O   ALA C  89      72.453 -12.912  -4.303
ATOM    856  N   VAL C  90      70.446 -12.314  -5.166
ATOM    857  H   VAL C  90      69.900 -12.092  -5.968
ATOM    858  CA  VAL C  90      69.761 -12.174  -3.902
ATOM    859  CB  VAL C  90      69.328 -10.745  -3.588
ATOM    860  CG1 VAL C  90      68.591 -10.697  -2.237
ATOM    861  CG2 VAL C  90      70.546  -9.807  -3.610
ATOM    862  C   VAL C  90      68.514 -13.016  -4.033
ATOM    863  O   VAL C  90      67.750 -12.850  -4.982
ATOM    864  N   VAL C  91      68.302 -13.959  -3.089
ATOM    865  H   VAL C  91      68.941 -14.088  -2.338
ATOM    866  CA  VAL C  91      67.148 -14.831  -3.069
ATOM    867  CB  VAL C  91      67.526 -16.310  -3.046
ATOM    868  CG1 VAL C  91      66.295 -17.228  -2.939
ATOM    869  CG2 VAL C  91      68.280 -16.624  -4.348
ATOM    870  C   VAL C  91      66.303 -14.479  -1.873
ATOM    871  O   VAL C  91      66.803 -14.399  -0.754
ATOM    872  N   TYR C  92      64.995 -14.227  -2.094
ATOM    873  H   TYR C  92      64.595 -14.287  -3.002
ATOM    874  CA  TYR C  92      64.077 -13.907  -1.033
ATOM    875  CB  TYR C  92      63.077 -12.785  -1.393
ATOM    876  CG  TYR C  92      63.788 -11.501  -1.662
ATOM    877  CD1 TYR C  92      64.167 -11.189  -2.974
ATOM    878  CE1 TYR C  92      64.824  -9.996  -3.265
ATOM    879  CZ  TYR C  92      65.115  -9.095  -2.238
ATOM    880  OH  TYR C  92      65.780  -7.883  -2.527
ATOM    881  HH  TYR C  92      65.888  -7.820  -3.480
ATOM    882  CE2 TYR C  92      64.739  -9.394  -0.927
ATOM    883  CD2 TYR C  92      64.079 -10.593  -0.640
ATOM    884  C   TYR C  92      63.274 -15.164  -0.874
ATOM    885  O   TYR C  92      62.575 -15.554  -1.812
ATOM    886  N   PHE C  93      63.348 -15.820   0.309
ATOM    887  H   PHE C  93      63.909 -15.500   1.072
ATOM    888  CA  PHE C  93      62.607 -17.039   0.516
ATOM    889  CB  PHE C  93      63.478 -18.328   0.407
ATOM    890  CG  PHE C  93      64.534 -18.487   1.459
ATOM    891  CD1 PHE C  93      64.267 -19.200   2.639
ATOM    892  CE1 PHE C  93      65.244 -19.356   3.621
ATOM    893  CZ  PHE C  93      66.507 -18.795   3.428
ATOM    894  CE2 PHE C  93      66.785 -18.087   2.260
ATOM    895  CD2 PHE C  93      65.805 -17.933   1.278
ATOM    896  C   PHE C  93      61.833 -17.021   1.804
ATOM    897  O   PHE C  93      62.237 -16.386   2.774
ATOM    898  N   ARG C  94      60.681 -17.724   1.816
ATOM    899  H   ARG C  94      60.372 -18.213   1.006
ATOM    900  CA  ARG C  94      59.792 -17.831   2.950
ATOM    901  CB  ARG C  94      58.379 -17.293   2.642
ATOM    902  CG  ARG C  94      58.310 -15.803   2.300
ATOM    903  CD  ARG C  94      56.919 -15.236   1.972
ATOM    904  NE  ARG C  94      56.473 -15.747   0.632
ATOM    905  HE  ARG C  94      56.875 -15.338  -0.190
ATOM    906  CZ  ARG C  94      55.559 -16.761   0.491
ATOM    907  NH1 ARG C  94      54.946 -17.333   1.572
ATOM    908 HH11 ARG C  94      55.134 -16.995   2.493
ATOM    909 HH12 ARG C  94      54.270 -18.058   1.445
ATOM    910  NH2 ARG C  94      55.239 -17.209  -0.758
ATOM    911 HH21 ARG C  94      54.550 -17.924  -0.874
ATOM    912 HH22 ARG C  94      55.657 -16.795  -1.567
ATOM    913  C   ARG C  94      59.574 -19.291   3.235
ATOM    914  O   ARG C  94      59.508 -20.104   2.312
ATOM    915  N   VAL C  95      59.480 -19.665   4.534
ATOM    916  H   VAL C  95      59.530 -19.008   5.283
ATOM    917  CA  VAL C  95      59.232 -21.036   4.906
ATOM    918  CB  VAL C  95      59.851 -21.435   6.229
ATOM    919  CG1 VAL C  95      59.501 -22.899   6.551
ATOM    920  CG2 VAL C  95      61.367 -21.189   6.166
ATOM    921  C   VAL C  95      57.729 -21.119   4.984
ATOM    922  O   VAL C  95      57.092 -20.388   5.745
ATOM    923  N   VAL C  96      57.138 -21.976   4.126
ATOM    924  H   VAL C  96      57.669 -22.543   3.504
ATOM    925  CA  VAL C  96      55.713 -22.174   4.081
ATOM    926  CB  VAL C  96      55.216 -22.341   2.656
ATOM    927  CG1 VAL C  96      53.706 -22.646   2.600
ATOM    928  CG2 VAL C  96      55.550 -21.034   1.913
ATOM    929  C   VAL C  96      55.355 -23.339   4.961
ATOM    930  O   VAL C  96      54.427 -23.222   5.764
ATOM    931  N   ASP C  97      56.093 -24.475   4.847
ATOM    932  H   ASP C  97      56.870 -24.552   4.226
ATOM    933  CA  ASP C  97      55.800 -25.619   5.668
ATOM    934  CB  ASP C  97      55.429 -26.911   4.890
ATOM    935  CG  ASP C  97      54.989 -28.069   5.810
ATOM    936  OD1 ASP C  97      55.043 -27.983   7.066
ATOM    937  OD2 ASP C  97      54.555 -29.093   5.224
ATOM    938  C   ASP C  97      57.024 -25.839   6.521
ATOM    939  O   ASP C  97      58.046 -26.342   6.042
ATOM    940  N   PRO C  98      56.934 -25.465   7.798
ATOM    941  CA  PRO C  98      58.013 -25.604   8.746
ATOM    942  CB  PRO C  98      57.579 -24.837   9.994
ATOM    943  CG  PRO C  98      56.046 -24.790   9.909
ATOM    944  CD  PRO C  98      55.752 -24.853   8.409
ATOM    945  C   PRO C  98      58.372 -27.030   9.041
ATOM    946  O   PRO C  98      59.533 -27.272   9.375
ATOM    947  N   VAL C  99      57.406 -27.977   8.925
ATOM    948  H   VAL C  99      56.486 -27.752   8.613
ATOM    949  CA  VAL C  99      57.641 -29.366   9.229
ATOM    950  CB  VAL C  99      56.355 -30.176   9.304
ATOM    951  CG1 VAL C  99      56.635 -31.686   9.445
ATOM    952  CG2 VAL C  99      55.515 -29.641  10.477
ATOM    953  C   VAL C  99      58.556 -29.914   8.171
ATOM    954  O   VAL C  99      59.551 -30.548   8.515
ATOM    955  N   LYS C 100      58.281 -29.605   6.880
ATOM    956  H   LYS C 100      57.495 -29.045   6.629
ATOM    957  CA  LYS C 100      59.087 -30.079   5.783
ATOM    958  CB  LYS C 100      58.481 -29.796   4.403
ATOM    959  CG  LYS C 100      57.261 -30.642   4.058
ATOM    960  CD  LYS C 100      56.707 -30.348   2.663
ATOM    961  CE  LYS C 100      55.487 -31.191   2.286
ATOM    962  NZ  LYS C 100      54.321 -30.796   3.103
ATOM    963  HZ1 LYS C 100      54.489 -31.046   4.096
ATOM    964  HZ2 LYS C 100      54.181 -29.768   3.044
ATOM    965  HZ3 LYS C 100      53.469 -31.281   2.767
ATOM    966  C   LYS C 100      60.456 -29.478   5.811
ATOM    967  O   LYS C 100      61.426 -30.180   5.520
ATOM    968  N   ALA C 101      60.566 -28.188   6.212
ATOM    969  H   ALA C 101      59.758 -27.641   6.430
ATOM    970  CA  ALA C 101      61.828 -27.492   6.273
ATOM    971  CB  ALA C 101      61.672 -26.015   6.672
ATOM    972  C   ALA C 101      62.779 -28.125   7.243
ATOM    973  O   ALA C 101      63.970 -28.219   6.949
ATOM    974  N   VAL C 102      62.267 -28.565   8.414
ATOM    975  H   VAL C 102      61.299 -28.456   8.638
ATOM    976  CA  VAL C 102      63.088 -29.184   9.423
ATOM    977  CB  VAL C 102      62.467 -29.053  10.809
ATOM    978  CG1 VAL C 102      63.278 -29.791  11.894
ATOM    979  CG2 VAL C 102      62.359 -27.564  11.143
ATOM    980  C   VAL C 102      63.368 -30.637   9.109
ATOM    981  O   VAL C 102      64.500 -31.090   9.281
ATOM    982  N   THR C 103      62.349 -31.392   8.637
ATOM    983  H   THR C 103      61.447 -31.014   8.452
ATOM    984  CA  THR C 103      62.506 -32.803   8.382
ATOM    985  CB  THR C 103      61.194 -33.554   8.357
ATOM    986  CG2 THR C 103      60.546 -33.469   9.750
ATOM    987  OG1 THR C 103      60.320 -33.026   7.367
ATOM    988  HG1 THR C 103      59.598 -33.655   7.290
ATOM    989  C   THR C 103      63.278 -33.190   7.165
ATOM    990  O   THR C 103      64.171 -34.032   7.265
ATOM    991  N   GLN C 104      62.969 -32.575   6.003
ATOM    992  H   GLN C 104      62.257 -31.881   5.945
ATOM    993  CA  GLN C 104      63.630 -32.926   4.779
ATOM    994  CB  GLN C 104      62.815 -32.613   3.515
ATOM    995  CG  GLN C 104      61.629 -33.581   3.420
ATOM    996  CD  GLN C 104      60.837 -33.356   2.149
ATOM    997  OE1 GLN C 104      61.339 -33.455   1.028
ATOM    998  NE2 GLN C 104      59.520 -33.081   2.329
ATOM    999 HE21 GLN C 104      58.940 -32.885   1.538
ATOM   1000 HE22 GLN C 104      59.138 -33.039   3.252
ATOM   1001  C   GLN C 104      65.043 -32.482   4.629
ATOM   1002  O   GLN C 104      65.841 -33.256   4.097
ATOM   1003  N   VAL C 105      65.396 -31.255   5.079
ATOM   1004  H   VAL C 105      64.756 -30.633   5.526
ATOM   1005  CA  VAL C 105      66.759 -30.786   4.944
ATOM   1006  CB  VAL C 105      66.912 -29.637   3.949
ATOM   1007  CG1 VAL C 105      68.366 -29.152   3.850
ATOM   1008  CG2 VAL C 105      66.473 -30.123   2.566
ATOM   1009  C   VAL C 105      67.272 -30.389   6.307
ATOM   1010  O   VAL C 105      66.536 -29.841   7.128
ATOM   1011  N   LYS C 106      68.575 -30.679   6.562
ATOM   1012  H   LYS C 106      69.142 -31.122   5.873
ATOM   1013  CA  LYS C 106      69.250 -30.379   7.803
ATOM   1014  CB  LYS C 106      70.658 -30.999   7.863
ATOM   1015  CG  LYS C 106      70.674 -32.523   7.977
ATOM   1016  CD  LYS C 106      72.088 -33.099   8.002
ATOM   1017  CE  LYS C 106      72.133 -34.624   8.058
ATOM   1018  NZ  LYS C 106      73.537 -35.076   8.046
ATOM   1019  HZ1 LYS C 106      74.061 -34.610   8.810
ATOM   1020  HZ2 LYS C 106      73.575 -36.103   8.182
ATOM   1021  HZ3 LYS C 106      73.973 -34.835   7.136
ATOM   1022  C   LYS C 106      69.418 -28.891   7.961
ATOM   1023  O   LYS C 106      69.122 -28.354   9.030
ATOM   1024  N   ASN C 107      69.884 -28.199   6.892
ATOM   1025  H   ASN C 107      70.124 -28.653   6.036
ATOM   1026  CA  ASN C 107      70.059 -26.773   6.921
ATOM   1027  CB  ASN C 107      71.524 -26.299   7.108
ATOM   1028  CG  ASN C 107      71.616 -24.777   7.312
ATOM   1029  OD1 ASN C 107      70.768 -23.954   6.960
ATOM   1030  ND2 ASN C 107      72.748 -24.373   7.943
ATOM   1031 HD21 ASN C 107      73.430 -25.048   8.227
ATOM   1032 HD22 ASN C 107      72.903 -23.403   8.122
ATOM   1033  C   ASN C 107      69.518 -26.310   5.609
ATOM   1034  O   ASN C 107      70.182 -26.351   4.568
ATOM   1035  N   TYR C 108      68.258 -25.842   5.676
ATOM   1036  H   TYR C 108      67.773 -25.819   6.546
ATOM   1037  CA  TYR C 108      67.521 -25.364   4.548
ATOM   1038  CB  TYR C 108      65.997 -25.281   4.832
ATOM   1039  CG  TYR C 108      65.580 -24.263   5.852
ATOM   1040  CD1 TYR C 108      65.233 -22.955   5.495
ATOM   1041  CE1 TYR C 108      64.834 -22.034   6.464
ATOM   1042  CZ  TYR C 108      64.761 -22.420   7.805
ATOM   1043  OH  TYR C 108      64.355 -21.491   8.786
ATOM   1044  HH  TYR C 108      64.121 -20.672   8.342
ATOM   1045  CE2 TYR C 108      65.087 -23.726   8.174
ATOM   1046  CD2 TYR C 108      65.487 -24.642   7.197
ATOM   1047  C   TYR C 108      68.102 -24.134   3.918
ATOM   1048  O   TYR C 108      68.092 -24.032   2.693
ATOM   1049  N   ILE C 109      68.688 -23.217   4.726
ATOM   1050  H   ILE C 109      68.742 -23.353   5.713
ATOM   1051  CA  ILE C 109      69.277 -21.992   4.227
ATOM   1052  CB  ILE C 109      69.637 -21.051   5.370
ATOM   1053  CG2 ILE C 109      70.449 -19.838   4.861
ATOM   1054  CG1 ILE C 109      68.332 -20.590   6.051
ATOM   1055  CD1 ILE C 109      68.510 -19.859   7.381
ATOM   1056  C   ILE C 109      70.485 -22.334   3.376
ATOM   1057  O   ILE C 109      70.606 -21.821   2.262
ATOM   1058  N   MET C 110      71.353 -23.262   3.855
ATOM   1059  H   MET C 110      71.225 -23.682   4.751
ATOM   1060  CA  MET C 110      72.533 -23.666   3.126
ATOM   1061  CB  MET C 110      73.535 -24.519   3.921
ATOM   1062  CG  MET C 110      74.314 -23.729   4.974
ATOM   1063  SD  MET C 110      75.317 -22.363   4.307
ATOM   1064  CE  MET C 110      76.520 -23.386   3.407
ATOM   1065  C   MET C 110      72.204 -24.410   1.871
ATOM   1066  O   MET C 110      72.812 -24.139   0.834
ATOM   1067  N   ALA C 111      71.137 -25.244   1.904
ATOM   1068  H   ALA C 111      70.630 -25.408   2.747
ATOM   1069  CA  ALA C 111      70.715 -26.006   0.758
ATOM   1070  CB  ALA C 111      69.642 -27.039   1.119
ATOM   1071  C   ALA C 111      70.179 -25.099  -0.320
ATOM   1072  O   ALA C 111      70.494 -25.293  -1.496
ATOM   1073  N   THR C 112      69.400 -24.056   0.076
ATOM   1074  H   THR C 112      69.161 -23.924   1.032
ATOM   1075  CA  THR C 112      68.819 -23.087  -0.826
ATOM   1076  CB  THR C 112      67.846 -22.142  -0.133
ATOM   1077  CG2 THR C 112      67.229 -21.140  -1.136
ATOM   1078  OG1 THR C 112      66.776 -22.889   0.425
ATOM   1079  HG1 THR C 112      67.128 -23.305   1.214
ATOM   1080  C   THR C 112      69.945 -22.308  -1.456
ATOM   1081  O   THR C 112      69.891 -22.061  -2.658
ATOM   1082  N   SER C 113      71.012 -21.969  -0.686
ATOM   1083  H   SER C 113      71.041 -22.182   0.288
ATOM   1084  CA  SER C 113      72.150 -21.226  -1.182
ATOM   1085  CB  SER C 113      73.221 -20.964  -0.108
ATOM   1086  OG  SER C 113      72.712 -20.132   0.918
ATOM   1087  HG  SER C 113      73.042 -19.252   0.726
ATOM   1088  C   SER C 113      72.871 -22.000  -2.246
ATOM   1089  O   SER C 113      73.212 -21.434  -3.284
ATOM   1090  N   GLN C 114      73.058 -23.327  -2.031
ATOM   1091  H   GLN C 114      72.752 -23.766  -1.190
ATOM   1092  CA  GLN C 114      73.761 -24.177  -2.962
ATOM   1093  CB  GLN C 114      74.010 -25.597  -2.413
ATOM   1094  CG  GLN C 114      74.960 -25.672  -1.203
ATOM   1095  CD  GLN C 114      76.348 -25.112  -1.523
ATOM   1096  OE1 GLN C 114      76.969 -25.397  -2.548
ATOM   1097  NE2 GLN C 114      76.859 -24.264  -0.594
ATOM   1098 HE21 GLN C 114      76.344 -24.065   0.240
ATOM   1099 HE22 GLN C 114      77.765 -23.863  -0.727
ATOM   1100  C   GLN C 114      73.017 -24.300  -4.257
ATOM   1101  O   GLN C 114      73.625 -24.170  -5.325
ATOM   1102  N   ILE C 115      71.675 -24.493  -4.186
ATOM   1103  H   ILE C 115      71.193 -24.577  -3.314
ATOM   1104  CA  ILE C 115      70.871 -24.607  -5.377
ATOM   1105  CB  ILE C 115      69.514 -25.247  -5.155
ATOM   1106  CG2 ILE C 115      68.557 -25.074  -6.358
ATOM   1107  CG1 ILE C 115      69.788 -26.725  -4.820
ATOM   1108  CD1 ILE C 115      68.585 -27.522  -4.352
ATOM   1109  C   ILE C 115      70.833 -23.305  -6.122
ATOM   1110  O   ILE C 115      70.925 -23.323  -7.346
ATOM   1111  N   SER C 116      70.778 -22.161  -5.407
ATOM   1112  H   SER C 116      70.719 -22.175  -4.417
ATOM   1113  CA  SER C 116      70.744 -20.855  -6.012
ATOM   1114  CB  SER C 116      70.555 -19.741  -4.976
ATOM   1115  OG  SER C 116      69.273 -19.853  -4.376
ATOM   1116  HG  SER C 116      69.359 -20.529  -3.699
ATOM   1117  C   SER C 116      72.013 -20.585  -6.771
ATOM   1118  O   SER C 116      71.951 -20.053  -7.879
ATOM   1119  N   GLN C 117      73.181 -21.003  -6.222
ATOM   1120  H   GLN C 117      73.203 -21.419  -5.315
ATOM   1121  CA  GLN C 117      74.470 -20.818  -6.854
ATOM   1122  CB  GLN C 117      75.633 -21.305  -5.969
ATOM   1123  CG  GLN C 117      75.890 -20.476  -4.711
ATOM   1124  CD  GLN C 117      77.034 -21.123  -3.945
ATOM   1125  OE1 GLN C 117      78.205 -21.019  -4.311
ATOM   1126  NE2 GLN C 117      76.684 -21.831  -2.841
ATOM   1127 HE21 GLN C 117      77.385 -22.302  -2.306
ATOM   1128 HE22 GLN C 117      75.722 -21.900  -2.576
ATOM   1129  C   GLN C 117      74.565 -21.617  -8.126
ATOM   1130  O   GLN C 117      75.000 -21.093  -9.154
ATOM   1131  N   THR C 118      74.095 -22.887  -8.084
ATOM   1132  H   THR C 118      73.728 -23.268  -7.238
ATOM   1133  CA  THR C 118      74.134 -23.801  -9.201
ATOM   1134  CB  THR C 118      73.749 -25.197  -8.750
ATOM   1135  CG2 THR C 118      73.829 -26.195  -9.923
ATOM   1136  OG1 THR C 118      74.662 -25.631  -7.748
ATOM   1137  HG1 THR C 118      74.368 -25.223  -6.929
ATOM   1138  C   THR C 118      73.224 -23.329 -10.315
ATOM   1139  O   THR C 118      73.624 -23.332 -11.481
ATOM   1140  N   THR C 119      72.007 -22.858  -9.958
ATOM   1141  H   THR C 119      71.741 -22.815  -9.003
ATOM   1142  CA  THR C 119      71.013 -22.376 -10.886
ATOM   1143  CB  THR C 119      69.693 -22.078 -10.195
ATOM   1144  CG2 THR C 119      68.655 -21.469 -11.161
ATOM   1145  OG1 THR C 119      69.172 -23.273  -9.631
ATOM   1146  HG1 THR C 119      69.696 -23.444  -8.846
ATOM   1147  C   THR C 119      71.509 -21.132 -11.561
ATOM   1148  O   THR C 119      71.375 -21.016 -12.779
ATOM   1149  N   LEU C 120      72.146 -20.220 -10.790
ATOM   1150  H   LEU C 120      72.256 -20.352  -9.809
ATOM   1151  CA  LEU C 120      72.651 -18.976 -11.300
ATOM   1152  CB  LEU C 120      73.209 -18.084 -10.166
ATOM   1153  CG  LEU C 120      73.707 -16.676 -10.551
ATOM   1154  CD1 LEU C 120      72.587 -15.796 -11.134
ATOM   1155  CD2 LEU C 120      74.427 -16.013  -9.369
ATOM   1156  C   LEU C 120      73.727 -19.255 -12.313
ATOM   1157  O   LEU C 120      73.674 -18.690 -13.403
ATOM   1158  N   ARG C 121      74.648 -20.209 -12.014
ATOM   1159  H   ARG C 121      74.645 -20.682 -11.135
ATOM   1160  CA  ARG C 121      75.729 -20.554 -12.905
ATOM   1161  CB  ARG C 121      76.676 -21.640 -12.352
ATOM   1162  CG  ARG C 121      77.573 -21.212 -11.190
ATOM   1163  CD  ARG C 121      78.727 -22.182 -10.904
ATOM   1164  NE  ARG C 121      78.195 -23.508 -10.457
ATOM   1165  HE  ARG C 121      78.010 -24.202 -11.154
ATOM   1166  CZ  ARG C 121      77.954 -23.809  -9.142
ATOM   1167  NH1 ARG C 121      78.165 -22.916  -8.130
ATOM   1168 HH11 ARG C 121      78.496 -21.992  -8.323
ATOM   1169 HH12 ARG C 121      78.004 -23.189  -7.181
ATOM   1170  NH2 ARG C 121      77.491 -25.056  -8.835
ATOM   1171 HH21 ARG C 121      77.301 -25.305  -7.885
ATOM   1172 HH22 ARG C 121      77.329 -25.726  -9.558
ATOM   1173  C   ARG C 121      75.225 -21.123 -14.204
ATOM   1174  O   ARG C 121      75.693 -20.727 -15.275
ATOM   1175  N   SER C 122      74.210 -22.014 -14.128
ATOM   1176  H   SER C 122      73.828 -22.293 -13.249
ATOM   1177  CA  SER C 122      73.643 -22.670 -15.279
ATOM   1178  CB  SER C 122      72.627 -23.749 -14.866
ATOM   1179  OG  SER C 122      73.288 -24.787 -14.156
ATOM   1180  HG  SER C 122      72.600 -25.409 -13.904
ATOM   1181  C   SER C 122      72.942 -21.711 -16.197
ATOM   1182  O   SER C 122      73.140 -21.765 -17.413
ATOM   1183  N   VAL C 123      72.153 -20.774 -15.621
ATOM   1184  H   VAL C 123      72.046 -20.721 -14.631
ATOM   1185  CA  VAL C 123      71.411 -19.808 -16.389
ATOM   1186  CB  VAL C 123      70.313 -19.146 -15.579
ATOM   1187  CG1 VAL C 123      69.633 -17.984 -16.333
ATOM   1188  CG2 VAL C 123      69.285 -20.243 -15.229
ATOM   1189  C   VAL C 123      72.343 -18.817 -17.041
ATOM   1190  O   VAL C 123      72.115 -18.476 -18.200
ATOM   1191  N   ILE C 124      73.437 -18.389 -16.357
ATOM   1192  H   ILE C 124      73.628 -18.694 -15.427
ATOM   1193  CA  ILE C 124      74.373 -17.432 -16.927
ATOM   1194  CB  ILE C 124      75.425 -16.984 -15.935
ATOM   1195  CG2 ILE C 124      76.421 -16.040 -16.649
ATOM   1196  CG1 ILE C 124      74.786 -16.190 -14.794
ATOM   1197  CD1 ILE C 124      75.760 -16.019 -13.638
ATOM   1198  C   ILE C 124      75.077 -18.102 -18.095
ATOM   1199  O   ILE C 124      75.285 -17.459 -19.126
ATOM   1200  N   GLY C 125      75.396 -19.419 -17.976
ATOM   1201  H   GLY C 125      75.238 -19.922 -17.129
ATOM   1202  CA  GLY C 125      76.056 -20.161 -19.024
ATOM   1203  C   GLY C 125      75.204 -20.222 -20.263
ATOM   1204  O   GLY C 125      75.735 -20.230 -21.374
ATOM   1205  N   GLN C 126      73.864 -20.286 -20.091
ATOM   1206  H   GLN C 126      73.460 -20.329 -19.179
ATOM   1207  CA  GLN C 126      72.933 -20.320 -21.191
ATOM   1208  CB  GLN C 126      71.542 -20.846 -20.775
ATOM   1209  CG  GLN C 126      71.488 -22.315 -20.322
ATOM   1210  CD  GLN C 126      71.966 -23.250 -21.434
ATOM   1211  OE1 GLN C 126      71.518 -23.200 -22.580
ATOM   1212  NE2 GLN C 126      72.926 -24.143 -21.082
ATOM   1213 HE21 GLN C 126      73.271 -24.163 -20.143
ATOM   1214 HE22 GLN C 126      73.279 -24.789 -21.757
ATOM   1215  C   GLN C 126      72.713 -18.959 -21.803
ATOM   1216  O   GLN C 126      72.507 -18.855 -23.011
ATOM   1217  N   ALA C 127      72.730 -17.900 -20.963
ATOM   1218  H   ALA C 127      72.863 -18.040 -19.987
ATOM   1219  CA  ALA C 127      72.513 -16.527 -21.341
ATOM   1220  CB  ALA C 127      72.044 -15.653 -20.163
ATOM   1221  C   ALA C 127      73.661 -15.799 -21.974
ATOM   1222  O   ALA C 127      74.833 -16.087 -21.729
ATOM   1223  N   HIS C 128      73.307 -14.854 -22.877
ATOM   1224  H   HIS C 128      72.344 -14.680 -23.074
ATOM   1225  CA  HIS C 128      74.236 -13.978 -23.551
ATOM   1226  CB  HIS C 128      73.738 -13.445 -24.910
ATOM   1227  CG  HIS C 128      73.772 -14.462 -26.007
ATOM   1228  ND1 HIS C 128      74.924 -14.813 -26.676
ATOM   1229  CE1 HIS C 128      74.573 -15.743 -27.598
ATOM   1230  NE2 HIS C 128      73.281 -16.015 -27.567
ATOM   1231  CD2 HIS C 128      72.777 -15.206 -26.562
ATOM   1232  C   HIS C 128      74.508 -12.787 -22.666
ATOM   1233  O   HIS C 128      73.768 -12.537 -21.707
ATOM   1234  N   LEU C 129      75.589 -12.014 -22.971
ATOM   1235  H   LEU C 129      76.193 -12.220 -23.738
ATOM   1236  CA  LEU C 129      75.922 -10.831 -22.204
ATOM   1237  CB  LEU C 129      77.140 -10.005 -22.655
ATOM   1238  CG  LEU C 129      78.532 -10.572 -22.422
ATOM   1239  CD1 LEU C 129      79.560  -9.645 -23.088
ATOM   1240  CD2 LEU C 129      78.806 -10.804 -20.932
ATOM   1241  C   LEU C 129      74.832  -9.808 -22.281
ATOM   1242  O   LEU C 129      74.550  -9.145 -21.284
ATOM   1243  N   ASP C 130      74.179  -9.694 -23.463
ATOM   1244  H   ASP C 130      74.432 -10.260 -24.244
ATOM   1245  CA  ASP C 130      73.118  -8.751 -23.711
ATOM   1246  CB  ASP C 130      72.595  -8.831 -25.163
ATOM   1247  CG  ASP C 130      73.600  -8.266 -26.173
ATOM   1248  OD1 ASP C 130      74.600  -7.600 -25.789
ATOM   1249  OD2 ASP C 130      73.364  -8.510 -27.384
ATOM   1250  C   ASP C 130      71.955  -9.026 -22.805
ATOM   1251  O   ASP C 130      71.387  -8.089 -22.250
ATOM   1252  N   GLU C 131      71.615 -10.321 -22.601
ATOM   1253  H   GLU C 131      72.114 -11.062 -23.041
ATOM   1254  CA  GLU C 131      70.530 -10.730 -21.749
ATOM   1255  CB  GLU C 131      70.192 -12.227 -21.867
ATOM   1256  CG  GLU C 131      69.551 -12.591 -23.212
ATOM   1257  CD  GLU C 131      69.254 -14.083 -23.262
ATOM   1258  OE1 GLU C 131      70.205 -14.899 -23.127
ATOM   1259  OE2 GLU C 131      68.055 -14.432 -23.426
ATOM   1260  C   GLU C 131      70.833 -10.426 -20.314
ATOM   1261  O   GLU C 131      69.953  -9.951 -19.597
ATOM   1262  N   LEU C 132      72.099 -10.645 -19.878
ATOM   1263  H   LEU C 132      72.797 -11.032 -20.478
ATOM   1264  CA  LEU C 132      72.505 -10.379 -18.517
ATOM   1265  CB  LEU C 132      73.962 -10.759 -18.188
ATOM   1266  CG  LEU C 132      74.332 -12.247 -18.102
ATOM   1267  CD1 LEU C 132      75.850 -12.364 -17.965
ATOM   1268  CD2 LEU C 132      73.626 -12.973 -16.945
ATOM   1269  C   LEU C 132      72.427  -8.920 -18.184
ATOM   1270  O   LEU C 132      72.082  -8.567 -17.058
ATOM   1271  N   LEU C 133      72.776  -8.047 -19.152
ATOM   1272  H   LEU C 133      73.082  -8.354 -20.051
ATOM   1273  CA  LEU C 133      72.761  -6.631 -18.936
ATOM   1274  CB  LEU C 133      73.717  -5.912 -19.915
ATOM   1275  CG  LEU C 133      75.219  -6.247 -19.712
ATOM   1276  CD1 LEU C 133      76.082  -5.649 -20.835
ATOM   1277  CD2 LEU C 133      75.731  -5.858 -18.312
ATOM   1278  C   LEU C 133      71.396  -6.009 -19.029
ATOM   1279  O   LEU C 133      71.015  -5.250 -18.135
ATOM   1280  N   SER C 134      70.630  -6.331 -20.096
ATOM   1281  H   SER C 134      70.937  -6.977 -20.788
ATOM   1282  CA  SER C 134      69.331  -5.751 -20.317
ATOM   1283  CB  SER C 134      69.121  -5.341 -21.793
ATOM   1284  OG  SER C 134      69.209  -6.465 -22.659
ATOM   1285  HG  SER C 134      69.066  -6.124 -23.547
ATOM   1286  C   SER C 134      68.105  -6.505 -19.887
ATOM   1287  O   SER C 134      67.194  -5.897 -19.323
ATOM   1288  N   GLU C 135      68.066  -7.840 -20.108
ATOM   1289  H   GLU C 135      68.843  -8.324 -20.505
ATOM   1290  CA  GLU C 135      66.910  -8.667 -19.821
ATOM   1291  CB  GLU C 135      66.669  -9.682 -20.969
ATOM   1292  CG  GLU C 135      66.334  -9.008 -22.310
ATOM   1293  CD  GLU C 135      66.158 -10.033 -23.427
ATOM   1294  OE1 GLU C 135      65.278 -10.928 -23.322
ATOM   1295  OE2 GLU C 135      66.923  -9.933 -24.421
ATOM   1296  C   GLU C 135      66.999  -9.372 -18.487
ATOM   1297  O   GLU C 135      66.723 -10.571 -18.353
ATOM   1298  N   ARG C 136      67.358  -8.593 -17.444
ATOM   1299  H   ARG C 136      67.548  -7.623 -17.571
ATOM   1300  CA  ARG C 136      67.514  -9.077 -16.098
ATOM   1301  CB  ARG C 136      68.065  -8.019 -15.126
ATOM   1302  CG  ARG C 136      69.534  -7.723 -15.406
ATOM   1303  CD  ARG C 136      70.187  -6.666 -14.523
ATOM   1304  NE  ARG C 136      71.576  -6.492 -15.050
ATOM   1305  HE  ARG C 136      71.862  -7.059 -15.825
ATOM   1306  CZ  ARG C 136      72.448  -5.575 -14.529
ATOM   1307  NH1 ARG C 136      72.118  -4.800 -13.452
ATOM   1308 HH11 ARG C 136      72.768  -4.130 -13.095
ATOM   1309 HH12 ARG C 136      71.222  -4.891 -13.019
ATOM   1310  NH2 ARG C 136      73.682  -5.432 -15.096
ATOM   1311 HH21 ARG C 136      74.324  -4.758 -14.733
ATOM   1312 HH22 ARG C 136      73.943  -5.980 -15.889
ATOM   1313  C   ARG C 136      66.238  -9.621 -15.533
ATOM   1314  O   ARG C 136      66.293 -10.620 -14.823
ATOM   1315  N   ASP C 137      65.069  -9.025 -15.874
ATOM   1316  H   ASP C 137      65.056  -8.225 -16.467
ATOM   1317  CA  ASP C 137      63.776  -9.457 -15.387
ATOM   1318  CB  ASP C 137      62.636  -8.516 -15.830
ATOM   1319  CG  ASP C 137      62.676  -7.178 -15.079
ATOM   1320  OD1 ASP C 137      63.401  -7.030 -14.057
ATOM   1321  OD2 ASP C 137      61.952  -6.260 -15.542
ATOM   1322  C   ASP C 137      63.432 -10.850 -15.852
ATOM   1323  O   ASP C 137      62.898 -11.641 -15.078
ATOM   1324  N   LYS C 138      63.782 -11.183 -17.116
ATOM   1325  H   LYS C 138      64.249 -10.522 -17.698
ATOM   1326  CA  LYS C 138      63.546 -12.468 -17.734
ATOM   1327  CB  LYS C 138      64.043 -12.420 -19.188
ATOM   1328  CG  LYS C 138      63.881 -13.652 -20.074
ATOM   1329  CD  LYS C 138      64.489 -13.329 -21.432
ATOM   1330  CE  LYS C 138      64.484 -14.422 -22.490
ATOM   1331  NZ  LYS C 138      65.168 -13.898 -23.691
ATOM   1332  HZ1 LYS C 138      66.191 -14.061 -23.612
ATOM   1333  HZ2 LYS C 138      64.994 -12.876 -23.776
ATOM   1334  HZ3 LYS C 138      64.810 -14.381 -24.536
ATOM   1335  C   LYS C 138      64.353 -13.525 -17.025
ATOM   1336  O   LYS C 138      63.832 -14.595 -16.695
ATOM   1337  N   LEU C 139      65.637 -13.206 -16.741
ATOM   1338  H   LEU C 139      66.020 -12.324 -17.014
ATOM   1339  CA  LEU C 139      66.551 -14.098 -16.078
ATOM   1340  CB  LEU C 139      67.989 -13.570 -16.085
ATOM   1341  CG  LEU C 139      68.636 -13.525 -17.482
ATOM   1342  CD1 LEU C 139      69.983 -12.819 -17.400
ATOM   1343  CD2 LEU C 139      68.733 -14.900 -18.158
ATOM   1344  C   LEU C 139      66.137 -14.322 -14.654
ATOM   1345  O   LEU C 139      66.223 -15.448 -14.169
ATOM   1346  N   ASN C 140      65.632 -13.260 -13.977
ATOM   1347  H   ASN C 140      65.573 -12.365 -14.407
ATOM   1348  CA  ASN C 140      65.181 -13.307 -12.607
ATOM   1349  CB  ASN C 140      64.726 -11.933 -12.069
ATOM   1350  CG  ASN C 140      65.910 -11.008 -11.785
ATOM   1351  OD1 ASN C 140      67.062 -11.402 -11.600
ATOM   1352  ND2 ASN C 140      65.606  -9.686 -11.744
ATOM   1353 HD21 ASN C 140      66.319  -9.014 -11.549
ATOM   1354 HD22 ASN C 140      64.671  -9.381 -11.924
ATOM   1355  C   ASN C 140      64.008 -14.233 -12.493
ATOM   1356  O   ASN C 140      63.965 -15.038 -11.566
ATOM   1357  N   MET C 141      63.064 -14.179 -13.466
ATOM   1358  H   MET C 141      63.119 -13.500 -14.196
ATOM   1359  CA  MET C 141      61.890 -15.020 -13.485
ATOM   1360  CB  MET C 141      60.873 -14.616 -14.566
ATOM   1361  CG  MET C 141      60.142 -13.300 -14.281
ATOM   1362  SD  MET C 141      59.138 -13.287 -12.763
ATOM   1363  CE  MET C 141      57.839 -14.402 -13.372
ATOM   1364  C   MET C 141      62.246 -16.468 -13.695
ATOM   1365  O   MET C 141      61.722 -17.332 -12.988
ATOM   1366  N   GLN C 142      63.253 -16.740 -14.564
ATOM   1367  H   GLN C 142      63.696 -16.012 -15.086
ATOM   1368  CA  GLN C 142      63.716 -18.082 -14.850
ATOM   1369  CB  GLN C 142      64.783 -18.132 -15.957
ATOM   1370  CG  GLN C 142      64.284 -17.795 -17.363
ATOM   1371  CD  GLN C 142      65.477 -17.866 -18.311
ATOM   1372  OE1 GLN C 142      66.035 -18.930 -18.581
ATOM   1373  NE2 GLN C 142      65.881 -16.689 -18.851
ATOM   1374 HE21 GLN C 142      65.395 -15.843 -18.632
ATOM   1375 HE22 GLN C 142      66.661 -16.669 -19.476
ATOM   1376  C   GLN C 142      64.360 -18.674 -13.623
ATOM   1377  O   GLN C 142      64.099 -19.830 -13.283
ATOM   1378  N   LEU C 143      65.170 -17.851 -12.908
ATOM   1379  H   LEU C 143      65.336 -16.918 -13.212
ATOM   1380  CA  LEU C 143      65.876 -18.225 -11.708
ATOM   1381  CB  LEU C 143      66.728 -17.067 -11.136
ATOM   1382  CG  LEU C 143      68.246 -17.038 -11.415
ATOM   1383  CD1 LEU C 143      68.627 -17.595 -12.779
ATOM   1384  CD2 LEU C 143      68.790 -15.615 -11.244
ATOM   1385  C   LEU C 143      64.895 -18.564 -10.632
ATOM   1386  O   LEU C 143      65.058 -19.590  -9.975
ATOM   1387  N   GLN C 144      63.824 -17.742 -10.491
ATOM   1388  H   GLN C 144      63.728 -16.930 -11.058
ATOM   1389  CA  GLN C 144      62.796 -17.920  -9.496
ATOM   1390  CB  GLN C 144      61.658 -16.890  -9.567
ATOM   1391  CG  GLN C 144      61.988 -15.463  -9.147
ATOM   1392  CD  GLN C 144      60.792 -14.548  -9.430
ATOM   1393  OE1 GLN C 144      59.692 -14.942  -9.825
ATOM   1394  NE2 GLN C 144      61.038 -13.226  -9.250
ATOM   1395 HE21 GLN C 144      61.941 -12.915  -8.951
ATOM   1396 HE22 GLN C 144      60.321 -12.557  -9.442
ATOM   1397  C   GLN C 144      62.086 -19.214  -9.701
ATOM   1398  O   GLN C 144      61.872 -19.925  -8.726
ATOM   1399  N   ARG C 145      61.757 -19.567 -10.970
ATOM   1400  H   ARG C 145      61.946 -18.970 -11.746
ATOM   1401  CA  ARG C 145      61.044 -20.785 -11.259
ATOM   1402  CB  ARG C 145      60.673 -20.954 -12.741
ATOM   1403  CG  ARG C 145      59.578 -20.034 -13.262
ATOM   1404  CD  ARG C 145      59.256 -20.323 -14.724
ATOM   1405  NE  ARG C 145      58.150 -19.419 -15.155
ATOM   1406  HE  ARG C 145      57.888 -18.654 -14.567
ATOM   1407  CZ  ARG C 145      57.510 -19.609 -16.352
ATOM   1408  NH1 ARG C 145      57.798 -20.671 -17.165
ATOM   1409 HH11 ARG C 145      58.479 -21.349 -16.891
ATOM   1410 HH12 ARG C 145      57.307 -20.794 -18.026
ATOM   1411  NH2 ARG C 145      56.558 -18.718 -16.750
ATOM   1412 HH21 ARG C 145      56.350 -17.914 -16.193
ATOM   1413 HH22 ARG C 145      56.083 -18.853 -17.620
ATOM   1414  C   ARG C 145      61.827 -22.012 -10.919
ATOM   1415  O   ARG C 145      61.293 -22.912 -10.268
ATOM   1416  N   ILE C 146      63.126 -22.037 -11.289
ATOM   1417  H   ILE C 146      63.550 -21.271 -11.771
ATOM   1418  CA  ILE C 146      63.968 -23.190 -11.063
ATOM   1419  CB  ILE C 146      65.293 -23.044 -11.794
ATOM   1420  CG2 ILE C 146      66.238 -24.219 -11.431
ATOM   1421  CG1 ILE C 146      65.047 -23.049 -13.317
ATOM   1422  CD1 ILE C 146      66.261 -22.624 -14.145
ATOM   1423  C   ILE C 146      64.205 -23.374  -9.579
ATOM   1424  O   ILE C 146      64.094 -24.495  -9.074
ATOM   1425  N   ILE C 147      64.473 -22.264  -8.852
ATOM   1426  H   ILE C 147      64.491 -21.361  -9.274
ATOM   1427  CA  ILE C 147      64.757 -22.314  -7.439
ATOM   1428  CB  ILE C 147      65.373 -21.016  -6.926
ATOM   1429  CG2 ILE C 147      65.567 -21.070  -5.394
ATOM   1430  CG1 ILE C 147      66.765 -20.852  -7.571
ATOM   1431  CD1 ILE C 147      67.404 -19.476  -7.388
ATOM   1432  C   ILE C 147      63.506 -22.729  -6.694
ATOM   1433  O   ILE C 147      63.620 -23.555  -5.790
ATOM   1434  N   ASP C 148      62.298 -22.243  -7.099
ATOM   1435  H   ASP C 148      62.224 -21.603  -7.853
ATOM   1436  CA  ASP C 148      61.042 -22.591  -6.457
ATOM   1437  CB  ASP C 148      59.749 -21.995  -7.078
ATOM   1438  CG  ASP C 148      59.495 -20.529  -6.789
ATOM   1439  OD1 ASP C 148      60.162 -19.957  -5.897
ATOM   1440  OD2 ASP C 148      58.590 -19.961  -7.455
ATOM   1441  C   ASP C 148      60.766 -24.052  -6.568
ATOM   1442  O   ASP C 148      60.385 -24.669  -5.578
ATOM   1443  N   GLU C 149      61.000 -24.640  -7.764
ATOM   1444  H   GLU C 149      61.328 -24.113  -8.546
ATOM   1445  CA  GLU C 149      60.754 -26.039  -8.003
ATOM   1446  CB  GLU C 149      60.956 -26.412  -9.480
ATOM   1447  CG  GLU C 149      59.848 -25.842 -10.378
ATOM   1448  CD  GLU C 149      60.119 -26.053 -11.868
ATOM   1449  OE1 GLU C 149      61.189 -26.586 -12.267
ATOM   1450  OE2 GLU C 149      59.216 -25.660 -12.652
ATOM   1451  C   GLU C 149      61.645 -26.897  -7.155
ATOM   1452  O   GLU C 149      61.193 -27.906  -6.613
ATOM   1453  N   ALA C 150      62.920 -26.482  -6.999
ATOM   1454  H   ALA C 150      63.258 -25.659  -7.455
ATOM   1455  CA  ALA C 150      63.883 -27.198  -6.206
ATOM   1456  CB  ALA C 150      65.298 -26.647  -6.407
ATOM   1457  C   ALA C 150      63.575 -27.130  -4.729
ATOM   1458  O   ALA C 150      63.751 -28.123  -4.026
ATOM   1459  N   THR C 151      63.117 -25.951  -4.246
ATOM   1460  H   THR C 151      62.997 -25.168  -4.851
ATOM   1461  CA  THR C 151      62.791 -25.679  -2.866
ATOM   1462  CB  THR C 151      62.862 -24.212  -2.492
ATOM   1463  CG2 THR C 151      64.308 -23.710  -2.639
ATOM   1464  OG1 THR C 151      61.975 -23.427  -3.275
ATOM   1465  HG1 THR C 151      61.104 -23.532  -2.875
ATOM   1466  C   THR C 151      61.466 -26.206  -2.387
ATOM   1467  O   THR C 151      61.311 -26.429  -1.184
ATOM   1468  N   ASP C 152      60.480 -26.402  -3.305
ATOM   1469  H   ASP C 152      60.619 -26.183  -4.268
ATOM   1470  CA  ASP C 152      59.155 -26.886  -2.964
ATOM   1471  CB  ASP C 152      58.184 -27.060  -4.162
ATOM   1472  CG  ASP C 152      57.622 -25.734  -4.673
ATOM   1473  OD1 ASP C 152      57.719 -24.685  -3.981
ATOM   1474  OD2 ASP C 152      57.064 -25.764  -5.801
ATOM   1475  C   ASP C 152      59.088 -28.127  -2.110
ATOM   1476  O   ASP C 152      58.273 -28.073  -1.183
ATOM   1477  N   PRO C 153      59.865 -29.214  -2.277
ATOM   1478  CA  PRO C 153      59.782 -30.381  -1.417
ATOM   1479  CB  PRO C 153      60.760 -31.404  -1.993
ATOM   1480  CG  PRO C 153      60.906 -31.009  -3.468
ATOM   1481  CD  PRO C 153      60.666 -29.496  -3.470
ATOM   1482  C   PRO C 153      60.118 -30.056   0.016
ATOM   1483  O   PRO C 153      59.659 -30.773   0.901
ATOM   1484  N   TRP C 154      60.898 -28.980   0.259
ATOM   1485  H   TRP C 154      61.162 -28.347  -0.467
ATOM   1486  CA  TRP C 154      61.446 -28.650   1.547
ATOM   1487  CB  TRP C 154      62.720 -27.824   1.376
ATOM   1488  CG  TRP C 154      63.808 -28.502   0.589
ATOM   1489  CD1 TRP C 154      63.951 -29.792   0.149
ATOM   1490  NE1 TRP C 154      65.057 -29.896  -0.660
ATOM   1491  HE1 TRP C 154      65.371 -30.707  -1.104
ATOM   1492  CE2 TRP C 154      65.647 -28.657  -0.747
ATOM   1493  CZ2 TRP C 154      66.767 -28.224  -1.431
ATOM   1494  CH2 TRP C 154      67.118 -26.873  -1.323
ATOM   1495  CZ3 TRP C 154      66.369 -25.984  -0.551
ATOM   1496  CE3 TRP C 154      65.238 -26.421   0.136
ATOM   1497  CD2 TRP C 154      64.891 -27.760   0.029
ATOM   1498  C   TRP C 154      60.475 -27.723   2.241
ATOM   1499  O   TRP C 154      60.713 -27.334   3.384
ATOM   1500  N   GLY C 155      59.359 -27.333   1.568
ATOM   1501  H   GLY C 155      59.165 -27.643   0.641
ATOM   1502  CA  GLY C 155      58.374 -26.452   2.132
ATOM   1503  C   GLY C 155      58.799 -25.013   2.090
ATOM   1504  O   GLY C 155      58.288 -24.222   2.879
ATOM   1505  N   ILE C 156      59.754 -24.648   1.201
ATOM   1506  H   ILE C 156      60.171 -25.304   0.571
ATOM   1507  CA  ILE C 156      60.227 -23.291   1.085
ATOM   1508  CB  ILE C 156      61.749 -23.210   1.097
ATOM   1509  CG2 ILE C 156      62.238 -21.765   0.852
ATOM   1510  CG1 ILE C 156      62.313 -23.765   2.410
ATOM   1511  CD1 ILE C 156      63.823 -23.934   2.340
ATOM   1512  C   ILE C 156      59.737 -22.748  -0.235
ATOM   1513  O   ILE C 156      59.781 -23.444  -1.251
ATOM   1514  N   LYS C 157      59.220 -21.496  -0.223
ATOM   1515  H   LYS C 157      59.179 -20.946   0.606
ATOM   1516  CA  LYS C 157      58.783 -20.849  -1.432
ATOM   1517  CB  LYS C 157      57.285 -20.508  -1.531
ATOM   1518  CG  LYS C 157      56.405 -21.755  -1.661
ATOM   1519  CD  LYS C 157      54.922 -21.459  -1.889
ATOM   1520  CE  LYS C 157      54.064 -22.724  -1.971
ATOM   1521  NZ  LYS C 157      52.651 -22.365  -2.209
ATOM   1522  HZ1 LYS C 157      52.068 -23.222  -2.207
ATOM   1523  HZ2 LYS C 157      52.320 -21.726  -1.463
ATOM   1524  HZ3 LYS C 157      52.561 -21.894  -3.130
ATOM   1525  C   LYS C 157      59.597 -19.609  -1.622
ATOM   1526  O   LYS C 157      59.732 -18.795  -0.706
ATOM   1527  N   VAL C 158      60.207 -19.476  -2.821
ATOM   1528  H   VAL C 158      60.094 -20.141  -3.556
ATOM   1529  CA  VAL C 158      61.016 -18.332  -3.148
ATOM   1530  CB  VAL C 158      62.189 -18.667  -4.049
ATOM   1531  CG1 VAL C 158      62.985 -17.414  -4.443
ATOM   1532  CG2 VAL C 158      63.057 -19.693  -3.301
ATOM   1533  C   VAL C 158      60.108 -17.278  -3.719
ATOM   1534  O   VAL C 158      59.398 -17.492  -4.706
ATOM   1535  N   THR C 159      60.116 -16.105  -3.053
ATOM   1536  H   THR C 159      60.718 -15.964  -2.272
ATOM   1537  CA  THR C 159      59.312 -14.978  -3.423
ATOM   1538  CB  THR C 159      59.231 -13.983  -2.275
ATOM   1539  CG2 THR C 159      58.360 -12.775  -2.664
ATOM   1540  OG1 THR C 159      58.637 -14.596  -1.137
ATOM   1541  HG1 THR C 159      58.880 -14.039  -0.394
ATOM   1542  C   THR C 159      59.914 -14.344  -4.654
ATOM   1543  O   THR C 159      59.199 -14.118  -5.633
ATOM   1544  N   ALA C 160      61.243 -14.080  -4.638
ATOM   1545  H   ALA C 160      61.824 -14.313  -3.861
ATOM   1546  CA  ALA C 160      61.890 -13.470  -5.772
ATOM   1547  CB  ALA C 160      61.717 -11.937  -5.846
ATOM   1548  C   ALA C 160      63.361 -13.726  -5.757
ATOM   1549  O   ALA C 160      63.941 -14.032  -4.716
ATOM   1550  N   VAL C 161      63.987 -13.657  -6.952
ATOM   1551  H   VAL C 161      63.496 -13.434  -7.791
ATOM   1552  CA  VAL C 161      65.411 -13.822  -7.107
ATOM   1553  CB  VAL C 161      65.876 -15.065  -7.844
ATOM   1554  CG1 VAL C 161      67.418 -15.081  -7.904
ATOM   1555  CG2 VAL C 161      65.326 -16.323  -7.158
ATOM   1556  C   VAL C 161      65.773 -12.614  -7.930
ATOM   1557  O   VAL C 161      65.127 -12.329  -8.941
ATOM   1558  N   GLU C 162      66.799 -11.862  -7.482
ATOM   1559  H   GLU C 162      67.303 -12.100  -6.656
ATOM   1560  CA  GLU C 162      67.239 -10.675  -8.163
ATOM   1561  CB  GLU C 162      67.049  -9.401  -7.312
ATOM   1562  CG  GLU C 162      65.594  -9.030  -6.991
ATOM   1563  CD  GLU C 162      65.496  -7.761  -6.132
ATOM   1564  OE1 GLU C 162      66.527  -7.125  -5.782
ATOM   1565  OE2 GLU C 162      64.335  -7.420  -5.787
ATOM   1566  C   GLU C 162      68.712 -10.747  -8.425
ATOM   1567  O   GLU C 162      69.483 -11.074  -7.520
ATOM   1568  N   ILE C 163      69.135 -10.478  -9.687
ATOM   1569  H   ILE C 163      68.495 -10.287 -10.430
ATOM   1570  CA  ILE C 163      70.541 -10.445 -10.027
ATOM   1571  CB  ILE C 163      70.840 -10.610 -11.504
ATOM   1572  CG2 ILE C 163      72.342 -10.386 -11.760
ATOM   1573  CG1 ILE C 163      70.362 -11.995 -11.985
ATOM   1574  CD1 ILE C 163      70.401 -12.179 -13.499
ATOM   1575  C   ILE C 163      70.986  -9.094  -9.514
ATOM   1576  O   ILE C 163      70.460  -8.050  -9.906
ATOM   1577  N   LYS C 164      71.965  -9.135  -8.590
ATOM   1578  H   LYS C 164      72.389 -10.002  -8.341
ATOM   1579  CA  LYS C 164      72.499  -7.980  -7.933
ATOM   1580  CB  LYS C 164      73.015  -8.425  -6.546
ATOM   1581  CG  LYS C 164      73.625  -7.396  -5.600
ATOM   1582  CD  LYS C 164      74.013  -8.071  -4.283
ATOM   1583  CE  LYS C 164      74.630  -7.149  -3.236
ATOM   1584  NZ  LYS C 164      74.860  -7.906  -1.986
ATOM   1585  HZ1 LYS C 164      75.448  -8.742  -2.166
ATOM   1586  HZ2 LYS C 164      75.339  -7.294  -1.297
ATOM   1587  HZ3 LYS C 164      73.949  -8.210  -1.593
ATOM   1588  C   LYS C 164      73.568  -7.271  -8.703
ATOM   1589  O   LYS C 164      73.408  -6.087  -9.009
ATOM   1590  N   ASP C 165      74.643  -7.996  -9.086
ATOM   1591  H   ASP C 165      74.716  -8.971  -8.891
ATOM   1592  CA  ASP C 165      75.749  -7.395  -9.791
ATOM   1593  CB  ASP C 165      77.049  -7.314  -8.954
ATOM   1594  CG  ASP C 165      76.911  -6.418  -7.731
ATOM   1595  OD1 ASP C 165      76.779  -5.176  -7.884
ATOM   1596  OD2 ASP C 165      76.965  -6.983  -6.606
ATOM   1597  C   ASP C 165      76.155  -8.281 -10.921
ATOM   1598  O   ASP C 165      76.096  -9.508 -10.800
ATOM   1599  N   VAL C 166      76.564  -7.651 -12.048
ATOM   1600  H   VAL C 166      76.578  -6.656 -12.104
ATOM   1601  CA  VAL C 166      77.055  -8.339 -13.221
ATOM   1602  CB  VAL C 166      76.155  -8.332 -14.460
ATOM   1603  CG1 VAL C 166      76.839  -9.116 -15.604
ATOM   1604  CG2 VAL C 166      74.769  -8.913 -14.138
ATOM   1605  C   VAL C 166      78.308  -7.558 -13.532
ATOM   1606  O   VAL C 166      78.265  -6.493 -14.157
ATOM   1607  N   GLU C 167      79.456  -8.060 -13.035
ATOM   1608  H   GLU C 167      79.475  -8.904 -12.514
ATOM   1609  CA  GLU C 167      80.729  -7.436 -13.242
ATOM   1610  CB  GLU C 167      81.601  -7.449 -11.973
ATOM   1611  CG  GLU C 167      82.884  -6.610 -12.037
ATOM   1612  CD  GLU C 167      83.582  -6.692 -10.686
ATOM   1613  OE1 GLU C 167      82.961  -6.331  -9.650
ATOM   1614  OE2 GLU C 167      84.761  -7.131 -10.670
ATOM   1615  C   GLU C 167      81.434  -8.114 -14.383
ATOM   1616  O   GLU C 167      81.464  -9.342 -14.492
ATOM   1617  N   LEU C 168      82.004  -7.277 -15.269
ATOM   1618  H   LEU C 168      81.957  -6.291 -15.139
ATOM   1619  CA  LEU C 168      82.731  -7.699 -16.439
ATOM   1620  CB  LEU C 168      82.338  -6.879 -17.699
ATOM   1621  CG  LEU C 168      80.850  -6.855 -18.117
ATOM   1622  CD1 LEU C 168      80.639  -5.906 -19.306
ATOM   1623  CD2 LEU C 168      80.295  -8.251 -18.412
ATOM   1624  C   LEU C 168      84.205  -7.424 -16.189
ATOM   1625  O   LEU C 168      84.518  -6.555 -15.369
ATOM   1626  N   PRO C 169      85.146  -8.129 -16.835
ATOM   1627  CA  PRO C 169      86.575  -7.912 -16.676
ATOM   1628  CB  PRO C 169      87.261  -9.007 -17.494
ATOM   1629  CG  PRO C 169      86.212 -10.123 -17.583
ATOM   1630  CD  PRO C 169      84.877  -9.366 -17.561
ATOM   1631  C   PRO C 169      86.953  -6.535 -17.155
ATOM   1632  O   PRO C 169      86.289  -6.022 -18.058
ATOM   1633  N   ALA C 170      88.009  -5.930 -16.567
ATOM   1634  H   ALA C 170      88.577  -6.412 -15.906
ATOM   1635  CA  ALA C 170      88.269  -4.512 -16.678
ATOM   1636  CB  ALA C 170      89.470  -4.066 -15.824
ATOM   1637  C   ALA C 170      88.539  -4.085 -18.098
ATOM   1638  O   ALA C 170      88.096  -3.009 -18.506
ATOM   1639  N   GLY C 171      89.228  -4.944 -18.890
ATOM   1640  H   GLY C 171      89.554  -5.821 -18.547
ATOM   1641  CA  GLY C 171      89.538  -4.657 -20.271
ATOM   1642  C   GLY C 171      88.289  -4.669 -21.109
ATOM   1643  O   GLY C 171      88.140  -3.836 -22.005
ATOM   1644  N   MET C 172      87.355  -5.604 -20.800
ATOM   1645  H   MET C 172      87.478  -6.222 -20.027
ATOM   1646  CA  MET C 172      86.101  -5.744 -21.500
ATOM   1647  CB  MET C 172      85.318  -7.018 -21.120
ATOM   1648  CG  MET C 172      85.934  -8.327 -21.621
ATOM   1649  SD  MET C 172      86.063  -8.467 -23.431
ATOM   1650  CE  MET C 172      84.278  -8.594 -23.754
ATOM   1651  C   MET C 172      85.197  -4.582 -21.222
ATOM   1652  O   MET C 172      84.675  -4.007 -22.177
ATOM   1653  N   GLN C 173      85.217  -4.062 -19.965
ATOM   1654  H   GLN C 173      85.746  -4.494 -19.239
ATOM   1655  CA  GLN C 173      84.409  -2.935 -19.557
ATOM   1656  CB  GLN C 173      84.530  -2.569 -18.064
ATOM   1657  CG  GLN C 173      83.910  -3.550 -17.068
ATOM   1658  CD  GLN C 173      84.188  -3.112 -15.623
ATOM   1659  OE1 GLN C 173      84.828  -2.106 -15.309
ATOM   1660  NE2 GLN C 173      83.677  -3.935 -14.670
ATOM   1661 HE21 GLN C 173      83.835  -3.740 -13.702
ATOM   1662 HE22 GLN C 173      83.194  -4.768 -14.936
ATOM   1663  C   GLN C 173      84.850  -1.702 -20.285
ATOM   1664  O   GLN C 173      84.013  -0.942 -20.772
ATOM   1665  N   LYS C 174      86.187  -1.513 -20.413
ATOM   1666  H   LYS C 174      86.842  -2.149 -20.008
ATOM   1667  CA  LYS C 174      86.755  -0.371 -21.079
ATOM   1668  CB  LYS C 174      88.267  -0.250 -20.823
ATOM   1669  CG  LYS C 174      88.558   0.148 -19.371
ATOM   1670  CD  LYS C 174      90.037   0.273 -19.019
ATOM   1671  CE  LYS C 174      90.286   0.604 -17.547
ATOM   1672  NZ  LYS C 174      91.738   0.659 -17.286
ATOM   1673  HZ1 LYS C 174      92.130   1.558 -17.630
ATOM   1674  HZ2 LYS C 174      91.913   0.579 -16.264
ATOM   1675  HZ3 LYS C 174      92.204  -0.139 -17.761
ATOM   1676  C   LYS C 174      86.463  -0.388 -22.554
ATOM   1677  O   LYS C 174      86.175   0.662 -23.129
ATOM   1678  N   ALA C 175      86.499  -1.586 -23.191
ATOM   1679  H   ALA C 175      86.756  -2.422 -22.711
ATOM   1680  CA  ALA C 175      86.221  -1.739 -24.601
ATOM   1681  CB  ALA C 175      86.507  -3.165 -25.102
ATOM   1682  C   ALA C 175      84.773  -1.434 -24.895
ATOM   1683  O   ALA C 175      84.472  -0.742 -25.872
ATOM   1684  N   MET C 176      83.853  -1.901 -24.014
ATOM   1685  H   MET C 176      84.135  -2.433 -23.220
ATOM   1686  CA  MET C 176      82.426  -1.705 -24.136
ATOM   1687  CB  MET C 176      81.616  -2.456 -23.055
ATOM   1688  CG  MET C 176      81.603  -3.986 -23.176
ATOM   1689  SD  MET C 176      80.849  -4.682 -24.678
ATOM   1690  CE  MET C 176      79.126  -4.346 -24.209
ATOM   1691  C   MET C 176      82.094  -0.248 -23.987
ATOM   1692  O   MET C 176      81.357   0.290 -24.813
ATOM   1693  N   ALA C 177      82.805   0.447 -23.062
ATOM   1694  H   ALA C 177      83.458  -0.015 -22.468
ATOM   1695  CA  ALA C 177      82.620   1.852 -22.791
ATOM   1696  CB  ALA C 177      83.427   2.338 -21.573
ATOM   1697  C   ALA C 177      83.035   2.683 -23.971
ATOM   1698  O   ALA C 177      82.323   3.624 -24.324
ATOM   1699  N   ARG C 178      84.169   2.325 -24.629
ATOM   1700  H   ARG C 178      84.731   1.562 -24.322
ATOM   1701  CA  ARG C 178      84.655   3.046 -25.784
ATOM   1702  CB  ARG C 178      86.055   2.621 -26.262
ATOM   1703  CG  ARG C 178      87.216   3.090 -25.381
ATOM   1704  CD  ARG C 178      88.568   2.613 -25.916
ATOM   1705  NE  ARG C 178      89.657   3.198 -25.075
ATOM   1706  HE  ARG C 178      89.412   3.832 -24.342
ATOM   1707  CZ  ARG C 178      90.979   2.913 -25.310
ATOM   1708  NH1 ARG C 178      91.373   2.042 -26.288
ATOM   1709 HH11 ARG C 178      92.345   1.859 -26.436
ATOM   1710 HH12 ARG C 178      90.699   1.598 -26.876
ATOM   1711  NH2 ARG C 178      91.942   3.506 -24.547
ATOM   1712 HH21 ARG C 178      91.688   4.178 -23.852
ATOM   1713 HH22 ARG C 178      92.907   3.309 -24.722
ATOM   1714  C   ARG C 178      83.724   2.910 -26.954
ATOM   1715  O   ARG C 178      83.484   3.892 -27.657
ATOM   1716  N   GLN C 179      83.154   1.696 -27.163
ATOM   1717  H   GLN C 179      83.370   0.912 -26.583
ATOM   1718  CA  GLN C 179      82.234   1.445 -28.250
ATOM   1719  CB  GLN C 179      81.878  -0.040 -28.395
ATOM   1720  CG  GLN C 179      83.056  -0.885 -28.879
ATOM   1721  CD  GLN C 179      82.600  -2.329 -28.987
ATOM   1722  OE1 GLN C 179      81.832  -2.699 -29.876
ATOM   1723  NE2 GLN C 179      83.096  -3.179 -28.053
ATOM   1724 HE21 GLN C 179      83.721  -2.841 -27.349
ATOM   1725 HE22 GLN C 179      82.846  -4.147 -28.075
ATOM   1726  C   GLN C 179      80.956   2.212 -28.053
ATOM   1727  O   GLN C 179      80.427   2.787 -29.006
ATOM   1728  N   ALA C 180      80.470   2.264 -26.789
ATOM   1729  H   ALA C 180      80.934   1.794 -26.042
ATOM   1730  CA  ALA C 180      79.265   2.961 -26.416
ATOM   1731  CB  ALA C 180      78.878   2.713 -24.948
ATOM   1732  C   ALA C 180      79.442   4.442 -26.603
ATOM   1733  O   ALA C 180      78.519   5.112 -27.067
ATOM   1734  N   GLU C 181      80.648   4.973 -26.278
ATOM   1735  H   GLU C 181      81.372   4.399 -25.905
ATOM   1736  CA  GLU C 181      80.994   6.368 -26.404
ATOM   1737  CB  GLU C 181      82.399   6.643 -25.829
ATOM   1738  CG  GLU C 181      82.888   8.100 -25.825
ATOM   1739  CD  GLU C 181      84.283   8.220 -25.193
ATOM   1740  OE1 GLU C 181      84.879   7.208 -24.733
ATOM   1741  OE2 GLU C 181      84.782   9.375 -25.169
ATOM   1742  C   GLU C 181      80.984   6.760 -27.856
ATOM   1743  O   GLU C 181      80.452   7.817 -28.191
ATOM   1744  N   ALA C 182      81.521   5.885 -28.745
ATOM   1745  H   ALA C 182      81.939   5.032 -28.441
ATOM   1746  CA  ALA C 182      81.576   6.134 -30.166
ATOM   1747  CB  ALA C 182      82.352   5.043 -30.922
ATOM   1748  C   ALA C 182      80.188   6.202 -30.746
ATOM   1749  O   ALA C 182      79.900   7.096 -31.548
ATOM   1750  N   GLU C 183      79.289   5.288 -30.302
ATOM   1751  H   GLU C 183      79.547   4.578 -29.650
ATOM   1752  CA  GLU C 183      77.921   5.241 -30.765
ATOM   1753  CB  GLU C 183      77.125   4.054 -30.205
ATOM   1754  CG  GLU C 183      77.571   2.702 -30.756
ATOM   1755  CD  GLU C 183      76.819   1.526 -30.133
ATOM   1756  OE1 GLU C 183      75.928   1.703 -29.256
ATOM   1757  OE2 GLU C 183      77.165   0.390 -30.547
ATOM   1758  C   GLU C 183      77.183   6.474 -30.336
ATOM   1759  O   GLU C 183      76.460   7.059 -31.142
ATOM   1760  N   ARG C 184      77.403   6.917 -29.072
ATOM   1761  H   ARG C 184      78.015   6.434 -28.453
ATOM   1762  CA  ARG C 184      76.767   8.088 -28.521
ATOM   1763  CB  ARG C 184      77.024   8.318 -27.025
ATOM   1764  CG  ARG C 184      76.274   7.357 -26.102
ATOM   1765  CD  ARG C 184      76.297   7.803 -24.636
ATOM   1766  NE  ARG C 184      77.699   7.722 -24.117
ATOM   1767  HE  ARG C 184      78.289   8.524 -24.207
ATOM   1768  CZ  ARG C 184      78.202   6.586 -23.538
ATOM   1769  NH1 ARG C 184      77.447   5.455 -23.396
ATOM   1770 HH11 ARG C 184      76.504   5.432 -23.725
ATOM   1771 HH12 ARG C 184      77.833   4.641 -22.962
ATOM   1772  NH2 ARG C 184      79.490   6.589 -23.090
ATOM   1773 HH21 ARG C 184      80.052   7.411 -23.182
ATOM   1774 HH22 ARG C 184      79.869   5.783 -22.637
ATOM   1775  C   ARG C 184      77.201   9.329 -29.231
ATOM   1776  O   ARG C 184      76.374  10.217 -29.430
ATOM   1777  N   GLU C 185      78.493   9.405 -29.645
ATOM   1778  H   GLU C 185      79.147   8.676 -29.455
ATOM   1779  CA  GLU C 185      79.015  10.547 -30.350
ATOM   1780  CB  GLU C 185      80.525  10.499 -30.621
ATOM   1781  CG  GLU C 185      81.424  10.667 -29.391
ATOM   1782  CD  GLU C 185      82.906  10.558 -29.772
ATOM   1783  OE1 GLU C 185      83.726  10.683 -28.827
ATOM   1784  OE2 GLU C 185      83.260  10.383 -30.972
ATOM   1785  C   GLU C 185      78.356  10.664 -31.693
ATOM   1786  O   GLU C 185      77.977  11.769 -32.076
ATOM   1787  N   ARG C 186      78.163   9.530 -32.415
ATOM   1788  H   ARG C 186      78.472   8.639 -32.086
ATOM   1789  CA  ARG C 186      77.529   9.548 -33.716
ATOM   1790  CB  ARG C 186      77.634   8.210 -34.457
ATOM   1791  CG  ARG C 186      79.070   7.834 -34.813
ATOM   1792  CD  ARG C 186      79.725   8.753 -35.847
ATOM   1793  NE  ARG C 186      81.071   8.184 -36.156
ATOM   1794  HE  ARG C 186      81.285   7.257 -35.849
ATOM   1795  CZ  ARG C 186      82.015   8.887 -36.859
ATOM   1796  NH1 ARG C 186      81.804  10.171 -37.280
ATOM   1797 HH11 ARG C 186      80.929  10.625 -37.114
ATOM   1798 HH12 ARG C 186      82.517  10.656 -37.785
ATOM   1799  NH2 ARG C 186      83.207   8.284 -37.137
ATOM   1800 HH21 ARG C 186      83.375   7.341 -36.854
ATOM   1801 HH22 ARG C 186      83.917   8.779 -37.639
ATOM   1802  C   ARG C 186      76.078   9.935 -33.621
ATOM   1803  O   ARG C 186      75.581  10.705 -34.448
ATOM   1804  N   ARG C 187      75.394   9.439 -32.562
ATOM   1805  H   ARG C 187      75.830   8.817 -31.915
ATOM   1806  CA  ARG C 187      74.003   9.718 -32.308
ATOM   1807  CB  ARG C 187      73.455   8.910 -31.117
ATOM   1808  CG  ARG C 187      73.297   7.419 -31.432
ATOM   1809  CD  ARG C 187      73.016   6.552 -30.206
ATOM   1810  NE  ARG C 187      73.068   5.125 -30.649
ATOM   1811  HE  ARG C 187      72.832   4.901 -31.595
ATOM   1812  CZ  ARG C 187      73.423   4.118 -29.789
ATOM   1813  NH1 ARG C 187      73.791   4.363 -28.496
ATOM   1814 HH11 ARG C 187      73.754   5.290 -28.123
ATOM   1815 HH12 ARG C 187      74.083   3.609 -27.905
ATOM   1816  NH2 ARG C 187      73.470   2.833 -30.247
ATOM   1817 HH21 ARG C 187      73.156   2.611 -31.171
ATOM   1818 HH22 ARG C 187      73.869   2.114 -29.674
ATOM   1819  C   ARG C 187      73.818  11.181 -32.029
ATOM   1820  O   ARG C 187      72.901  11.801 -32.570
ATOM   1821  N   ALA C 188      74.748  11.760 -31.234
ATOM   1822  H   ALA C 188      75.491  11.221 -30.848
ATOM   1823  CA  ALA C 188      74.750  13.144 -30.855
ATOM   1824  CB  ALA C 188      75.824  13.480 -29.804
ATOM   1825  C   ALA C 188      75.002  14.015 -32.044
ATOM   1826  O   ALA C 188      74.357  15.053 -32.152
ATOM   1827  N   ARG C 189      75.903  13.595 -32.972
ATOM   1828  H   ARG C 189      76.414  12.747 -32.851
ATOM   1829  CA  ARG C 189      76.229  14.359 -34.151
ATOM   1830  CB  ARG C 189      77.385  13.773 -34.994
ATOM   1831  CG  ARG C 189      78.770  13.844 -34.343
ATOM   1832  CD  ARG C 189      79.908  13.380 -35.261
ATOM   1833  NE  ARG C 189      81.193  13.438 -34.492
ATOM   1834  HE  ARG C 189      81.675  14.313 -34.436
ATOM   1835  CZ  ARG C 189      81.725  12.349 -33.850
ATOM   1836  NH1 ARG C 189      81.134  11.118 -33.909
ATOM   1837 HH11 ARG C 189      81.555  10.340 -33.444
ATOM   1838 HH12 ARG C 189      80.290  10.992 -34.429
ATOM   1839  NH2 ARG C 189      82.875  12.487 -33.127
ATOM   1840 HH21 ARG C 189      83.262  11.706 -32.634
ATOM   1841 HH22 ARG C 189      83.334  13.374 -33.075
ATOM   1842  C   ARG C 189      75.038  14.496 -35.049
ATOM   1843  O   ARG C 189      74.760  15.614 -35.484
ATOM   1844  N   ILE C 190      74.280  13.395 -35.307
ATOM   1845  H   ILE C 190      74.510  12.484 -34.957
ATOM   1846  CA  ILE C 190      73.118  13.516 -36.163
ATOM   1847  CB  ILE C 190      72.681  12.231 -36.856
ATOM   1848  CG2 ILE C 190      71.300  12.357 -37.546
ATOM   1849  CG1 ILE C 190      73.770  11.861 -37.883
ATOM   1850  CD1 ILE C 190      73.611  10.485 -38.522
ATOM   1851  C   ILE C 190      72.006  14.286 -35.484
ATOM   1852  O   ILE C 190      71.330  15.069 -36.153
ATOM   1853  N   THR C 191      71.826  14.144 -34.146
ATOM   1854  H   THR C 191      72.383  13.516 -33.605
ATOM   1855  CA  THR C 191      70.792  14.854 -33.417
ATOM   1856  CB  THR C 191      70.690  14.352 -31.990
ATOM   1857  CG2 THR C 191      69.577  15.097 -31.224
ATOM   1858  OG1 THR C 191      70.365  12.967 -32.004
ATOM   1859  HG1 THR C 191      70.593  12.642 -31.128
ATOM   1860  C   THR C 191      71.082  16.352 -33.453
ATOM   1861  O   THR C 191      70.175  17.159 -33.680
ATOM   1862  N   LEU C 192      72.374  16.742 -33.290
ATOM   1863  H   LEU C 192      73.098  16.076 -33.149
ATOM   1864  CA  LEU C 192      72.803  18.122 -33.324
ATOM   1865  CB  LEU C 192      74.269  18.357 -32.911
ATOM   1866  CG  LEU C 192      74.564  18.155 -31.410
ATOM   1867  CD1 LEU C 192      76.074  18.198 -31.142
ATOM   1868  CD2 LEU C 192      73.784  19.149 -30.532
ATOM   1869  C   LEU C 192      72.626  18.667 -34.701
ATOM   1870  O   LEU C 192      72.223  19.818 -34.839
ATOM   1871  N   ALA C 193      72.887  17.833 -35.741
ATOM   1872  H   ALA C 193      73.253  16.918 -35.591
ATOM   1873  CA  ALA C 193      72.738  18.205 -37.119
ATOM   1874  CB  ALA C 193      73.175  17.115 -38.113
ATOM   1875  C   ALA C 193      71.295  18.501 -37.376
ATOM   1876  O   ALA C 193      71.033  19.508 -38.013
ATOM   1877  N   GLU C 194      70.333  17.710 -36.829
ATOM   1878  H   GLU C 194      70.579  16.904 -36.299
ATOM   1879  CA  GLU C 194      68.909  17.919 -37.015
ATOM   1880  CB  GLU C 194      68.045  16.874 -36.294
ATOM   1881  CG  GLU C 194      68.093  15.473 -36.910
ATOM   1882  CD  GLU C 194      67.351  14.442 -36.058
ATOM   1883  OE1 GLU C 194      66.842  14.760 -34.948
ATOM   1884  OE2 GLU C 194      67.301  13.276 -36.525
ATOM   1885  C   GLU C 194      68.503  19.266 -36.479
ATOM   1886  O   GLU C 194      67.689  19.950 -37.100
ATOM   1887  N   ALA C 195      69.082  19.682 -35.323
ATOM   1888  H   ALA C 195      69.716  19.091 -34.825
ATOM   1889  CA  ALA C 195      68.809  20.969 -34.720
ATOM   1890  CB  ALA C 195      69.385  21.081 -33.298
ATOM   1891  C   ALA C 195      69.423  22.074 -35.552
ATOM   1892  O   ALA C 195      68.798  23.106 -35.802
ATOM   1893  N   GLU C 196      70.660  21.840 -36.046
ATOM   1894  H   GLU C 196      71.118  20.978 -35.857
ATOM   1895  CA  GLU C 196      71.426  22.741 -36.870
ATOM   1896  CB  GLU C 196      72.942  22.441 -36.858
ATOM   1897  CG  GLU C 196      73.644  22.686 -35.510
ATOM   1898  CD  GLU C 196      73.620  24.167 -35.128
ATOM   1899  OE1 GLU C 196      74.114  25.011 -35.922
ATOM   1900  OE2 GLU C 196      73.108  24.474 -34.020
ATOM   1901  C   GLU C 196      70.935  22.731 -38.289
ATOM   1902  O   GLU C 196      71.449  23.486 -39.110
ATOM   1903  N   ARG C 197      69.998  21.808 -38.611
ATOM   1904  H   ARG C 197      69.716  21.135 -37.933
ATOM   1905  CA  ARG C 197      69.338  21.632 -39.867
ATOM   1906  CB  ARG C 197      69.429  20.218 -40.465
ATOM   1907  CG  ARG C 197      70.742  19.664 -41.006
ATOM   1908  CD  ARG C 197      70.556  18.243 -41.558
ATOM   1909  NE  ARG C 197      70.342  17.298 -40.422
ATOM   1910  HE  ARG C 197      70.693  17.553 -39.522
ATOM   1911  CZ  ARG C 197      69.766  16.067 -40.596
ATOM   1912  NH1 ARG C 197      69.124  15.717 -41.753
ATOM   1913 HH11 ARG C 197      69.066  16.363 -42.513
ATOM   1914 HH12 ARG C 197      68.646  14.839 -41.821
ATOM   1915  NH2 ARG C 197      69.832  15.167 -39.572
ATOM   1916 HH21 ARG C 197      69.417  14.263 -39.666
ATOM   1917 HH22 ARG C 197      70.298  15.402 -38.717
ATOM   1918  C   ARG C 197      67.855  21.944 -39.698
ATOM   1919  O   ARG C 197      67.071  21.602 -40.575
ATOM   1920  N   GLN C 198      67.424  22.670 -38.637
ATOM   1921  H   GLN C 198      68.062  22.988 -37.937
ATOM   1922  CA  GLN C 198      66.027  22.953 -38.364
ATOM   1923  CB  GLN C 198      65.875  23.387 -36.885
ATOM   1924  CG  GLN C 198      64.471  23.412 -36.267
ATOM   1925  CD  GLN C 198      63.907  21.993 -36.278
ATOM   1926  OE1 GLN C 198      62.835  21.778 -36.836
ATOM   1927  NE2 GLN C 198      64.603  21.010 -35.645
ATOM   1928 HE21 GLN C 198      65.465  21.220 -35.185
ATOM   1929 HE22 GLN C 198      64.258  20.073 -35.654
ATOM   1930  C   GLN C 198      65.184  23.915 -39.205
ATOM   1931  O   GLN C 198      64.044  23.570 -39.517
ATOM   1932  N   ALA C 199      65.648  25.139 -39.576
ATOM   1933  H   ALA C 199      66.546  25.478 -39.338
ATOM   1934  CA  ALA C 199      64.782  26.047 -40.303
ATOM   1935  CB  ALA C 199      64.083  27.002 -39.301
ATOM   1936  C   ALA C 199      65.275  26.888 -41.470
ATOM   1937  O   ALA C 199      64.498  27.729 -41.916
ATOM   1938  N   ALA C 200      66.478  26.669 -42.066
ATOM   1939  H   ALA C 200      67.080  25.943 -41.760
ATOM   1940  CA  ALA C 200      66.983  27.563 -43.109
ATOM   1941  CB  ALA C 200      68.408  27.318 -43.628
ATOM   1942  C   ALA C 200      66.219  27.743 -44.359
ATOM   1943  O   ALA C 200      66.048  28.898 -44.743
ATOM   1944  N   GLU C 201      65.723  26.670 -45.015
ATOM   1945  H   GLU C 201      65.889  25.728 -44.736
ATOM   1946  CA  GLU C 201      64.971  26.877 -46.231
ATOM   1947  CB  GLU C 201      64.728  25.620 -47.081
ATOM   1948  CG  GLU C 201      65.738  25.400 -48.216
ATOM   1949  CD  GLU C 201      66.995  24.682 -47.755
ATOM   1950  OE1 GLU C 201      67.800  25.306 -47.016
ATOM   1951  OE2 GLU C 201      67.176  23.498 -48.143
ATOM   1952  C   GLU C 201      63.679  27.591 -45.981
ATOM   1953  O   GLU C 201      63.286  28.433 -46.787
ATOM   1954  N   LYS C 202      63.033  27.316 -44.823
ATOM   1955  H   LYS C 202      63.410  26.676 -44.160
ATOM   1956  CA  LYS C 202      61.791  27.941 -44.452
ATOM   1957  CB  LYS C 202      61.164  27.248 -43.241
ATOM   1958  CG  LYS C 202      59.757  27.680 -42.855
ATOM   1959  CD  LYS C 202      59.228  26.739 -41.785
ATOM   1960  CE  LYS C 202      57.798  26.993 -41.340
ATOM   1961  NZ  LYS C 202      57.455  25.977 -40.328
ATOM   1962  HZ1 LYS C 202      58.133  26.047 -39.545
ATOM   1963  HZ2 LYS C 202      56.492  26.129 -39.972
ATOM   1964  HZ3 LYS C 202      57.524  25.031 -40.750
ATOM   1965  C   LYS C 202      62.055  29.395 -44.153
ATOM   1966  O   LYS C 202      61.249  30.248 -44.515
ATOM   1967  N   LEU C 203      63.209  29.711 -43.509
ATOM   1968  H   LEU C 203      63.846  29.006 -43.216
ATOM   1969  CA  LEU C 203      63.594  31.064 -43.194
ATOM   1970  CB  LEU C 203      64.755  31.203 -42.195
ATOM   1971  CG  LEU C 203      64.450  30.791 -40.744
ATOM   1972  CD1 LEU C 203      65.722  30.847 -39.886
ATOM   1973  CD2 LEU C 203      63.305  31.613 -40.144
ATOM   1974  C   LEU C 203      63.927  31.848 -44.437
ATOM   1975  O   LEU C 203      63.664  33.048 -44.476
ATOM   1976  N   ARG C 204      64.510  31.200 -45.479
ATOM   1977  H   ARG C 204      64.765  30.241 -45.414
ATOM   1978  CA  ARG C 204      64.832  31.855 -46.734
ATOM   1979  CB  ARG C 204      65.593  30.957 -47.718
ATOM   1980  CG  ARG C 204      67.045  30.702 -47.353
ATOM   1981  CD  ARG C 204      67.694  29.682 -48.276
ATOM   1982  NE  ARG C 204      69.133  29.609 -47.902
ATOM   1983  HE  ARG C 204      69.527  30.349 -47.358
ATOM   1984  CZ  ARG C 204      69.933  28.589 -48.338
ATOM   1985  NH1 ARG C 204      69.431  27.512 -49.015
ATOM   1986 HH11 ARG C 204      68.452  27.439 -49.203
ATOM   1987 HH12 ARG C 204      70.037  26.769 -49.300
ATOM   1988  NH2 ARG C 204      71.271  28.648 -48.074
ATOM   1989 HH21 ARG C 204      71.662  29.444 -47.618
ATOM   1990 HH22 ARG C 204      71.879  27.923 -48.399
ATOM   1991  C   ARG C 204      63.555  32.238 -47.429
ATOM   1992  O   ARG C 204      63.433  33.353 -47.942
ATOM   1993  N   GLU C 205      62.557  31.318 -47.409
ATOM   1994  H   GLU C 205      62.687  30.427 -46.978
ATOM   1995  CA  GLU C 205      61.258  31.524 -48.005
ATOM   1996  CB  GLU C 205      60.400  30.247 -47.984
ATOM   1997  CG  GLU C 205      60.937  29.189 -48.961
ATOM   1998  CD  GLU C 205      60.247  27.829 -48.834
ATOM   1999  OE1 GLU C 205      59.412  27.603 -47.919
ATOM   2000  OE2 GLU C 205      60.571  26.964 -49.688
ATOM   2001  C   GLU C 205      60.558  32.628 -47.260
ATOM   2002  O   GLU C 205      59.877  33.453 -47.873
ATOM   2003  N   ALA C 206      60.771  32.682 -45.919
ATOM   2004  H   ALA C 206      61.304  31.978 -45.462
ATOM   2005  CA  ALA C 206      60.215  33.670 -45.043
ATOM   2006  CB  ALA C 206      60.523  33.430 -43.552
ATOM   2007  C   ALA C 206      60.742  35.012 -45.392
ATOM   2008  O   ALA C 206      59.944  35.925 -45.535
ATOM   2009  N   ALA C 207      62.068  35.138 -45.632
ATOM   2010  H   ALA C 207      62.681  34.361 -45.535
ATOM   2011  CA  ALA C 207      62.705  36.385 -45.963
ATOM   2012  CB  ALA C 207      64.236  36.247 -46.073
ATOM   2013  C   ALA C 207      62.197  36.931 -47.263
ATOM   2014  O   ALA C 207      61.913  38.124 -47.347
ATOM   2015  N   GLU C 208      62.009  36.053 -48.275
ATOM   2016  H   GLU C 208      62.233  35.085 -48.172
ATOM   2017  CA  GLU C 208      61.538  36.451 -49.577
ATOM   2018  CB  GLU C 208      61.609  35.281 -50.571
ATOM   2019  CG  GLU C 208      63.051  34.902 -50.938
ATOM   2020  CD  GLU C 208      63.133  33.615 -51.764
ATOM   2021  OE1 GLU C 208      62.105  32.923 -51.994
ATOM   2022  OE2 GLU C 208      64.275  33.305 -52.189
ATOM   2023  C   GLU C 208      60.119  36.950 -49.537
ATOM   2024  O   GLU C 208      59.797  37.972 -50.146
ATOM   2025  N   ILE C 209      59.246  36.251 -48.782
ATOM   2026  H   ILE C 209      59.525  35.429 -48.287
ATOM   2027  CA  ILE C 209      57.853  36.603 -48.669
ATOM   2028  CB  ILE C 209      57.056  35.352 -48.388
ATOM   2029  CG2 ILE C 209      55.594  35.660 -48.087
ATOM   2030  CG1 ILE C 209      57.166  34.507 -49.684
ATOM   2031  CD1 ILE C 209      56.684  33.067 -49.618
ATOM   2032  C   ILE C 209      57.670  37.844 -47.802
ATOM   2033  O   ILE C 209      56.788  38.669 -48.060
ATOM   2034  N   ILE C 210      58.542  38.026 -46.777
ATOM   2035  H   ILE C 210      59.246  37.355 -46.583
ATOM   2036  CA  ILE C 210      58.554  39.188 -45.914
ATOM   2037  CB  ILE C 210      59.448  39.031 -44.680
ATOM   2038  CG2 ILE C 210      59.835  40.367 -44.019
ATOM   2039  CG1 ILE C 210      58.815  38.013 -43.707
ATOM   2040  CD1 ILE C 210      59.741  37.568 -42.573
ATOM   2041  C   ILE C 210      58.925  40.364 -46.780
ATOM   2042  O   ILE C 210      58.310  41.415 -46.635
ATOM   2043  N   SER C 211      59.875  40.186 -47.739
ATOM   2044  H   SER C 211      60.390  39.335 -47.809
ATOM   2045  CA  SER C 211      60.297  41.214 -48.657
ATOM   2046  CB  SER C 211      61.450  40.793 -49.575
ATOM   2047  OG  SER C 211      62.633  40.582 -48.819
ATOM   2048  HG  SER C 211      63.352  40.643 -49.457
ATOM   2049  C   SER C 211      59.150  41.651 -49.520
ATOM   2050  O   SER C 211      59.053  42.832 -49.841
ATOM   2051  N   GLU C 212      58.252  40.715 -49.905
ATOM   2052  H   GLU C 212      58.365  39.755 -49.662
ATOM   2053  CA  GLU C 212      57.098  41.026 -50.710
ATOM   2054  CB  GLU C 212      56.341  39.767 -51.168
ATOM   2055  CG  GLU C 212      57.100  38.904 -52.188
ATOM   2056  CD  GLU C 212      56.350  37.601 -52.501
ATOM   2057  OE1 GLU C 212      55.260  37.325 -51.930
ATOM   2058  OE2 GLU C 212      56.893  36.837 -53.342
ATOM   2059  C   GLU C 212      56.114  41.875 -49.920
ATOM   2060  O   GLU C 212      55.547  42.823 -50.466
ATOM   2061  N   HIS C 213      55.926  41.564 -48.607
ATOM   2062  H   HIS C 213      56.380  40.765 -48.208
ATOM   2063  CA  HIS C 213      54.984  42.259 -47.750
ATOM   2064  CB  HIS C 213      54.399  41.272 -46.721
ATOM   2065  CG  HIS C 213      53.198  41.744 -45.967
ATOM   2066  ND1 HIS C 213      53.176  42.753 -45.029
ATOM   2067  CE1 HIS C 213      51.892  42.846 -44.594
ATOM   2068  NE2 HIS C 213      51.097  41.974 -45.183
ATOM   2069  CD2 HIS C 213      51.921  41.281 -46.046
ATOM   2070  C   HIS C 213      55.561  43.494 -47.042
ATOM   2071  O   HIS C 213      56.518  43.378 -46.277
ATOM   2072  N   PRO C 214      54.949  44.679 -47.220
ATOM   2073  CA  PRO C 214      55.406  45.946 -46.657
ATOM   2074  CB  PRO C 214      54.346  46.967 -47.074
ATOM   2075  CG  PRO C 214      53.750  46.392 -48.361
ATOM   2076  CD  PRO C 214      53.805  44.878 -48.115
ATOM   2077  C   PRO C 214      55.505  45.992 -45.160
ATOM   2078  O   PRO C 214      56.530  46.440 -44.632
ATOM   2079  N   MET C 215      54.444  45.518 -44.470
ATOM   2080  H   MET C 215      53.635  45.155 -44.925
ATOM   2081  CA  MET C 215      54.356  45.629 -43.042
ATOM   2082  CB  MET C 215      52.930  45.490 -42.483
ATOM   2083  CG  MET C 215      51.991  46.635 -42.883
ATOM   2084  SD  MET C 215      52.537  48.312 -42.420
ATOM   2085  CE  MET C 215      52.358  48.115 -40.622
ATOM   2086  C   MET C 215      55.240  44.609 -42.412
ATOM   2087  O   MET C 215      55.930  44.939 -41.448
ATOM   2088  N   ALA C 216      55.441  43.462 -43.115
ATOM   2089  H   ALA C 216      54.961  43.286 -43.970
ATOM   2090  CA  ALA C 216      56.283  42.392 -42.659
ATOM   2091  CB  ALA C 216      56.161  41.117 -43.508
ATOM   2092  C   ALA C 216      57.708  42.871 -42.661
ATOM   2093  O   ALA C 216      58.447  42.555 -41.731
ATOM   2094  N   LEU C 217      58.109  43.668 -43.690
ATOM   2095  H   LEU C 217      57.513  43.820 -44.478
ATOM   2096  CA  LEU C 217      59.441  44.236 -43.782
ATOM   2097  CB  LEU C 217      59.587  45.058 -45.059
ATOM   2098  CG  LEU C 217      59.723  44.199 -46.300
ATOM   2099  CD1 LEU C 217      59.485  44.992 -47.579
ATOM   2100  CD2 LEU C 217      61.128  43.564 -46.293
ATOM   2101  C   LEU C 217      59.746  45.156 -42.648
ATOM   2102  O   LEU C 217      60.818  45.051 -42.034
ATOM   2103  N   GLN C 218      58.774  46.045 -42.307
ATOM   2104  H   GLN C 218      57.920  46.115 -42.827
ATOM   2105  CA  GLN C 218      58.960  46.980 -41.224
ATOM   2106  CB  GLN C 218      57.795  47.946 -40.983
ATOM   2107  CG  GLN C 218      57.596  49.021 -42.036
ATOM   2108  CD  GLN C 218      56.519  49.929 -41.480
ATOM   2109  OE1 GLN C 218      56.762  50.717 -40.566
ATOM   2110  NE2 GLN C 218      55.285  49.801 -42.026
ATOM   2111 HE21 GLN C 218      55.122  49.126 -42.745
ATOM   2112 HE22 GLN C 218      54.535  50.375 -41.700
ATOM   2113  C   GLN C 218      59.096  46.257 -39.925
ATOM   2114  O   GLN C 218      59.961  46.608 -39.123
ATOM   2115  N   LEU C 219      58.276  45.199 -39.733
ATOM   2116  H   LEU C 219      57.613  44.928 -40.426
ATOM   2117  CA  LEU C 219      58.275  44.411 -38.535
ATOM   2118  CB  LEU C 219      57.129  43.383 -38.483
ATOM   2119  CG  LEU C 219      55.726  43.996 -38.312
ATOM   2120  CD1 LEU C 219      54.642  42.927 -38.487
[truncated: 1,158,557 more chars]
