# Supplementary material for: Higher‐order structure formation using refined monomer structures of lipid raft markers, Stomatin, Prohibitin, Flotillin, and HflK/C‐related proteins
Source: FEBS Open Bio. 2023 Mar 17;13(5):926–37. doi: 10.1002/2211-5463.13593 (PMC10153343; doi:10.1002/2211-5463.13593)
Supplement: Supplementary file 5 — Data S5. PH1511 GH 10mer.pdb. [file FEB4-13-926-s008.pdb]

ATOM      1  N   MET A   1     -30.006  11.760  68.216
ATOM      2  H   MET A   1     -29.709  12.633  67.742
ATOM      3  H2  MET A   1     -29.466  11.642  69.093
ATOM      4  H3  MET A   1     -31.017  11.815  68.439
ATOM      5  CA  MET A   1     -29.757  10.607  67.326
ATOM      6  CB  MET A   1     -30.200   9.300  68.019
ATOM      7  CG  MET A   1     -29.702   8.017  67.342
ATOM      8  SD  MET A   1     -30.895   6.645  67.345
ATOM      9  CE  MET A   1     -31.682   7.088  65.770
ATOM     10  C   MET A   1     -30.493  10.743  66.027
ATOM     11  O   MET A   1     -29.921  10.483  64.967
ATOM     12  N   MET A   2     -31.769  11.197  66.088
ATOM     13  H   MET A   2     -32.198  11.416  66.960
ATOM     14  CA  MET A   2     -32.620  11.354  64.933
ATOM     15  CB  MET A   2     -34.069  11.736  65.279
ATOM     16  CG  MET A   2     -34.870  10.601  65.922
ATOM     17  SD  MET A   2     -35.062   9.120  64.878
ATOM     18  CE  MET A   2     -36.157   9.872  63.637
ATOM     19  C   MET A   2     -32.119  12.350  63.935
ATOM     20  O   MET A   2     -32.080  12.020  62.749
ATOM     21  N   PHE A   3     -31.528  13.475  64.409
ATOM     22  H   PHE A   3     -31.484  13.664  65.387
ATOM     23  CA  PHE A   3     -31.002  14.508  63.547
ATOM     24  CB  PHE A   3     -30.582  15.784  64.335
ATOM     25  CG  PHE A   3     -30.080  16.867  63.419
ATOM     26  CD1 PHE A   3     -30.974  17.630  62.656
ATOM     27  CE1 PHE A   3     -30.506  18.632  61.802
ATOM     28  CZ  PHE A   3     -29.136  18.886  61.705
ATOM     29  CE2 PHE A   3     -28.234  18.140  62.466
ATOM     30  CD2 PHE A   3     -28.706  17.140  63.319
ATOM     31  C   PHE A   3     -29.808  13.977  62.792
ATOM     32  O   PHE A   3     -29.696  14.206  61.587
ATOM     33  N   ALA A   4     -28.928  13.219  63.488
ATOM     34  H   ALA A   4     -29.061  13.034  64.459
ATOM     35  CA  ALA A   4     -27.733  12.657  62.913
ATOM     36  CB  ALA A   4     -26.842  11.978  63.965
ATOM     37  C   ALA A   4     -28.045  11.638  61.856
ATOM     38  O   ALA A   4     -27.413  11.644  60.799
ATOM     39  N   THR A   5     -29.064  10.780  62.102
ATOM     40  H   THR A   5     -29.565  10.815  62.962
ATOM     41  CA  THR A   5     -29.473   9.738  61.189
ATOM     42  CB  THR A   5     -30.492   8.825  61.842
ATOM     43  CG2 THR A   5     -30.921   7.695  60.881
ATOM     44  OG1 THR A   5     -29.910   8.227  62.992
ATOM     45  HG1 THR A   5     -29.888   8.912  63.666
ATOM     46  C   THR A   5     -30.050  10.354  59.934
ATOM     47  O   THR A   5     -29.714   9.926  58.828
ATOM     48  N   ASN A   6     -30.878  11.415  60.086
ATOM     49  H   ASN A   6     -31.108  11.768  60.990
ATOM     50  CA  ASN A   6     -31.511  12.092  58.979
ATOM     51  CB  ASN A   6     -32.565  13.118  59.447
ATOM     52  CG  ASN A   6     -33.807  12.392  59.980
ATOM     53  OD1 ASN A   6     -34.126  11.244  59.662
ATOM     54  ND2 ASN A   6     -34.540  13.095  60.881
ATOM     55 HD21 ASN A   6     -35.354  12.686  61.292
ATOM     56 HD22 ASN A   6     -34.257  14.016  61.148
ATOM     57  C   ASN A   6     -30.497  12.788  58.116
ATOM     58  O   ASN A   6     -30.599  12.733  56.889
ATOM     59  N   PHE A   7     -29.464  13.404  58.745
ATOM     60  H   PHE A   7     -29.405  13.421  59.740
ATOM     61  CA  PHE A   7     -28.409  14.108  58.057
ATOM     62  CB  PHE A   7     -27.492  14.889  59.040
ATOM     63  CG  PHE A   7     -26.480  15.705  58.295
ATOM     64  CD1 PHE A   7     -26.865  16.898  57.667
ATOM     65  CE1 PHE A   7     -25.934  17.667  56.964
ATOM     66  CZ  PHE A   7     -24.604  17.249  56.889
ATOM     67  CE2 PHE A   7     -24.205  16.069  57.520
ATOM     68  CD2 PHE A   7     -25.138  15.303  58.222
ATOM     69  C   PHE A   7     -27.593  13.117  57.257
ATOM     70  O   PHE A   7     -27.211  13.417  56.127
ATOM     71  N   PHE A   8     -27.344  11.909  57.819
ATOM     72  H   PHE A   8     -27.661  11.705  58.743
ATOM     73  CA  PHE A   8     -26.584  10.853  57.191
ATOM     74  CB  PHE A   8     -26.330   9.715  58.217
ATOM     75  CG  PHE A   8     -25.536   8.564  57.691
ATOM     76  CD1 PHE A   8     -24.161   8.692  57.454
ATOM     77  CE1 PHE A   8     -23.418   7.609  56.977
ATOM     78  CZ  PHE A   8     -24.043   6.381  56.756
ATOM     79  CE2 PHE A   8     -25.406   6.235  57.019
ATOM     80  CD2 PHE A   8     -26.148   7.320  57.492
ATOM     81  C   PHE A   8     -27.296  10.356  55.949
ATOM     82  O   PHE A   8     -26.652  10.168  54.914
ATOM     83  N   VAL A   9     -28.642  10.193  56.011
ATOM     84  H   VAL A   9     -29.138  10.354  56.862
ATOM     85  CA  VAL A   9     -29.447   9.735  54.894
ATOM     86  CB  VAL A   9     -30.881   9.420  55.310
ATOM     87  CG1 VAL A   9     -31.789   9.110  54.099
ATOM     88  CG2 VAL A   9     -30.840   8.237  56.295
ATOM     89  C   VAL A   9     -29.416  10.781  53.794
ATOM     90  O   VAL A   9     -29.246  10.431  52.623
ATOM     91  N   THR A  10     -29.507  12.085  54.161
ATOM     92  H   THR A  10     -29.617  12.340  55.119
ATOM     93  CA  THR A  10     -29.493  13.192  53.228
ATOM     94  CB  THR A  10     -29.762  14.515  53.923
ATOM     95  CG2 THR A  10     -29.755  15.686  52.917
ATOM     96  OG1 THR A  10     -31.044  14.470  54.534
ATOM     97  HG1 THR A  10     -30.936  13.955  55.338
ATOM     98  C   THR A  10     -28.150  13.230  52.527
ATOM     99  O   THR A  10     -28.103  13.443  51.316
ATOM    100  N   SER A  11     -27.046  12.960  53.266
ATOM    101  H   SER A  11     -27.111  12.785  54.245
ATOM    102  CA  SER A  11     -25.704  12.952  52.739
ATOM    103  CB  SER A  11     -24.645  12.787  53.839
ATOM    104  OG  SER A  11     -24.664  13.925  54.690
ATOM    105  HG  SER A  11     -24.046  13.732  55.400
ATOM    106  C   SER A  11     -25.523  11.848  51.728
ATOM    107  O   SER A  11     -24.855  12.063  50.717
ATOM    108  N   ILE A  12     -26.139  10.658  51.963
ATOM    109  H   ILE A  12     -26.657  10.502  52.802
ATOM    110  CA  ILE A  12     -26.052   9.528  51.055
ATOM    111  CB  ILE A  12     -26.649   8.255  51.651
ATOM    112  CG2 ILE A  12     -26.759   7.126  50.595
ATOM    113  CG1 ILE A  12     -25.795   7.787  52.841
ATOM    114  CD1 ILE A  12     -26.470   6.688  53.656
ATOM    115  C   ILE A  12     -26.773   9.881  49.768
ATOM    116  O   ILE A  12     -26.260   9.597  48.683
ATOM    117  N   ILE A  13     -27.951  10.552  49.867
ATOM    118  H   ILE A  13     -28.338  10.782  50.759
ATOM    119  CA  ILE A  13     -28.744  10.941  48.717
ATOM    120  CB  ILE A  13     -30.096  11.508  49.137
ATOM    121  CG2 ILE A  13     -30.847  12.132  47.935
ATOM    122  CG1 ILE A  13     -30.936  10.382  49.773
ATOM    123  CD1 ILE A  13     -32.195  10.867  50.492
ATOM    124  C   ILE A  13     -27.957  11.946  47.899
ATOM    125  O   ILE A  13     -27.908  11.823  46.675
ATOM    126  N   LEU A  14     -27.274  12.911  48.566
ATOM    127  H   LEU A  14     -27.309  12.972  49.559
ATOM    128  CA  LEU A  14     -26.481  13.925  47.908
ATOM    129  CB  LEU A  14     -25.946  15.004  48.868
ATOM    130  CG  LEU A  14     -27.029  15.943  49.436
ATOM    131  CD1 LEU A  14     -26.447  16.844  50.534
ATOM    132  CD2 LEU A  14     -27.747  16.738  48.331
ATOM    133  C   LEU A  14     -25.306  13.317  47.197
ATOM    134  O   LEU A  14     -24.975  13.752  46.093
ATOM    135  N   LEU A  15     -24.680  12.274  47.800
ATOM    136  H   LEU A  15     -24.969  11.952  48.699
ATOM    137  CA  LEU A  15     -23.548  11.579  47.233
ATOM    138  CB  LEU A  15     -22.963  10.541  48.219
ATOM    139  CG  LEU A  15     -21.705   9.775  47.764
ATOM    140  CD1 LEU A  15     -20.515  10.707  47.494
ATOM    141  CD2 LEU A  15     -21.377   8.644  48.742
ATOM    142  C   LEU A  15     -23.990  10.878  45.971
ATOM    143  O   LEU A  15     -23.278  10.932  44.968
ATOM    144  N   PHE A  16     -25.199  10.257  45.987
ATOM    145  H   PHE A  16     -25.755  10.234  46.813
ATOM    146  CA  PHE A  16     -25.754   9.562  44.847
ATOM    147  CB  PHE A  16     -27.068   8.790  45.193
ATOM    148  CG  PHE A  16     -27.637   8.103  43.981
ATOM    149  CD1 PHE A  16     -27.059   6.928  43.481
ATOM    150  CE1 PHE A  16     -27.588   6.301  42.349
ATOM    151  CZ  PHE A  16     -28.705   6.839  41.707
ATOM    152  CE2 PHE A  16     -29.297   8.003  42.201
ATOM    153  CD2 PHE A  16     -28.767   8.627  43.333
ATOM    154  C   PHE A  16     -26.015  10.543  43.727
ATOM    155  O   PHE A  16     -25.718  10.225  42.575
ATOM    156  N   ILE A  17     -26.531  11.756  44.049
ATOM    157  H   ILE A  17     -26.751  11.981  44.995
ATOM    158  CA  ILE A  17     -26.834  12.785  43.075
ATOM    159  CB  ILE A  17     -27.574  13.967  43.699
ATOM    160  CG2 ILE A  17     -27.679  15.163  42.720
ATOM    161  CG1 ILE A  17     -28.977  13.511  44.144
ATOM    162  CD1 ILE A  17     -29.708  14.519  45.032
ATOM    163  C   ILE A  17     -25.545  13.236  42.421
ATOM    164  O   ILE A  17     -25.510  13.382  41.199
ATOM    165  N   LEU A  18     -24.452  13.400  43.209
ATOM    166  H   LEU A  18     -24.496  13.256  44.194
ATOM    167  CA  LEU A  18     -23.171  13.832  42.699
ATOM    168  CB  LEU A  18     -22.134  14.083  43.812
ATOM    169  CG  LEU A  18     -22.418  15.308  44.703
ATOM    170  CD1 LEU A  18     -21.456  15.339  45.898
ATOM    171  CD2 LEU A  18     -22.415  16.622  43.903
ATOM    172  C   LEU A  18     -22.577  12.822  41.756
ATOM    173  O   LEU A  18     -22.067  13.201  40.701
ATOM    174  N   ILE A  19     -22.678  11.514  42.098
ATOM    175  H   ILE A  19     -23.107  11.240  42.957
ATOM    176  CA  ILE A  19     -22.155  10.432  41.290
ATOM    177  CB  ILE A  19     -22.181   9.104  42.045
ATOM    178  CG2 ILE A  19     -21.853   7.908  41.117
ATOM    179  CG1 ILE A  19     -21.181   9.172  43.219
ATOM    180  CD1 ILE A  19     -21.304   8.022  44.219
ATOM    181  C   ILE A  19     -22.948  10.345  39.999
ATOM    182  O   ILE A  19     -22.362  10.159  38.930
ATOM    183  N   PHE A  20     -24.288  10.538  40.074
ATOM    184  H   PHE A  20     -24.729  10.715  40.950
ATOM    185  CA  PHE A  20     -25.188  10.472  38.947
ATOM    186  CB  PHE A  20     -26.662  10.612  39.413
ATOM    187  CG  PHE A  20     -27.670  10.406  38.324
ATOM    188  CD1 PHE A  20     -28.034   9.105  37.954
ATOM    189  CE1 PHE A  20     -28.977   8.889  36.946
ATOM    190  CZ  PHE A  20     -29.566   9.977  36.299
ATOM    191  CE2 PHE A  20     -29.215  11.279  36.661
ATOM    192  CD2 PHE A  20     -28.274  11.491  37.672
ATOM    193  C   PHE A  20     -24.858  11.587  37.981
ATOM    194  O   PHE A  20     -24.772  11.341  36.779
ATOM    195  N   LEU A  21     -24.610  12.815  38.498
ATOM    196  H   LEU A  21     -24.660  12.984  39.478
ATOM    197  CA  LEU A  21     -24.287  13.963  37.685
ATOM    198  CB  LEU A  21     -24.291  15.291  38.463
ATOM    199  CG  LEU A  21     -25.689  15.766  38.907
ATOM    200  CD1 LEU A  21     -25.577  16.978  39.842
ATOM    201  CD2 LEU A  21     -26.621  16.024  37.709
ATOM    202  C   LEU A  21     -22.947  13.825  37.029
ATOM    203  O   LEU A  21     -22.809  14.161  35.853
ATOM    204  N   ALA A  22     -21.949  13.274  37.763
ATOM    205  H   ALA A  22     -22.093  12.992  38.708
ATOM    206  CA  ALA A  22     -20.612  13.089  37.254
ATOM    207  CB  ALA A  22     -19.645  12.564  38.330
ATOM    208  C   ALA A  22     -20.612  12.104  36.118
ATOM    209  O   ALA A  22     -19.968  12.340  35.094
ATOM    210  N   SER A  23     -21.378  11.001  36.272
ATOM    211  H   SER A  23     -21.906  10.850  37.104
ATOM    212  CA  SER A  23     -21.496   9.968  35.276
ATOM    213  CB  SER A  23     -22.105   8.674  35.851
ATOM    214  OG  SER A  23     -23.421   8.891  36.332
ATOM    215  HG  SER A  23     -23.321   9.228  37.227
ATOM    216  C   SER A  23     -22.253  10.439  34.062
ATOM    217  O   SER A  23     -21.944  10.027  32.943
ATOM    218  N   ALA A  24     -23.249  11.330  34.276
ATOM    219  H   ALA A  24     -23.483  11.619  35.201
ATOM    220  CA  ALA A  24     -24.074  11.893  33.242
ATOM    221  CB  ALA A  24     -25.225  12.746  33.807
ATOM    222  C   ALA A  24     -23.300  12.778  32.308
ATOM    223  O   ALA A  24     -23.586  12.777  31.112
ATOM    224  N   ILE A  25     -22.324  13.559  32.833
ATOM    225  H   ILE A  25     -22.131  13.563  33.812
ATOM    226  CA  ILE A  25     -21.529  14.459  32.026
ATOM    227  CB  ILE A  25     -20.761  15.466  32.876
ATOM    228  CG2 ILE A  25     -19.843  16.349  31.994
ATOM    229  CG1 ILE A  25     -21.753  16.343  33.658
ATOM    230  CD1 ILE A  25     -21.123  17.222  34.738
ATOM    231  C   ILE A  25     -20.556  13.682  31.168
ATOM    232  O   ILE A  25     -19.756  12.889  31.673
ATOM    233  N   LYS A  26     -20.625  13.910  29.832
ATOM    234  H   LYS A  26     -21.302  14.525  29.429
ATOM    235  CA  LYS A  26     -19.732  13.281  28.892
ATOM    236  CB  LYS A  26     -20.355  12.223  27.952
ATOM    237  CG  LYS A  26     -20.936  11.014  28.689
ATOM    238  CD  LYS A  26     -19.874  10.130  29.355
ATOM    239  CE  LYS A  26     -20.443   8.917  30.090
ATOM    240  NZ  LYS A  26     -19.409   8.318  30.955
ATOM    241  HZ1 LYS A  26     -18.489   8.353  30.476
ATOM    242  HZ2 LYS A  26     -19.654   7.331  31.161
ATOM    243  HZ3 LYS A  26     -19.352   8.848  31.847
ATOM    244  C   LYS A  26     -19.132  14.364  28.052
ATOM    245  O   LYS A  26     -19.834  15.260  27.575
ATOM    246  N   ILE A  27     -17.786  14.303  27.908
ATOM    247  H   ILE A  27     -17.253  13.570  28.323
ATOM    248  CA  ILE A  27     -17.019  15.256  27.150
ATOM    249  CB  ILE A  27     -15.777  15.723  27.900
ATOM    250  CG2 ILE A  27     -15.019  16.747  27.019
ATOM    251  CG1 ILE A  27     -16.157  16.352  29.253
ATOM    252  CD1 ILE A  27     -14.977  16.627  30.184
ATOM    253  C   ILE A  27     -16.538  14.505  25.933
ATOM    254  O   ILE A  27     -15.924  13.442  26.065
ATOM    255  N   VAL A  28     -16.825  15.038  24.721
ATOM    256  H   VAL A  28     -17.369  15.870  24.627
ATOM    257  CA  VAL A  28     -16.386  14.427  23.488
ATOM    258  CB  VAL A  28     -17.531  13.842  22.666
ATOM    259  CG1 VAL A  28     -17.062  13.292  21.319
ATOM    260  CG2 VAL A  28     -18.089  12.646  23.455
ATOM    261  C   VAL A  28     -15.556  15.442  22.732
ATOM    262  O   VAL A  28     -15.876  16.629  22.687
ATOM    263  N   LYS A  29     -14.435  14.961  22.148
ATOM    264  H   LYS A  29     -14.221  13.990  22.220
ATOM    265  CA  LYS A  29     -13.475  15.714  21.371
ATOM    266  CB  LYS A  29     -12.215  14.890  21.058
ATOM    267  CG  LYS A  29     -11.362  14.517  22.270
ATOM    268  CD  LYS A  29     -10.163  13.654  21.880
ATOM    269  CE  LYS A  29      -9.249  13.279  23.043
ATOM    270  NZ  LYS A  29      -8.171  12.400  22.550
ATOM    271  HZ1 LYS A  29      -7.564  12.111  23.340
ATOM    272  HZ2 LYS A  29      -7.600  12.904  21.846
ATOM    273  HZ3 LYS A  29      -8.589  11.557  22.114
ATOM    274  C   LYS A  29     -14.058  16.108  20.037
ATOM    275  O   LYS A  29     -15.017  15.496  19.569
ATOM    276  N   GLU A  30     -13.457  17.133  19.378
ATOM    277  H   GLU A  30     -12.669  17.603  19.767
ATOM    278  CA  GLU A  30     -13.904  17.644  18.098
ATOM    279  CB  GLU A  30     -13.050  18.818  17.583
ATOM    280  CG  GLU A  30     -13.227  20.132  18.357
ATOM    281  CD  GLU A  30     -12.270  21.219  17.849
ATOM    282  OE1 GLU A  30     -11.397  20.964  16.975
ATOM    283  OE2 GLU A  30     -12.420  22.363  18.349
ATOM    284  C   GLU A  30     -13.895  16.612  17.004
ATOM    285  O   GLU A  30     -14.821  16.559  16.193
ATOM    286  N   TYR A  31     -12.859  15.750  16.995
ATOM    287  H   TYR A  31     -12.145  15.806  17.687
ATOM    288  CA  TYR A  31     -12.682  14.712  16.015
ATOM    289  CB  TYR A  31     -11.204  14.305  15.865
ATOM    290  CG  TYR A  31     -10.478  15.424  15.193
ATOM    291  CD1 TYR A  31      -9.682  16.300  15.940
ATOM    292  CE1 TYR A  31      -9.004  17.348  15.312
ATOM    293  CZ  TYR A  31      -9.120  17.527  13.931
ATOM    294  OH  TYR A  31      -8.438  18.583  13.290
ATOM    295  HH  TYR A  31      -7.943  19.066  13.959
ATOM    296  CE2 TYR A  31      -9.913  16.660  13.177
ATOM    297  CD2 TYR A  31     -10.589  15.614  13.808
ATOM    298  C   TYR A  31     -13.479  13.472  16.296
ATOM    299  O   TYR A  31     -13.467  12.550  15.483
ATOM    300  N   GLU A  32     -14.164  13.402  17.457
ATOM    301  H   GLU A  32     -14.209  14.159  18.107
ATOM    302  CA  GLU A  32     -14.931  12.245  17.815
ATOM    303  CB  GLU A  32     -14.447  11.649  19.152
ATOM    304  CG  GLU A  32     -12.969  11.217  19.148
ATOM    305  CD  GLU A  32     -12.601  10.561  20.474
ATOM    306  OE1 GLU A  32     -12.761  11.207  21.544
ATOM    307  OE2 GLU A  32     -12.151   9.387  20.433
ATOM    308  C   GLU A  32     -16.396  12.578  17.908
ATOM    309  O   GLU A  32     -16.771  13.735  18.108
ATOM    310  N   ARG A  33     -17.266  11.563  17.684
ATOM    311  H   ARG A  33     -16.943  10.645  17.459
ATOM    312  CA  ARG A  33     -18.697  11.737  17.789
ATOM    313  CB  ARG A  33     -19.490  11.702  16.471
ATOM    314  CG  ARG A  33     -19.222  12.847  15.494
ATOM    315  CD  ARG A  33     -20.104  12.723  14.254
ATOM    316  NE  ARG A  33     -19.726  13.770  13.265
ATOM    317  HE  ARG A  33     -19.055  14.465  13.522
ATOM    318  CZ  ARG A  33     -20.253  13.772  11.999
ATOM    319  NH1 ARG A  33     -21.202  12.869  11.606
ATOM    320 HH11 ARG A  33     -21.569  12.203  12.254
ATOM    321 HH12 ARG A  33     -21.566  12.894  10.675
ATOM    322  NH2 ARG A  33     -19.801  14.692  11.100
ATOM    323 HH21 ARG A  33     -19.110  15.362  11.369
ATOM    324 HH22 ARG A  33     -20.157  14.701  10.166
ATOM    325  C   ARG A  33     -19.239  10.621  18.627
ATOM    326  O   ARG A  33     -18.778   9.481  18.526
ATOM    327  N   ALA A  34     -20.228  10.936  19.498
ATOM    328  H   ALA A  34     -20.633  11.848  19.541
ATOM    329  CA  ALA A  34     -20.806   9.922  20.341
ATOM    330  CB  ALA A  34     -20.982  10.338  21.805
ATOM    331  C   ALA A  34     -22.137   9.491  19.819
ATOM    332  O   ALA A  34     -23.051  10.305  19.674
ATOM    333  N   VAL A  35     -22.253   8.179  19.509
ATOM    334  H   VAL A  35     -21.494   7.549  19.622
ATOM    335  CA  VAL A  35     -23.470   7.590  19.017
ATOM    336  CB  VAL A  35     -23.253   6.390  18.115
ATOM    337  CG1 VAL A  35     -24.607   5.817  17.645
ATOM    338  CG2 VAL A  35     -22.338   6.799  16.953
ATOM    339  C   VAL A  35     -24.209   7.163  20.256
ATOM    340  O   VAL A  35     -23.727   6.351  21.049
ATOM    341  N   ILE A  36     -25.399   7.754  20.439
ATOM    342  H   ILE A  36     -25.751   8.418  19.783
ATOM    343  CA  ILE A  36     -26.254   7.503  21.560
ATOM    344  CB  ILE A  36     -26.732   8.808  22.156
ATOM    345  CG2 ILE A  36     -27.971   8.671  23.046
ATOM    346  CG1 ILE A  36     -25.487   9.483  22.762
ATOM    347  CD1 ILE A  36     -25.684  10.900  23.238
ATOM    348  C   ILE A  36     -27.311   6.466  21.335
ATOM    349  O   ILE A  36     -28.027   6.478  20.332
ATOM    350  N   PHE A  37     -27.386   5.534  22.312
ATOM    351  H   PHE A  37     -26.769   5.558  23.096
ATOM    352  CA  PHE A  37     -28.327   4.453  22.319
ATOM    353  CB  PHE A  37     -27.668   3.050  22.349
ATOM    354  CG  PHE A  37     -26.894   2.758  21.110
ATOM    355  CD1 PHE A  37     -25.542   3.111  21.015
ATOM    356  CE1 PHE A  37     -24.821   2.832  19.854
ATOM    357  CZ  PHE A  37     -25.446   2.186  18.786
ATOM    358  CE2 PHE A  37     -26.787   1.819  18.876
ATOM    359  CD2 PHE A  37     -27.508   2.101  20.039
ATOM    360  C   PHE A  37     -29.137   4.514  23.583
ATOM    361  O   PHE A  37     -28.585   4.410  24.681
ATOM    362  N   ARG A  38     -30.464   4.748  23.457
ATOM    363  H   ARG A  38     -30.902   4.850  22.566
ATOM    364  CA  ARG A  38     -31.338   4.736  24.605
ATOM    365  CB  ARG A  38     -32.335   5.900  24.766
ATOM    366  CG  ARG A  38     -31.687   7.247  25.060
ATOM    367  CD  ARG A  38     -32.658   8.425  25.056
ATOM    368  NE  ARG A  38     -31.895   9.606  25.551
ATOM    369  HE  ARG A  38     -30.969   9.472  25.906
ATOM    370  CZ  ARG A  38     -32.446  10.853  25.641
ATOM    371  NH1 ARG A  38     -33.682  11.139  25.130
ATOM    372 HH11 ARG A  38     -34.208  10.433  24.654
ATOM    373 HH12 ARG A  38     -34.055  12.064  25.197
ATOM    374  NH2 ARG A  38     -31.711  11.825  26.257
ATOM    375 HH21 ARG A  38     -30.819  11.590  26.651
ATOM    376 HH22 ARG A  38     -32.063  12.758  26.328
ATOM    377  C   ARG A  38     -32.089   3.460  24.509
ATOM    378  O   ARG A  38     -32.896   3.276  23.595
ATOM    379  N   LEU A  39     -31.809   2.545  25.468
ATOM    380  H   LEU A  39     -31.157   2.758  26.194
ATOM    381  CA  LEU A  39     -32.401   1.229  25.559
ATOM    382  CB  LEU A  39     -33.843   1.223  26.133
ATOM    383  CG  LEU A  39     -33.982   1.827  27.544
ATOM    384  CD1 LEU A  39     -35.453   1.858  27.983
ATOM    385  CD2 LEU A  39     -33.077   1.110  28.564
ATOM    386  C   LEU A  39     -32.306   0.427  24.277
ATOM    387  O   LEU A  39     -33.215  -0.327  23.921
ATOM    388  N   GLY A  40     -31.174   0.583  23.554
ATOM    389  H   GLY A  40     -30.443   1.191  23.856
ATOM    390  CA  GLY A  40     -30.919  -0.115  22.321
ATOM    391  C   GLY A  40     -31.410   0.582  21.079
ATOM    392  O   GLY A  40     -31.118   0.107  19.980
ATOM    393  N   ARG A  41     -32.168   1.700  21.212
ATOM    394  H   ARG A  41     -32.404   2.083  22.101
ATOM    395  CA  ARG A  41     -32.665   2.445  20.080
ATOM    396  CB  ARG A  41     -34.045   3.097  20.341
ATOM    397  CG  ARG A  41     -34.612   3.901  19.161
ATOM    398  CD  ARG A  41     -35.968   4.569  19.409
ATOM    399  NE  ARG A  41     -35.785   5.633  20.447
ATOM    400  HE  ARG A  41     -35.925   5.392  21.408
ATOM    401  CZ  ARG A  41     -35.447   6.923  20.125
ATOM    402  NH1 ARG A  41     -35.221   7.316  18.834
ATOM    403 HH11 ARG A  41     -34.979   8.264  18.629
ATOM    404 HH12 ARG A  41     -35.312   6.661  18.084
ATOM    405  NH2 ARG A  41     -35.329   7.843  21.126
ATOM    406 HH21 ARG A  41     -35.507   7.580  22.074
ATOM    407 HH22 ARG A  41     -35.094   8.791  20.914
ATOM    408  C   ARG A  41     -31.669   3.543  19.807
ATOM    409  O   ARG A  41     -31.214   4.211  20.738
ATOM    410  N   VAL A  42     -31.307   3.747  18.516
ATOM    411  H   VAL A  42     -31.686   3.200  17.774
ATOM    412  CA  VAL A  42     -30.367   4.775  18.133
ATOM    413  CB  VAL A  42     -29.792   4.605  16.731
ATOM    414  CG1 VAL A  42     -28.836   5.767  16.392
ATOM    415  CG2 VAL A  42     -29.134   3.224  16.587
ATOM    416  C   VAL A  42     -31.101   6.097  18.205
ATOM    417  O   VAL A  42     -32.162   6.275  17.600
ATOM    418  N   VAL A  43     -30.529   7.040  18.983
ATOM    419  H   VAL A  43     -29.681   6.857  19.472
ATOM    420  CA  VAL A  43     -31.073   8.365  19.156
ATOM    421  CB  VAL A  43     -30.864   8.850  20.579
ATOM    422  CG1 VAL A  43     -31.301  10.313  20.795
ATOM    423  CG2 VAL A  43     -31.669   7.903  21.477
ATOM    424  C   VAL A  43     -30.395   9.265  18.153
ATOM    425  O   VAL A  43     -31.019  10.199  17.645
ATOM    426  N   GLY A  44     -29.127   8.957  17.799
ATOM    427  H   GLY A  44     -28.638   8.194  18.217
ATOM    428  CA  GLY A  44     -28.378   9.734  16.852
ATOM    429  C   GLY A  44     -27.013  10.013  17.396
ATOM    430  O   GLY A  44     -26.663   9.600  18.505
ATOM    431  N   ALA A  45     -26.198  10.709  16.574
ATOM    432  H   ALA A  45     -26.491  11.025  15.675
ATOM    433  CA  ALA A  45     -24.864  11.063  16.957
ATOM    434  CB  ALA A  45     -23.819  10.895  15.841
ATOM    435  C   ALA A  45     -24.819  12.489  17.399
ATOM    436  O   ALA A  45     -25.368  13.380  16.742
ATOM    437  N   ARG A  46     -24.174  12.712  18.564
ATOM    438  H   ARG A  46     -23.758  11.972  19.082
ATOM    439  CA  ARG A  46     -24.003  14.026  19.107
ATOM    440  CB  ARG A  46     -24.267  14.195  20.614
ATOM    441  CG  ARG A  46     -25.739  14.029  20.978
ATOM    442  CD  ARG A  46     -26.029  14.336  22.442
ATOM    443  NE  ARG A  46     -27.381  13.783  22.754
ATOM    444  HE  ARG A  46     -27.944  13.431  22.005
ATOM    445  CZ  ARG A  46     -27.862  13.732  24.035
ATOM    446  NH1 ARG A  46     -27.138  14.218  25.087
ATOM    447 HH11 ARG A  46     -26.245  14.640  24.935
ATOM    448 HH12 ARG A  46     -27.505  14.167  26.016
ATOM    449  NH2 ARG A  46     -29.079  13.159  24.265
ATOM    450 HH21 ARG A  46     -29.617  12.798  23.503
ATOM    451 HH22 ARG A  46     -29.426  13.074  25.198
ATOM    452  C   ARG A  46     -22.618  14.484  18.798
ATOM    453  O   ARG A  46     -21.661  13.702  18.754
ATOM    454  N   GLY A  47     -22.522  15.811  18.583
ATOM    455  H   GLY A  47     -23.323  16.399  18.650
ATOM    456  CA  GLY A  47     -21.304  16.483  18.245
ATOM    457  C   GLY A  47     -20.400  16.709  19.431
ATOM    458  O   GLY A  47     -20.686  16.258  20.544
ATOM    459  N   PRO A  48     -19.289  17.401  19.195
ATOM    460  CA  PRO A  48     -18.292  17.717  20.193
ATOM    461  CB  PRO A  48     -17.126  18.338  19.434
ATOM    462  CG  PRO A  48     -17.736  18.876  18.132
ATOM    463  CD  PRO A  48     -18.927  17.946  17.883
ATOM    464  C   PRO A  48     -18.749  18.612  21.306
ATOM    465  O   PRO A  48     -19.726  19.347  21.143
ATOM    466  N   GLY A  49     -18.032  18.545  22.445
ATOM    467  H   GLY A  49     -17.258  17.927  22.543
ATOM    468  CA  GLY A  49     -18.332  19.342  23.594
ATOM    469  C   GLY A  49     -18.954  18.536  24.686
ATOM    470  O   GLY A  49     -18.906  17.303  24.697
ATOM    471  N   LEU A  50     -19.489  19.286  25.673
ATOM    472  H   LEU A  50     -19.477  20.281  25.615
ATOM    473  CA  LEU A  50     -20.145  18.765  26.839
ATOM    474  CB  LEU A  50     -20.259  19.792  27.988
ATOM    475  CG  LEU A  50     -18.960  20.316  28.622
ATOM    476  CD1 LEU A  50     -19.264  21.459  29.600
ATOM    477  CD2 LEU A  50     -18.193  19.199  29.325
ATOM    478  C   LEU A  50     -21.573  18.436  26.538
ATOM    479  O   LEU A  50     -22.293  19.243  25.942
ATOM    480  N   PHE A  51     -22.000  17.222  26.938
ATOM    481  H   PHE A  51     -21.389  16.556  27.365
ATOM    482  CA  PHE A  51     -23.368  16.813  26.781
ATOM    483  CB  PHE A  51     -23.796  16.250  25.393
ATOM    484  CG  PHE A  51     -23.065  15.018  24.993
ATOM    485  CD1 PHE A  51     -23.563  13.745  25.301
ATOM    486  CE1 PHE A  51     -22.866  12.603  24.913
ATOM    487  CZ  PHE A  51     -21.679  12.732  24.203
ATOM    488  CE2 PHE A  51     -21.190  13.996  23.876
ATOM    489  CD2 PHE A  51     -21.881  15.137  24.265
ATOM    490  C   PHE A  51     -23.739  15.881  27.892
ATOM    491  O   PHE A  51     -22.907  15.131  28.408
ATOM    492  N   PHE A  52     -25.020  15.968  28.302
ATOM    493  H   PHE A  52     -25.657  16.604  27.876
ATOM    494  CA  PHE A  52     -25.579  15.150  29.340
ATOM    495  CB  PHE A  52     -26.620  15.862  30.234
ATOM    496  CG  PHE A  52     -26.002  16.858  31.158
ATOM    497  CD1 PHE A  52     -25.714  18.170  30.759
ATOM    498  CE1 PHE A  52     -25.149  19.078  31.660
ATOM    499  CZ  PHE A  52     -24.886  18.684  32.974
ATOM    500  CE2 PHE A  52     -25.192  17.385  33.390
ATOM    501  CD2 PHE A  52     -25.752  16.482  32.484
ATOM    502  C   PHE A  52     -26.271  13.944  28.795
ATOM    503  O   PHE A  52     -27.070  14.037  27.860
ATOM    504  N   ILE A  53     -25.941  12.774  29.379
ATOM    505  H   ILE A  53     -25.243  12.724  30.088
ATOM    506  CA  ILE A  53     -26.559  11.524  29.022
ATOM    507  CB  ILE A  53     -25.654  10.408  28.498
ATOM    508  CG2 ILE A  53     -25.073  10.888  27.160
ATOM    509  CG1 ILE A  53     -24.569   9.913  29.473
ATOM    510  CD1 ILE A  53     -23.895   8.633  28.975
ATOM    511  C   ILE A  53     -27.197  11.009  30.293
ATOM    512  O   ILE A  53     -26.838  11.430  31.395
ATOM    513  N   ILE A  54     -28.197  10.104  30.174
ATOM    514  H   ILE A  54     -28.519   9.771  29.290
ATOM    515  CA  ILE A  54     -28.817   9.532  31.348
ATOM    516  CB  ILE A  54     -30.280   9.183  31.156
ATOM    517  CG2 ILE A  54     -30.799   8.544  32.466
ATOM    518  CG1 ILE A  54     -31.088  10.438  30.767
ATOM    519  CD1 ILE A  54     -32.515  10.144  30.308
ATOM    520  C   ILE A  54     -27.990   8.265  31.448
ATOM    521  O   ILE A  54     -28.153   7.394  30.595
ATOM    522  N   PRO A  55     -27.144   8.083  32.459
ATOM    523  CA  PRO A  55     -26.279   6.926  32.576
ATOM    524  CB  PRO A  55     -25.390   7.191  33.791
ATOM    525  CG  PRO A  55     -26.165   8.226  34.621
ATOM    526  CD  PRO A  55     -26.995   8.997  33.588
ATOM    527  C   PRO A  55     -26.945   5.584  32.627
ATOM    528  O   PRO A  55     -26.302   4.609  32.235
ATOM    529  N   ILE A  56     -28.199   5.514  33.120
ATOM    530  H   ILE A  56     -28.695   6.326  33.416
ATOM    531  CA  ILE A  56     -28.873   4.259  33.305
ATOM    532  CB  ILE A  56     -29.966   4.417  34.364
ATOM    533  CG2 ILE A  56     -30.841   3.143  34.460
ATOM    534  CG1 ILE A  56     -29.313   4.762  35.723
ATOM    535  CD1 ILE A  56     -30.292   5.204  36.811
ATOM    536  C   ILE A  56     -29.457   3.798  31.981
ATOM    537  O   ILE A  56     -29.212   2.667  31.555
ATOM    538  N   PHE A  57     -30.212   4.690  31.299
ATOM    539  H   PHE A  57     -30.362   5.614  31.640
ATOM    540  CA  PHE A  57     -30.887   4.374  30.061
ATOM    541  CB  PHE A  57     -32.157   5.243  29.869
ATOM    542  CG  PHE A  57     -33.149   4.928  30.945
ATOM    543  CD1 PHE A  57     -33.321   5.817  32.013
ATOM    544  CE1 PHE A  57     -34.236   5.540  33.032
ATOM    545  CZ  PHE A  57     -34.988   4.365  32.989
ATOM    546  CE2 PHE A  57     -34.826   3.470  31.931
ATOM    547  CD2 PHE A  57     -33.909   3.755  30.917
ATOM    548  C   PHE A  57     -30.082   4.528  28.802
ATOM    549  O   PHE A  57     -30.162   3.703  27.888
ATOM    550  N   GLU A  58     -29.320   5.632  28.744
ATOM    551  H   GLU A  58     -29.274   6.250  29.521
ATOM    552  CA  GLU A  58     -28.517   6.043  27.633
ATOM    553  CB  GLU A  58     -28.761   7.556  27.488
ATOM    554  CG  GLU A  58     -28.058   8.382  26.423
ATOM    555  CD  GLU A  58     -28.606   9.828  26.439
ATOM    556  OE1 GLU A  58     -29.556  10.148  27.205
ATOM    557  OE2 GLU A  58     -28.068  10.657  25.661
ATOM    558  C   GLU A  58     -27.071   5.642  27.713
ATOM    559  O   GLU A  58     -26.413   5.804  28.741
ATOM    560  N   LYS A  59     -26.568   5.068  26.596
ATOM    561  H   LYS A  59     -27.139   4.922  25.795
ATOM    562  CA  LYS A  59     -25.209   4.614  26.457
ATOM    563  CB  LYS A  59     -25.121   3.095  26.204
ATOM    564  CG  LYS A  59     -25.620   2.244  27.378
ATOM    565  CD  LYS A  59     -25.505   0.738  27.144
ATOM    566  CE  LYS A  59     -26.063  -0.097  28.297
ATOM    567  NZ  LYS A  59     -25.909  -1.536  28.001
ATOM    568  HZ1 LYS A  59     -26.483  -1.788  27.175
ATOM    569  HZ2 LYS A  59     -24.914  -1.751  27.806
ATOM    570  HZ3 LYS A  59     -26.225  -2.092  28.818
ATOM    571  C   LYS A  59     -24.613   5.312  25.268
ATOM    572  O   LYS A  59     -25.223   5.358  24.199
ATOM    573  N   ALA A  60     -23.406   5.896  25.447
ATOM    574  H   ALA A  60     -22.926   5.862  26.320
ATOM    575  CA  ALA A  60     -22.729   6.592  24.386
ATOM    576  CB  ALA A  60     -22.285   8.015  24.778
ATOM    577  C   ALA A  60     -21.511   5.838  23.940
ATOM    578  O   ALA A  60     -20.647   5.505  24.755
ATOM    579  N   VAL A  61     -21.446   5.522  22.624
ATOM    580  H   VAL A  61     -22.176   5.776  21.997
ATOM    581  CA  VAL A  61     -20.332   4.832  22.012
ATOM    582  CB  VAL A  61     -20.758   3.736  21.044
ATOM    583  CG1 VAL A  61     -19.524   3.072  20.394
ATOM    584  CG2 VAL A  61     -21.633   2.715  21.796
ATOM    585  C   VAL A  61     -19.582   5.908  21.266
ATOM    586  O   VAL A  61     -20.141   6.542  20.371
ATOM    587  N   ILE A  62     -18.298   6.142  21.619
ATOM    588  H   ILE A  62     -17.843   5.625  22.339
ATOM    589  CA  ILE A  62     -17.511   7.167  20.973
ATOM    590  CB  ILE A  62     -16.589   7.870  21.955
ATOM    591  CG2 ILE A  62     -15.738   8.918  21.218
ATOM    592  CG1 ILE A  62     -17.437   8.548  23.058
ATOM    593  CD1 ILE A  62     -16.637   9.087  24.244
ATOM    594  C   ILE A  62     -16.775   6.585  19.784
ATOM    595  O   ILE A  62     -16.091   5.566  19.900
ATOM    596  N   VAL A  63     -16.933   7.237  18.603
ATOM    597  H   VAL A  63     -17.491   8.058  18.535
ATOM    598  CA  VAL A  63     -16.315   6.826  17.361
ATOM    599  CB  VAL A  63     -17.335   6.546  16.260
ATOM    600  CG1 VAL A  63     -16.658   6.119  14.941
ATOM    601  CG2 VAL A  63     -18.341   5.503  16.759
ATOM    602  C   VAL A  63     -15.412   7.950  16.903
ATOM    603  O   VAL A  63     -15.791   9.122  16.953
ATOM    604  N   ASP A  64     -14.179   7.589  16.468
ATOM    605  H   ASP A  64     -13.902   6.632  16.444
ATOM    606  CA  ASP A  64     -13.195   8.521  15.976
ATOM    607  CB  ASP A  64     -11.749   8.006  16.184
ATOM    608  CG  ASP A  64     -10.661   9.047  15.901
ATOM    609  OD1 ASP A  64     -10.950  10.242  15.622
ATOM    610  OD2 ASP A  64      -9.475   8.630  15.966
ATOM    611  C   ASP A  64     -13.441   8.728  14.495
ATOM    612  O   ASP A  64     -13.601   7.767  13.737
ATOM    613  N   LEU A  65     -13.483  10.011  14.070
ATOM    614  H   LEU A  65     -13.343  10.768  14.704
ATOM    615  CA  LEU A  65     -13.709  10.390  12.696
ATOM    616  CB  LEU A  65     -14.403  11.757  12.538
ATOM    617  CG  LEU A  65     -15.811  11.890  13.158
ATOM    618  CD1 LEU A  65     -16.309  13.331  12.985
ATOM    619  CD2 LEU A  65     -16.814  10.835  12.657
ATOM    620  C   LEU A  65     -12.432  10.470  11.896
ATOM    621  O   LEU A  65     -12.480  10.503  10.666
ATOM    622  N   ARG A  66     -11.262  10.518  12.576
ATOM    623  H   ARG A  66     -11.257  10.480  13.573
ATOM    624  CA  ARG A  66      -9.953  10.612  11.966
ATOM    625  CB  ARG A  66      -8.825  10.848  12.984
ATOM    626  CG  ARG A  66      -8.873  12.240  13.608
ATOM    627  CD  ARG A  66      -7.890  12.471  14.756
ATOM    628  NE  ARG A  66      -8.344  11.600  15.882
ATOM    629  HE  ARG A  66      -9.207  11.102  15.774
ATOM    630  CZ  ARG A  66      -7.624  11.438  17.035
ATOM    631  NH1 ARG A  66      -6.456  12.112  17.260
ATOM    632 HH11 ARG A  66      -5.959  11.985  18.118
ATOM    633 HH12 ARG A  66      -6.085  12.727  16.566
ATOM    634  NH2 ARG A  66      -8.095  10.578  17.984
ATOM    635 HH21 ARG A  66      -8.917  10.036  17.805
ATOM    636 HH22 ARG A  66      -7.583  10.430  18.829
ATOM    637  C   ARG A  66      -9.571   9.430  11.128
ATOM    638  O   ARG A  66     -10.109   8.330  11.285
ATOM    639  N   THR A  67      -8.629   9.677  10.178
ATOM    640  H   THR A  67      -8.217  10.579  10.079
ATOM    641  CA  THR A  67      -8.126   8.688   9.259
ATOM    642  CB  THR A  67      -7.137   9.251   8.249
ATOM    643  CG2 THR A  67      -6.726   8.160   7.235
ATOM    644  OG1 THR A  67      -7.727  10.316   7.520
ATOM    645  HG1 THR A  67      -7.002  10.728   7.040
ATOM    646  C   THR A  67      -7.427   7.615  10.051
ATOM    647  O   THR A  67      -6.549   7.879  10.878
ATOM    648  N   GLN A  68      -7.872   6.370   9.800
ATOM    649  H   GLN A  68      -8.588   6.205   9.134
ATOM    650  CA  GLN A  68      -7.365   5.181  10.407
ATOM    651  CB  GLN A  68      -8.480   4.218  10.883
ATOM    652  CG  GLN A  68      -9.520   4.826  11.848
ATOM    653  CD  GLN A  68      -8.915   5.219  13.199
ATOM    654  OE1 GLN A  68      -8.184   4.466  13.843
ATOM    655  NE2 GLN A  68      -9.231   6.466  13.640
ATOM    656 HE21 GLN A  68      -9.815   7.062  13.085
ATOM    657 HE22 GLN A  68      -8.898   6.787  14.527
ATOM    658  C   GLN A  68      -6.606   4.480   9.313
ATOM    659  O   GLN A  68      -7.096   4.343   8.186
ATOM    660  N   VAL A  69      -5.357   4.078   9.632
ATOM    661  H   VAL A  69      -4.985   4.229  10.543
ATOM    662  CA  VAL A  69      -4.482   3.375   8.730
ATOM    663  CB  VAL A  69      -3.023   3.767   8.900
ATOM    664  CG1 VAL A  69      -2.119   2.955   7.955
ATOM    665  CG2 VAL A  69      -2.886   5.283   8.658
ATOM    666  C   VAL A  69      -4.688   1.915   9.034
ATOM    667  O   VAL A  69      -4.556   1.473  10.179
ATOM    668  N   LEU A  70      -5.039   1.146   7.989
ATOM    669  H   LEU A  70      -5.171   1.526   7.082
ATOM    670  CA  LEU A  70      -5.296  -0.255   8.097
ATOM    671  CB  LEU A  70      -6.705  -0.573   7.564
ATOM    672  CG  LEU A  70      -7.142  -2.038   7.574
ATOM    673  CD1 LEU A  70      -7.239  -2.572   9.009
ATOM    674  CD2 LEU A  70      -8.419  -2.206   6.747
ATOM    675  C   LEU A  70      -4.295  -1.004   7.272
ATOM    676  O   LEU A  70      -4.189  -0.788   6.064
ATOM    677  N   ASP A  71      -3.532  -1.904   7.929
ATOM    678  H   ASP A  71      -3.634  -2.078   8.906
ATOM    679  CA  ASP A  71      -2.566  -2.708   7.235
ATOM    680  CB  ASP A  71      -1.361  -3.131   8.110
ATOM    681  CG  ASP A  71      -0.371  -3.974   7.307
ATOM    682  OD1 ASP A  71      -0.210  -5.170   7.662
ATOM    683  OD2 ASP A  71       0.254  -3.437   6.354
ATOM    684  C   ASP A  71      -3.336  -3.922   6.790
ATOM    685  O   ASP A  71      -3.990  -4.592   7.595
ATOM    686  N   VAL A  72      -3.284  -4.197   5.473
ATOM    687  H   VAL A  72      -2.733  -3.651   4.851
ATOM    688  CA  VAL A  72      -3.950  -5.312   4.862
ATOM    689  CB  VAL A  72      -4.526  -4.995   3.490
ATOM    690  CG1 VAL A  72      -5.188  -6.220   2.837
ATOM    691  CG2 VAL A  72      -5.516  -3.832   3.653
ATOM    692  C   VAL A  72      -2.892  -6.383   4.786
ATOM    693  O   VAL A  72      -1.863  -6.181   4.131
ATOM    694  N   PRO A  73      -3.152  -7.527   5.432
ATOM    695  CA  PRO A  73      -2.255  -8.659   5.496
ATOM    696  CB  PRO A  73      -2.954  -9.711   6.358
ATOM    697  CG  PRO A  73      -3.970  -8.923   7.191
ATOM    698  CD  PRO A  73      -4.322  -7.734   6.294
ATOM    699  C   PRO A  73      -1.896  -9.228   4.159
ATOM    700  O   PRO A  73      -2.657  -9.049   3.205
ATOM    701  N   VAL A  74      -0.726  -9.909   4.101
ATOM    702  H   VAL A  74      -0.208 -10.068   4.937
ATOM    703  CA  VAL A  74      -0.091 -10.386   2.892
ATOM    704  CB  VAL A  74       1.191 -11.190   3.159
ATOM    705  CG1 VAL A  74       1.794 -11.740   1.849
ATOM    706  CG2 VAL A  74       2.199 -10.401   4.004
ATOM    707  C   VAL A  74      -1.051 -11.359   2.250
ATOM    708  O   VAL A  74      -1.555 -12.278   2.903
ATOM    709  N   GLN A  75      -1.346 -11.128   0.952
ATOM    710  H   GLN A  75      -0.985 -10.347   0.450
ATOM    711  CA  GLN A  75      -2.218 -11.996   0.221
ATOM    712  CB  GLN A  75      -3.388 -11.268  -0.479
ATOM    713  CG  GLN A  75      -4.297 -10.516   0.502
ATOM    714  CD  GLN A  75      -4.965 -11.491   1.468
ATOM    715  OE1 GLN A  75      -5.585 -12.491   1.107
ATOM    716  NE2 GLN A  75      -4.780 -11.200   2.781
ATOM    717 HE21 GLN A  75      -5.235 -11.746   3.485
ATOM    718 HE22 GLN A  75      -4.224 -10.411   3.043
ATOM    719  C   GLN A  75      -1.372 -12.658  -0.815
ATOM    720  O   GLN A  75      -0.721 -11.976  -1.612
ATOM    721  N   GLU A  76      -1.318 -14.011  -0.774
ATOM    722  H   GLU A  76      -1.828 -14.550  -0.109
ATOM    723  CA  GLU A  76      -0.564 -14.747  -1.749
ATOM    724  CB  GLU A  76       0.192 -15.974  -1.199
ATOM    725  CG  GLU A  76       1.004 -16.741  -2.259
ATOM    726  CD  GLU A  76       1.794 -17.912  -1.665
ATOM    727  OE1 GLU A  76       1.795 -18.133  -0.424
ATOM    728  OE2 GLU A  76       2.432 -18.620  -2.487
ATOM    729  C   GLU A  76      -1.590 -15.131  -2.771
ATOM    730  O   GLU A  76      -2.559 -15.837  -2.476
ATOM    731  N   THR A  77      -1.389 -14.623  -4.003
ATOM    732  H   THR A  77      -0.566 -14.094  -4.203
ATOM    733  CA  THR A  77      -2.287 -14.832  -5.111
ATOM    734  CB  THR A  77      -3.205 -13.648  -5.366
ATOM    735  CG2 THR A  77      -4.148 -13.410  -4.189
ATOM    736  OG1 THR A  77      -2.448 -12.480  -5.635
ATOM    737  HG1 THR A  77      -3.086 -11.821  -5.917
ATOM    738  C   THR A  77      -1.544 -15.102  -6.380
ATOM    739  O   THR A  77      -0.326 -14.973  -6.442
ATOM    740  N   ILE A  78      -2.281 -15.560  -7.414
ATOM    741  H   ILE A  78      -3.265 -15.700  -7.336
ATOM    742  CA  ILE A  78      -1.731 -15.845  -8.710
ATOM    743  CB  ILE A  78      -2.141 -17.226  -9.200
ATOM    744  CG2 ILE A  78      -1.598 -17.476 -10.617
ATOM    745  CG1 ILE A  78      -1.623 -18.297  -8.214
ATOM    746  CD1 ILE A  78      -2.180 -19.700  -8.445
ATOM    747  C   ILE A  78      -2.234 -14.751  -9.632
ATOM    748  O   ILE A  78      -3.421 -14.420  -9.642
ATOM    749  N   THR A  79      -1.303 -14.155 -10.409
ATOM    750  H   THR A  79      -0.347 -14.441 -10.367
ATOM    751  CA  THR A  79      -1.564 -13.112 -11.377
ATOM    752  CB  THR A  79      -0.328 -12.349 -11.775
ATOM    753  CG2 THR A  79       0.242 -11.629 -10.553
ATOM    754  OG1 THR A  79       0.635 -13.218 -12.359
ATOM    755  HG1 THR A  79       1.225 -12.653 -12.865
ATOM    756  C   THR A  79      -2.196 -13.678 -12.625
ATOM    757  O   THR A  79      -2.273 -14.895 -12.798
ATOM    758  N   LYS A  80      -2.675 -12.787 -13.530
ATOM    759  H   LYS A  80      -2.616 -11.804 -13.366
ATOM    760  CA  LYS A  80      -3.298 -13.168 -14.779
ATOM    761  CB  LYS A  80      -3.836 -11.945 -15.547
ATOM    762  CG  LYS A  80      -4.623 -12.253 -16.825
ATOM    763  CD  LYS A  80      -5.213 -11.005 -17.472
ATOM    764  CE  LYS A  80      -6.021 -11.263 -18.740
ATOM    765  NZ  LYS A  80      -6.517  -9.976 -19.263
ATOM    766  HZ1 LYS A  80      -7.070  -9.490 -18.531
ATOM    767  HZ2 LYS A  80      -7.116 -10.136 -20.094
ATOM    768  HZ3 LYS A  80      -5.709  -9.382 -19.530
ATOM    769  C   LYS A  80      -2.313 -13.930 -15.647
ATOM    770  O   LYS A  80      -2.708 -14.837 -16.380
ATOM    771  N   ASP A  81      -1.002 -13.605 -15.539
ATOM    772  H   ASP A  81      -0.696 -12.886 -14.919
ATOM    773  CA  ASP A  81       0.048 -14.251 -16.288
ATOM    774  CB  ASP A  81       1.165 -13.287 -16.772
ATOM    775  CG  ASP A  81       1.902 -12.551 -15.665
ATOM    776  OD1 ASP A  81       1.249 -11.926 -14.788
ATOM    777  OD2 ASP A  81       3.157 -12.609 -15.695
ATOM    778  C   ASP A  81       0.588 -15.505 -15.616
ATOM    779  O   ASP A  81       1.628 -16.043 -16.003
ATOM    780  N   ASN A  82      -0.146 -16.001 -14.587
ATOM    781  H   ASN A  82      -0.968 -15.523 -14.289
ATOM    782  CA  ASN A  82       0.103 -17.184 -13.797
ATOM    783  CB  ASN A  82      -0.094 -18.506 -14.590
ATOM    784  CG  ASN A  82      -1.542 -18.596 -15.066
ATOM    785  OD1 ASN A  82      -2.501 -18.537 -14.297
ATOM    786  ND2 ASN A  82      -1.701 -18.738 -16.407
ATOM    787 HD21 ASN A  82      -2.618 -18.786 -16.802
ATOM    788 HD22 ASN A  82      -0.900 -18.796 -17.004
ATOM    789  C   ASN A  82       1.379 -17.199 -13.010
ATOM    790  O   ASN A  82       2.057 -18.224 -12.890
ATOM    791  N   VAL A  83       1.728 -16.028 -12.436
ATOM    792  H   VAL A  83       1.177 -15.201 -12.524
ATOM    793  CA  VAL A  83       2.908 -15.907 -11.621
ATOM    794  CB  VAL A  83       3.862 -14.808 -12.061
ATOM    795  CG1 VAL A  83       5.082 -14.715 -11.113
ATOM    796  CG2 VAL A  83       4.290 -15.095 -13.512
ATOM    797  C   VAL A  83       2.430 -15.657 -10.207
ATOM    798  O   VAL A  83       1.635 -14.734 -10.001
ATOM    799  N   PRO A  84       2.805 -16.489  -9.232
ATOM    800  CA  PRO A  84       2.427 -16.300  -7.849
ATOM    801  CB  PRO A  84       2.777 -17.603  -7.132
ATOM    802  CG  PRO A  84       3.866 -18.249  -8.010
ATOM    803  CD  PRO A  84       3.598 -17.703  -9.423
ATOM    804  C   PRO A  84       3.123 -15.091  -7.277
ATOM    805  O   PRO A  84       4.314 -14.909  -7.528
ATOM    806  N   VAL A  85       2.391 -14.255  -6.516
ATOM    807  H   VAL A  85       1.434 -14.439  -6.328
ATOM    808  CA  VAL A  85       2.885 -13.039  -5.923
ATOM    809  CB  VAL A  85       2.492 -11.747  -6.645
ATOM    810  CG1 VAL A  85       3.110 -11.714  -8.041
ATOM    811  CG2 VAL A  85       0.959 -11.590  -6.710
ATOM    812  C   VAL A  85       2.359 -12.924  -4.518
ATOM    813  O   VAL A  85       1.335 -13.520  -4.172
ATOM    814  N   ARG A  86       3.090 -12.159  -3.676
ATOM    815  H   ARG A  86       3.929 -11.709  -3.976
ATOM    816  CA  ARG A  86       2.711 -11.916  -2.308
ATOM    817  CB  ARG A  86       3.794 -12.359  -1.304
ATOM    818  CG  ARG A  86       4.088 -13.863  -1.343
ATOM    819  CD  ARG A  86       5.155 -14.337  -0.347
ATOM    820  NE  ARG A  86       4.638 -14.172   1.047
ATOM    821  HE  ARG A  86       4.857 -13.330   1.543
ATOM    822  CZ  ARG A  86       3.871 -15.130   1.658
ATOM    823  NH1 ARG A  86       3.564 -16.312   1.043
ATOM    824 HH11 ARG A  86       3.896 -16.506   0.120
ATOM    825 HH12 ARG A  86       2.992 -16.991   1.503
ATOM    826  NH2 ARG A  86       3.402 -14.895   2.917
ATOM    827 HH21 ARG A  86       2.840 -15.580   3.380
ATOM    828 HH22 ARG A  86       3.606 -14.034   3.381
ATOM    829  C   ARG A  86       2.572 -10.420  -2.258
ATOM    830  O   ARG A  86       3.568  -9.705  -2.366
ATOM    831  N   VAL A  87       1.326  -9.906  -2.114
ATOM    832  H   VAL A  87       0.524 -10.493  -2.025
ATOM    833  CA  VAL A  87       1.087  -8.479  -2.099
ATOM    834  CB  VAL A  87       0.236  -8.029  -3.291
ATOM    835  CG1 VAL A  87      -0.095  -6.527  -3.276
ATOM    836  CG2 VAL A  87       0.969  -8.384  -4.597
ATOM    837  C   VAL A  87       0.480  -7.998  -0.807
ATOM    838  O   VAL A  87      -0.392  -8.651  -0.237
ATOM    839  N   ASN A  88       0.995  -6.841  -0.327
ATOM    840  H   ASN A  88       1.718  -6.382  -0.841
ATOM    841  CA  ASN A  88       0.571  -6.136   0.864
ATOM    842  CB  ASN A  88       1.721  -5.649   1.769
ATOM    843  CG  ASN A  88       2.454  -6.803   2.407
ATOM    844  OD1 ASN A  88       1.864  -7.475   3.247
ATOM    845  ND2 ASN A  88       3.732  -7.046   2.020
ATOM    846 HD21 ASN A  88       4.176  -6.456   1.346
ATOM    847 HD22 ASN A  88       4.235  -7.812   2.419
ATOM    848  C   ASN A  88      -0.093  -4.856   0.447
ATOM    849  O   ASN A  88       0.313  -4.234  -0.538
ATOM    850  N   ALA A  89      -1.134  -4.431   1.202
ATOM    851  H   ALA A  89      -1.433  -4.923   2.021
ATOM    852  CA  ALA A  89      -1.825  -3.201   0.895
ATOM    853  CB  ALA A  89      -3.192  -3.399   0.207
ATOM    854  C   ALA A  89      -2.059  -2.410   2.148
ATOM    855  O   ALA A  89      -2.008  -2.941   3.257
ATOM    856  N   VAL A  90      -2.260  -1.083   1.988
ATOM    857  H   VAL A  90      -2.230  -0.660   1.088
ATOM    858  CA  VAL A  90      -2.522  -0.186   3.085
ATOM    859  CB  VAL A  90      -1.416   0.833   3.320
ATOM    860  CG1 VAL A  90      -1.792   1.744   4.501
ATOM    861  CG2 VAL A  90      -0.066   0.123   3.544
ATOM    862  C   VAL A  90      -3.784   0.552   2.695
ATOM    863  O   VAL A  90      -3.857   1.132   1.613
ATOM    864  N   VAL A  91      -4.817   0.513   3.567
ATOM    865  H   VAL A  91      -4.739   0.030   4.433
ATOM    866  CA  VAL A  91      -6.082   1.178   3.348
ATOM    867  CB  VAL A  91      -7.273   0.234   3.467
ATOM    868  CG1 VAL A  91      -8.618   0.965   3.316
ATOM    869  CG2 VAL A  91      -7.137  -0.822   2.359
ATOM    870  C   VAL A  91      -6.194   2.314   4.330
ATOM    871  O   VAL A  91      -6.010   2.129   5.530
ATOM    872  N   TYR A  92      -6.478   3.531   3.825
ATOM    873  H   TYR A  92      -6.638   3.669   2.855
ATOM    874  CA  TYR A  92      -6.626   4.702   4.648
ATOM    875  CB  TYR A  92      -5.929   5.946   4.047
ATOM    876  CG  TYR A  92      -4.452   5.729   3.907
ATOM    877  CD1 TYR A  92      -3.950   5.243   2.692
ATOM    878  CE1 TYR A  92      -2.584   5.028   2.505
ATOM    879  CZ  TYR A  92      -1.695   5.300   3.546
ATOM    880  OH  TYR A  92      -0.311   5.085   3.367
ATOM    881  HH  TYR A  92      -0.167   4.787   2.463
ATOM    882  CE2 TYR A  92      -2.179   5.784   4.765
ATOM    883  CD2 TYR A  92      -3.552   5.998   4.945
ATOM    884  C   TYR A  92      -8.108   4.951   4.613
ATOM    885  O   TYR A  92      -8.648   5.206   3.533
ATOM    886  N   PHE A  93      -8.798   4.883   5.779
ATOM    887  H   PHE A  93      -8.357   4.677   6.652
ATOM    888  CA  PHE A  93     -10.228   5.101   5.800
ATOM    889  CB  PHE A  93     -11.062   3.785   5.824
ATOM    890  CG  PHE A  93     -10.904   2.939   7.054
ATOM    891  CD1 PHE A  93     -11.771   3.086   8.148
ATOM    892  CE1 PHE A  93     -11.634   2.298   9.290
ATOM    893  CZ  PHE A  93     -10.619   1.342   9.343
ATOM    894  CE2 PHE A  93      -9.751   1.184   8.263
ATOM    895  CD2 PHE A  93      -9.895   1.975   7.122
ATOM    896  C   PHE A  93     -10.663   6.013   6.913
ATOM    897  O   PHE A  93     -10.013   6.085   7.952
ATOM    898  N   ARG A  94     -11.782   6.743   6.699
ATOM    899  H   ARG A  94     -12.282   6.687   5.839
ATOM    900  CA  ARG A  94     -12.339   7.661   7.667
ATOM    901  CB  ARG A  94     -12.362   9.131   7.185
ATOM    902  CG  ARG A  94     -10.986   9.760   6.957
ATOM    903  CD  ARG A  94     -11.003  11.227   6.504
ATOM    904  NE  ARG A  94     -11.470  12.106   7.625
ATOM    905  HE  ARG A  94     -12.450  12.279   7.729
ATOM    906  CZ  ARG A  94     -10.598  12.678   8.518
ATOM    907  NH1 ARG A  94      -9.245  12.499   8.437
ATOM    908 HH11 ARG A  94      -8.853  11.913   7.728
ATOM    909 HH12 ARG A  94      -8.634  12.948   9.087
ATOM    910  NH2 ARG A  94     -11.090  13.469   9.515
ATOM    911 HH21 ARG A  94     -10.465  13.912  10.158
ATOM    912 HH22 ARG A  94     -12.073  13.631   9.588
ATOM    913  C   ARG A  94     -13.789   7.312   7.867
ATOM    914  O   ARG A  94     -14.482   6.918   6.925
ATOM    915  N   VAL A  95     -14.281   7.431   9.125
ATOM    916  H   VAL A  95     -13.721   7.746   9.887
ATOM    917  CA  VAL A  95     -15.665   7.159   9.430
ATOM    918  CB  VAL A  95     -15.897   6.710  10.855
ATOM    919  CG1 VAL A  95     -17.400   6.474  11.090
ATOM    920  CG2 VAL A  95     -15.045   5.460  11.133
ATOM    921  C   VAL A  95     -16.371   8.468   9.176
ATOM    922  O   VAL A  95     -16.025   9.500   9.753
ATOM    923  N   VAL A  96     -17.340   8.443   8.237
ATOM    924  H   VAL A  96     -17.586   7.601   7.769
ATOM    925  CA  VAL A  96     -18.119   9.598   7.873
ATOM    926  CB  VAL A  96     -18.387   9.644   6.376
ATOM    927  CG1 VAL A  96     -19.306  10.822   5.988
ATOM    928  CG2 VAL A  96     -17.022   9.743   5.676
ATOM    929  C   VAL A  96     -19.394   9.597   8.676
ATOM    930  O   VAL A  96     -19.742  10.626   9.260
ATOM    931  N   ASP A  97     -20.099   8.435   8.735
ATOM    932  H   ASP A  97     -19.793   7.600   8.283
ATOM    933  CA  ASP A  97     -21.324   8.356   9.484
ATOM    934  CB  ASP A  97     -22.567   7.953   8.644
ATOM    935  CG  ASP A  97     -23.887   8.012   9.440
ATOM    936  OD1 ASP A  97     -23.909   8.274  10.673
ATOM    937  OD2 ASP A  97     -24.934   7.799   8.776
ATOM    938  C   ASP A  97     -21.079   7.357  10.589
ATOM    939  O   ASP A  97     -21.052   6.144  10.352
ATOM    940  N   PRO A  98     -20.897   7.851  11.814
ATOM    941  CA  PRO A  98     -20.653   7.032  12.976
ATOM    942  CB  PRO A  98     -20.260   7.989  14.095
ATOM    943  CG  PRO A  98     -20.874   9.328  13.679
ATOM    944  CD  PRO A  98     -20.910   9.273  12.152
ATOM    945  C   PRO A  98     -21.824   6.176  13.358
ATOM    946  O   PRO A  98     -21.590   5.124  13.953
ATOM    947  N   VAL A  99     -23.073   6.607  13.038
ATOM    948  H   VAL A  99     -23.223   7.452  12.530
ATOM    949  CA  VAL A  99     -24.262   5.873  13.394
ATOM    950  CB  VAL A  99     -25.535   6.676  13.153
ATOM    951  CG1 VAL A  99     -26.803   5.821  13.358
ATOM    952  CG2 VAL A  99     -25.517   7.900  14.087
ATOM    953  C   VAL A  99     -24.269   4.608  12.583
ATOM    954  O   VAL A  99     -24.462   3.533  13.148
ATOM    955  N   LYS A 100     -23.974   4.707  11.264
ATOM    956  H   LYS A 100     -23.770   5.586  10.838
ATOM    957  CA  LYS A 100     -23.949   3.565  10.389
ATOM    958  CB  LYS A 100     -23.817   3.916   8.903
ATOM    959  CG  LYS A 100     -25.055   4.530   8.262
ATOM    960  CD  LYS A 100     -24.837   4.841   6.783
ATOM    961  CE  LYS A 100     -26.047   5.459   6.091
ATOM    962  NZ  LYS A 100     -25.715   5.752   4.684
ATOM    963  HZ1 LYS A 100     -25.272   4.924   4.243
ATOM    964  HZ2 LYS A 100     -26.583   5.990   4.167
ATOM    965  HZ3 LYS A 100     -25.061   6.556   4.641
ATOM    966  C   LYS A 100     -22.828   2.635  10.726
ATOM    967  O   LYS A 100     -23.027   1.422  10.684
ATOM    968  N   ALA A 101     -21.651   3.182  11.119
ATOM    969  H   ALA A 101     -21.516   4.171  11.141
ATOM    970  CA  ALA A 101     -20.496   2.383  11.450
ATOM    971  CB  ALA A 101     -19.258   3.235  11.764
ATOM    972  C   ALA A 101     -20.735   1.482  12.621
ATOM    973  O   ALA A 101     -20.311   0.328  12.592
ATOM    974  N   VAL A 102     -21.421   1.992  13.666
ATOM    975  H   VAL A 102     -21.736   2.940  13.679
ATOM    976  CA  VAL A 102     -21.698   1.213  14.846
ATOM    977  CB  VAL A 102     -21.911   2.107  16.063
ATOM    978  CG1 VAL A 102     -22.313   1.314  17.323
ATOM    979  CG2 VAL A 102     -20.612   2.878  16.306
ATOM    980  C   VAL A 102     -22.885   0.294  14.656
ATOM    981  O   VAL A 102     -22.842  -0.861  15.080
ATOM    982  N   THR A 103     -23.959   0.787  14.000
ATOM    983  H   THR A 103     -23.953   1.705  13.613
ATOM    984  CA  THR A 103     -25.178   0.033  13.835
ATOM    985  CB  THR A 103     -26.336   0.977  13.540
ATOM    986  CG2 THR A 103     -27.680   0.228  13.410
ATOM    987  OG1 THR A 103     -26.460   1.906  14.609
ATOM    988  HG1 THR A 103     -25.731   2.522  14.508
ATOM    989  C   THR A 103     -25.117  -1.069  12.816
ATOM    990  O   THR A 103     -25.490  -2.201  13.133
ATOM    991  N   GLN A 104     -24.618  -0.777  11.595
ATOM    992  H   GLN A 104     -24.281   0.130  11.362
ATOM    993  CA  GLN A 104     -24.579  -1.759  10.549
ATOM    994  CB  GLN A 104     -24.551  -1.153   9.139
ATOM    995  CG  GLN A 104     -25.916  -0.521   8.837
ATOM    996  CD  GLN A 104     -25.958   0.033   7.430
ATOM    997  OE1 GLN A 104     -25.816  -0.683   6.439
ATOM    998  NE2 GLN A 104     -26.196   1.366   7.329
ATOM    999 HE21 GLN A 104     -26.196   1.805   6.431
ATOM   1000 HE22 GLN A 104     -26.328   1.918   8.152
ATOM   1001  C   GLN A 104     -23.579  -2.851  10.687
ATOM   1002  O   GLN A 104     -23.912  -3.988  10.350
ATOM   1003  N   VAL A 105     -22.346  -2.559  11.164
ATOM   1004  H   VAL A 105     -22.073  -1.643  11.450
ATOM   1005  CA  VAL A 105     -21.353  -3.602  11.309
ATOM   1006  CB  VAL A 105     -20.170  -3.476  10.349
ATOM   1007  CG1 VAL A 105     -19.140  -4.596  10.565
ATOM   1008  CG2 VAL A 105     -20.690  -3.560   8.913
ATOM   1009  C   VAL A 105     -20.877  -3.596  12.740
ATOM   1010  O   VAL A 105     -20.733  -2.540  13.356
ATOM   1011  N   LYS A 106     -20.635  -4.812  13.296
ATOM   1012  H   LYS A 106     -20.771  -5.651  12.775
ATOM   1013  CA  LYS A 106     -20.175  -5.000  14.650
ATOM   1014  CB  LYS A 106     -20.293  -6.470  15.090
ATOM   1015  CG  LYS A 106     -21.759  -6.885  15.255
ATOM   1016  CD  LYS A 106     -21.990  -8.340  15.656
ATOM   1017  CE  LYS A 106     -23.478  -8.686  15.743
ATOM   1018  NZ  LYS A 106     -23.657 -10.111  16.071
ATOM   1019  HZ1 LYS A 106     -23.154 -10.344  16.948
ATOM   1020  HZ2 LYS A 106     -24.667 -10.316  16.192
ATOM   1021  HZ3 LYS A 106     -23.283 -10.690  15.296
ATOM   1022  C   LYS A 106     -18.757  -4.516  14.806
ATOM   1023  O   LYS A 106     -18.463  -3.812  15.774
ATOM   1024  N   ASN A 107     -17.855  -4.870  13.854
ATOM   1025  H   ASN A 107     -18.095  -5.455  13.083
ATOM   1026  CA  ASN A 107     -16.491  -4.411  13.899
ATOM   1027  CB  ASN A 107     -15.443  -5.435  14.406
ATOM   1028  CG  ASN A 107     -14.057  -4.779  14.589
ATOM   1029  OD1 ASN A 107     -13.668  -3.750  14.032
ATOM   1030  ND2 ASN A 107     -13.246  -5.431  15.460
ATOM   1031 HD21 ASN A 107     -13.562  -6.266  15.911
ATOM   1032 HD22 ASN A 107     -12.329  -5.080  15.646
ATOM   1033  C   ASN A 107     -16.195  -4.010  12.489
ATOM   1034  O   ASN A 107     -15.867  -4.825  11.620
ATOM   1035  N   TYR A 108     -16.304  -2.686  12.271
ATOM   1036  H   TYR A 108     -16.554  -2.069  13.014
ATOM   1037  CA  TYR A 108     -16.095  -2.060  11.003
ATOM   1038  CB  TYR A 108     -16.682  -0.624  10.953
ATOM   1039  CG  TYR A 108     -16.016   0.381  11.845
ATOM   1040  CD1 TYR A 108     -14.951   1.174  11.401
ATOM   1041  CE1 TYR A 108     -14.358   2.110  12.249
ATOM   1042  CZ  TYR A 108     -14.840   2.277  13.549
ATOM   1043  OH  TYR A 108     -14.245   3.225  14.408
ATOM   1044  HH  TYR A 108     -13.559   3.685  13.916
ATOM   1045  CE2 TYR A 108     -15.914   1.507  14.000
ATOM   1046  CD2 TYR A 108     -16.500   0.570  13.146
ATOM   1047  C   TYR A 108     -14.694  -2.174  10.486
ATOM   1048  O   TYR A 108     -14.518  -2.380   9.286
ATOM   1049  N   ILE A 109     -13.674  -2.122  11.379
ATOM   1050  H   ILE A 109     -13.839  -2.012  12.357
ATOM   1051  CA  ILE A 109     -12.286  -2.219  10.981
ATOM   1052  CB  ILE A 109     -11.348  -1.857  12.125
ATOM   1053  CG2 ILE A 109      -9.876  -2.164  11.762
ATOM   1054  CG1 ILE A 109     -11.530  -0.358  12.442
ATOM   1055  CD1 ILE A 109     -10.871   0.135  13.728
ATOM   1056  C   ILE A 109     -12.019  -3.609  10.436
ATOM   1057  O   ILE A 109     -11.413  -3.733   9.369
ATOM   1058  N   MET A 110     -12.529  -4.669  11.114
ATOM   1059  H   MET A 110     -13.040  -4.549  11.963
ATOM   1060  CA  MET A 110     -12.340  -6.036  10.678
ATOM   1061  CB  MET A 110     -12.790  -7.107  11.680
ATOM   1062  CG  MET A 110     -11.897  -7.221  12.914
ATOM   1063  SD  MET A 110     -12.449  -8.454  14.132
ATOM   1064  CE  MET A 110     -12.043  -9.914  13.129
ATOM   1065  C   MET A 110     -13.045  -6.323   9.389
ATOM   1066  O   MET A 110     -12.448  -6.933   8.501
ATOM   1067  N   ALA A 111     -14.252  -5.739   9.199
ATOM   1068  H   ALA A 111     -14.689  -5.203   9.919
ATOM   1069  CA  ALA A 111     -15.027  -5.927   8.000
ATOM   1070  CB  ALA A 111     -16.439  -5.348   8.137
ATOM   1071  C   ALA A 111     -14.343  -5.285   6.818
ATOM   1072  O   ALA A 111     -14.281  -5.887   5.743
ATOM   1073  N   THR A 112     -13.769  -4.069   7.020
ATOM   1074  H   THR A 112     -13.841  -3.613   7.901
ATOM   1075  CA  THR A 112     -13.065  -3.322   6.002
ATOM   1076  CB  THR A 112     -12.691  -1.914   6.452
ATOM   1077  CG2 THR A 112     -11.953  -1.143   5.334
ATOM   1078  OG1 THR A 112     -13.870  -1.185   6.761
ATOM   1079  HG1 THR A 112     -14.163  -1.502   7.618
ATOM   1080  C   THR A 112     -11.829  -4.098   5.623
ATOM   1081  O   THR A 112     -11.523  -4.183   4.437
ATOM   1082  N   SER A 113     -11.142  -4.737   6.605
ATOM   1083  H   SER A 113     -11.421  -4.663   7.560
ATOM   1084  CA  SER A 113      -9.947  -5.516   6.372
ATOM   1085  CB  SER A 113      -9.363  -6.131   7.657
ATOM   1086  OG  SER A 113      -8.919  -5.122   8.545
ATOM   1087  HG  SER A 113      -9.707  -4.772   8.968
ATOM   1088  C   SER A 113     -10.244  -6.695   5.496
ATOM   1089  O   SER A 113      -9.484  -6.976   4.569
ATOM   1090  N   GLN A 114     -11.385  -7.382   5.748
ATOM   1091  H   GLN A 114     -11.994  -7.130   6.497
ATOM   1092  CA  GLN A 114     -11.764  -8.546   4.989
ATOM   1093  CB  GLN A 114     -12.922  -9.335   5.628
ATOM   1094  CG  GLN A 114     -12.533  -9.997   6.963
ATOM   1095  CD  GLN A 114     -11.376 -10.983   6.761
ATOM   1096  OE1 GLN A 114     -11.390 -11.865   5.902
ATOM   1097  NE2 GLN A 114     -10.301 -10.800   7.570
ATOM   1098 HE21 GLN A 114     -10.311 -10.080   8.263
ATOM   1099 HE22 GLN A 114      -9.499 -11.389   7.473
ATOM   1100  C   GLN A 114     -12.098  -8.210   3.572
ATOM   1101  O   GLN A 114     -11.643  -8.910   2.661
ATOM   1102  N   ILE A 115     -12.849  -7.101   3.352
ATOM   1103  H   ILE A 115     -13.200  -6.535   4.096
ATOM   1104  CA  ILE A 115     -13.190  -6.694   2.012
ATOM   1105  CB  ILE A 115     -14.373  -5.745   1.908
ATOM   1106  CG2 ILE A 115     -14.507  -5.097   0.511
ATOM   1107  CG1 ILE A 115     -15.618  -6.563   2.299
ATOM   1108  CD1 ILE A 115     -16.899  -5.764   2.463
ATOM   1109  C   ILE A 115     -11.963  -6.245   1.273
ATOM   1110  O   ILE A 115     -11.830  -6.579   0.099
ATOM   1111  N   SER A 116     -11.013  -5.564   1.950
ATOM   1112  H   SER A 116     -11.131  -5.321   2.905
ATOM   1113  CA  SER A 116      -9.795  -5.093   1.340
ATOM   1114  CB  SER A 116      -8.951  -4.239   2.290
ATOM   1115  OG  SER A 116      -9.645  -3.038   2.595
ATOM   1116  HG  SER A 116     -10.277  -3.272   3.278
ATOM   1117  C   SER A 116      -8.956  -6.248   0.876
ATOM   1118  O   SER A 116      -8.408  -6.190  -0.222
ATOM   1119  N   GLN A 117      -8.885  -7.342   1.676
ATOM   1120  H   GLN A 117      -9.323  -7.356   2.572
ATOM   1121  CA  GLN A 117      -8.124  -8.522   1.334
ATOM   1122  CB  GLN A 117      -8.100  -9.552   2.481
ATOM   1123  CG  GLN A 117      -7.281  -9.105   3.693
ATOM   1124  CD  GLN A 117      -7.374 -10.143   4.799
ATOM   1125  OE1 GLN A 117      -6.912 -11.278   4.687
ATOM   1126  NE2 GLN A 117      -7.978  -9.720   5.939
ATOM   1127 HE21 GLN A 117      -8.053 -10.335   6.723
ATOM   1128 HE22 GLN A 117      -8.329  -8.786   5.999
ATOM   1129  C   GLN A 117      -8.704  -9.212   0.128
ATOM   1130  O   GLN A 117      -7.963  -9.586  -0.783
ATOM   1131  N   THR A 118     -10.054  -9.325   0.077
ATOM   1132  H   THR A 118     -10.625  -8.980   0.821
ATOM   1133  CA  THR A 118     -10.766  -9.981  -0.996
ATOM   1134  CB  THR A 118     -12.230 -10.144  -0.633
ATOM   1135  CG2 THR A 118     -12.989 -10.887  -1.752
ATOM   1136  OG1 THR A 118     -12.330 -10.927   0.550
ATOM   1137  HG1 THR A 118     -12.154 -10.327   1.280
ATOM   1138  C   THR A 118     -10.624  -9.204  -2.288
ATOM   1139  O   THR A 118     -10.355  -9.792  -3.338
ATOM   1140  N   THR A 119     -10.742  -7.860  -2.211
ATOM   1141  H   THR A 119     -10.896  -7.415  -1.338
ATOM   1142  CA  THR A 119     -10.651  -6.966  -3.337
ATOM   1143  CB  THR A 119     -11.032  -5.547  -2.960
ATOM   1144  CG2 THR A 119     -10.887  -4.585  -4.154
ATOM   1145  OG1 THR A 119     -12.382  -5.520  -2.518
ATOM   1146  HG1 THR A 119     -12.372  -5.850  -1.617
ATOM   1147  C   THR A 119      -9.255  -6.991  -3.888
ATOM   1148  O   THR A 119      -9.094  -7.049  -5.105
ATOM   1149  N   LEU A 120      -8.229  -7.011  -3.002
ATOM   1150  H   LEU A 120      -8.388  -6.981  -2.020
ATOM   1151  CA  LEU A 120      -6.846  -7.020  -3.397
ATOM   1152  CB  LEU A 120      -5.899  -6.911  -2.179
ATOM   1153  CG  LEU A 120      -4.386  -6.822  -2.470
ATOM   1154  CD1 LEU A 120      -4.018  -5.564  -3.278
ATOM   1155  CD2 LEU A 120      -3.567  -6.970  -1.181
ATOM   1156  C   LEU A 120      -6.558  -8.287  -4.153
ATOM   1157  O   LEU A 120      -5.962  -8.213  -5.226
ATOM   1158  N   ARG A 121      -7.068  -9.446  -3.663
ATOM   1159  H   ARG A 121      -7.575  -9.471  -2.803
ATOM   1160  CA  ARG A 121      -6.856 -10.726  -4.295
ATOM   1161  CB  ARG A 121      -7.517 -11.907  -3.546
ATOM   1162  CG  ARG A 121      -6.873 -12.277  -2.206
ATOM   1163  CD  ARG A 121      -7.293 -13.646  -1.650
ATOM   1164  NE  ARG A 121      -8.750 -13.652  -1.314
ATOM   1165  HE  ARG A 121      -9.398 -13.938  -2.020
ATOM   1166  CZ  ARG A 121      -9.232 -13.294  -0.082
ATOM   1167  NH1 ARG A 121      -8.420 -12.900   0.944
ATOM   1168 HH11 ARG A 121      -7.428 -12.850   0.821
ATOM   1169 HH12 ARG A 121      -8.810 -12.682   1.838
ATOM   1170  NH2 ARG A 121     -10.579 -13.337   0.125
ATOM   1171 HH21 ARG A 121     -10.966 -13.076   1.009
ATOM   1172 HH22 ARG A 121     -11.193 -13.594  -0.621
ATOM   1173  C   ARG A 121      -7.454 -10.759  -5.679
ATOM   1174  O   ARG A 121      -6.803 -11.208  -6.625
ATOM   1175  N   SER A 122      -8.683 -10.212  -5.825
ATOM   1176  H   SER A 122      -9.175  -9.836  -5.042
ATOM   1177  CA  SER A 122      -9.408 -10.185  -7.071
ATOM   1178  CB  SER A 122     -10.828  -9.633  -6.875
ATOM   1179  OG  SER A 122     -11.574 -10.507  -6.040
ATOM   1180  HG  SER A 122     -12.395 -10.045  -5.845
ATOM   1181  C   SER A 122      -8.731  -9.329  -8.108
ATOM   1182  O   SER A 122      -8.593  -9.747  -9.259
ATOM   1183  N   VAL A 123      -8.245  -8.135  -7.696
ATOM   1184  H   VAL A 123      -8.335  -7.845  -6.747
ATOM   1185  CA  VAL A 123      -7.585  -7.197  -8.571
ATOM   1186  CB  VAL A 123      -7.446  -5.823  -7.927
ATOM   1187  CG1 VAL A 123      -6.571  -4.853  -8.745
ATOM   1188  CG2 VAL A 123      -8.872  -5.249  -7.794
ATOM   1189  C   VAL A 123      -6.266  -7.752  -9.044
ATOM   1190  O   VAL A 123      -5.958  -7.626 -10.229
ATOM   1191  N   ILE A 124      -5.498  -8.438  -8.159
ATOM   1192  H   ILE A 124      -5.775  -8.561  -7.208
ATOM   1193  CA  ILE A 124      -4.211  -8.996  -8.529
ATOM   1194  CB  ILE A 124      -3.473  -9.568  -7.338
ATOM   1195  CG2 ILE A 124      -2.159 -10.220  -7.827
ATOM   1196  CG1 ILE A 124      -3.094  -8.462  -6.349
ATOM   1197  CD1 ILE A 124      -2.653  -9.046  -5.013
ATOM   1198  C   ILE A 124      -4.449 -10.118  -9.524
ATOM   1199  O   ILE A 124      -3.705 -10.230 -10.499
ATOM   1200  N   GLY A 125      -5.527 -10.926  -9.329
ATOM   1201  H   GLY A 125      -6.114 -10.831  -8.528
ATOM   1202  CA  GLY A 125      -5.852 -12.022 -10.211
ATOM   1203  C   GLY A 125      -6.158 -11.535 -11.601
ATOM   1204  O   GLY A 125      -5.868 -12.231 -12.573
ATOM   1205  N   GLN A 126      -6.769 -10.332 -11.712
ATOM   1206  H   GLN A 126      -7.025  -9.808 -10.903
ATOM   1207  CA  GLN A 126      -7.100  -9.732 -12.979
ATOM   1208  CB  GLN A 126      -8.146  -8.602 -12.848
ATOM   1209  CG  GLN A 126      -9.545  -9.019 -12.363
ATOM   1210  CD  GLN A 126     -10.177 -10.049 -13.297
ATOM   1211  OE1 GLN A 126     -10.259  -9.884 -14.514
ATOM   1212  NE2 GLN A 126     -10.643 -11.172 -12.692
ATOM   1213 HE21 GLN A 126     -10.568 -11.270 -11.699
ATOM   1214 HE22 GLN A 126     -11.073 -11.893 -13.233
ATOM   1215  C   GLN A 126      -5.900  -9.111 -13.644
ATOM   1216  O   GLN A 126      -5.792  -9.146 -14.869
ATOM   1217  N   ALA A 127      -4.993  -8.510 -12.842
ATOM   1218  H   ALA A 127      -5.141  -8.466 -11.857
ATOM   1219  CA  ALA A 127      -3.801  -7.839 -13.295
ATOM   1220  CB  ALA A 127      -3.305  -6.776 -12.295
ATOM   1221  C   ALA A 127      -2.616  -8.696 -13.632
ATOM   1222  O   ALA A 127      -2.440  -9.802 -13.118
ATOM   1223  N   HIS A 128      -1.803  -8.187 -14.588
ATOM   1224  H   HIS A 128      -2.006  -7.305 -15.005
ATOM   1225  CA  HIS A 128      -0.566  -8.788 -15.026
ATOM   1226  CB  HIS A 128      -0.157  -8.430 -16.468
ATOM   1227  CG  HIS A 128      -1.007  -9.079 -17.515
ATOM   1228  ND1 HIS A 128      -0.818 -10.378 -17.925
ATOM   1229  CE1 HIS A 128      -1.745 -10.627 -18.881
ATOM   1230  NE2 HIS A 128      -2.518  -9.581 -19.112
ATOM   1231  CD2 HIS A 128      -2.051  -8.604 -18.248
ATOM   1232  C   HIS A 128       0.549  -8.342 -14.109
ATOM   1233  O   HIS A 128       0.382  -7.390 -13.337
ATOM   1234  N   LEU A 129       1.721  -9.036 -14.168
ATOM   1235  H   LEU A 129       1.842  -9.827 -14.764
ATOM   1236  CA  LEU A 129       2.860  -8.673 -13.349
ATOM   1237  CB  LEU A 129       4.155  -9.490 -13.509
ATOM   1238  CG  LEU A 129       4.198 -10.910 -12.961
ATOM   1239  CD1 LEU A 129       5.532 -11.558 -13.360
ATOM   1240  CD2 LEU A 129       3.950 -10.936 -11.452
ATOM   1241  C   LEU A 129       3.345  -7.294 -13.666
ATOM   1242  O   LEU A 129       3.714  -6.556 -12.753
ATOM   1243  N   ASP A 130       3.318  -6.913 -14.966
ATOM   1244  H   ASP A 130       3.006  -7.534 -15.680
ATOM   1245  CA  ASP A 130       3.760  -5.622 -15.426
ATOM   1246  CB  ASP A 130       3.685  -5.467 -16.960
ATOM   1247  CG  ASP A 130       4.769  -6.273 -17.680
ATOM   1248  OD1 ASP A 130       5.736  -6.773 -17.045
ATOM   1249  OD2 ASP A 130       4.630  -6.390 -18.924
ATOM   1250  C   ASP A 130       2.917  -4.533 -14.840
ATOM   1251  O   ASP A 130       3.455  -3.504 -14.449
ATOM   1252  N   GLU A 131       1.587  -4.760 -14.729
ATOM   1253  H   GLU A 131       1.187  -5.620 -15.032
ATOM   1254  CA  GLU A 131       0.654  -3.804 -14.190
ATOM   1255  CB  GLU A 131      -0.806  -4.261 -14.321
ATOM   1256  CG  GLU A 131      -1.292  -4.361 -15.769
ATOM   1257  CD  GLU A 131      -2.755  -4.766 -15.761
ATOM   1258  OE1 GLU A 131      -3.041  -5.904 -16.218
ATOM   1259  OE2 GLU A 131      -3.610  -3.936 -15.351
ATOM   1260  C   GLU A 131       0.917  -3.608 -12.723
ATOM   1261  O   GLU A 131       0.901  -2.473 -12.250
ATOM   1262  N   LEU A 132       1.209  -4.709 -11.983
ATOM   1263  H   LEU A 132       1.213  -5.622 -12.389
ATOM   1264  CA  LEU A 132       1.482  -4.646 -10.566
ATOM   1265  CB  LEU A 132       1.707  -6.018  -9.895
ATOM   1266  CG  LEU A 132       0.495  -6.947  -9.715
ATOM   1267  CD1 LEU A 132       0.978  -8.317  -9.232
ATOM   1268  CD2 LEU A 132      -0.549  -6.370  -8.745
ATOM   1269  C   LEU A 132       2.732  -3.874 -10.269
ATOM   1270  O   LEU A 132       2.784  -3.147  -9.276
ATOM   1271  N   LEU A 133       3.772  -4.039 -11.114
ATOM   1272  H   LEU A 133       3.719  -4.655 -11.898
ATOM   1273  CA  LEU A 133       5.024  -3.373 -10.913
ATOM   1274  CB  LEU A 133       6.169  -4.128 -11.628
ATOM   1275  CG  LEU A 133       6.453  -5.551 -11.075
ATOM   1276  CD1 LEU A 133       7.473  -6.298 -11.949
ATOM   1277  CD2 LEU A 133       6.841  -5.551  -9.585
ATOM   1278  C   LEU A 133       5.024  -1.933 -11.349
ATOM   1279  O   LEU A 133       5.458  -1.065 -10.588
ATOM   1280  N   SER A 134       4.528  -1.651 -12.575
ATOM   1281  H   SER A 134       4.154  -2.362 -13.159
ATOM   1282  CA  SER A 134       4.517  -0.319 -13.123
ATOM   1283  CB  SER A 134       4.854  -0.303 -14.632
ATOM   1284  OG  SER A 134       3.866  -0.981 -15.396
ATOM   1285  HG  SER A 134       4.182  -0.967 -16.304
ATOM   1286  C   SER A 134       3.300   0.538 -12.922
ATOM   1287  O   SER A 134       3.444   1.705 -12.555
ATOM   1288  N   GLU A 135       2.084  -0.024 -13.125
ATOM   1289  H   GLU A 135       1.983  -0.988 -13.364
ATOM   1290  CA  GLU A 135       0.846   0.719 -13.040
ATOM   1291  CB  GLU A 135      -0.141   0.335 -14.174
ATOM   1292  CG  GLU A 135       0.332   0.664 -15.597
ATOM   1293  CD  GLU A 135      -0.764   0.297 -16.597
ATOM   1294  OE1 GLU A 135      -1.186   1.218 -17.343
ATOM   1295  OE2 GLU A 135      -1.197  -0.885 -16.653
ATOM   1296  C   GLU A 135       0.154   0.608 -11.703
ATOM   1297  O   GLU A 135      -1.050   0.336 -11.612
ATOM   1298  N   ARG A 136       0.917   0.864 -10.616
ATOM   1299  H   ARG A 136       1.881   1.105 -10.694
ATOM   1300  CA  ARG A 136       0.389   0.796  -9.279
ATOM   1301  CB  ARG A 136       1.404   0.975  -8.136
ATOM   1302  CG  ARG A 136       2.326  -0.216  -7.888
ATOM   1303  CD  ARG A 136       3.208   0.004  -6.661
ATOM   1304  NE  ARG A 136       4.033  -1.220  -6.435
ATOM   1305  HE  ARG A 136       4.090  -1.908  -7.160
ATOM   1306  CZ  ARG A 136       4.737  -1.396  -5.270
ATOM   1307  NH1 ARG A 136       4.655  -0.502  -4.237
ATOM   1308 HH11 ARG A 136       5.146  -0.671  -3.381
ATOM   1309 HH12 ARG A 136       4.070   0.306  -4.309
ATOM   1310  NH2 ARG A 136       5.529  -2.497  -5.121
ATOM   1311 HH21 ARG A 136       6.068  -2.615  -4.287
ATOM   1312 HH22 ARG A 136       5.618  -3.160  -5.863
ATOM   1313  C   ARG A 136      -0.693   1.802  -9.037
ATOM   1314  O   ARG A 136      -1.649   1.473  -8.346
ATOM   1315  N   ASP A 137      -0.601   3.017  -9.634
ATOM   1316  H   ASP A 137       0.177   3.248 -10.213
ATOM   1317  CA  ASP A 137      -1.580   4.069  -9.460
ATOM   1318  CB  ASP A 137      -1.149   5.387 -10.136
ATOM   1319  CG  ASP A 137      -0.006   6.066  -9.370
ATOM   1320  OD1 ASP A 137       0.311   5.690  -8.208
ATOM   1321  OD2 ASP A 137       0.582   7.003  -9.969
ATOM   1322  C   ASP A 137      -2.934   3.686  -9.996
ATOM   1323  O   ASP A 137      -3.951   3.979  -9.366
ATOM   1324  N   LYS A 138      -2.961   2.978 -11.149
ATOM   1325  H   LYS A 138      -2.109   2.733 -11.604
ATOM   1326  CA  LYS A 138      -4.155   2.508 -11.817
ATOM   1327  CB  LYS A 138      -3.741   1.735 -13.085
ATOM   1328  CG  LYS A 138      -4.812   1.101 -13.974
ATOM   1329  CD  LYS A 138      -4.120   0.290 -15.067
ATOM   1330  CE  LYS A 138      -5.007  -0.534 -15.991
ATOM   1331  NZ  LYS A 138      -4.140  -1.362 -16.858
ATOM   1332  HZ1 LYS A 138      -4.647  -1.597 -17.732
ATOM   1333  HZ2 LYS A 138      -3.884  -2.240 -16.362
ATOM   1334  HZ3 LYS A 138      -3.271  -0.840 -17.091
ATOM   1335  C   LYS A 138      -4.859   1.513 -10.932
ATOM   1336  O   LYS A 138      -6.066   1.618 -10.700
ATOM   1337  N   LEU A 139      -4.074   0.562 -10.374
ATOM   1338  H   LEU A 139      -3.091   0.532 -10.551
ATOM   1339  CA  LEU A 139      -4.579  -0.482  -9.529
ATOM   1340  CB  LEU A 139      -3.532  -1.569  -9.261
ATOM   1341  CG  LEU A 139      -3.161  -2.386 -10.516
ATOM   1342  CD1 LEU A 139      -1.997  -3.319 -10.204
ATOM   1343  CD2 LEU A 139      -4.354  -3.113 -11.156
ATOM   1344  C   LEU A 139      -5.068   0.067  -8.226
ATOM   1345  O   LEU A 139      -6.099  -0.386  -7.737
ATOM   1346  N   ASN A 140      -4.368   1.088  -7.672
ATOM   1347  H   ASN A 140      -3.545   1.436  -8.109
ATOM   1348  CA  ASN A 140      -4.714   1.727  -6.427
ATOM   1349  CB  ASN A 140      -3.689   2.793  -5.980
ATOM   1350  CG  ASN A 140      -2.407   2.150  -5.444
ATOM   1351  OD1 ASN A 140      -2.341   0.991  -5.037
ATOM   1352  ND2 ASN A 140      -1.313   2.955  -5.434
ATOM   1353 HD21 ASN A 140      -0.437   2.603  -5.107
ATOM   1354 HD22 ASN A 140      -1.379   3.896  -5.766
ATOM   1355  C   ASN A 140      -6.046   2.399  -6.558
ATOM   1356  O   ASN A 140      -6.867   2.279  -5.653
ATOM   1357  N   MET A 141      -6.310   3.064  -7.712
ATOM   1358  H   MET A 141      -5.622   3.149  -8.430
ATOM   1359  CA  MET A 141      -7.561   3.742  -7.965
ATOM   1360  CB  MET A 141      -7.551   4.603  -9.241
ATOM   1361  CG  MET A 141      -6.685   5.862  -9.135
ATOM   1362  SD  MET A 141      -7.177   7.039  -7.835
ATOM   1363  CE  MET A 141      -8.727   7.589  -8.610
ATOM   1364  C   MET A 141      -8.704   2.774  -8.085
ATOM   1365  O   MET A 141      -9.764   3.010  -7.503
ATOM   1366  N   GLN A 142      -8.458   1.599  -8.720
ATOM   1367  H   GLN A 142      -7.571   1.418  -9.141
ATOM   1368  CA  GLN A 142      -9.459   0.570  -8.903
ATOM   1369  CB  GLN A 142      -8.953  -0.589  -9.775
ATOM   1370  CG  GLN A 142      -8.740  -0.216 -11.247
ATOM   1371  CD  GLN A 142      -8.069  -1.358 -12.015
ATOM   1372  OE1 GLN A 142      -7.831  -2.472 -11.546
ATOM   1373  NE2 GLN A 142      -7.708  -1.042 -13.285
ATOM   1374 HE21 GLN A 142      -7.889  -0.126 -13.644
ATOM   1375 HE22 GLN A 142      -7.249  -1.720 -13.858
ATOM   1376  C   GLN A 142      -9.835  -0.017  -7.567
ATOM   1377  O   GLN A 142     -11.020  -0.199  -7.282
ATOM   1378  N   LEU A 143      -8.816  -0.263  -6.704
ATOM   1379  H   LEU A 143      -7.875  -0.071  -6.964
ATOM   1380  CA  LEU A 143      -8.976  -0.817  -5.383
ATOM   1381  CB  LEU A 143      -7.630  -1.052  -4.665
ATOM   1382  CG  LEU A 143      -6.762  -2.215  -5.174
ATOM   1383  CD1 LEU A 143      -5.354  -2.164  -4.572
ATOM   1384  CD2 LEU A 143      -7.408  -3.557  -4.835
ATOM   1385  C   LEU A 143      -9.755   0.121  -4.519
ATOM   1386  O   LEU A 143     -10.670  -0.326  -3.833
ATOM   1387  N   GLN A 144      -9.451   1.444  -4.598
ATOM   1388  H   GLN A 144      -8.712   1.766  -5.181
ATOM   1389  CA  GLN A 144     -10.105   2.468  -3.820
ATOM   1390  CB  GLN A 144      -9.635   3.902  -4.134
ATOM   1391  CG  GLN A 144      -8.233   4.294  -3.678
ATOM   1392  CD  GLN A 144      -7.859   5.678  -4.229
ATOM   1393  OE1 GLN A 144      -8.590   6.369  -4.940
ATOM   1394  NE2 GLN A 144      -6.614   6.103  -3.897
ATOM   1395 HE21 GLN A 144      -6.012   5.527  -3.345
ATOM   1396 HE22 GLN A 144      -6.294   6.996  -4.215
ATOM   1397  C   GLN A 144     -11.559   2.516  -4.139
ATOM   1398  O   GLN A 144     -12.366   2.546  -3.216
ATOM   1399  N   ARG A 145     -11.920   2.448  -5.443
ATOM   1400  H   ARG A 145     -11.242   2.393  -6.173
ATOM   1401  CA  ARG A 145     -13.295   2.521  -5.859
ATOM   1402  CB  ARG A 145     -13.459   2.612  -7.386
ATOM   1403  CG  ARG A 145     -13.049   3.965  -7.974
ATOM   1404  CD  ARG A 145     -13.494   4.170  -9.427
ATOM   1405  NE  ARG A 145     -12.739   3.237 -10.321
ATOM   1406  HE  ARG A 145     -13.126   2.333 -10.507
ATOM   1407  CZ  ARG A 145     -11.536   3.574 -10.886
ATOM   1408  NH1 ARG A 145     -10.955   4.796 -10.684
ATOM   1409 HH11 ARG A 145     -11.408   5.483 -10.116
ATOM   1410 HH12 ARG A 145     -10.088   5.021 -11.126
ATOM   1411  NH2 ARG A 145     -10.904   2.668 -11.687
ATOM   1412 HH21 ARG A 145     -11.324   1.781 -11.872
ATOM   1413 HH22 ARG A 145     -10.037   2.902 -12.126
ATOM   1414  C   ARG A 145     -14.113   1.355  -5.396
ATOM   1415  O   ARG A 145     -15.217   1.554  -4.887
ATOM   1416  N   ILE A 146     -13.560   0.125  -5.500
ATOM   1417  H   ILE A 146     -12.645  -0.006  -5.880
ATOM   1418  CA  ILE A 146     -14.275  -1.074  -5.123
ATOM   1419  CB  ILE A 146     -13.536  -2.321  -5.587
ATOM   1420  CG2 ILE A 146     -14.250  -3.591  -5.056
ATOM   1421  CG1 ILE A 146     -13.510  -2.375  -7.128
ATOM   1422  CD1 ILE A 146     -12.553  -3.424  -7.699
ATOM   1423  C   ILE A 146     -14.473  -1.108  -3.620
ATOM   1424  O   ILE A 146     -15.571  -1.416  -3.147
ATOM   1425  N   ILE A 147     -13.424  -0.734  -2.847
ATOM   1426  H   ILE A 147     -12.567  -0.421  -3.246
ATOM   1427  CA  ILE A 147     -13.476  -0.756  -1.406
ATOM   1428  CB  ILE A 147     -12.088  -0.664  -0.779
ATOM   1429  CG2 ILE A 147     -12.186  -0.584   0.760
ATOM   1430  CG1 ILE A 147     -11.313  -1.950  -1.141
ATOM   1431  CD1 ILE A 147      -9.815  -1.916  -0.839
ATOM   1432  C   ILE A 147     -14.441   0.313  -0.933
ATOM   1433  O   ILE A 147     -15.213   0.032  -0.020
ATOM   1434  N   ASP A 148     -14.476   1.511  -1.583
ATOM   1435  H   ASP A 148     -13.859   1.710  -2.336
ATOM   1436  CA  ASP A 148     -15.374   2.595  -1.226
ATOM   1437  CB  ASP A 148     -15.320   3.858  -2.127
ATOM   1438  CG  ASP A 148     -14.137   4.776  -1.910
ATOM   1439  OD1 ASP A 148     -13.461   4.659  -0.862
ATOM   1440  OD2 ASP A 148     -13.895   5.628  -2.806
ATOM   1441  C   ASP A 148     -16.798   2.187  -1.383
ATOM   1442  O   ASP A 148     -17.600   2.448  -0.491
ATOM   1443  N   GLU A 149     -17.129   1.493  -2.498
ATOM   1444  H   GLU A 149     -16.451   1.283  -3.200
ATOM   1445  CA  GLU A 149     -18.476   1.059  -2.778
ATOM   1446  CB  GLU A 149     -18.593   0.392  -4.157
ATOM   1447  CG  GLU A 149     -18.453   1.384  -5.321
ATOM   1448  CD  GLU A 149     -18.393   0.687  -6.684
ATOM   1449  OE1 GLU A 149     -18.389  -0.570  -6.773
ATOM   1450  OE2 GLU A 149     -18.340   1.444  -7.688
ATOM   1451  C   GLU A 149     -18.946   0.083  -1.743
ATOM   1452  O   GLU A 149     -20.088   0.167  -1.289
ATOM   1453  N   ALA A 150     -18.049  -0.836  -1.323
ATOM   1454  H   ALA A 150     -17.127  -0.877  -1.708
ATOM   1455  CA  ALA A 150     -18.361  -1.830  -0.332
ATOM   1456  CB  ALA A 150     -17.267  -2.897  -0.241
ATOM   1457  C   ALA A 150     -18.544  -1.240   1.046
ATOM   1458  O   ALA A 150     -19.428  -1.678   1.781
ATOM   1459  N   THR A 151     -17.703  -0.243   1.411
ATOM   1460  H   THR A 151     -16.996   0.079   0.789
ATOM   1461  CA  THR A 151     -17.707   0.429   2.689
ATOM   1462  CB  THR A 151     -16.386   1.077   3.047
ATOM   1463  CG2 THR A 151     -15.304  -0.003   3.221
ATOM   1464  OG1 THR A 151     -15.994   2.037   2.076
ATOM   1465  HG1 THR A 151     -16.508   2.830   2.265
ATOM   1466  C   THR A 151     -18.780   1.464   2.884
ATOM   1467  O   THR A 151     -19.141   1.742   4.030
ATOM   1468  N   ASP A 152     -19.298   2.067   1.781
ATOM   1469  H   ASP A 152     -18.960   1.849   0.868
ATOM   1470  CA  ASP A 152     -20.320   3.096   1.834
ATOM   1471  CB  ASP A 152     -20.803   3.614   0.453
ATOM   1472  CG  ASP A 152     -19.809   4.557  -0.226
ATOM   1473  OD1 ASP A 152     -18.862   5.072   0.426
ATOM   1474  OD2 ASP A 152     -20.005   4.780  -1.449
ATOM   1475  C   ASP A 152     -21.534   2.791   2.676
ATOM   1476  O   ASP A 152     -21.902   3.714   3.408
ATOM   1477  N   PRO A 153     -22.176   1.605   2.698
ATOM   1478  CA  PRO A 153     -23.332   1.346   3.538
ATOM   1479  CB  PRO A 153     -23.799  -0.066   3.195
ATOM   1480  CG  PRO A 153     -23.271  -0.312   1.777
ATOM   1481  CD  PRO A 153     -22.002   0.543   1.705
ATOM   1482  C   PRO A 153     -23.016   1.466   5.006
ATOM   1483  O   PRO A 153     -23.934   1.706   5.785
ATOM   1484  N   TRP A 154     -21.732   1.305   5.391
ATOM   1485  H   TRP A 154     -20.992   1.219   4.725
ATOM   1486  CA  TRP A 154     -21.297   1.225   6.758
ATOM   1487  CB  TRP A 154     -20.003   0.415   6.840
ATOM   1488  CG  TRP A 154     -20.106  -0.997   6.324
ATOM   1489  CD1 TRP A 154     -21.185  -1.762   5.966
ATOM   1490  NE1 TRP A 154     -20.764  -2.955   5.429
ATOM   1491  HE1 TRP A 154     -21.341  -3.672   5.101
ATOM   1492  CE2 TRP A 154     -19.388  -2.970   5.433
ATOM   1493  CZ2 TRP A 154     -18.482  -3.920   5.002
ATOM   1494  CH2 TRP A 154     -17.118  -3.633   5.137
ATOM   1495  CZ3 TRP A 154     -16.679  -2.429   5.694
ATOM   1496  CE3 TRP A 154     -17.593  -1.473   6.128
ATOM   1497  CD2 TRP A 154     -18.944  -1.757   5.992
ATOM   1498  C   TRP A 154     -20.928   2.621   7.209
ATOM   1499  O   TRP A 154     -20.572   2.809   8.371
ATOM   1500  N   GLY A 155     -20.997   3.634   6.304
ATOM   1501  H   GLY A 155     -21.278   3.485   5.359
ATOM   1502  CA  GLY A 155     -20.668   4.996   6.626
ATOM   1503  C   GLY A 155     -19.186   5.237   6.663
ATOM   1504  O   GLY A 155     -18.755   6.182   7.320
ATOM   1505  N   ILE A 156     -18.380   4.376   5.996
ATOM   1506  H   ILE A 156     -18.743   3.605   5.471
ATOM   1507  CA  ILE A 156     -16.945   4.511   5.967
ATOM   1508  CB  ILE A 156     -16.239   3.201   6.300
ATOM   1509  CG2 ILE A 156     -14.711   3.327   6.125
ATOM   1510  CG1 ILE A 156     -16.604   2.722   7.710
ATOM   1511  CD1 ILE A 156     -16.128   1.301   7.968
ATOM   1512  C   ILE A 156     -16.556   4.906   4.567
ATOM   1513  O   ILE A 156     -17.091   4.368   3.596
ATOM   1514  N   LYS A 157     -15.635   5.892   4.446
ATOM   1515  H   LYS A 157     -15.214   6.336   5.233
ATOM   1516  CA  LYS A 157     -15.140   6.301   3.160
ATOM   1517  CB  LYS A 157     -15.483   7.731   2.706
ATOM   1518  CG  LYS A 157     -16.968   7.905   2.377
ATOM   1519  CD  LYS A 157     -17.310   9.280   1.809
ATOM   1520  CE  LYS A 157     -18.791   9.459   1.480
ATOM   1521  NZ  LYS A 157     -19.017  10.817   0.947
ATOM   1522  HZ1 LYS A 157     -18.303  11.035   0.227
ATOM   1523  HZ2 LYS A 157     -19.960  10.878   0.521
ATOM   1524  HZ3 LYS A 157     -18.945  11.509   1.717
ATOM   1525  C   LYS A 157     -13.661   6.093   3.133
ATOM   1526  O   LYS A 157     -12.942   6.531   4.033
ATOM   1527  N   VAL A 158     -13.187   5.357   2.103
ATOM   1528  H   VAL A 158     -13.778   5.000   1.380
ATOM   1529  CA  VAL A 158     -11.786   5.075   1.940
ATOM   1530  CB  VAL A 158     -11.523   3.724   1.305
ATOM   1531  CG1 VAL A 158     -10.025   3.478   1.075
ATOM   1532  CG2 VAL A 158     -12.150   2.661   2.223
ATOM   1533  C   VAL A 158     -11.162   6.214   1.183
ATOM   1534  O   VAL A 158     -11.554   6.548   0.061
ATOM   1535  N   THR A 159     -10.163   6.840   1.836
ATOM   1536  H   THR A 159      -9.857   6.525   2.731
ATOM   1537  CA  THR A 159      -9.439   7.955   1.303
ATOM   1538  CB  THR A 159      -8.672   8.663   2.408
ATOM   1539  CG2 THR A 159      -7.882   9.863   1.847
ATOM   1540  OG1 THR A 159      -9.584   9.145   3.388
ATOM   1541  HG1 THR A 159      -9.053   9.381   4.153
ATOM   1542  C   THR A 159      -8.502   7.437   0.240
ATOM   1543  O   THR A 159      -8.489   7.969  -0.873
ATOM   1544  N   ALA A 160      -7.732   6.366   0.551
ATOM   1545  H   ALA A 160      -7.786   5.907   1.436
ATOM   1546  CA  ALA A 160      -6.813   5.821  -0.413
ATOM   1547  CB  ALA A 160      -5.483   6.600  -0.513
ATOM   1548  C   ALA A 160      -6.446   4.406  -0.103
ATOM   1549  O   ALA A 160      -6.573   3.949   1.031
ATOM   1550  N   VAL A 161      -6.030   3.664  -1.151
ATOM   1551  H   VAL A 161      -5.968   4.051  -2.067
ATOM   1552  CA  VAL A 161      -5.571   2.303  -1.035
ATOM   1553  CB  VAL A 161      -6.420   1.226  -1.685
ATOM   1554  CG1 VAL A 161      -5.766  -0.155  -1.463
ATOM   1555  CG2 VAL A 161      -7.831   1.263  -1.083
ATOM   1556  C   VAL A 161      -4.242   2.383  -1.730
ATOM   1557  O   VAL A 161      -4.133   2.925  -2.833
ATOM   1558  N   GLU A 162      -3.202   1.857  -1.063
ATOM   1559  H   GLU A 162      -3.319   1.431  -0.171
ATOM   1560  CA  GLU A 162      -1.860   1.879  -1.555
ATOM   1561  CB  GLU A 162      -1.008   2.727  -0.586
ATOM   1562  CG  GLU A 162       0.468   2.973  -0.912
ATOM   1563  CD  GLU A 162       1.037   3.806   0.235
ATOM   1564  OE1 GLU A 162       1.964   3.295   0.914
ATOM   1565  OE2 GLU A 162       0.562   4.952   0.462
ATOM   1566  C   GLU A 162      -1.298   0.488  -1.552
ATOM   1567  O   GLU A 162      -1.362  -0.193  -0.529
ATOM   1568  N   ILE A 163      -0.777   0.017  -2.716
ATOM   1569  H   ILE A 163      -0.806   0.542  -3.563
ATOM   1570  CA  ILE A 163      -0.131  -1.277  -2.786
ATOM   1571  CB  ILE A 163      -0.056  -1.885  -4.177
ATOM   1572  CG2 ILE A 163       0.839  -3.141  -4.162
ATOM   1573  CG1 ILE A 163      -1.471  -2.162  -4.720
ATOM   1574  CD1 ILE A 163      -1.511  -2.563  -6.194
ATOM   1575  C   ILE A 163       1.242  -0.972  -2.241
ATOM   1576  O   ILE A 163       1.982  -0.155  -2.800
ATOM   1577  N   LYS A 164       1.581  -1.629  -1.112
ATOM   1578  H   LYS A 164       0.989  -2.323  -0.709
ATOM   1579  CA  LYS A 164       2.832  -1.386  -0.463
ATOM   1580  CB  LYS A 164       2.711  -1.655   1.053
ATOM   1581  CG  LYS A 164       3.961  -1.370   1.887
ATOM   1582  CD  LYS A 164       3.766  -1.638   3.376
ATOM   1583  CE  LYS A 164       5.014  -1.356   4.208
ATOM   1584  NZ  LYS A 164       4.739  -1.648   5.627
ATOM   1585  HZ1 LYS A 164       4.590  -2.667   5.753
ATOM   1586  HZ2 LYS A 164       5.547  -1.345   6.203
ATOM   1587  HZ3 LYS A 164       3.889  -1.136   5.931
ATOM   1588  C   LYS A 164       3.965  -2.174  -1.044
ATOM   1589  O   LYS A 164       4.938  -1.583  -1.517
ATOM   1590  N   ASP A 165       3.833  -3.519  -1.084
ATOM   1591  H   ASP A 165       3.015  -3.993  -0.769
ATOM   1592  CA  ASP A 165       4.896  -4.357  -1.577
ATOM   1593  CB  ASP A 165       5.664  -5.140  -0.475
ATOM   1594  CG  ASP A 165       6.427  -4.203   0.454
ATOM   1595  OD1 ASP A 165       7.440  -3.595   0.017
ATOM   1596  OD2 ASP A 165       6.012  -4.111   1.639
ATOM   1597  C   ASP A 165       4.338  -5.424  -2.453
ATOM   1598  O   ASP A 165       3.229  -5.910  -2.223
ATOM   1599  N   VAL A 166       5.129  -5.799  -3.486
ATOM   1600  H   VAL A 166       6.016  -5.369  -3.638
ATOM   1601  CA  VAL A 166       4.785  -6.847  -4.415
ATOM   1602  CB  VAL A 166       4.518  -6.403  -5.856
ATOM   1603  CG1 VAL A 166       4.156  -7.630  -6.721
ATOM   1604  CG2 VAL A 166       3.417  -5.328  -5.904
ATOM   1605  C   VAL A 166       6.017  -7.719  -4.401
ATOM   1606  O   VAL A 166       7.051  -7.386  -4.990
ATOM   1607  N   GLU A 167       5.934  -8.838  -3.656
ATOM   1608  H   GLU A 167       5.104  -9.068  -3.161
ATOM   1609  CA  GLU A 167       6.999  -9.791  -3.540
ATOM   1610  CB  GLU A 167       7.054 -10.444  -2.143
ATOM   1611  CG  GLU A 167       8.195 -11.452  -1.921
ATOM   1612  CD  GLU A 167       8.158 -12.065  -0.516
ATOM   1613  OE1 GLU A 167       7.294 -11.709   0.330
ATOM   1614  OE2 GLU A 167       9.029 -12.940  -0.276
ATOM   1615  C   GLU A 167       6.792 -10.831  -4.605
ATOM   1616  O   GLU A 167       5.686 -11.337  -4.806
ATOM   1617  N   LEU A 168       7.891 -11.150  -5.315
ATOM   1618  H   LEU A 168       8.774 -10.731  -5.116
ATOM   1619  CA  LEU A 168       7.892 -12.121  -6.376
ATOM   1620  CB  LEU A 168       8.523 -11.580  -7.690
ATOM   1621  CG  LEU A 168       7.931 -10.293  -8.308
ATOM   1622  CD1 LEU A 168       8.739  -9.868  -9.543
ATOM   1623  CD2 LEU A 168       6.437 -10.411  -8.623
ATOM   1624  C   LEU A 168       8.766 -13.271  -5.914
ATOM   1625  O   LEU A 168       9.646 -13.055  -5.072
ATOM   1626  N   PRO A 169       8.566 -14.502  -6.404
ATOM   1627  CA  PRO A 169       9.364 -15.657  -6.039
ATOM   1628  CB  PRO A 169       8.729 -16.855  -6.745
ATOM   1629  CG  PRO A 169       7.281 -16.418  -6.995
ATOM   1630  CD  PRO A 169       7.389 -14.898  -7.171
ATOM   1631  C   PRO A 169      10.788 -15.454  -6.468
ATOM   1632  O   PRO A 169      11.015 -14.783  -7.477
ATOM   1633  N   ALA A 170      11.749 -16.033  -5.716
ATOM   1634  H   ALA A 170      11.515 -16.635  -4.958
ATOM   1635  CA  ALA A 170      13.144 -15.684  -5.821
ATOM   1636  CB  ALA A 170      14.011 -16.409  -4.779
ATOM   1637  C   ALA A 170      13.701 -16.005  -7.181
ATOM   1638  O   ALA A 170      14.512 -15.236  -7.700
ATOM   1639  N   GLY A 171      13.233 -17.117  -7.804
ATOM   1640  H   GLY A 171      12.555 -17.705  -7.372
ATOM   1641  CA  GLY A 171      13.673 -17.531  -9.115
ATOM   1642  C   GLY A 171      13.205 -16.562 -10.167
ATOM   1643  O   GLY A 171      13.949 -16.258 -11.103
ATOM   1644  N   MET A 172      11.960 -16.043 -10.010
ATOM   1645  H   MET A 172      11.403 -16.265  -9.214
ATOM   1646  CA  MET A 172      11.376 -15.089 -10.920
ATOM   1647  CB  MET A 172       9.882 -14.809 -10.667
ATOM   1648  CG  MET A 172       8.929 -15.935 -11.065
ATOM   1649  SD  MET A 172       8.952 -16.325 -12.843
ATOM   1650  CE  MET A 172       8.229 -14.757 -13.416
ATOM   1651  C   MET A 172      12.070 -13.769 -10.835
ATOM   1652  O   MET A 172      12.417 -13.216 -11.878
ATOM   1653  N   GLN A 173      12.481 -13.361  -9.605
ATOM   1654  H   GLN A 173      12.266 -13.891  -8.788
ATOM   1655  CA  GLN A 173      13.176 -12.116  -9.382
ATOM   1656  CB  GLN A 173      13.380 -11.767  -7.900
ATOM   1657  CG  GLN A 173      12.087 -11.357  -7.203
ATOM   1658  CD  GLN A 173      12.286 -11.103  -5.710
ATOM   1659  OE1 GLN A 173      13.283 -11.438  -5.068
ATOM   1660  NE2 GLN A 173      11.250 -10.449  -5.123
ATOM   1661 HE21 GLN A 173      11.272 -10.249  -4.143
ATOM   1662 HE22 GLN A 173      10.468 -10.161  -5.674
ATOM   1663  C   GLN A 173      14.530 -12.144 -10.020
ATOM   1664  O   GLN A 173      14.934 -11.154 -10.631
ATOM   1665  N   LYS A 174      15.231 -13.303  -9.932
ATOM   1666  H   LYS A 174      14.873 -14.085  -9.423
ATOM   1667  CA  LYS A 174      16.547 -13.477 -10.501
ATOM   1668  CB  LYS A 174      17.157 -14.853 -10.181
ATOM   1669  CG  LYS A 174      17.564 -15.035  -8.723
ATOM   1670  CD  LYS A 174      18.143 -16.419  -8.429
ATOM   1671  CE  LYS A 174      18.367 -16.691  -6.940
ATOM   1672  NZ  LYS A 174      19.435 -15.823  -6.405
ATOM   1673  HZ1 LYS A 174      19.355 -15.776  -5.373
ATOM   1674  HZ2 LYS A 174      20.362 -16.212  -6.659
ATOM   1675  HZ3 LYS A 174      19.343 -14.868  -6.799
ATOM   1676  C   LYS A 174      16.476 -13.392 -11.998
ATOM   1677  O   LYS A 174      17.302 -12.713 -12.608
ATOM   1678  N   ALA A 175      15.447 -14.036 -12.608
ATOM   1679  H   ALA A 175      14.787 -14.574 -12.086
ATOM   1680  CA  ALA A 175      15.267 -14.047 -14.037
ATOM   1681  CB  ALA A 175      14.119 -14.975 -14.473
ATOM   1682  C   ALA A 175      14.966 -12.675 -14.571
ATOM   1683  O   ALA A 175      15.554 -12.267 -15.573
ATOM   1684  N   MET A 176      14.094 -11.914 -13.867
ATOM   1685  H   MET A 176      13.667 -12.264 -13.038
ATOM   1686  CA  MET A 176      13.688 -10.582 -14.250
ATOM   1687  CB  MET A 176      12.569 -10.011 -13.351
ATOM   1688  CG  MET A 176      11.194 -10.678 -13.505
ATOM   1689  SD  MET A 176      10.406 -10.548 -15.141
ATOM   1690  CE  MET A 176       9.967  -8.790 -15.010
ATOM   1691  C   MET A 176      14.837  -9.621 -14.178
ATOM   1692  O   MET A 176      15.062  -8.876 -15.134
ATOM   1693  N   ALA A 177      15.699  -9.775 -13.142
ATOM   1694  H   ALA A 177      15.541 -10.458 -12.433
ATOM   1695  CA  ALA A 177      16.845  -8.927 -12.936
ATOM   1696  CB  ALA A 177      17.541  -9.190 -11.589
ATOM   1697  C   ALA A 177      17.865  -9.131 -14.017
ATOM   1698  O   ALA A 177      18.388  -8.155 -14.554
ATOM   1699  N   ARG A 178      18.113 -10.406 -14.398
ATOM   1700  H   ARG A 178      17.648 -11.174 -13.963
ATOM   1701  CA  ARG A 178      19.078 -10.753 -15.415
ATOM   1702  CB  ARG A 178      19.348 -12.265 -15.451
ATOM   1703  CG  ARG A 178      20.128 -12.692 -14.204
ATOM   1704  CD  ARG A 178      20.336 -14.192 -14.025
ATOM   1705  NE  ARG A 178      20.973 -14.359 -12.683
ATOM   1706  HE  ARG A 178      21.247 -13.538 -12.181
ATOM   1707  CZ  ARG A 178      21.183 -15.586 -12.111
ATOM   1708  NH1 ARG A 178      20.834 -16.746 -12.743
ATOM   1709 HH11 ARG A 178      21.005 -17.629 -12.306
ATOM   1710 HH12 ARG A 178      20.416 -16.721 -13.650
ATOM   1711  NH2 ARG A 178      21.750 -15.649 -10.871
ATOM   1712 HH21 ARG A 178      22.006 -14.810 -10.391
ATOM   1713 HH22 ARG A 178      21.919 -16.533 -10.436
ATOM   1714  C   ARG A 178      18.645 -10.264 -16.769
ATOM   1715  O   ARG A 178      19.475  -9.759 -17.527
ATOM   1716  N   GLN A 179      17.327 -10.361 -17.076
ATOM   1717  H   GLN A 179      16.677 -10.772 -16.441
ATOM   1718  CA  GLN A 179      16.775  -9.909 -18.332
ATOM   1719  CB  GLN A 179      15.290 -10.265 -18.504
ATOM   1720  CG  GLN A 179      15.040 -11.759 -18.725
ATOM   1721  CD  GLN A 179      13.545 -12.076 -18.706
ATOM   1722  OE1 GLN A 179      12.663 -11.295 -18.350
ATOM   1723  NE2 GLN A 179      13.245 -13.333 -19.122
ATOM   1724 HE21 GLN A 179      13.978 -13.956 -19.393
ATOM   1725 HE22 GLN A 179      12.293 -13.635 -19.162
ATOM   1726  C   GLN A 179      16.884  -8.415 -18.442
ATOM   1727  O   GLN A 179      17.234  -7.907 -19.508
ATOM   1728  N   ALA A 180      16.632  -7.695 -17.320
ATOM   1729  H   ALA A 180      16.363  -8.145 -16.471
ATOM   1730  CA  ALA A 180      16.697  -6.255 -17.265
ATOM   1731  CB  ALA A 180      16.237  -5.690 -15.909
ATOM   1732  C   ALA A 180      18.104  -5.787 -17.497
ATOM   1733  O   ALA A 180      18.308  -4.836 -18.250
ATOM   1734  N   GLU A 181      19.103  -6.486 -16.902
ATOM   1735  H   GLU A 181      18.908  -7.262 -16.306
ATOM   1736  CA  GLU A 181      20.501  -6.152 -17.038
ATOM   1737  CB  GLU A 181      21.393  -7.004 -16.120
ATOM   1738  CG  GLU A 181      21.231  -6.641 -14.636
ATOM   1739  CD  GLU A 181      21.925  -7.640 -13.707
ATOM   1740  OE1 GLU A 181      22.464  -8.687 -14.156
ATOM   1741  OE2 GLU A 181      21.911  -7.349 -12.483
ATOM   1742  C   GLU A 181      20.958  -6.336 -18.456
ATOM   1743  O   GLU A 181      21.676  -5.482 -18.981
ATOM   1744  N   ALA A 182      20.498  -7.427 -19.117
ATOM   1745  H   ALA A 182      19.916  -8.096 -18.659
ATOM   1746  CA  ALA A 182      20.843  -7.734 -20.484
ATOM   1747  CB  ALA A 182      20.275  -9.088 -20.943
ATOM   1748  C   ALA A 182      20.299  -6.681 -21.411
ATOM   1749  O   ALA A 182      20.993  -6.252 -22.334
ATOM   1750  N   GLU A 183      19.052  -6.213 -21.153
ATOM   1751  H   GLU A 183      18.511  -6.573 -20.396
ATOM   1752  CA  GLU A 183      18.404  -5.202 -21.951
ATOM   1753  CB  GLU A 183      16.958  -4.918 -21.525
ATOM   1754  CG  GLU A 183      15.940  -6.022 -21.816
ATOM   1755  CD  GLU A 183      14.566  -5.667 -21.235
ATOM   1756  OE1 GLU A 183      14.392  -4.608 -20.572
ATOM   1757  OE2 GLU A 183      13.645  -6.494 -21.458
ATOM   1758  C   GLU A 183      19.114  -3.885 -21.834
ATOM   1759  O   GLU A 183      19.298  -3.209 -22.845
ATOM   1760  N   ARG A 184      19.566  -3.525 -20.605
ATOM   1761  H   ARG A 184      19.407  -4.108 -19.812
ATOM   1762  CA  ARG A 184      20.252  -2.281 -20.330
ATOM   1763  CB  ARG A 184      20.609  -2.116 -18.844
ATOM   1764  CG  ARG A 184      19.424  -1.923 -17.907
ATOM   1765  CD  ARG A 184      19.863  -1.972 -16.447
ATOM   1766  NE  ARG A 184      18.647  -2.183 -15.609
ATOM   1767  HE  ARG A 184      17.745  -2.096 -16.034
ATOM   1768  CZ  ARG A 184      18.741  -2.526 -14.286
ATOM   1769  NH1 ARG A 184      19.948  -2.614 -13.650
ATOM   1770 HH11 ARG A 184      20.794  -2.405 -14.139
ATOM   1771 HH12 ARG A 184      19.992  -2.864 -12.683
ATOM   1772  NH2 ARG A 184      17.603  -2.808 -13.588
ATOM   1773 HH21 ARG A 184      16.710  -2.770 -14.036
ATOM   1774 HH22 ARG A 184      17.655  -3.065 -12.623
ATOM   1775  C   ARG A 184      21.562  -2.246 -21.059
ATOM   1776  O   ARG A 184      21.895  -1.223 -21.659
ATOM   1777  N   GLU A 185      22.298  -3.388 -21.058
ATOM   1778  H   GLU A 185      21.996  -4.205 -20.571
ATOM   1779  CA  GLU A 185      23.579  -3.494 -21.711
ATOM   1780  CB  GLU A 185      24.270  -4.849 -21.502
ATOM   1781  CG  GLU A 185      24.779  -5.120 -20.084
ATOM   1782  CD  GLU A 185      25.376  -6.529 -19.974
ATOM   1783  OE1 GLU A 185      25.393  -7.315 -20.962
ATOM   1784  OE2 GLU A 185      25.834  -6.842 -18.846
ATOM   1785  C   GLU A 185      23.432  -3.348 -23.194
ATOM   1786  O   GLU A 185      24.198  -2.604 -23.806
ATOM   1787  N   ARG A 186      22.401  -4.005 -23.784
ATOM   1788  H   ARG A 186      21.781  -4.579 -23.254
ATOM   1789  CA  ARG A 186      22.162  -3.957 -25.203
ATOM   1790  CB  ARG A 186      21.069  -4.934 -25.662
ATOM   1791  CG  ARG A 186      21.520  -6.393 -25.576
ATOM   1792  CD  ARG A 186      20.464  -7.418 -25.981
ATOM   1793  NE  ARG A 186      19.445  -7.475 -24.890
ATOM   1794  HE  ARG A 186      19.587  -6.914 -24.073
ATOM   1795  CZ  ARG A 186      18.330  -8.265 -24.986
ATOM   1796  NH1 ARG A 186      18.110  -9.073 -26.067
ATOM   1797 HH11 ARG A 186      18.774  -9.112 -26.813
ATOM   1798 HH12 ARG A 186      17.299  -9.656 -26.101
ATOM   1799  NH2 ARG A 186      17.419  -8.257 -23.971
ATOM   1800 HH21 ARG A 186      16.597  -8.823 -24.034
ATOM   1801 HH22 ARG A 186      17.550  -7.671 -23.171
ATOM   1802  C   ARG A 186      21.791  -2.581 -25.657
ATOM   1803  O   ARG A 186      22.317  -2.121 -26.671
ATOM   1804  N   ARG A 187      20.938  -1.874 -24.877
ATOM   1805  H   ARG A 187      20.560  -2.254 -24.037
ATOM   1806  CA  ARG A 187      20.504  -0.544 -25.216
ATOM   1807  CB  ARG A 187      19.411   0.016 -24.288
ATOM   1808  CG  ARG A 187      18.032  -0.631 -24.464
ATOM   1809  CD  ARG A 187      16.890   0.153 -23.800
ATOM   1810  NE  ARG A 187      17.064   0.165 -22.313
ATOM   1811  HE  ARG A 187      17.595   0.907 -21.904
ATOM   1812  CZ  ARG A 187      16.536  -0.802 -21.497
ATOM   1813  NH1 ARG A 187      15.791  -1.839 -21.983
ATOM   1814 HH11 ARG A 187      15.621  -1.921 -22.965
ATOM   1815 HH12 ARG A 187      15.415  -2.530 -21.364
ATOM   1816  NH2 ARG A 187      16.754  -0.710 -20.153
ATOM   1817 HH21 ARG A 187      17.267   0.062 -19.779
ATOM   1818 HH22 ARG A 187      16.359  -1.383 -19.528
ATOM   1819  C   ARG A 187      21.657   0.418 -25.186
ATOM   1820  O   ARG A 187      21.782   1.244 -26.092
ATOM   1821  N   ALA A 188      22.555   0.279 -24.177
ATOM   1822  H   ALA A 188      22.435  -0.417 -23.472
ATOM   1823  CA  ALA A 188      23.710   1.128 -24.014
ATOM   1824  CB  ALA A 188      24.472   0.829 -22.713
ATOM   1825  C   ALA A 188      24.670   0.955 -25.158
ATOM   1826  O   ALA A 188      25.194   1.942 -25.674
ATOM   1827  N   ARG A 189      24.871  -0.307 -25.607
ATOM   1828  H   ARG A 189      24.423  -1.085 -25.171
ATOM   1829  CA  ARG A 189      25.760  -0.639 -26.695
ATOM   1830  CB  ARG A 189      25.943  -2.161 -26.847
ATOM   1831  CG  ARG A 189      26.775  -2.762 -25.713
ATOM   1832  CD  ARG A 189      26.779  -4.289 -25.667
ATOM   1833  NE  ARG A 189      27.481  -4.663 -24.402
ATOM   1834  HE  ARG A 189      28.169  -4.038 -24.034
ATOM   1835  CZ  ARG A 189      27.208  -5.824 -23.729
ATOM   1836  NH1 ARG A 189      26.252  -6.705 -24.152
ATOM   1837 HH11 ARG A 189      26.039  -7.513 -23.604
ATOM   1838 HH12 ARG A 189      25.754  -6.543 -25.004
ATOM   1839  NH2 ARG A 189      27.871  -6.086 -22.566
ATOM   1840 HH21 ARG A 189      27.620  -6.881 -22.013
ATOM   1841 HH22 ARG A 189      28.579  -5.461 -22.239
ATOM   1842  C   ARG A 189      25.255  -0.079 -27.995
ATOM   1843  O   ARG A 189      26.057   0.412 -28.790
ATOM   1844  N   ILE A 190      23.915  -0.104 -28.221
ATOM   1845  H   ILE A 190      23.283  -0.502 -27.558
ATOM   1846  CA  ILE A 190      23.316   0.402 -29.438
ATOM   1847  CB  ILE A 190      21.858  -0.009 -29.578
ATOM   1848  CG2 ILE A 190      21.267   0.643 -30.847
ATOM   1849  CG1 ILE A 190      21.761  -1.539 -29.747
ATOM   1850  CD1 ILE A 190      20.342  -2.097 -29.607
ATOM   1851  C   ILE A 190      23.472   1.916 -29.464
ATOM   1852  O   ILE A 190      23.787   2.476 -30.515
ATOM   1853  N   THR A 191      23.313   2.595 -28.299
ATOM   1854  H   THR A 191      23.059   2.117 -27.461
ATOM   1855  CA  THR A 191      23.437   4.036 -28.178
ATOM   1856  CB  THR A 191      23.121   4.488 -26.767
ATOM   1857  CG2 THR A 191      23.235   6.010 -26.605
ATOM   1858  OG1 THR A 191      21.791   4.134 -26.452
ATOM   1859  HG1 THR A 191      21.776   3.178 -26.380
ATOM   1860  C   THR A 191      24.852   4.454 -28.514
ATOM   1861  O   THR A 191      25.054   5.419 -29.257
ATOM   1862  N   LEU A 192      25.854   3.692 -28.008
ATOM   1863  H   LEU A 192      25.662   2.911 -27.418
ATOM   1864  CA  LEU A 192      27.250   3.969 -28.243
ATOM   1865  CB  LEU A 192      28.187   3.055 -27.431
ATOM   1866  CG  LEU A 192      28.172   3.308 -25.908
ATOM   1867  CD1 LEU A 192      28.973   2.227 -25.168
ATOM   1868  CD2 LEU A 192      28.616   4.736 -25.546
ATOM   1869  C   LEU A 192      27.580   3.792 -29.696
ATOM   1870  O   LEU A 192      28.305   4.612 -30.260
ATOM   1871  N   ALA A 193      26.997   2.747 -30.336
ATOM   1872  H   ALA A 193      26.402   2.112 -29.849
ATOM   1873  CA  ALA A 193      27.208   2.444 -31.728
ATOM   1874  CB  ALA A 193      26.525   1.135 -32.160
ATOM   1875  C   ALA A 193      26.670   3.550 -32.590
ATOM   1876  O   ALA A 193      27.328   3.934 -33.556
ATOM   1877  N   GLU A 194      25.485   4.112 -32.237
ATOM   1878  H   GLU A 194      24.959   3.780 -31.459
ATOM   1879  CA  GLU A 194      24.890   5.187 -32.990
ATOM   1880  CB  GLU A 194      23.442   5.520 -32.569
ATOM   1881  CG  GLU A 194      22.784   6.668 -33.371
ATOM   1882  CD  GLU A 194      22.574   6.358 -34.867
ATOM   1883  OE1 GLU A 194      22.711   5.191 -35.326
ATOM   1884  OE2 GLU A 194      22.252   7.335 -35.590
ATOM   1885  C   GLU A 194      25.718   6.434 -32.902
ATOM   1886  O   GLU A 194      25.926   7.095 -33.921
ATOM   1887  N   ALA A 195      26.247   6.742 -31.693
ATOM   1888  H   ALA A 195      26.065   6.185 -30.885
ATOM   1889  CA  ALA A 195      27.060   7.914 -31.480
ATOM   1890  CB  ALA A 195      27.455   8.093 -30.004
ATOM   1891  C   ALA A 195      28.319   7.820 -32.299
ATOM   1892  O   ALA A 195      28.705   8.798 -32.942
ATOM   1893  N   GLU A 196      28.935   6.612 -32.346
ATOM   1894  H   GLU A 196      28.579   5.833 -31.836
ATOM   1895  CA  GLU A 196      30.143   6.362 -33.092
ATOM   1896  CB  GLU A 196      30.760   4.971 -32.840
ATOM   1897  CG  GLU A 196      31.390   4.786 -31.448
ATOM   1898  CD  GLU A 196      31.931   3.360 -31.241
ATOM   1899  OE1 GLU A 196      31.782   2.475 -32.126
ATOM   1900  OE2 GLU A 196      32.526   3.135 -30.155
ATOM   1901  C   GLU A 196      29.905   6.482 -34.572
ATOM   1902  O   GLU A 196      30.756   7.021 -35.275
ATOM   1903  N   ARG A 197      28.732   6.015 -35.072
ATOM   1904  H   ARG A 197      28.058   5.574 -34.484
ATOM   1905  CA  ARG A 197      28.395   6.080 -36.476
ATOM   1906  CB  ARG A 197      27.072   5.363 -36.826
ATOM   1907  CG  ARG A 197      27.131   3.834 -36.817
ATOM   1908  CD  ARG A 197      25.901   3.165 -37.449
ATOM   1909  NE  ARG A 197      24.703   3.293 -36.553
ATOM   1910  HE  ARG A 197      24.102   4.089 -36.648
ATOM   1911  CZ  ARG A 197      24.401   2.345 -35.607
ATOM   1912  NH1 ARG A 197      25.204   1.259 -35.393
ATOM   1913 HH11 ARG A 197      26.043   1.140 -35.922
ATOM   1914 HH12 ARG A 197      24.961   0.578 -34.704
ATOM   1915  NH2 ARG A 197      23.259   2.477 -34.869
ATOM   1916 HH21 ARG A 197      23.008   1.781 -34.197
ATOM   1917 HH22 ARG A 197      22.654   3.262 -35.015
ATOM   1918  C   ARG A 197      28.235   7.496 -36.950
ATOM   1919  O   ARG A 197      28.795   7.866 -37.984
ATOM   1920  N   GLN A 198      27.523   8.330 -36.156
ATOM   1921  H   GLN A 198      27.123   8.011 -35.298
ATOM   1922  CA  GLN A 198      27.271   9.714 -36.486
ATOM   1923  CB  GLN A 198      26.230  10.322 -35.537
ATOM   1924  CG  GLN A 198      24.843   9.719 -35.803
ATOM   1925  CD  GLN A 198      23.822  10.269 -34.821
ATOM   1926  OE1 GLN A 198      23.879  10.004 -33.621
ATOM   1927  NE2 GLN A 198      22.849  11.064 -35.341
ATOM   1928 HE21 GLN A 198      22.827  11.247 -36.323
ATOM   1929 HE22 GLN A 198      22.147  11.446 -34.740
ATOM   1930  C   GLN A 198      28.553  10.500 -36.473
ATOM   1931  O   GLN A 198      28.788  11.365 -37.323
ATOM   1932  N   ALA A 199      29.432  10.160 -35.511
ATOM   1933  H   ALA A 199      29.208   9.474 -34.822
ATOM   1934  CA  ALA A 199      30.709  10.773 -35.359
ATOM   1935  CB  ALA A 199      31.315  10.330 -34.034
ATOM   1936  C   ALA A 199      31.600  10.409 -36.530
ATOM   1937  O   ALA A 199      32.281  11.262 -37.085
ATOM   1938  N   ALA A 200      31.573   9.146 -37.005
ATOM   1939  H   ALA A 200      31.029   8.441 -36.565
ATOM   1940  CA  ALA A 200      32.372   8.708 -38.128
ATOM   1941  CB  ALA A 200      32.235   7.202 -38.401
ATOM   1942  C   ALA A 200      31.958   9.439 -39.383
ATOM   1943  O   ALA A 200      32.815   9.802 -40.194
ATOM   1944  N   GLU A 201      30.634   9.720 -39.518
ATOM   1945  H   GLU A 201      29.971   9.408 -38.839
ATOM   1946  CA  GLU A 201      30.076  10.403 -40.658
ATOM   1947  CB  GLU A 201      28.549  10.598 -40.572
ATOM   1948  CG  GLU A 201      27.690   9.339 -40.716
ATOM   1949  CD  GLU A 201      26.210   9.638 -40.424
ATOM   1950  OE1 GLU A 201      25.825  10.784 -40.058
ATOM   1951  OE2 GLU A 201      25.422   8.667 -40.560
ATOM   1952  C   GLU A 201      30.628  11.790 -40.753
ATOM   1953  O   GLU A 201      31.120  12.169 -41.819
ATOM   1954  N   LYS A 202      30.621  12.551 -39.629
ATOM   1955  H   LYS A 202      30.225  12.245 -38.759
ATOM   1956  CA  LYS A 202      31.142  13.888 -39.694
ATOM   1957  CB  LYS A 202      30.389  14.914 -38.847
ATOM   1958  CG  LYS A 202      29.485  15.830 -39.676
ATOM   1959  CD  LYS A 202      28.244  15.165 -40.283
ATOM   1960  CE  LYS A 202      27.320  16.118 -41.053
ATOM   1961  NZ  LYS A 202      27.988  16.668 -42.251
ATOM   1962  HZ1 LYS A 202      28.805  17.247 -41.966
ATOM   1963  HZ2 LYS A 202      28.304  15.891 -42.862
ATOM   1964  HZ3 LYS A 202      27.318  17.261 -42.778
ATOM   1965  C   LYS A 202      32.632  13.972 -39.548
ATOM   1966  O   LYS A 202      33.205  15.044 -39.728
ATOM   1967  N   LEU A 203      33.297  12.838 -39.199
ATOM   1968  H   LEU A 203      32.806  12.009 -38.940
ATOM   1969  CA  LEU A 203      34.734  12.750 -39.079
ATOM   1970  CB  LEU A 203      35.213  11.381 -38.551
ATOM   1971  CG  LEU A 203      36.736  11.193 -38.464
ATOM   1972  CD1 LEU A 203      37.371  12.255 -37.557
ATOM   1973  CD2 LEU A 203      37.075   9.750 -38.052
ATOM   1974  C   LEU A 203      35.344  12.999 -40.416
ATOM   1975  O   LEU A 203      36.375  13.668 -40.494
ATOM   1976  N   ARG A 204      34.691  12.501 -41.489
ATOM   1977  H   ARG A 204      33.848  11.974 -41.391
ATOM   1978  CA  ARG A 204      35.171  12.688 -42.832
ATOM   1979  CB  ARG A 204      34.268  11.990 -43.864
ATOM   1980  CG  ARG A 204      34.359  10.462 -43.824
ATOM   1981  CD  ARG A 204      33.698   9.760 -45.016
ATOM   1982  NE  ARG A 204      32.221  10.002 -44.954
ATOM   1983  HE  ARG A 204      31.847  10.796 -45.434
ATOM   1984  CZ  ARG A 204      31.367   9.186 -44.257
ATOM   1985  NH1 ARG A 204      31.807   8.086 -43.574
ATOM   1986 HH11 ARG A 204      32.777   7.847 -43.575
ATOM   1987 HH12 ARG A 204      31.162   7.514 -43.068
ATOM   1988  NH2 ARG A 204      30.035   9.484 -44.239
ATOM   1989 HH21 ARG A 204      29.692  10.281 -44.735
ATOM   1990 HH22 ARG A 204      29.392   8.897 -43.749
ATOM   1991  C   ARG A 204      35.169  14.164 -43.150
ATOM   1992  O   ARG A 204      36.166  14.685 -43.650
ATOM   1993  N   GLU A 205      34.078  14.874 -42.762
ATOM   1994  H   GLU A 205      33.304  14.423 -42.325
ATOM   1995  CA  GLU A 205      33.913  16.287 -42.998
ATOM   1996  CB  GLU A 205      32.489  16.762 -42.631
ATOM   1997  CG  GLU A 205      32.188  18.233 -42.952
ATOM   1998  CD  GLU A 205      30.723  18.538 -42.665
ATOM   1999  OE1 GLU A 205      30.018  18.949 -43.622
ATOM   2000  OE2 GLU A 205      30.272  18.370 -41.503
ATOM   2001  C   GLU A 205      34.931  17.091 -42.226
ATOM   2002  O   GLU A 205      35.511  18.026 -42.776
ATOM   2003  N   ALA A 206      35.210  16.702 -40.958
ATOM   2004  H   ALA A 206      34.721  15.941 -40.547
ATOM   2005  CA  ALA A 206      36.154  17.369 -40.091
ATOM   2006  CB  ALA A 206      36.205  16.735 -38.692
ATOM   2007  C   ALA A 206      37.545  17.290 -40.643
ATOM   2008  O   ALA A 206      38.257  18.296 -40.669
ATOM   2009  N   ALA A 207      37.925  16.093 -41.150
ATOM   2010  H   ALA A 207      37.307  15.311 -41.134
ATOM   2011  CA  ALA A 207      39.222  15.840 -41.718
ATOM   2012  CB  ALA A 207      39.425  14.361 -42.091
ATOM   2013  C   ALA A 207      39.406  16.667 -42.956
ATOM   2014  O   ALA A 207      40.482  17.226 -43.159
ATOM   2015  N   GLU A 208      38.332  16.801 -43.773
ATOM   2016  H   GLU A 208      37.474  16.329 -43.581
ATOM   2017  CA  GLU A 208      38.356  17.572 -44.991
ATOM   2018  CB  GLU A 208      37.080  17.401 -45.832
ATOM   2019  CG  GLU A 208      36.968  16.014 -46.480
ATOM   2020  CD  GLU A 208      35.608  15.782 -47.145
ATOM   2021  OE1 GLU A 208      34.682  16.633 -47.052
ATOM   2022  OE2 GLU A 208      35.484  14.701 -47.776
ATOM   2023  C   GLU A 208      38.546  19.041 -44.729
ATOM   2024  O   GLU A 208      39.318  19.685 -45.439
ATOM   2025  N   ILE A 209      37.885  19.592 -43.681
ATOM   2026  H   ILE A 209      37.251  19.048 -43.133
ATOM   2027  CA  ILE A 209      37.984  20.995 -43.330
ATOM   2028  CB  ILE A 209      36.959  21.359 -42.256
ATOM   2029  CG2 ILE A 209      37.235  22.738 -41.613
ATOM   2030  CG1 ILE A 209      35.548  21.259 -42.870
ATOM   2031  CD1 ILE A 209      34.409  21.325 -41.857
ATOM   2032  C   ILE A 209      39.390  21.319 -42.875
ATOM   2033  O   ILE A 209      39.982  22.313 -43.307
ATOM   2034  N   ILE A 210      39.969  20.437 -42.035
ATOM   2035  H   ILE A 210      39.492  19.611 -41.735
ATOM   2036  CA  ILE A 210      41.291  20.634 -41.502
ATOM   2037  CB  ILE A 210      41.466  19.787 -40.254
ATOM   2038  CG2 ILE A 210      42.919  19.776 -39.756
ATOM   2039  CG1 ILE A 210      40.511  20.394 -39.193
ATOM   2040  CD1 ILE A 210      40.281  19.582 -37.926
ATOM   2041  C   ILE A 210      42.335  20.506 -42.592
ATOM   2042  O   ILE A 210      43.299  21.272 -42.593
ATOM   2043  N   SER A 211      42.146  19.586 -43.569
ATOM   2044  H   SER A 211      41.360  18.972 -43.575
ATOM   2045  CA  SER A 211      43.076  19.418 -44.665
ATOM   2046  CB  SER A 211      42.852  18.112 -45.458
ATOM   2047  OG  SER A 211      41.589  18.097 -46.105
ATOM   2048  HG  SER A 211      41.483  17.205 -46.448
ATOM   2049  C   SER A 211      43.045  20.611 -45.594
ATOM   2050  O   SER A 211      44.085  21.022 -46.112
ATOM   2051  N   GLU A 212      41.838  21.202 -45.789
ATOM   2052  H   GLU A 212      41.024  20.821 -45.357
ATOM   2053  CA  GLU A 212      41.582  22.353 -46.622
ATOM   2054  CB  GLU A 212      40.074  22.678 -46.675
ATOM   2055  CG  GLU A 212      39.625  23.750 -47.675
ATOM   2056  CD  GLU A 212      38.118  23.941 -47.539
ATOM   2057  OE1 GLU A 212      37.704  25.101 -47.285
ATOM   2058  OE2 GLU A 212      37.355  22.951 -47.697
ATOM   2059  C   GLU A 212      42.309  23.548 -46.061
ATOM   2060  O   GLU A 212      42.803  24.373 -46.834
ATOM   2061  N   HIS A 213      42.412  23.649 -44.710
ATOM   2062  H   HIS A 213      41.929  23.013 -44.104
ATOM   2063  CA  HIS A 213      43.095  24.755 -44.076
ATOM   2064  CB  HIS A 213      42.166  25.459 -43.060
ATOM   2065  CG  HIS A 213      40.981  26.135 -43.670
ATOM   2066  ND1 HIS A 213      39.842  25.464 -44.049
ATOM   2067  CE1 HIS A 213      38.980  26.398 -44.521
ATOM   2068  NE2 HIS A 213      39.477  27.619 -44.459
ATOM   2069  CD2 HIS A 213      40.738  27.452 -43.916
ATOM   2070  C   HIS A 213      44.326  24.234 -43.342
ATOM   2071  O   HIS A 213      44.253  23.935 -42.143
ATOM   2072  N   PRO A 214      45.496  24.154 -43.997
ATOM   2073  CA  PRO A 214      46.727  23.657 -43.406
ATOM   2074  CB  PRO A 214      47.750  23.623 -44.538
ATOM   2075  CG  PRO A 214      46.907  23.528 -45.812
ATOM   2076  CD  PRO A 214      45.648  24.321 -45.441
ATOM   2077  C   PRO A 214      47.229  24.487 -42.256
ATOM   2078  O   PRO A 214      47.907  23.936 -41.385
ATOM   2079  N   MET A 215      46.915  25.804 -42.245
ATOM   2080  H   MET A 215      46.385  26.226 -42.977
ATOM   2081  CA  MET A 215      47.248  26.655 -41.135
ATOM   2082  CB  MET A 215      47.162  28.159 -41.441
ATOM   2083  CG  MET A 215      48.243  28.623 -42.425
ATOM   2084  SD  MET A 215      49.968  28.291 -41.926
ATOM   2085  CE  MET A 215      50.077  29.429 -40.514
ATOM   2086  C   MET A 215      46.418  26.341 -39.926
ATOM   2087  O   MET A 215      46.969  26.312 -38.826
ATOM   2088  N   ALA A 216      45.154  25.876 -40.126
ATOM   2089  H   ALA A 216      44.788  25.703 -41.037
ATOM   2090  CA  ALA A 216      44.266  25.515 -39.043
ATOM   2091  CB  ALA A 216      42.812  25.279 -39.474
ATOM   2092  C   ALA A 216      44.780  24.251 -38.419
ATOM   2093  O   ALA A 216      44.749  24.109 -37.198
ATOM   2094  N   LEU A 217      45.309  23.332 -39.265
ATOM   2095  H   LEU A 217      45.250  23.480 -40.254
ATOM   2096  CA  LEU A 217      45.882  22.071 -38.862
ATOM   2097  CB  LEU A 217      46.340  21.312 -40.137
ATOM   2098  CG  LEU A 217      46.945  19.903 -40.011
ATOM   2099  CD1 LEU A 217      46.493  19.005 -41.171
ATOM   2100  CD2 LEU A 217      48.479  19.963 -39.925
ATOM   2101  C   LEU A 217      47.067  22.321 -37.959
ATOM   2102  O   LEU A 217      47.168  21.734 -36.878
ATOM   2103  N   GLN A 218      47.950  23.261 -38.369
ATOM   2104  H   GLN A 218      47.841  23.725 -39.246
ATOM   2105  CA  GLN A 218      49.130  23.603 -37.621
ATOM   2106  CB  GLN A 218      50.100  24.486 -38.419
ATOM   2107  CG  GLN A 218      50.747  23.704 -39.567
ATOM   2108  CD  GLN A 218      51.784  24.572 -40.253
ATOM   2109  OE1 GLN A 218      52.859  24.809 -39.703
ATOM   2110  NE2 GLN A 218      51.469  25.039 -41.490
ATOM   2111 HE21 GLN A 218      50.586  24.812 -41.900
ATOM   2112 HE22 GLN A 218      52.129  25.591 -41.999
ATOM   2113  C   GLN A 218      48.797  24.245 -36.305
ATOM   2114  O   GLN A 218      49.442  23.937 -35.302
ATOM   2115  N   LEU A 219      47.750  25.105 -36.280
ATOM   2116  H   LEU A 219      47.246  25.318 -37.113
ATOM   2117  CA  LEU A 219      47.297  25.786 -35.090
ATOM   2118  CB  LEU A 219      46.207  26.842 -35.361
ATOM   2119  CG  LEU A 219      46.694  28.094 -36.122
ATOM   2120  CD1 LEU A 219      45.507  28.982 -36.523
ATOM   2121  CD2 LEU A 219      47.781  28.861 -35.350
ATOM   2122  C   LEU A 219      46.744  24.796 -34.107
ATOM   2123  O   LEU A 219      47.016  24.913 -32.913
ATOM   2124  N   ARG A 220      45.986  23.779 -34.590
ATOM   2125  H   ARG A 220      45.770  23.710 -35.559
ATOM   2126  CA  ARG A 220      45.427  22.757 -33.738
ATOM   2127  CB  ARG A 220      44.352  21.885 -34.404
ATOM   2128  CG  ARG A 220      43.045  22.642 -34.631
ATOM   2129  CD  ARG A 220      41.929  21.805 -35.259
ATOM   2130  NE  ARG A 220      40.715  22.676 -35.346
ATOM   2131  HE  ARG A 220      40.528  23.165 -36.201
ATOM   2132  CZ  ARG A 220      39.882  22.858 -34.270
ATOM   2133  NH1 ARG A 220      40.045  22.170 -33.098
ATOM   2134 HH11 ARG A 220      39.425  22.323 -32.330
ATOM   2135 HH12 ARG A 220      40.786  21.507 -33.003
ATOM   2136  NH2 ARG A 220      38.866  23.759 -34.366
ATOM   2137 HH21 ARG A 220      38.248  23.915 -33.594
ATOM   2138 HH22 ARG A 220      38.756  24.291 -35.205
ATOM   2139  C   ARG A 220      46.500  21.894 -33.136
ATOM   2140  O   ARG A 220      46.381  21.507 -31.973
ATOM   2141  N   THR A 221      47.588  21.612 -33.899
ATOM   2142  H   THR A 221      47.627  21.889 -34.857
ATOM   2143  CA  THR A 221      48.706  20.818 -33.434
ATOM   2144  CB  THR A 221      49.716  20.577 -34.541
ATOM   2145  CG2 THR A 221      50.902  19.730 -34.034
ATOM   2146  OG1 THR A 221      49.099  19.879 -35.611
ATOM   2147  HG1 THR A 221      48.497  20.502 -36.028
ATOM   2148  C   THR A 221      49.378  21.580 -32.307
ATOM   2149  O   THR A 221      49.689  20.996 -31.267
ATOM   2150  N   LEU A 222      49.548  22.917 -32.474
ATOM   2151  H   LEU A 222      49.268  23.371 -33.317
ATOM   2152  CA  LEU A 222      50.171  23.766 -31.485
ATOM   2153  CB  LEU A 222      50.452  25.192 -32.002
ATOM   2154  CG  LEU A 222      51.560  25.266 -33.082
ATOM   2155  CD1 LEU A 222      51.658  26.673 -33.688
ATOM   2156  CD2 LEU A 222      52.917  24.748 -32.573
ATOM   2157  C   LEU A 222      49.343  23.841 -30.230
ATOM   2158  O   LEU A 222      49.905  23.838 -29.133
ATOM   2159  N   GLN A 223      47.990  23.868 -30.366
ATOM   2160  H   GLN A 223      47.564  23.878 -31.267
ATOM   2161  CA  GLN A 223      47.075  23.916 -29.246
ATOM   2162  CB  GLN A 223      45.600  24.093 -29.654
ATOM   2163  CG  GLN A 223      45.269  25.468 -30.239
ATOM   2164  CD  GLN A 223      43.788  25.508 -30.593
ATOM   2165  OE1 GLN A 223      42.917  25.590 -29.727
ATOM   2166  NE2 GLN A 223      43.485  25.450 -31.916
ATOM   2167 HE21 GLN A 223      44.218  25.400 -32.595
ATOM   2168 HE22 GLN A 223      42.531  25.478 -32.212
ATOM   2169  C   GLN A 223      47.172  22.642 -28.451
ATOM   2170  O   GLN A 223      47.167  22.686 -27.221
ATOM   2171  N   THR A 224      47.308  21.485 -29.147
ATOM   2172  H   THR A 224      47.272  21.480 -30.143
ATOM   2173  CA  THR A 224      47.424  20.187 -28.529
ATOM   2174  CB  THR A 224      47.342  19.080 -29.559
ATOM   2175  CG2 THR A 224      47.437  17.696 -28.887
ATOM   2176  OG1 THR A 224      46.086  19.158 -30.219
ATOM   2177  HG1 THR A 224      46.144  19.912 -30.811
ATOM   2178  C   THR A 224      48.722  20.121 -27.749
ATOM   2179  O   THR A 224      48.722  19.617 -26.627
ATOM   2180  N   ILE A 225      49.836  20.680 -28.297
ATOM   2181  H   ILE A 225      49.812  21.073 -29.214
ATOM   2182  CA  ILE A 225      51.135  20.692 -27.644
ATOM   2183  CB  ILE A 225      52.250  21.205 -28.559
ATOM   2184  CG2 ILE A 225      53.576  21.417 -27.784
ATOM   2185  CG1 ILE A 225      52.470  20.195 -29.703
ATOM   2186  CD1 ILE A 225      53.357  20.702 -30.843
ATOM   2187  C   ILE A 225      51.031  21.531 -26.381
ATOM   2188  O   ILE A 225      51.568  21.137 -25.345
ATOM   2189  N   SER A 226      50.285  22.664 -26.430
ATOM   2190  H   SER A 226      49.855  22.963 -27.279
ATOM   2191  CA  SER A 226      50.093  23.556 -25.310
ATOM   2192  CB  SER A 226      49.312  24.820 -25.710
ATOM   2193  OG  SER A 226      50.069  25.583 -26.638
ATOM   2194  HG  SER A 226      49.520  26.341 -26.860
ATOM   2195  C   SER A 226      49.325  22.875 -24.201
ATOM   2196  O   SER A 226      49.660  23.040 -23.026
ATOM   2197  N   ASP A 227      48.300  22.061 -24.565
ATOM   2198  H   ASP A 227      48.041  21.957 -25.523
ATOM   2199  CA  ASP A 227      47.472  21.337 -23.627
ATOM   2200  CB  ASP A 227      46.286  20.632 -24.323
ATOM   2201  CG  ASP A 227      45.216  21.625 -24.796
ATOM   2202  OD1 ASP A 227      45.217  22.820 -24.393
ATOM   2203  OD2 ASP A 227      44.365  21.175 -25.606
ATOM   2204  C   ASP A 227      48.285  20.283 -22.917
ATOM   2205  O   ASP A 227      48.173  20.136 -21.699
ATOM   2206  N   VAL A 228      49.162  19.568 -23.668
ATOM   2207  H   VAL A 228      49.234  19.737 -24.649
ATOM   2208  CA  VAL A 228      50.035  18.525 -23.164
ATOM   2209  CB  VAL A 228      50.713  17.760 -24.303
ATOM   2210  CG1 VAL A 228      51.799  16.781 -23.813
ATOM   2211  CG2 VAL A 228      49.619  16.993 -25.071
ATOM   2212  C   VAL A 228      51.053  19.143 -22.225
ATOM   2213  O   VAL A 228      51.355  18.561 -21.181
ATOM   2214  N   ALA A 229      51.531  20.372 -22.552
ATOM   2215  H   ALA A 229      51.240  20.815 -23.396
ATOM   2216  CA  ALA A 229      52.507  21.115 -21.785
ATOM   2217  CB  ALA A 229      52.949  22.412 -22.485
ATOM   2218  C   ALA A 229      51.984  21.510 -20.434
ATOM   2219  O   ALA A 229      52.776  21.740 -19.517
ATOM   2220  N   GLY A 230      50.637  21.586 -20.279
ATOM   2221  H   GLY A 230      50.009  21.390 -21.029
ATOM   2222  CA  GLY A 230      50.009  21.923 -19.028
ATOM   2223  C   GLY A 230      50.255  20.842 -18.004
ATOM   2224  O   GLY A 230      50.286  21.137 -16.809
ATOM   2225  N   ASP A 231      50.436  19.571 -18.451
ATOM   2226  H   ASP A 231      50.452  19.353 -19.425
ATOM   2227  CA  ASP A 231      50.689  18.458 -17.571
ATOM   2228  CB  ASP A 231      50.404  17.102 -18.264
ATOM   2229  CG  ASP A 231      50.501  15.871 -17.354
ATOM   2230  OD1 ASP A 231      50.829  15.962 -16.141
ATOM   2231  OD2 ASP A 231      50.228  14.775 -17.906
ATOM   2232  C   ASP A 231      52.139  18.516 -17.146
ATOM   2233  O   ASP A 231      53.049  18.664 -17.964
ATOM   2234  N   LYS A 232      52.358  18.370 -15.824
ATOM   2235  H   LYS A 232      51.595  18.217 -15.201
ATOM   2236  CA  LYS A 232      53.657  18.408 -15.201
ATOM   2237  CB  LYS A 232      53.571  18.436 -13.665
ATOM   2238  CG  LYS A 232      53.048  19.725 -13.034
ATOM   2239  CD  LYS A 232      53.016  19.618 -11.510
ATOM   2240  CE  LYS A 232      52.497  20.856 -10.784
ATOM   2241  NZ  LYS A 232      52.507  20.608  -9.329
ATOM   2242  HZ1 LYS A 232      52.400  21.506  -8.822
ATOM   2243  HZ2 LYS A 232      53.407  20.169  -9.057
ATOM   2244  HZ3 LYS A 232      51.728  19.974  -9.071
ATOM   2245  C   LYS A 232      54.504  17.206 -15.527
ATOM   2246  O   LYS A 232      55.720  17.329 -15.688
ATOM   2247  N   SER A 233      53.868  16.020 -15.613
ATOM   2248  H   SER A 233      52.877  15.965 -15.506
ATOM   2249  CA  SER A 233      54.525  14.765 -15.862
ATOM   2250  CB  SER A 233      53.627  13.573 -15.467
ATOM   2251  OG  SER A 233      52.464  13.528 -16.282
ATOM   2252  HG  SER A 233      51.924  12.808 -15.944
ATOM   2253  C   SER A 233      55.036  14.515 -17.252
ATOM   2254  O   SER A 233      56.122  13.955 -17.407
ATOM   2255  N   ASN A 234      54.272  14.948 -18.280
ATOM   2256  H   ASN A 234      53.413  15.424 -18.107
ATOM   2257  CA  ASN A 234      54.587  14.715 -19.672
ATOM   2258  CB  ASN A 234      53.471  15.203 -20.625
ATOM   2259  CG  ASN A 234      52.208  14.344 -20.521
ATOM   2260  OD1 ASN A 234      52.196  13.200 -20.063
ATOM   2261  ND2 ASN A 234      51.068  14.937 -20.962
ATOM   2262 HD21 ASN A 234      50.195  14.455 -20.886
ATOM   2263 HD22 ASN A 234      51.093  15.870 -21.323
ATOM   2264  C   ASN A 234      55.861  15.295 -20.213
ATOM   2265  O   ASN A 234      56.171  16.474 -20.028
ATOM   2266  N   VAL A 235      56.643  14.424 -20.898
ATOM   2267  H   VAL A 235      56.383  13.470 -21.022
ATOM   2268  CA  VAL A 235      57.879  14.815 -21.529
ATOM   2269  CB  VAL A 235      58.974  13.765 -21.459
ATOM   2270  CG1 VAL A 235      60.240  14.275 -22.184
ATOM   2271  CG2 VAL A 235      59.235  13.405 -19.982
ATOM   2272  C   VAL A 235      57.465  15.044 -22.960
ATOM   2273  O   VAL A 235      57.041  14.107 -23.645
ATOM   2274  N   ILE A 236      57.569  16.310 -23.429
ATOM   2275  H   ILE A 236      57.915  17.059 -22.869
ATOM   2276  CA  ILE A 236      57.186  16.642 -24.776
ATOM   2277  CB  ILE A 236      56.798  18.106 -24.980
ATOM   2278  CG2 ILE A 236      56.479  18.393 -26.471
ATOM   2279  CG1 ILE A 236      55.583  18.466 -24.108
ATOM   2280  CD1 ILE A 236      55.275  19.962 -24.087
ATOM   2281  C   ILE A 236      58.308  16.276 -25.708
ATOM   2282  O   ILE A 236      59.449  16.726 -25.561
ATOM   2283  N   VAL A 237      57.966  15.410 -26.685
ATOM   2284  H   VAL A 237      57.035  15.060 -26.757
ATOM   2285  CA  VAL A 237      58.870  14.970 -27.714
ATOM   2286  CB  VAL A 237      58.427  13.676 -28.382
ATOM   2287  CG1 VAL A 237      59.373  13.287 -29.536
ATOM   2288  CG2 VAL A 237      58.340  12.577 -27.309
ATOM   2289  C   VAL A 237      58.837  16.107 -28.709
ATOM   2290  O   VAL A 237      57.761  16.623 -29.023
ATOM   2291  N   LEU A 238      60.023  16.536 -29.208
ATOM   2292  H   LEU A 238      60.886  16.118 -28.937
ATOM   2293  CA  LEU A 238      60.108  17.613 -30.171
ATOM   2294  CB  LEU A 238      61.560  18.023 -30.507
ATOM   2295  CG  LEU A 238      61.720  19.230 -31.456
ATOM   2296  CD1 LEU A 238      61.205  20.538 -30.831
ATOM   2297  CD2 LEU A 238      63.165  19.336 -31.962
ATOM   2298  C   LEU A 238      59.417  17.153 -31.421
ATOM   2299  O   LEU A 238      59.732  16.098 -31.976
ATOM   2300  N   MET A 239      58.462  17.984 -31.881
ATOM   2301  H   MET A 239      58.243  18.841 -31.421
ATOM   2302  CA  MET A 239      57.648  17.653 -33.006
ATOM   2303  CB  MET A 239      56.152  17.784 -32.635
ATOM   2304  CG  MET A 239      55.740  16.736 -31.606
ATOM   2305  SD  MET A 239      54.019  16.759 -31.063
ATOM   2306  CE  MET A 239      54.359  15.392 -29.917
ATOM   2307  C   MET A 239      57.969  18.399 -34.263
ATOM   2308  O   MET A 239      57.254  19.318 -34.672
ATOM   2309  N   LEU A 240      59.053  17.957 -34.939
ATOM   2310  H   LEU A 240      59.607  17.193 -34.616
ATOM   2311  CA  LEU A 240      59.466  18.552 -36.180
ATOM   2312  CB  LEU A 240      60.792  19.346 -36.122
ATOM   2313  CG  LEU A 240      60.818  20.607 -35.239
ATOM   2314  CD1 LEU A 240      62.244  21.172 -35.178
ATOM   2315  CD2 LEU A 240      59.780  21.655 -35.677
ATOM   2316  C   LEU A 240      59.665  17.478 -37.221
ATOM   2317  O   LEU A 240      60.246  16.434 -36.910
ATOM   2318  N   PRO A 241      59.192  17.685 -38.456
ATOM   2319  CA  PRO A 241      59.342  16.759 -39.558
ATOM   2320  CB  PRO A 241      58.362  17.210 -40.636
ATOM   2321  CG  PRO A 241      58.200  18.707 -40.380
ATOM   2322  CD  PRO A 241      58.409  18.854 -38.860
ATOM   2323  C   PRO A 241      60.763  16.714 -40.048
ATOM   2324  O   PRO A 241      61.536  17.605 -39.694
ATOM   2325  N   MET A 242      61.108  15.698 -40.879
ATOM   2326  H   MET A 242      60.431  15.020 -41.153
ATOM   2327  CA  MET A 242      62.464  15.404 -41.295
ATOM   2328  CB  MET A 242      62.546  14.258 -42.323
ATOM   2329  CG  MET A 242      62.230  12.861 -41.793
ATOM   2330  SD  MET A 242      63.361  12.248 -40.514
ATOM   2331  CE  MET A 242      64.796  11.985 -41.594
ATOM   2332  C   MET A 242      63.112  16.578 -41.971
ATOM   2333  O   MET A 242      64.255  16.902 -41.643
ATOM   2334  N   GLU A 243      62.308  17.364 -42.733
ATOM   2335  H   GLU A 243      61.351  17.133 -42.890
ATOM   2336  CA  GLU A 243      62.783  18.531 -43.429
ATOM   2337  CB  GLU A 243      61.740  19.147 -44.377
ATOM   2338  CG  GLU A 243      61.448  18.288 -45.613
ATOM   2339  CD  GLU A 243      60.364  18.910 -46.499
ATOM   2340  OE1 GLU A 243      59.755  19.954 -46.146
ATOM   2341  OE2 GLU A 243      60.137  18.318 -47.586
ATOM   2342  C   GLU A 243      63.173  19.601 -42.454
ATOM   2343  O   GLU A 243      64.213  20.233 -42.631
ATOM   2344  N   MET A 244      62.368  19.784 -41.380
ATOM   2345  H   MET A 244      61.652  19.125 -41.155
ATOM   2346  CA  MET A 244      62.617  20.769 -40.361
ATOM   2347  CB  MET A 244      61.456  20.952 -39.385
ATOM   2348  CG  MET A 244      60.275  21.738 -39.932
ATOM   2349  SD  MET A 244      60.711  23.446 -40.310
ATOM   2350  CE  MET A 244      60.988  23.844 -38.564
ATOM   2351  C   MET A 244      63.814  20.468 -39.536
ATOM   2352  O   MET A 244      64.632  21.361 -39.333
ATOM   2353  N   LEU A 245      64.023  19.175 -39.195
ATOM   2354  H   LEU A 245      63.369  18.464 -39.442
ATOM   2355  CA  LEU A 245      65.146  18.756 -38.394
ATOM   2356  CB  LEU A 245      65.086  17.265 -38.044
ATOM   2357  CG  LEU A 245      63.975  16.882 -37.061
ATOM   2358  CD1 LEU A 245      63.877  15.363 -36.989
ATOM   2359  CD2 LEU A 245      64.178  17.512 -35.672
ATOM   2360  C   LEU A 245      66.421  18.965 -39.142
ATOM   2361  O   LEU A 245      67.385  19.506 -38.591
ATOM   2362  N   LYS A 246      66.416  18.597 -40.446
ATOM   2363  H   LYS A 246      65.609  18.209 -40.886
ATOM   2364  CA  LYS A 246      67.580  18.742 -41.265
ATOM   2365  CB  LYS A 246      67.480  18.057 -42.635
ATOM   2366  CG  LYS A 246      67.518  16.528 -42.619
ATOM   2367  CD  LYS A 246      67.458  15.941 -44.030
ATOM   2368  CE  LYS A 246      67.478  14.416 -44.110
ATOM   2369  NZ  LYS A 246      67.434  13.998 -45.529
ATOM   2370  HZ1 LYS A 246      66.596  14.401 -45.991
ATOM   2371  HZ2 LYS A 246      67.387  12.963 -45.586
ATOM   2372  HZ3 LYS A 246      68.286  14.328 -46.027
ATOM   2373  C   LYS A 246      67.886  20.193 -41.457
ATOM   2374  O   LYS A 246      69.045  20.557 -41.322
ATOM   2375  N   LEU A 247      66.856  21.054 -41.671
ATOM   2376  H   LEU A 247      65.922  20.713 -41.739
ATOM   2377  CA  LEU A 247      66.978  22.483 -41.884
ATOM   2378  CB  LEU A 247      65.618  23.097 -42.263
ATOM   2379  CG  LEU A 247      65.676  24.415 -43.050
ATOM   2380  CD1 LEU A 247      64.691  24.362 -44.225
ATOM   2381  CD2 LEU A 247      65.448  25.647 -42.152
ATOM   2382  C   LEU A 247      67.537  23.211 -40.689
ATOM   2383  O   LEU A 247      68.341  24.137 -40.825
ATOM   2384  N   PHE A 248      67.146  22.765 -39.483
ATOM   2385  H   PHE A 248      66.487  22.022 -39.413
ATOM   2386  CA  PHE A 248      67.558  23.335 -38.229
ATOM   2387  CB  PHE A 248      66.743  22.617 -37.125
ATOM   2388  CG  PHE A 248      66.915  23.109 -35.734
ATOM   2389  CD1 PHE A 248      66.271  24.290 -35.347
ATOM   2390  CE1 PHE A 248      66.388  24.764 -34.041
ATOM   2391  CZ  PHE A 248      67.140  24.048 -33.104
ATOM   2392  CE2 PHE A 248      67.767  22.856 -33.477
ATOM   2393  CD2 PHE A 248      67.647  22.386 -34.787
ATOM   2394  C   PHE A 248      69.048  23.090 -38.101
ATOM   2395  O   PHE A 248      69.818  24.008 -37.810
ATOM   2396  N   LYS A 249      69.482  21.848 -38.417
ATOM   2397  H   LYS A 249      68.835  21.128 -38.684
ATOM   2398  CA  LYS A 249      70.866  21.452 -38.350
ATOM   2399  CB  LYS A 249      70.990  19.928 -38.376
ATOM   2400  CG  LYS A 249      70.406  19.406 -37.064
ATOM   2401  CD  LYS A 249      70.432  17.904 -36.851
ATOM   2402  CE  LYS A 249      69.556  17.466 -35.674
ATOM   2403  NZ  LYS A 249      70.042  18.057 -34.411
ATOM   2404  HZ1 LYS A 249      71.021  18.383 -34.526
ATOM   2405  HZ2 LYS A 249      70.001  17.348 -33.656
ATOM   2406  HZ3 LYS A 249      69.441  18.864 -34.156
ATOM   2407  C   LYS A 249      71.667  22.086 -39.454
ATOM   2408  O   LYS A 249      72.858  22.339 -39.295
ATOM   2409  N   SER A 250      71.005  22.376 -40.596
ATOM   2410  H   SER A 250      70.055  22.107 -40.687
ATOM   2411  CA  SER A 250      71.539  22.969 -41.794
ATOM   2412  CB  SER A 250      70.452  23.280 -42.801
ATOM   2413  OG  SER A 250      69.824  22.089 -43.214
ATOM   2414  HG  SER A 250      70.416  21.677 -43.837
ATOM   2415  C   SER A 250      72.080  24.315 -41.543
ATOM   2416  O   SER A 250      73.136  24.667 -42.063
ATOM   2417  N   LEU A 251      71.352  25.085 -40.716
ATOM   2418  H   LEU A 251      70.470  24.763 -40.369
ATOM   2419  CA  LEU A 251      71.715  26.424 -40.370
ATOM   2420  CB  LEU A 251      70.593  27.008 -39.502
ATOM   2421  CG  LEU A 251      69.231  27.184 -40.228
ATOM   2422  CD1 LEU A 251      68.109  27.588 -39.264
ATOM   2423  CD2 LEU A 251      69.305  28.086 -41.458
ATOM   2424  C   LEU A 251      73.038  26.369 -39.623
ATOM   2425  O   LEU A 251      73.952  27.152 -39.896
ATOM   2426  N   SER A 252      73.186  25.367 -38.722
ATOM   2427  H   SER A 252      72.437  24.737 -38.523
ATOM   2428  CA  SER A 252      74.391  25.163 -37.951
ATOM   2429  CB  SER A 252      74.187  24.150 -36.813
ATOM   2430  OG  SER A 252      73.266  24.680 -35.869
ATOM   2431  HG  SER A 252      73.219  24.039 -35.155
ATOM   2432  C   SER A 252      75.531  24.712 -38.839
ATOM   2433  O   SER A 252      76.674  25.132 -38.642
ATOM   2434  N   ASP A 253      75.232  23.868 -39.865
ATOM   2435  H   ASP A 253      74.311  23.508 -39.974
ATOM   2436  CA  ASP A 253      76.205  23.370 -40.815
ATOM   2437  CB  ASP A 253      75.633  22.393 -41.855
ATOM   2438  CG  ASP A 253      76.717  21.775 -42.741
ATOM   2439  OD1 ASP A 253      77.603  21.059 -42.207
ATOM   2440  OD2 ASP A 253      76.673  22.028 -43.973
ATOM   2441  C   ASP A 253      76.753  24.522 -41.600
ATOM   2442  O   ASP A 253      77.942  24.517 -41.897
ATOM   2443  N   ALA A 254      75.909  25.529 -41.938
ATOM   2444  H   ALA A 254      74.933  25.449 -41.764
ATOM   2445  CA  ALA A 254      76.323  26.697 -42.676
ATOM   2446  CB  ALA A 254      75.207  27.709 -42.882
ATOM   2447  C   ALA A 254      77.344  27.466 -41.908
ATOM   2448  O   ALA A 254      78.345  27.893 -42.486
ATOM   2449  N   ALA A 255      77.130  27.615 -40.578
ATOM   2450  H   ALA A 255      76.288  27.287 -40.149
ATOM   2451  CA  ALA A 255      78.052  28.337 -39.735
ATOM   2452  CB  ALA A 255      77.548  28.481 -38.289
ATOM   2453  C   ALA A 255      79.385  27.645 -39.709
ATOM   2454  O   ALA A 255      80.427  28.293 -39.836
ATOM   2455  N   GLU A 256      79.355  26.295 -39.628
ATOM   2456  H   GLU A 256      78.490  25.799 -39.565
ATOM   2457  CA  GLU A 256      80.537  25.484 -39.583
ATOM   2458  CB  GLU A 256      80.181  24.024 -39.220
ATOM   2459  CG  GLU A 256      81.361  23.062 -39.010
ATOM   2460  CD  GLU A 256      82.204  23.388 -37.765
ATOM   2461  OE1 GLU A 256      81.788  24.187 -36.883
ATOM   2462  OE2 GLU A 256      83.319  22.810 -37.692
ATOM   2463  C   GLU A 256      81.287  25.542 -40.896
ATOM   2464  O   GLU A 256      82.512  25.649 -40.889
ATOM   2465  N   ALA A 257      80.560  25.536 -42.041
ATOM   2466  H   ALA A 257      79.570  25.484 -42.006
ATOM   2467  CA  ALA A 257      81.114  25.574 -43.377
ATOM   2468  CB  ALA A 257      80.040  25.403 -44.464
ATOM   2469  C   ALA A 257      81.820  26.872 -43.638
ATOM   2470  O   ALA A 257      82.908  26.869 -44.219
ATOM   2471  N   TYR A 258      81.236  28.002 -43.165
ATOM   2472  H   TYR A 258      80.348  27.968 -42.713
ATOM   2473  CA  TYR A 258      81.796  29.321 -43.340
ATOM   2474  CB  TYR A 258      80.849  30.417 -42.765
ATOM   2475  CG  TYR A 258      81.402  31.792 -42.986
ATOM   2476  CD1 TYR A 258      81.193  32.437 -44.212
ATOM   2477  CE1 TYR A 258      81.711  33.714 -44.433
ATOM   2478  CZ  TYR A 258      82.437  34.358 -43.431
ATOM   2479  OH  TYR A 258      82.971  35.646 -43.648
ATOM   2480  HH  TYR A 258      82.754  35.913 -44.544
ATOM   2481  CE2 TYR A 258      82.637  33.730 -42.202
ATOM   2482  CD2 TYR A 258      82.115  32.458 -41.979
ATOM   2483  C   TYR A 258      83.110  29.385 -42.593
ATOM   2484  O   TYR A 258      84.116  29.847 -43.141
ATOM   2485  N   MET A 259      83.115  28.866 -41.340
ATOM   2486  H   MET A 259      82.285  28.477 -40.939
ATOM   2487  CA  MET A 259      84.277  28.869 -40.492
ATOM   2488  CB  MET A 259      83.987  28.390 -39.060
ATOM   2489  CG  MET A 259      83.156  29.388 -38.247
ATOM   2490  SD  MET A 259      83.000  29.016 -36.472
ATOM   2491  CE  MET A 259      81.807  27.657 -36.624
ATOM   2492  C   MET A 259      85.384  28.030 -41.054
ATOM   2493  O   MET A 259      86.511  28.519 -41.127
ATOM   2494  N   LYS A 260      85.040  26.871 -41.673
ATOM   2495  H   LYS A 260      84.097  26.548 -41.682
ATOM   2496  CA  LYS A 260      86.006  25.979 -42.267
ATOM   2497  CB  LYS A 260      85.432  24.610 -42.695
ATOM   2498  CG  LYS A 260      85.083  23.683 -41.522
ATOM   2499  CD  LYS A 260      84.515  22.320 -41.938
ATOM   2500  CE  LYS A 260      84.148  21.419 -40.754
ATOM   2501  NZ  LYS A 260      83.546  20.150 -41.214
ATOM   2502  HZ1 LYS A 260      82.870  20.337 -41.979
ATOM   2503  HZ2 LYS A 260      84.292  19.521 -41.566
ATOM   2504  HZ3 LYS A 260      83.049  19.684 -40.428
ATOM   2505  C   LYS A 260      86.667  26.619 -43.447
ATOM   2506  O   LYS A 260      87.883  26.502 -43.575
ATOM   2507  N   LYS A 261      85.902  27.353 -44.295
ATOM   2508  H   LYS A 261      84.914  27.427 -44.170
ATOM   2509  CA  LYS A 261      86.449  28.029 -45.453
ATOM   2510  CB  LYS A 261      85.344  28.598 -46.382
ATOM   2511  CG  LYS A 261      85.830  29.437 -47.580
ATOM   2512  CD  LYS A 261      86.742  28.726 -48.588
ATOM   2513  CE  LYS A 261      87.131  29.622 -49.765
ATOM   2514  NZ  LYS A 261      88.132  28.952 -50.617
ATOM   2515  HZ1 LYS A 261      88.088  27.925 -50.476
ATOM   2516  HZ2 LYS A 261      87.944  29.172 -51.614
ATOM   2517  HZ3 LYS A 261      89.081  29.294 -50.366
ATOM   2518  C   LYS A 261      87.408  29.117 -45.044
ATOM   2519  O   LYS A 261      88.485  29.241 -45.630
ATOM   2520  N   LYS A 262      87.054  29.872 -43.984
ATOM   2521  H   LYS A 262      86.175  29.734 -43.527
ATOM   2522  CA  LYS A 262      87.856  30.957 -43.479
ATOM   2523  CB  LYS A 262      87.023  31.712 -42.426
ATOM   2524  CG  LYS A 262      87.566  33.022 -41.872
ATOM   2525  CD  LYS A 262      86.524  33.711 -40.982
ATOM   2526  CE  LYS A 262      86.957  35.063 -40.413
ATOM   2527  NZ  LYS A 262      85.897  35.620 -39.548
ATOM   2528  HZ1 LYS A 262      84.976  35.537 -40.018
ATOM   2529  HZ2 LYS A 262      86.096  36.620 -39.357
ATOM   2530  HZ3 LYS A 262      85.871  35.100 -38.650
ATOM   2531  C   LYS A 262      89.165  30.408 -42.931
ATOM   2532  O   LYS A 262      90.232  30.982 -43.163
ATOM   2533  N   GLU A 263      89.104  29.239 -42.244
ATOM   2534  H   GLU A 263      88.230  28.786 -42.088
ATOM   2535  CA  GLU A 263      90.246  28.562 -41.671
ATOM   2536  CB  GLU A 263      89.865  27.399 -40.740
ATOM   2537  CG  GLU A 263      89.236  27.829 -39.408
ATOM   2538  CD  GLU A 263      88.734  26.623 -38.604
ATOM   2539  OE1 GLU A 263      88.267  26.874 -37.463
ATOM   2540  OE2 GLU A 263      88.794  25.455 -39.076
ATOM   2541  C   GLU A 263      91.148  27.987 -42.731
ATOM   2542  O   GLU A 263      92.367  27.988 -42.558
ATOM   2543  N   GLU A 264      90.567  27.481 -43.850
ATOM   2544  H   GLU A 264      89.576  27.475 -43.955
ATOM   2545  CA  GLU A 264      91.312  26.908 -44.950
ATOM   2546  CB  GLU A 264      90.423  26.302 -46.052
ATOM   2547  CG  GLU A 264      89.702  25.004 -45.669
ATOM   2548  CD  GLU A 264      88.698  24.571 -46.745
ATOM   2549  OE1 GLU A 264      88.485  25.286 -47.761
ATOM   2550  OE2 GLU A 264      88.107  23.478 -46.543
ATOM   2551  C   GLU A 264      92.144  27.964 -45.609
ATOM   2552  O   GLU A 264      93.290  27.704 -45.978
ATOM   2553  N   GLU A 265      91.579  29.186 -45.750
ATOM   2554  H   GLU A 265      90.639  29.362 -45.461
ATOM   2555  CA  GLU A 265      92.260  30.303 -46.348
ATOM   2556  CB  GLU A 265      91.304  31.474 -46.570
ATOM   2557  CG  GLU A 265      90.312  31.226 -47.713
ATOM   2558  CD  GLU A 265      90.999  31.110 -49.069
ATOM   2559  OE1 GLU A 265      90.783  30.073 -49.750
ATOM   2560  OE2 GLU A 265      91.711  32.072 -49.464
ATOM   2561  C   GLU A 265      93.401  30.749 -45.486
ATOM   2562  O   GLU A 265      94.471  31.046 -46.016
ATOM   2563  N   LYS A 266      93.196  30.756 -44.144
ATOM   2564  H   LYS A 266      92.303  30.503 -43.776
ATOM   2565  CA  LYS A 266      94.158  31.141 -43.142
ATOM   2566  CB  LYS A 266      93.587  30.915 -41.728
ATOM   2567  CG  LYS A 266      94.443  31.379 -40.557
ATOM   2568  CD  LYS A 266      93.725  31.256 -39.220
ATOM   2569  CE  LYS A 266      94.592  30.626 -38.137
ATOM   2570  NZ  LYS A 266      94.140  29.248 -37.873
ATOM   2571  HZ1 LYS A 266      94.318  28.648 -38.701
ATOM   2572  HZ2 LYS A 266      94.663  28.875 -37.059
ATOM   2573  HZ3 LYS A 266      93.125  29.247 -37.658
ATOM   2574  C   LYS A 266      95.445  30.306 -43.282
ATOM   2575  O   LYS A 266      96.512  30.936 -43.503
ATOM   2576  OXT LYS A 266      95.386  29.051 -43.181
TER
ATOM      1  N   MET B   1      15.378 -31.503  68.595
ATOM      2  H   MET B   1      15.065 -30.595  68.202
ATOM      3  H2  MET B   1      15.986 -31.332  69.417
ATOM      4  H3  MET B   1      14.551 -32.055  68.888
ATOM      5  CA  MET B   1      16.134 -32.250  67.569
ATOM      6  CB  MET B   1      16.601 -33.606  68.140
ATOM      7  CG  MET B   1      17.659 -34.326  67.294
ATOM      8  SD  MET B   1      17.473 -36.133  67.223
ATOM      9  CE  MET B   1      16.397 -36.145  65.761
ATOM     10  C   MET B   1      15.307 -32.496  66.343
ATOM     11  O   MET B   1      15.796 -32.321  65.226
ATOM     12  N   MET B   2      14.018 -32.869  66.537
ATOM     13  H   MET B   2      13.646 -32.985  67.453
ATOM     14  CA  MET B   2      13.102 -33.173  65.464
ATOM     15  CB  MET B   2      11.746 -33.720  65.943
ATOM     16  CG  MET B   2      11.818 -35.141  66.507
ATOM     17  SD  MET B   2      12.386 -36.402  65.320
ATOM     18  CE  MET B   2      10.922 -36.358  64.244
ATOM     19  C   MET B   2      12.824 -32.020  64.552
ATOM     20  O   MET B   2      12.905 -32.203  63.336
ATOM     21  N   PHE B   3      12.717 -30.787  65.108
ATOM     22  H   PHE B   3      12.759 -30.660  66.096
ATOM     23  CA  PHE B   3      12.454 -29.597  64.333
ATOM     24  CB  PHE B   3      12.159 -28.357  65.229
ATOM     25  CG  PHE B   3      11.842 -27.137  64.407
ATOM     26  CD1 PHE B   3      10.591 -26.993  63.793
ATOM     27  CE1 PHE B   3      10.299 -25.862  63.027
ATOM     28  CZ  PHE B   3      11.256 -24.857  62.870
ATOM     29  CE2 PHE B   3      12.504 -24.982  63.483
ATOM     30  CD2 PHE B   3      12.791 -26.114  64.249
ATOM     31  C   PHE B   3      13.639 -29.297  63.448
ATOM     32  O   PHE B   3      13.459 -28.982  62.271
ATOM     33  N   ALA B   4      14.869 -29.441  63.998
ATOM     34  H   ALA B   4      14.980 -29.720  64.949
ATOM     35  CA  ALA B   4      16.093 -29.176  63.288
ATOM     36  CB  ALA B   4      17.328 -29.268  64.198
ATOM     37  C   ALA B   4      16.298 -30.130  62.147
ATOM     38  O   ALA B   4      16.685 -29.703  61.058
ATOM     39  N   THR B   5      15.988 -31.431  62.362
ATOM     40  H   THR B   5      15.662 -31.738  63.251
ATOM     41  CA  THR B   5      16.144 -32.467  61.368
ATOM     42  CB  THR B   5      15.914 -33.835  61.980
ATOM     43  CG2 THR B   5      16.098 -34.952  60.930
ATOM     44  OG1 THR B   5      16.862 -34.045  63.017
ATOM     45  HG1 THR B   5      16.568 -33.511  63.760
ATOM     46  C   THR B   5      15.177 -32.234  60.229
ATOM     47  O   THR B   5      15.565 -32.329  59.063
ATOM     48  N   ASN B   6      13.916 -31.858  60.550
ATOM     49  H   ASN B   6      13.633 -31.752  61.501
ATOM     50  CA  ASN B   6      12.886 -31.615  59.569
ATOM     51  CB  ASN B   6      11.498 -31.416  60.214
ATOM     52  CG  ASN B   6      10.966 -32.754  60.743
ATOM     53  OD1 ASN B   6      11.325 -33.856  60.322
ATOM     54  ND2 ASN B   6      10.074 -32.654  61.762
ATOM     55 HD21 ASN B   6       9.694 -33.480  62.177
ATOM     56 HD22 ASN B   6       9.809 -31.755  62.110
ATOM     57  C   ASN B   6      13.212 -30.416  58.724
ATOM     58  O   ASN B   6      13.017 -30.455  57.508
ATOM     59  N   PHE B   7      13.773 -29.350  59.349
ATOM     60  H   PHE B   7      13.928 -29.355  60.334
ATOM     61  CA  PHE B   7      14.149 -28.130  58.676
ATOM     62  CB  PHE B   7      14.563 -27.016  59.678
ATOM     63  CG  PHE B   7      14.832 -25.727  58.964
ATOM     64  CD1 PHE B   7      13.765 -24.946  58.498
ATOM     65  CE1 PHE B   7      14.001 -23.744  57.825
ATOM     66  CZ  PHE B   7      15.312 -23.310  57.619
ATOM     67  CE2 PHE B   7      16.383 -24.072  58.088
ATOM     68  CD2 PHE B   7      16.144 -25.273  58.760
ATOM     69  C   PHE B   7      15.284 -28.422  57.720
ATOM     70  O   PHE B   7      15.291 -27.897  56.608
ATOM     71  N   PHE B   8      16.242 -29.290  58.128
ATOM     72  H   PHE B   8      16.208 -29.688  59.042
ATOM     73  CA  PHE B   8      17.389 -29.676  57.339
ATOM     74  CB  PHE B   8      18.365 -30.509  58.214
ATOM     75  CG  PHE B   8      19.605 -30.958  57.513
ATOM     76  CD1 PHE B   8      20.622 -30.045  57.203
ATOM     77  CE1 PHE B   8      21.789 -30.470  56.562
ATOM     78  CZ  PHE B   8      21.956 -31.820  56.248
ATOM     79  CE2 PHE B   8      20.962 -32.742  56.581
ATOM     80  CD2 PHE B   8      19.795 -32.314  57.218
ATOM     81  C   PHE B   8      16.949 -30.427  56.098
ATOM     82  O   PHE B   8      17.459 -30.152  55.009
ATOM     83  N   VAL B   9      15.955 -31.342  56.229
ATOM     84  H   VAL B   9      15.559 -31.543  57.123
ATOM     85  CA  VAL B   9      15.432 -32.122  55.123
ATOM     86  CB  VAL B   9      14.495 -33.230  55.593
ATOM     87  CG1 VAL B   9      13.792 -33.944  54.417
ATOM     88  CG2 VAL B   9      15.318 -34.221  56.437
ATOM     89  C   VAL B   9      14.731 -31.195  54.145
ATOM     90  O   VAL B   9      14.933 -31.319  52.934
ATOM     91  N   THR B  10      13.956 -30.206  54.660
ATOM     92  H   THR B  10      13.833 -30.113  55.645
ATOM     93  CA  THR B  10      13.226 -29.248  53.856
ATOM     94  CB  THR B  10      12.334 -28.364  54.709
ATOM     95  CG2 THR B  10      11.554 -27.354  53.840
ATOM     96  OG1 THR B  10      11.389 -29.175  55.393
ATOM     97  HG1 THR B  10      11.865 -29.574  56.126
ATOM     98  C   THR B  10      14.214 -28.402  53.078
ATOM     99  O   THR B  10      13.989 -28.137  51.897
ATOM    100  N   SER B  11      15.352 -28.021  53.709
ATOM    101  H   SER B  11      15.513 -28.253  54.665
ATOM    102  CA  SER B  11      16.386 -27.223  53.099
ATOM    103  CB  SER B  11      17.469 -26.802  54.103
ATOM    104  OG  SER B  11      16.903 -25.932  55.074
ATOM    105  HG  SER B  11      17.599 -25.769  55.717
ATOM    106  C   SER B  11      17.045 -27.963  51.962
ATOM    107  O   SER B  11      17.347 -27.348  50.940
ATOM    108  N   ILE B  12      17.251 -29.300  52.104
ATOM    109  H   ILE B  12      17.017 -29.771  52.952
ATOM    110  CA  ILE B  12      17.861 -30.121  51.072
ATOM    111  CB  ILE B  12      18.172 -31.534  51.561
ATOM    112  CG2 ILE B  12      18.604 -32.460  50.396
ATOM    113  CG1 ILE B  12      19.272 -31.483  52.634
ATOM    114  CD1 ILE B  12      19.446 -32.811  53.365
ATOM    115  C   ILE B  12      16.923 -30.183  49.882
ATOM    116  O   ILE B  12      17.375 -30.060  48.741
ATOM    117  N   ILE B  13      15.594 -30.325  50.131
ATOM    118  H   ILE B  13      15.252 -30.409  51.066
ATOM    119  CA  ILE B  13      14.593 -30.407  49.085
ATOM    120  CB  ILE B  13      13.220 -30.750  49.651
ATOM    121  CG2 ILE B  13      12.113 -30.614  48.577
ATOM    122  CG1 ILE B  13      13.254 -32.187  50.212
ATOM    123  CD1 ILE B  13      12.038 -32.559  51.060
ATOM    124  C   ILE B  13      14.564 -29.090  48.333
ATOM    125  O   ILE B  13      14.531 -29.097  47.103
ATOM    126  N   LEU B  14      14.646 -27.945  49.057
ATOM    127  H   LEU B  14      14.698 -27.968  50.051
ATOM    128  CA  LEU B  14      14.634 -26.626  48.466
ATOM    129  CB  LEU B  14      14.565 -25.489  49.502
ATOM    130  CG  LEU B  14      13.216 -25.382  50.240
ATOM    131  CD1 LEU B  14      13.303 -24.370  51.391
ATOM    132  CD2 LEU B  14      12.049 -25.093  49.278
ATOM    133  C   LEU B  14      15.853 -26.402  47.617
ATOM    134  O   LEU B  14      15.745 -25.798  46.549
ATOM    135  N   LEU B  15      17.028 -26.920  48.059
ATOM    136  H   LEU B  15      17.082 -27.397  48.934
ATOM    137  CA  LEU B  15      18.279 -26.800  47.346
ATOM    138  CB  LEU B  15      19.462 -27.358  48.172
ATOM    139  CG  LEU B  15      20.868 -27.229  47.554
ATOM    140  CD1 LEU B  15      21.272 -25.767  47.312
ATOM    141  CD2 LEU B  15      21.895 -28.011  48.378
ATOM    142  C   LEU B  15      18.172 -27.560  46.046
ATOM    143  O   LEU B  15      18.603 -27.051  45.011
ATOM    144  N   PHE B  16      17.546 -28.766  46.072
ATOM    145  H   PHE B  16      17.204 -29.150  46.924
ATOM    146  CA  PHE B  16      17.358 -29.592  44.900
ATOM    147  CB  PHE B  16      16.772 -31.000  45.243
ATOM    148  CG  PHE B  16      16.560 -31.824  44.002
ATOM    149  CD1 PHE B  16      17.642 -32.419  43.339
ATOM    150  CE1 PHE B  16      17.438 -33.175  42.181
ATOM    151  CZ  PHE B  16      16.148 -33.350  41.676
ATOM    152  CE2 PHE B  16      15.060 -32.772  42.333
ATOM    153  CD2 PHE B  16      15.267 -32.018  43.490
ATOM    154  C   PHE B  16      16.455 -28.886  43.915
ATOM    155  O   PHE B  16      16.744 -28.912  42.718
ATOM    156  N   ILE B  17      15.381 -28.215  44.402
ATOM    157  H   ILE B  17      15.185 -28.210  45.379
ATOM    158  CA  ILE B  17      14.434 -27.502  43.569
ATOM    159  CB  ILE B  17      13.231 -27.002  44.367
ATOM    160  CG2 ILE B  17      12.348 -26.038  43.535
ATOM    161  CG1 ILE B  17      12.403 -28.209  44.849
ATOM    162  CD1 ILE B  17      11.337 -27.859  45.888
ATOM    163  C   ILE B  17      15.148 -26.354  42.887
ATOM    164  O   ILE B  17      14.950 -26.150  41.689
ATOM    165  N   LEU B  18      16.034 -25.629  43.616
ATOM    166  H   LEU B  18      16.196 -25.824  44.580
ATOM    167  CA  LEU B  18      16.769 -24.509  43.075
ATOM    168  CB  LEU B  18      17.599 -23.763  44.139
ATOM    169  CG  LEU B  18      16.773 -22.978  45.177
ATOM    170  CD1 LEU B  18      17.676 -22.459  46.303
ATOM    171  CD2 LEU B  18      15.932 -21.865  44.528
ATOM    172  C   LEU B  18      17.718 -24.937  41.989
ATOM    173  O   LEU B  18      17.793 -24.278  40.952
ATOM    174  N   ILE B  19      18.423 -26.078  42.190
ATOM    175  H   ILE B  19      18.331 -26.595  43.040
ATOM    176  CA  ILE B  19      19.371 -26.612  41.235
ATOM    177  CB  ILE B  19      20.196 -27.748  41.839
ATOM    178  CG2 ILE B  19      21.037 -28.482  40.765
ATOM    179  CG1 ILE B  19      21.107 -27.176  42.946
ATOM    180  CD1 ILE B  19      21.781 -28.235  43.818
ATOM    181  C   ILE B  19      18.626 -27.074  39.997
ATOM    182  O   ILE B  19      19.083 -26.830  38.878
ATOM    183  N   PHE B  20      17.435 -27.697  40.179
ATOM    184  H   PHE B  20      17.078 -27.855  41.096
ATOM    185  CA  PHE B  20      16.610 -28.212  39.113
ATOM    186  CB  PHE B  20      15.386 -28.976  39.686
ATOM    187  CG  PHE B  20      14.557 -29.670  38.648
ATOM    188  CD1 PHE B  20      14.961 -30.920  38.161
ATOM    189  CE1 PHE B  20      14.200 -31.588  37.199
ATOM    190  CZ  PHE B  20      13.025 -31.010  36.716
ATOM    191  CE2 PHE B  20      12.609 -29.766  37.196
ATOM    192  CD2 PHE B  20      13.371 -29.103  38.161
ATOM    193  C   PHE B  20      16.129 -27.063  38.257
ATOM    194  O   PHE B  20      16.199 -27.150  37.032
ATOM    195  N   LEU B  21      15.690 -25.948  38.889
ATOM    196  H   LEU B  21      15.667 -25.891  39.883
ATOM    197  CA  LEU B  21      15.202 -24.783  38.189
ATOM    198  CB  LEU B  21      14.531 -23.747  39.108
ATOM    199  CG  LEU B  21      13.176 -24.193  39.691
ATOM    200  CD1 LEU B  21      12.684 -23.192  40.745
ATOM    201  CD2 LEU B  21      12.131 -24.459  38.592
ATOM    202  C   LEU B  21      16.293 -24.085  37.436
ATOM    203  O   LEU B  21      16.076 -23.670  36.298
ATOM    204  N   ALA B  22      17.504 -23.994  38.039
ATOM    205  H   ALA B  22      17.659 -24.357  38.954
ATOM    206  CA  ALA B  22      18.637 -23.344  37.427
ATOM    207  CB  ALA B  22      19.848 -23.268  38.373
ATOM    208  C   ALA B  22      19.067 -24.085  36.191
ATOM    209  O   ALA B  22      19.336 -23.466  35.160
ATOM    210  N   SER B  23      19.092 -25.434  36.271
ATOM    211  H   SER B  23      18.846 -25.907  37.114
ATOM    212  CA  SER B  23      19.469 -26.290  35.177
ATOM    213  CB  SER B  23      19.780 -27.726  35.644
ATOM    214  OG  SER B  23      18.643 -28.337  36.230
ATOM    215  HG  SER B  23      18.636 -28.052  37.148
ATOM    216  C   SER B  23      18.443 -26.281  34.074
ATOM    217  O   SER B  23      18.799 -26.378  32.899
ATOM    218  N   ALA B  24      17.150 -26.144  34.450
ATOM    219  H   ALA B  24      16.903 -26.094  35.414
ATOM    220  CA  ALA B  24      16.038 -26.109  33.540
ATOM    221  CB  ALA B  24      14.681 -26.112  34.269
ATOM    222  C   ALA B  24      16.052 -24.892  32.661
ATOM    223  O   ALA B  24      15.681 -24.995  31.494
ATOM    224  N   ILE B  25      16.461 -23.719  33.205
ATOM    225  H   ILE B  25      16.730 -23.656  34.164
ATOM    226  CA  ILE B  25      16.499 -22.484  32.453
ATOM    227  CB  ILE B  25      16.648 -21.265  33.357
ATOM    228  CG2 ILE B  25      16.787 -19.968  32.521
ATOM    229  CG1 ILE B  25      15.432 -21.167  34.294
ATOM    230  CD1 ILE B  25      15.569 -20.144  35.422
ATOM    231  C   ILE B  25      17.633 -22.507  31.453
ATOM    232  O   ILE B  25      18.795 -22.716  31.814
ATOM    233  N   LYS B  26      17.291 -22.291  30.158
ATOM    234  H   LYS B  26      16.343 -22.161  29.870
ATOM    235  CA  LYS B  26      18.266 -22.236  29.098
ATOM    236  CB  LYS B  26      18.254 -23.407  28.089
ATOM    237  CG  LYS B  26      18.558 -24.766  28.724
ATOM    238  CD  LYS B  26      20.003 -24.906  29.218
ATOM    239  CE  LYS B  26      20.319 -26.261  29.849
ATOM    240  NZ  LYS B  26      21.602 -26.195  30.574
ATOM    241  HZ1 LYS B  26      22.274 -25.609  30.043
ATOM    242  HZ2 LYS B  26      21.991 -27.151  30.685
ATOM    243  HZ3 LYS B  26      21.450 -25.778  31.513
ATOM    244  C   LYS B  26      18.037 -20.963  28.346
ATOM    245  O   LYS B  26      16.899 -20.615  28.017
ATOM    246  N   ILE B  27      19.149 -20.225  28.109
ATOM    247  H   ILE B  27      20.049 -20.535  28.405
ATOM    248  CA  ILE B  27      19.140 -18.966  27.413
ATOM    249  CB  ILE B  27      19.970 -17.906  28.128
ATOM    250  CG2 ILE B  27      19.899 -16.588  27.318
ATOM    251  CG1 ILE B  27      19.460 -17.686  29.564
ATOM    252  CD1 ILE B  27      20.371 -16.828  30.441
ATOM    253  C   ILE B  27      19.817 -19.234  26.092
ATOM    254  O   ILE B  27      20.939 -19.750  26.065
ATOM    255  N   VAL B  28      19.138 -18.902  24.967
ATOM    256  H   VAL B  28      18.210 -18.535  25.001
ATOM    257  CA  VAL B  28      19.700 -19.080  23.648
ATOM    258  CB  VAL B  28      19.007 -20.175  22.843
ATOM    259  CG1 VAL B  28      19.545 -20.280  21.415
ATOM    260  CG2 VAL B  28      19.329 -21.513  23.529
ATOM    261  C   VAL B  28      19.707 -17.733  22.957
ATOM    262  O   VAL B  28      18.764 -16.951  23.064
ATOM    263  N   LYS B  29      20.824 -17.445  22.252
ATOM    264  H   LYS B  29      21.561 -18.115  22.202
ATOM    265  CA  LYS B  29      21.084 -16.235  21.502
ATOM    266  CB  LYS B  29      22.542 -16.159  21.019
ATOM    267  CG  LYS B  29      23.589 -16.033  22.125
ATOM    268  CD  LYS B  29      25.011 -16.020  21.565
ATOM    269  CE  LYS B  29      26.104 -15.858  22.617
ATOM    270  NZ  LYS B  29      27.424 -15.922  21.961
ATOM    271  HZ1 LYS B  29      28.174 -15.848  22.673
ATOM    272  HZ2 LYS B  29      27.518 -15.145  21.282
ATOM    273  HZ3 LYS B  29      27.514 -16.827  21.463
ATOM    274  C   LYS B  29      20.229 -16.182  20.261
ATOM    275  O   LYS B  29      19.744 -17.210  19.791
ATOM    276  N   GLU B  30      20.056 -14.965  19.682
ATOM    277  H   GLU B  30      20.473 -14.147  20.068
ATOM    278  CA  GLU B  30      19.251 -14.740  18.498
ATOM    279  CB  GLU B  30      19.215 -13.263  18.062
ATOM    280  CG  GLU B  30      18.411 -12.338  18.986
ATOM    281  CD  GLU B  30      18.509 -10.872  18.540
ATOM    282  OE1 GLU B  30      19.262 -10.528  17.589
ATOM    283  OE2 GLU B  30      17.793 -10.055  19.173
ATOM    284  C   GLU B  30      19.720 -15.517  17.298
ATOM    285  O   GLU B  30      18.903 -16.053  16.548
ATOM    286  N   TYR B  31      21.053 -15.618  17.127
ATOM    287  H   TYR B  31      21.682 -15.195  17.773
ATOM    288  CA  TYR B  31      21.675 -16.308  16.028
ATOM    289  CB  TYR B  31      23.091 -15.775  15.739
ATOM    290  CG  TYR B  31      22.963 -14.409  15.149
ATOM    291  CD1 TYR B  31      23.197 -13.275  15.935
ATOM    292  CE1 TYR B  31      23.077 -11.996  15.384
ATOM    293  CZ  TYR B  31      22.719 -11.845  14.042
ATOM    294  OH  TYR B  31      22.596 -10.557  13.479
ATOM    295  HH  TYR B  31      22.800  -9.913  14.164
ATOM    296  CE2 TYR B  31      22.481 -12.969  13.250
ATOM    297  CD2 TYR B  31      22.603 -14.245  13.804
ATOM    298  C   TYR B  31      21.767 -17.793  16.222
ATOM    299  O   TYR B  31      22.209 -18.493  15.313
ATOM    300  N   GLU B  32      21.386 -18.308  17.410
ATOM    301  H   GLU B  32      20.994 -17.753  18.141
ATOM    302  CA  GLU B  32      21.465 -19.712  17.686
ATOM    303  CB  GLU B  32      22.355 -19.988  18.915
ATOM    304  CG  GLU B  32      23.802 -19.483  18.767
ATOM    305  CD  GLU B  32      24.631 -19.874  19.986
ATOM    306  OE1 GLU B  32      24.257 -19.498  21.129
ATOM    307  OE2 GLU B  32      25.662 -20.566  19.786
ATOM    308  C   GLU B  32      20.095 -20.295  17.910
ATOM    309  O   GLU B  32      19.154 -19.581  18.261
ATOM    310  N   ARG B  33      19.942 -21.612  17.632
ATOM    311  H   ARG B  33      20.702 -22.160  17.287
ATOM    312  CA  ARG B  33      18.692 -22.305  17.849
ATOM    313  CB  ARG B  33      17.913 -22.723  16.589
ATOM    314  CG  ARG B  33      17.363 -21.584  15.729
ATOM    315  CD  ARG B  33      16.572 -22.130  14.543
ATOM    316  NE  ARG B  33      16.166 -21.007  13.654
ATOM    317  HE  ARG B  33      16.345 -20.067  13.942
ATOM    318  CZ  ARG B  33      15.589 -21.244  12.432
ATOM    319  NH1 ARG B  33      15.287 -22.507  12.004
ATOM    320 HH11 ARG B  33      15.445 -23.296  12.597
ATOM    321 HH12 ARG B  33      14.868 -22.649  11.107
ATOM    322  NH2 ARG B  33      15.326 -20.186  11.613
ATOM    323 HH21 ARG B  33      15.537 -19.255  11.909
ATOM    324 HH22 ARG B  33      14.923 -20.336  10.711
ATOM    325  C   ARG B  33      18.986 -23.571  18.591
ATOM    326  O   ARG B  33      20.000 -24.226  18.335
ATOM    327  N   ALA B  34      18.104 -23.934  19.554
ATOM    328  H   ALA B  34      17.259 -23.428  19.724
ATOM    329  CA  ALA B  34      18.312 -25.138  20.315
ATOM    330  CB  ALA B  34      18.102 -24.979  21.825
ATOM    331  C   ALA B  34      17.415 -26.232  19.836
ATOM    332  O   ALA B  34      16.191 -26.091  19.842
ATOM    333  N   VAL B  35      18.033 -27.350  19.391
ATOM    334  H   VAL B  35      19.023 -27.429  19.384
ATOM    335  CA  VAL B  35      17.323 -28.508  18.917
ATOM    336  CB  VAL B  35      18.079 -29.311  17.876
ATOM    337  CG1 VAL B  35      17.251 -30.536  17.434
ATOM    338  CG2 VAL B  35      18.454 -28.386  16.709
ATOM    339  C   VAL B  35      17.111 -29.348  20.146
ATOM    340  O   VAL B  35      18.059 -29.772  20.812
ATOM    341  N   ILE B  36      15.828 -29.566  20.471
ATOM    342  H   ILE B  36      15.086 -29.195  19.916
ATOM    343  CA  ILE B  36      15.407 -30.325  21.610
ATOM    344  CB  ILE B  36      14.343 -29.572  22.376
ATOM    345  CG2 ILE B  36      13.519 -30.448  23.324
ATOM    346  CG1 ILE B  36      15.041 -28.334  22.971
ATOM    347  CD1 ILE B  36      14.127 -27.320  23.613
ATOM    348  C   ILE B  36      15.114 -31.769  21.341
ATOM    349  O   ILE B  36      14.408 -32.121  20.394
ATOM    350  N   PHE B  37      15.699 -32.622  22.211
ATOM    351  H   PHE B  37      16.278 -32.287  22.951
ATOM    352  CA  PHE B  37      15.552 -34.047  22.160
ATOM    353  CB  PHE B  37      16.892 -34.808  21.991
ATOM    354  CG  PHE B  37      17.543 -34.532  20.680
ATOM    355  CD1 PHE B  37      18.429 -33.457  20.537
ATOM    356  CE1 PHE B  37      19.039 -33.205  19.308
ATOM    357  CZ  PHE B  37      18.775 -34.036  18.218
ATOM    358  CE2 PHE B  37      17.905 -35.116  18.354
ATOM    359  CD2 PHE B  37      17.294 -35.366  19.585
ATOM    360  C   PHE B  37      15.007 -34.533  23.472
ATOM    361  O   PHE B  37      15.643 -34.356  24.514
ATOM    362  N   ARG B  38      13.780 -35.105  23.459
ATOM    363  H   ARG B  38      13.262 -35.228  22.615
ATOM    364  CA  ARG B  38      13.211 -35.681  24.653
ATOM    365  CB  ARG B  38      11.755 -35.320  25.006
ATOM    366  CG  ARG B  38      11.547 -33.864  25.405
ATOM    367  CD  ARG B  38      10.085 -33.468  25.594
ATOM    368  NE  ARG B  38      10.088 -32.092  26.166
ATOM    369  HE  ARG B  38      10.959 -31.683  26.444
ATOM    370  CZ  ARG B  38       8.939 -31.401  26.429
ATOM    371  NH1 ARG B  38       7.712 -31.857  26.034
ATOM    372 HH11 ARG B  38       7.632 -32.711  25.518
ATOM    373 HH12 ARG B  38       6.889 -31.324  26.227
ATOM    374  NH2 ARG B  38       9.054 -30.217  27.100
ATOM    375 HH21 ARG B  38       9.959 -29.913  27.407
ATOM    376 HH22 ARG B  38       8.243 -29.666  27.297
ATOM    377  C   ARG B  38      13.317 -37.149  24.466
ATOM    378  O   ARG B  38      12.660 -37.718  23.591
ATOM    379  N   LEU B  39      14.179 -37.782  25.297
ATOM    380  H   LEU B  39      14.672 -37.270  25.999
ATOM    381  CA  LEU B  39      14.460 -39.200  25.280
ATOM    382  CB  LEU B  39      13.359 -40.071  25.942
ATOM    383  CG  LEU B  39      13.066 -39.734  27.418
ATOM    384  CD1 LEU B  39      11.904 -40.584  27.952
ATOM    385  CD2 LEU B  39      14.330 -39.848  28.291
ATOM    386  C   LEU B  39      14.845 -39.730  23.914
ATOM    387  O   LEU B  39      14.495 -40.851  23.536
ATOM    388  N   GLY B  40      15.592 -38.909  23.141
ATOM    389  H   GLY B  40      15.874 -38.007  23.460
ATOM    390  CA  GLY B  40      16.053 -39.264  21.824
ATOM    391  C   GLY B  40      15.111 -38.916  20.701
ATOM    392  O   GLY B  40      15.492 -39.075  19.540
ATOM    393  N   ARG B  41      13.873 -38.452  21.006
ATOM    394  H   ARG B  41      13.566 -38.324  21.945
ATOM    395  CA  ARG B  41      12.911 -38.074  19.998
ATOM    396  CB  ARG B  41      11.448 -38.356  20.419
ATOM    397  CG  ARG B  41      10.391 -37.968  19.374
ATOM    398  CD  ARG B  41       8.936 -38.223  19.782
ATOM    399  NE  ARG B  41       8.599 -37.306  20.917
ATOM    400  HE  ARG B  41       8.735 -37.634  21.853
ATOM    401  CZ  ARG B  41       8.099 -36.044  20.719
ATOM    402  NH1 ARG B  41       7.908 -35.525  19.467
ATOM    403 HH11 ARG B  41       7.540 -34.603  19.353
ATOM    404 HH12 ARG B  41       8.120 -36.071  18.657
ATOM    405  NH2 ARG B  41       7.787 -35.280  21.805
ATOM    406 HH21 ARG B  41       7.903 -35.647  22.728
ATOM    407 HH22 ARG B  41       7.412 -34.362  21.685
ATOM    408  C   ARG B  41      13.062 -36.590  19.784
ATOM    409  O   ARG B  41      13.159 -35.832  20.752
ATOM    410  N   VAL B  42      13.089 -36.146  18.503
ATOM    411  H   VAL B  42      13.007 -36.771  17.731
ATOM    412  CA  VAL B  42      13.222 -34.745  18.176
ATOM    413  CB  VAL B  42      13.622 -34.476  16.730
ATOM    414  CG1 VAL B  42      13.696 -32.959  16.460
ATOM    415  CG2 VAL B  42      14.928 -35.211  16.391
ATOM    416  C   VAL B  42      11.879 -34.098  18.441
ATOM    417  O   VAL B  42      10.844 -34.536  17.930
ATOM    418  N   VAL B  43      11.896 -33.041  19.280
ATOM    419  H   VAL B  43      12.747 -32.725  19.690
ATOM    420  CA  VAL B  43      10.718 -32.287  19.634
ATOM    421  CB  VAL B  43      10.777 -31.847  21.085
ATOM    422  CG1 VAL B  43       9.612 -30.921  21.489
ATOM    423  CG2 VAL B  43      10.768 -33.131  21.923
ATOM    424  C   VAL B  43      10.638 -31.109  18.694
ATOM    425  O   VAL B  43       9.538 -30.684  18.334
ATOM    426  N   GLY B  44      11.803 -30.607  18.227
ATOM    427  H   GLY B  44      12.685 -30.966  18.526
ATOM    428  CA  GLY B  44      11.858 -29.491  17.325
ATOM    429  C   GLY B  44      12.871 -28.502  17.807
ATOM    430  O   GLY B  44      13.521 -28.694  18.839
ATOM    431  N   ALA B  45      13.040 -27.420  17.016
ATOM    432  H   ALA B  45      12.517 -27.285  16.179
ATOM    433  CA  ALA B  45      13.967 -26.380  17.349
ATOM    434  CB  ALA B  45      14.782 -25.853  16.156
ATOM    435  C   ALA B  45      13.241 -25.217  17.942
ATOM    436  O   ALA B  45      12.210 -24.776  17.424
ATOM    437  N   ARG B  46      13.774 -24.724  19.080
ATOM    438  H   ARG B  46      14.595 -25.113  19.485
ATOM    439  CA  ARG B  46      13.227 -23.585  19.753
ATOM    440  CB  ARG B  46      13.092 -23.680  21.283
ATOM    441  CG  ARG B  46      12.033 -24.687  21.721
ATOM    442  CD  ARG B  46      11.793 -24.682  23.226
ATOM    443  NE  ARG B  46      11.046 -25.932  23.562
ATOM    444  HE  ARG B  46      10.702 -26.504  22.817
ATOM    445  CZ  ARG B  46      10.834 -26.319  24.858
ATOM    446  NH1 ARG B  46      11.268 -25.560  25.908
ATOM    447 HH11 ARG B  46      11.735 -24.692  25.746
ATOM    448 HH12 ARG B  46      11.107 -25.863  26.848
ATOM    449  NH2 ARG B  46      10.199 -27.502  25.101
ATOM    450 HH21 ARG B  46       9.878 -28.067  24.341
ATOM    451 HH22 ARG B  46      10.074 -27.822  26.040
ATOM    452  C   ARG B  46      14.055 -22.394  19.407
ATOM    453  O   ARG B  46      15.274 -22.474  19.215
ATOM    454  N   GLY B  47      13.350 -21.247  19.335
ATOM    455  H   GLY B  47      12.371 -21.236  19.518
ATOM    456  CA  GLY B  47      13.917 -19.977  18.995
ATOM    457  C   GLY B  47      14.661 -19.333  20.138
ATOM    458  O   GLY B  47      14.816 -19.924  21.210
ATOM    459  N   PRO B  48      15.141 -18.114  19.908
ATOM    460  CA  PRO B  48      15.888 -17.332  20.868
ATOM    461  CB  PRO B  48      16.392 -16.112  20.108
ATOM    462  CG  PRO B  48      15.437 -15.959  18.916
ATOM    463  CD  PRO B  48      14.971 -17.392  18.644
ATOM    464  C   PRO B  48      15.136 -16.928  22.101
ATOM    465  O   PRO B  48      13.903 -16.887  22.084
ATOM    466  N   GLY B  49      15.890 -16.627  23.176
ATOM    467  H   GLY B  49      16.883 -16.687  23.155
ATOM    468  CA  GLY B  49      15.325 -16.214  24.423
ATOM    469  C   GLY B  49      15.407 -17.287  25.458
ATOM    470  O   GLY B  49      16.151 -18.263  25.329
ATOM    471  N   LEU B  50      14.660 -17.039  26.554
ATOM    472  H   LEU B  50      14.095 -16.219  26.606
ATOM    473  CA  LEU B  50      14.560 -17.904  27.695
ATOM    474  CB  LEU B  50      14.015 -17.196  28.956
ATOM    475  CG  LEU B  50      14.846 -16.051  29.558
ATOM    476  CD1 LEU B  50      14.061 -15.349  30.674
ATOM    477  CD2 LEU B  50      16.189 -16.553  30.082
ATOM    478  C   LEU B  50      13.552 -18.983  27.453
ATOM    479  O   LEU B  50      12.437 -18.712  26.998
ATOM    480  N   PHE B  51      13.945 -20.239  27.743
ATOM    481  H   PHE B  51      14.871 -20.450  28.053
ATOM    482  CA  PHE B  51      13.048 -21.356  27.631
ATOM    483  CB  PHE B  51      12.860 -21.988  26.220
ATOM    484  CG  PHE B  51      14.110 -22.546  25.639
ATOM    485  CD1 PHE B  51      14.468 -23.886  25.836
ATOM    486  CE1 PHE B  51      15.641 -24.391  25.280
ATOM    487  CZ  PHE B  51      16.449 -23.562  24.513
ATOM    488  CE2 PHE B  51      16.087 -22.233  24.297
ATOM    489  CD2 PHE B  51      14.919 -21.725  24.854
ATOM    490  C   PHE B  51      13.408 -22.388  28.654
ATOM    491  O   PHE B  51      14.573 -22.543  29.028
ATOM    492  N   PHE B  52      12.366 -23.080  29.153
ATOM    493  H   PHE B  52      11.435 -22.909  28.842
ATOM    494  CA  PHE B  52      12.499 -24.124  30.128
ATOM    495  CB  PHE B  52      11.351 -24.195  31.161
ATOM    496  CG  PHE B  52      11.393 -23.076  32.147
ATOM    497  CD1 PHE B  52      10.832 -21.821  31.878
ATOM    498  CE1 PHE B  52      10.878 -20.802  32.836
ATOM    499  CZ  PHE B  52      11.470 -21.040  34.078
ATOM    500  CE2 PHE B  52      12.011 -22.296  34.367
ATOM    501  CD2 PHE B  52      11.966 -23.307  33.405
ATOM    502  C   PHE B  52      12.562 -25.477  29.499
ATOM    503  O   PHE B  52      11.750 -25.815  28.634
ATOM    504  N   ILE B  53      13.566 -26.269  29.927
ATOM    505  H   ILE B  53      14.245 -25.943  30.580
ATOM    506  CA  ILE B  53      13.736 -27.625  29.475
ATOM    507  CB  ILE B  53      15.047 -27.981  28.773
ATOM    508  CG2 ILE B  53      15.089 -27.184  27.462
ATOM    509  CG1 ILE B  53      16.325 -27.807  29.615
ATOM    510  CD1 ILE B  53      17.546 -28.432  28.936
ATOM    511  C   ILE B  53      13.660 -28.481  30.720
ATOM    512  O   ILE B  53      13.840 -27.989  31.836
ATOM    513  N   ILE B  54      13.350 -29.790  30.567
ATOM    514  H   ILE B  54      13.175 -30.200  29.674
ATOM    515  CA  ILE B  54      13.309 -30.676  31.708
ATOM    516  CB  ILE B  54      12.297 -31.797  31.574
ATOM    517  CG2 ILE B  54      12.393 -32.687  32.836
ATOM    518  CG1 ILE B  54      10.879 -31.223  31.379
ATOM    519  CD1 ILE B  54       9.833 -32.265  30.984
ATOM    520  C   ILE B  54      14.716 -31.233  31.613
ATOM    521  O   ILE B  54      14.981 -31.991  30.681
ATOM    522  N   PRO B  55      15.626 -30.945  32.541
ATOM    523  CA  PRO B  55      17.003 -31.392  32.473
ATOM    524  CB  PRO B  55      17.716 -30.726  33.649
ATOM    525  CG  PRO B  55      16.592 -30.376  34.637
ATOM    526  CD  PRO B  55      15.357 -30.175  33.752
ATOM    527  C   PRO B  55      17.234 -32.872  32.418
ATOM    528  O   PRO B  55      18.267 -33.272  31.880
ATOM    529  N   ILE B  56      16.312 -33.681  32.981
ATOM    530  H   ILE B  56      15.480 -33.323  33.396
ATOM    531  CA  ILE B  56      16.502 -35.102  33.069
ATOM    532  CB  ILE B  56      15.648 -35.663  34.207
ATOM    533  CG2 ILE B  56      15.675 -37.211  34.218
ATOM    534  CG1 ILE B  56      16.140 -35.076  35.551
ATOM    535  CD1 ILE B  56      15.219 -35.341  36.742
ATOM    536  C   ILE B  56      16.136 -35.745  31.743
ATOM    537  O   ILE B  56      16.931 -36.501  31.179
ATOM    538  N   PHE B  57      14.934 -35.421  31.214
ATOM    539  H   PHE B  57      14.324 -34.774  31.664
ATOM    540  CA  PHE B  57      14.421 -36.003  29.995
ATOM    541  CB  PHE B  57      12.870 -36.021  29.983
ATOM    542  CG  PHE B  57      12.370 -36.909  31.080
ATOM    543  CD1 PHE B  57      11.847 -36.342  32.248
ATOM    544  CE1 PHE B  57      11.381 -37.151  33.287
ATOM    545  CZ  PHE B  57      11.435 -38.540  33.164
ATOM    546  CE2 PHE B  57      11.954 -39.118  32.005
ATOM    547  CD2 PHE B  57      12.418 -38.302  30.971
ATOM    548  C   PHE B  57      14.840 -35.345  28.711
ATOM    549  O   PHE B  57      15.140 -36.014  27.719
ATOM    550  N   GLU B  58      14.823 -34.003  28.726
ATOM    551  H   GLU B  58      14.598 -33.514  29.562
ATOM    552  CA  GLU B  58      15.111 -33.145  27.618
ATOM    553  CB  GLU B  58      14.032 -32.047  27.657
ATOM    554  CG  GLU B  58      14.007 -30.912  26.647
ATOM    555  CD  GLU B  58      12.738 -30.054  26.858
ATOM    556  OE1 GLU B  58      11.873 -30.384  27.715
ATOM    557  OE2 GLU B  58      12.612 -29.026  26.144
ATOM    558  C   GLU B  58      16.524 -32.638  27.559
ATOM    559  O   GLU B  58      17.087 -32.179  28.554
ATOM    560  N   LYS B  59      17.130 -32.754  26.355
ATOM    561  H   LYS B  59      16.656 -33.161  25.582
ATOM    562  CA  LYS B  59      18.478 -32.329  26.079
ATOM    563  CB  LYS B  59      19.387 -33.501  25.654
ATOM    564  CG  LYS B  59      19.604 -34.544  26.757
ATOM    565  CD  LYS B  59      20.530 -35.691  26.351
ATOM    566  CE  LYS B  59      20.688 -36.754  27.438
ATOM    567  NZ  LYS B  59      21.600 -37.820  26.975
ATOM    568  HZ1 LYS B  59      21.181 -38.314  26.165
ATOM    569  HZ2 LYS B  59      22.508 -37.408  26.694
ATOM    570  HZ3 LYS B  59      21.756 -38.499  27.745
ATOM    571  C   LYS B  59      18.425 -31.354  24.939
ATOM    572  O   LYS B  59      17.778 -31.613  23.923
ATOM    573  N   ALA B  60      19.093 -30.189  25.102
ATOM    574  H   ALA B  60      19.605 -29.985  25.933
ATOM    575  CA  ALA B  60      19.122 -29.175  24.083
ATOM    576  CB  ALA B  60      18.717 -27.780  24.601
ATOM    577  C   ALA B  60      20.490 -29.059  23.479
ATOM    578  O   ALA B  60      21.478 -28.873  24.194
ATOM    579  N   VAL B  61      20.570 -29.209  22.134
ATOM    580  H   VAL B  61      19.758 -29.392  21.588
ATOM    581  CA  VAL B  61      21.798 -29.093  21.379
ATOM    582  CB  VAL B  61      21.964 -30.180  20.325
ATOM    583  CG1 VAL B  61      23.270 -29.971  19.527
ATOM    584  CG2 VAL B  61      21.924 -31.557  21.015
ATOM    585  C   VAL B  61      21.706 -27.744  20.709
ATOM    586  O   VAL B  61      20.785 -27.504  19.928
ATOM    587  N   ILE B  62      22.657 -26.829  21.002
ATOM    588  H   ILE B  62      23.406 -27.024  21.629
ATOM    589  CA  ILE B  62      22.636 -25.505  20.424
ATOM    590  CB  ILE B  62      23.099 -24.451  21.416
ATOM    591  CG2 ILE B  62      23.106 -23.066  20.746
ATOM    592  CG1 ILE B  62      22.151 -24.449  22.640
ATOM    593  CD1 ILE B  62      22.632 -23.610  23.824
ATOM    594  C   ILE B  62      23.428 -25.489  19.133
ATOM    595  O   ILE B  62      24.579 -25.928  19.090
ATOM    596  N   VAL B  63      22.789 -24.988  18.044
ATOM    597  H   VAL B  63      21.859 -24.639  18.103
ATOM    598  CA  VAL B  63      23.381 -24.899  16.726
ATOM    599  CB  VAL B  63      22.583 -25.659  15.670
ATOM    600  CG1 VAL B  63      23.223 -25.544  14.270
ATOM    601  CG2 VAL B  63      22.419 -27.116  16.114
ATOM    602  C   VAL B  63      23.420 -23.437  16.338
ATOM    603  O   VAL B  63      22.448 -22.706  16.542
ATOM    604  N   ASP B  64      24.577 -22.994  15.787
ATOM    605  H   ASP B  64      25.346 -23.611  15.639
ATOM    606  CA  ASP B  64      24.787 -21.640  15.338
ATOM    607  CB  ASP B  64      26.281 -21.232  15.394
ATOM    608  CG  ASP B  64      26.538 -19.740  15.158
ATOM    609  OD1 ASP B  64      25.588 -18.921  15.032
ATOM    610  OD2 ASP B  64      27.747 -19.396  15.099
ATOM    611  C   ASP B  64      24.296 -21.535  13.908
ATOM    612  O   ASP B  64      24.626 -22.370  13.060
ATOM    613  N   LEU B  65      23.480 -20.493  13.631
ATOM    614  H   LEU B  65      23.236 -19.830  14.335
ATOM    615  CA  LEU B  65      22.919 -20.243  12.325
ATOM    616  CB  LEU B  65      21.557 -19.524  12.365
ATOM    617  CG  LEU B  65      20.409 -20.264  13.086
ATOM    618  CD1 LEU B  65      19.161 -19.371  13.106
ATOM    619  CD2 LEU B  65      20.137 -21.677  12.537
ATOM    620  C   LEU B  65      23.818 -19.396  11.458
ATOM    621  O   LEU B  65      23.617 -19.332  10.245
ATOM    622  N   ARG B  66      24.821 -18.716  12.062
ATOM    623  H   ARG B  66      24.963 -18.796  13.046
ATOM    624  CA  ARG B  66      25.760 -17.849  11.382
ATOM    625  CB  ARG B  66      26.661 -17.058  12.345
ATOM    626  CG  ARG B  66      25.900 -15.986  13.121
ATOM    627  CD  ARG B  66      26.701 -15.290  14.221
ATOM    628  NE  ARG B  66      26.961 -16.321  15.271
ATOM    629  HE  ARG B  66      26.531 -17.220  15.165
ATOM    630  CZ  ARG B  66      27.773 -16.097  16.350
ATOM    631  NH1 ARG B  66      28.364 -14.884  16.572
ATOM    632 HH11 ARG B  66      28.941 -14.745  17.377
ATOM    633 HH12 ARG B  66      28.233 -14.132  15.928
ATOM    634  NH2 ARG B  66      27.992 -17.119  17.226
ATOM    635 HH21 ARG B  66      27.613 -18.027  17.042
ATOM    636 HH22 ARG B  66      28.592 -16.988  18.015
ATOM    637  C   ARG B  66      26.647 -18.545  10.396
ATOM    638  O   ARG B  66      26.856 -19.760  10.465
ATOM    639  N   THR B  67      27.161 -17.748   9.420
ATOM    640  H   THR B  67      26.969 -16.771   9.395
ATOM    641  CA  THR B  67      28.027 -18.213   8.366
ATOM    642  CB  THR B  67      28.391 -17.129   7.363
ATOM    643  CG2 THR B  67      29.230 -17.725   6.210
ATOM    644  OG1 THR B  67      27.219 -16.566   6.796
ATOM    645  HG1 THR B  67      27.517 -15.785   6.319
ATOM    646  C   THR B  67      29.300 -18.723   8.988
ATOM    647  O   THR B  67      29.959 -18.044   9.780
ATOM    648  N   GLN B  68      29.620 -19.981   8.630
ATOM    649  H   GLN B  68      29.054 -20.494   7.998
ATOM    650  CA  GLN B  68      30.781 -20.686   9.068
ATOM    651  CB  GLN B  68      30.480 -22.141   9.505
ATOM    652  CG  GLN B  68      29.401 -22.299  10.597
ATOM    653  CD  GLN B  68      29.826 -21.701  11.941
ATOM    654  OE1 GLN B  68      30.925 -21.924  12.449
ATOM    655  NE2 GLN B  68      28.909 -20.893  12.537
ATOM    656 HE21 GLN B  68      28.029 -20.716  12.090
ATOM    657 HE22 GLN B  68      29.100 -20.486  13.431
ATOM    658  C   GLN B  68      31.671 -20.759   7.856
ATOM    659  O   GLN B  68      31.219 -21.095   6.755
ATOM    660  N   VAL B  69      32.952 -20.380   8.047
ATOM    661  H   VAL B  69      33.275 -20.090   8.943
ATOM    662  CA  VAL B  69      33.959 -20.398   7.018
ATOM    663  CB  VAL B  69      34.941 -19.243   7.135
ATOM    664  CG1 VAL B  69      36.029 -19.330   6.049
ATOM    665  CG2 VAL B  69      34.159 -17.917   7.054
ATOM    666  C   VAL B  69      34.661 -21.721   7.171
ATOM    667  O   VAL B  69      35.154 -22.065   8.249
ATOM    668  N   LEU B  70      34.693 -22.494   6.072
ATOM    669  H   LEU B  70      34.262 -22.214   5.223
ATOM    670  CA  LEU B  70      35.296 -23.789   6.041
ATOM    671  CB  LEU B  70      34.270 -24.835   5.569
ATOM    672  CG  LEU B  70      34.753 -26.281   5.445
ATOM    673  CD1 LEU B  70      35.146 -26.847   6.815
ATOM    674  CD2 LEU B  70      33.714 -27.113   4.689
ATOM    675  C   LEU B  70      36.441 -23.775   5.075
ATOM    676  O   LEU B  70      36.263 -23.474   3.894
ATOM    677  N   ASP B  71      37.651 -24.100   5.578
ATOM    678  H   ASP B  71      37.782 -24.352   6.534
ATOM    679  CA  ASP B  71      38.814 -24.158   4.738
ATOM    680  CB  ASP B  71      40.137 -23.851   5.481
ATOM    681  CG  ASP B  71      41.329 -23.921   4.527
ATOM    682  OD1 ASP B  71      42.184 -24.819   4.736
ATOM    683  OD2 ASP B  71      41.419 -23.072   3.601
ATOM    684  C   ASP B  71      38.830 -25.568   4.212
ATOM    685  O   ASP B  71      38.775 -26.534   4.979
ATOM    686  N   VAL B  72      38.875 -25.692   2.872
ATOM    687  H   VAL B  72      38.938 -24.896   2.280
ATOM    688  CA  VAL B  72      38.899 -26.952   2.186
ATOM    689  CB  VAL B  72      38.089 -26.956   0.898
ATOM    690  CG1 VAL B  72      38.174 -28.301   0.158
ATOM    691  CG2 VAL B  72      36.640 -26.591   1.252
ATOM    692  C   VAL B  72      40.361 -27.207   1.924
ATOM    693  O   VAL B  72      41.006 -26.412   1.230
ATOM    694  N   PRO B  73      40.878 -28.323   2.455
ATOM    695  CA  PRO B  73      42.261 -28.728   2.335
ATOM    696  CB  PRO B  73      42.394 -30.034   3.118
ATOM    697  CG  PRO B  73      41.216 -30.025   4.098
ATOM    698  CD  PRO B  73      40.146 -29.214   3.362
ATOM    699  C   PRO B  73      42.721 -28.912   0.922
ATOM    700  O   PRO B  73      41.889 -29.156   0.045
ATOM    701  N   VAL B  74      44.054 -28.785   0.714
ATOM    702  H   VAL B  74      44.664 -28.659   1.492
ATOM    703  CA  VAL B  74      44.701 -28.742  -0.579
ATOM    704  CB  VAL B  74      46.233 -28.668  -0.487
ATOM    705  CG1 VAL B  74      46.884 -28.697  -1.886
ATOM    706  CG2 VAL B  74      46.701 -27.487   0.373
ATOM    707  C   VAL B  74      44.402 -30.055  -1.261
ATOM    708  O   VAL B  74      44.593 -31.129  -0.683
ATOM    709  N   GLN B  75      43.878 -29.970  -2.504
ATOM    710  H   GLN B  75      43.667 -29.099  -2.939
ATOM    711  CA  GLN B  75      43.580 -31.142  -3.268
ATOM    712  CB  GLN B  75      42.132 -31.190  -3.806
ATOM    713  CG  GLN B  75      41.078 -31.157  -2.691
ATOM    714  CD  GLN B  75      41.205 -32.388  -1.798
ATOM    715  OE1 GLN B  75      41.229 -33.541  -2.226
ATOM    716  NE2 GLN B  75      41.342 -32.113  -0.475
ATOM    717 HE21 GLN B  75      41.366 -32.858   0.192
ATOM    718 HE22 GLN B  75      41.374 -31.163  -0.164
ATOM    719  C   GLN B  75      44.524 -31.136  -4.424
ATOM    720  O   GLN B  75      44.571 -30.162  -5.181
ATOM    721  N   GLU B  76      45.345 -32.208  -4.537
ATOM    722  H   GLU B  76      45.316 -32.977  -3.904
ATOM    723  CA  GLU B  76      46.264 -32.318  -5.634
ATOM    724  CB  GLU B  76      47.643 -32.908  -5.273
ATOM    725  CG  GLU B  76      48.617 -33.005  -6.462
ATOM    726  CD  GLU B  76      49.997 -33.532  -6.053
ATOM    727  OE1 GLU B  76      50.269 -33.777  -4.847
ATOM    728  OE2 GLU B  76      50.824 -33.695  -6.988
ATOM    729  C   GLU B  76      45.530 -33.171  -6.623
ATOM    730  O   GLU B  76      45.180 -34.322  -6.346
ATOM    731  N   THR B  77      45.260 -32.576  -7.802
ATOM    732  H   THR B  77      45.603 -31.658  -7.995
ATOM    733  CA  THR B  77      44.520 -33.207  -8.866
ATOM    734  CB  THR B  77      43.068 -32.762  -8.928
ATOM    735  CG2 THR B  77      42.303 -33.177  -7.673
ATOM    736  OG1 THR B  77      42.985 -31.359  -9.115
ATOM    737  HG1 THR B  77      42.058 -31.177  -9.280
ATOM    738  C   THR B  77      45.130 -32.929 -10.202
ATOM    739  O   THR B  77      46.039 -32.116 -10.328
ATOM    740  N   ILE B  78      44.671 -33.674 -11.231
ATOM    741  H   ILE B  78      43.961 -34.362 -11.105
ATOM    742  CA  ILE B  78      45.130 -33.519 -12.583
ATOM    743  CB  ILE B  78      45.527 -34.854 -13.195
ATOM    744  CG2 ILE B  78      45.946 -34.668 -14.663
ATOM    745  CG1 ILE B  78      46.675 -35.477 -12.370
ATOM    746  CD1 ILE B  78      46.996 -36.929 -12.718
ATOM    747  C   ILE B  78      43.989 -32.871 -13.344
ATOM    748  O   ILE B  78      42.834 -33.289 -13.240
ATOM    749  N   THR B  79      44.314 -31.806 -14.109
ATOM    750  H   THR B  79      45.259 -31.488 -14.161
ATOM    751  CA  THR B  79      43.394 -31.058 -14.937
ATOM    752  CB  THR B  79      43.916 -29.700 -15.327
ATOM    753  CG2 THR B  79      44.111 -28.849 -14.072
ATOM    754  OG1 THR B  79      45.127 -29.819 -16.065
ATOM    755  HG1 THR B  79      45.224 -28.990 -16.542
ATOM    756  C   THR B  79      43.057 -31.818 -16.196
ATOM    757  O   THR B  79      43.669 -32.844 -16.497
ATOM    758  N   LYS B  80      42.054 -31.323 -16.964
ATOM    759  H   LYS B  80      41.560 -30.497 -16.696
ATOM    760  CA  LYS B  80      41.619 -31.927 -18.204
ATOM    761  CB  LYS B  80      40.394 -31.203 -18.796
ATOM    762  CG  LYS B  80      39.781 -31.842 -20.046
ATOM    763  CD  LYS B  80      38.513 -31.134 -20.512
ATOM    764  CE  LYS B  80      37.856 -31.745 -21.745
ATOM    765  NZ  LYS B  80      36.657 -30.957 -22.089
ATOM    766  HZ1 LYS B  80      36.016 -30.921 -21.274
ATOM    767  HZ2 LYS B  80      36.164 -31.390 -22.892
ATOM    768  HZ3 LYS B  80      36.943 -29.992 -22.341
ATOM    769  C   LYS B  80      42.753 -31.931 -19.213
ATOM    770  O   LYS B  80      42.864 -32.859 -20.015
ATOM    771  N   ASP B  81      43.646 -30.913 -19.155
ATOM    772  H   ASP B  81      43.556 -30.184 -18.481
ATOM    773  CA  ASP B  81      44.780 -30.791 -20.038
ATOM    774  CB  ASP B  81      45.081 -29.334 -20.483
ATOM    775  CG  ASP B  81      45.389 -28.367 -19.352
ATOM    776  OD1 ASP B  81      44.604 -28.283 -18.371
ATOM    777  OD2 ASP B  81      46.439 -27.686 -19.469
ATOM    778  C   ASP B  81      46.013 -31.534 -19.545
ATOM    779  O   ASP B  81      47.121 -31.349 -20.056
ATOM    780  N   ASN B  82      45.820 -32.417 -18.532
ATOM    781  H   ASN B  82      44.914 -32.520 -18.130
ATOM    782  CA  ASN B  82      46.790 -33.277 -17.895
ATOM    783  CB  ASN B  82      47.292 -34.425 -18.815
ATOM    784  CG  ASN B  82      46.111 -35.311 -19.203
ATOM    785  OD1 ASN B  82      45.388 -35.859 -18.372
ATOM    786  ND2 ASN B  82      45.906 -35.448 -20.539
ATOM    787 HD21 ASN B  82      45.142 -35.997 -20.876
ATOM    788 HD22 ASN B  82      46.521 -35.000 -21.189
ATOM    789  C   ASN B  82      47.928 -32.592 -17.199
ATOM    790  O   ASN B  82      49.078 -33.040 -17.237
ATOM    791  N   VAL B  83      47.610 -31.468 -16.523
ATOM    792  H   VAL B  83      46.680 -31.109 -16.483
ATOM    793  CA  VAL B  83      48.595 -30.729 -15.778
ATOM    794  CB  VAL B  83      48.692 -29.259 -16.154
ATOM    795  CG1 VAL B  83      49.741 -28.527 -15.283
ATOM    796  CG2 VAL B  83      49.034 -29.168 -17.653
ATOM    797  C   VAL B  83      48.229 -30.877 -14.317
ATOM    798  O   VAL B  83      47.080 -30.598 -13.959
ATOM    799  N   PRO B  84      49.123 -31.389 -13.466
ATOM    800  CA  PRO B  84      48.869 -31.527 -12.049
ATOM    801  CB  PRO B  84      49.981 -32.422 -11.505
ATOM    802  CG  PRO B  84      51.132 -32.271 -12.518
ATOM    803  CD  PRO B  84      50.438 -31.907 -13.841
ATOM    804  C   PRO B  84      48.811 -30.171 -11.393
ATOM    805  O   PRO B  84      49.646 -29.320 -11.699
ATOM    806  N   VAL B  85      47.828 -29.955 -10.499
ATOM    807  H   VAL B  85      47.177 -30.668 -10.270
ATOM    808  CA  VAL B  85      47.605 -28.711  -9.808
ATOM    809  CB  VAL B  85      46.464 -27.849 -10.356
ATOM    810  CG1 VAL B  85      46.784 -27.390 -11.776
ATOM    811  CG2 VAL B  85      45.120 -28.605 -10.303
ATOM    812  C   VAL B  85      47.276 -28.996  -8.368
ATOM    813  O   VAL B  85      46.824 -30.092  -8.024
ATOM    814  N   ARG B  86      47.532 -27.995  -7.495
ATOM    815  H   ARG B  86      47.921 -27.127  -7.798
ATOM    816  CA  ARG B  86      47.245 -28.089  -6.087
ATOM    817  CB  ARG B  86      48.495 -27.875  -5.211
ATOM    818  CG  ARG B  86      49.588 -28.927  -5.435
ATOM    819  CD  ARG B  86      50.842 -28.747  -4.569
ATOM    820  NE  ARG B  86      50.490 -28.986  -3.134
ATOM    821  HE  ARG B  86      50.246 -28.200  -2.564
ATOM    822  CZ  ARG B  86      50.485 -30.242  -2.585
ATOM    823  NH1 ARG B  86      50.839 -31.349  -3.306
ATOM    824 HH11 ARG B  86      51.111 -31.266  -4.264
ATOM    825 HH12 ARG B  86      50.815 -32.257  -2.887
ATOM    826  NH2 ARG B  86      50.117 -30.389  -1.280
ATOM    827 HH21 ARG B  86      50.105 -31.296  -0.860
ATOM    828 HH22 ARG B  86      49.846 -29.595  -0.738
ATOM    829  C   ARG B  86      46.284 -26.955  -5.863
ATOM    830  O   ARG B  86      46.672 -25.791  -5.956
ATOM    831  N   VAL B  87      44.994 -27.266  -5.583
ATOM    832  H   VAL B  87      44.688 -28.213  -5.507
ATOM    833  CA  VAL B  87      43.987 -26.244  -5.394
ATOM    834  CB  VAL B  87      42.899 -26.308  -6.472
ATOM    835  CG1 VAL B  87      41.775 -25.278  -6.269
ATOM    836  CG2 VAL B  87      43.545 -26.103  -7.854
ATOM    837  C   VAL B  87      43.370 -26.273  -4.021
ATOM    838  O   VAL B  87      43.101 -27.339  -3.471
ATOM    839  N   ASN B  88      43.184 -25.059  -3.450
ATOM    840  H   ASN B  88      43.450 -24.239  -3.956
ATOM    841  CA  ASN B  88      42.576 -24.793  -2.163
ATOM    842  CB  ASN B  88      43.339 -23.779  -1.286
ATOM    843  CG  ASN B  88      44.668 -24.327  -0.829
ATOM    844  OD1 ASN B  88      44.670 -25.260  -0.032
ATOM    845  ND2 ASN B  88      45.800 -23.765  -1.322
ATOM    846 HD21 ASN B  88      45.745 -22.992  -1.954
ATOM    847 HD22 ASN B  88      46.693 -24.118  -1.044
ATOM    848  C   ASN B  88      41.257 -24.115  -2.392
ATOM    849  O   ASN B  88      41.117 -23.321  -3.326
ATOM    850  N   ALA B  89      40.257 -24.411  -1.529
ATOM    851  H   ALA B  89      40.391 -25.028  -0.752
ATOM    852  CA  ALA B  89      38.957 -23.795  -1.652
ATOM    853  CB  ALA B  89      37.879 -24.711  -2.268
ATOM    854  C   ALA B  89      38.462 -23.353  -0.307
ATOM    855  O   ALA B  89      38.936 -23.814   0.731
ATOM    856  N   VAL B  90      37.523 -22.381  -0.306
ATOM    857  H   VAL B  90      37.200 -21.972  -1.154
ATOM    858  CA  VAL B  90      36.926 -21.861   0.898
ATOM    859  CB  VAL B  90      37.270 -20.404   1.172
ATOM    860  CG1 VAL B  90      36.583 -19.943   2.469
ATOM    861  CG2 VAL B  90      38.799 -20.212   1.228
ATOM    862  C   VAL B  90      35.433 -21.971   0.675
ATOM    863  O   VAL B  90      34.916 -21.484  -0.329
ATOM    864  N   VAL B  91      34.718 -22.647   1.602
ATOM    865  H   VAL B  91      35.158 -23.041   2.403
ATOM    866  CA  VAL B  91      33.285 -22.827   1.541
ATOM    867  CB  VAL B  91      32.869 -24.291   1.632
ATOM    868  CG1 VAL B  91      31.341 -24.467   1.650
ATOM    869  CG2 VAL B  91      33.453 -25.013   0.407
ATOM    870  C   VAL B  91      32.660 -22.019   2.648
ATOM    871  O   VAL B  91      33.055 -22.127   3.805
ATOM    872  N   TYR B  92      31.675 -21.167   2.300
ATOM    873  H   TYR B  92      31.353 -21.096   1.363
ATOM    874  CA  TYR B  92      30.983 -20.344   3.255
ATOM    875  CB  TYR B  92      30.769 -18.896   2.752
ATOM    876  CG  TYR B  92      32.077 -18.210   2.493
ATOM    877  CD1 TYR B  92      32.620 -18.250   1.202
ATOM    878  CE1 TYR B  92      33.831 -17.624   0.904
ATOM    879  CZ  TYR B  92      34.520 -16.943   1.909
ATOM    880  OH  TYR B  92      35.747 -16.307   1.618
ATOM    881  HH  TYR B  92      35.928 -16.419   0.679
ATOM    882  CE2 TYR B  92      33.993 -16.894   3.203
ATOM    883  CD2 TYR B  92      32.776 -17.525   3.494
ATOM    884  C   TYR B  92      29.632 -20.997   3.344
ATOM    885  O   TYR B  92      28.921 -21.045   2.336
ATOM    886  N   PHE B  93      29.246 -21.514   4.538
ATOM    887  H   PHE B  93      29.824 -21.472   5.352
ATOM    888  CA  PHE B  93      27.962 -22.166   4.675
ATOM    889  CB  PHE B  93      28.038 -23.720   4.608
ATOM    890  CG  PHE B  93      28.793 -24.382   5.724
ATOM    891  CD1 PHE B  93      28.133 -24.823   6.881
ATOM    892  CE1 PHE B  93      28.827 -25.445   7.918
ATOM    893  CZ  PHE B  93      30.204 -25.638   7.799
ATOM    894  CE2 PHE B  93      30.873 -25.206   6.654
ATOM    895  CD2 PHE B  93      30.172 -24.586   5.619
ATOM    896  C   PHE B  93      27.218 -21.734   5.908
ATOM    897  O   PHE B  93      27.826 -21.354   6.904
ATOM    898  N   ARG B  94      25.867 -21.777   5.849
ATOM    899  H   ARG B  94      25.392 -22.067   5.023
ATOM    900  CA  ARG B  94      25.003 -21.404   6.947
ATOM    901  CB  ARG B  94      24.089 -20.196   6.633
ATOM    902  CG  ARG B  94      24.822 -18.875   6.387
ATOM    903  CD  ARG B  94      23.918 -17.668   6.102
ATOM    904  NE  ARG B  94      23.167 -17.282   7.341
ATOM    905  HE  ARG B  94      22.284 -17.714   7.527
ATOM    906  CZ  ARG B  94      23.654 -16.359   8.233
ATOM    907  NH1 ARG B  94      24.846 -15.717   8.045
ATOM    908 HH11 ARG B  94      25.416 -15.929   7.252
ATOM    909 HH12 ARG B  94      25.162 -15.032   8.700
ATOM    910  NH2 ARG B  94      22.919 -16.053   9.341
ATOM    911 HH21 ARG B  94      23.249 -15.365   9.988
ATOM    912 HH22 ARG B  94      22.036 -16.495   9.495
ATOM    913  C   ARG B  94      24.047 -22.538   7.201
ATOM    914  O   ARG B  94      23.599 -23.210   6.268
ATOM    915  N   VAL B  95      23.726 -22.793   8.493
ATOM    916  H   VAL B  95      24.091 -22.253   9.248
ATOM    917  CA  VAL B  95      22.793 -23.832   8.856
ATOM    918  CB  VAL B  95      23.027 -24.407  10.234
ATOM    919  CG1 VAL B  95      21.967 -25.481  10.539
ATOM    920  CG2 VAL B  95      24.465 -24.945  10.316
ATOM    921  C   VAL B  95      21.442 -23.162   8.794
ATOM    922  O   VAL B  95      21.201 -22.153   9.458
ATOM    923  N   VAL B  96      20.559 -23.694   7.923
ATOM    924  H   VAL B  96      20.785 -24.496   7.382
ATOM    925  CA  VAL B  96      19.224 -23.186   7.740
ATOM    926  CB  VAL B  96      18.805 -23.224   6.278
ATOM    927  CG1 VAL B  96      17.340 -22.778   6.083
ATOM    928  CG2 VAL B  96      19.776 -22.316   5.506
ATOM    929  C   VAL B  96      18.282 -23.967   8.619
ATOM    930  O   VAL B  96      17.480 -23.363   9.335
ATOM    931  N   ASP B  97      18.379 -25.324   8.595
ATOM    932  H   ASP B  97      19.052 -25.802   8.034
ATOM    933  CA  ASP B  97      17.516 -26.137   9.408
ATOM    934  CB  ASP B  97      16.638 -27.141   8.611
ATOM    935  CG  ASP B  97      15.625 -27.899   9.493
ATOM    936  OD1 ASP B  97      15.601 -27.764  10.746
ATOM    937  OD2 ASP B  97      14.818 -28.643   8.879
ATOM    938  C   ASP B  97      18.415 -26.867  10.378
ATOM    939  O   ASP B  97      19.102 -27.825  10.007
ATOM    940  N   PRO B  98      18.424 -26.424  11.636
ATOM    941  CA  PRO B  98      19.225 -27.011  12.682
ATOM    942  CB  PRO B  98      19.129 -26.064  13.872
ATOM    943  CG  PRO B  98      17.817 -25.308  13.647
ATOM    944  CD  PRO B  98      17.641 -25.293  12.129
ATOM    945  C   PRO B  98      18.807 -28.406  13.042
ATOM    946  O   PRO B  98      19.667 -29.157  13.500
ATOM    947  N   VAL B  99      17.509 -28.761  12.853
ATOM    948  H   VAL B  99      16.845 -28.134  12.452
ATOM    949  CA  VAL B  99      17.003 -30.066  13.202
ATOM    950  CB  VAL B  99      15.482 -30.137  13.134
ATOM    951  CG1 VAL B  99      14.963 -31.577  13.325
ATOM    952  CG2 VAL B  99      14.907 -29.180  14.195
ATOM    953  C   VAL B  99      17.624 -31.056  12.258
ATOM    954  O   VAL B  99      18.147 -32.072  12.712
ATOM    955  N   LYS B 100      17.654 -30.735  10.942
ATOM    956  H   LYS B 100      17.268 -29.879  10.603
ATOM    957  CA  LYS B 100      18.224 -31.603   9.946
ATOM    958  CB  LYS B 100      17.957 -31.163   8.503
ATOM    959  CG  LYS B 100      16.525 -31.346   8.015
ATOM    960  CD  LYS B 100      16.352 -30.888   6.569
ATOM    961  CE  LYS B 100      14.935 -31.050   6.029
ATOM    962  NZ  LYS B 100      14.874 -30.545   4.645
ATOM    963  HZ1 LYS B 100      15.655 -30.938   4.087
ATOM    964  HZ2 LYS B 100      13.972 -30.826   4.214
ATOM    965  HZ3 LYS B 100      14.941 -29.510   4.648
ATOM    966  C   LYS B 100      19.705 -31.728  10.105
ATOM    967  O   LYS B 100      20.231 -32.828   9.942
ATOM    968  N   ALA B 101      20.395 -30.623  10.479
ATOM    969  H   ALA B 101      19.943 -29.741  10.601
ATOM    970  CA  ALA B 101      21.829 -30.621  10.644
ATOM    971  CB  ALA B 101      22.385 -29.228  10.969
ATOM    972  C   ALA B 101      22.285 -31.555  11.721
ATOM    973  O   ALA B 101      23.285 -32.247  11.537
ATOM    974  N   VAL B 102      21.559 -31.592  12.858
ATOM    975  H   VAL B 102      20.763 -31.004  12.996
ATOM    976  CA  VAL B 102      21.916 -32.449  13.960
ATOM    977  CB  VAL B 102      21.375 -31.909  15.280
ATOM    978  CG1 VAL B 102      21.648 -32.854  16.468
ATOM    979  CG2 VAL B 102      22.019 -30.543  15.522
ATOM    980  C   VAL B 102      21.454 -33.874  13.747
ATOM    981  O   VAL B 102      22.198 -34.811  14.037
ATOM    982  N   THR B 103      20.223 -34.060  13.221
ATOM    983  H   THR B 103      19.659 -33.289  12.938
ATOM    984  CA  THR B 103      19.644 -35.371  13.052
ATOM    985  CB  THR B 103      18.129 -35.258  12.939
ATOM    986  CG2 THR B 103      17.449 -36.638  12.815
ATOM    987  OG1 THR B 103      17.623 -34.630  14.110
ATOM    988  HG1 THR B 103      17.852 -33.701  14.031
ATOM    989  C   THR B 103      20.203 -36.178  11.916
ATOM    990  O   THR B 103      20.583 -37.332  12.129
ATOM    991  N   GLN B 104      20.299 -35.587  10.705
ATOM    992  H   GLN B 104      20.028 -34.641  10.552
ATOM    993  CA  GLN B 104      20.769 -36.308   9.557
ATOM    994  CB  GLN B 104      20.282 -35.724   8.223
ATOM    995  CG  GLN B 104      18.776 -35.984   8.082
ATOM    996  CD  GLN B 104      18.261 -35.483   6.751
ATOM    997  OE1 GLN B 104      18.670 -35.931   5.680
ATOM    998  NE2 GLN B 104      17.295 -34.531   6.814
ATOM    999 HE21 GLN B 104      16.940 -34.127   5.972
ATOM   1000 HE22 GLN B 104      16.969 -34.202   7.700
ATOM   1001  C   GLN B 104      22.222 -36.625   9.508
ATOM   1002  O   GLN B 104      22.561 -37.725   9.069
ATOM   1003  N   VAL B 105      23.113 -35.698   9.933
ATOM   1004  H   VAL B 105      22.845 -34.810  10.300
ATOM   1005  CA  VAL B 105      24.532 -35.980   9.897
ATOM   1006  CB  VAL B 105      25.309 -35.141   8.882
ATOM   1007  CG1 VAL B 105      26.811 -35.467   8.906
ATOM   1008  CG2 VAL B 105      24.767 -35.435   7.483
ATOM   1009  C   VAL B 105      25.083 -35.775  11.286
ATOM   1010  O   VAL B 105      24.669 -34.865  12.005
ATOM   1011  N   LYS B 106      26.038 -36.653  11.687
ATOM   1012  H   LYS B 106      26.346 -37.387  11.087
ATOM   1013  CA  LYS B 106      26.678 -36.612  12.980
ATOM   1014  CB  LYS B 106      27.472 -37.899  13.261
ATOM   1015  CG  LYS B 106      26.537 -39.094  13.474
ATOM   1016  CD  LYS B 106      27.227 -40.433  13.725
ATOM   1017  CE  LYS B 106      26.225 -41.581  13.870
ATOM   1018  NZ  LYS B 106      26.931 -42.861  14.049
ATOM   1019  HZ1 LYS B 106      27.576 -42.806  14.860
ATOM   1020  HZ2 LYS B 106      26.242 -43.619  14.212
ATOM   1021  HZ3 LYS B 106      27.475 -43.075  13.192
ATOM   1022  C   LYS B 106      27.572 -35.405  13.096
ATOM   1023  O   LYS B 106      27.522 -34.713  14.115
ATOM   1024  N   ASN B 107      28.396 -35.120  12.054
ATOM   1025  H   ASN B 107      28.445 -35.694  11.240
ATOM   1026  CA  ASN B 107      29.248 -33.959  12.061
ATOM   1027  CB  ASN B 107      30.743 -34.212  12.383
ATOM   1028  CG  ASN B 107      31.517 -32.886  12.547
ATOM   1029  OD1 ASN B 107      31.180 -31.794  12.083
ATOM   1030  ND2 ASN B 107      32.650 -32.993  13.286
ATOM   1031 HD21 ASN B 107      32.922 -33.879  13.661
ATOM   1032 HD22 ASN B 107      33.216 -32.186  13.450
ATOM   1033  C   ASN B 107      29.095 -33.387  10.688
ATOM   1034  O   ASN B 107      29.725 -33.814   9.715
ATOM   1035  N   TYR B 108      28.225 -32.362  10.625
ATOM   1036  H   TYR B 108      27.756 -32.044  11.447
ATOM   1037  CA  TYR B 108      27.889 -31.664   9.423
ATOM   1038  CB  TYR B 108      26.587 -30.833   9.571
ATOM   1039  CG  TYR B 108      26.659 -29.677  10.523
ATOM   1040  CD1 TYR B 108      27.020 -28.392  10.102
ATOM   1041  CE1 TYR B 108      27.066 -27.332  11.008
ATOM   1042  CZ  TYR B 108      26.731 -27.544  12.347
ATOM   1043  OH  TYR B 108      26.774 -26.473  13.265
ATOM   1044  HH  TYR B 108      27.011 -25.676  12.784
ATOM   1045  CE2 TYR B 108      26.350 -28.816  12.779
ATOM   1046  CD2 TYR B 108      26.309 -29.872  11.866
ATOM   1047  C   TYR B 108      29.033 -30.918   8.807
ATOM   1048  O   TYR B 108      29.153 -30.921   7.583
ATOM   1049  N   ILE B 109      29.936 -30.333   9.633
ATOM   1050  H   ILE B 109      29.854 -30.390  10.625
ATOM   1051  CA  ILE B 109      31.073 -29.587   9.137
ATOM   1052  CB  ILE B 109      31.763 -28.810  10.251
ATOM   1053  CG2 ILE B 109      33.092 -28.188   9.762
ATOM   1054  CG1 ILE B 109      30.796 -27.712  10.743
ATOM   1055  CD1 ILE B 109      31.200 -26.998  12.030
ATOM   1056  C   ILE B 109      32.020 -30.534   8.426
ATOM   1057  O   ILE B 109      32.459 -30.228   7.314
ATOM   1058  N   MET B 110      32.290 -31.728   9.014
ATOM   1059  H   MET B 110      31.905 -31.971   9.902
ATOM   1060  CA  MET B 110      33.173 -32.707   8.418
ATOM   1061  CB  MET B 110      33.535 -33.892   9.322
ATOM   1062  CG  MET B 110      34.470 -33.533  10.476
ATOM   1063  SD  MET B 110      34.868 -34.921  11.583
ATOM   1064  CE  MET B 110      35.914 -35.820  10.400
ATOM   1065  C   MET B 110      32.613 -33.281   7.153
ATOM   1066  O   MET B 110      33.343 -33.385   6.167
ATOM   1067  N   ALA B 111      31.277 -33.495   7.108
ATOM   1068  H   ALA B 111      30.700 -33.350   7.910
ATOM   1069  CA  ALA B 111      30.614 -34.033   5.948
ATOM   1070  CB  ALA B 111      29.152 -34.387   6.240
ATOM   1071  C   ALA B 111      30.665 -33.052   4.803
ATOM   1072  O   ALA B 111      30.934 -33.449   3.666
ATOM   1073  N   THR B 112      30.461 -31.741   5.100
ATOM   1074  H   THR B 112      30.245 -31.458   6.029
ATOM   1075  CA  THR B 112      30.488 -30.672   4.128
ATOM   1076  CB  THR B 112      30.041 -29.334   4.706
ATOM   1077  CG2 THR B 112      30.070 -28.220   3.634
ATOM   1078  OG1 THR B 112      28.703 -29.439   5.169
ATOM   1079  HG1 THR B 112      28.746 -29.912   6.003
ATOM   1080  C   THR B 112      31.891 -30.567   3.586
ATOM   1081  O   THR B 112      32.050 -30.397   2.380
ATOM   1082  N   SER B 113      32.929 -30.741   4.444
ATOM   1083  H   SER B 113      32.772 -30.893   5.418
ATOM   1084  CA  SER B 113      34.318 -30.671   4.050
ATOM   1085  CB  SER B 113      35.294 -30.901   5.218
ATOM   1086  OG  SER B 113      35.182 -29.870   6.182
ATOM   1087  HG  SER B 113      34.391 -30.064   6.691
ATOM   1088  C   SER B 113      34.647 -31.756   3.070
ATOM   1089  O   SER B 113      35.317 -31.495   2.070
ATOM   1090  N   GLN B 114      34.141 -32.989   3.318
ATOM   1091  H   GLN B 114      33.590 -33.176   4.128
ATOM   1092  CA  GLN B 114      34.409 -34.115   2.461
ATOM   1093  CB  GLN B 114      33.993 -35.461   3.082
ATOM   1094  CG  GLN B 114      34.843 -35.845   4.308
ATOM   1095  CD  GLN B 114      36.323 -35.967   3.923
ATOM   1096  OE1 GLN B 114      36.714 -36.647   2.975
ATOM   1097  NE2 GLN B 114      37.186 -35.238   4.676
ATOM   1098 HE21 GLN B 114      36.848 -34.695   5.444
ATOM   1099 HE22 GLN B 114      38.163 -35.248   4.463
ATOM   1100  C   GLN B 114      33.780 -33.960   1.114
ATOM   1101  O   GLN B 114      34.443 -34.218   0.104
ATOM   1102  N   ILE B 115      32.511 -33.481   1.067
ATOM   1103  H   ILE B 115      31.990 -33.263   1.891
ATOM   1104  CA  ILE B 115      31.845 -33.276  -0.194
ATOM   1105  CB  ILE B 115      30.330 -33.184  -0.116
ATOM   1106  CG2 ILE B 115      29.688 -32.660  -1.421
ATOM   1107  CG1 ILE B 115      29.831 -34.591   0.262
ATOM   1108  CD1 ILE B 115      28.353 -34.691   0.596
ATOM   1109  C   ILE B 115      32.500 -32.162  -0.957
ATOM   1110  O   ILE B 115      32.662 -32.294  -2.167
ATOM   1111  N   SER B 116      32.962 -31.093  -0.272
ATOM   1112  H   SER B 116      32.839 -31.014   0.710
ATOM   1113  CA  SER B 116      33.612 -29.972  -0.904
ATOM   1114  CB  SER B 116      33.922 -28.839   0.078
ATOM   1115  OG  SER B 116      32.708 -28.280   0.559
ATOM   1116  HG  SER B 116      32.407 -28.873   1.251
ATOM   1117  C   SER B 116      34.899 -30.402  -1.546
ATOM   1118  O   SER B 116      35.183 -29.979  -2.664
ATOM   1119  N   GLN B 117      35.675 -31.293  -0.878
ATOM   1120  H   GLN B 117      35.431 -31.605   0.037
ATOM   1121  CA  GLN B 117      36.927 -31.794  -1.397
ATOM   1122  CB  GLN B 117      37.668 -32.679  -0.375
ATOM   1123  CG  GLN B 117      38.220 -31.905   0.823
ATOM   1124  CD  GLN B 117      38.866 -32.862   1.811
ATOM   1125  OE1 GLN B 117      39.877 -33.512   1.544
ATOM   1126  NE2 GLN B 117      38.267 -32.928   3.028
ATOM   1127 HE21 GLN B 117      38.649 -33.513   3.742
ATOM   1128 HE22 GLN B 117      37.456 -32.375   3.213
ATOM   1129  C   GLN B 117      36.708 -32.628  -2.632
ATOM   1130  O   GLN B 117      37.418 -32.455  -3.625
ATOM   1131  N   THR B 118      35.670 -33.499  -2.608
ATOM   1132  H   THR B 118      35.096 -33.588  -1.795
ATOM   1133  CA  THR B 118      35.340 -34.388  -3.698
ATOM   1134  CB  THR B 118      34.286 -35.387  -3.261
ATOM   1135  CG2 THR B 118      33.963 -36.372  -4.404
ATOM   1136  OG1 THR B 118      34.790 -36.145  -2.168
ATOM   1137  HG1 THR B 118      34.676 -35.594  -1.389
ATOM   1138  C   THR B 118      34.861 -33.605  -4.903
ATOM   1139  O   THR B 118      35.293 -33.872  -6.027
ATOM   1140  N   THR B 119      34.007 -32.584  -4.670
ATOM   1141  H   THR B 119      33.730 -32.357  -3.745
ATOM   1142  CA  THR B 119      33.439 -31.745  -5.694
ATOM   1143  CB  THR B 119      32.364 -30.831  -5.138
ATOM   1144  CG2 THR B 119      31.793 -29.901  -6.225
ATOM   1145  OG1 THR B 119      31.303 -31.614  -4.609
ATOM   1146  HG1 THR B 119      31.604 -31.924  -3.753
ATOM   1147  C   THR B 119      34.524 -30.927  -6.334
ATOM   1148  O   THR B 119      34.546 -30.817  -7.557
ATOM   1149  N   LEU B 120      35.473 -30.396  -5.524
ATOM   1150  H   LEU B 120      35.441 -30.516  -4.536
ATOM   1151  CA  LEU B 120      36.555 -29.582  -6.006
ATOM   1152  CB  LEU B 120      37.405 -29.009  -4.847
ATOM   1153  CG  LEU B 120      38.550 -28.046  -5.224
ATOM   1154  CD1 LEU B 120      38.037 -26.766  -5.910
ATOM   1155  CD2 LEU B 120      39.451 -27.760  -4.015
ATOM   1156  C   LEU B 120      37.424 -30.406  -6.915
ATOM   1157  O   LEU B 120      37.741 -29.944  -8.009
ATOM   1158  N   ARG B 121      37.729 -31.670  -6.524
ATOM   1159  H   ARG B 121      37.432 -32.030  -5.641
ATOM   1160  CA  ARG B 121      38.558 -32.555  -7.306
ATOM   1161  CB  ARG B 121      38.782 -33.939  -6.651
ATOM   1162  CG  ARG B 121      39.674 -33.938  -5.405
ATOM   1163  CD  ARG B 121      40.179 -35.324  -4.978
ATOM   1164  NE  ARG B 121      39.037 -36.190  -4.551
ATOM   1165  HE  ARG B 121      38.591 -36.761  -5.240
ATOM   1166  CZ  ARG B 121      38.585 -36.243  -3.258
ATOM   1167  NH1 ARG B 121      39.140 -35.507  -2.249
ATOM   1168 HH11 ARG B 121      39.903 -34.885  -2.430
ATOM   1169 HH12 ARG B 121      38.803 -35.603  -1.313
ATOM   1170  NH2 ARG B 121      37.539 -37.069  -2.970
ATOM   1171 HH21 ARG B 121      37.179 -37.128  -2.039
ATOM   1172 HH22 ARG B 121      37.100 -37.594  -3.698
ATOM   1173  C   ARG B 121      37.929 -32.855  -8.643
ATOM   1174  O   ARG B 121      38.604 -32.794  -9.674
ATOM   1175  N   SER B 122      36.601 -33.114  -8.648
ATOM   1176  H   SER B 122      36.078 -33.135  -7.798
ATOM   1177  CA  SER B 122      35.851 -33.446  -9.834
ATOM   1178  CB  SER B 122      34.405 -33.830  -9.486
ATOM   1179  OG  SER B 122      34.395 -35.017  -8.706
ATOM   1180  HG  SER B 122      33.487 -35.127  -8.409
ATOM   1181  C   SER B 122      35.791 -32.303 -10.811
ATOM   1182  O   SER B 122      36.008 -32.502 -12.008
ATOM   1183  N   VAL B 123      35.553 -31.072 -10.302
ATOM   1184  H   VAL B 123      35.425 -30.938  -9.323
ATOM   1185  CA  VAL B 123      35.452 -29.880 -11.109
ATOM   1186  CB  VAL B 123      34.855 -28.716 -10.327
ATOM   1187  CG1 VAL B 123      34.917 -27.377 -11.088
ATOM   1188  CG2 VAL B 123      33.384 -29.082 -10.039
ATOM   1189  C   VAL B 123      36.785 -29.543 -11.725
ATOM   1190  O   VAL B 123      36.825 -29.199 -12.906
ATOM   1191  N   ILE B 124      37.904 -29.703 -10.973
ATOM   1192  H   ILE B 124      37.860 -30.014 -10.025
ATOM   1193  CA  ILE B 124      39.226 -29.392 -11.485
ATOM   1194  CB  ILE B 124      40.291 -29.493 -10.415
ATOM   1195  CG2 ILE B 124      41.674 -29.237 -11.057
ATOM   1196  CG1 ILE B 124      40.083 -28.426  -9.336
ATOM   1197  CD1 ILE B 124      40.931 -28.717  -8.105
ATOM   1198  C   ILE B 124      39.556 -30.390 -12.581
ATOM   1199  O   ILE B 124      40.111 -29.999 -13.608
ATOM   1200  N   GLY B 125      39.164 -31.682 -12.407
ATOM   1201  H   GLY B 125      38.727 -31.987 -11.564
ATOM   1202  CA  GLY B 125      39.423 -32.715 -13.382
ATOM   1203  C   GLY B 125      38.734 -32.423 -14.686
ATOM   1204  O   GLY B 125      39.253 -32.770 -15.746
ATOM   1205  N   GLN B 126      37.537 -31.792 -14.624
ATOM   1206  H   GLN B 126      37.125 -31.557 -13.747
ATOM   1207  CA  GLN B 126      36.778 -31.429 -15.792
ATOM   1208  CB  GLN B 126      35.298 -31.122 -15.470
ATOM   1209  CG  GLN B 126      34.456 -32.297 -14.944
ATOM   1210  CD  GLN B 126      34.421 -33.451 -15.943
ATOM   1211  OE1 GLN B 126      34.118 -33.300 -17.127
ATOM   1212  NE2 GLN B 126      34.754 -34.667 -15.437
ATOM   1213 HE21 GLN B 126      34.987 -34.756 -14.468
ATOM   1214 HE22 GLN B 126      34.753 -35.474 -16.026
ATOM   1215  C   GLN B 126      37.321 -30.193 -16.461
ATOM   1216  O   GLN B 126      37.286 -30.094 -17.687
ATOM   1217  N   ALA B 127      37.809 -29.222 -15.658
ATOM   1218  H   ALA B 127      37.778 -29.324 -14.667
ATOM   1219  CA  ALA B 127      38.342 -27.961 -16.110
ATOM   1220  CB  ALA B 127      38.255 -26.862 -15.033
ATOM   1221  C   ALA B 127      39.754 -27.955 -16.616
ATOM   1222  O   ALA B 127      40.589 -28.780 -16.240
ATOM   1223  N   HIS B 128      40.013 -27.019 -17.561
ATOM   1224  H   HIS B 128      39.296 -26.397 -17.863
ATOM   1225  CA  HIS B 128      41.310 -26.769 -18.142
ATOM   1226  CB  HIS B 128      41.270 -26.164 -19.559
ATOM   1227  CG  HIS B 128      40.827 -27.129 -20.614
ATOM   1228  ND1 HIS B 128      41.674 -28.055 -21.176
ATOM   1229  CE1 HIS B 128      40.952 -28.744 -22.092
ATOM   1230  NE2 HIS B 128      39.699 -28.328 -22.155
ATOM   1231  CD2 HIS B 128      39.622 -27.308 -21.221
ATOM   1232  C   HIS B 128      42.069 -25.809 -17.255
ATOM   1233  O   HIS B 128      41.480 -25.172 -16.373
ATOM   1234  N   LEU B 129      43.411 -25.692 -17.467
ATOM   1235  H   LEU B 129      43.891 -26.234 -18.153
ATOM   1236  CA  LEU B 129      44.225 -24.780 -16.688
ATOM   1237  CB  LEU B 129      45.725 -24.686 -17.021
ATOM   1238  CG  LEU B 129      46.635 -25.846 -16.637
ATOM   1239  CD1 LEU B 129      48.042 -25.579 -17.191
ATOM   1240  CD2 LEU B 129      46.624 -26.090 -15.128
ATOM   1241  C   LEU B 129      43.795 -23.361 -16.881
ATOM   1242  O   LEU B 129      43.780 -22.595 -15.918
ATOM   1243  N   ASP B 130      43.403 -22.997 -18.127
ATOM   1244  H   ASP B 130      43.421 -23.646 -18.883
ATOM   1245  CA  ASP B 130      42.972 -21.667 -18.469
ATOM   1246  CB  ASP B 130      42.643 -21.503 -19.968
ATOM   1247  CG  ASP B 130      43.900 -21.493 -20.841
ATOM   1248  OD1 ASP B 130      45.046 -21.373 -20.330
ATOM   1249  OD2 ASP B 130      43.709 -21.603 -22.079
ATOM   1250  C   ASP B 130      41.734 -21.300 -17.712
ATOM   1251  O   ASP B 130      41.629 -20.172 -17.246
ATOM   1252  N   GLU B 131      40.795 -22.261 -17.541
ATOM   1253  H   GLU B 131      40.926 -23.176 -17.911
ATOM   1254  CA  GLU B 131      39.554 -22.052 -16.840
ATOM   1255  CB  GLU B 131      38.613 -23.262 -16.926
ATOM   1256  CG  GLU B 131      38.106 -23.548 -18.342
ATOM   1257  CD  GLU B 131      37.149 -24.725 -18.284
ATOM   1258  OE1 GLU B 131      37.513 -25.792 -18.844
ATOM   1259  OE2 GLU B 131      36.029 -24.567 -17.730
ATOM   1260  C   GLU B 131      39.828 -21.818 -15.381
ATOM   1261  O   GLU B 131      39.222 -20.928 -14.785
ATOM   1262  N   LEU B 132      40.780 -22.583 -14.788
ATOM   1263  H   LEU B 132      41.257 -23.302 -15.292
ATOM   1264  CA  LEU B 132      41.131 -22.449 -13.393
ATOM   1265  CB  LEU B 132      42.176 -23.470 -12.894
ATOM   1266  CG  LEU B 132      41.742 -24.938 -12.740
ATOM   1267  CD1 LEU B 132      42.973 -25.798 -12.444
ATOM   1268  CD2 LEU B 132      40.677 -25.124 -11.646
ATOM   1269  C   LEU B 132      41.741 -21.113 -13.094
ATOM   1270  O   LEU B 132      41.484 -20.544 -12.032
ATOM   1271  N   LEU B 133      42.582 -20.600 -14.018
ATOM   1272  H   LEU B 133      42.799 -21.091 -14.860
ATOM   1273  CA  LEU B 133      43.243 -19.344 -13.826
ATOM   1274  CB  LEU B 133      44.521 -19.257 -14.693
ATOM   1275  CG  LEU B 133      45.628 -20.280 -14.320
ATOM   1276  CD1 LEU B 133      46.782 -20.251 -15.336
ATOM   1277  CD2 LEU B 133      46.118 -20.134 -12.868
ATOM   1278  C   LEU B 133      42.370 -18.149 -14.099
ATOM   1279  O   LEU B 133      42.316 -17.232 -13.276
ATOM   1280  N   SER B 134      41.662 -18.142 -15.252
ATOM   1281  H   SER B 134      41.696 -18.906 -15.885
ATOM   1282  CA  SER B 134      40.829 -17.036 -15.647
ATOM   1283  CB  SER B 134      40.918 -16.748 -17.164
ATOM   1284  OG  SER B 134      40.412 -17.831 -17.932
ATOM   1285  HG  SER B 134      40.555 -17.589 -18.852
ATOM   1286  C   SER B 134      39.374 -17.054 -15.274
ATOM   1287  O   SER B 134      38.868 -16.041 -14.790
ATOM   1288  N   GLU B 135      38.683 -18.205 -15.459
ATOM   1289  H   GLU B 135      39.123 -19.035 -15.796
ATOM   1290  CA  GLU B 135      37.263 -18.322 -15.212
ATOM   1291  CB  GLU B 135      36.547 -19.145 -16.315
ATOM   1292  CG  GLU B 135      36.578 -18.529 -17.721
ATOM   1293  CD  GLU B 135      35.780 -19.409 -18.682
ATOM   1294  OE1 GLU B 135      34.824 -18.865 -19.292
ATOM   1295  OE2 GLU B 135      36.096 -20.618 -18.840
ATOM   1296  C   GLU B 135      36.920 -18.883 -13.853
ATOM   1297  O   GLU B 135      36.107 -19.807 -13.715
ATOM   1298  N   ARG B 136      37.521 -18.291 -12.796
ATOM   1299  H   ARG B 136      38.158 -17.532 -12.910
ATOM   1300  CA  ARG B 136      37.287 -18.722 -11.444
ATOM   1301  CB  ARG B 136      38.143 -18.050 -10.356
ATOM   1302  CG  ARG B 136      39.601 -18.498 -10.302
ATOM   1303  CD  ARG B 136      40.336 -17.873  -9.118
ATOM   1304  NE  ARG B 136      41.731 -18.403  -9.083
ATOM   1305  HE  ARG B 136      42.086 -18.891  -9.881
ATOM   1306  CZ  ARG B 136      42.540 -18.200  -7.992
ATOM   1307  NH1 ARG B 136      42.084 -17.575  -6.864
ATOM   1308 HH11 ARG B 136      42.679 -17.474  -6.065
ATOM   1309 HH12 ARG B 136      41.139 -17.253  -6.808
ATOM   1310  NH2 ARG B 136      43.830 -18.645  -8.018
ATOM   1311 HH21 ARG B 136      44.432 -18.473  -7.239
ATOM   1312 HH22 ARG B 136      44.194 -19.094  -8.833
ATOM   1313  C   ARG B 136      35.861 -18.543 -11.022
ATOM   1314  O   ARG B 136      35.353 -19.401 -10.311
ATOM   1315  N   ASP B 137      35.173 -17.470 -11.486
ATOM   1316  H   ASP B 137      35.606 -16.801 -12.085
ATOM   1317  CA  ASP B 137      33.797 -17.190 -11.133
ATOM   1318  CB  ASP B 137      33.316 -15.833 -11.686
ATOM   1319  CG  ASP B 137      33.947 -14.659 -10.925
ATOM   1320  OD1 ASP B 137      34.555 -14.843  -9.835
ATOM   1321  OD2 ASP B 137      33.820 -13.524 -11.454
ATOM   1322  C   ASP B 137      32.853 -18.257 -11.620
ATOM   1323  O   ASP B 137      31.932 -18.641 -10.897
ATOM   1324  N   LYS B 138      33.100 -18.788 -12.840
ATOM   1325  H   LYS B 138      33.879 -18.470 -13.373
ATOM   1326  CA  LYS B 138      32.320 -19.827 -13.477
ATOM   1327  CB  LYS B 138      32.950 -20.149 -14.847
ATOM   1328  CG  LYS B 138      32.337 -21.238 -15.729
ATOM   1329  CD  LYS B 138      33.235 -21.439 -16.948
ATOM   1330  CE  LYS B 138      32.877 -22.574 -17.898
ATOM   1331  NZ  LYS B 138      33.953 -22.700 -18.905
ATOM   1332  HZ1 LYS B 138      33.573 -23.138 -19.765
ATOM   1333  HZ2 LYS B 138      34.720 -23.292 -18.527
ATOM   1334  HZ3 LYS B 138      34.334 -21.759 -19.135
ATOM   1335  C   LYS B 138      32.419 -21.091 -12.664
ATOM   1336  O   LYS B 138      31.405 -21.716 -12.344
ATOM   1337  N   LEU B 139      33.665 -21.439 -12.266
ATOM   1338  H   LEU B 139      34.461 -20.885 -12.509
ATOM   1339  CA  LEU B 139      33.950 -22.626 -11.511
ATOM   1340  CB  LEU B 139      35.452 -22.918 -11.433
ATOM   1341  CG  LEU B 139      36.074 -23.301 -12.792
ATOM   1342  CD1 LEU B 139      37.589 -23.403 -12.662
ATOM   1343  CD2 LEU B 139      35.444 -24.550 -13.430
ATOM   1344  C   LEU B 139      33.391 -22.531 -10.126
ATOM   1345  O   LEU B 139      32.869 -23.523  -9.625
ATOM   1346  N   ASN B 140      33.442 -21.324  -9.509
ATOM   1347  H   ASN B 140      33.861 -20.542  -9.958
ATOM   1348  CA  ASN B 140      32.941 -21.071  -8.181
ATOM   1349  CB  ASN B 140      33.218 -19.634  -7.687
ATOM   1350  CG  ASN B 140      34.689 -19.443  -7.309
ATOM   1351  OD1 ASN B 140      35.452 -20.369  -7.038
ATOM   1352  ND2 ASN B 140      35.120 -18.155  -7.281
ATOM   1353 HD21 ASN B 140      36.071 -17.951  -7.053
ATOM   1354 HD22 ASN B 140      34.491 -17.410  -7.502
ATOM   1355  C   ASN B 140      31.460 -21.288  -8.151
ATOM   1356  O   ASN B 140      30.967 -21.909  -7.213
ATOM   1357  N   MET B 141      30.731 -20.839  -9.204
ATOM   1358  H   MET B 141      31.158 -20.334  -9.952
ATOM   1359  CA  MET B 141      29.297 -20.999  -9.299
ATOM   1360  CB  MET B 141      28.665 -20.225 -10.470
ATOM   1361  CG  MET B 141      28.663 -18.705 -10.282
ATOM   1362  SD  MET B 141      27.743 -18.101  -8.830
ATOM   1363  CE  MET B 141      26.079 -18.510  -9.438
ATOM   1364  C   MET B 141      28.907 -22.442  -9.451
ATOM   1365  O   MET B 141      27.979 -22.894  -8.779
ATOM   1366  N   GLN B 142      29.704 -23.222 -10.227
ATOM   1367  H   GLN B 142      30.479 -22.833 -10.722
ATOM   1368  CA  GLN B 142      29.456 -24.629 -10.457
ATOM   1369  CB  GLN B 142      30.427 -25.232 -11.483
ATOM   1370  CG  GLN B 142      30.215 -24.728 -12.916
ATOM   1371  CD  GLN B 142      31.323 -25.228 -13.847
ATOM   1372  OE1 GLN B 142      32.207 -26.021 -13.521
ATOM   1373  NE2 GLN B 142      31.287 -24.694 -15.095
ATOM   1374 HE21 GLN B 142      30.576 -24.035 -15.338
ATOM   1375 HE22 GLN B 142      31.981 -24.950 -15.768
ATOM   1376  C   GLN B 142      29.642 -25.395  -9.173
ATOM   1377  O   GLN B 142      28.816 -26.244  -8.834
ATOM   1378  N   LEU B 143      30.711 -25.050  -8.410
ATOM   1379  H   LEU B 143      31.336 -24.336  -8.708
ATOM   1380  CA  LEU B 143      31.052 -25.664  -7.151
ATOM   1381  CB  LEU B 143      32.363 -25.113  -6.552
ATOM   1382  CG  LEU B 143      33.673 -25.530  -7.242
ATOM   1383  CD1 LEU B 143      34.859 -24.705  -6.731
ATOM   1384  CD2 LEU B 143      33.954 -27.014  -7.013
ATOM   1385  C   LEU B 143      29.984 -25.397  -6.140
ATOM   1386  O   LEU B 143      29.576 -26.327  -5.450
ATOM   1387  N   GLN B 144      29.467 -24.141  -6.092
ATOM   1388  H   GLN B 144      29.815 -23.420  -6.682
ATOM   1389  CA  GLN B 144      28.441 -23.728  -5.165
ATOM   1390  CB  GLN B 144      27.968 -22.272  -5.348
ATOM   1391  CG  GLN B 144      28.937 -21.165  -4.943
ATOM   1392  CD  GLN B 144      28.387 -19.794  -5.361
ATOM   1393  OE1 GLN B 144      27.315 -19.617  -5.942
ATOM   1394  NE2 GLN B 144      29.195 -18.745  -5.065
ATOM   1395 HE21 GLN B 144      30.077 -18.894  -4.620
ATOM   1396 HE22 GLN B 144      28.908 -17.816  -5.302
ATOM   1397  C   GLN B 144      27.195 -24.514  -5.381
ATOM   1398  O   GLN B 144      26.630 -25.005  -4.410
ATOM   1399  N   ARG B 145      26.788 -24.709  -6.659
ATOM   1400  H   ARG B 145      27.285 -24.322  -7.433
ATOM   1401  CA  ARG B 145      25.580 -25.424  -6.974
ATOM   1402  CB  ARG B 145      25.217 -25.364  -8.468
ATOM   1403  CG  ARG B 145      24.709 -23.995  -8.928
ATOM   1404  CD  ARG B 145      24.061 -24.009 -10.317
ATOM   1405  NE  ARG B 145      25.102 -24.283 -11.356
ATOM   1406  HE  ARG B 145      25.282 -25.233 -11.615
ATOM   1407  CZ  ARG B 145      25.822 -23.282 -11.957
ATOM   1408  NH1 ARG B 145      25.620 -21.963 -11.659
ATOM   1409 HH11 ARG B 145      24.926 -21.696 -10.991
ATOM   1410 HH12 ARG B 145      26.144 -21.254 -12.129
ATOM   1411  NH2 ARG B 145      26.759 -23.611 -12.893
ATOM   1412 HH21 ARG B 145      26.902 -24.566 -13.147
ATOM   1413 HH22 ARG B 145      27.279 -22.896 -13.358
ATOM   1414  C   ARG B 145      25.635 -26.870  -6.591
ATOM   1415  O   ARG B 145      24.684 -27.375  -5.992
ATOM   1416  N   ILE B 146      26.775 -27.545  -6.866
ATOM   1417  H   ILE B 146      27.549 -27.102  -7.317
ATOM   1418  CA  ILE B 146      26.922 -28.955  -6.578
ATOM   1419  CB  ILE B 146      28.180 -29.517  -7.224
ATOM   1420  CG2 ILE B 146      28.387 -30.992  -6.792
ATOM   1421  CG1 ILE B 146      28.052 -29.464  -8.760
ATOM   1422  CD1 ILE B 146      29.362 -29.733  -9.505
ATOM   1423  C   ILE B 146      26.956 -29.177  -5.079
ATOM   1424  O   ILE B 146      26.295 -30.088  -4.572
ATOM   1425  N   ILE B 147      27.685 -28.306  -4.339
ATOM   1426  H   ILE B 147      28.157 -27.534  -4.755
ATOM   1427  CA  ILE B 147      27.824 -28.430  -2.909
ATOM   1428  CB  ILE B 147      28.973 -27.585  -2.367
ATOM   1429  CG2 ILE B 147      29.027 -27.658  -0.825
ATOM   1430  CG1 ILE B 147      30.294 -28.163  -2.918
ATOM   1431  CD1 ILE B 147      31.528 -27.284  -2.712
ATOM   1432  C   ILE B 147      26.485 -28.144  -2.259
ATOM   1433  O   ILE B 147      26.124 -28.868  -1.334
ATOM   1434  N   ASP B 148      25.697 -27.155  -2.769
ATOM   1435  H   ASP B 148      25.996 -26.596  -3.533
ATOM   1436  CA  ASP B 148      24.390 -26.812  -2.236
ATOM   1437  CB  ASP B 148      23.607 -25.706  -2.994
ATOM   1438  CG  ASP B 148      24.070 -24.286  -2.754
ATOM   1439  OD1 ASP B 148      24.809 -24.045  -1.771
ATOM   1440  OD2 ASP B 148      23.676 -23.405  -3.564
ATOM   1441  C   ASP B 148      23.447 -27.961  -2.345
ATOM   1442  O   ASP B 148      22.750 -28.260  -1.379
ATOM   1443  N   GLU B 149      23.444 -28.658  -3.506
ATOM   1444  H   GLU B 149      24.033 -28.399  -4.269
ATOM   1445  CA  GLU B 149      22.564 -29.776  -3.744
ATOM   1446  CB  GLU B 149      22.689 -30.314  -5.178
ATOM   1447  CG  GLU B 149      22.100 -29.364  -6.232
ATOM   1448  CD  GLU B 149      22.388 -29.824  -7.665
ATOM   1449  OE1 GLU B 149      23.098 -30.840  -7.892
ATOM   1450  OE2 GLU B 149      21.881 -29.124  -8.580
ATOM   1451  C   GLU B 149      22.860 -30.897  -2.795
ATOM   1452  O   GLU B 149      21.937 -31.514  -2.262
ATOM   1453  N   ALA B 150      24.163 -31.148  -2.539
ATOM   1454  H   ALA B 150      24.891 -30.627  -2.985
ATOM   1455  CA  ALA B 150      24.592 -32.189  -1.646
ATOM   1456  CB  ALA B 150      26.101 -32.429  -1.744
ATOM   1457  C   ALA B 150      24.268 -31.888  -0.202
ATOM   1458  O   ALA B 150      23.885 -32.795   0.536
ATOM   1459  N   THR B 151      24.425 -30.609   0.216
ATOM   1460  H   THR B 151      24.743 -29.905  -0.411
ATOM   1461  CA  THR B 151      24.187 -30.133   1.558
ATOM   1462  CB  THR B 151      24.933 -28.860   1.899
ATOM   1463  CG2 THR B 151      26.449 -29.121   1.882
ATOM   1464  OG1 THR B 151      24.590 -27.800   1.017
ATOM   1465  HG1 THR B 151      23.742 -27.463   1.325
ATOM   1466  C   THR B 151      22.747 -29.922   1.935
ATOM   1467  O   THR B 151      22.429 -29.966   3.126
ATOM   1468  N   ASP B 152      21.853 -29.673   0.942
ATOM   1469  H   ASP B 152      22.146 -29.607  -0.010
ATOM   1470  CA  ASP B 152      20.441 -29.431   1.175
ATOM   1471  CB  ASP B 152      19.592 -29.216  -0.106
ATOM   1472  CG  ASP B 152      19.782 -27.837  -0.740
ATOM   1473  OD1 ASP B 152      20.334 -26.904  -0.098
ATOM   1474  OD2 ASP B 152      19.353 -27.705  -1.915
ATOM   1475  C   ASP B 152      19.727 -30.426   2.055
ATOM   1476  O   ASP B 152      18.987 -29.927   2.906
ATOM   1477  N   PRO B 153      19.885 -31.764   1.987
ATOM   1478  CA  PRO B 153      19.192 -32.689   2.866
ATOM   1479  CB  PRO B 153      19.578 -34.090   2.400
ATOM   1480  CG  PRO B 153      19.982 -33.909   0.932
ATOM   1481  CD  PRO B 153      20.517 -32.475   0.873
ATOM   1482  C   PRO B 153      19.551 -32.486   4.315
ATOM   1483  O   PRO B 153      18.759 -32.863   5.173
ATOM   1484  N   TRP B 154      20.732 -31.894   4.596
ATOM   1485  H   TRP B 154      21.304 -31.500   3.878
ATOM   1486  CA  TRP B 154      21.291 -31.779   5.914
ATOM   1487  CB  TRP B 154      22.814 -31.693   5.822
ATOM   1488  CG  TRP B 154      23.476 -32.874   5.161
ATOM   1489  CD1 TRP B 154      22.994 -34.103   4.791
ATOM   1490  NE1 TRP B 154      23.955 -34.801   4.099
ATOM   1491  HE1 TRP B 154      23.857 -35.701   3.732
ATOM   1492  CE2 TRP B 154      25.082 -34.017   4.012
ATOM   1493  CZ2 TRP B 154      26.310 -34.242   3.421
ATOM   1494  CH2 TRP B 154      27.271 -33.226   3.498
ATOM   1495  CZ3 TRP B 154      27.005 -32.022   4.155
ATOM   1496  CE3 TRP B 154      25.767 -31.796   4.751
ATOM   1497  CD2 TRP B 154      24.816 -32.802   4.672
ATOM   1498  C   TRP B 154      20.846 -30.454   6.492
ATOM   1499  O   TRP B 154      21.164 -30.156   7.642
ATOM   1500  N   GLY B 155      20.106 -29.622   5.711
ATOM   1501  H   GLY B 155      19.853 -29.855   4.776
ATOM   1502  CA  GLY B 155      19.634 -28.340   6.160
ATOM   1503  C   GLY B 155      20.705 -27.288   6.127
ATOM   1504  O   GLY B 155      20.593 -26.304   6.855
ATOM   1505  N   ILE B 156      21.774 -27.486   5.318
ATOM   1506  H   ILE B 156      21.857 -28.296   4.736
ATOM   1507  CA  ILE B 156      22.859 -26.544   5.211
ATOM   1508  CB  ILE B 156      24.220 -27.218   5.351
ATOM   1509  CG2 ILE B 156      25.369 -26.222   5.092
ATOM   1510  CG1 ILE B 156      24.361 -27.894   6.720
ATOM   1511  CD1 ILE B 156      25.589 -28.788   6.788
ATOM   1512  C   ILE B 156      22.787 -25.923   3.841
ATOM   1513  O   ILE B 156      22.545 -26.619   2.853
ATOM   1514  N   LYS B 157      22.958 -24.581   3.771
ATOM   1515  H   LYS B 157      23.139 -24.018   4.573
ATOM   1516  CA  LYS B 157      22.977 -23.894   2.508
ATOM   1517  CB  LYS B 157      21.829 -22.905   2.239
ATOM   1518  CG  LYS B 157      20.484 -23.606   2.028
ATOM   1519  CD  LYS B 157      19.355 -22.655   1.639
ATOM   1520  CE  LYS B 157      18.010 -23.350   1.428
ATOM   1521  NZ  LYS B 157      16.989 -22.348   1.065
ATOM   1522  HZ1 LYS B 157      17.361 -21.719   0.328
ATOM   1523  HZ2 LYS B 157      16.138 -22.822   0.710
ATOM   1524  HZ3 LYS B 157      16.743 -21.784   1.900
ATOM   1525  C   LYS B 157      24.294 -23.205   2.363
ATOM   1526  O   LYS B 157      24.734 -22.480   3.257
ATOM   1527  N   VAL B 158      24.979 -23.475   1.229
ATOM   1528  H   VAL B 158      24.618 -24.070   0.511
ATOM   1529  CA  VAL B 158      26.260 -22.885   0.945
ATOM   1530  CB  VAL B 158      27.171 -23.798   0.149
ATOM   1531  CG1 VAL B 158      28.502 -23.118  -0.203
ATOM   1532  CG2 VAL B 158      27.375 -25.074   0.983
ATOM   1533  C   VAL B 158      26.028 -21.557   0.280
ATOM   1534  O   VAL B 158      25.388 -21.453  -0.770
ATOM   1535  N   THR B 159      26.559 -20.503   0.932
ATOM   1536  H   THR B 159      27.092 -20.630   1.765
ATOM   1537  CA  THR B 159      26.449 -19.149   0.480
ATOM   1538  CB  THR B 159      26.797 -18.187   1.605
ATOM   1539  CG2 THR B 159      26.689 -16.724   1.130
ATOM   1540  OG1 THR B 159      25.895 -18.375   2.689
ATOM   1541  HG1 THR B 159      26.281 -17.916   3.439
ATOM   1542  C   THR B 159      27.382 -18.971  -0.692
ATOM   1543  O   THR B 159      26.959 -18.472  -1.738
ATOM   1544  N   ALA B 160      28.655 -19.413  -0.552
ATOM   1545  H   ALA B 160      28.977 -19.865   0.278
ATOM   1546  CA  ALA B 160      29.601 -19.274  -1.628
ATOM   1547  CB  ALA B 160      30.225 -17.864  -1.727
ATOM   1548  C   ALA B 160      30.743 -20.229  -1.501
ATOM   1549  O   ALA B 160      31.033 -20.734  -0.419
ATOM   1550  N   VAL B 161      31.382 -20.536  -2.649
ATOM   1551  H   VAL B 161      31.105 -20.137  -3.519
ATOM   1552  CA  VAL B 161      32.546 -21.384  -2.715
ATOM   1553  CB  VAL B 161      32.395 -22.717  -3.423
ATOM   1554  CG1 VAL B 161      33.740 -23.474  -3.398
ATOM   1555  CG2 VAL B 161      31.297 -23.536  -2.731
ATOM   1556  C   VAL B 161      33.499 -20.512  -3.481
ATOM   1557  O   VAL B 161      33.149 -19.950  -4.522
ATOM   1558  N   GLU B 162      34.722 -20.373  -2.945
ATOM   1559  H   GLU B 162      34.975 -20.835  -2.100
ATOM   1560  CA  GLU B 162      35.743 -19.552  -3.518
ATOM   1561  CB  GLU B 162      36.065 -18.420  -2.518
ATOM   1562  CG  GLU B 162      37.086 -17.348  -2.910
ATOM   1563  CD  GLU B 162      37.206 -16.402  -1.717
ATOM   1564  OE1 GLU B 162      38.331 -16.317  -1.161
ATOM   1565  OE2 GLU B 162      36.193 -15.756  -1.335
ATOM   1566  C   GLU B 162      36.994 -20.359  -3.705
ATOM   1567  O   GLU B 162      37.450 -21.004  -2.762
ATOM   1568  N   ILE B 163      37.550 -20.379  -4.946
ATOM   1569  H   ILE B 163      37.128 -19.924  -5.726
ATOM   1570  CA  ILE B 163      38.806 -21.054  -5.200
ATOM   1571  CB  ILE B 163      39.051 -21.431  -6.652
ATOM   1572  CG2 ILE B 163      40.498 -21.936  -6.834
ATOM   1573  CG1 ILE B 163      37.996 -22.447  -7.129
ATOM   1574  CD1 ILE B 163      38.020 -22.719  -8.633
ATOM   1575  C   ILE B 163      39.811 -20.039  -4.715
ATOM   1576  O   ILE B 163      39.881 -18.917  -5.227
ATOM   1577  N   LYS B 164      40.594 -20.437  -3.690
ATOM   1578  H   LYS B 164      40.556 -21.366  -3.328
ATOM   1579  CA  LYS B 164      41.548 -19.550  -3.100
ATOM   1580  CB  LYS B 164      41.780 -19.919  -1.619
ATOM   1581  CG  LYS B 164      42.730 -19.007  -0.841
ATOM   1582  CD  LYS B 164      42.899 -19.417   0.619
ATOM   1583  CE  LYS B 164      43.849 -18.509   1.394
ATOM   1584  NZ  LYS B 164      43.958 -18.981   2.787
ATOM   1585  HZ1 LYS B 164      44.434 -19.903   2.809
ATOM   1586  HZ2 LYS B 164      44.509 -18.297   3.339
ATOM   1587  HZ3 LYS B 164      43.011 -19.072   3.200
ATOM   1588  C   LYS B 164      42.850 -19.504  -3.837
ATOM   1589  O   LYS B 164      43.248 -18.435  -4.304
ATOM   1590  N   ASP B 165      43.506 -20.672  -4.017
ATOM   1591  H   ASP B 165      43.149 -21.548  -3.704
ATOM   1592  CA  ASP B 165      44.791 -20.713  -4.668
ATOM   1593  CB  ASP B 165      45.991 -20.963  -3.711
ATOM   1594  CG  ASP B 165      46.184 -19.808  -2.736
ATOM   1595  OD1 ASP B 165      46.610 -18.704  -3.167
ATOM   1596  OD2 ASP B 165      45.933 -20.036  -1.523
ATOM   1597  C   ASP B 165      44.844 -21.857  -5.618
ATOM   1598  O   ASP B 165      44.247 -22.907  -5.372
ATOM   1599  N   VAL B 166      45.580 -21.650  -6.736
ATOM   1600  H   VAL B 166      46.038 -20.778  -6.896
ATOM   1601  CA  VAL B 166      45.790 -22.653  -7.750
ATOM   1602  CB  VAL B 166      45.152 -22.370  -9.113
ATOM   1603  CG1 VAL B 166      45.457 -23.532 -10.083
ATOM   1604  CG2 VAL B 166      43.638 -22.130  -8.970
ATOM   1605  C   VAL B 166      47.291 -22.649  -7.913
ATOM   1606  O   VAL B 166      47.873 -21.748  -8.527
ATOM   1607  N   GLU B 167      47.949 -23.647  -7.293
ATOM   1608  H   GLU B 167      47.464 -24.341  -6.773
ATOM   1609  CA  GLU B 167      49.373 -23.812  -7.352
ATOM   1610  CB  GLU B 167      49.953 -24.385  -6.042
ATOM   1611  CG  GLU B 167      51.482 -24.556  -6.008
ATOM   1612  CD  GLU B 167      51.966 -25.151  -4.680
ATOM   1613  OE1 GLU B 167      51.159 -25.406  -3.745
ATOM   1614  OE2 GLU B 167      53.201 -25.371  -4.595
ATOM   1615  C   GLU B 167      49.674 -24.722  -8.510
ATOM   1616  O   GLU B 167      49.040 -25.763  -8.693
ATOM   1617  N   LEU B 168      50.666 -24.307  -9.320
ATOM   1618  H   LEU B 168      51.168 -23.466  -9.134
ATOM   1619  CA  LEU B 168      51.097 -25.040 -10.480
ATOM   1620  CB  LEU B 168      51.148 -24.165 -11.764
ATOM   1621  CG  LEU B 168      49.860 -23.428 -12.197
ATOM   1622  CD1 LEU B 168      50.129 -22.549 -13.427
ATOM   1623  CD2 LEU B 168      48.676 -24.373 -12.425
ATOM   1624  C   LEU B 168      52.518 -25.494 -10.206
ATOM   1625  O   LEU B 168      53.208 -24.854  -9.404
ATOM   1626  N   PRO B 169      53.001 -26.586 -10.815
ATOM   1627  CA  PRO B 169      54.351 -27.083 -10.633
ATOM   1628  CB  PRO B 169      54.437 -28.388 -11.424
ATOM   1629  CG  PRO B 169      52.981 -28.857 -11.530
ATOM   1630  CD  PRO B 169      52.181 -27.549 -11.543
ATOM   1631  C   PRO B 169      55.343 -26.070 -11.128
ATOM   1632  O   PRO B 169      55.026 -25.340 -12.069
ATOM   1633  N   ALA B 170      56.542 -26.025 -10.509
ATOM   1634  H   ALA B 170      56.784 -26.690  -9.808
ATOM   1635  CA  ALA B 170      57.464 -24.927 -10.664
ATOM   1636  CB  ALA B 170      58.704 -25.070  -9.768
ATOM   1637  C   ALA B 170      57.941 -24.794 -12.085
ATOM   1638  O   ALA B 170      58.101 -23.671 -12.567
ATOM   1639  N   GLY B 171      58.123 -25.937 -12.795
ATOM   1640  H   GLY B 171      57.958 -26.831 -12.388
ATOM   1641  CA  GLY B 171      58.564 -25.950 -14.170
ATOM   1642  C   GLY B 171      57.507 -25.377 -15.076
ATOM   1643  O   GLY B 171      57.829 -24.649 -16.019
ATOM   1644  N   MET B 172      56.218 -25.683 -14.782
ATOM   1645  H   MET B 172      55.985 -26.229 -13.981
ATOM   1646  CA  MET B 172      55.092 -25.197 -15.541
ATOM   1647  CB  MET B 172      53.748 -25.848 -15.162
ATOM   1648  CG  MET B 172      53.569 -27.295 -15.620
ATOM   1649  SD  MET B 172      53.603 -27.505 -17.428
ATOM   1650  CE  MET B 172      52.053 -26.617 -17.776
ATOM   1651  C   MET B 172      54.913 -23.726 -15.356
ATOM   1652  O   MET B 172      54.757 -23.020 -16.351
ATOM   1653  N   GLN B 173      55.157 -23.221 -14.117
ATOM   1654  H   GLN B 173      55.381 -23.820 -13.352
ATOM   1655  CA  GLN B 173      55.038 -21.818 -13.803
ATOM   1656  CB  GLN B 173      55.177 -21.494 -12.308
ATOM   1657  CG  GLN B 173      53.974 -21.946 -11.488
ATOM   1658  CD  GLN B 173      54.165 -21.703  -9.992
ATOM   1659  OE1 GLN B 173      55.241 -21.432  -9.457
ATOM   1660  NE2 GLN B 173      53.018 -21.802  -9.270
ATOM   1661 HE21 GLN B 173      53.036 -21.678  -8.278
ATOM   1662 HE22 GLN B 173      52.154 -21.991  -9.734
ATOM   1663  C   GLN B 173      56.079 -21.023 -14.527
ATOM   1664  O   GLN B 173      55.771 -19.951 -15.050
ATOM   1665  N   LYS B 174      57.321 -21.564 -14.613
ATOM   1666  H   LYS B 174      57.536 -22.435 -14.172
ATOM   1667  CA  LYS B 174      58.423 -20.914 -15.282
ATOM   1668  CB  LYS B 174      59.742 -21.697 -15.157
ATOM   1669  CG  LYS B 174      60.347 -21.687 -13.757
ATOM   1670  CD  LYS B 174      61.642 -22.493 -13.656
ATOM   1671  CE  LYS B 174      62.153 -22.663 -12.224
ATOM   1672  NZ  LYS B 174      62.588 -21.367 -11.667
ATOM   1673  HZ1 LYS B 174      62.617 -21.430 -10.633
ATOM   1674  HZ2 LYS B 174      63.534 -21.133 -12.022
ATOM   1675  HZ3 LYS B 174      61.922 -20.622 -11.946
ATOM   1676  C   LYS B 174      58.142 -20.807 -16.753
ATOM   1677  O   LYS B 174      58.355 -19.744 -17.336
ATOM   1678  N   ALA B 175      57.602 -21.894 -17.362
ATOM   1679  H   ALA B 175      57.434 -22.742 -16.861
ATOM   1680  CA  ALA B 175      57.295 -21.932 -18.769
ATOM   1681  CB  ALA B 175      56.841 -23.328 -19.230
ATOM   1682  C   ALA B 175      56.205 -20.961 -19.127
ATOM   1683  O   ALA B 175      56.333 -20.236 -20.114
ATOM   1684  N   MET B 176      55.144 -20.884 -18.289
ATOM   1685  H   MET B 176      55.094 -21.460 -17.477
ATOM   1686  CA  MET B 176      54.009 -20.016 -18.495
ATOM   1687  CB  MET B 176      52.879 -20.247 -17.467
ATOM   1688  CG  MET B 176      52.124 -21.577 -17.605
ATOM   1689  SD  MET B 176      51.219 -21.841 -19.162
ATOM   1690  CE  MET B 176      49.874 -20.672 -18.809
ATOM   1691  C   MET B 176      54.403 -18.572 -18.391
ATOM   1692  O   MET B 176      54.049 -17.785 -19.272
ATOM   1693  N   ALA B 177      55.312 -18.253 -17.437
ATOM   1694  H   ALA B 177      55.657 -18.938 -16.799
ATOM   1695  CA  ALA B 177      55.784 -16.911 -17.213
ATOM   1696  CB  ALA B 177      56.657 -16.793 -15.951
ATOM   1697  C   ALA B 177      56.603 -16.429 -18.374
ATOM   1698  O   ALA B 177      56.408 -15.303 -18.832
ATOM   1699  N   ARG B 178      57.488 -17.302 -18.909
ATOM   1700  H   ARG B 178      57.599 -18.219 -18.532
ATOM   1701  CA  ARG B 178      58.351 -16.972 -20.018
ATOM   1702  CB  ARG B 178      59.430 -18.044 -20.239
ATOM   1703  CG  ARG B 178      60.453 -18.006 -19.100
ATOM   1704  CD  ARG B 178      61.499 -19.115 -19.102
ATOM   1705  NE  ARG B 178      62.269 -18.953 -17.831
ATOM   1706  HE  ARG B 178      62.082 -18.153 -17.260
ATOM   1707  CZ  ARG B 178      63.207 -19.860 -17.413
ATOM   1708  NH1 ARG B 178      63.512 -20.972 -18.145
ATOM   1709 HH11 ARG B 178      64.206 -21.615 -17.821
ATOM   1710 HH12 ARG B 178      63.052 -21.146 -19.015
ATOM   1711  NH2 ARG B 178      63.849 -19.649 -16.227
ATOM   1712 HH21 ARG B 178      63.634 -18.843 -15.675
ATOM   1713 HH22 ARG B 178      64.541 -20.293 -15.904
ATOM   1714  C   ARG B 178      57.562 -16.753 -21.279
ATOM   1715  O   ARG B 178      57.860 -15.822 -22.029
ATOM   1716  N   GLN B 179      56.511 -17.579 -21.509
ATOM   1717  H   GLN B 179      56.291 -18.324 -20.882
ATOM   1718  CA  GLN B 179      55.657 -17.465 -22.669
ATOM   1719  CB  GLN B 179      54.633 -18.605 -22.782
ATOM   1720  CG  GLN B 179      55.257 -19.954 -23.151
ATOM   1721  CD  GLN B 179      54.225 -21.078 -23.070
ATOM   1722  OE1 GLN B 179      53.104 -20.972 -22.573
ATOM   1723  NE2 GLN B 179      54.651 -22.253 -23.602
ATOM   1724 HE21 GLN B 179      55.570 -22.321 -23.987
ATOM   1725 HE22 GLN B 179      54.045 -23.047 -23.613
ATOM   1726  C   GLN B 179      54.880 -16.180 -22.620
ATOM   1727  O   GLN B 179      54.750 -15.508 -23.643
ATOM   1728  N   ALA B 180      54.395 -15.800 -21.411
ATOM   1729  H   ALA B 180      54.533 -16.366 -20.601
ATOM   1730  CA  ALA B 180      53.633 -14.593 -21.201
ATOM   1731  CB  ALA B 180      53.095 -14.472 -19.764
ATOM   1732  C   ALA B 180      54.482 -13.386 -21.471
ATOM   1733  O   ALA B 180      54.017 -12.454 -22.125
ATOM   1734  N   GLU B 181      55.762 -13.407 -21.023
ATOM   1735  H   GLU B 181      56.116 -14.183 -20.505
ATOM   1736  CA  GLU B 181      56.692 -12.319 -21.211
ATOM   1737  CB  GLU B 181      58.010 -12.544 -20.453
ATOM   1738  CG  GLU B 181      57.845 -12.421 -18.930
ATOM   1739  CD  GLU B 181      59.088 -12.881 -18.165
ATOM   1740  OE1 GLU B 181      60.071 -13.397 -18.761
ATOM   1741  OE2 GLU B 181      59.053 -12.717 -16.918
ATOM   1742  C   GLU B 181      57.003 -12.129 -22.668
ATOM   1743  O   GLU B 181      57.037 -10.991 -23.140
ATOM   1744  N   ALA B 182      57.174 -13.248 -23.414
ATOM   1745  H   ALA B 182      57.137 -14.153 -22.996
ATOM   1746  CA  ALA B 182      57.470 -13.226 -24.826
ATOM   1747  CB  ALA B 182      57.728 -14.632 -25.394
ATOM   1748  C   ALA B 182      56.319 -12.635 -25.594
ATOM   1749  O   ALA B 182      56.530 -11.835 -26.506
ATOM   1750  N   GLU B 183      55.068 -12.990 -25.205
ATOM   1751  H   GLU B 183      54.923 -13.636 -24.459
ATOM   1752  CA  GLU B 183      53.871 -12.500 -25.843
ATOM   1753  CB  GLU B 183      52.584 -13.129 -25.295
ATOM   1754  CG  GLU B 183      52.353 -14.601 -25.640
ATOM   1755  CD  GLU B 183      51.101 -15.139 -24.935
ATOM   1756  OE1 GLU B 183      50.433 -14.413 -24.149
ATOM   1757  OE2 GLU B 183      50.799 -16.333 -25.188
ATOM   1758  C   GLU B 183      53.710 -11.024 -25.627
ATOM   1759  O   GLU B 183      53.356 -10.314 -26.567
ATOM   1760  N   ARG B 184      54.016 -10.534 -24.398
ATOM   1761  H   ARG B 184      54.312 -11.143 -23.665
ATOM   1762  CA  ARG B 184      53.895  -9.140 -24.032
ATOM   1763  CB  ARG B 184      54.265  -8.877 -22.563
ATOM   1764  CG  ARG B 184      53.301  -9.456 -21.535
ATOM   1765  CD  ARG B 184      53.856  -9.319 -20.121
ATOM   1766  NE  ARG B 184      53.086 -10.239 -19.235
ATOM   1767  HE  ARG B 184      52.254 -10.668 -19.588
ATOM   1768  CZ  ARG B 184      53.513 -10.534 -17.967
ATOM   1769  NH1 ARG B 184      54.619  -9.940 -17.424
ATOM   1770 HH11 ARG B 184      55.130  -9.254 -17.941
ATOM   1771 HH12 ARG B 184      54.910 -10.169 -16.495
ATOM   1772  NH2 ARG B 184      52.831 -11.459 -17.232
ATOM   1773 HH21 ARG B 184      52.031 -11.921 -17.614
ATOM   1774 HH22 ARG B 184      53.132 -11.689 -16.307
ATOM   1775  C   ARG B 184      54.855  -8.314 -24.836
ATOM   1776  O   ARG B 184      54.471  -7.257 -25.339
ATOM   1777  N   GLU B 185      56.105  -8.817 -25.009
ATOM   1778  H   GLU B 185      56.383  -9.682 -24.597
ATOM   1779  CA  GLU B 185      57.130  -8.127 -25.751
ATOM   1780  CB  GLU B 185      58.490  -8.840 -25.739
ATOM   1781  CG  GLU B 185      59.224  -8.841 -24.395
ATOM   1782  CD  GLU B 185      60.526  -9.647 -24.481
ATOM   1783  OE1 GLU B 185      60.873 -10.225 -25.549
ATOM   1784  OE2 GLU B 185      61.209  -9.697 -23.426
ATOM   1785  C   GLU B 185      56.754  -8.015 -27.196
ATOM   1786  O   GLU B 185      56.881  -6.934 -27.770
ATOM   1787  N   ARG B 186      56.222  -9.115 -27.787
ATOM   1788  H   ARG B 186      56.108  -9.969 -27.285
ATOM   1789  CA  ARG B 186      55.835  -9.139 -29.174
ATOM   1790  CB  ARG B 186      55.451 -10.543 -29.666
ATOM   1791  CG  ARG B 186      56.660 -11.473 -29.771
ATOM   1792  CD  ARG B 186      56.340 -12.897 -30.218
ATOM   1793  NE  ARG B 186      55.672 -13.591 -29.076
ATOM   1794  HE  ARG B 186      55.562 -13.096 -28.213
ATOM   1795  CZ  ARG B 186      55.205 -14.875 -29.187
ATOM   1796  NH1 ARG B 186      55.361 -15.602 -30.334
ATOM   1797 HH11 ARG B 186      55.836 -15.210 -31.121
ATOM   1798 HH12 ARG B 186      55.031 -16.544 -30.380
ATOM   1799  NH2 ARG B 186      54.579 -15.449 -28.120
ATOM   1800 HH21 ARG B 186      54.227 -16.382 -28.192
ATOM   1801 HH22 ARG B 186      54.444 -14.939 -27.270
ATOM   1802  C   ARG B 186      54.695  -8.211 -29.448
ATOM   1803  O   ARG B 186      54.742  -7.478 -30.436
ATOM   1804  N   ARG B 187      53.689  -8.171 -28.541
ATOM   1805  H   ARG B 187      53.697  -8.743 -27.725
ATOM   1806  CA  ARG B 187      52.538  -7.322 -28.701
ATOM   1807  CB  ARG B 187      51.438  -7.548 -27.648
ATOM   1808  CG  ARG B 187      50.666  -8.864 -27.805
ATOM   1809  CD  ARG B 187      49.368  -8.922 -26.986
ATOM   1810  NE  ARG B 187      49.676  -8.891 -25.521
ATOM   1811  HE  ARG B 187      49.732  -8.001 -25.068
ATOM   1812  CZ  ARG B 187      49.895 -10.026 -24.784
ATOM   1813  NH1 ARG B 187      49.824 -11.276 -25.333
ATOM   1814 HH11 ARG B 187      49.618 -11.389 -26.305
ATOM   1815 HH12 ARG B 187      49.986 -12.088 -24.771
ATOM   1816  NH2 ARG B 187      50.176  -9.896 -23.456
ATOM   1817 HH21 ARG B 187      50.196  -8.991 -23.032
ATOM   1818 HH22 ARG B 187      50.312 -10.706 -22.885
ATOM   1819  C   ARG B 187      52.929  -5.873 -28.640
ATOM   1820  O   ARG B 187      52.454  -5.081 -29.455
ATOM   1821  N   ALA B 188      53.856  -5.520 -27.713
ATOM   1822  H   ALA B 188      54.238  -6.193 -27.083
ATOM   1823  CA  ALA B 188      54.329  -4.169 -27.532
ATOM   1824  CB  ALA B 188      55.271  -4.040 -26.324
ATOM   1825  C   ALA B 188      55.075  -3.693 -28.748
ATOM   1826  O   ALA B 188      54.877  -2.559 -29.185
ATOM   1827  N   ARG B 189      55.906  -4.580 -29.346
ATOM   1828  H   ARG B 189      56.037  -5.495 -28.971
ATOM   1829  CA  ARG B 189      56.691  -4.278 -30.520
ATOM   1830  CB  ARG B 189      57.691  -5.402 -30.851
ATOM   1831  CG  ARG B 189      58.842  -5.469 -29.846
ATOM   1832  CD  ARG B 189      59.723  -6.711 -29.970
ATOM   1833  NE  ARG B 189      60.654  -6.676 -28.802
ATOM   1834  HE  ARG B 189      60.900  -5.789 -28.413
ATOM   1835  CZ  ARG B 189      61.174  -7.814 -28.246
ATOM   1836  NH1 ARG B 189      60.851  -9.062 -28.701
ATOM   1837 HH11 ARG B 189      61.203  -9.872 -28.233
ATOM   1838 HH12 ARG B 189      60.254  -9.174 -29.495
ATOM   1839  NH2 ARG B 189      61.998  -7.705 -27.164
ATOM   1840 HH21 ARG B 189      62.313  -8.527 -26.687
ATOM   1841 HH22 ARG B 189      62.255  -6.804 -26.817
ATOM   1842  C   ARG B 189      55.809  -4.046 -31.714
ATOM   1843  O   ARG B 189      56.088  -3.140 -32.500
ATOM   1844  N   ILE B 190      54.708  -4.830 -31.854
ATOM   1845  H   ILE B 190      54.499  -5.555 -31.200
ATOM   1846  CA  ILE B 190      53.790  -4.701 -32.966
ATOM   1847  CB  ILE B 190      52.823  -5.872 -33.056
ATOM   1848  CG2 ILE B 190      51.823  -5.617 -34.204
ATOM   1849  CG1 ILE B 190      53.598  -7.164 -33.387
ATOM   1850  CD1 ILE B 190      52.780  -8.447 -33.218
ATOM   1851  C   ILE B 190      53.050  -3.377 -32.835
ATOM   1852  O   ILE B 190      52.863  -2.684 -33.835
ATOM   1853  N   THR B 191      52.669  -2.978 -31.594
ATOM   1854  H   THR B 191      52.833  -3.559 -30.799
ATOM   1855  CA  THR B 191      51.961  -1.741 -31.322
ATOM   1856  CB  THR B 191      51.611  -1.631 -29.853
ATOM   1857  CG2 THR B 191      50.854  -0.335 -29.531
ATOM   1858  OG1 THR B 191      50.769  -2.705 -29.493
ATOM   1859  HG1 THR B 191      51.311  -3.496 -29.527
ATOM   1860  C   THR B 191      52.833  -0.564 -31.701
ATOM   1861  O   THR B 191      52.360   0.378 -32.344
ATOM   1862  N   LEU B 192      54.142  -0.630 -31.349
ATOM   1863  H   LEU B 192      54.500  -1.408 -30.837
ATOM   1864  CA  LEU B 192      55.091   0.416 -31.642
ATOM   1865  CB  LEU B 192      56.469   0.172 -30.998
ATOM   1866  CG  LEU B 192      56.490   0.289 -29.459
ATOM   1867  CD1 LEU B 192      57.845  -0.166 -28.896
ATOM   1868  CD2 LEU B 192      56.078   1.688 -28.970
ATOM   1869  C   LEU B 192      55.290   0.540 -33.123
ATOM   1870  O   LEU B 192      55.345   1.657 -33.639
ATOM   1871  N   ALA B 193      55.338  -0.614 -33.836
ATOM   1872  H   ALA B 193      55.274  -1.501 -33.385
ATOM   1873  CA  ALA B 193      55.520  -0.665 -35.264
ATOM   1874  CB  ALA B 193      55.662  -2.102 -35.793
ATOM   1875  C   ALA B 193      54.351  -0.031 -35.961
ATOM   1876  O   ALA B 193      54.553   0.714 -36.920
ATOM   1877  N   GLU B 194      53.108  -0.278 -35.472
ATOM   1878  H   GLU B 194      52.961  -0.894 -34.703
ATOM   1879  CA  GLU B 194      51.923   0.292 -36.062
ATOM   1880  CB  GLU B 194      50.605  -0.298 -35.513
ATOM   1881  CG  GLU B 194      49.321   0.297 -36.139
ATOM   1882  CD  GLU B 194      49.153   0.003 -37.643
ATOM   1883  OE1 GLU B 194      49.877  -0.843 -38.237
ATOM   1884  OE2 GLU B 194      48.249   0.649 -38.231
ATOM   1885  C   GLU B 194      51.894   1.781 -35.890
ATOM   1886  O   GLU B 194      51.567   2.493 -36.841
ATOM   1887  N   ALA B 195      52.290   2.274 -34.691
ATOM   1888  H   ALA B 195      52.554   1.673 -33.940
ATOM   1889  CA  ALA B 195      52.306   3.687 -34.403
ATOM   1890  CB  ALA B 195      52.697   3.983 -32.945
ATOM   1891  C   ALA B 195      53.287   4.383 -35.307
ATOM   1892  O   ALA B 195      52.968   5.436 -35.862
ATOM   1893  N   GLU B 196      54.472   3.759 -35.527
ATOM   1894  H   GLU B 196      54.687   2.892 -35.085
ATOM   1895  CA  GLU B 196      55.509   4.295 -36.373
ATOM   1896  CB  GLU B 196      56.834   3.507 -36.317
ATOM   1897  CG  GLU B 196      57.615   3.648 -34.998
ATOM   1898  CD  GLU B 196      58.892   2.790 -34.986
ATOM   1899  OE1 GLU B 196      59.173   2.030 -35.952
ATOM   1900  OE2 GLU B 196      59.631   2.894 -33.972
ATOM   1901  C   GLU B 196      55.075   4.333 -37.812
ATOM   1902  O   GLU B 196      55.376   5.301 -38.505
ATOM   1903  N   ARG B 197      54.329   3.300 -38.284
ATOM   1904  H   ARG B 197      54.102   2.520 -37.706
ATOM   1905  CA  ARG B 197      53.855   3.232 -39.647
ATOM   1906  CB  ARG B 197      53.148   1.901 -39.988
ATOM   1907  CG  ARG B 197      54.069   0.691 -40.152
ATOM   1908  CD  ARG B 197      53.378  -0.532 -40.773
ATOM   1909  NE  ARG B 197      52.436  -1.169 -39.793
ATOM   1910  HE  ARG B 197      51.482  -0.864 -39.760
ATOM   1911  CZ  ARG B 197      52.842  -2.165 -38.940
ATOM   1912  NH1 ARG B 197      54.140  -2.595 -38.900
ATOM   1913 HH11 ARG B 197      54.828  -2.178 -39.492
ATOM   1914 HH12 ARG B 197      54.411  -3.326 -38.276
ATOM   1915  NH2 ARG B 197      51.925  -2.758 -38.119
ATOM   1916 HH21 ARG B 197      52.197  -3.505 -37.513
ATOM   1917 HH22 ARG B 197      50.968  -2.462 -38.138
ATOM   1918  C   ARG B 197      52.861   4.317 -39.950
ATOM   1919  O   ARG B 197      52.984   4.997 -40.971
ATOM   1920  N   GLN B 198      51.899   4.541 -39.024
ATOM   1921  H   GLN B 198      51.856   4.004 -38.183
ATOM   1922  CA  GLN B 198      50.865   5.538 -39.182
ATOM   1923  CB  GLN B 198      49.783   5.380 -38.106
ATOM   1924  CG  GLN B 198      48.969   4.100 -38.347
ATOM   1925  CD  GLN B 198      47.940   3.905 -37.246
ATOM   1926  OE1 GLN B 198      48.278   3.659 -36.089
ATOM   1927  NE2 GLN B 198      46.635   4.016 -37.611
ATOM   1928 HE21 GLN B 198      46.398   4.204 -38.563
ATOM   1929 HE22 GLN B 198      45.916   3.888 -36.927
ATOM   1930  C   GLN B 198      51.460   6.920 -39.165
ATOM   1931  O   GLN B 198      51.058   7.804 -39.928
ATOM   1932  N   ALA B 199      52.481   7.101 -38.306
ATOM   1933  H   ALA B 199      52.771   6.377 -37.684
ATOM   1934  CA  ALA B 199      53.187   8.331 -38.170
ATOM   1935  CB  ALA B 199      54.087   8.251 -36.944
ATOM   1936  C   ALA B 199      53.982   8.613 -39.430
ATOM   1937  O   ALA B 199      53.983   9.731 -39.930
ATOM   1938  N   ALA B 200      54.625   7.595 -40.039
ATOM   1939  H   ALA B 200      54.637   6.683 -39.645
ATOM   1940  CA  ALA B 200      55.394   7.761 -41.253
ATOM   1941  CB  ALA B 200      56.110   6.470 -41.681
ATOM   1942  C   ALA B 200      54.493   8.182 -42.390
ATOM   1943  O   ALA B 200      54.888   9.016 -43.209
ATOM   1944  N   GLU B 201      53.241   7.651 -42.407
ATOM   1945  H   GLU B 201      52.960   6.977 -41.725
ATOM   1946  CA  GLU B 201      52.264   7.944 -43.425
ATOM   1947  CB  GLU B 201      50.922   7.214 -43.220
ATOM   1948  CG  GLU B 201      50.926   5.700 -43.446
ATOM   1949  CD  GLU B 201      49.587   5.071 -43.027
ATOM   1950  OE1 GLU B 201      48.662   5.761 -42.513
ATOM   1951  OE2 GLU B 201      49.485   3.831 -43.219
ATOM   1952  C   GLU B 201      51.910   9.397 -43.402
ATOM   1953  O   GLU B 201      51.969  10.047 -44.449
ATOM   1954  N   LYS B 202      51.601   9.953 -42.203
ATOM   1955  H   LYS B 202      51.556   9.428 -41.348
ATOM   1956  CA  LYS B 202      51.254  11.345 -42.153
ATOM   1957  CB  LYS B 202      50.155  11.699 -41.151
ATOM   1958  CG  LYS B 202      48.801  11.965 -41.813
ATOM   1959  CD  LYS B 202      48.101  10.737 -42.408
ATOM   1960  CE  LYS B 202      46.716  11.019 -43.006
ATOM   1961  NZ  LYS B 202      46.805  11.916 -44.177
ATOM   1962  HZ1 LYS B 202      47.172  12.845 -43.883
ATOM   1963  HZ2 LYS B 202      47.434  11.499 -44.889
ATOM   1964  HZ3 LYS B 202      45.861  12.039 -44.590
ATOM   1965  C   LYS B 202      52.434  12.269 -42.095
ATOM   1966  O   LYS B 202      52.267  13.482 -42.192
ATOM   1967  N   LEU B 203      53.663  11.713 -41.918
ATOM   1968  H   LEU B 203      53.767  10.740 -41.721
ATOM   1969  CA  LEU B 203      54.895  12.467 -41.902
ATOM   1970  CB  LEU B 203      56.127  11.603 -41.561
ATOM   1971  CG  LEU B 203      57.482  12.327 -41.594
ATOM   1972  CD1 LEU B 203      57.498  13.511 -40.618
ATOM   1973  CD2 LEU B 203      58.630  11.327 -41.367
ATOM   1974  C   LEU B 203      55.092  13.094 -43.240
ATOM   1975  O   LEU B 203      55.539  14.239 -43.310
ATOM   1976  N   ARG B 204      54.720  12.367 -44.317
ATOM   1977  H   ARG B 204      54.348  11.445 -44.223
ATOM   1978  CA  ARG B 204      54.847  12.868 -45.659
ATOM   1979  CB  ARG B 204      54.391  11.832 -46.701
ATOM   1980  CG  ARG B 204      55.342  10.639 -46.836
ATOM   1981  CD  ARG B 204      55.066   9.749 -48.053
ATOM   1982  NE  ARG B 204      53.735   9.087 -47.869
ATOM   1983  HE  ARG B 204      52.922   9.542 -48.233
ATOM   1984  CZ  ARG B 204      53.588   7.892 -47.213
ATOM   1985  NH1 ARG B 204      54.653   7.215 -46.686
ATOM   1986 HH11 ARG B 204      55.578   7.583 -46.776
ATOM   1987 HH12 ARG B 204      54.515   6.350 -46.206
ATOM   1988  NH2 ARG B 204      52.337   7.362 -47.076
ATOM   1989 HH21 ARG B 204      51.546   7.838 -47.457
ATOM   1990 HH22 ARG B 204      52.207   6.486 -46.613
ATOM   1991  C   ARG B 204      53.966  14.085 -45.811
ATOM   1992  O   ARG B 204      54.420  15.112 -46.314
ATOM   1993  N   GLU B 205      52.719  14.010 -45.277
ATOM   1994  H   GLU B 205      52.398  13.172 -44.843
ATOM   1995  CA  GLU B 205      51.751  15.077 -45.344
ATOM   1996  CB  GLU B 205      50.365  14.619 -44.835
ATOM   1997  CG  GLU B 205      49.243  15.659 -44.971
ATOM   1998  CD  GLU B 205      47.912  15.043 -44.558
ATOM   1999  OE1 GLU B 205      46.993  15.020 -45.416
ATOM   2000  OE2 GLU B 205      47.777  14.584 -43.395
ATOM   2001  C   GLU B 205      52.209  16.279 -44.555
ATOM   2002  O   GLU B 205      52.083  17.405 -45.035
ATOM   2003  N   ALA B 206      52.806  16.057 -43.359
ATOM   2004  H   ALA B 206      52.891  15.133 -43.004
ATOM   2005  CA  ALA B 206      53.294  17.101 -42.486
ATOM   2006  CB  ALA B 206      53.861  16.540 -41.172
ATOM   2007  C   ALA B 206      54.405  17.871 -43.133
ATOM   2008  O   ALA B 206      54.406  19.103 -43.093
ATOM   2009  N   ALA B 207      55.338  17.144 -43.793
ATOM   2010  H   ALA B 207      55.284  16.149 -43.823
ATOM   2011  CA  ALA B 207      56.470  17.719 -44.468
ATOM   2012  CB  ALA B 207      57.436  16.653 -45.015
ATOM   2013  C   ALA B 207      56.003  18.564 -45.616
ATOM   2014  O   ALA B 207      56.535  19.653 -45.825
ATOM   2015  N   GLU B 208      54.958  18.095 -46.342
ATOM   2016  H   GLU B 208      54.553  17.204 -46.148
ATOM   2017  CA  GLU B 208      54.395  18.800 -47.466
ATOM   2018  CB  GLU B 208      53.358  17.967 -48.236
ATOM   2019  CG  GLU B 208      53.983  16.808 -49.025
ATOM   2020  CD  GLU B 208      52.932  15.867 -49.622
ATOM   2021  OE1 GLU B 208      51.705  16.018 -49.376
ATOM   2022  OE2 GLU B 208      53.375  14.949 -50.360
ATOM   2023  C   GLU B 208      53.742  20.091 -47.056
ATOM   2024  O   GLU B 208      53.919  21.100 -47.739
ATOM   2025  N   ILE B 209      53.012  20.102 -45.913
ATOM   2026  H   ILE B 209      52.872  19.263 -45.389
ATOM   2027  CA  ILE B 209      52.333  21.282 -45.416
ATOM   2028  CB  ILE B 209      51.418  20.928 -44.244
ATOM   2029  CG2 ILE B 209      50.930  22.175 -43.472
ATOM   2030  CG1 ILE B 209      50.256  20.062 -44.773
ATOM   2031  CD1 ILE B 209      49.411  19.402 -43.687
ATOM   2032  C   ILE B 209      53.344  22.335 -45.020
ATOM   2033  O   ILE B 209      53.207  23.510 -45.377
ATOM   2034  N   ILE B 210      54.416  21.909 -44.322
ATOM   2035  H   ILE B 210      54.535  20.945 -44.085
ATOM   2036  CA  ILE B 210      55.440  22.806 -43.858
ATOM   2037  CB  ILE B 210      56.212  22.152 -42.725
ATOM   2038  CG2 ILE B 210      57.457  22.959 -42.326
ATOM   2039  CG1 ILE B 210      55.213  22.037 -41.544
ATOM   2040  CD1 ILE B 210      55.638  21.176 -40.362
ATOM   2041  C   ILE B 210      56.234  23.364 -45.020
ATOM   2042  O   ILE B 210      56.581  24.546 -44.999
ATOM   2043  N   SER B 211      56.492  22.558 -46.079
ATOM   2044  H   SER B 211      56.203  21.604 -46.102
ATOM   2045  CA  SER B 211      57.216  23.018 -47.245
ATOM   2046  CB  SER B 211      57.686  21.868 -48.161
ATOM   2047  OG  SER B 211      56.593  21.158 -48.723
ATOM   2048  HG  SER B 211      56.976  20.389 -49.155
ATOM   2049  C   SER B 211      56.401  24.020 -48.032
ATOM   2050  O   SER B 211      56.951  24.984 -48.568
ATOM   2051  N   GLU B 212      55.060  23.812 -48.082
ATOM   2052  H   GLU B 212      54.666  23.008 -47.643
ATOM   2053  CA  GLU B 212      54.097  24.644 -48.764
ATOM   2054  CB  GLU B 212      52.680  24.038 -48.683
ATOM   2055  CG  GLU B 212      51.586  24.703 -49.527
ATOM   2056  CD  GLU B 212      50.269  23.979 -49.273
ATOM   2057  OE1 GLU B 212      49.300  24.669 -48.866
ATOM   2058  OE2 GLU B 212      50.195  22.740 -49.490
ATOM   2059  C   GLU B 212      54.072  26.008 -48.123
ATOM   2060  O   GLU B 212      53.912  27.006 -48.830
ATOM   2061  N   HIS B 213      54.255  26.078 -46.778
ATOM   2062  H   HIS B 213      54.297  25.249 -46.216
ATOM   2063  CA  HIS B 213      54.253  27.340 -46.071
ATOM   2064  CB  HIS B 213      53.215  27.321 -44.926
ATOM   2065  CG  HIS B 213      51.795  27.217 -45.379
ATOM   2066  ND1 HIS B 213      51.208  26.032 -45.755
ATOM   2067  CE1 HIS B 213      49.919  26.317 -46.064
ATOM   2068  NE2 HIS B 213      49.633  27.595 -45.900
ATOM   2069  CD2 HIS B 213      50.817  28.161 -45.461
ATOM   2070  C   HIS B 213      55.637  27.590 -45.481
ATOM   2071  O   HIS B 213      55.888  27.241 -44.320
ATOM   2072  N   PRO B 214      56.557  28.237 -46.215
ATOM   2073  CA  PRO B 214      57.910  28.514 -45.764
ATOM   2074  CB  PRO B 214      58.629  29.139 -46.957
ATOM   2075  CG  PRO B 214      57.849  28.641 -48.176
ATOM   2076  CD  PRO B 214      56.416  28.537 -47.639
ATOM   2077  C   PRO B 214      57.979  29.419 -44.564
ATOM   2078  O   PRO B 214      58.946  29.317 -43.805
ATOM   2079  N   MET B 215      56.973  30.308 -44.387
ATOM   2080  H   MET B 215      56.216  30.383 -45.032
ATOM   2081  CA  MET B 215      56.887  31.135 -43.214
ATOM   2082  CB  MET B 215      55.923  32.325 -43.345
ATOM   2083  CG  MET B 215      56.422  33.380 -44.340
ATOM   2084  SD  MET B 215      58.072  34.083 -43.993
ATOM   2085  CE  MET B 215      57.676  34.997 -42.474
ATOM   2086  C   MET B 215      56.533  30.335 -41.996
ATOM   2087  O   MET B 215      57.126  30.572 -40.944
ATOM   2088  N   ALA B 216      55.748  29.235 -42.163
ATOM   2089  H   ALA B 216      55.443  28.931 -43.062
ATOM   2090  CA  ALA B 216      55.359  28.370 -41.072
ATOM   2091  CB  ALA B 216      54.262  27.359 -41.431
ATOM   2092  C   ALA B 216      56.571  27.606 -40.626
ATOM   2093  O   ALA B 216      56.770  27.408 -39.429
ATOM   2094  N   LEU B 217      57.427  27.210 -41.601
ATOM   2095  H   LEU B 217      57.179  27.348 -42.562
ATOM   2096  CA  LEU B 217      58.659  26.494 -41.378
ATOM   2097  CB  LEU B 217      59.316  26.209 -42.756
ATOM   2098  CG  LEU B 217      60.627  25.407 -42.826
ATOM   2099  CD1 LEU B 217      60.637  24.476 -44.047
ATOM   2100  CD2 LEU B 217      61.849  26.339 -42.834
ATOM   2101  C   LEU B 217      59.585  27.336 -40.532
ATOM   2102  O   LEU B 217      60.129  26.860 -39.531
ATOM   2103  N   GLN B 218      59.718  28.634 -40.891
ATOM   2104  H   GLN B 218      59.263  28.994 -41.703
ATOM   2105  CA  GLN B 218      60.570  29.556 -40.188
ATOM   2106  CB  GLN B 218      60.761  30.878 -40.945
ATOM   2107  CG  GLN B 218      61.599  30.677 -42.212
ATOM   2108  CD  GLN B 218      61.866  32.020 -42.863
ATOM   2109  OE1 GLN B 218      62.669  32.806 -42.361
ATOM   2110  NE2 GLN B 218      61.199  32.283 -44.018
ATOM   2111 HE21 GLN B 218      60.563  31.609 -44.393
ATOM   2112 HE22 GLN B 218      61.361  33.141 -44.505
ATOM   2113  C   GLN B 218      60.086  29.815 -38.791
ATOM   2114  O   GLN B 218      60.903  29.885 -37.872
ATOM   2115  N   LEU B 219      58.747  29.908 -38.603
ATOM   2116  H   LEU B 219      58.119  29.833 -39.373
ATOM   2117  CA  LEU B 219      58.129  30.136 -37.318
ATOM   2118  CB  LEU B 219      56.609  30.379 -37.399
ATOM   2119  CG  LEU B 219      56.201  31.719 -38.047
ATOM   2120  CD1 LEU B 219      54.683  31.776 -38.269
ATOM   2121  CD2 LEU B 219      56.737  32.932 -37.267
ATOM   2122  C   LEU B 219      58.360  28.959 -36.417
ATOM   2123  O   LEU B 219      58.654  29.148 -35.237
ATOM   2124  N   ARG B 220      58.268  27.718 -36.959
ATOM   2125  H   ARG B 220      58.019  27.588 -37.914
ATOM   2126  CA  ARG B 220      58.497  26.518 -36.191
ATOM   2127  CB  ARG B 220      58.043  25.221 -36.878
ATOM   2128  CG  ARG B 220      56.522  25.092 -36.935
ATOM   2129  CD  ARG B 220      56.020  23.798 -37.578
ATOM   2130  NE  ARG B 220      54.526  23.808 -37.489
ATOM   2131  HE  ARG B 220      53.995  24.143 -38.271
ATOM   2132  CZ  ARG B 220      53.870  23.417 -36.348
ATOM   2133  NH1 ARG B 220      54.532  22.890 -35.272
ATOM   2134 HH11 ARG B 220      54.031  22.615 -34.453
ATOM   2135 HH12 ARG B 220      55.524  22.774 -35.299
ATOM   2136  NH2 ARG B 220      52.519  23.567 -36.278
ATOM   2137 HH21 ARG B 220      52.018  23.295 -35.455
ATOM   2138 HH22 ARG B 220      52.028  23.980 -37.044
ATOM   2139  C   ARG B 220      59.932  26.405 -35.759
ATOM   2140  O   ARG B 220      60.192  25.960 -34.641
ATOM   2141  N   THR B 221      60.888  26.846 -36.617
ATOM   2142  H   THR B 221      60.649  27.145 -37.539
ATOM   2143  CA  THR B 221      62.304  26.823 -36.316
ATOM   2144  CB  THR B 221      63.133  27.270 -37.507
ATOM   2145  CG2 THR B 221      64.640  27.241 -37.174
ATOM   2146  OG1 THR B 221      62.905  26.402 -38.605
ATOM   2147  HG1 THR B 221      62.011  26.582 -38.910
ATOM   2148  C   THR B 221      62.547  27.772 -35.158
ATOM   2149  O   THR B 221      63.254  27.422 -34.211
ATOM   2150  N   LEU B 222      61.902  28.967 -35.187
ATOM   2151  H   LEU B 222      61.317  29.219 -35.954
ATOM   2152  CA  LEU B 222      62.039  29.966 -34.152
ATOM   2153  CB  LEU B 222      61.393  31.317 -34.526
ATOM   2154  CG  LEU B 222      62.125  32.075 -35.660
ATOM   2155  CD1 LEU B 222      61.331  33.309 -36.112
ATOM   2156  CD2 LEU B 222      63.583  32.413 -35.301
ATOM   2157  C   LEU B 222      61.470  29.481 -32.846
ATOM   2158  O   LEU B 222      62.057  29.746 -31.795
ATOM   2159  N   GLN B 223      60.339  28.727 -32.890
ATOM   2160  H   GLN B 223      59.882  28.536 -33.755
ATOM   2161  CA  GLN B 223      59.699  28.177 -31.715
ATOM   2162  CB  GLN B 223      58.352  27.489 -32.004
ATOM   2163  CG  GLN B 223      57.229  28.447 -32.411
ATOM   2164  CD  GLN B 223      55.962  27.640 -32.661
ATOM   2165  OE1 GLN B 223      55.308  27.157 -31.737
ATOM   2166  NE2 GLN B 223      55.594  27.488 -33.960
ATOM   2167 HE21 GLN B 223      56.139  27.907 -34.687
ATOM   2168 HE22 GLN B 223      54.768  26.974 -34.189
ATOM   2169  C   GLN B 223      60.598  27.155 -31.073
ATOM   2170  O   GLN B 223      60.712  27.123 -29.848
ATOM   2171  N   THR B 224      61.288  26.329 -31.900
ATOM   2172  H   THR B 224      61.145  26.357 -32.886
ATOM   2173  CA  THR B 224      62.195  25.307 -31.439
ATOM   2174  CB  THR B 224      62.640  24.414 -32.577
ATOM   2175  CG2 THR B 224      63.586  23.307 -32.070
ATOM   2176  OG1 THR B 224      61.498  23.785 -33.142
ATOM   2177  HG1 THR B 224      61.045  24.463 -33.649
ATOM   2178  C   THR B 224      63.379  25.964 -30.757
ATOM   2179  O   THR B 224      63.798  25.495 -29.700
ATOM   2180  N   ILE B 225      63.901  27.093 -31.310
ATOM   2181  H   ILE B 225      63.550  27.447 -32.175
ATOM   2182  CA  ILE B 225      65.026  27.820 -30.746
ATOM   2183  CB  ILE B 225      65.533  28.932 -31.669
ATOM   2184  CG2 ILE B 225      66.580  29.831 -30.963
ATOM   2185  CG1 ILE B 225      66.154  28.298 -32.929
ATOM   2186  CD1 ILE B 225      66.453  29.284 -34.061
ATOM   2187  C   ILE B 225      64.610  28.376 -29.394
ATOM   2188  O   ILE B 225      65.393  28.311 -28.445
ATOM   2189  N   SER B 226      63.351  28.868 -29.268
ATOM   2190  H   SER B 226      62.732  28.907 -30.049
ATOM   2191  CA  SER B 226      62.817  29.424 -28.047
ATOM   2192  CB  SER B 226      61.414  30.021 -28.253
ATOM   2193  OG  SER B 226      61.485  31.129 -29.138
ATOM   2194  HG  SER B 226      60.581  31.440 -29.238
ATOM   2195  C   SER B 226      62.711  28.366 -26.972
ATOM   2196  O   SER B 226      63.027  28.632 -25.810
ATOM   2197  N   ASP B 227      62.300  27.130 -27.357
ATOM   2198  H   ASP B 227      62.037  26.946 -28.302
ATOM   2199  CA  ASP B 227      62.150  26.012 -26.453
ATOM   2200  CB  ASP B 227      61.507  24.788 -27.144
ATOM   2201  CG  ASP B 227      60.016  25.001 -27.434
ATOM   2202  OD1 ASP B 227      59.382  25.953 -26.902
ATOM   2203  OD2 ASP B 227      59.486  24.185 -28.232
ATOM   2204  C   ASP B 227      63.496  25.587 -25.918
ATOM   2205  O   ASP B 227      63.631  25.338 -24.719
ATOM   2206  N   VAL B 228      64.529  25.553 -26.799
ATOM   2207  H   VAL B 228      64.376  25.784 -27.758
ATOM   2208  CA  VAL B 228      65.892  25.183 -26.471
ATOM   2209  CB  VAL B 228      66.747  25.014 -27.729
ATOM   2210  CG1 VAL B 228      68.246  24.820 -27.422
ATOM   2211  CG2 VAL B 228      66.206  23.797 -28.505
ATOM   2212  C   VAL B 228      66.477  26.226 -25.538
ATOM   2213  O   VAL B 228      67.176  25.872 -24.586
ATOM   2214  N   ALA B 229      66.125  27.520 -25.757
ATOM   2215  H   ALA B 229      65.537  27.756 -26.526
ATOM   2216  CA  ALA B 229      66.584  28.649 -24.977
ATOM   2217  CB  ALA B 229      66.121  29.997 -25.557
ATOM   2218  C   ALA B 229      66.091  28.596 -23.560
ATOM   2219  O   ALA B 229      66.711  29.193 -22.676
ATOM   2220  N   GLY B 230      64.971  27.870 -23.310
ATOM   2221  H   GLY B 230      64.485  27.386 -24.035
ATOM   2222  CA  GLY B 230      64.415  27.714 -21.992
ATOM   2223  C   GLY B 230      65.351  26.923 -21.112
ATOM   2224  O   GLY B 230      65.348  27.118 -19.896
ATOM   2225  N   ASP B 231      66.172  26.017 -21.707
ATOM   2226  H   ASP B 231      66.195  25.901 -22.698
ATOM   2227  CA  ASP B 231      67.116  25.212 -20.974
ATOM   2228  CB  ASP B 231      67.577  23.980 -21.793
ATOM   2229  CG  ASP B 231      68.465  22.987 -21.033
ATOM   2230  OD1 ASP B 231      68.821  23.186 -19.841
ATOM   2231  OD2 ASP B 231      68.804  21.966 -21.684
ATOM   2232  C   ASP B 231      68.311  26.076 -20.640
ATOM   2233  O   ASP B 231      68.870  26.767 -21.494
ATOM   2234  N   LYS B 232      68.726  26.014 -19.359
ATOM   2235  H   LYS B 232      68.266  25.415 -18.709
ATOM   2236  CA  LYS B 232      69.833  26.764 -18.822
ATOM   2237  CB  LYS B 232      69.927  26.656 -17.290
ATOM   2238  CG  LYS B 232      68.839  27.368 -16.487
ATOM   2239  CD  LYS B 232      69.053  27.182 -14.986
ATOM   2240  CE  LYS B 232      68.009  27.850 -14.095
ATOM   2241  NZ  LYS B 232      68.328  27.577 -12.680
ATOM   2242  HZ1 LYS B 232      67.788  28.219 -12.071
ATOM   2243  HZ2 LYS B 232      69.342  27.727 -12.517
ATOM   2244  HZ3 LYS B 232      68.087  26.597 -12.444
ATOM   2245  C   LYS B 232      71.169  26.294 -19.333
ATOM   2246  O   LYS B 232      72.069  27.107 -19.558
ATOM   2247  N   SER B 233      71.320  24.965 -19.508
ATOM   2248  H   SER B 233      70.558  24.341 -19.344
ATOM   2249  CA  SER B 233      72.541  24.338 -19.936
ATOM   2250  CB  SER B 233      72.538  22.827 -19.618
ATOM   2251  OG  SER B 233      71.523  22.160 -20.356
ATOM   2252  HG  SER B 233      71.535  21.244 -20.066
ATOM   2253  C   SER B 233      72.936  24.504 -21.376
ATOM   2254  O   SER B 233      74.121  24.685 -21.662
ATOM   2255  N   ASN B 234      71.948  24.468 -22.298
ATOM   2256  H   ASN B 234      70.999  24.349 -22.018
ATOM   2257  CA  ASN B 234      72.175  24.535 -23.725
ATOM   2258  CB  ASN B 234      70.878  24.336 -24.543
ATOM   2259  CG  ASN B 234      70.354  22.900 -24.453
ATOM   2260  OD1 ASN B 234      71.051  21.938 -24.125
ATOM   2261  ND2 ASN B 234      69.037  22.746 -24.751
ATOM   2262 HD21 ASN B 234      68.612  21.844 -24.673
ATOM   2263 HD22 ASN B 234      68.483  23.539 -25.008
ATOM   2264  C   ASN B 234      72.816  25.773 -24.280
ATOM   2265  O   ASN B 234      72.416  26.902 -23.986
ATOM   2266  N   VAL B 235      73.869  25.553 -25.106
ATOM   2267  H   VAL B 235      74.187  24.633 -25.318
ATOM   2268  CA  VAL B 235      74.576  26.621 -25.769
ATOM   2269  CB  VAL B 235      76.074  26.397 -25.886
ATOM   2270  CG1 VAL B 235      76.727  27.583 -26.631
ATOM   2271  CG2 VAL B 235      76.664  26.177 -24.478
ATOM   2272  C   VAL B 235      73.942  26.643 -27.136
ATOM   2273  O   VAL B 235      74.052  25.671 -27.891
ATOM   2274  N   ILE B 236      73.249  27.758 -27.467
ATOM   2275  H   ILE B 236      73.168  28.538 -26.852
ATOM   2276  CA  ILE B 236      72.591  27.877 -28.742
ATOM   2277  CB  ILE B 236      71.416  28.855 -28.757
ATOM   2278  CG2 ILE B 236      70.819  28.982 -30.183
ATOM   2279  CG1 ILE B 236      70.325  28.398 -27.774
ATOM   2280  CD1 ILE B 236      69.223  29.436 -27.567
ATOM   2281  C   ILE B 236      73.603  28.279 -29.779
ATOM   2282  O   ILE B 236      74.290  29.298 -29.658
ATOM   2283  N   VAL B 237      73.705  27.428 -30.822
ATOM   2284  H   VAL B 237      73.140  26.608 -30.872
ATOM   2285  CA  VAL B 237      74.571  27.648 -31.950
ATOM   2286  CB  VAL B 237      74.871  26.374 -32.727
ATOM   2287  CG1 VAL B 237      75.727  26.666 -33.975
ATOM   2288  CG2 VAL B 237      75.553  25.372 -31.778
ATOM   2289  C   VAL B 237      73.779  28.606 -32.809
ATOM   2290  O   VAL B 237      72.573  28.420 -32.993
ATOM   2291  N   LEU B 238      74.439  29.668 -33.333
ATOM   2292  H   LEU B 238      75.411  29.814 -33.166
ATOM   2293  CA  LEU B 238      73.781  30.645 -34.174
ATOM   2294  CB  LEU B 238      74.688  31.837 -34.556
ATOM   2295  CG  LEU B 238      74.018  32.962 -35.374
ATOM   2296  CD1 LEU B 238      72.926  33.695 -34.576
ATOM   2297  CD2 LEU B 238      75.073  33.912 -35.958
ATOM   2298  C   LEU B 238      73.336  29.937 -35.420
ATOM   2299  O   LEU B 238      74.129  29.290 -36.108
ATOM   2300  N   MET B 239      72.032  30.084 -35.722
ATOM   2301  H   MET B 239      71.418  30.630 -35.157
ATOM   2302  CA  MET B 239      71.428  29.403 -36.822
ATOM   2303  CB  MET B 239      70.181  28.624 -36.342
ATOM   2304  CG  MET B 239      70.564  27.478 -35.411
ATOM   2305  SD  MET B 239      69.216  26.471 -34.759
ATOM   2306  CE  MET B 239      70.406  25.496 -33.795
ATOM   2307  C   MET B 239      71.116  30.262 -38.007
ATOM   2308  O   MET B 239      69.963  30.618 -38.264
ATOM   2309  N   LEU B 240      72.170  30.566 -38.796
ATOM   2310  H   LEU B 240      73.094  30.248 -38.597
ATOM   2311  CA  LEU B 240      72.021  31.355 -39.988
ATOM   2312  CB  LEU B 240      72.653  32.766 -39.929
ATOM   2313  CG  LEU B 240      72.057  33.760 -38.915
ATOM   2314  CD1 LEU B 240      72.901  35.042 -38.885
ATOM   2315  CD2 LEU B 240      70.564  34.035 -39.166
ATOM   2316  C   LEU B 240      72.675  30.651 -41.152
ATOM   2317  O   LEU B 240      73.779  30.122 -40.997
ATOM   2318  N   PRO B 241      72.028  30.611 -42.323
ATOM   2319  CA  PRO B 241      72.550  30.003 -43.529
ATOM   2320  CB  PRO B 241      71.370  29.860 -44.484
ATOM   2321  CG  PRO B 241      70.413  30.970 -44.054
ATOM   2322  CD  PRO B 241      70.677  31.130 -42.544
ATOM   2323  C   PRO B 241      73.673  30.815 -44.112
ATOM   2324  O   PRO B 241      73.834  31.969 -43.712
ATOM   2325  N   MET B 242      74.436  30.232 -45.071
ATOM   2326  H   MET B 242      74.241  29.303 -45.373
ATOM   2327  CA  MET B 242      75.657  30.800 -45.604
ATOM   2328  CB  MET B 242      76.258  29.970 -46.755
ATOM   2329  CG  MET B 242      76.861  28.622 -46.364
ATOM   2330  SD  MET B 242      78.279  28.711 -45.236
ATOM   2331  CE  MET B 242      79.469  29.385 -46.429
ATOM   2332  C   MET B 242      75.435  32.167 -46.186
ATOM   2333  O   MET B 242      76.217  33.075 -45.899
ATOM   2334  N   GLU B 243      74.244  32.381 -46.803
ATOM   2335  H   GLU B 243      73.580  31.647 -46.922
ATOM   2336  CA  GLU B 243      73.882  33.642 -47.395
ATOM   2337  CB  GLU B 243      72.572  33.589 -48.199
ATOM   2338  CG  GLU B 243      72.681  32.787 -49.501
ATOM   2339  CD  GLU B 243      71.342  32.712 -50.241
ATOM   2340  OE1 GLU B 243      70.292  33.190 -49.735
ATOM   2341  OE2 GLU B 243      71.368  32.157 -51.369
ATOM   2342  C   GLU B 243      73.702  34.687 -46.335
ATOM   2343  O   GLU B 243      74.166  35.813 -46.508
ATOM   2344  N   MET B 244      73.069  34.313 -45.197
ATOM   2345  H   MET B 244      72.890  33.350 -45.000
ATOM   2346  CA  MET B 244      72.828  35.204 -44.094
ATOM   2347  CB  MET B 244      71.894  34.629 -43.030
ATOM   2348  CG  MET B 244      70.422  34.614 -43.409
ATOM   2349  SD  MET B 244      69.757  36.276 -43.623
ATOM   2350  CE  MET B 244      69.959  36.668 -41.866
ATOM   2351  C   MET B 244      74.069  35.609 -43.386
ATOM   2352  O   MET B 244      74.248  36.798 -43.139
ATOM   2353  N   LEU B 245      75.017  34.660 -43.205
ATOM   2354  H   LEU B 245      74.863  33.716 -43.486
ATOM   2355  CA  LEU B 245      76.263  34.927 -42.529
ATOM   2356  CB  LEU B 245      77.106  33.661 -42.343
ATOM   2357  CG  LEU B 245      76.536  32.654 -41.339
ATOM   2358  CD1 LEU B 245      77.332  31.357 -41.429
ATOM   2359  CD2 LEU B 245      76.504  33.210 -39.905
ATOM   2360  C   LEU B 245      77.092  35.875 -43.331
ATOM   2361  O   LEU B 245      77.631  36.844 -42.787
ATOM   2362  N   LYS B 246      77.146  35.642 -44.664
ATOM   2363  H   LYS B 246      76.660  34.882 -45.091
ATOM   2364  CA  LYS B 246      77.913  36.477 -45.536
ATOM   2365  CB  LYS B 246      78.063  35.934 -46.964
ATOM   2366  CG  LYS B 246      78.969  34.711 -47.120
ATOM   2367  CD  LYS B 246      79.090  34.274 -48.580
ATOM   2368  CE  LYS B 246      79.968  33.049 -48.830
ATOM   2369  NZ  LYS B 246      80.005  32.758 -50.280
ATOM   2370  HZ1 LYS B 246      79.040  32.626 -50.640
ATOM   2371  HZ2 LYS B 246      80.551  31.892 -50.448
ATOM   2372  HZ3 LYS B 246      80.451  33.547 -50.793
ATOM   2373  C   LYS B 246      77.311  37.845 -45.586
ATOM   2374  O   LYS B 246      78.061  38.805 -45.487
ATOM   2375  N   LEU B 247      75.958  37.960 -45.636
ATOM   2376  H   LEU B 247      75.385  37.146 -45.681
ATOM   2377  CA  LEU B 247      75.216  39.205 -45.697
ATOM   2378  CB  LEU B 247      73.716  38.937 -45.917
ATOM   2379  CG  LEU B 247      72.919  40.084 -46.555
ATOM   2380  CD1 LEU B 247      72.012  39.533 -47.663
ATOM   2381  CD2 LEU B 247      72.135  40.907 -45.514
ATOM   2382  C   LEU B 247      75.395  40.057 -44.468
ATOM   2383  O   LEU B 247      75.504  41.284 -44.552
ATOM   2384  N   PHE B 248      75.472  39.404 -43.296
ATOM   2385  H   PHE B 248      75.369  38.415 -43.266
ATOM   2386  CA  PHE B 248      75.628  40.040 -42.016
ATOM   2387  CB  PHE B 248      75.505  38.926 -40.947
ATOM   2388  CG  PHE B 248      75.526  39.352 -39.525
ATOM   2389  CD1 PHE B 248      74.374  39.920 -38.968
ATOM   2390  CE1 PHE B 248      74.351  40.304 -37.628
ATOM   2391  CZ  PHE B 248      75.480  40.107 -36.827
ATOM   2392  CE2 PHE B 248      76.627  39.520 -37.369
ATOM   2393  CD2 PHE B 248      76.644  39.138 -38.713
ATOM   2394  C   PHE B 248      76.994  40.697 -42.012
ATOM   2395  O   PHE B 248      77.130  41.874 -41.672
ATOM   2396  N   LYS B 249      78.019  39.955 -42.491
ATOM   2397  H   LYS B 249      77.873  39.008 -42.794
ATOM   2398  CA  LYS B 249      79.377  40.430 -42.558
ATOM   2399  CB  LYS B 249      80.345  39.264 -42.761
ATOM   2400  CG  LYS B 249      80.322  38.431 -41.480
ATOM   2401  CD  LYS B 249      81.225  37.213 -41.436
ATOM   2402  CE  LYS B 249      80.901  36.287 -40.261
ATOM   2403  NZ  LYS B 249      81.106  36.983 -38.974
ATOM   2404  HZ1 LYS B 249      81.702  37.821 -39.116
ATOM   2405  HZ2 LYS B 249      81.565  36.342 -38.301
ATOM   2406  HZ3 LYS B 249      80.187  37.278 -38.593
ATOM   2407  C   LYS B 249      79.538  41.468 -43.635
ATOM   2408  O   LYS B 249      80.380  42.355 -43.527
ATOM   2409  N   SER B 250      78.701  41.381 -44.693
ATOM   2410  H   SER B 250      78.071  40.617 -44.751
ATOM   2411  CA  SER B 250      78.656  42.236 -45.850
ATOM   2412  CB  SER B 250      77.478  41.913 -46.744
ATOM   2413  OG  SER B 250      77.599  40.603 -47.244
ATOM   2414  HG  SER B 250      78.242  40.643 -47.946
ATOM   2415  C   SER B 250      78.357  43.631 -45.487
ATOM   2416  O   SER B 250      78.953  44.557 -46.032
ATOM   2417  N   LEU B 251      77.422  43.793 -44.534
ATOM   2418  H   LEU B 251      76.930  43.002 -44.169
ATOM   2419  CA  LEU B 251      76.993  45.074 -44.067
ATOM   2420  CB  LEU B 251      75.849  44.853 -43.068
ATOM   2421  CG  LEU B 251      74.557  44.246 -43.681
ATOM   2422  CD1 LEU B 251      73.527  43.874 -42.607
ATOM   2423  CD2 LEU B 251      73.959  45.088 -44.806
ATOM   2424  C   LEU B 251      78.187  45.756 -43.418
ATOM   2425  O   LEU B 251      78.451  46.936 -43.661
ATOM   2426  N   SER B 252      78.985  44.978 -42.645
ATOM   2427  H   SER B 252      78.759  44.022 -42.468
ATOM   2428  CA  SER B 252      80.170  45.469 -41.981
ATOM   2429  CB  SER B 252      80.716  44.467 -40.951
ATOM   2430  OG  SER B 252      79.775  44.315 -39.896
ATOM   2431  HG  SER B 252      80.186  43.728 -39.256
ATOM   2432  C   SER B 252      81.251  45.810 -42.985
ATOM   2433  O   SER B 252      81.963  46.803 -42.817
ATOM   2434  N   ASP B 253      81.370  45.004 -44.077
ATOM   2435  H   ASP B 253      80.814  44.184 -44.165
ATOM   2436  CA  ASP B 253      82.334  45.213 -45.137
ATOM   2437  CB  ASP B 253      82.305  44.142 -46.239
ATOM   2438  CG  ASP B 253      83.435  44.313 -47.257
ATOM   2439  OD1 ASP B 253      84.627  44.216 -46.864
ATOM   2440  OD2 ASP B 253      83.111  44.559 -48.448
ATOM   2441  C   ASP B 253      82.030  46.509 -45.824
ATOM   2442  O   ASP B 253      82.964  47.209 -46.196
ATOM   2443  N   ALA B 254      80.730  46.857 -45.993
ATOM   2444  H   ALA B 254      80.002  46.218 -45.766
ATOM   2445  CA  ALA B 254      80.313  48.086 -46.622
ATOM   2446  CB  ALA B 254      78.804  48.274 -46.642
ATOM   2447  C   ALA B 254      80.794  49.262 -45.842
ATOM   2448  O   ALA B 254      81.296  50.220 -46.432
ATOM   2449  N   ALA B 255      80.690  49.189 -44.492
ATOM   2450  H   ALA B 255      80.243  48.412 -44.048
ATOM   2451  CA  ALA B 255      81.126  50.266 -43.636
ATOM   2452  CB  ALA B 255      80.803  50.015 -42.153
ATOM   2453  C   ALA B 255      82.607  50.474 -43.773
ATOM   2454  O   ALA B 255      83.069  51.611 -43.895
ATOM   2455  N   GLU B 256      83.363  49.354 -43.840
ATOM   2456  H   GLU B 256      82.950  48.446 -43.777
ATOM   2457  CA  GLU B 256      84.792  49.376 -43.962
ATOM   2458  CB  GLU B 256      85.378  47.963 -43.741
ATOM   2459  CG  GLU B 256      86.911  47.852 -43.715
ATOM   2460  CD  GLU B 256      87.555  48.540 -42.499
ATOM   2461  OE1 GLU B 256      86.864  48.902 -41.509
ATOM   2462  OE2 GLU B 256      88.800  48.711 -42.563
ATOM   2463  C   GLU B 256      85.215  49.927 -45.306
ATOM   2464  O   GLU B 256      86.150  50.723 -45.367
ATOM   2465  N   ALA B 257      84.493  49.561 -46.396
ATOM   2466  H   ALA B 257      83.723  48.944 -46.302
ATOM   2467  CA  ALA B 257      84.766  49.984 -47.752
ATOM   2468  CB  ALA B 257      83.864  49.280 -48.780
ATOM   2469  C   ALA B 257      84.568  51.463 -47.913
ATOM   2470  O   ALA B 257      85.386  52.121 -48.560
ATOM   2471  N   TYR B 258      83.504  52.019 -47.281
ATOM   2472  H   TYR B 258      82.854  51.453 -46.779
ATOM   2473  CA  TYR B 258      83.186  53.425 -47.345
ATOM   2474  CB  TYR B 258      81.858  53.738 -46.592
ATOM   2475  CG  TYR B 258      81.496  55.189 -46.695
ATOM   2476  CD1 TYR B 258      80.815  55.657 -47.826
ATOM   2477  CE1 TYR B 258      80.481  57.008 -47.938
ATOM   2478  CZ  TYR B 258      80.821  57.899 -46.920
ATOM   2479  OH  TYR B 258      80.494  59.268 -47.027
ATOM   2480  HH  TYR B 258      80.061  59.407 -47.872
ATOM   2481  CE2 TYR B 258      81.485  57.439 -45.783
ATOM   2482  CD2 TYR B 258      81.813  56.090 -45.669
ATOM   2483  C   TYR B 258      84.304  54.199 -46.682
ATOM   2484  O   TYR B 258      84.794  55.186 -47.240
ATOM   2485  N   MET B 259      84.751  53.713 -45.498
ATOM   2486  H   MET B 259      84.345  52.895 -45.089
ATOM   2487  CA  MET B 259      85.793  54.343 -44.732
ATOM   2488  CB  MET B 259      85.998  53.710 -43.346
ATOM   2489  CG  MET B 259      84.848  53.998 -42.375
ATOM   2490  SD  MET B 259      85.140  53.511 -40.646
ATOM   2491  CE  MET B 259      84.929  51.723 -40.869
ATOM   2492  C   MET B 259      87.106  54.332 -45.453
ATOM   2493  O   MET B 259      87.734  55.386 -45.545
ATOM   2494  N   LYS B 260      87.415  53.222 -46.173
ATOM   2495  H   LYS B 260      86.832  52.414 -46.157
ATOM   2496  CA  LYS B 260      88.640  53.087 -46.924
ATOM   2497  CB  LYS B 260      88.905  51.664 -47.462
ATOM   2498  CG  LYS B 260      89.288  50.645 -46.379
ATOM   2499  CD  LYS B 260      89.556  49.230 -46.906
ATOM   2500  CE  LYS B 260      89.910  48.222 -45.807
ATOM   2501  NZ  LYS B 260      90.091  46.865 -46.365
ATOM   2502  HZ1 LYS B 260      89.346  46.666 -47.059
ATOM   2503  HZ2 LYS B 260      91.016  46.804 -46.832
ATOM   2504  HZ3 LYS B 260      90.045  46.156 -45.605
ATOM   2505  C   LYS B 260      88.674  54.053 -48.066
ATOM   2506  O   LYS B 260      89.714  54.669 -48.285
ATOM   2507  N   LYS B 261      87.534  54.252 -48.776
ATOM   2508  H   LYS B 261      86.704  53.734 -48.580
ATOM   2509  CA  LYS B 261      87.458  55.180 -49.885
ATOM   2510  CB  LYS B 261      86.127  55.052 -50.672
ATOM   2511  CG  LYS B 261      85.903  56.080 -51.799
ATOM   2512  CD  LYS B 261      86.932  56.083 -52.936
ATOM   2513  CE  LYS B 261      86.599  57.099 -54.030
ATOM   2514  NZ  LYS B 261      87.696  57.179 -55.014
ATOM   2515  HZ1 LYS B 261      88.263  56.310 -54.985
ATOM   2516  HZ2 LYS B 261      87.301  57.302 -55.966
ATOM   2517  HZ3 LYS B 261      88.301  57.993 -54.788
ATOM   2518  C   LYS B 261      87.664  56.599 -49.421
ATOM   2519  O   LYS B 261      88.400  57.355 -50.059
ATOM   2520  N   LYS B 262      87.069  56.952 -48.264
ATOM   2521  H   LYS B 262      86.487  56.307 -47.769
ATOM   2522  CA  LYS B 262      87.161  58.273 -47.695
ATOM   2523  CB  LYS B 262      86.176  58.349 -46.513
ATOM   2524  CG  LYS B 262      85.934  59.700 -45.854
ATOM   2525  CD  LYS B 262      84.798  59.610 -44.827
ATOM   2526  CE  LYS B 262      84.444  60.930 -44.142
ATOM   2527  NZ  LYS B 262      83.366  60.724 -43.153
ATOM   2528  HZ1 LYS B 262      82.610  60.148 -43.569
ATOM   2529  HZ2 LYS B 262      82.979  61.643 -42.866
ATOM   2530  HZ3 LYS B 262      83.746  60.238 -42.319
ATOM   2531  C   LYS B 262      88.602  58.555 -47.297
ATOM   2532  O   LYS B 262      89.114  59.652 -47.533
ATOM   2533  N   GLU B 263      89.300  57.532 -46.741
ATOM   2534  H   GLU B 263      88.866  56.649 -46.580
ATOM   2535  CA  GLU B 263      90.681  57.612 -46.322
ATOM   2536  CB  GLU B 263      91.144  56.396 -45.502
ATOM   2537  CG  GLU B 263      90.543  56.312 -44.093
ATOM   2538  CD  GLU B 263      90.918  54.997 -43.397
ATOM   2539  OE1 GLU B 263      90.528  54.871 -42.207
ATOM   2540  OE2 GLU B 263      91.578  54.107 -43.998
ATOM   2541  C   GLU B 263      91.619  57.723 -47.495
ATOM   2542  O   GLU B 263      92.629  58.421 -47.402
ATOM   2543  N   GLU B 264      91.305  57.034 -48.623
ATOM   2544  H   GLU B 264      90.490  56.461 -48.664
ATOM   2545  CA  GLU B 264      92.109  57.058 -49.826
ATOM   2546  CB  GLU B 264      91.603  56.108 -50.928
ATOM   2547  CG  GLU B 264      91.803  54.614 -50.645
ATOM   2548  CD  GLU B 264      91.109  53.738 -51.695
ATOM   2549  OE1 GLU B 264      90.409  54.250 -52.610
ATOM   2550  OE2 GLU B 264      91.276  52.495 -51.577
ATOM   2551  C   GLU B 264      92.105  58.433 -50.416
ATOM   2552  O   GLU B 264      93.142  58.905 -50.885
ATOM   2553  N   GLU B 265      90.932  59.108 -50.384
ATOM   2554  H   GLU B 265      90.101  58.691 -50.017
ATOM   2555  CA  GLU B 265      90.778  60.443 -50.898
ATOM   2556  CB  GLU B 265      89.307  60.853 -50.927
ATOM   2557  CG  GLU B 265      88.508  60.138 -52.023
ATOM   2558  CD  GLU B 265      88.975  60.513 -53.426
ATOM   2559  OE1 GLU B 265      89.311  59.580 -54.202
ATOM   2560  OE2 GLU B 265      88.958  61.729 -53.757
ATOM   2561  C   GLU B 265      91.551  61.420 -50.068
ATOM   2562  O   GLU B 265      92.189  62.310 -50.630
ATOM   2563  N   LYS B 266      91.537  61.236 -48.723
ATOM   2564  H   LYS B 266      90.999  60.494 -48.328
ATOM   2565  CA  LYS B 266      92.217  62.054 -47.749
ATOM   2566  CB  LYS B 266      92.047  61.464 -46.335
ATOM   2567  CG  LYS B 266      92.614  62.276 -45.177
ATOM   2568  CD  LYS B 266      92.257  61.689 -43.818
ATOM   2569  CE  LYS B 266      93.448  61.621 -42.870
ATOM   2570  NZ  LYS B 266      93.898  60.224 -42.732
ATOM   2571  HZ1 LYS B 266      94.288  59.883 -43.631
ATOM   2572  HZ2 LYS B 266      94.631  60.181 -42.000
ATOM   2573  HZ3 LYS B 266      93.099  59.624 -42.453
ATOM   2574  C   LYS B 266      93.723  62.127 -48.064
ATOM   2575  O   LYS B 266      94.205  63.269 -48.282
ATOM   2576  OXT LYS B 266      94.403  61.066 -48.098
TER
ATOM      1  N   MET C   1      77.002 -40.441  61.242
ATOM      2  H   MET C   1      76.184 -39.863  60.973
ATOM      3  H2  MET C   1      77.495 -39.994  62.036
ATOM      4  H3  MET C   1      76.679 -41.385  61.525
ATOM      5  CA  MET C   1      77.923 -40.556  60.093
ATOM      6  CB  MET C   1      79.144 -41.420  60.479
ATOM      7  CG  MET C   1      80.315 -41.348  59.492
ATOM      8  SD  MET C   1      81.187 -42.922  59.233
ATOM      9  CE  MET C   1      80.149 -43.478  57.852
ATOM     10  C   MET C   1      77.248 -41.171  58.904
ATOM     11  O   MET C   1      77.415 -40.686  57.783
ATOM     12  N   MET C   2      76.436 -42.231  59.138
ATOM     13  H   MET C   2      76.307 -42.590  60.058
ATOM     14  CA  MET C   2      75.739 -42.952  58.099
ATOM     15  CB  MET C   2      75.006 -44.207  58.602
ATOM     16  CG  MET C   2      75.942 -45.351  59.000
ATOM     17  SD  MET C   2      76.984 -45.986  57.646
ATOM     18  CE  MET C   2      75.643 -46.741  56.678
ATOM     19  C   MET C   2      74.749 -42.127  57.341
ATOM     20  O   MET C   2      74.778 -42.164  56.110
ATOM     21  N   PHE C   3      74.024 -41.215  58.035
ATOM     22  H   PHE C   3      74.100 -41.139  59.027
ATOM     23  CA  PHE C   3      73.040 -40.358  57.416
ATOM     24  CB  PHE C   3      72.197 -39.567  58.460
ATOM     25  CG  PHE C   3      71.147 -38.715  57.801
ATOM     26  CD1 PHE C   3      69.976 -39.290  57.289
ATOM     27  CE1 PHE C   3      69.004 -38.498  56.673
ATOM     28  CZ  PHE C   3      69.190 -37.118  56.567
ATOM     29  CE2 PHE C   3      70.347 -36.529  57.081
ATOM     30  CD2 PHE C   3      71.316 -37.325  57.696
ATOM     31  C   PHE C   3      73.729 -39.381  56.495
ATOM     32  O   PHE C   3      73.265 -39.167  55.374
ATOM     33  N   ALA C   4      74.874 -38.815  56.944
ATOM     34  H   ALA C   4      75.235 -39.028  57.849
ATOM     35  CA  ALA C   4      75.635 -37.853  56.190
ATOM     36  CB  ALA C   4      76.798 -37.261  57.002
ATOM     37  C   ALA C   4      76.213 -38.450  54.940
ATOM     38  O   ALA C   4      76.156 -37.821  53.882
ATOM     39  N   THR C   5      76.729 -39.699  55.029
ATOM     40  H   THR C   5      76.743 -40.185  55.898
ATOM     41  CA  THR C   5      77.331 -40.400  53.918
ATOM     42  CB  THR C   5      77.996 -41.678  54.389
ATOM     43  CG2 THR C   5      78.660 -42.425  53.212
ATOM     44  OG1 THR C   5      79.008 -41.355  55.333
ATOM     45  HG1 THR C   5      78.550 -41.130  56.148
ATOM     46  C   THR C   5      76.279 -40.709  52.877
ATOM     47  O   THR C   5      76.512 -40.500  51.685
ATOM     48  N   ASN C   6      75.077 -41.151  53.320
ATOM     49  H   ASN C   6      74.898 -41.279  54.292
ATOM     50  CA  ASN C   6      73.987 -41.498  52.439
ATOM     51  CB  ASN C   6      72.820 -42.173  53.192
ATOM     52  CG  ASN C   6      73.213 -43.598  53.603
ATOM     53  OD1 ASN C   6      74.084 -44.264  53.040
ATOM     54  ND2 ASN C   6      72.550 -44.087  54.682
ATOM     55 HD21 ASN C   6      72.761 -45.001  55.027
ATOM     56 HD22 ASN C   6      71.863 -43.527  55.144
ATOM     57  C   ASN C   6      73.468 -40.289  51.713
ATOM     58  O   ASN C   6      73.190 -40.369  50.515
ATOM     59  N   PHE C   7      73.389 -39.130  52.415
ATOM     60  H   PHE C   7      73.632 -39.096  53.381
ATOM     61  CA  PHE C   7      72.919 -37.884  51.858
ATOM     62  CB  PHE C   7      72.737 -36.791  52.948
ATOM     63  CG  PHE C   7      72.136 -35.548  52.365
ATOM     64  CD1 PHE C   7      70.769 -35.506  52.058
ATOM     65  CE1 PHE C   7      70.196 -34.356  51.509
ATOM     66  CZ  PHE C   7      70.989 -33.233  51.267
ATOM     67  CE2 PHE C   7      72.350 -33.258  51.579
ATOM     68  CD2 PHE C   7      72.919 -34.408  52.128
ATOM     69  C   PHE C   7      73.896 -37.413  50.804
ATOM     70  O   PHE C   7      73.473 -36.923  49.759
ATOM     71  N   PHE C   8      75.218 -37.587  51.050
ATOM     72  H   PHE C   8      75.525 -37.979  51.915
ATOM     73  CA  PHE C   8      76.278 -37.195  50.151
ATOM     74  CB  PHE C   8      77.649 -37.354  50.863
ATOM     75  CG  PHE C   8      78.832 -36.963  50.038
ATOM     76  CD1 PHE C   8      79.101 -35.615  49.766
ATOM     77  CE1 PHE C   8      80.217 -35.252  49.008
ATOM     78  CZ  PHE C   8      81.086 -36.237  48.536
ATOM     79  CE2 PHE C   8      80.844 -37.580  48.828
ATOM     80  CD2 PHE C   8      79.726 -37.941  49.583
ATOM     81  C   PHE C   8      76.204 -37.995  48.866
ATOM     82  O   PHE C   8      76.335 -37.418  47.783
ATOM     83  N   VAL C   9      75.935 -39.322  48.959
ATOM     84  H   VAL C   9      75.832 -39.762  49.849
ATOM     85  CA  VAL C   9      75.825 -40.200  47.809
ATOM     86  CB  VAL C   9      75.752 -41.670  48.214
ATOM     87  CG1 VAL C   9      75.451 -42.595  47.014
ATOM     88  CG2 VAL C   9      77.085 -42.044  48.887
ATOM     89  C   VAL C   9      74.613 -39.800  46.988
ATOM     90  O   VAL C   9      74.706 -39.721  45.760
ATOM     91  N   THR C  10      73.478 -39.472  47.658
ATOM     92  H   THR C  10      73.440 -39.519  48.653
ATOM     93  CA  THR C  10      72.244 -39.072  47.014
ATOM     94  CB  THR C  10      71.114 -38.915  48.015
ATOM     95  CG2 THR C  10      69.802 -38.499  47.316
ATOM     96  OG1 THR C  10      70.889 -40.159  48.665
ATOM     97  HG1 THR C  10      71.589 -40.246  49.318
ATOM     98  C   THR C  10      72.474 -37.771  46.272
ATOM     99  O   THR C  10      72.002 -37.623  45.145
ATOM    100  N   SER C  11      73.255 -36.836  46.866
ATOM    101  H   SER C  11      73.630 -36.982  47.778
ATOM    102  CA  SER C  11      73.568 -35.556  46.282
ATOM    103  CB  SER C  11      74.325 -34.639  47.254
ATOM    104  OG  SER C  11      73.482 -34.310  48.350
ATOM    105  HG  SER C  11      74.029 -33.809  48.960
ATOM    106  C   SER C  11      74.393 -35.716  45.030
ATOM    107  O   SER C  11      74.168 -34.986  44.065
ATOM    108  N   ILE C  12      75.341 -36.692  45.009
ATOM    109  H   ILE C  12      75.518 -37.256  45.814
ATOM    110  CA  ILE C  12      76.184 -36.952  43.856
ATOM    111  CB  ILE C  12      77.301 -37.947  44.165
ATOM    112  CG2 ILE C  12      78.044 -38.389  42.879
ATOM    113  CG1 ILE C  12      78.291 -37.326  45.163
ATOM    114  CD1 ILE C  12      79.276 -38.344  45.729
ATOM    115  C   ILE C  12      75.318 -37.483  42.729
ATOM    116  O   ILE C  12      75.482 -37.060  41.582
ATOM    117  N   ILE C  13      74.348 -38.380  43.047
ATOM    118  H   ILE C  13      74.228 -38.696  43.987
ATOM    119  CA  ILE C  13      73.459 -38.971  42.065
ATOM    120  CB  ILE C  13      72.606 -40.076  42.678
ATOM    121  CG2 ILE C  13      71.503 -40.549  41.700
ATOM    122  CG1 ILE C  13      73.519 -41.254  43.073
ATOM    123  CD1 ILE C  13      72.842 -42.306  43.952
ATOM    124  C   ILE C  13      72.596 -37.878  41.468
ATOM    125  O   ILE C  13      72.429 -37.837  40.249
ATOM    126  N   LEU C  14      72.094 -36.936  42.307
ATOM    127  H   LEU C  14      72.266 -36.977  43.287
ATOM    128  CA  LEU C  14      71.262 -35.839  41.867
ATOM    129  CB  LEU C  14      70.678 -35.008  43.025
ATOM    130  CG  LEU C  14      69.607 -35.742  43.856
ATOM    131  CD1 LEU C  14      69.234 -34.929  45.104
ATOM    132  CD2 LEU C  14      68.381 -36.131  43.010
ATOM    133  C   LEU C  14      72.026 -34.906  40.971
ATOM    134  O   LEU C  14      71.469 -34.421  39.985
ATOM    135  N   LEU C  15      73.328 -34.671  41.276
ATOM    136  H   LEU C  15      73.747 -35.074  42.087
ATOM    137  CA  LEU C  15      74.193 -33.811  40.501
ATOM    138  CB  LEU C  15      75.569 -33.624  41.181
ATOM    139  CG  LEU C  15      76.566 -32.672  40.492
ATOM    140  CD1 LEU C  15      76.032 -31.236  40.388
ATOM    141  CD2 LEU C  15      77.943 -32.757  41.156
ATOM    142  C   LEU C  15      74.388 -34.422  39.134
ATOM    143  O   LEU C  15      74.326 -33.704  38.137
ATOM    144  N   PHE C  16      74.571 -35.767  39.067
ATOM    145  H   PHE C  16      74.611 -36.323  39.892
ATOM    146  CA  PHE C  16      74.753 -36.486  37.826
ATOM    147  CB  PHE C  16      75.120 -37.989  38.048
ATOM    148  CG  PHE C  16      75.273 -38.717  36.740
ATOM    149  CD1 PHE C  16      76.414 -38.539  35.946
ATOM    150  CE1 PHE C  16      76.545 -39.212  34.728
ATOM    151  CZ  PHE C  16      75.538 -40.074  34.291
ATOM    152  CE2 PHE C  16      74.400 -40.269  35.077
ATOM    153  CD2 PHE C  16      74.273 -39.596  36.295
ATOM    154  C   PHE C  16      73.501 -36.382  36.985
ATOM    155  O   PHE C  16      73.610 -36.173  35.777
ATOM    156  N   ILE C  17      72.302 -36.484  37.612
ATOM    157  H   ILE C  17      72.253 -36.645  38.595
ATOM    158  CA  ILE C  17      71.028 -36.409  36.927
ATOM    159  CB  ILE C  17      69.857 -36.741  37.851
ATOM    160  CG2 ILE C  17      68.493 -36.423  37.190
ATOM    161  CG1 ILE C  17      69.930 -38.227  38.249
ATOM    162  CD1 ILE C  17      68.985 -38.615  39.388
ATOM    163  C   ILE C  17      70.873 -35.025  36.331
ATOM    164  O   ILE C  17      70.456 -34.911  35.178
ATOM    165  N   LEU C  18      71.265 -33.961  37.077
ATOM    166  H   LEU C  18      71.620 -34.077  38.000
ATOM    167  CA  LEU C  18      71.159 -32.595  36.616
ATOM    168  CB  LEU C  18      71.532 -31.564  37.701
ATOM    169  CG  LEU C  18      70.534 -31.459  38.870
ATOM    170  CD1 LEU C  18      71.104 -30.573  39.986
ATOM    171  CD2 LEU C  18      69.139 -31.006  38.405
ATOM    172  C   LEU C  18      72.048 -32.336  35.431
ATOM    173  O   LEU C  18      71.611 -31.702  34.470
ATOM    174  N   ILE C  19      73.295 -32.867  35.458
ATOM    175  H   ILE C  19      73.615 -33.386  36.249
ATOM    176  CA  ILE C  19      74.260 -32.702  34.391
ATOM    177  CB  ILE C  19      75.649 -33.180  34.810
ATOM    178  CG2 ILE C  19      76.626 -33.234  33.609
ATOM    179  CG1 ILE C  19      76.192 -32.246  35.912
ATOM    180  CD1 ILE C  19      77.446 -32.764  36.617
ATOM    181  C   ILE C  19      73.773 -33.444  33.160
ATOM    182  O   ILE C  19      73.874 -32.921  32.047
ATOM    183  N   PHE C  20      73.182 -34.650  33.349
ATOM    184  H   PHE C  20      73.089 -35.034  34.264
ATOM    185  CA  PHE C  20      72.681 -35.491  32.288
ATOM    186  CB  PHE C  20      72.190 -36.851  32.851
ATOM    187  CG  PHE C  20      71.791 -37.841  31.799
ATOM    188  CD1 PHE C  20      72.775 -38.598  31.151
ATOM    189  CE1 PHE C  20      72.426 -39.531  30.172
ATOM    190  CZ  PHE C  20      71.084 -39.716  29.833
ATOM    191  CE2 PHE C  20      70.093 -38.970  30.474
ATOM    192  CD2 PHE C  20      70.446 -38.040  31.455
ATOM    193  C   PHE C  20      71.534 -34.789  31.597
ATOM    194  O   PHE C  20      71.497 -34.754  30.368
ATOM    195  N   LEU C  21      70.614 -34.169  32.376
ATOM    196  H   LEU C  21      70.679 -34.189  33.369
ATOM    197  CA  LEU C  21      69.471 -33.468  31.842
ATOM    198  CB  LEU C  21      68.442 -33.061  32.911
ATOM    199  CG  LEU C  21      67.663 -34.240  33.529
ATOM    200  CD1 LEU C  21      66.815 -33.765  34.717
ATOM    201  CD2 LEU C  21      66.838 -35.003  32.477
ATOM    202  C   LEU C  21      69.872 -32.228  31.102
ATOM    203  O   LEU C  21      69.325 -31.955  30.033
ATOM    204  N   ALA C  22      70.875 -31.484  31.631
ATOM    205  H   ALA C  22      71.314 -31.739  32.489
ATOM    206  CA  ALA C  22      71.352 -30.267  31.023
ATOM    207  CB  ALA C  22      72.404 -29.554  31.891
ATOM    208  C   ALA C  22      71.980 -30.556  29.687
ATOM    209  O   ALA C  22      71.725 -29.842  28.716
ATOM    210  N   SER C  23      72.780 -31.643  29.616
ATOM    211  H   SER C  23      72.949 -32.214  30.415
ATOM    212  CA  SER C  23      73.448 -32.063  28.412
ATOM    213  CB  SER C  23      74.575 -33.076  28.695
ATOM    214  OG  SER C  23      74.068 -34.262  29.283
ATOM    215  HG  SER C  23      74.007 -34.083  30.226
ATOM    216  C   SER C  23      72.480 -32.591  27.385
ATOM    217  O   SER C  23      72.687 -32.402  26.186
ATOM    218  N   ALA C  24      71.395 -33.249  27.857
ATOM    219  H   ALA C  24      71.278 -33.401  28.835
ATOM    220  CA  ALA C  24      70.364 -33.816  27.030
ATOM    221  CB  ALA C  24      69.349 -34.642  27.841
ATOM    222  C   ALA C  24      69.579 -32.771  26.293
ATOM    223  O   ALA C  24      69.199 -33.008  25.148
ATOM    224  N   ILE C  25      69.305 -31.609  26.935
ATOM    225  H   ILE C  25      69.599 -31.452  27.876
ATOM    226  CA  ILE C  25      68.543 -30.542  26.324
ATOM    227  CB  ILE C  25      68.073 -29.512  27.346
ATOM    228  CG2 ILE C  25      67.349 -28.332  26.651
ATOM    229  CG1 ILE C  25      67.139 -30.186  28.365
ATOM    230  CD1 ILE C  25      66.798 -29.334  29.587
ATOM    231  C   ILE C  25      69.361 -29.851  25.256
ATOM    232  O   ILE C  25      70.467 -29.367  25.516
ATOM    233  N   LYS C  26      68.808 -29.805  24.017
ATOM    234  H   LYS C  26      67.930 -30.233  23.808
ATOM    235  CA  LYS C  26      69.445 -29.139  22.909
ATOM    236  CB  LYS C  26      69.987 -30.046  21.780
ATOM    237  CG  LYS C  26      71.084 -31.010  22.239
ATOM    238  CD  LYS C  26      72.396 -30.312  22.620
ATOM    239  CE  LYS C  26      73.500 -31.265  23.076
ATOM    240  NZ  LYS C  26      74.590 -30.507  23.719
ATOM    241  HZ1 LYS C  26      74.739 -29.613  23.213
ATOM    242  HZ2 LYS C  26      75.464 -31.066  23.698
ATOM    243  HZ3 LYS C  26      74.338 -30.306  24.706
ATOM    244  C   LYS C  26      68.445 -28.196  22.319
ATOM    245  O   LYS C  26      67.283 -28.555  22.105
ATOM    246  N   ILE C  27      68.900 -26.940  22.094
ATOM    247  H   ILE C  27      69.843 -26.686  22.294
ATOM    248  CA  ILE C  27      68.092 -25.884  21.543
ATOM    249  CB  ILE C  27      68.246 -24.579  22.316
ATOM    250  CG2 ILE C  27      67.341 -23.505  21.663
ATOM    251  CG1 ILE C  27      67.874 -24.771  23.797
ATOM    252  CD1 ILE C  27      68.227 -23.592  24.703
ATOM    253  C   ILE C  27      68.642 -25.640  20.159
ATOM    254  O   ILE C  27      69.844 -25.409  20.003
ATOM    255  N   VAL C  28      67.769 -25.704  19.125
ATOM    256  H   VAL C  28      66.809 -25.944  19.259
ATOM    257  CA  VAL C  28      68.173 -25.453  17.761
ATOM    258  CB  VAL C  28      68.141 -26.703  16.886
ATOM    259  CG1 VAL C  28      68.471 -26.401  15.424
ATOM    260  CG2 VAL C  28      69.246 -27.642  17.397
ATOM    261  C   VAL C  28      67.329 -24.317  17.224
ATOM    262  O   VAL C  28      66.128 -24.232  17.478
ATOM    263  N   LYS C  29      67.990 -23.398  16.484
ATOM    264  H   LYS C  29      68.965 -23.514  16.313
ATOM    265  CA  LYS C  29      67.423 -22.224  15.858
ATOM    266  CB  LYS C  29      68.508 -21.293  15.292
ATOM    267  CG  LYS C  29      69.417 -20.642  16.335
ATOM    268  CD  LYS C  29      70.499 -19.779  15.689
ATOM    269  CE  LYS C  29      71.417 -19.069  16.680
ATOM    270  NZ  LYS C  29      72.451 -18.323  15.936
ATOM    271  HZ1 LYS C  29      73.101 -17.865  16.602
ATOM    272  HZ2 LYS C  29      72.004 -17.599  15.342
ATOM    273  HZ3 LYS C  29      72.983 -18.980  15.336
ATOM    274  C   LYS C  29      66.553 -22.610  14.688
ATOM    275  O   LYS C  29      66.691 -23.702  14.140
ATOM    276  N   GLU C  30      65.650 -21.690  14.259
ATOM    277  H   GLU C  30      65.567 -20.803  14.706
ATOM    278  CA  GLU C  30      64.729 -21.910  13.162
ATOM    279  CB  GLU C  30      63.806 -20.706  12.895
ATOM    280  CG  GLU C  30      62.732 -20.467  13.967
ATOM    281  CD  GLU C  30      61.923 -19.195  13.680
ATOM    282  OE1 GLU C  30      62.228 -18.429  12.726
ATOM    283  OE2 GLU C  30      60.948 -18.978  14.444
ATOM    284  C   GLU C  30      65.413 -22.207  11.856
ATOM    285  O   GLU C  30      64.968 -23.077  11.106
ATOM    286  N   TYR C  31      66.534 -21.508  11.588
ATOM    287  H   TYR C  31      66.880 -20.834  12.235
ATOM    288  CA  TYR C  31      67.305 -21.651  10.383
ATOM    289  CB  TYR C  31      68.118 -20.383  10.062
ATOM    290  CG  TYR C  31      67.166 -19.314   9.637
ATOM    291  CD1 TYR C  31      66.801 -18.297  10.527
ATOM    292  CE1 TYR C  31      65.908 -17.298  10.130
ATOM    293  CZ  TYR C  31      65.374 -17.310   8.839
ATOM    294  OH  TYR C  31      64.473 -16.304   8.431
ATOM    295  HH  TYR C  31      64.352 -15.698   9.168
ATOM    296  CE2 TYR C  31      65.731 -18.321   7.944
ATOM    297  CD2 TYR C  31      66.622 -19.318   8.344
ATOM    298  C   TYR C  31      68.251 -22.816  10.404
ATOM    299  O   TYR C  31      68.903 -23.082   9.396
ATOM    300  N   GLU C  32      68.374 -23.519  11.550
ATOM    301  H   GLU C  32      67.823 -23.333  12.362
ATOM    302  CA  GLU C  32      69.272 -24.630  11.664
ATOM    303  CB  GLU C  32      70.296 -24.404  12.794
ATOM    304  CG  GLU C  32      71.167 -23.148  12.610
ATOM    305  CD  GLU C  32      72.206 -23.050  13.721
ATOM    306  OE1 GLU C  32      71.821 -23.021  14.921
ATOM    307  OE2 GLU C  32      73.416 -23.006  13.380
ATOM    308  C   GLU C  32      68.518 -25.909  11.910
ATOM    309  O   GLU C  32      67.386 -25.892  12.398
ATOM    310  N   ARG C  33      69.112 -27.055  11.499
ATOM    311  H   ARG C  33      70.002 -27.043  11.046
ATOM    312  CA  ARG C  33      68.517 -28.354  11.718
ATOM    313  CB  ARG C  33      67.976 -29.078  10.473
ATOM    314  CG  ARG C  33      66.778 -28.425   9.782
ATOM    315  CD  ARG C  33      66.309 -29.264   8.596
ATOM    316  NE  ARG C  33      65.234 -28.539   7.864
ATOM    317  HE  ARG C  33      64.876 -27.686   8.243
ATOM    318  CZ  ARG C  33      64.757 -29.001   6.665
ATOM    319  NH1 ARG C  33      65.183 -30.181   6.120
ATOM    320 HH11 ARG C  33      65.831 -30.763   6.610
ATOM    321 HH12 ARG C  33      64.818 -30.491   5.242
ATOM    322  NH2 ARG C  33      63.844 -28.249   5.986
ATOM    323 HH21 ARG C  33      63.518 -27.386   6.369
ATOM    324 HH22 ARG C  33      63.496 -28.557   5.101
ATOM    325  C   ARG C  33      69.566 -29.253  12.295
ATOM    326  O   ARG C  33      70.734 -29.186  11.903
ATOM    327  N   ALA C  34      69.168 -30.110  13.267
ATOM    328  H   ALA C  34      68.213 -30.197  13.546
ATOM    329  CA  ALA C  34      70.113 -31.009  13.875
ATOM    330  CB  ALA C  34      70.029 -31.081  15.403
ATOM    331  C   ALA C  34      69.953 -32.393  13.337
ATOM    332  O   ALA C  34      68.878 -32.988  13.438
ATOM    333  N   VAL C  35      71.042 -32.921  12.732
ATOM    334  H   VAL C  35      71.891 -32.412  12.652
ATOM    335  CA  VAL C  35      71.070 -34.249  12.180
ATOM    336  CB  VAL C  35      72.021 -34.410  11.009
ATOM    337  CG1 VAL C  35      71.996 -35.863  10.489
ATOM    338  CG2 VAL C  35      71.662 -33.379   9.930
ATOM    339  C   VAL C  35      71.521 -35.121  13.320
ATOM    340  O   VAL C  35      72.611 -34.952  13.871
ATOM    341  N   ILE C  36      70.641 -36.059  13.700
ATOM    342  H   ILE C  36      69.762 -36.157  13.240
ATOM    343  CA  ILE C  36      70.865 -36.980  14.773
ATOM    344  CB  ILE C  36      69.660 -37.023  15.686
ATOM    345  CG2 ILE C  36      69.601 -38.264  16.582
ATOM    346  CG1 ILE C  36      69.590 -35.644  16.368
ATOM    347  CD1 ILE C  36      68.344 -35.382  17.175
ATOM    348  C   ILE C  36      71.419 -38.310  14.366
ATOM    349  O   ILE C  36      70.936 -38.955  13.433
ATOM    350  N   PHE C  37      72.484 -38.712  15.097
ATOM    351  H   PHE C  37      72.850 -38.143  15.830
ATOM    352  CA  PHE C  37      73.172 -39.953  14.897
ATOM    353  CB  PHE C  37      74.676 -39.788  14.559
ATOM    354  CG  PHE C  37      74.894 -39.117  13.247
ATOM    355  CD1 PHE C  37      74.984 -37.721  13.167
ATOM    356  CE1 PHE C  37      75.192 -37.098  11.937
ATOM    357  CZ  PHE C  37      75.324 -37.870  10.781
ATOM    358  CE2 PHE C  37      75.250 -39.259  10.852
ATOM    359  CD2 PHE C  37      75.039 -39.881  12.085
ATOM    360  C   PHE C  37      73.159 -40.734  16.181
ATOM    361  O   PHE C  37      73.697 -40.277  17.192
ATOM    362  N   ARG C  38      72.487 -41.909  16.184
ATOM    363  H   ARG C  38      72.038 -42.264  15.367
ATOM    364  CA  ARG C  38      72.493 -42.770  17.341
ATOM    365  CB  ARG C  38      71.145 -43.338  17.826
ATOM    366  CG  ARG C  38      70.191 -42.296  18.396
ATOM    367  CD  ARG C  38      68.799 -42.830  18.722
ATOM    368  NE  ARG C  38      68.083 -41.738  19.442
ATOM    369  HE  ARG C  38      68.590 -40.916  19.705
ATOM    370  CZ  ARG C  38      66.786 -41.855  19.853
ATOM    371  NH1 ARG C  38      66.002 -42.916  19.491
ATOM    372 HH11 ARG C  38      66.364 -43.630  18.890
ATOM    373 HH12 ARG C  38      65.051 -42.970  19.794
ATOM    374  NH2 ARG C  38      66.281 -40.861  20.642
ATOM    375 HH21 ARG C  38      66.879 -40.106  20.922
ATOM    376 HH22 ARG C  38      65.331 -40.892  20.951
ATOM    377  C   ARG C  38      73.396 -43.893  16.986
ATOM    378  O   ARG C  38      73.084 -44.690  16.098
ATOM    379  N   LEU C  39      74.555 -43.953  17.685
ATOM    380  H   LEU C  39      74.745 -43.288  18.405
ATOM    381  CA  LEU C  39      75.590 -44.943  17.493
ATOM    382  CB  LEU C  39      75.269 -46.324  18.125
ATOM    383  CG  LEU C  39      75.012 -46.298  19.644
ATOM    384  CD1 LEU C  39      74.615 -47.691  20.155
ATOM    385  CD2 LEU C  39      76.206 -45.705  20.416
ATOM    386  C   LEU C  39      76.046 -45.079  16.054
ATOM    387  O   LEU C  39      76.358 -46.173  15.579
ATOM    388  N   GLY C  40      76.094 -43.938  15.330
ATOM    389  H   GLY C  40      75.846 -43.058  15.728
ATOM    390  CA  GLY C  40      76.518 -43.890  13.955
ATOM    391  C   GLY C  40      75.423 -44.092  12.941
ATOM    392  O   GLY C  40      75.687 -43.940  11.747
ATOM    393  N   ARG C  41      74.187 -44.449  13.375
ATOM    394  H   ARG C  41      73.974 -44.572  14.341
ATOM    395  CA  ARG C  41      73.072 -44.644  12.479
ATOM    396  CB  ARG C  41      72.093 -45.744  12.960
ATOM    397  CG  ARG C  41      70.890 -45.985  12.036
ATOM    398  CD  ARG C  41      69.901 -47.056  12.506
ATOM    399  NE  ARG C  41      69.236 -46.566  13.755
ATOM    400  HE  ARG C  41      69.643 -46.803  14.638
ATOM    401  CZ  ARG C  41      68.087 -45.817  13.730
ATOM    402  NH1 ARG C  41      67.489 -45.440  12.559
ATOM    403 HH11 ARG C  41      66.649 -44.897  12.572
ATOM    404 HH12 ARG C  41      67.878 -45.718  11.681
ATOM    405  NH2 ARG C  41      67.524 -45.434  14.913
ATOM    406 HH21 ARG C  41      67.935 -45.714  15.780
ATOM    407 HH22 ARG C  41      66.681 -44.898  14.919
ATOM    408  C   ARG C  41      72.322 -43.338  12.422
ATOM    409  O   ARG C  41      72.082 -42.716  13.459
ATOM    410  N   VAL C  42      71.941 -42.893  11.199
ATOM    411  H   VAL C  42      72.141 -43.409  10.369
ATOM    412  CA  VAL C  42      71.211 -41.660  11.021
ATOM    413  CB  VAL C  42      71.214 -41.132   9.590
ATOM    414  CG1 VAL C  42      70.377 -39.841   9.485
ATOM    415  CG2 VAL C  42      72.655 -40.956   9.088
ATOM    416  C   VAL C  42      69.781 -41.925  11.442
ATOM    417  O   VAL C  42      69.130 -42.853  10.954
ATOM    418  N   VAL C  43      69.290 -41.099  12.390
ATOM    419  H   VAL C  43      69.849 -40.371  12.776
ATOM    420  CA  VAL C  43      67.943 -41.187  12.900
ATOM    421  CB  VAL C  43      67.909 -40.871  14.385
ATOM    422  CG1 VAL C  43      66.481 -40.814  14.964
ATOM    423  CG2 VAL C  43      68.733 -41.965  15.074
ATOM    424  C   VAL C  43      67.096 -40.225  12.104
ATOM    425  O   VAL C  43      65.918 -40.497  11.866
ATOM    426  N   GLY C  44      67.702 -39.117  11.621
ATOM    427  H   GLY C  44      68.658 -38.915  11.820
ATOM    428  CA  GLY C  44      67.004 -38.130  10.847
ATOM    429  C   GLY C  44      67.319 -36.764  11.368
ATOM    430  O   GLY C  44      68.078 -36.599  12.328
ATOM    431  N   ALA C  45      66.747 -35.744  10.692
ATOM    432  H   ALA C  45      66.147 -35.893   9.911
ATOM    433  CA  ALA C  45      66.945 -34.379  11.077
ATOM    434  CB  ALA C  45      67.167 -33.415   9.899
ATOM    435  C   ALA C  45      65.761 -33.885  11.841
ATOM    436  O   ALA C  45      64.610 -34.095  11.444
ATOM    437  N   ARG C  46      66.045 -33.235  12.990
ATOM    438  H   ARG C  46      66.982 -33.097  13.295
ATOM    439  CA  ARG C  46      65.028 -32.661  13.819
ATOM    440  CB  ARG C  46      65.152 -32.897  15.335
ATOM    441  CG  ARG C  46      64.917 -34.353  15.727
ATOM    442  CD  ARG C  46      64.895 -34.568  17.235
ATOM    443  NE  ARG C  46      65.041 -36.034  17.478
ATOM    444  HE  ARG C  46      65.001 -36.660  16.698
ATOM    445  CZ  ARG C  46      65.241 -36.541  18.734
ATOM    446  NH1 ARG C  46      65.283 -35.728  19.832
ATOM    447 HH11 ARG C  46      65.148 -34.742  19.737
ATOM    448 HH12 ARG C  46      65.435 -36.117  20.740
ATOM    449  NH2 ARG C  46      65.429 -37.884  18.886
ATOM    450 HH21 ARG C  46      65.402 -38.489  18.090
ATOM    451 HH22 ARG C  46      65.619 -38.266  19.790
ATOM    452  C   ARG C  46      64.981 -31.194  13.554
ATOM    453  O   ARG C  46      65.995 -30.543  13.276
ATOM    454  N   GLY C  47      63.746 -30.665  13.655
ATOM    455  H   GLY C  47      62.965 -31.233  13.901
ATOM    456  CA  GLY C  47      63.442 -29.286  13.421
ATOM    457  C   GLY C  47      63.812 -28.391  14.578
ATOM    458  O   GLY C  47      64.401 -28.839  15.566
ATOM    459  N   PRO C  48      63.480 -27.109  14.454
ATOM    460  CA  PRO C  48      63.753 -26.092  15.444
ATOM    461  CB  PRO C  48      63.377 -24.767  14.793
ATOM    462  CG  PRO C  48      62.374 -25.132  13.690
ATOM    463  CD  PRO C  48      62.782 -26.553  13.291
ATOM    464  C   PRO C  48      63.054 -26.263  16.760
ATOM    465  O   PRO C  48      62.027 -26.943  16.827
ATOM    466  N   GLY C  49      63.621 -25.639  17.811
ATOM    467  H   GLY C  49      64.460 -25.112  17.719
ATOM    468  CA  GLY C  49      63.072 -25.696  19.130
ATOM    469  C   GLY C  49      63.872 -26.576  20.032
ATOM    470  O   GLY C  49      65.019 -26.933  19.748
ATOM    471  N   LEU C  50      63.251 -26.865  21.195
ATOM    472  H   LEU C  50      62.330 -26.528  21.374
ATOM    473  CA  LEU C  50      63.797 -27.687  22.238
ATOM    474  CB  LEU C  50      63.097 -27.493  23.602
ATOM    475  CG  LEU C  50      63.189 -26.112  24.272
ATOM    476  CD1 LEU C  50      62.281 -26.055  25.507
ATOM    477  CD2 LEU C  50      64.628 -25.770  24.649
ATOM    478  C   LEU C  50      63.566 -29.136  21.943
ATOM    479  O   LEU C  50      62.451 -29.537  21.594
ATOM    480  N   PHE C  51      64.636 -29.946  22.067
ATOM    481  H   PHE C  51      65.545 -29.597  22.291
ATOM    482  CA  PHE C  51      64.531 -31.367  21.890
ATOM    483  CB  PHE C  51      64.574 -31.916  20.433
ATOM    484  CG  PHE C  51      65.841 -31.615  19.714
ATOM    485  CD1 PHE C  51      66.920 -32.509  19.738
ATOM    486  CE1 PHE C  51      68.097 -32.211  19.054
ATOM    487  CZ  PHE C  51      68.190 -31.027  18.333
ATOM    488  CE2 PHE C  51      67.112 -30.145  18.289
ATOM    489  CD2 PHE C  51      65.939 -30.437  18.974
ATOM    490  C   PHE C  51      65.532 -32.052  22.767
ATOM    491  O   PHE C  51      66.612 -31.524  23.046
ATOM    492  N   PHE C  52      65.139 -33.246  23.253
ATOM    493  H   PHE C  52      64.248 -33.629  23.024
ATOM    494  CA  PHE C  52      65.957 -34.070  24.096
ATOM    495  CB  PHE C  52      65.185 -34.847  25.187
ATOM    496  CG  PHE C  52      64.696 -33.964  26.286
ATOM    497  CD1 PHE C  52      63.491 -33.254  26.194
ATOM    498  CE1 PHE C  52      63.059 -32.449  27.254
ATOM    499  CZ  PHE C  52      63.821 -32.366  28.421
ATOM    500  CE2 PHE C  52      65.012 -33.089  28.533
ATOM    501  CD2 PHE C  52      65.440 -33.887  27.470
ATOM    502  C   PHE C  52      66.707 -35.101  23.318
ATOM    503  O   PHE C  52      66.139 -35.800  22.475
ATOM    504  N   ILE C  53      68.025 -35.186  23.590
ATOM    505  H   ILE C  53      68.467 -34.563  24.229
ATOM    506  CA  ILE C  53      68.884 -36.167  22.981
ATOM    507  CB  ILE C  53      70.071 -35.661  22.160
ATOM    508  CG2 ILE C  53      69.497 -34.918  20.945
ATOM    509  CG1 ILE C  53      71.109 -34.823  22.931
ATOM    510  CD1 ILE C  53      72.378 -34.589  22.110
ATOM    511  C   ILE C  53      69.456 -36.973  24.126
ATOM    512  O   ILE C  53      69.452 -36.528  25.275
ATOM    513  N   ILE C  54      69.934 -38.210  23.849
ATOM    514  H   ILE C  54      69.922 -38.598  22.929
ATOM    515  CA  ILE C  54      70.540 -39.015  24.885
ATOM    516  CB  ILE C  54      70.342 -40.506  24.694
ATOM    517  CG2 ILE C  54      71.075 -41.241  25.841
ATOM    518  CG1 ILE C  54      68.839 -40.850  24.656
ATOM    519  CD1 ILE C  54      68.537 -42.282  24.217
ATOM    520  C   ILE C  54      71.991 -38.648  24.638
ATOM    521  O   ILE C  54      72.530 -39.062  23.613
ATOM    522  N   PRO C  55      72.674 -37.936  25.531
ATOM    523  CA  PRO C  55      74.040 -37.498  25.325
ATOM    524  CB  PRO C  55      74.377 -36.606  26.520
ATOM    525  CG  PRO C  55      73.379 -37.025  27.611
ATOM    526  CD  PRO C  55      72.157 -37.529  26.835
ATOM    527  C   PRO C  55      75.066 -38.566  25.092
ATOM    528  O   PRO C  55      76.071 -38.265  24.447
ATOM    529  N   ILE C  56      74.845 -39.788  25.620
ATOM    530  H   ILE C  56      74.013 -40.001  26.126
ATOM    531  CA  ILE C  56      75.821 -40.839  25.538
ATOM    532  CB  ILE C  56      75.579 -41.850  26.661
ATOM    533  CG2 ILE C  56      76.486 -43.094  26.499
ATOM    534  CG1 ILE C  56      75.801 -41.158  28.026
ATOM    535  CD1 ILE C  56      75.343 -41.970  29.238
ATOM    536  C   ILE C  56      75.735 -41.504  24.176
ATOM    537  O   ILE C  56      76.747 -41.628  23.482
ATOM    538  N   PHE C  57      74.511 -41.908  23.765
ATOM    539  H   PHE C  57      73.699 -41.758  24.323
ATOM    540  CA  PHE C  57      74.284 -42.614  22.525
ATOM    541  CB  PHE C  57      73.033 -43.526  22.612
ATOM    542  CG  PHE C  57      73.261 -44.596  23.633
ATOM    543  CD1 PHE C  57      72.649 -44.499  24.889
ATOM    544  CE1 PHE C  57      72.853 -45.483  25.860
ATOM    545  CZ  PHE C  57      73.676 -46.575  25.580
ATOM    546  CE2 PHE C  57      74.293 -46.683  24.333
ATOM    547  CD2 PHE C  57      74.083 -45.696  23.369
ATOM    548  C   PHE C  57      74.100 -41.768  21.297
ATOM    549  O   PHE C  57      74.609 -42.087  20.220
ATOM    550  N   GLU C  58      73.321 -40.687  21.462
ATOM    551  H   GLU C  58      72.957 -40.464  22.360
ATOM    552  CA  GLU C  58      72.936 -39.763  20.439
ATOM    553  CB  GLU C  58      71.437 -39.497  20.670
ATOM    554  CG  GLU C  58      70.651 -38.534  19.795
ATOM    555  CD  GLU C  58      69.154 -38.582  20.182
ATOM    556  OE1 GLU C  58      68.740 -39.397  21.051
ATOM    557  OE2 GLU C  58      68.381 -37.782  19.595
ATOM    558  C   GLU C  58      73.788 -38.529  20.345
ATOM    559  O   GLU C  58      74.100 -37.883  21.346
ATOM    560  N   LYS C  59      74.207 -38.210  19.099
ATOM    561  H   LYS C  59      73.963 -38.775  18.318
ATOM    562  CA  LYS C  59      75.027 -37.069  18.785
ATOM    563  CB  LYS C  59      76.385 -37.473  18.175
ATOM    564  CG  LYS C  59      77.286 -38.255  19.139
ATOM    565  CD  LYS C  59      78.645 -38.630  18.549
ATOM    566  CE  LYS C  59      79.507 -39.461  19.500
ATOM    567  NZ  LYS C  59      80.803 -39.776  18.864
ATOM    568  HZ1 LYS C  59      80.650 -40.377  18.033
ATOM    569  HZ2 LYS C  59      81.274 -38.900  18.571
ATOM    570  HZ3 LYS C  59      81.407 -40.278  19.542
ATOM    571  C   LYS C  59      74.293 -36.245  17.765
ATOM    572  O   LYS C  59      73.797 -36.777  16.771
ATOM    573  N   ALA C  60      74.191 -34.920  18.013
ATOM    574  H   ALA C  60      74.587 -34.501  18.827
ATOM    575  CA  ALA C  60      73.517 -34.024  17.113
ATOM    576  CB  ALA C  60      72.452 -33.152  17.807
ATOM    577  C   ALA C  60      74.492 -33.105  16.437
ATOM    578  O   ALA C  60      75.272 -32.420  17.103
ATOM    579  N   VAL C  61      74.485 -33.110  15.082
ATOM    580  H   VAL C  61      73.866 -33.700  14.573
ATOM    581  CA  VAL C  61      75.328 -32.265  14.266
ATOM    582  CB  VAL C  61      75.961 -32.997  13.090
ATOM    583  CG1 VAL C  61      76.810 -32.029  12.237
ATOM    584  CG2 VAL C  61      76.795 -34.178  13.624
ATOM    585  C   VAL C  61      74.405 -31.185  13.758
ATOM    586  O   VAL C  61      73.429 -31.482  13.069
ATOM    587  N   ILE C  62      74.690 -29.905  14.087
ATOM    588  H   ILE C  62      75.484 -29.663  14.639
ATOM    589  CA  ILE C  62      73.850 -28.810  13.662
ATOM    590  CB  ILE C  62      73.740 -27.737  14.732
ATOM    591  CG2 ILE C  62      72.878 -26.571  14.220
ATOM    592  CG1 ILE C  62      73.112 -28.348  16.008
ATOM    593  CD1 ILE C  62      73.162 -27.450  17.243
ATOM    594  C   ILE C  62      74.334 -28.270  12.332
ATOM    595  O   ILE C  62      75.515 -27.959  12.167
ATOM    596  N   VAL C  63      73.401 -28.174  11.349
ATOM    597  H   VAL C  63      72.453 -28.433  11.506
ATOM    598  CA  VAL C  63      73.677 -27.690  10.014
ATOM    599  CB  VAL C  63      73.339 -28.714   8.933
ATOM    600  CG1 VAL C  63      73.631 -28.176   7.517
ATOM    601  CG2 VAL C  63      74.090 -30.018   9.224
ATOM    602  C   VAL C  63      72.829 -26.457   9.788
ATOM    603  O   VAL C  63      71.646 -26.436  10.134
ATOM    604  N   ASP C  64      73.452 -25.398   9.215
ATOM    605  H   ASP C  64      74.412 -25.447   8.950
ATOM    606  CA  ASP C  64      72.798 -24.150   8.906
ATOM    607  CB  ASP C  64      73.786 -22.957   8.910
ATOM    608  CG  ASP C  64      73.115 -21.582   8.824
ATOM    609  OD1 ASP C  64      71.861 -21.459   8.851
ATOM    610  OD2 ASP C  64      73.895 -20.599   8.725
ATOM    611  C   ASP C  64      72.172 -24.274   7.531
ATOM    612  O   ASP C  64      72.818 -24.717   6.577
ATOM    613  N   LEU C  65      70.882 -23.884   7.425
ATOM    614  H   LEU C  65      70.387 -23.523   8.212
ATOM    615  CA  LEU C  65      70.131 -23.936   6.194
ATOM    616  CB  LEU C  65      68.618 -24.143   6.401
ATOM    617  CG  LEU C  65      68.191 -25.448   7.108
ATOM    618  CD1 LEU C  65      66.670 -25.444   7.308
ATOM    619  CD2 LEU C  65      68.713 -26.725   6.426
ATOM    620  C   LEU C  65      70.276 -22.681   5.369
ATOM    621  O   LEU C  65      69.934 -22.681   4.186
ATOM    622  N   ARG C  66      70.774 -21.579   5.978
ATOM    623  H   ARG C  66      71.050 -21.614   6.936
ATOM    624  CA  ARG C  66      70.963 -20.294   5.339
ATOM    625  CB  ARG C  66      71.355 -19.179   6.323
ATOM    626  CG  ARG C  66      70.216 -18.789   7.261
ATOM    627  CD  ARG C  66      70.598 -17.817   8.377
ATOM    628  NE  ARG C  66      71.520 -18.561   9.287
ATOM    629  HE  ARG C  66      71.672 -19.535   9.110
ATOM    630  CZ  ARG C  66      72.179 -17.965  10.329
ATOM    631  NH1 ARG C  66      71.993 -16.648  10.645
ATOM    632 HH11 ARG C  66      72.476 -16.244  11.421
ATOM    633 HH12 ARG C  66      71.382 -16.078  10.098
ATOM    634  NH2 ARG C  66      73.043 -18.717  11.071
ATOM    635 HH21 ARG C  66      73.231 -19.665  10.813
ATOM    636 HH22 ARG C  66      73.547 -18.304  11.829
ATOM    637  C   ARG C  66      71.966 -20.294   4.226
ATOM    638  O   ARG C  66      72.837 -21.165   4.147
ATOM    639  N   THR C  67      71.814 -19.297   3.313
ATOM    640  H   THR C  67      71.098 -18.611   3.409
ATOM    641  CA  THR C  67      72.660 -19.118   2.161
ATOM    642  CB  THR C  67      72.221 -17.972   1.262
ATOM    643  CG2 THR C  67      73.107 -17.910  -0.002
ATOM    644  OG1 THR C  67      70.880 -18.162   0.838
ATOM    645  HG1 THR C  67      70.621 -17.330   0.432
ATOM    646  C   THR C  67      74.059 -18.829   2.638
ATOM    647  O   THR C  67      74.300 -17.936   3.457
ATOM    648  N   GLN C  68      74.995 -19.647   2.124
ATOM    649  H   GLN C  68      74.754 -20.359   1.476
ATOM    650  CA  GLN C  68      76.393 -19.572   2.404
ATOM    651  CB  GLN C  68      77.030 -20.953   2.697
ATOM    652  CG  GLN C  68      76.370 -21.765   3.832
ATOM    653  CD  GLN C  68      76.531 -21.103   5.204
ATOM    654  OE1 GLN C  68      77.611 -20.675   5.612
ATOM    655  NE2 GLN C  68      75.394 -21.008   5.944
ATOM    656 HE21 GLN C  68      74.526 -21.350   5.577
ATOM    657 HE22 GLN C  68      75.421 -20.613   6.863
ATOM    658  C   GLN C  68      77.016 -19.053   1.137
ATOM    659  O   GLN C  68      76.711 -19.529   0.037
ATOM    660  N   VAL C  69      77.863 -18.012   1.285
ATOM    661  H   VAL C  69      78.064 -17.637   2.185
ATOM    662  CA  VAL C  69      78.571 -17.389   0.197
ATOM    663  CB  VAL C  69      78.724 -15.887   0.378
ATOM    664  CG1 VAL C  69      79.531 -15.270  -0.779
ATOM    665  CG2 VAL C  69      77.322 -15.257   0.495
ATOM    666  C   VAL C  69      79.915 -18.067   0.157
ATOM    667  O   VAL C  69      80.638 -18.118   1.157
ATOM    668  N   LEU C  70      80.254 -18.620  -1.020
ATOM    669  H   LEU C  70      79.645 -18.596  -1.803
ATOM    670  CA  LEU C  70      81.479 -19.322  -1.233
ATOM    671  CB  LEU C  70      81.188 -20.742  -1.751
ATOM    672  CG  LEU C  70      82.390 -21.632  -2.065
ATOM    673  CD1 LEU C  70      83.194 -21.938  -0.794
ATOM    674  CD2 LEU C  70      81.933 -22.871  -2.839
ATOM    675  C   LEU C  70      82.289 -18.597  -2.264
ATOM    676  O   LEU C  70      81.834 -18.392  -3.390
ATOM    677  N   ASP C  71      83.517 -18.187  -1.880
ATOM    678  H   ASP C  71      83.879 -18.367  -0.968
ATOM    679  CA  ASP C  71      84.397 -17.516  -2.795
ATOM    680  CB  ASP C  71      85.384 -16.539  -2.110
ATOM    681  CG  ASP C  71      86.281 -15.856  -3.141
ATOM    682  OD1 ASP C  71      87.514 -16.103  -3.088
ATOM    683  OD2 ASP C  71      85.762 -15.064  -3.971
ATOM    684  C   ASP C  71      85.153 -18.627  -3.473
ATOM    685  O   ASP C  71      85.750 -19.485  -2.816
ATOM    686  N   VAL C  72      85.104 -18.630  -4.818
ATOM    687  H   VAL C  72      84.632 -17.914  -5.322
ATOM    688  CA  VAL C  72      85.763 -19.606  -5.640
ATOM    689  CB  VAL C  72      84.957 -20.009  -6.865
ATOM    690  CG1 VAL C  72      85.707 -21.015  -7.754
ATOM    691  CG2 VAL C  72      83.612 -20.570  -6.380
ATOM    692  C   VAL C  72      87.066 -18.952  -6.023
ATOM    693  O   VAL C  72      87.055 -17.896  -6.665
ATOM    694  N   PRO C  73      88.185 -19.588  -5.654
ATOM    695  CA  PRO C  73      89.526 -19.111  -5.907
ATOM    696  CB  PRO C  73      90.472 -20.138  -5.283
ATOM    697  CG  PRO C  73      89.623 -20.865  -4.234
ATOM    698  CD  PRO C  73      88.205 -20.786  -4.804
ATOM    699  C   PRO C  73      89.841 -18.919  -7.358
ATOM    700  O   PRO C  73      89.202 -19.554  -8.201
ATOM    701  N   VAL C  74      90.827 -18.034  -7.637
ATOM    702  H   VAL C  74      91.341 -17.619  -6.891
ATOM    703  CA  VAL C  74      91.177 -17.555  -8.957
ATOM    704  CB  VAL C  74      92.391 -16.613  -8.956
ATOM    705  CG1 VAL C  74      92.773 -16.185 -10.389
ATOM    706  CG2 VAL C  74      92.197 -15.427  -8.002
ATOM    707  C   VAL C  74      91.604 -18.761  -9.759
ATOM    708  O   VAL C  74      92.440 -19.555  -9.316
ATOM    709  N   GLN C  75      90.984 -18.929 -10.948
ATOM    710  H   GLN C  75      90.265 -18.319 -11.269
ATOM    711  CA  GLN C  75      91.322 -20.015 -11.816
ATOM    712  CB  GLN C  75      90.109 -20.864 -12.261
ATOM    713  CG  GLN C  75      89.364 -21.506 -11.083
ATOM    714  CD  GLN C  75      90.274 -22.482 -10.342
ATOM    715  OE1 GLN C  75      90.903 -23.383 -10.896
ATOM    716  NE2 GLN C  75      90.384 -22.249  -9.009
ATOM    717 HE21 GLN C  75      90.907 -22.876  -8.431
ATOM    718 HE22 GLN C  75      89.904 -21.474  -8.597
ATOM    719  C   GLN C  75      91.951 -19.402 -13.023
ATOM    720  O   GLN C  75      91.344 -18.543 -13.669
ATOM    721  N   GLU C  76      93.217 -19.793 -13.306
ATOM    722  H   GLU C  76      93.706 -20.469 -12.762
ATOM    723  CA  GLU C  76      93.899 -19.292 -14.466
ATOM    724  CB  GLU C  76      95.398 -18.993 -14.263
ATOM    725  CG  GLU C  76      96.107 -18.445 -15.516
ATOM    726  CD  GLU C  76      97.576 -18.096 -15.259
ATOM    727  OE1 GLU C  76      98.078 -18.202 -14.107
ATOM    728  OE2 GLU C  76      98.232 -17.701 -16.258
ATOM    729  C   GLU C  76      93.673 -20.359 -15.494
ATOM    730  O   GLU C  76      94.078 -21.512 -15.324
ATOM    731  N   THR C  77      92.976 -19.969 -16.580
ATOM    732  H   THR C  77      92.709 -19.013 -16.692
ATOM    733  CA  THR C  77      92.611 -20.855 -17.657
ATOM    734  CB  THR C  77      91.170 -21.330 -17.575
ATOM    735  CG2 THR C  77      90.931 -22.176 -16.327
ATOM    736  OG1 THR C  77      90.280 -20.227 -17.600
ATOM    737  HG1 THR C  77      89.403 -20.607 -17.684
ATOM    738  C   THR C  77      92.792 -20.205 -18.991
ATOM    739  O   THR C  77      93.051 -19.010 -19.085
ATOM    740  N   ILE C  78      92.724 -21.022 -20.064
ATOM    741  H   ILE C  78      92.554 -22.000 -19.969
ATOM    742  CA  ILE C  78      92.850 -20.559 -21.418
ATOM    743  CB  ILE C  78      93.864 -21.382 -22.198
ATOM    744  CG2 ILE C  78      93.926 -20.911 -23.661
ATOM    745  CG1 ILE C  78      95.249 -21.269 -21.523
ATOM    746  CD1 ILE C  78      96.298 -22.245 -22.049
ATOM    747  C   ILE C  78      91.464 -20.652 -22.026
ATOM    748  O   ILE C  78      90.776 -21.666 -21.895
ATOM    749  N   THR C  79      91.032 -19.557 -22.688
ATOM    750  H   THR C  79      91.612 -18.747 -22.766
ATOM    751  CA  THR C  79      89.759 -19.437 -23.367
ATOM    752  CB  THR C  79      89.363 -18.009 -23.638
ATOM    753  CG2 THR C  79      89.183 -17.270 -22.312
ATOM    754  OG1 THR C  79      90.329 -17.366 -24.461
ATOM    755  HG1 THR C  79      89.880 -16.610 -24.849
ATOM    756  C   THR C  79      89.773 -20.184 -24.678
ATOM    757  O   THR C  79      90.821 -20.648 -25.130
ATOM    758  N   LYS C  80      88.585 -20.321 -25.320
ATOM    759  H   LYS C  80      87.744 -19.950 -24.931
ATOM    760  CA  LYS C  80      88.432 -20.999 -26.589
ATOM    761  CB  LYS C  80      86.954 -21.088 -27.016
ATOM    762  CG  LYS C  80      86.674 -21.896 -28.287
ATOM    763  CD  LYS C  80      85.185 -22.030 -28.588
ATOM    764  CE  LYS C  80      84.856 -22.842 -29.836
ATOM    765  NZ  LYS C  80      83.391 -22.877 -30.013
ATOM    766  HZ1 LYS C  80      82.945 -23.262 -29.158
ATOM    767  HZ2 LYS C  80      83.145 -23.472 -30.825
ATOM    768  HZ3 LYS C  80      83.044 -21.913 -30.174
ATOM    769  C   LYS C  80      89.238 -20.292 -27.663
ATOM    770  O   LYS C  80      89.764 -20.940 -28.568
ATOM    771  N   ASP C  81      89.389 -18.950 -27.551
ATOM    772  H   ASP C  81      88.979 -18.444 -26.795
ATOM    773  CA  ASP C  81      90.138 -18.147 -28.486
ATOM    774  CB  ASP C  81      89.499 -16.764 -28.786
ATOM    775  CG  ASP C  81      89.330 -15.859 -27.577
ATOM    776  OD1 ASP C  81      88.759 -16.297 -26.544
ATOM    777  OD2 ASP C  81      89.780 -14.691 -27.686
ATOM    778  C   ASP C  81      91.622 -18.064 -28.159
ATOM    779  O   ASP C  81      92.357 -17.245 -28.717
ATOM    780  N   ASN C  82      92.088 -18.948 -27.240
ATOM    781  H   ASN C  82      91.457 -19.577 -26.794
ATOM    782  CA  ASN C  82      93.441 -19.119 -26.767
ATOM    783  CB  ASN C  82      94.397 -19.714 -27.839
ATOM    784  CG  ASN C  82      93.898 -21.098 -28.245
ATOM    785  OD1 ASN C  82      93.720 -22.007 -27.434
ATOM    786  ND2 ASN C  82      93.653 -21.257 -29.571
ATOM    787 HD21 ASN C  82      93.306 -22.129 -29.917
ATOM    788 HD22 ASN C  82      93.821 -20.503 -30.206
ATOM    789  C   ASN C  82      94.056 -17.940 -26.074
ATOM    790  O   ASN C  82      95.242 -17.636 -26.236
ATOM    791  N   VAL C  83      93.235 -17.245 -25.259
ATOM    792  H   VAL C  83      92.279 -17.494 -25.119
ATOM    793  CA  VAL C  83      93.701 -16.113 -24.502
ATOM    794  CB  VAL C  83      92.896 -14.842 -24.719
ATOM    795  CG1 VAL C  83      93.433 -13.685 -23.842
ATOM    796  CG2 VAL C  83      92.947 -14.490 -26.217
ATOM    797  C   VAL C  83      93.659 -16.523 -23.046
ATOM    798  O   VAL C  83      92.607 -16.980 -22.585
ATOM    799  N   PRO C  84      94.776 -16.467 -22.316
ATOM    800  CA  PRO C  84      94.815 -16.801 -20.910
ATOM    801  CB  PRO C  84      96.293 -16.914 -20.541
ATOM    802  CG  PRO C  84      97.024 -16.071 -21.604
ATOM    803  CD  PRO C  84      96.097 -16.107 -22.831
ATOM    804  C   PRO C  84      94.070 -15.766 -20.106
ATOM    805  O   PRO C  84      94.227 -14.574 -20.369
ATOM    806  N   VAL C  85      93.252 -16.206 -19.131
ATOM    807  H   VAL C  85      93.157 -17.176 -18.941
ATOM    808  CA  VAL C  85      92.441 -15.360 -18.294
ATOM    809  CB  VAL C  85      90.958 -15.291 -18.668
ATOM    810  CG1 VAL C  85      90.790 -14.657 -20.047
ATOM    811  CG2 VAL C  85      90.304 -16.687 -18.612
ATOM    812  C   VAL C  85      92.505 -15.859 -16.876
ATOM    813  O   VAL C  85      92.804 -17.031 -16.627
ATOM    814  N   ARG C  86      92.243 -14.943 -15.916
ATOM    815  H   ARG C  86      92.029 -13.995 -16.145
ATOM    816  CA  ARG C  86      92.228 -15.260 -14.512
ATOM    817  CB  ARG C  86      93.225 -14.409 -13.700
ATOM    818  CG  ARG C  86      94.687 -14.619 -14.109
ATOM    819  CD  ARG C  86      95.705 -13.793 -13.312
ATOM    820  NE  ARG C  86      95.723 -14.267 -11.893
ATOM    821  HE  ARG C  86      95.142 -13.799 -11.224
ATOM    822  CZ  ARG C  86      96.500 -15.320 -11.486
ATOM    823  NH1 ARG C  86      97.335 -15.978 -12.347
ATOM    824 HH11 ARG C  86      97.397 -15.702 -13.306
ATOM    825 HH12 ARG C  86      97.883 -16.753 -12.031
ATOM    826  NH2 ARG C  86      96.437 -15.722 -10.185
ATOM    827 HH21 ARG C  86      96.995 -16.489  -9.868
ATOM    828 HH22 ARG C  86      95.826 -15.262  -9.541
ATOM    829  C   ARG C  86      90.826 -14.906 -14.102
ATOM    830  O   ARG C  86      90.466 -13.729 -14.090
ATOM    831  N   VAL C  87      89.988 -15.920 -13.774
ATOM    832  H   VAL C  87      90.289 -16.872 -13.785
ATOM    833  CA  VAL C  87      88.609 -15.682 -13.409
ATOM    834  CB  VAL C  87      87.635 -16.306 -14.414
ATOM    835  CG1 VAL C  87      86.157 -16.131 -14.026
ATOM    836  CG2 VAL C  87      87.882 -15.693 -15.804
ATOM    837  C   VAL C  87      88.284 -16.135 -12.010
ATOM    838  O   VAL C  87      88.738 -17.188 -11.565
ATOM    839  N   ASN C  88      87.507 -15.285 -11.298
ATOM    840  H   ASN C  88      87.196 -14.438 -11.726
ATOM    841  CA  ASN C  88      87.011 -15.490  -9.953
ATOM    842  CB  ASN C  88      87.155 -14.269  -9.020
ATOM    843  CG  ASN C  88      88.601 -13.970  -8.713
ATOM    844  OD1 ASN C  88      89.228 -14.770  -8.026
ATOM    845  ND2 ASN C  88      89.142 -12.830  -9.214
ATOM    846 HD21 ASN C  88      88.583 -12.200  -9.752
ATOM    847 HD22 ASN C  88      90.102 -12.615  -9.035
ATOM    848  C   ASN C  88      85.525 -15.689 -10.019
ATOM    849  O   ASN C  88      84.849 -15.075 -10.849
ATOM    850  N   ALA C  89      84.982 -16.555  -9.131
ATOM    851  H   ALA C  89      85.534 -17.021  -8.437
ATOM    852  CA  ALA C  89      83.560 -16.800  -9.101
ATOM    853  CB  ALA C  89      83.135 -18.137  -9.743
ATOM    854  C   ALA C  89      83.062 -16.798  -7.686
ATOM    855  O   ALA C  89      83.832 -16.954  -6.738
ATOM    856  N   VAL C  90      81.744 -16.552  -7.516
ATOM    857  H   VAL C  90      81.150 -16.361  -8.291
ATOM    858  CA  VAL C  90      81.103 -16.538  -6.226
ATOM    859  CB  VAL C  90      80.583 -15.167  -5.815
ATOM    860  CG1 VAL C  90      79.913 -15.259  -4.434
ATOM    861  CG2 VAL C  90      81.722 -14.129  -5.837
ATOM    862  C   VAL C  90      79.926 -17.480  -6.363
ATOM    863  O   VAL C  90      79.111 -17.330  -7.271
ATOM    864  N   VAL C  91      79.839 -18.493  -5.471
ATOM    865  H   VAL C  91      80.515 -18.601  -4.750
ATOM    866  CA  VAL C  91      78.770 -19.466  -5.459
ATOM    867  CB  VAL C  91      79.279 -20.902  -5.504
ATOM    868  CG1 VAL C  91      78.140 -21.931  -5.407
ATOM    869  CG2 VAL C  91      80.022 -21.086  -6.837
ATOM    870  C   VAL C  91      77.930 -19.229  -4.232
ATOM    871  O   VAL C  91      78.448 -19.149  -3.121
ATOM    872  N   TYR C  92      76.603 -19.088  -4.419
ATOM    873  H   TYR C  92      76.191 -19.167  -5.319
ATOM    874  CA  TYR C  92      75.682 -18.869  -3.335
ATOM    875  CB  TYR C  92      74.623 -17.789  -3.661
ATOM    876  CG  TYR C  92      75.264 -16.460  -3.926
ATOM    877  CD1 TYR C  92      75.578 -16.109  -5.246
ATOM    878  CE1 TYR C  92      76.170 -14.883  -5.551
ATOM    879  CZ  TYR C  92      76.459 -13.983  -4.524
ATOM    880  OH  TYR C  92      77.058 -12.740  -4.821
ATOM    881  HH  TYR C  92      77.160 -12.676  -5.777
ATOM    882  CE2 TYR C  92      76.153 -14.317  -3.201
ATOM    883  CD2 TYR C  92      75.558 -15.550  -2.903
ATOM    884  C   TYR C  92      74.968 -20.188  -3.232
ATOM    885  O   TYR C  92      74.300 -20.585  -4.191
ATOM    886  N   PHE C  93      75.088 -20.895  -2.080
ATOM    887  H   PHE C  93      75.630 -20.569  -1.305
ATOM    888  CA  PHE C  93      74.433 -22.176  -1.933
ATOM    889  CB  PHE C  93      75.374 -23.393  -2.177
ATOM    890  CG  PHE C  93      76.496 -23.553  -1.192
ATOM    891  CD1 PHE C  93      76.346 -24.355  -0.050
ATOM    892  CE1 PHE C  93      77.387 -24.514   0.864
ATOM    893  CZ  PHE C  93      78.602 -23.868   0.635
ATOM    894  CE2 PHE C  93      78.766 -23.069  -0.496
ATOM    895  CD2 PHE C  93      77.720 -22.915  -1.408
ATOM    896  C   PHE C  93      73.726 -22.321  -0.614
ATOM    897  O   PHE C  93      74.120 -21.712   0.377
ATOM    898  N   ARG C  94      72.645 -23.135  -0.589
ATOM    899  H   ARG C  94      72.328 -23.602  -1.411
ATOM    900  CA  ARG C  94      71.859 -23.390   0.596
ATOM    901  CB  ARG C  94      70.390 -22.919   0.478
ATOM    902  CG  ARG C  94      70.202 -21.408   0.333
ATOM    903  CD  ARG C  94      68.745 -20.934   0.242
ATOM    904  NE  ARG C  94      68.060 -21.120   1.562
ATOM    905  HE  ARG C  94      67.610 -21.993   1.756
ATOM    906  CZ  ARG C  94      68.032 -20.135   2.518
ATOM    907  NH1 ARG C  94      68.613 -18.912   2.325
ATOM    908 HH11 ARG C  94      69.105 -18.713   1.478
ATOM    909 HH12 ARG C  94      68.556 -18.207   3.030
ATOM    910  NH2 ARG C  94      67.390 -20.370   3.698
ATOM    911 HH21 ARG C  94      67.341 -19.653   4.394
ATOM    912 HH22 ARG C  94      66.942 -21.248   3.859
ATOM    913  C   ARG C  94      71.759 -24.879   0.785
ATOM    914  O   ARG C  94      71.669 -25.636  -0.186
ATOM    915  N   VAL C  95      71.795 -25.341   2.059
ATOM    916  H   VAL C  95      71.870 -24.730   2.843
ATOM    917  CA  VAL C  95      71.671 -26.746   2.364
ATOM    918  CB  VAL C  95      72.350 -27.151   3.652
ATOM    919  CG1 VAL C  95      72.139 -28.655   3.904
ATOM    920  CG2 VAL C  95      73.836 -26.760   3.581
ATOM    921  C   VAL C  95      70.184 -26.980   2.465
ATOM    922  O   VAL C  95      69.490 -26.333   3.251
ATOM    923  N   VAL C  96      69.668 -27.878   1.599
ATOM    924  H   VAL C  96      70.247 -28.371   0.959
ATOM    925  CA  VAL C  96      68.272 -28.228   1.561
ATOM    926  CB  VAL C  96      67.783 -28.424   0.134
ATOM    927  CG1 VAL C  96      66.314 -28.899   0.085
ATOM    928  CG2 VAL C  96      67.963 -27.082  -0.594
ATOM    929  C   VAL C  96      68.055 -29.455   2.407
ATOM    930  O   VAL C  96      67.142 -29.466   3.236
ATOM    931  N   ASP C  97      68.906 -30.502   2.226
ATOM    932  H   ASP C  97      69.660 -30.472   1.574
ATOM    933  CA  ASP C  97      68.764 -31.706   2.999
ATOM    934  CB  ASP C  97      68.529 -32.989   2.155
ATOM    935  CG  ASP C  97      68.242 -34.239   3.011
ATOM    936  OD1 ASP C  97      68.292 -34.209   4.270
ATOM    937  OD2 ASP C  97      67.939 -35.280   2.372
ATOM    938  C   ASP C  97      70.023 -31.830   3.822
ATOM    939  O   ASP C  97      71.085 -32.193   3.303
ATOM    940  N   PRO C  98      69.925 -31.532   5.117
ATOM    941  CA  PRO C  98      71.034 -31.600   6.038
ATOM    942  CB  PRO C  98      70.554 -30.948   7.329
ATOM    943  CG  PRO C  98      69.030 -31.081   7.275
ATOM    944  CD  PRO C  98      68.701 -31.091   5.783
ATOM    945  C   PRO C  98      71.532 -32.996   6.268
ATOM    946  O   PRO C  98      72.713 -33.134   6.584
ATOM    947  N   VAL C  99      70.657 -34.027   6.126
ATOM    948  H   VAL C  99      69.713 -33.880   5.841
ATOM    949  CA  VAL C  99      71.032 -35.400   6.360
ATOM    950  CB  VAL C  99      69.828 -36.335   6.384
ATOM    951  CG1 VAL C  99      70.251 -37.818   6.447
ATOM    952  CG2 VAL C  99      68.939 -35.946   7.579
ATOM    953  C   VAL C  99      71.992 -35.796   5.274
ATOM    954  O   VAL C  99      73.050 -36.344   5.578
ATOM    955  N   LYS C 100      71.679 -35.448   4.002
ATOM    956  H   LYS C 100      70.837 -34.957   3.786
ATOM    957  CA  LYS C 100      72.521 -35.772   2.882
ATOM    958  CB  LYS C 100      71.884 -35.491   1.516
ATOM    959  CG  LYS C 100      70.769 -36.444   1.105
ATOM    960  CD  LYS C 100      70.198 -36.095  -0.267
ATOM    961  CE  LYS C 100      69.075 -37.018  -0.728
ATOM    962  NZ  LYS C 100      68.575 -36.570  -2.042
ATOM    963  HZ1 LYS C 100      69.370 -36.408  -2.689
ATOM    964  HZ2 LYS C 100      67.953 -37.298  -2.441
ATOM    965  HZ3 LYS C 100      68.040 -35.689  -1.928
ATOM    966  C   LYS C 100      73.815 -35.024   2.929
ATOM    967  O   LYS C 100      74.851 -35.606   2.612
ATOM    968  N   ALA C 101      73.789 -33.745   3.378
ATOM    969  H   ALA C 101      72.932 -33.296   3.626
ATOM    970  CA  ALA C 101      74.972 -32.923   3.449
ATOM    971  CB  ALA C 101      74.667 -31.484   3.889
ATOM    972  C   ALA C 101      76.002 -33.474   4.384
ATOM    973  O   ALA C 101      77.188 -33.449   4.060
ATOM    974  N   VAL C 102      75.566 -33.986   5.555
ATOM    975  H   VAL C 102      74.600 -33.975   5.809
ATOM    976  CA  VAL C 102      76.474 -34.534   6.530
ATOM    977  CB  VAL C 102      75.880 -34.478   7.933
ATOM    978  CG1 VAL C 102      76.780 -35.152   8.989
ATOM    979  CG2 VAL C 102      75.652 -33.006   8.283
ATOM    980  C   VAL C 102      76.887 -35.950   6.191
ATOM    981  O   VAL C 102      78.060 -36.297   6.326
ATOM    982  N   THR C 103      75.931 -36.786   5.728
ATOM    983  H   THR C 103      75.000 -36.471   5.569
ATOM    984  CA  THR C 103      76.189 -38.179   5.454
ATOM    985  CB  THR C 103      74.880 -38.958   5.452
ATOM    986  CG2 THR C 103      75.101 -40.468   5.220
ATOM    987  OG1 THR C 103      74.247 -38.803   6.716
ATOM    988  HG1 THR C 103      73.894 -37.910   6.725
ATOM    989  C   THR C 103      76.972 -38.452   4.201
ATOM    990  O   THR C 103      77.964 -39.182   4.260
ATOM    991  N   GLN C 104      76.571 -37.851   3.059
ATOM    992  H   GLN C 104      75.793 -37.231   3.030
ATOM    993  CA  GLN C 104      77.230 -38.105   1.810
ATOM    994  CB  GLN C 104      76.345 -37.842   0.584
ATOM    995  CG  GLN C 104      75.254 -38.918   0.513
ATOM    996  CD  GLN C 104      74.394 -38.738  -0.719
ATOM    997  OE1 GLN C 104      74.856 -38.809  -1.857
ATOM    998  NE2 GLN C 104      73.072 -38.526  -0.488
ATOM    999 HE21 GLN C 104      72.454 -38.358  -1.256
ATOM   1000 HE22 GLN C 104      72.723 -38.494   0.448
ATOM   1001  C   GLN C 104      78.586 -37.519   1.632
ATOM   1002  O   GLN C 104      79.438 -38.194   1.054
ATOM   1003  N   VAL C 105      78.831 -36.272   2.099
ATOM   1004  H   VAL C 105      78.149 -35.724   2.579
ATOM   1005  CA  VAL C 105      80.141 -35.677   1.940
ATOM   1006  CB  VAL C 105      80.175 -34.491   0.976
ATOM   1007  CG1 VAL C 105      81.585 -33.888   0.866
ATOM   1008  CG2 VAL C 105      79.739 -34.970  -0.409
ATOM   1009  C   VAL C 105      80.634 -35.265   3.305
ATOM   1010  O   VAL C 105      79.862 -34.802   4.145
ATOM   1011  N   LYS C 106      81.959 -35.447   3.543
ATOM   1012  H   LYS C 106      82.557 -35.835   2.847
ATOM   1013  CA  LYS C 106      82.605 -35.112   4.788
ATOM   1014  CB  LYS C 106      84.019 -35.714   4.873
ATOM   1015  CG  LYS C 106      83.966 -37.239   5.013
ATOM   1016  CD  LYS C 106      85.320 -37.942   5.069
ATOM   1017  CE  LYS C 106      85.178 -39.464   5.151
ATOM   1018  NZ  LYS C 106      86.504 -40.106   5.141
ATOM   1019  HZ1 LYS C 106      87.091 -39.731   5.910
ATOM   1020  HZ2 LYS C 106      86.395 -41.131   5.263
ATOM   1021  HZ3 LYS C 106      86.968 -39.919   4.232
ATOM   1022  C   LYS C 106      82.657 -33.618   4.979
ATOM   1023  O   LYS C 106      82.341 -33.138   6.069
ATOM   1024  N   ASN C 107      83.042 -32.854   3.924
ATOM   1025  H   ASN C 107      83.315 -33.250   3.050
ATOM   1026  CA  ASN C 107      83.073 -31.417   4.004
ATOM   1027  CB  ASN C 107      84.470 -30.774   4.198
ATOM   1028  CG  ASN C 107      84.361 -29.256   4.458
ATOM   1029  OD1 ASN C 107      83.410 -28.538   4.140
ATOM   1030  ND2 ASN C 107      85.429 -28.726   5.105
ATOM   1031 HD21 ASN C 107      86.200 -29.309   5.362
ATOM   1032 HD22 ASN C 107      85.448 -27.750   5.320
ATOM   1033  C   ASN C 107      82.461 -30.968   2.715
ATOM   1034  O   ASN C 107      83.104 -30.899   1.662
ATOM   1035  N   TYR C 108      81.162 -30.634   2.823
ATOM   1036  H   TYR C 108      80.695 -30.690   3.703
ATOM   1037  CA  TYR C 108      80.351 -30.197   1.730
ATOM   1038  CB  TYR C 108      78.835 -30.283   2.053
ATOM   1039  CG  TYR C 108      78.344 -29.351   3.121
ATOM   1040  CD1 TYR C 108      77.855 -28.074   2.821
ATOM   1041  CE1 TYR C 108      77.393 -27.233   3.834
ATOM   1042  CZ  TYR C 108      77.398 -27.670   5.161
ATOM   1043  OH  TYR C 108      76.929 -26.823   6.187
ATOM   1044  HH  TYR C 108      76.611 -26.011   5.782
ATOM   1045  CE2 TYR C 108      77.866 -28.948   5.473
ATOM   1046  CD2 TYR C 108      78.329 -29.783   4.453
ATOM   1047  C   TYR C 108      80.782 -28.895   1.128
ATOM   1048  O   TYR C 108      80.738 -28.763  -0.095
ATOM   1049  N   ILE C 109      81.278 -27.939   1.952
ATOM   1050  H   ILE C 109      81.360 -28.087   2.936
ATOM   1051  CA  ILE C 109      81.719 -26.648   1.470
ATOM   1052  CB  ILE C 109      81.965 -25.676   2.616
ATOM   1053  CG2 ILE C 109      82.634 -24.374   2.113
ATOM   1054  CG1 ILE C 109      80.611 -25.368   3.288
ATOM   1055  CD1 ILE C 109      80.682 -24.621   4.617
ATOM   1056  C   ILE C 109      82.946 -26.833   0.598
ATOM   1057  O   ILE C 109      82.998 -26.271  -0.499
ATOM   1058  N   MET C 110      83.915 -27.679   1.032
ATOM   1059  H   MET C 110      83.845 -28.146   1.911
ATOM   1060  CA  MET C 110      85.123 -27.933   0.275
ATOM   1061  CB  MET C 110      86.199 -28.735   1.017
ATOM   1062  CG  MET C 110      86.889 -27.962   2.140
ATOM   1063  SD  MET C 110      88.133 -28.920   3.059
ATOM   1064  CE  MET C 110      89.359 -28.983   1.719
ATOM   1065  C   MET C 110      84.847 -28.657  -1.006
ATOM   1066  O   MET C 110      85.384 -28.266  -2.044
ATOM   1067  N   ALA C 111      83.878 -29.602  -0.988
ATOM   1068  H   ALA C 111      83.420 -29.861  -0.140
ATOM   1069  CA  ALA C 111      83.511 -30.363  -2.155
ATOM   1070  CB  ALA C 111      82.559 -31.512  -1.810
ATOM   1071  C   ALA C 111      82.859 -29.474  -3.186
ATOM   1072  O   ALA C 111      83.171 -29.582  -4.375
ATOM   1073  N   THR C 112      81.980 -28.541  -2.733
ATOM   1074  H   THR C 112      81.751 -28.486  -1.766
ATOM   1075  CA  THR C 112      81.278 -27.605  -3.581
ATOM   1076  CB  THR C 112      80.218 -26.805  -2.830
ATOM   1077  CG2 THR C 112      79.480 -25.826  -3.772
ATOM   1078  OG1 THR C 112      79.245 -27.691  -2.296
ATOM   1079  HG1 THR C 112      79.647 -28.095  -1.524
ATOM   1080  C   THR C 112      82.295 -26.678  -4.197
ATOM   1081  O   THR C 112      82.186 -26.384  -5.384
ATOM   1082  N   SER C 113      83.338 -26.264  -3.432
ATOM   1083  H   SER C 113      83.411 -26.531  -2.474
ATOM   1084  CA  SER C 113      84.380 -25.382  -3.906
ATOM   1085  CB  SER C 113      85.441 -25.066  -2.836
ATOM   1086  OG  SER C 113      84.875 -24.343  -1.759
ATOM   1087  HG  SER C 113      84.402 -24.985  -1.224
ATOM   1088  C   SER C 113      85.153 -26.022  -5.019
ATOM   1089  O   SER C 113      85.432 -25.369  -6.025
ATOM   1090  N   GLN C 114      85.475 -27.331  -4.877
ATOM   1091  H   GLN C 114      85.228 -27.846  -4.058
ATOM   1092  CA  GLN C 114      86.235 -28.047  -5.869
ATOM   1093  CB  GLN C 114      86.738 -29.416  -5.374
ATOM   1094  CG  GLN C 114      87.791 -29.301  -4.257
ATOM   1095  CD  GLN C 114      89.018 -28.523  -4.747
ATOM   1096  OE1 GLN C 114      89.614 -28.800  -5.789
ATOM   1097  NE2 GLN C 114      89.392 -27.470  -3.976
ATOM   1098 HE21 GLN C 114      88.897 -27.264  -3.133
ATOM   1099 HE22 GLN C 114      90.166 -26.901  -4.252
ATOM   1100  C   GLN C 114      85.478 -28.214  -7.146
ATOM   1101  O   GLN C 114      86.046 -27.986  -8.220
ATOM   1102  N   ILE C 115      84.168 -28.557  -7.057
ATOM   1103  H   ILE C 115      83.716 -28.725  -6.183
ATOM   1104  CA  ILE C 115      83.363 -28.709  -8.243
ATOM   1105  CB  ILE C 115      82.087 -29.515  -8.057
ATOM   1106  CG2 ILE C 115      81.114 -29.392  -9.251
ATOM   1107  CG1 ILE C 115      82.529 -30.969  -7.805
ATOM   1108  CD1 ILE C 115      81.424 -31.924  -7.389
ATOM   1109  C   ILE C 115      83.169 -27.383  -8.919
ATOM   1110  O   ILE C 115      83.235 -27.333 -10.144
ATOM   1111  N   SER C 116      83.015 -26.282  -8.151
ATOM   1112  H   SER C 116      82.985 -26.341  -7.161
ATOM   1113  CA  SER C 116      82.830 -24.960  -8.696
ATOM   1114  CB  SER C 116      82.549 -23.911  -7.616
ATOM   1115  OG  SER C 116      81.299 -24.185  -6.999
ATOM   1116  HG  SER C 116      81.474 -24.877  -6.359
ATOM   1117  C   SER C 116      84.045 -24.531  -9.464
ATOM   1118  O   SER C 116      83.904 -23.963 -10.544
ATOM   1119  N   GLN C 117      85.263 -24.842  -8.950
ATOM   1120  H   GLN C 117      85.350 -25.285  -8.061
ATOM   1121  CA  GLN C 117      86.506 -24.497  -9.602
ATOM   1122  CB  GLN C 117      87.733 -24.842  -8.734
ATOM   1123  CG  GLN C 117      87.880 -23.956  -7.496
ATOM   1124  CD  GLN C 117      89.066 -24.413  -6.664
ATOM   1125  OE1 GLN C 117      90.227 -24.342  -7.065
ATOM   1126  NE2 GLN C 117      88.759 -24.878  -5.425
ATOM   1127 HE21 GLN C 117      89.487 -25.170  -4.807
ATOM   1128 HE22 GLN C 117      87.805 -24.907  -5.128
ATOM   1129  C   GLN C 117      86.660 -25.236 -10.904
ATOM   1130  O   GLN C 117      87.022 -24.632 -11.916
ATOM   1131  N   THR C 118      86.316 -26.548 -10.909
ATOM   1132  H   THR C 118      85.995 -26.996 -10.075
ATOM   1133  CA  THR C 118      86.428 -27.404 -12.068
ATOM   1134  CB  THR C 118      86.193 -28.851 -11.677
ATOM   1135  CG2 THR C 118      86.359 -29.779 -12.898
ATOM   1136  OG1 THR C 118      87.162 -29.233 -10.709
ATOM   1137  HG1 THR C 118      86.846 -28.892  -9.868
ATOM   1138  C   THR C 118      85.451 -26.981 -13.145
ATOM   1139  O   THR C 118      85.823 -26.889 -14.317
ATOM   1140  N   THR C 119      84.201 -26.657 -12.745
ATOM   1141  H   THR C 119      83.955 -26.682 -11.785
ATOM   1142  CA  THR C 119      83.141 -26.249 -13.631
ATOM   1143  CB  THR C 119      81.810 -26.157 -12.909
ATOM   1144  CG2 THR C 119      80.689 -25.674 -13.847
ATOM   1145  OG1 THR C 119      81.457 -27.437 -12.403
ATOM   1146  HG1 THR C 119      81.979 -27.560 -11.607
ATOM   1147  C   THR C 119      83.481 -24.922 -14.245
ATOM   1148  O   THR C 119      83.293 -24.755 -15.448
ATOM   1149  N   LEU C 120      84.044 -23.984 -13.445
ATOM   1150  H   LEU C 120      84.202 -24.152 -12.477
ATOM   1151  CA  LEU C 120      84.403 -22.668 -13.903
ATOM   1152  CB  LEU C 120      84.902 -21.772 -12.746
ATOM   1153  CG  LEU C 120      85.238 -20.305 -13.087
ATOM   1154  CD1 LEU C 120      84.010 -19.525 -13.593
ATOM   1155  CD2 LEU C 120      85.948 -19.615 -11.915
ATOM   1156  C   LEU C 120      85.473 -22.788 -14.952
ATOM   1157  O   LEU C 120      85.339 -22.170 -16.007
ATOM   1158  N   ARG C 121      86.488 -23.661 -14.724
ATOM   1159  H   ARG C 121      86.555 -24.172 -13.869
ATOM   1160  CA  ARG C 121      87.576 -23.859 -15.651
ATOM   1161  CB  ARG C 121      88.624 -24.889 -15.169
ATOM   1162  CG  ARG C 121      89.493 -24.438 -13.991
ATOM   1163  CD  ARG C 121      90.745 -25.297 -13.754
ATOM   1164  NE  ARG C 121      90.362 -26.685 -13.352
ATOM   1165  HE  ARG C 121      90.245 -27.371 -14.070
ATOM   1166  CZ  ARG C 121      90.176 -27.058 -12.046
ATOM   1167  NH1 ARG C 121      90.324 -26.191 -11.001
ATOM   1168 HH11 ARG C 121      90.568 -25.234 -11.161
ATOM   1169 HH12 ARG C 121      90.214 -26.514 -10.061
ATOM   1170  NH2 ARG C 121      89.831 -28.351 -11.784
ATOM   1171 HH21 ARG C 121      89.680 -28.657 -10.845
ATOM   1172 HH22 ARG C 121      89.688 -28.994 -12.537
ATOM   1173  C   ARG C 121      87.080 -24.397 -16.970
ATOM   1174  O   ARG C 121      87.473 -23.901 -18.029
ATOM   1175  N   SER C 122      86.147 -25.376 -16.917
ATOM   1176  H   SER C 122      85.833 -25.740 -16.043
ATOM   1177  CA  SER C 122      85.589 -26.018 -18.081
ATOM   1178  CB  SER C 122      84.673 -27.186 -17.685
ATOM   1179  OG  SER C 122      85.434 -28.198 -17.043
ATOM   1180  HG  SER C 122      84.793 -28.829 -16.701
ATOM   1181  C   SER C 122      84.774 -25.070 -18.920
ATOM   1182  O   SER C 122      84.923 -25.044 -20.143
ATOM   1183  N   VAL C 123      83.936 -24.234 -18.264
ATOM   1184  H   VAL C 123      83.871 -24.251 -17.270
ATOM   1185  CA  VAL C 123      83.080 -23.280 -18.926
ATOM   1186  CB  VAL C 123      82.022 -22.720 -17.983
ATOM   1187  CG1 VAL C 123      81.219 -21.554 -18.593
ATOM   1188  CG2 VAL C 123      81.069 -23.884 -17.643
ATOM   1189  C   VAL C 123      83.899 -22.201 -19.586
ATOM   1190  O   VAL C 123      83.597 -21.836 -20.722
ATOM   1191  N   ILE C 124      84.988 -21.723 -18.930
ATOM   1192  H   ILE C 124      85.240 -22.052 -18.022
ATOM   1193  CA  ILE C 124      85.824 -20.678 -19.489
ATOM   1194  CB  ILE C 124      86.873 -20.200 -18.508
ATOM   1195  CG2 ILE C 124      87.776 -19.157 -19.207
ATOM   1196  CG1 ILE C 124      86.221 -19.509 -17.307
ATOM   1197  CD1 ILE C 124      87.220 -19.320 -16.173
ATOM   1198  C   ILE C 124      86.535 -21.241 -20.708
ATOM   1199  O   ILE C 124      86.642 -20.547 -21.719
ATOM   1200  N   GLY C 125      86.974 -22.528 -20.653
ATOM   1201  H   GLY C 125      86.891 -23.074 -19.822
ATOM   1202  CA  GLY C 125      87.660 -23.167 -21.751
ATOM   1203  C   GLY C 125      86.781 -23.259 -22.968
ATOM   1204  O   GLY C 125      87.277 -23.185 -24.091
ATOM   1205  N   GLN C 126      85.456 -23.442 -22.758
ATOM   1206  H   GLN C 126      85.088 -23.536 -21.836
ATOM   1207  CA  GLN C 126      84.494 -23.524 -23.828
ATOM   1208  CB  GLN C 126      83.154 -24.149 -23.378
ATOM   1209  CG  GLN C 126      83.202 -25.620 -22.932
ATOM   1210  CD  GLN C 126      83.716 -26.527 -24.048
ATOM   1211  OE1 GLN C 126      83.245 -26.517 -25.186
ATOM   1212  NE2 GLN C 126      84.740 -27.349 -23.703
ATOM   1213 HE21 GLN C 126      85.093 -27.338 -22.767
ATOM   1214 HE22 GLN C 126      85.131 -27.976 -24.375
ATOM   1215  C   GLN C 126      84.153 -22.169 -24.389
ATOM   1216  O   GLN C 126      83.924 -22.044 -25.592
ATOM   1217  N   ALA C 127      84.088 -21.139 -23.517
ATOM   1218  H   ALA C 127      84.237 -21.292 -22.543
ATOM   1219  CA  ALA C 127      83.749 -19.781 -23.861
ATOM   1220  CB  ALA C 127      83.177 -18.994 -22.665
ATOM   1221  C   ALA C 127      84.834 -18.931 -24.453
ATOM   1222  O   ALA C 127      86.027 -19.139 -24.226
ATOM   1223  N   HIS C 128      84.400 -17.970 -25.303
ATOM   1224  H   HIS C 128      83.427 -17.863 -25.488
ATOM   1225  CA  HIS C 128      85.244 -16.984 -25.936
ATOM   1226  CB  HIS C 128      84.700 -16.441 -27.272
ATOM   1227  CG  HIS C 128      84.768 -17.426 -28.396
ATOM   1228  ND1 HIS C 128      85.919 -17.659 -29.111
ATOM   1229  CE1 HIS C 128      85.618 -18.590 -30.049
ATOM   1230  NE2 HIS C 128      84.356 -18.973 -29.984
ATOM   1231  CD2 HIS C 128      83.820 -18.238 -28.939
ATOM   1232  C   HIS C 128      85.416 -15.811 -25.000
ATOM   1233  O   HIS C 128      84.676 -15.680 -24.017
ATOM   1234  N   LEU C 129      86.415 -14.928 -25.283
ATOM   1235  H   LEU C 129      87.034 -15.054 -26.055
ATOM   1236  CA  LEU C 129      86.647 -13.756 -24.463
ATOM   1237  CB  LEU C 129      87.774 -12.793 -24.880
ATOM   1238  CG  LEU C 129      89.220 -13.230 -24.687
ATOM   1239  CD1 LEU C 129      90.147 -12.169 -25.298
ATOM   1240  CD2 LEU C 129      89.527 -13.515 -23.216
ATOM   1241  C   LEU C 129      85.464 -12.840 -24.470
ATOM   1242  O   LEU C 129      85.128 -12.276 -23.429
ATOM   1243  N   ASP C 130      84.794 -12.705 -25.639
ATOM   1244  H   ASP C 130      85.090 -13.182 -26.462
ATOM   1245  CA  ASP C 130      83.644 -11.854 -25.803
ATOM   1246  CB  ASP C 130      83.108 -11.832 -27.251
ATOM   1247  CG  ASP C 130      84.022 -11.049 -28.197
ATOM   1248  OD1 ASP C 130      84.944 -10.316 -27.751
ATOM   1249  OD2 ASP C 130      83.784 -11.184 -29.425
ATOM   1250  C   ASP C 130      82.516 -12.313 -24.932
ATOM   1251  O   ASP C 130      81.842 -11.480 -24.338
ATOM   1252  N   GLU C 131      82.322 -13.647 -24.808
ATOM   1253  H   GLU C 131      82.907 -14.296 -25.284
ATOM   1254  CA  GLU C 131      81.276 -14.232 -24.009
ATOM   1255  CB  GLU C 131      81.192 -15.757 -24.167
ATOM   1256  CG  GLU C 131      80.778 -16.209 -25.570
ATOM   1257  CD  GLU C 131      80.679 -17.724 -25.581
ATOM   1258  OE1 GLU C 131      81.518 -18.352 -26.279
ATOM   1259  OE2 GLU C 131      79.742 -18.273 -24.941
ATOM   1260  C   GLU C 131      81.535 -13.961 -22.554
ATOM   1261  O   GLU C 131      80.605 -13.620 -21.825
ATOM   1262  N   LEU C 132      82.815 -14.064 -22.112
ATOM   1263  H   LEU C 132      83.554 -14.346 -22.722
ATOM   1264  CA  LEU C 132      83.187 -13.825 -20.737
ATOM   1265  CB  LEU C 132      84.677 -14.077 -20.423
ATOM   1266  CG  LEU C 132      85.180 -15.530 -20.404
ATOM   1267  CD1 LEU C 132      86.706 -15.533 -20.285
ATOM   1268  CD2 LEU C 132      84.549 -16.356 -19.271
ATOM   1269  C   LEU C 132      82.955 -12.400 -20.332
ATOM   1270  O   LEU C 132      82.545 -12.142 -19.199
ATOM   1271  N   LEU C 133      83.237 -11.448 -21.246
ATOM   1272  H   LEU C 133      83.595 -11.676 -22.150
ATOM   1273  CA  LEU C 133      83.080 -10.053 -20.960
ATOM   1274  CB  LEU C 133      83.968  -9.197 -21.893
ATOM   1275  CG  LEU C 133      85.495  -9.407 -21.708
ATOM   1276  CD1 LEU C 133      86.297  -8.662 -22.787
ATOM   1277  CD2 LEU C 133      85.979  -9.082 -20.283
ATOM   1278  C   LEU C 133      81.657  -9.572 -21.042
ATOM   1279  O   LEU C 133      81.185  -8.901 -20.121
ATOM   1280  N   SER C 134      80.943  -9.915 -22.138
ATOM   1281  H   SER C 134      81.333 -10.484 -22.853
ATOM   1282  CA  SER C 134      79.588  -9.477 -22.354
ATOM   1283  CB  SER C 134      79.318  -9.111 -23.832
ATOM   1284  OG  SER C 134      79.437 -10.244 -24.681
ATOM   1285  HG  SER C 134      79.307  -9.915 -25.575
ATOM   1286  C   SER C 134      78.460 -10.353 -21.891
ATOM   1287  O   SER C 134      77.526  -9.848 -21.267
ATOM   1288  N   GLU C 135      78.533 -11.680 -22.157
ATOM   1289  H   GLU C 135      79.326 -12.083 -22.612
ATOM   1290  CA  GLU C 135      77.474 -12.611 -21.833
ATOM   1291  CB  GLU C 135      77.234 -13.637 -22.972
ATOM   1292  CG  GLU C 135      76.743 -13.043 -24.300
ATOM   1293  CD  GLU C 135      76.485 -14.170 -25.299
ATOM   1294  OE1 GLU C 135      75.326 -14.249 -25.782
ATOM   1295  OE2 GLU C 135      77.413 -14.963 -25.610
ATOM   1296  C   GLU C 135      77.675 -13.338 -20.526
ATOM   1297  O   GLU C 135      77.558 -14.567 -20.438
ATOM   1298  N   ARG C 136      77.949 -12.564 -19.451
ATOM   1299  H   ARG C 136      78.020 -11.572 -19.521
ATOM   1300  CA  ARG C 136      78.163 -13.122 -18.142
ATOM   1301  CB  ARG C 136      78.602 -12.137 -17.045
ATOM   1302  CG  ARG C 136      80.049 -11.660 -17.135
ATOM   1303  CD  ARG C 136      80.428 -10.789 -15.939
ATOM   1304  NE  ARG C 136      81.869 -10.414 -16.053
ATOM   1305  HE  ARG C 136      82.342 -10.564 -16.922
ATOM   1306  CZ  ARG C 136      82.537  -9.838 -15.002
ATOM   1307  NH1 ARG C 136      81.941  -9.653 -13.784
ATOM   1308 HH11 ARG C 136      82.461  -9.268 -13.019
ATOM   1309 HH12 ARG C 136      80.996  -9.941 -13.631
ATOM   1310  NH2 ARG C 136      83.836  -9.452 -15.160
ATOM   1311 HH21 ARG C 136      84.319  -9.004 -14.407
ATOM   1312 HH22 ARG C 136      84.293  -9.563 -16.041
ATOM   1313  C   ARG C 136      76.951 -13.824 -17.612
ATOM   1314  O   ARG C 136      77.111 -14.854 -16.969
ATOM   1315  N   ASP C 137      75.725 -13.325 -17.908
ATOM   1316  H   ASP C 137      75.625 -12.498 -18.457
ATOM   1317  CA  ASP C 137      74.488 -13.913 -17.439
ATOM   1318  CB  ASP C 137      73.258 -13.058 -17.805
ATOM   1319  CG  ASP C 137      73.189 -11.778 -16.962
ATOM   1320  OD1 ASP C 137      73.916 -11.633 -15.940
ATOM   1321  OD2 ASP C 137      72.377 -10.900 -17.352
ATOM   1322  C   ASP C 137      74.273 -15.302 -17.978
ATOM   1323  O   ASP C 137      73.829 -16.186 -17.243
ATOM   1324  N   LYS C 138      74.635 -15.526 -19.262
ATOM   1325  H   LYS C 138      75.024 -14.788 -19.807
ATOM   1326  CA  LYS C 138      74.519 -16.789 -19.959
ATOM   1327  CB  LYS C 138      75.055 -16.614 -21.394
ATOM   1328  CG  LYS C 138      75.076 -17.808 -22.349
ATOM   1329  CD  LYS C 138      75.778 -17.387 -23.638
ATOM   1330  CE  LYS C 138      76.023 -18.468 -24.683
ATOM   1331  NZ  LYS C 138      76.852 -17.894 -25.766
ATOM   1332  HZ1 LYS C 138      76.693 -18.425 -26.643
ATOM   1333  HZ2 LYS C 138      77.858 -17.952 -25.506
ATOM   1334  HZ3 LYS C 138      76.598 -16.896 -25.914
ATOM   1335  C   LYS C 138      75.416 -17.803 -19.298
ATOM   1336  O   LYS C 138      74.987 -18.916 -18.984
ATOM   1337  N   LEU C 139      76.674 -17.386 -19.024
ATOM   1338  H   LEU C 139      76.976 -16.462 -19.254
ATOM   1339  CA  LEU C 139      77.671 -18.227 -18.424
ATOM   1340  CB  LEU C 139      79.068 -17.598 -18.477
ATOM   1341  CG  LEU C 139      79.633 -17.479 -19.908
ATOM   1342  CD1 LEU C 139      80.938 -16.691 -19.887
ATOM   1343  CD2 LEU C 139      79.760 -18.825 -20.637
ATOM   1344  C   LEU C 139      77.325 -18.546 -17.004
ATOM   1345  O   LEU C 139      77.525 -19.682 -16.583
ATOM   1346  N   ASN C 140      76.749 -17.568 -16.262
ATOM   1347  H   ASN C 140      76.591 -16.665 -16.647
ATOM   1348  CA  ASN C 140      76.353 -17.722 -14.885
ATOM   1349  CB  ASN C 140      75.815 -16.418 -14.253
ATOM   1350  CG  ASN C 140      76.946 -15.431 -13.953
ATOM   1351  OD1 ASN C 140      78.126 -15.757 -13.836
ATOM   1352  ND2 ASN C 140      76.564 -14.135 -13.811
ATOM   1353 HD21 ASN C 140      77.248 -13.431 -13.623
ATOM   1354 HD22 ASN C 140      75.602 -13.882 -13.907
ATOM   1355  C   ASN C 140      75.277 -18.758 -14.782
ATOM   1356  O   ASN C 140      75.340 -19.598 -13.889
ATOM   1357  N   MET C 141      74.305 -18.759 -15.730
ATOM   1358  H   MET C 141      74.276 -18.061 -16.443
ATOM   1359  CA  MET C 141      73.220 -19.714 -15.749
ATOM   1360  CB  MET C 141      72.127 -19.388 -16.784
ATOM   1361  CG  MET C 141      71.279 -18.163 -16.429
ATOM   1362  SD  MET C 141      70.357 -18.281 -14.863
ATOM   1363  CE  MET C 141      69.167 -19.545 -15.403
ATOM   1364  C   MET C 141      73.708 -21.106 -16.034
ATOM   1365  O   MET C 141      73.291 -22.047 -15.358
ATOM   1366  N   GLN C 142      74.710 -21.238 -16.942
ATOM   1367  H   GLN C 142      75.061 -20.447 -17.440
ATOM   1368  CA  GLN C 142      75.285 -22.514 -17.310
ATOM   1369  CB  GLN C 142      76.299 -22.389 -18.457
ATOM   1370  CG  GLN C 142      75.672 -22.025 -19.808
ATOM   1371  CD  GLN C 142      76.749 -21.741 -20.859
ATOM   1372  OE1 GLN C 142      77.958 -21.892 -20.680
ATOM   1373  NE2 GLN C 142      76.270 -21.262 -22.035
ATOM   1374 HE21 GLN C 142      75.286 -21.124 -22.157
ATOM   1375 HE22 GLN C 142      76.900 -21.032 -22.776
ATOM   1376  C   GLN C 142      76.024 -23.098 -16.133
ATOM   1377  O   GLN C 142      75.877 -24.285 -15.837
ATOM   1378  N   LEU C 143      76.785 -22.239 -15.408
ATOM   1379  H   LEU C 143      76.850 -21.280 -15.664
ATOM   1380  CA  LEU C 143      77.559 -22.607 -14.249
ATOM   1381  CB  LEU C 143      78.381 -21.431 -13.679
ATOM   1382  CG  LEU C 143      79.603 -20.975 -14.494
ATOM   1383  CD1 LEU C 143      80.155 -19.645 -13.973
ATOM   1384  CD2 LEU C 143      80.705 -22.032 -14.449
ATOM   1385  C   LEU C 143      76.658 -23.062 -13.147
ATOM   1386  O   LEU C 143      76.937 -24.091 -12.539
ATOM   1387  N   GLN C 144      75.525 -22.342 -12.927
ATOM   1388  H   GLN C 144      75.328 -21.522 -13.455
ATOM   1389  CA  GLN C 144      74.565 -22.648 -11.895
ATOM   1390  CB  GLN C 144      73.328 -21.729 -11.885
ATOM   1391  CG  GLN C 144      73.531 -20.289 -11.424
ATOM   1392  CD  GLN C 144      72.252 -19.469 -11.651
ATOM   1393  OE1 GLN C 144      71.212 -19.915 -12.138
ATOM   1394  NE2 GLN C 144      72.344 -18.164 -11.294
ATOM   1395 HE21 GLN C 144      73.198 -17.797 -10.927
ATOM   1396 HE22 GLN C 144      71.553 -17.562 -11.408
ATOM   1397  C   GLN C 144      73.975 -23.998 -12.116
ATOM   1398  O   GLN C 144      73.910 -24.777 -11.171
ATOM   1399  N   ARG C 145      73.607 -24.325 -13.378
ATOM   1400  H   ARG C 145      73.700 -23.682 -14.135
ATOM   1401  CA  ARG C 145      72.996 -25.589 -13.692
ATOM   1402  CB  ARG C 145      72.492 -25.672 -15.143
ATOM   1403  CG  ARG C 145      71.244 -24.828 -15.415
ATOM   1404  CD  ARG C 145      70.563 -25.141 -16.752
ATOM   1405  NE  ARG C 145      71.445 -24.706 -17.880
ATOM   1406  HE  ARG C 145      72.103 -25.361 -18.254
ATOM   1407  CZ  ARG C 145      71.388 -23.444 -18.412
ATOM   1408  NH1 ARG C 145      70.505 -22.503 -17.958
ATOM   1409 HH11 ARG C 145      69.867 -22.723 -17.220
ATOM   1410 HH12 ARG C 145      70.472 -21.598 -18.379
ATOM   1411  NH2 ARG C 145      72.228 -23.119 -19.437
ATOM   1412 HH21 ARG C 145      72.860 -23.800 -19.805
ATOM   1413 HH22 ARG C 145      72.188 -22.211 -19.854
ATOM   1414  C   ARG C 145      73.912 -26.755 -13.475
ATOM   1415  O   ARG C 145      73.496 -27.748 -12.876
ATOM   1416  N   ILE C 146      75.191 -26.630 -13.897
ATOM   1417  H   ILE C 146      75.514 -25.797 -14.345
ATOM   1418  CA  ILE C 146      76.149 -27.706 -13.777
ATOM   1419  CB  ILE C 146      77.417 -27.401 -14.561
ATOM   1420  CG2 ILE C 146      78.477 -28.504 -14.309
ATOM   1421  CG1 ILE C 146      77.103 -27.351 -16.071
ATOM   1422  CD1 ILE C 146      78.234 -26.772 -16.923
ATOM   1423  C   ILE C 146      76.478 -27.946 -12.316
ATOM   1424  O   ILE C 146      76.520 -29.097 -11.872
ATOM   1425  N   ILE C 147      76.660 -26.855 -11.533
ATOM   1426  H   ILE C 147      76.554 -25.932 -11.892
ATOM   1427  CA  ILE C 147      77.011 -26.951 -10.138
ATOM   1428  CB  ILE C 147      77.525 -25.627  -9.581
ATOM   1429  CG2 ILE C 147      77.791 -25.736  -8.064
ATOM   1430  CG1 ILE C 147      78.865 -25.303 -10.278
ATOM   1431  CD1 ILE C 147      79.390 -23.884 -10.056
ATOM   1432  C   ILE C 147      75.835 -27.528  -9.375
ATOM   1433  O   ILE C 147      76.064 -28.375  -8.515
ATOM   1434  N   ASP C 148      74.571 -27.153  -9.720
ATOM   1435  H   ASP C 148      74.406 -26.484 -10.436
ATOM   1436  CA  ASP C 148      73.375 -27.659  -9.070
ATOM   1437  CB  ASP C 148      72.019 -27.172  -9.648
ATOM   1438  CG  ASP C 148      71.612 -25.761  -9.282
ATOM   1439  OD1 ASP C 148      72.190 -25.189  -8.329
ATOM   1440  OD2 ASP C 148      70.694 -25.230  -9.963
ATOM   1441  C   ASP C 148      73.251 -29.134  -9.243
ATOM   1442  O   ASP C 148      72.969 -29.831  -8.274
ATOM   1443  N   GLU C 149      73.511 -29.641 -10.472
ATOM   1444  H   GLU C 149      73.753 -29.049 -11.238
ATOM   1445  CA  GLU C 149      73.407 -31.048 -10.775
ATOM   1446  CB  GLU C 149      73.647 -31.337 -12.264
ATOM   1447  CG  GLU C 149      72.504 -30.849 -13.166
ATOM   1448  CD  GLU C 149      72.833 -30.981 -14.657
ATOM   1449  OE1 GLU C 149      73.963 -31.384 -15.041
ATOM   1450  OE2 GLU C 149      71.915 -30.657 -15.454
ATOM   1451  C   GLU C 149      74.398 -31.838  -9.977
ATOM   1452  O   GLU C 149      74.063 -32.903  -9.456
ATOM   1453  N   ALA C 150      75.630 -31.302  -9.834
ATOM   1454  H   ALA C 150      75.872 -30.433 -10.266
ATOM   1455  CA  ALA C 150      76.678 -31.948  -9.092
ATOM   1456  CB  ALA C 150      78.029 -31.264  -9.314
ATOM   1457  C   ALA C 150      76.411 -31.967  -7.606
ATOM   1458  O   ALA C 150      76.704 -32.966  -6.950
ATOM   1459  N   THR C 151      75.857 -30.858  -7.060
ATOM   1460  H   THR C 151      75.641 -30.067  -7.625
ATOM   1461  CA  THR C 151      75.549 -30.678  -5.661
ATOM   1462  CB  THR C 151      75.468 -29.229  -5.230
ATOM   1463  CG2 THR C 151      76.847 -28.563  -5.374
ATOM   1464  OG1 THR C 151      74.481 -28.519  -5.966
ATOM   1465  HG1 THR C 151      73.635 -28.752  -5.567
ATOM   1466  C   THR C 151      74.302 -31.361  -5.170
ATOM   1467  O   THR C 151      74.208 -31.644  -3.973
ATOM   1468  N   ASP C 152      73.318 -31.624  -6.070
ATOM   1469  H   ASP C 152      73.406 -31.350  -7.025
ATOM   1470  CA  ASP C 152      72.059 -32.256  -5.721
ATOM   1471  CB  ASP C 152      71.096 -32.505  -6.912
ATOM   1472  CG  ASP C 152      70.390 -31.240  -7.400
ATOM   1473  OD1 ASP C 152      70.381 -30.196  -6.696
ATOM   1474  OD2 ASP C 152      69.828 -31.319  -8.524
ATOM   1475  C   ASP C 152      72.150 -33.526  -4.912
ATOM   1476  O   ASP C 152      71.363 -33.594  -3.964
ATOM   1477  N   PRO C 153      73.034 -34.520  -5.137
ATOM   1478  CA  PRO C 153      73.101 -35.720  -4.322
ATOM   1479  CB  PRO C 153      74.160 -36.611  -4.965
ATOM   1480  CG  PRO C 153      74.214 -36.153  -6.427
ATOM   1481  CD  PRO C 153      73.823 -34.673  -6.361
ATOM   1482  C   PRO C 153      73.446 -35.423  -2.887
ATOM   1483  O   PRO C 153      73.118 -36.234  -2.026
ATOM   1484  N   TRP C 154      74.100 -34.273  -2.619
ATOM   1485  H   TRP C 154      74.257 -33.583  -3.325
ATOM   1486  CA  TRP C 154      74.643 -33.926  -1.335
ATOM   1487  CB  TRP C 154      75.822 -32.969  -1.516
ATOM   1488  CG  TRP C 154      76.957 -33.511  -2.345
ATOM   1489  CD1 TRP C 154      77.223 -34.770  -2.816
ATOM   1490  NE1 TRP C 154      78.321 -34.746  -3.642
ATOM   1491  HE1 TRP C 154      78.713 -35.515  -4.100
ATOM   1492  CE2 TRP C 154      78.780 -33.450  -3.715
ATOM   1493  CZ2 TRP C 154      79.838 -32.891  -4.406
ATOM   1494  CH2 TRP C 154      80.047 -31.512  -4.279
ATOM   1495  CZ3 TRP C 154      79.221 -30.721  -3.477
ATOM   1496  CE3 TRP C 154      78.155 -31.286  -2.781
ATOM   1497  CD2 TRP C 154      77.947 -32.651  -2.909
ATOM   1498  C   TRP C 154      73.593 -33.135  -0.587
ATOM   1499  O   TRP C 154      73.816 -32.770   0.566
ATOM   1500  N   GLY C 155      72.425 -32.845  -1.221
ATOM   1501  H   GLY C 155      72.244 -33.133  -2.158
ATOM   1502  CA  GLY C 155      71.362 -32.100  -0.604
ATOM   1503  C   GLY C 155      71.628 -30.622  -0.589
ATOM   1504  O   GLY C 155      71.061 -29.925   0.249
ATOM   1505  N   ILE C 156      72.516 -30.122  -1.483
ATOM   1506  H   ILE C 156      72.978 -30.701  -2.155
ATOM   1507  CA  ILE C 156      72.848 -28.721  -1.555
ATOM   1508  CB  ILE C 156      74.355 -28.489  -1.579
ATOM   1509  CG2 ILE C 156      74.690 -26.999  -1.800
ATOM   1510  CG1 ILE C 156      75.015 -29.030  -0.305
ATOM   1511  CD1 ILE C 156      76.532 -29.049  -0.417
ATOM   1512  C   ILE C 156      72.274 -28.186  -2.840
ATOM   1513  O   ILE C 156      72.360 -28.839  -3.881
ATOM   1514  N   LYS C 157      71.639 -26.991  -2.773
ATOM   1515  H   LYS C 157      71.558 -26.470  -1.926
ATOM   1516  CA  LYS C 157      71.115 -26.354  -3.950
ATOM   1517  CB  LYS C 157      69.586 -26.200  -4.033
ATOM   1518  CG  LYS C 157      68.868 -27.538  -4.233
ATOM   1519  CD  LYS C 157      67.362 -27.398  -4.440
ATOM   1520  CE  LYS C 157      66.642 -28.730  -4.639
ATOM   1521  NZ  LYS C 157      65.197 -28.487  -4.822
ATOM   1522  HZ1 LYS C 157      65.055 -27.721  -5.507
ATOM   1523  HZ2 LYS C 157      64.735 -29.346  -5.171
ATOM   1524  HZ3 LYS C 157      64.773 -28.215  -3.915
ATOM   1525  C   LYS C 157      71.775 -25.023  -4.103
ATOM   1526  O   LYS C 157      71.823 -24.226  -3.165
ATOM   1527  N   VAL C 158      72.354 -24.786  -5.302
ATOM   1528  H   VAL C 158      72.316 -25.441  -6.057
ATOM   1529  CA  VAL C 158      73.024 -23.549  -5.601
ATOM   1530  CB  VAL C 158      74.193 -23.723  -6.551
ATOM   1531  CG1 VAL C 158      74.845 -22.380  -6.911
ATOM   1532  CG2 VAL C 158      75.185 -24.687  -5.879
ATOM   1533  C   VAL C 158      72.000 -22.567  -6.099
ATOM   1534  O   VAL C 158      71.298 -22.798  -7.087
ATOM   1535  N   THR C 159      71.907 -21.438  -5.370
ATOM   1536  H   THR C 159      72.509 -21.276  -4.592
ATOM   1537  CA  THR C 159      70.991 -20.376  -5.661
ATOM   1538  CB  THR C 159      70.856 -19.451  -4.462
ATOM   1539  CG2 THR C 159      69.877 -18.298  -4.764
ATOM   1540  OG1 THR C 159      70.357 -20.183  -3.349
ATOM   1541  HG1 THR C 159      70.497 -19.626  -2.579
ATOM   1542  C   THR C 159      71.511 -19.629  -6.865
ATOM   1543  O   THR C 159      70.760 -19.413  -7.819
ATOM   1544  N   ALA C 160      72.815 -19.259  -6.857
ATOM   1545  H   ALA C 160      73.431 -19.484  -6.105
ATOM   1546  CA  ALA C 160      73.378 -18.541  -7.970
ATOM   1547  CB  ALA C 160      73.069 -17.027  -7.953
ATOM   1548  C   ALA C 160      74.866 -18.663  -8.024
ATOM   1549  O   ALA C 160      75.517 -18.963  -7.025
ATOM   1550  N   VAL C 161      75.427 -18.482  -9.238
ATOM   1551  H   VAL C 161      74.872 -18.272 -10.039
ATOM   1552  CA  VAL C 161      76.849 -18.495  -9.472
ATOM   1553  CB  VAL C 161      77.404 -19.629 -10.313
ATOM   1554  CG1 VAL C 161      78.933 -19.467 -10.459
ATOM   1555  CG2 VAL C 161      77.060 -20.968  -9.645
ATOM   1556  C   VAL C 161      77.036 -17.193 -10.198
ATOM   1557  O   VAL C 161      76.309 -16.883 -11.145
ATOM   1558  N   GLU C 162      78.014 -16.400  -9.730
ATOM   1559  H   GLU C 162      78.581 -16.674  -8.960
ATOM   1560  CA  GLU C 162      78.308 -15.111 -10.273
ATOM   1561  CB  GLU C 162      78.040 -14.056  -9.178
ATOM   1562  CG  GLU C 162      78.212 -12.572  -9.514
ATOM   1563  CD  GLU C 162      77.909 -11.795  -8.234
ATOM   1564  OE1 GLU C 162      78.839 -11.104  -7.745
ATOM   1565  OE2 GLU C 162      76.762 -11.878  -7.717
ATOM   1566  C   GLU C 162      79.763 -15.032 -10.630
ATOM   1567  O   GLU C 162      80.612 -15.343  -9.795
ATOM   1568  N   ILE C 163      80.082 -14.661 -11.898
ATOM   1569  H   ILE C 163      79.388 -14.494 -12.594
ATOM   1570  CA  ILE C 163      81.458 -14.470 -12.306
ATOM   1571  CB  ILE C 163      81.703 -14.558 -13.804
ATOM   1572  CG2 ILE C 163      83.145 -14.121 -14.134
ATOM   1573  CG1 ILE C 163      81.370 -15.970 -14.321
ATOM   1574  CD1 ILE C 163      81.369 -16.097 -15.844
ATOM   1575  C   ILE C 163      81.752 -13.088 -11.778
ATOM   1576  O   ILE C 163      81.108 -12.107 -12.166
ATOM   1577  N   LYS C 164      82.735 -13.013 -10.856
ATOM   1578  H   LYS C 164      83.277 -13.809 -10.598
ATOM   1579  CA  LYS C 164      83.072 -11.769 -10.235
ATOM   1580  CB  LYS C 164      83.645 -12.014  -8.822
ATOM   1581  CG  LYS C 164      83.988 -10.763  -8.011
ATOM   1582  CD  LYS C 164      84.529 -11.076  -6.620
ATOM   1583  CE  LYS C 164      84.874  -9.828  -5.812
ATOM   1584  NZ  LYS C 164      85.395 -10.222  -4.490
ATOM   1585  HZ1 LYS C 164      86.310 -10.698  -4.601
ATOM   1586  HZ2 LYS C 164      85.517  -9.376  -3.902
ATOM   1587  HZ3 LYS C 164      84.725 -10.867  -4.029
ATOM   1588  C   LYS C 164      84.019 -10.939 -11.045
ATOM   1589  O   LYS C 164      83.678  -9.814 -11.416
ATOM   1590  N   ASP C 165      85.198 -11.500 -11.396
ATOM   1591  H   ASP C 165      85.444 -12.437 -11.159
ATOM   1592  CA  ASP C 165      86.189 -10.755 -12.129
ATOM   1593  CB  ASP C 165      87.419 -10.314 -11.286
ATOM   1594  CG  ASP C 165      87.031  -9.314 -10.203
ATOM   1595  OD1 ASP C 165      86.696  -8.147 -10.536
ATOM   1596  OD2 ASP C 165      87.099  -9.710  -9.009
ATOM   1597  C   ASP C 165      86.775 -11.605 -13.202
ATOM   1598  O   ASP C 165      86.918 -12.818 -13.035
ATOM   1599  N   VAL C 166      87.124 -10.951 -14.334
ATOM   1600  H   VAL C 166      86.980  -9.968 -14.427
ATOM   1601  CA  VAL C 166      87.749 -11.591 -15.465
ATOM   1602  CB  VAL C 166      86.909 -11.659 -16.744
ATOM   1603  CG1 VAL C 166      87.707 -12.376 -17.855
ATOM   1604  CG2 VAL C 166      85.558 -12.348 -16.478
ATOM   1605  C   VAL C 166      88.948 -10.711 -15.724
ATOM   1606  O   VAL C 166      88.834  -9.609 -16.271
ATOM   1607  N   GLU C 167      90.125 -11.174 -15.261
ATOM   1608  H   GLU C 167      90.187 -12.047 -14.792
ATOM   1609  CA  GLU C 167      91.368 -10.481 -15.431
ATOM   1610  CB  GLU C 167      92.321 -10.681 -14.233
ATOM   1611  CG  GLU C 167      93.665  -9.937 -14.317
ATOM   1612  CD  GLU C 167      94.552 -10.210 -13.097
ATOM   1613  OE1 GLU C 167      94.152 -10.935 -12.146
ATOM   1614  OE2 GLU C 167      95.692  -9.679 -13.117
ATOM   1615  C   GLU C 167      91.997 -10.986 -16.699
ATOM   1616  O   GLU C 167      92.055 -12.190 -16.955
ATOM   1617  N   LEU C 168      92.472 -10.031 -17.522
ATOM   1618  H   LEU C 168      92.421  -9.066 -17.276
ATOM   1619  CA  LEU C 168      93.106 -10.317 -18.781
ATOM   1620  CB  LEU C 168      92.497  -9.507 -19.961
ATOM   1621  CG  LEU C 168      90.979  -9.631 -20.224
ATOM   1622  CD1 LEU C 168      90.553  -8.694 -21.365
ATOM   1623  CD2 LEU C 168      90.530 -11.072 -20.479
ATOM   1624  C   LEU C 168      94.552  -9.878 -18.651
ATOM   1625  O   LEU C 168      94.841  -8.999 -17.830
ATOM   1626  N   PRO C 169      95.496 -10.454 -19.407
ATOM   1627  CA  PRO C 169      96.899 -10.086 -19.369
ATOM   1628  CB  PRO C 169      97.620 -11.056 -20.304
ATOM   1629  CG  PRO C 169      96.693 -12.276 -20.366
ATOM   1630  CD  PRO C 169      95.294 -11.674 -20.183
ATOM   1631  C   PRO C 169      97.068  -8.662 -19.812
ATOM   1632  O   PRO C 169      96.284  -8.201 -20.644
ATOM   1633  N   ALA C 170      98.089  -7.963 -19.271
ATOM   1634  H   ALA C 170      98.748  -8.401 -18.666
ATOM   1635  CA  ALA C 170      98.194  -6.528 -19.364
ATOM   1636  CB  ALA C 170      99.389  -5.974 -18.571
ATOM   1637  C   ALA C 170      98.340  -6.068 -20.789
ATOM   1638  O   ALA C 170      97.773  -5.037 -21.153
ATOM   1639  N   GLY C 171      99.057  -6.855 -21.632
ATOM   1640  H   GLY C 171      99.481  -7.699 -21.316
ATOM   1641  CA  GLY C 171      99.262  -6.537 -23.025
ATOM   1642  C   GLY C 171      97.971  -6.635 -23.791
ATOM   1643  O   GLY C 171      97.707  -5.807 -24.667
ATOM   1644  N   MET C 172      97.132  -7.647 -23.450
ATOM   1645  H   MET C 172      97.347  -8.268 -22.701
ATOM   1646  CA  MET C 172      95.851  -7.863 -24.076
ATOM   1647  CB  MET C 172      95.174  -9.191 -23.685
ATOM   1648  CG  MET C 172      95.802 -10.447 -24.288
ATOM   1649  SD  MET C 172      95.738 -10.503 -26.106
ATOM   1650  CE  MET C 172      93.931 -10.660 -26.252
ATOM   1651  C   MET C 172      94.887  -6.780 -23.718
ATOM   1652  O   MET C 172      94.241  -6.243 -24.617
ATOM   1653  N   GLN C 173      94.942  -6.293 -22.450
ATOM   1654  H   GLN C 173      95.555  -6.692 -21.771
ATOM   1655  CA  GLN C 173      94.080  -5.237 -21.976
ATOM   1656  CB  GLN C 173      94.184  -4.972 -20.466
ATOM   1657  CG  GLN C 173      93.560  -6.080 -19.624
ATOM   1658  CD  GLN C 173      93.751  -5.851 -18.126
ATOM   1659  OE1 GLN C 173      94.534  -5.036 -17.636
ATOM   1660  NE2 GLN C 173      92.960  -6.634 -17.347
ATOM   1661 HE21 GLN C 173      93.020  -6.575 -16.350
ATOM   1662 HE22 GLN C 173      92.311  -7.264 -17.772
ATOM   1663  C   GLN C 173      94.389  -3.949 -22.673
ATOM   1664  O   GLN C 173      93.466  -3.228 -23.052
ATOM   1665  N   LYS C 174      95.697  -3.666 -22.899
ATOM   1666  H   LYS C 174      96.420  -4.273 -22.571
ATOM   1667  CA  LYS C 174      96.143  -2.463 -23.562
ATOM   1668  CB  LYS C 174      97.677  -2.343 -23.609
ATOM   1669  CG  LYS C 174      98.326  -2.058 -22.259
ATOM   1670  CD  LYS C 174      99.850  -1.970 -22.333
ATOM   1671  CE  LYS C 174     100.530  -1.888 -20.964
ATOM   1672  NZ  LYS C 174     100.209  -0.611 -20.296
ATOM   1673  HZ1 LYS C 174     100.389  -0.700 -19.280
ATOM   1674  HZ2 LYS C 174     100.803   0.145 -20.684
ATOM   1675  HZ3 LYS C 174      99.210  -0.376 -20.448
ATOM   1676  C   LYS C 174      95.682  -2.461 -24.990
ATOM   1677  O   LYS C 174      95.180  -1.442 -25.465
ATOM   1678  N   ALA C 175      95.793  -3.626 -25.680
ATOM   1679  H   ALA C 175      96.198  -4.439 -25.266
ATOM   1680  CA  ALA C 175      95.400  -3.760 -27.059
ATOM   1681  CB  ALA C 175      95.775  -5.135 -27.641
ATOM   1682  C   ALA C 175      93.919  -3.583 -27.237
ATOM   1683  O   ALA C 175      93.493  -2.866 -28.143
ATOM   1684  N   MET C 176      93.111  -4.179 -26.327
ATOM   1685  H   MET C 176      93.493  -4.719 -25.583
ATOM   1686  CA  MET C 176      91.668  -4.118 -26.362
ATOM   1687  CB  MET C 176      91.001  -5.015 -25.295
ATOM   1688  CG  MET C 176      91.132  -6.527 -25.530
ATOM   1689  SD  MET C 176      90.364  -7.184 -27.045
ATOM   1690  CE  MET C 176      88.645  -7.030 -26.478
ATOM   1691  C   MET C 176      91.176  -2.721 -26.125
ATOM   1692  O   MET C 176      90.336  -2.240 -26.888
ATOM   1693  N   ALA C 177      91.845  -1.986 -25.203
ATOM   1694  H   ALA C 177      92.590  -2.377 -24.668
ATOM   1695  CA  ALA C 177      91.488  -0.632 -24.863
ATOM   1696  CB  ALA C 177      92.277  -0.098 -23.655
ATOM   1697  C   ALA C 177      91.743   0.295 -26.014
ATOM   1698  O   ALA C 177      90.888   1.122 -26.331
ATOM   1699  N   ARG C 178      92.898   0.125 -26.698
ATOM   1700  H   ARG C 178      93.556  -0.576 -26.433
ATOM   1701  CA  ARG C 178      93.282   0.953 -27.818
ATOM   1702  CB  ARG C 178      94.744   0.717 -28.225
ATOM   1703  CG  ARG C 178      95.687   1.280 -27.158
ATOM   1704  CD  ARG C 178      97.170   0.984 -27.350
ATOM   1705  NE  ARG C 178      97.852   1.494 -26.122
ATOM   1706  HE  ARG C 178      97.310   2.006 -25.455
ATOM   1707  CZ  ARG C 178      99.181   1.277 -25.868
ATOM   1708  NH1 ARG C 178      99.978   0.587 -26.737
ATOM   1709 HH11 ARG C 178     100.947   0.449 -26.532
ATOM   1710 HH12 ARG C 178      99.602   0.226 -27.589
ATOM   1711  NH2 ARG C 178      99.720   1.758 -24.710
ATOM   1712 HH21 ARG C 178      99.150   2.260 -24.059
ATOM   1713 HH22 ARG C 178     100.688   1.618 -24.506
ATOM   1714  C   ARG C 178      92.368   0.741 -28.993
ATOM   1715  O   ARG C 178      91.991   1.711 -29.653
ATOM   1716  N   GLN C 179      91.958  -0.528 -29.244
ATOM   1717  H   GLN C 179      92.278  -1.294 -28.691
ATOM   1718  CA  GLN C 179      91.064  -0.868 -30.326
ATOM   1719  CB  GLN C 179      90.869  -2.382 -30.499
ATOM   1720  CG  GLN C 179      92.103  -3.099 -31.054
ATOM   1721  CD  GLN C 179      91.916  -4.615 -31.031
ATOM   1722  OE1 GLN C 179      91.002  -5.205 -30.454
ATOM   1723  NE2 GLN C 179      92.870  -5.296 -31.716
ATOM   1724 HE21 GLN C 179      93.611  -4.799 -32.166
ATOM   1725 HE22 GLN C 179      92.830  -6.293 -31.776
ATOM   1726  C   GLN C 179      89.705  -0.275 -30.085
ATOM   1727  O   GLN C 179      89.096   0.251 -31.017
ATOM   1728  N   ALA C 180      89.235  -0.310 -28.813
ATOM   1729  H   ALA C 180      89.764  -0.735 -28.081
ATOM   1730  CA  ALA C 180      87.951   0.218 -28.422
ATOM   1731  CB  ALA C 180      87.612  -0.070 -26.948
ATOM   1732  C   ALA C 180      87.920   1.707 -28.611
ATOM   1733  O   ALA C 180      86.934   2.230 -29.127
ATOM   1734  N   GLU C 181      89.025   2.407 -28.252
ATOM   1735  H   GLU C 181      89.816   1.953 -27.847
ATOM   1736  CA  GLU C 181      89.137   3.841 -28.379
ATOM   1737  CB  GLU C 181      90.426   4.381 -27.737
ATOM   1738  CG  GLU C 181      90.399   4.305 -26.203
ATOM   1739  CD  GLU C 181      91.761   4.609 -25.575
ATOM   1740  OE1 GLU C 181      92.785   4.791 -26.287
ATOM   1741  OE2 GLU C 181      91.785   4.657 -24.318
ATOM   1742  C   GLU C 181      89.112   4.252 -29.822
ATOM   1743  O   GLU C 181      88.435   5.224 -30.167
ATOM   1744  N   ALA C 182      89.803   3.481 -30.697
ATOM   1745  H   ALA C 182      90.338   2.700 -30.380
ATOM   1746  CA  ALA C 182      89.865   3.745 -32.114
ATOM   1747  CB  ALA C 182      90.811   2.780 -32.850
ATOM   1748  C   ALA C 182      88.503   3.600 -32.735
ATOM   1749  O   ALA C 182      88.111   4.421 -33.566
ATOM   1750  N   GLU C 183      87.735   2.566 -32.308
ATOM   1751  H   GLU C 183      88.072   1.917 -31.631
ATOM   1752  CA  GLU C 183      86.408   2.305 -32.809
ATOM   1753  CB  GLU C 183      85.784   1.019 -32.252
ATOM   1754  CG  GLU C 183      86.397  -0.294 -32.742
ATOM   1755  CD  GLU C 183      85.769  -1.494 -32.021
ATOM   1756  OE1 GLU C 183      84.903  -1.332 -31.118
ATOM   1757  OE2 GLU C 183      86.175  -2.627 -32.385
ATOM   1758  C   GLU C 183      85.459   3.402 -32.421
ATOM   1759  O   GLU C 183      84.656   3.824 -33.252
ATOM   1760  N   ARG C 184      85.572   3.912 -31.168
ATOM   1761  H   ARG C 184      86.245   3.549 -30.528
ATOM   1762  CA  ARG C 184      84.720   4.957 -30.643
ATOM   1763  CB  ARG C 184      85.042   5.307 -29.181
ATOM   1764  CG  ARG C 184      84.710   4.224 -28.163
ATOM   1765  CD  ARG C 184      85.248   4.582 -26.782
ATOM   1766  NE  ARG C 184      85.251   3.341 -25.954
ATOM   1767  HE  ARG C 184      84.778   2.528 -26.298
ATOM   1768  CZ  ARG C 184      85.914   3.281 -24.757
ATOM   1769  NH1 ARG C 184      86.537   4.375 -24.225
ATOM   1770 HH11 ARG C 184      86.500   5.257 -24.695
ATOM   1771 HH12 ARG C 184      87.013   4.309 -23.348
ATOM   1772  NH2 ARG C 184      85.973   2.094 -24.087
ATOM   1773 HH21 ARG C 184      85.543   1.275 -24.465
ATOM   1774 HH22 ARG C 184      86.458   2.033 -23.214
ATOM   1775  C   ARG C 184      84.935   6.227 -31.411
ATOM   1776  O   ARG C 184      83.961   6.892 -31.768
ATOM   1777  N   GLU C 185      86.218   6.551 -31.719
ATOM   1778  H   GLU C 185      86.986   5.986 -31.424
ATOM   1779  CA  GLU C 185      86.570   7.745 -32.446
ATOM   1780  CB  GLU C 185      88.084   7.952 -32.600
ATOM   1781  CG  GLU C 185      88.838   8.305 -31.316
ATOM   1782  CD  GLU C 185      90.347   8.407 -31.574
ATOM   1783  OE1 GLU C 185      90.834   8.195 -32.720
ATOM   1784  OE2 GLU C 185      91.053   8.707 -30.578
ATOM   1785  C   GLU C 185      86.032   7.695 -33.842
ATOM   1786  O   GLU C 185      85.450   8.679 -34.300
ATOM   1787  N   ARG C 186      86.159   6.523 -34.515
ATOM   1788  H   ARG C 186      86.612   5.736 -34.104
ATOM   1789  CA  ARG C 186      85.696   6.353 -35.868
ATOM   1790  CB  ARG C 186      86.127   5.015 -36.487
ATOM   1791  CG  ARG C 186      87.629   4.963 -36.772
ATOM   1792  CD  ARG C 186      88.129   3.643 -37.352
ATOM   1793  NE  ARG C 186      88.116   2.631 -36.253
ATOM   1794  HE  ARG C 186      87.845   2.925 -35.335
ATOM   1795  CZ  ARG C 186      88.457   1.323 -36.474
ATOM   1796  NH1 ARG C 186      88.865   0.882 -37.703
ATOM   1797 HH11 ARG C 186      88.935   1.518 -38.471
ATOM   1798 HH12 ARG C 186      89.129  -0.073 -37.831
ATOM   1799  NH2 ARG C 186      88.400   0.436 -35.440
ATOM   1800 HH21 ARG C 186      88.638  -0.523 -35.591
ATOM   1801 HH22 ARG C 186      88.099   0.728 -34.532
ATOM   1802  C   ARG C 186      84.207   6.463 -35.963
ATOM   1803  O   ARG C 186      83.712   7.138 -36.866
ATOM   1804  N   ARG C 187      83.473   5.865 -34.994
ATOM   1805  H   ARG C 187      83.902   5.361 -34.249
ATOM   1806  CA  ARG C 187      82.034   5.897 -34.985
ATOM   1807  CB  ARG C 187      81.393   5.020 -33.894
ATOM   1808  CG  ARG C 187      81.498   3.511 -34.145
ATOM   1809  CD  ARG C 187      80.572   2.669 -33.255
ATOM   1810  NE  ARG C 187      80.976   2.796 -31.819
ATOM   1811  HE  ARG C 187      80.566   3.528 -31.274
ATOM   1812  CZ  ARG C 187      81.887   1.959 -31.228
ATOM   1813  NH1 ARG C 187      82.479   0.931 -31.906
ATOM   1814 HH11 ARG C 187      82.263   0.771 -32.869
ATOM   1815 HH12 ARG C 187      83.140   0.333 -31.449
ATOM   1816  NH2 ARG C 187      82.197   2.158 -29.914
ATOM   1817 HH21 ARG C 187      81.746   2.883 -29.395
ATOM   1818 HH22 ARG C 187      82.836   1.548 -29.446
ATOM   1819  C   ARG C 187      81.532   7.299 -34.789
ATOM   1820  O   ARG C 187      80.598   7.711 -35.479
ATOM   1821  N   ALA C 188      82.192   8.074 -33.890
ATOM   1822  H   ALA C 188      82.961   7.715 -33.365
ATOM   1823  CA  ALA C 188      81.827   9.438 -33.592
ATOM   1824  CB  ALA C 188      82.660  10.024 -32.441
ATOM   1825  C   ALA C 188      82.019  10.321 -34.794
ATOM   1826  O   ALA C 188      81.160  11.152 -35.089
ATOM   1827  N   ARG C 189      83.131  10.113 -35.539
ATOM   1828  H   ARG C 189      83.804   9.424 -35.277
ATOM   1829  CA  ARG C 189      83.459  10.875 -36.720
ATOM   1830  CB  ARG C 189      84.875  10.557 -37.238
ATOM   1831  CG  ARG C 189      85.966  11.116 -36.324
ATOM   1832  CD  ARG C 189      87.377  10.621 -36.641
ATOM   1833  NE  ARG C 189      88.250  11.128 -35.539
ATOM   1834  HE  ARG C 189      87.988  11.971 -35.071
ATOM   1835  CZ  ARG C 189      89.387  10.473 -35.147
ATOM   1836  NH1 ARG C 189      89.783   9.295 -35.715
ATOM   1837 HH11 ARG C 189      90.586   8.815 -35.364
ATOM   1838 HH12 ARG C 189      89.269   8.900 -36.477
ATOM   1839  NH2 ARG C 189      90.121  10.982 -34.116
ATOM   1840 HH21 ARG C 189      90.901  10.471 -33.754
ATOM   1841 HH22 ARG C 189      89.856  11.845 -33.688
ATOM   1842  C   ARG C 189      82.470  10.616 -37.822
ATOM   1843  O   ARG C 189      82.088  11.556 -38.520
ATOM   1844  N   ILE C 190      82.007   9.348 -37.976
ATOM   1845  H   ILE C 190      82.327   8.603 -37.394
ATOM   1846  CA  ILE C 190      81.057   8.980 -39.005
ATOM   1847  CB  ILE C 190      80.930   7.473 -39.161
ATOM   1848  CG2 ILE C 190      79.836   7.162 -40.207
ATOM   1849  CG1 ILE C 190      82.258   6.888 -39.682
ATOM   1850  CD1 ILE C 190      82.345   5.361 -39.604
ATOM   1851  C   ILE C 190      79.715   9.621 -38.681
ATOM   1852  O   ILE C 190      79.051  10.131 -39.584
ATOM   1853  N   THR C 191      79.323   9.660 -37.381
ATOM   1854  H   THR C 191      79.881   9.241 -36.668
ATOM   1855  CA  THR C 191      78.073  10.243 -36.929
ATOM   1856  CB  THR C 191      77.898  10.052 -35.437
ATOM   1857  CG2 THR C 191      76.580  10.650 -34.925
ATOM   1858  OG1 THR C 191      77.869   8.671 -35.144
ATOM   1859  HG1 THR C 191      78.756   8.343 -35.300
ATOM   1860  C   THR C 191      78.066  11.725 -37.231
ATOM   1861  O   THR C 191      77.068  12.251 -37.734
ATOM   1862  N   LEU C 192      79.208  12.410 -36.974
ATOM   1863  H   LEU C 192      80.004  11.958 -36.576
ATOM   1864  CA  LEU C 192      79.348  13.826 -37.210
ATOM   1865  CB  LEU C 192      80.683  14.392 -36.688
ATOM   1866  CG  LEU C 192      80.813  14.417 -35.150
ATOM   1867  CD1 LEU C 192      82.239  14.802 -34.730
ATOM   1868  CD2 LEU C 192      79.736  15.292 -34.484
ATOM   1869  C   LEU C 192      79.266  14.121 -38.679
ATOM   1870  O   LEU C 192      78.614  15.089 -39.070
ATOM   1871  N   ALA C 193      79.881  13.248 -39.516
ATOM   1872  H   ALA C 193      80.388  12.465 -39.163
ATOM   1873  CA  ALA C 193      79.891  13.387 -40.950
ATOM   1874  CB  ALA C 193      80.765  12.328 -41.642
ATOM   1875  C   ALA C 193      78.497  13.263 -41.496
ATOM   1876  O   ALA C 193      78.125  14.037 -42.377
ATOM   1877  N   GLU C 194      77.686  12.316 -40.957
ATOM   1878  H   GLU C 194      78.008  11.689 -40.253
ATOM   1879  CA  GLU C 194      76.328  12.125 -41.402
ATOM   1880  CB  GLU C 194      75.658  10.853 -40.838
ATOM   1881  CG  GLU C 194      74.202  10.627 -41.309
ATOM   1882  CD  GLU C 194      74.057  10.369 -42.823
ATOM   1883  OE1 GLU C 194      75.059  10.132 -43.552
ATOM   1884  OE2 GLU C 194      72.885  10.403 -43.276
ATOM   1885  C   GLU C 194      75.475  13.311 -41.065
ATOM   1886  O   GLU C 194      74.691  13.751 -41.908
ATOM   1887  N   ALA C 195      75.655  13.877 -39.847
ATOM   1888  H   ALA C 195      76.301  13.501 -39.186
ATOM   1889  CA  ALA C 195      74.896  15.021 -39.406
ATOM   1890  CB  ALA C 195      75.215  15.412 -37.953
ATOM   1891  C   ALA C 195      75.190  16.203 -40.290
ATOM   1892  O   ALA C 195      74.264  16.904 -40.702
ATOM   1893  N   GLU C 196      76.483  16.394 -40.654
ATOM   1894  H   GLU C 196      77.204  15.789 -40.325
ATOM   1895  CA  GLU C 196      76.922  17.475 -41.501
ATOM   1896  CB  GLU C 196      78.455  17.598 -41.618
ATOM   1897  CG  GLU C 196      79.163  18.094 -40.345
ATOM   1898  CD  GLU C 196      80.692  18.136 -40.510
ATOM   1899  OE1 GLU C 196      81.241  17.732 -41.570
ATOM   1900  OE2 GLU C 196      81.352  18.595 -39.541
ATOM   1901  C   GLU C 196      76.379  17.330 -42.895
ATOM   1902  O   GLU C 196      75.990  18.329 -43.495
ATOM   1903  N   ARG C 197      76.307  16.083 -43.429
ATOM   1904  H   ARG C 197      76.635  15.286 -42.927
ATOM   1905  CA  ARG C 197      75.801  15.825 -44.758
ATOM   1906  CB  ARG C 197      75.946  14.351 -45.197
ATOM   1907  CG  ARG C 197      77.367  13.909 -45.553
ATOM   1908  CD  ARG C 197      77.431  12.546 -46.260
ATOM   1909  NE  ARG C 197      77.143  11.431 -45.297
ATOM   1910  HE  ARG C 197      76.198  11.124 -45.169
ATOM   1911  CZ  ARG C 197      78.142  10.810 -44.588
ATOM   1912  NH1 ARG C 197      79.446  11.210 -44.680
ATOM   1913 HH11 ARG C 197      79.698  11.979 -45.265
ATOM   1914 HH12 ARG C 197      80.157  10.739 -44.160
ATOM   1915  NH2 ARG C 197      77.831   9.753 -43.780
ATOM   1916 HH21 ARG C 197      78.549   9.271 -43.280
ATOM   1917 HH22 ARG C 197      76.882   9.441 -43.704
ATOM   1918  C   ARG C 197      74.339  16.148 -44.874
ATOM   1919  O   ARG C 197      73.932  16.827 -45.819
ATOM   1920  N   GLN C 198      73.537  15.725 -43.869
ATOM   1921  H   GLN C 198      73.907  15.219 -43.091
ATOM   1922  CA  GLN C 198      72.109  15.946 -43.848
ATOM   1923  CB  GLN C 198      71.446  15.134 -42.728
ATOM   1924  CG  GLN C 198      71.487  13.634 -43.055
ATOM   1925  CD  GLN C 198      70.891  12.821 -41.919
ATOM   1926  OE1 GLN C 198      71.441  12.755 -40.820
ATOM   1927  NE2 GLN C 198      69.724  12.174 -42.183
ATOM   1928 HE21 GLN C 198      69.313  12.240 -43.091
ATOM   1929 HE22 GLN C 198      69.293  11.618 -41.473
ATOM   1930  C   GLN C 198      71.806  17.413 -43.717
ATOM   1931  O   GLN C 198      70.885  17.941 -44.349
ATOM   1932  N   ALA C 199      72.633  18.107 -42.911
ATOM   1933  H   ALA C 199      73.355  17.652 -42.393
ATOM   1934  CA  ALA C 199      72.520  19.509 -42.686
ATOM   1935  CB  ALA C 199      73.440  19.900 -41.537
ATOM   1936  C   ALA C 199      72.858  20.265 -43.955
ATOM   1937  O   ALA C 199      72.163  21.202 -44.327
ATOM   1938  N   ALA C 200      73.891  19.842 -44.713
ATOM   1939  H   ALA C 200      74.467  19.086 -44.425
ATOM   1940  CA  ALA C 200      74.279  20.486 -45.949
ATOM   1941  CB  ALA C 200      75.548  19.873 -46.563
ATOM   1942  C   ALA C 200      73.174  20.367 -46.971
ATOM   1943  O   ALA C 200      72.923  21.318 -47.718
ATOM   1944  N   GLU C 201      72.458  19.211 -46.966
ATOM   1945  H   GLU C 201      72.693  18.464 -46.346
ATOM   1946  CA  GLU C 201      71.378  18.938 -47.880
ATOM   1947  CB  GLU C 201      70.728  17.556 -47.670
ATOM   1948  CG  GLU C 201      71.569  16.338 -48.062
ATOM   1949  CD  GLU C 201      70.888  15.028 -47.630
ATOM   1950  OE1 GLU C 201      69.803  15.027 -46.983
ATOM   1951  OE2 GLU C 201      71.490  13.971 -47.950
ATOM   1952  C   GLU C 201      70.263  19.914 -47.673
ATOM   1953  O   GLU C 201      69.818  20.532 -48.644
ATOM   1954  N   LYS C 202      69.835  20.123 -46.402
ATOM   1955  H   LYS C 202      70.197  19.625 -45.610
ATOM   1956  CA  LYS C 202      68.763  21.053 -46.177
ATOM   1957  CB  LYS C 202      67.786  20.652 -45.072
ATOM   1958  CG  LYS C 202      66.456  20.118 -45.612
ATOM   1959  CD  LYS C 202      66.518  18.746 -46.292
ATOM   1960  CE  LYS C 202      65.162  18.204 -46.765
ATOM   1961  NZ  LYS C 202      64.586  19.048 -47.832
ATOM   1962  HZ1 LYS C 202      64.388  20.001 -47.462
ATOM   1963  HZ2 LYS C 202      65.251  19.111 -48.626
ATOM   1964  HZ3 LYS C 202      63.700  18.623 -48.168
ATOM   1965  C   LYS C 202      69.202  22.484 -46.094
ATOM   1966  O   LYS C 202      68.362  23.380 -46.045
ATOM   1967  N   LEU C 203      70.539  22.734 -46.059
ATOM   1968  H   LEU C 203      71.202  21.993 -45.978
ATOM   1969  CA  LEU C 203      71.111  24.060 -46.039
ATOM   1970  CB  LEU C 203      72.646  24.052 -45.877
ATOM   1971  CG  LEU C 203      73.330  25.428 -45.917
ATOM   1972  CD1 LEU C 203      72.781  26.349 -44.820
ATOM   1973  CD2 LEU C 203      74.860  25.267 -45.877
ATOM   1974  C   LEU C 203      70.758  24.755 -47.310
ATOM   1975  O   LEU C 203      70.459  25.949 -47.282
ATOM   1976  N   ARG C 204      70.745  24.006 -48.434
ATOM   1977  H   ARG C 204      70.979  23.035 -48.419
ATOM   1978  CA  ARG C 204      70.405  24.558 -49.718
ATOM   1979  CB  ARG C 204      70.504  23.506 -50.837
ATOM   1980  CG  ARG C 204      71.942  23.093 -51.165
ATOM   1981  CD  ARG C 204      72.084  22.273 -52.452
ATOM   1982  NE  ARG C 204      71.401  20.954 -52.257
ATOM   1983  HE  ARG C 204      70.438  20.873 -52.514
ATOM   1984  CZ  ARG C 204      72.041  19.862 -51.728
ATOM   1985  NH1 ARG C 204      73.354  19.901 -51.349
ATOM   1986 HH11 ARG C 204      73.885  20.740 -51.458
ATOM   1987 HH12 ARG C 204      73.792  19.091 -50.960
ATOM   1988  NH2 ARG C 204      71.343  18.700 -51.570
ATOM   1989 HH21 ARG C 204      70.383  18.649 -51.844
ATOM   1990 HH22 ARG C 204      71.791  17.887 -51.199
ATOM   1991  C   ARG C 204      68.976  25.045 -49.677
ATOM   1992  O   ARG C 204      68.700  26.171 -50.092
ATOM   1993  N   GLU C 205      68.068  24.234 -49.075
ATOM   1994  H   GLU C 205      68.337  23.344 -48.717
ATOM   1995  CA  GLU C 205      66.665  24.545 -48.961
ATOM   1996  CB  GLU C 205      65.859  23.343 -48.417
ATOM   1997  CG  GLU C 205      64.338  23.547 -48.364
ATOM   1998  CD  GLU C 205      63.656  22.253 -47.936
ATOM   1999  OE1 GLU C 205      62.822  21.747 -48.730
ATOM   2000  OE2 GLU C 205      63.944  21.740 -46.824
ATOM   2001  C   GLU C 205      66.443  25.747 -48.075
ATOM   2002  O   GLU C 205      65.641  26.615 -48.418
ATOM   2003  N   ALA C 206      67.194  25.849 -46.952
ATOM   2004  H   ALA C 206      67.832  25.127 -46.707
ATOM   2005  CA  ALA C 206      67.097  26.934 -46.003
ATOM   2006  CB  ALA C 206      68.031  26.737 -44.798
ATOM   2007  C   ALA C 206      67.485  28.238 -46.631
ATOM   2008  O   ALA C 206      66.787  29.239 -46.455
ATOM   2009  N   ALA C 207      68.581  28.222 -47.426
ATOM   2010  H   ALA C 207      69.101  27.383 -47.563
ATOM   2011  CA  ALA C 207      69.094  29.381 -48.106
ATOM   2012  CB  ALA C 207      70.423  29.102 -48.828
ATOM   2013  C   ALA C 207      68.098  29.859 -49.121
ATOM   2014  O   ALA C 207      67.884  31.063 -49.242
ATOM   2015  N   GLU C 208      67.432  28.910 -49.825
ATOM   2016  H   GLU C 208      67.634  27.940 -49.705
ATOM   2017  CA  GLU C 208      66.440  29.218 -50.825
ATOM   2018  CB  GLU C 208      65.983  27.980 -51.614
ATOM   2019  CG  GLU C 208      67.060  27.440 -52.565
ATOM   2020  CD  GLU C 208      66.674  26.098 -53.193
ATOM   2021  OE1 GLU C 208      65.619  25.497 -52.852
ATOM   2022  OE2 GLU C 208      67.471  25.647 -54.054
ATOM   2023  C   GLU C 208      65.220  29.868 -50.233
ATOM   2024  O   GLU C 208      64.708  30.827 -50.810
ATOM   2025  N   ILE C 209      64.755  29.394 -49.051
ATOM   2026  H   ILE C 209      65.181  28.602 -48.615
ATOM   2027  CA  ILE C 209      63.587  29.934 -48.384
ATOM   2028  CB  ILE C 209      63.182  29.054 -47.201
ATOM   2029  CG2 ILE C 209      62.164  29.746 -46.266
ATOM   2030  CG1 ILE C 209      62.671  27.705 -47.746
ATOM   2031  CD1 ILE C 209      62.487  26.622 -46.687
ATOM   2032  C   ILE C 209      63.853  31.356 -47.940
ATOM   2033  O   ILE C 209      63.030  32.251 -48.155
ATOM   2034  N   ILE C 210      65.050  31.593 -47.364
ATOM   2035  H   ILE C 210      65.725  30.864 -47.244
ATOM   2036  CA  ILE C 210      65.424  32.891 -46.871
ATOM   2037  CB  ILE C 210      66.557  32.746 -45.870
ATOM   2038  CG2 ILE C 210      67.155  34.102 -45.466
ATOM   2039  CG1 ILE C 210      65.949  32.012 -44.646
ATOM   2040  CD1 ILE C 210      66.923  31.495 -43.597
ATOM   2041  C   ILE C 210      65.615  33.867 -48.014
ATOM   2042  O   ILE C 210      65.225  35.027 -47.884
ATOM   2043  N   SER C 211      66.161  33.416 -49.169
ATOM   2044  H   SER C 211      66.468  32.473 -49.279
ATOM   2045  CA  SER C 211      66.351  34.271 -50.321
ATOM   2046  CB  SER C 211      67.283  33.656 -51.388
ATOM   2047  OG  SER C 211      66.734  32.475 -51.952
ATOM   2048  HG  SER C 211      67.433  32.094 -52.491
ATOM   2049  C   SER C 211      65.025  34.656 -50.939
ATOM   2050  O   SER C 211      64.859  35.787 -51.399
ATOM   2051  N   GLU C 212      64.048  33.713 -50.924
ATOM   2052  H   GLU C 212      64.238  32.807 -50.552
ATOM   2053  CA  GLU C 212      62.711  33.869 -51.446
ATOM   2054  CB  GLU C 212      61.914  32.551 -51.341
ATOM   2055  CG  GLU C 212      60.547  32.503 -52.033
ATOM   2056  CD  GLU C 212      59.919  31.137 -51.776
ATOM   2057  OE1 GLU C 212      58.785  31.116 -51.233
ATOM   2058  OE2 GLU C 212      60.541  30.098 -52.124
ATOM   2059  C   GLU C 212      61.986  34.929 -50.657
ATOM   2060  O   GLU C 212      61.204  35.686 -51.238
ATOM   2061  N   HIS C 213      62.253  35.022 -49.328
ATOM   2062  H   HIS C 213      62.825  34.341 -48.865
ATOM   2063  CA  HIS C 213      61.613  36.009 -48.488
ATOM   2064  CB  HIS C 213      60.914  35.332 -47.286
ATOM   2065  CG  HIS C 213      59.766  34.449 -47.655
ATOM   2066  ND1 HIS C 213      59.922  33.165 -48.121
ATOM   2067  CE1 HIS C 213      58.675  32.667 -48.313
ATOM   2068  NE2 HIS C 213      57.733  33.533 -47.990
ATOM   2069  CD2 HIS C 213      58.423  34.655 -47.569
ATOM   2070  C   HIS C 213      62.664  36.983 -47.964
ATOM   2071  O   HIS C 213      63.203  36.783 -46.868
ATOM   2072  N   PRO C 214      62.956  38.081 -48.680
ATOM   2073  CA  PRO C 214      63.951  39.066 -48.290
ATOM   2074  CB  PRO C 214      64.039  40.053 -49.450
ATOM   2075  CG  PRO C 214      63.547  39.261 -50.664
ATOM   2076  CD  PRO C 214      62.505  38.319 -50.050
ATOM   2077  C   PRO C 214      63.630  39.779 -47.004
ATOM   2078  O   PRO C 214      64.563  40.216 -46.325
ATOM   2079  N   MET C 215      62.326  39.910 -46.665
ATOM   2080  H   MET C 215      61.592  39.567 -47.247
ATOM   2081  CA  MET C 215      61.921  40.471 -45.404
ATOM   2082  CB  MET C 215      60.443  40.888 -45.341
ATOM   2083  CG  MET C 215      60.130  42.088 -46.243
ATOM   2084  SD  MET C 215      61.110  43.596 -45.928
ATOM   2085  CE  MET C 215      60.444  44.030 -44.295
ATOM   2086  C   MET C 215      62.233  39.551 -44.262
ATOM   2087  O   MET C 215      62.702  40.031 -43.231
ATOM   2088  N   ALA C 216      62.203  38.210 -44.499
ATOM   2089  H   ALA C 216      62.023  37.833 -45.404
ATOM   2090  CA  ALA C 216      62.508  37.223 -43.487
ATOM   2091  CB  ALA C 216      62.151  35.784 -43.884
ATOM   2092  C   ALA C 216      63.981  37.280 -43.208
ATOM   2093  O   ALA C 216      64.395  37.171 -42.055
ATOM   2094  N   LEU C 217      64.789  37.505 -44.274
ATOM   2095  H   LEU C 217      64.396  37.525 -45.196
ATOM   2096  CA  LEU C 217      66.225  37.624 -44.212
ATOM   2097  CB  LEU C 217      66.760  37.846 -45.653
ATOM   2098  CG  LEU C 217      68.276  37.955 -45.896
ATOM   2099  CD1 LEU C 217      68.672  37.268 -47.210
ATOM   2100  CD2 LEU C 217      68.736  39.422 -45.880
ATOM   2101  C   LEU C 217      66.596  38.801 -43.340
ATOM   2102  O   LEU C 217      67.426  38.675 -42.435
ATOM   2103  N   GLN C 218      65.921  39.953 -43.562
ATOM   2104  H   GLN C 218      65.250  40.025 -44.297
ATOM   2105  CA  GLN C 218      66.169  41.158 -42.817
ATOM   2106  CB  GLN C 218      65.481  42.385 -43.434
ATOM   2107  CG  GLN C 218      66.129  42.774 -44.767
ATOM   2108  CD  GLN C 218      65.503  44.055 -45.282
ATOM   2109  OE1 GLN C 218      65.765  45.133 -44.749
ATOM   2110  NE2 GLN C 218      64.676  43.944 -46.355
ATOM   2111 HE21 GLN C 218      64.500  43.047 -46.759
ATOM   2112 HE22 GLN C 218      64.261  44.762 -46.753
ATOM   2113  C   GLN C 218      65.791  41.016 -41.371
ATOM   2114  O   GLN C 218      66.523  41.497 -40.505
ATOM   2115  N   LEU C 219      64.672  40.306 -41.088
ATOM   2116  H   LEU C 219      64.114  39.922 -41.819
ATOM   2117  CA  LEU C 219      64.189  40.066 -39.748
ATOM   2118  CB  LEU C 219      62.806  39.387 -39.703
ATOM   2119  CG  LEU C 219      61.634  40.276 -40.171
ATOM   2120  CD1 LEU C 219      60.341  39.454 -40.287
[truncated: 1,016,873 more chars]
