# Supplementary material for: Higher‐order structure formation using refined monomer structures of lipid raft markers, Stomatin, Prohibitin, Flotillin, and HflK/C‐related proteins
Source: FEBS Open Bio. 2023 Mar 17;13(5):926–37. doi: 10.1002/2211-5463.13593 (PMC10153343; doi:10.1002/2211-5463.13593)
Supplement: Supplementary file 6 — Data S6. PH1511 GH 9mer.pdb. [file FEB4-13-926-s002.pdb]

ATOM      1  N   MET A   1     -30.118  11.573  68.327
ATOM      2  H   MET A   1     -29.847  12.474  67.891
ATOM      3  H2  MET A   1     -29.583  11.442  69.206
ATOM      4  H3  MET A   1     -31.133  11.586  68.542
ATOM      5  CA  MET A   1     -29.819  10.466  67.396
ATOM      6  CB  MET A   1     -30.186   9.113  68.044
ATOM      7  CG  MET A   1     -29.562   7.884  67.367
ATOM      8  SD  MET A   1     -27.746   7.899  67.253
ATOM      9  CE  MET A   1     -27.682   7.648  65.455
ATOM     10  C   MET A   1     -30.560  10.611  66.100
ATOM     11  O   MET A   1     -29.992  10.346  65.039
ATOM     12  N   MET A   2     -31.831  11.083  66.159
ATOM     13  H   MET A   2     -32.263  11.302  67.030
ATOM     14  CA  MET A   2     -32.671  11.255  64.998
ATOM     15  CB  MET A   2     -34.122  11.651  65.322
ATOM     16  CG  MET A   2     -34.948  10.515  65.930
ATOM     17  SD  MET A   2     -35.126   9.057  64.850
ATOM     18  CE  MET A   2     -36.175   9.843  63.591
ATOM     19  C   MET A   2     -32.142  12.253  64.019
ATOM     20  O   MET A   2     -32.090  11.940  62.830
ATOM     21  N   PHE A   3     -31.540  13.361  64.518
ATOM     22  H   PHE A   3     -31.508  13.537  65.498
ATOM     23  CA  PHE A   3     -30.977  14.393  63.680
ATOM     24  CB  PHE A   3     -30.524  15.644  64.461
ATOM     25  CG  PHE A   3     -31.717  16.489  64.759
ATOM     26  CD1 PHE A   3     -32.345  16.418  66.009
ATOM     27  CE1 PHE A   3     -33.460  17.212  66.287
ATOM     28  CZ  PHE A   3     -33.953  18.087  65.317
ATOM     29  CE2 PHE A   3     -33.330  18.171  64.070
ATOM     30  CD2 PHE A   3     -32.215  17.375  63.794
ATOM     31  C   PHE A   3     -29.786  13.877  62.932
ATOM     32  O   PHE A   3     -29.664  14.133  61.735
ATOM     33  N   ALA A   4     -28.925  13.083  63.614
ATOM     34  H   ALA A   4     -29.074  12.871  64.577
ATOM     35  CA  ALA A   4     -27.731  12.517  63.038
ATOM     36  CB  ALA A   4     -26.869  11.785  64.080
ATOM     37  C   ALA A   4     -28.057  11.531  61.951
ATOM     38  O   ALA A   4     -27.418  11.550  60.899
ATOM     39  N   THR A   5     -29.099  10.692  62.173
ATOM     40  H   THR A   5     -29.604  10.722  63.032
ATOM     41  CA  THR A   5     -29.533   9.681  61.236
ATOM     42  CB  THR A   5     -30.603   8.797  61.851
ATOM     43  CG2 THR A   5     -31.057   7.702  60.860
ATOM     44  OG1 THR A   5     -30.076   8.154  63.003
ATOM     45  HG1 THR A   5     -30.040   8.827  63.687
ATOM     46  C   THR A   5     -30.074  10.349  59.993
ATOM     47  O   THR A   5     -29.734   9.940  58.881
ATOM     48  N   ASN A   6     -30.869  11.434  60.165
ATOM     49  H   ASN A   6     -31.100  11.767  61.076
ATOM     50  CA  ASN A   6     -31.471  12.161  59.074
ATOM     51  CB  ASN A   6     -32.465  13.238  59.559
ATOM     52  CG  ASN A   6     -33.746  12.583  60.089
ATOM     53  OD1 ASN A   6     -34.130  11.457  59.769
ATOM     54  ND2 ASN A   6     -34.440  13.331  60.985
ATOM     55 HD21 ASN A   6     -35.278  12.971  61.393
ATOM     56 HD22 ASN A   6     -34.109  14.238  61.244
ATOM     57  C   ASN A   6     -30.432  12.827  58.222
ATOM     58  O   ASN A   6     -30.530  12.771  56.996
ATOM     59  N   PHE A   7     -29.385  13.415  58.854
ATOM     60  H   PHE A   7     -29.324  13.432  59.850
ATOM     61  CA  PHE A   7     -28.312  14.088  58.156
ATOM     62  CB  PHE A   7     -27.336  14.838  59.094
ATOM     63  CG  PHE A   7     -27.977  16.022  59.766
ATOM     64  CD1 PHE A   7     -27.421  16.484  60.965
ATOM     65  CE1 PHE A   7     -27.972  17.573  61.644
ATOM     66  CZ  PHE A   7     -29.094  18.221  61.126
ATOM     67  CE2 PHE A   7     -29.662  17.781  59.929
ATOM     68  CD2 PHE A   7     -29.105  16.691  59.255
ATOM     69  C   PHE A   7     -27.511  13.105  57.351
ATOM     70  O   PHE A   7     -27.121  13.415  56.226
ATOM     71  N   PHE A   8     -27.289  11.885  57.897
ATOM     72  H   PHE A   8     -27.614  11.670  58.816
ATOM     73  CA  PHE A   8     -26.543  10.832  57.254
ATOM     74  CB  PHE A   8     -26.283   9.685  58.265
ATOM     75  CG  PHE A   8     -25.456   8.567  57.723
ATOM     76  CD1 PHE A   8     -24.090   8.750  57.467
ATOM     77  CE1 PHE A   8     -23.312   7.700  56.975
ATOM     78  CZ  PHE A   8     -23.891   6.449  56.755
ATOM     79  CE2 PHE A   8     -25.244   6.248  57.035
ATOM     80  CD2 PHE A   8     -26.021   7.301  57.525
ATOM     81  C   PHE A   8     -27.274  10.346  56.018
ATOM     82  O   PHE A   8     -26.647  10.175  54.970
ATOM     83  N   VAL A   9     -28.619  10.179  56.099
ATOM     84  H   VAL A   9     -29.105  10.341  56.956
ATOM     85  CA  VAL A   9     -29.437   9.723  54.990
ATOM     86  CB  VAL A   9     -30.860   9.382  55.425
ATOM     87  CG1 VAL A   9     -31.783   9.074  54.226
ATOM     88  CG2 VAL A   9     -30.788   8.183  56.388
ATOM     89  C   VAL A   9     -29.434  10.774  53.896
ATOM     90  O   VAL A   9     -29.280  10.430  52.721
ATOM     91  N   THR A  10     -29.531  12.076  54.271
ATOM     92  H   THR A  10     -29.629  12.327  55.231
ATOM     93  CA  THR A  10     -29.542  13.185  53.341
ATOM     94  CB  THR A  10     -29.832  14.502  54.040
ATOM     95  CG2 THR A  10     -29.852  15.674  53.036
ATOM     96  OG1 THR A  10     -31.111  14.433  54.654
ATOM     97  HG1 THR A  10     -31.001  13.890  55.437
ATOM     98  C   THR A  10     -28.211  13.242  52.622
ATOM     99  O   THR A  10     -28.184  13.470  51.412
ATOM    100  N   SER A  11     -27.092  12.975  53.342
ATOM    101  H   SER A  11     -27.140  12.787  54.319
ATOM    102  CA  SER A  11     -25.763  12.984  52.783
ATOM    103  CB  SER A  11     -24.665  12.793  53.843
ATOM    104  OG  SER A  11     -24.644  13.905  54.727
ATOM    105  HG  SER A  11     -25.289  13.709  55.411
ATOM    106  C   SER A  11     -25.605  11.895  51.756
ATOM    107  O   SER A  11     -25.005  12.142  50.711
ATOM    108  N   ILE A  12     -26.180  10.688  52.006
ATOM    109  H   ILE A  12     -26.654  10.511  52.867
ATOM    110  CA  ILE A  12     -26.102   9.566  51.090
ATOM    111  CB  ILE A  12     -26.661   8.283  51.700
ATOM    112  CG2 ILE A  12     -26.797   7.154  50.645
ATOM    113  CG1 ILE A  12     -25.760   7.827  52.859
ATOM    114  CD1 ILE A  12     -26.389   6.716  53.695
ATOM    115  C   ILE A  12     -26.858   9.904  49.820
ATOM    116  O   ILE A  12     -26.358   9.636  48.726
ATOM    117  N   ILE A  13     -28.047  10.549  49.944
ATOM    118  H   ILE A  13     -28.421  10.772  50.844
ATOM    119  CA  ILE A  13     -28.871  10.917  48.811
ATOM    120  CB  ILE A  13     -30.232  11.441  49.258
ATOM    121  CG2 ILE A  13     -31.023  12.055  48.077
ATOM    122  CG1 ILE A  13     -31.020  10.282  49.900
ATOM    123  CD1 ILE A  13     -32.283  10.715  50.643
ATOM    124  C   ILE A  13     -28.132  11.937  47.971
ATOM    125  O   ILE A  13     -28.106  11.807  46.745
ATOM    126  N   LEU A  14     -27.463  12.925  48.617
ATOM    127  H   LEU A  14     -27.473  12.994  49.611
ATOM    128  CA  LEU A  14     -26.720  13.954  47.927
ATOM    129  CB  LEU A  14     -26.206  15.071  48.852
ATOM    130  CG  LEU A  14     -27.319  15.976  49.419
ATOM    131  CD1 LEU A  14     -26.757  16.931  50.479
ATOM    132  CD2 LEU A  14     -28.099  16.706  48.310
ATOM    133  C   LEU A  14     -25.549  13.375  47.190
ATOM    134  O   LEU A  14     -25.283  13.790  46.063
ATOM    135  N   LEU A  15     -24.859  12.372  47.793
ATOM    136  H   LEU A  15     -25.097  12.053  48.707
ATOM    137  CA  LEU A  15     -23.728  11.719  47.178
ATOM    138  CB  LEU A  15     -22.985  10.741  48.109
ATOM    139  CG  LEU A  15     -22.199  11.419  49.250
ATOM    140  CD1 LEU A  15     -21.665  10.376  50.242
ATOM    141  CD2 LEU A  15     -21.097  12.353  48.719
ATOM    142  C   LEU A  15     -24.173  10.964  45.960
ATOM    143  O   LEU A  15     -23.481  11.006  44.944
ATOM    144  N   PHE A  16     -25.362  10.308  46.018
ATOM    145  H   PHE A  16     -25.903  10.294  46.856
ATOM    146  CA  PHE A  16     -25.909   9.559  44.910
ATOM    147  CB  PHE A  16     -27.182   8.752  45.311
ATOM    148  CG  PHE A  16     -27.734   7.985  44.142
ATOM    149  CD1 PHE A  16     -27.101   6.816  43.698
ATOM    150  CE1 PHE A  16     -27.608   6.102  42.609
ATOM    151  CZ  PHE A  16     -28.759   6.545  41.956
ATOM    152  CE2 PHE A  16     -29.410   7.699  42.399
ATOM    153  CD2 PHE A  16     -28.900   8.412  43.488
ATOM    154  C   PHE A  16     -26.227  10.499  43.766
ATOM    155  O   PHE A  16     -25.933  10.169  42.616
ATOM    156  N   ILE A  17     -26.792  11.696  44.068
ATOM    157  H   ILE A  17     -27.018  11.935  45.011
ATOM    158  CA  ILE A  17     -27.148  12.685  43.071
ATOM    159  CB  ILE A  17     -27.938  13.845  43.674
ATOM    160  CG2 ILE A  17     -28.109  15.007  42.665
ATOM    161  CG1 ILE A  17     -29.313  13.329  44.141
ATOM    162  CD1 ILE A  17     -30.087  14.320  45.010
ATOM    163  C   ILE A  17     -25.885  13.180  42.397
ATOM    164  O   ILE A  17     -25.864  13.304  41.172
ATOM    165  N   LEU A  18     -24.796  13.408  43.174
ATOM    166  H   LEU A  18     -24.830  13.280  44.162
ATOM    167  CA  LEU A  18     -23.537  13.883  42.646
ATOM    168  CB  LEU A  18     -22.518  14.238  43.745
ATOM    169  CG  LEU A  18     -22.880  15.487  44.575
ATOM    170  CD1 LEU A  18     -21.928  15.642  45.768
ATOM    171  CD2 LEU A  18     -22.966  16.758  43.711
ATOM    172  C   LEU A  18     -22.901  12.874  41.730
ATOM    173  O   LEU A  18     -22.386  13.251  40.677
ATOM    174  N   ILE A  19     -22.965  11.568  42.093
ATOM    175  H   ILE A  19     -23.398  11.293  42.948
ATOM    176  CA  ILE A  19     -22.405  10.489  41.306
ATOM    177  CB  ILE A  19     -22.406   9.165  42.070
ATOM    178  CG2 ILE A  19     -22.049   7.969  41.153
ATOM    179  CG1 ILE A  19     -21.419   9.268  43.250
ATOM    180  CD1 ILE A  19     -21.520   8.127  44.263
ATOM    181  C   ILE A  19     -23.185  10.372  40.012
ATOM    182  O   ILE A  19     -22.581  10.200  38.953
ATOM    183  N   PHE A  20     -24.532  10.529  40.073
ATOM    184  H   PHE A  20     -24.988  10.694  40.944
ATOM    185  CA  PHE A  20     -25.413  10.433  38.933
ATOM    186  CB  PHE A  20     -26.897  10.545  39.379
ATOM    187  CG  PHE A  20     -27.882  10.339  38.270
ATOM    188  CD1 PHE A  20     -28.211   9.042  37.859
ATOM    189  CE1 PHE A  20     -29.134   8.833  36.831
ATOM    190  CZ  PHE A  20     -29.740   9.925  36.205
ATOM    191  CE2 PHE A  20     -29.426  11.223  36.612
ATOM    192  CD2 PHE A  20     -28.504  11.428  37.642
ATOM    193  C   PHE A  20     -25.093  11.546  37.961
ATOM    194  O   PHE A  20     -24.994  11.291  36.760
ATOM    195  N   LEU A  21     -24.876  12.784  38.471
ATOM    196  H   LEU A  21     -24.942  12.956  39.451
ATOM    197  CA  LEU A  21     -24.566  13.937  37.658
ATOM    198  CB  LEU A  21     -24.577  15.260  38.446
ATOM    199  CG  LEU A  21     -25.976  15.719  38.904
ATOM    200  CD1 LEU A  21     -25.871  16.921  39.852
ATOM    201  CD2 LEU A  21     -26.914  15.986  37.713
ATOM    202  C   LEU A  21     -23.222  13.804  37.006
ATOM    203  O   LEU A  21     -23.083  14.128  35.826
ATOM    204  N   ALA A  22     -22.220  13.275  37.748
ATOM    205  H   ALA A  22     -22.367  13.007  38.697
ATOM    206  CA  ALA A  22     -20.879  13.088  37.249
ATOM    207  CB  ALA A  22     -19.914  12.592  38.339
ATOM    208  C   ALA A  22     -20.867  12.076  36.133
ATOM    209  O   ALA A  22     -20.197  12.281  35.120
ATOM    210  N   SER A  23     -21.651  10.985  36.294
ATOM    211  H   SER A  23     -22.188  10.860  37.125
ATOM    212  CA  SER A  23     -21.772   9.917  35.333
ATOM    213  CB  SER A  23     -22.572   8.732  35.898
ATOM    214  OG  SER A  23     -21.868   8.143  36.982
ATOM    215  HG  SER A  23     -22.464   7.490  37.359
ATOM    216  C   SER A  23     -22.473  10.393  34.088
ATOM    217  O   SER A  23     -22.126   9.974  32.983
ATOM    218  N   ALA A  24     -23.469  11.294  34.262
ATOM    219  H   ALA A  24     -23.729  11.592  35.177
ATOM    220  CA  ALA A  24     -24.256  11.857  33.200
ATOM    221  CB  ALA A  24     -25.425  12.708  33.729
ATOM    222  C   ALA A  24     -23.453  12.728  32.280
ATOM    223  O   ALA A  24     -23.707  12.715  31.076
ATOM    224  N   ILE A  25     -22.488  13.506  32.830
ATOM    225  H   ILE A  25     -22.329  13.517  33.816
ATOM    226  CA  ILE A  25     -21.663  14.395  32.043
ATOM    227  CB  ILE A  25     -20.912  15.401  32.912
ATOM    228  CG2 ILE A  25     -19.959  16.274  32.058
ATOM    229  CG1 ILE A  25     -21.924  16.288  33.661
ATOM    230  CD1 ILE A  25     -21.322  17.173  34.751
ATOM    231  C   ILE A  25     -20.674  13.605  31.218
ATOM    232  O   ILE A  25     -19.897  12.806  31.746
ATOM    233  N   LYS A  26     -20.707  13.834  29.884
ATOM    234  H   LYS A  26     -21.367  14.460  29.476
ATOM    235  CA  LYS A  26     -19.805  13.204  28.954
ATOM    236  CB  LYS A  26     -20.428  12.187  27.975
ATOM    237  CG  LYS A  26     -21.029  10.968  28.679
ATOM    238  CD  LYS A  26     -19.978  10.048  29.317
ATOM    239  CE  LYS A  26     -20.555   8.825  30.031
ATOM    240  NZ  LYS A  26     -19.493   8.115  30.769
ATOM    241  HZ1 LYS A  26     -19.885   7.252  31.191
ATOM    242  HZ2 LYS A  26     -19.118   8.727  31.520
ATOM    243  HZ3 LYS A  26     -18.725   7.861  30.120
ATOM    244  C   LYS A  26     -19.133  14.281  28.167
ATOM    245  O   LYS A  26     -19.775  15.233  27.720
ATOM    246  N   ILE A  27     -17.791  14.150  28.044
ATOM    247  H   ILE A  27     -17.310  13.369  28.433
ATOM    248  CA  ILE A  27     -16.954  15.084  27.335
ATOM    249  CB  ILE A  27     -15.693  15.429  28.118
ATOM    250  CG2 ILE A  27     -14.851  16.430  27.286
ATOM    251  CG1 ILE A  27     -16.041  16.023  29.498
ATOM    252  CD1 ILE A  27     -14.856  16.177  30.448
ATOM    253  C   ILE A  27     -16.515  14.339  26.100
ATOM    254  O   ILE A  27     -15.953  13.245  26.204
ATOM    255  N   VAL A  28     -16.779  14.909  24.901
ATOM    256  H   VAL A  28     -17.285  15.767  24.826
ATOM    257  CA  VAL A  28     -16.380  14.297  23.654
ATOM    258  CB  VAL A  28     -17.561  13.771  22.840
ATOM    259  CG1 VAL A  28     -17.140  13.219  21.476
ATOM    260  CG2 VAL A  28     -18.163  12.590  23.621
ATOM    261  C   VAL A  28     -15.525  15.287  22.895
ATOM    262  O   VAL A  28     -15.804  16.486  22.863
ATOM    263  N   LYS A  29     -14.432  14.769  22.286
ATOM    264  H   LYS A  29     -14.250  13.791  22.343
ATOM    265  CA  LYS A  29     -13.464  15.504  21.500
ATOM    266  CB  LYS A  29     -12.263  14.643  21.075
ATOM    267  CG  LYS A  29     -11.334  14.139  22.176
ATOM    268  CD  LYS A  29     -10.238  13.256  21.581
ATOM    269  CE  LYS A  29      -9.228  12.708  22.583
ATOM    270  NZ  LYS A  29      -8.296  11.810  21.875
ATOM    271  HZ1 LYS A  29      -7.594  11.439  22.543
ATOM    272  HZ2 LYS A  29      -7.810  12.333  21.122
ATOM    273  HZ3 LYS A  29      -8.827  11.021  21.460
ATOM    274  C   LYS A  29     -14.075  15.949  20.198
ATOM    275  O   LYS A  29     -15.052  15.364  19.730
ATOM    276  N   GLU A  30     -13.471  16.984  19.561
ATOM    277  H   GLU A  30     -12.671  17.432  19.953
ATOM    278  CA  GLU A  30     -13.931  17.535  18.305
ATOM    279  CB  GLU A  30     -13.092  18.732  17.826
ATOM    280  CG  GLU A  30     -13.288  20.007  18.659
ATOM    281  CD  GLU A  30     -12.353  21.135  18.210
ATOM    282  OE1 GLU A  30     -11.486  20.948  17.314
ATOM    283  OE2 GLU A  30     -12.509  22.241  18.789
ATOM    284  C   GLU A  30     -13.926  16.528  17.189
ATOM    285  O   GLU A  30     -14.828  16.527  16.354
ATOM    286  N   TYR A  31     -12.913  15.641  17.171
ATOM    287  H   TYR A  31     -12.205  15.663  17.872
ATOM    288  CA  TYR A  31     -12.757  14.620  16.169
ATOM    289  CB  TYR A  31     -11.288  14.179  16.027
ATOM    290  CG  TYR A  31     -10.539  15.332  15.435
ATOM    291  CD1 TYR A  31      -9.757  16.156  16.255
ATOM    292  CE1 TYR A  31      -9.062  17.240  15.714
ATOM    293  CZ  TYR A  31      -9.145  17.509  14.345
ATOM    294  OH  TYR A  31      -8.446  18.603  13.792
ATOM    295  HH  TYR A  31      -8.000  19.066  14.508
ATOM    296  CE2 TYR A  31      -9.923  16.694  13.520
ATOM    297  CD2 TYR A  31     -10.618  15.610  14.064
ATOM    298  C   TYR A  31     -13.605  13.404  16.420
ATOM    299  O   TYR A  31     -13.724  12.554  15.539
ATOM    300  N   GLU A  32     -14.180  13.274  17.635
ATOM    301  H   GLU A  32     -14.113  13.979  18.336
ATOM    302  CA  GLU A  32     -14.988  12.144  17.996
ATOM    303  CB  GLU A  32     -14.549  11.550  19.345
ATOM    304  CG  GLU A  32     -13.102  11.031  19.345
ATOM    305  CD  GLU A  32     -12.771  10.359  20.673
ATOM    306  OE1 GLU A  32     -12.904  11.004  21.747
ATOM    307  OE2 GLU A  32     -12.361   9.170  20.626
ATOM    308  C   GLU A  32     -16.458  12.477  18.041
ATOM    309  O   GLU A  32     -16.845  13.638  18.191
ATOM    310  N   ARG A  33     -17.311  11.447  17.830
ATOM    311  H   ARG A  33     -16.968  10.530  17.637
ATOM    312  CA  ARG A  33     -18.751  11.566  17.881
ATOM    313  CB  ARG A  33     -19.477  11.448  16.525
ATOM    314  CG  ARG A  33     -19.178  12.595  15.571
ATOM    315  CD  ARG A  33     -19.787  13.910  16.057
ATOM    316  NE  ARG A  33     -19.502  14.966  15.045
ATOM    317  HE  ARG A  33     -20.168  15.141  14.319
ATOM    318  CZ  ARG A  33     -18.348  15.703  15.099
ATOM    319  NH1 ARG A  33     -17.405  15.499  16.068
ATOM    320 HH11 ARG A  33     -17.517  14.789  16.767
ATOM    321 HH12 ARG A  33     -16.581  16.062  16.084
ATOM    322  NH2 ARG A  33     -18.137  16.674  14.164
ATOM    323 HH21 ARG A  33     -18.818  16.841  13.453
ATOM    324 HH22 ARG A  33     -17.306  17.229  14.185
ATOM    325  C   ARG A  33     -19.306  10.487  18.749
ATOM    326  O   ARG A  33     -18.837   9.348  18.703
ATOM    327  N   ALA A  34     -20.315  10.835  19.584
ATOM    328  H   ALA A  34     -20.731  11.749  19.582
ATOM    329  CA  ALA A  34     -20.898   9.836  20.441
ATOM    330  CB  ALA A  34     -21.088  10.281  21.897
ATOM    331  C   ALA A  34     -22.224   9.407  19.901
ATOM    332  O   ALA A  34     -23.142  10.219  19.788
ATOM    333  N   VAL A  35     -22.335   8.109  19.534
ATOM    334  H   VAL A  35     -21.571   7.480  19.624
ATOM    335  CA  VAL A  35     -23.557   7.529  19.023
ATOM    336  CB  VAL A  35     -23.341   6.341  18.106
ATOM    337  CG1 VAL A  35     -24.694   5.771  17.628
ATOM    338  CG2 VAL A  35     -22.427   6.769  16.953
ATOM    339  C   VAL A  35     -24.266   7.078  20.267
ATOM    340  O   VAL A  35     -23.754   6.242  21.018
ATOM    341  N   ILE A  36     -25.462   7.647  20.514
ATOM    342  H   ILE A  36     -25.877   8.320  19.906
ATOM    343  CA  ILE A  36     -26.196   7.316  21.701
ATOM    344  CB  ILE A  36     -26.517   8.557  22.506
ATOM    345  CG2 ILE A  36     -27.399   8.255  23.728
ATOM    346  CG1 ILE A  36     -25.162   9.152  22.921
ATOM    347  CD1 ILE A  36     -25.223  10.527  23.524
ATOM    348  C   ILE A  36     -27.359   6.404  21.459
ATOM    349  O   ILE A  36     -28.162   6.606  20.547
ATOM    350  N   PHE A  37     -27.399   5.335  22.283
ATOM    351  H   PHE A  37     -26.702   5.206  22.983
ATOM    352  CA  PHE A  37     -28.422   4.329  22.276
ATOM    353  CB  PHE A  37     -27.873   2.884  22.295
ATOM    354  CG  PHE A  37     -27.194   2.553  21.010
ATOM    355  CD1 PHE A  37     -25.841   2.855  20.810
ATOM    356  CE1 PHE A  37     -25.218   2.532  19.604
ATOM    357  CZ  PHE A  37     -25.939   1.895  18.592
ATOM    358  CE2 PHE A  37     -27.283   1.577  18.790
ATOM    359  CD2 PHE A  37     -27.905   1.903  19.997
ATOM    360  C   PHE A  37     -29.232   4.489  23.528
ATOM    361  O   PHE A  37     -28.691   4.395  24.631
ATOM    362  N   ARG A  38     -30.547   4.760  23.379
ATOM    363  H   ARG A  38     -30.970   4.852  22.483
ATOM    364  CA  ARG A  38     -31.438   4.905  24.496
ATOM    365  CB  ARG A  38     -32.375   6.115  24.338
ATOM    366  CG  ARG A  38     -33.238   6.490  25.544
ATOM    367  CD  ARG A  38     -34.102   7.728  25.274
ATOM    368  NE  ARG A  38     -33.221   8.928  25.084
ATOM    369  HE  ARG A  38     -32.340   8.987  25.561
ATOM    370  CZ  ARG A  38     -33.602   9.972  24.280
ATOM    371  NH1 ARG A  38     -34.751   9.943  23.541
ATOM    372 HH11 ARG A  38     -35.350   9.144  23.571
ATOM    373 HH12 ARG A  38     -34.997  10.720  22.961
ATOM    374  NH2 ARG A  38     -32.790  11.064  24.202
ATOM    375 HH21 ARG A  38     -31.953  11.092  24.749
ATOM    376 HH22 ARG A  38     -33.042  11.845  23.630
ATOM    377  C   ARG A  38     -32.245   3.645  24.427
ATOM    378  O   ARG A  38     -33.067   3.484  23.521
ATOM    379  N   LEU A  39     -32.009   2.718  25.389
ATOM    380  H   LEU A  39     -31.346   2.899  26.115
ATOM    381  CA  LEU A  39     -32.670   1.430  25.480
ATOM    382  CB  LEU A  39     -34.121   1.499  26.026
ATOM    383  CG  LEU A  39     -34.275   2.129  27.422
ATOM    384  CD1 LEU A  39     -35.759   2.219  27.805
ATOM    385  CD2 LEU A  39     -33.429   1.405  28.488
ATOM    386  C   LEU A  39     -32.619   0.627  24.193
ATOM    387  O   LEU A  39     -33.569  -0.070  23.828
ATOM    388  N   GLY A  40     -31.482   0.724  23.468
ATOM    389  H   GLY A  40     -30.721   1.291  23.771
ATOM    390  CA  GLY A  40     -31.263   0.017  22.231
ATOM    391  C   GLY A  40     -31.710   0.750  20.991
ATOM    392  O   GLY A  40     -31.423   0.284  19.888
ATOM    393  N   ARG A  41     -32.423   1.894  21.132
ATOM    394  H   ARG A  41     -32.649   2.268  22.028
ATOM    395  CA  ARG A  41     -32.885   2.688  20.016
ATOM    396  CB  ARG A  41     -34.239   3.372  20.282
ATOM    397  CG  ARG A  41     -35.403   2.393  20.438
ATOM    398  CD  ARG A  41     -36.741   3.071  20.723
ATOM    399  NE  ARG A  41     -37.738   1.990  20.985
ATOM    400  HE  ARG A  41     -37.448   1.036  20.899
ATOM    401  CZ  ARG A  41     -39.035   2.262  21.332
ATOM    402  NH1 ARG A  41     -39.484   3.544  21.491
ATOM    403 HH11 ARG A  41     -40.431   3.716  21.757
ATOM    404 HH12 ARG A  41     -38.864   4.316  21.358
ATOM    405  NH2 ARG A  41     -39.898   1.224  21.531
ATOM    406 HH21 ARG A  41     -39.587   0.279  21.423
ATOM    407 HH22 ARG A  41     -40.845   1.399  21.794
ATOM    408  C   ARG A  41     -31.872   3.769  19.780
ATOM    409  O   ARG A  41     -31.368   4.360  20.734
ATOM    410  N   VAL A  42     -31.536   4.055  18.502
ATOM    411  H   VAL A  42     -31.951   3.588  17.726
ATOM    412  CA  VAL A  42     -30.561   5.077  18.194
ATOM    413  CB  VAL A  42     -29.969   4.943  16.799
ATOM    414  CG1 VAL A  42     -28.962   6.072  16.504
ATOM    415  CG2 VAL A  42     -29.359   3.545  16.642
ATOM    416  C   VAL A  42     -31.212   6.436  18.339
ATOM    417  O   VAL A  42     -32.247   6.716  17.728
ATOM    418  N   VAL A  43     -30.603   7.295  19.188
ATOM    419  H   VAL A  43     -29.785   7.026  19.686
ATOM    420  CA  VAL A  43     -31.054   8.648  19.423
ATOM    421  CB  VAL A  43     -30.552   9.206  20.751
ATOM    422  CG1 VAL A  43     -30.936  10.690  20.941
ATOM    423  CG2 VAL A  43     -31.079   8.327  21.889
ATOM    424  C   VAL A  43     -30.441   9.461  18.307
ATOM    425  O   VAL A  43     -31.108  10.303  17.705
ATOM    426  N   GLY A  44     -29.160   9.166  17.990
ATOM    427  H   GLY A  44     -28.657   8.464  18.490
ATOM    428  CA  GLY A  44     -28.413   9.838  16.968
ATOM    429  C   GLY A  44     -27.027  10.077  17.485
ATOM    430  O   GLY A  44     -26.651   9.616  18.570
ATOM    431  N   ALA A  45     -26.223  10.786  16.663
ATOM    432  H   ALA A  45     -26.540  11.141  15.787
ATOM    433  CA  ALA A  45     -24.877  11.113  17.022
ATOM    434  CB  ALA A  45     -23.876  11.028  15.857
ATOM    435  C   ALA A  45     -24.841  12.510  17.555
ATOM    436  O   ALA A  45     -25.346  13.448  16.930
ATOM    437  N   ARG A  46     -24.253  12.648  18.762
ATOM    438  H   ARG A  46     -23.883  11.863  19.246
ATOM    439  CA  ARG A  46     -24.091  13.910  19.419
ATOM    440  CB  ARG A  46     -24.422  13.913  20.933
ATOM    441  CG  ARG A  46     -25.922  13.692  21.215
ATOM    442  CD  ARG A  46     -26.335  13.704  22.695
ATOM    443  NE  ARG A  46     -27.739  13.180  22.783
ATOM    444  HE  ARG A  46     -28.313  13.226  21.965
ATOM    445  CZ  ARG A  46     -28.273  12.671  23.943
ATOM    446  NH1 ARG A  46     -27.549  12.552  25.097
ATOM    447 HH11 ARG A  46     -26.606  12.879  25.145
ATOM    448 HH12 ARG A  46     -27.943  12.067  25.883
ATOM    449  NH2 ARG A  46     -29.559  12.211  23.944
ATOM    450 HH21 ARG A  46     -30.126  12.307  23.126
ATOM    451 HH22 ARG A  46     -29.936  11.764  24.759
ATOM    452  C   ARG A  46     -22.690  14.368  19.137
ATOM    453  O   ARG A  46     -21.730  13.583  19.116
ATOM    454  N   GLY A  47     -22.595  15.696  18.907
ATOM    455  H   GLY A  47     -23.402  16.277  18.955
ATOM    456  CA  GLY A  47     -21.387  16.384  18.564
ATOM    457  C   GLY A  47     -20.435  16.607  19.708
ATOM    458  O   GLY A  47     -20.666  16.143  20.827
ATOM    459  N   PRO A  48     -19.341  17.308  19.421
ATOM    460  CA  PRO A  48     -18.298  17.621  20.370
ATOM    461  CB  PRO A  48     -17.169  18.227  19.550
ATOM    462  CG  PRO A  48     -17.858  18.825  18.317
ATOM    463  CD  PRO A  48     -19.076  17.918  18.114
ATOM    464  C   PRO A  48     -18.694  18.518  21.505
ATOM    465  O   PRO A  48     -19.669  19.263  21.385
ATOM    466  N   GLY A  49     -17.923  18.445  22.609
ATOM    467  H   GLY A  49     -17.144  17.827  22.671
ATOM    468  CA  GLY A  49     -18.165  19.243  23.772
ATOM    469  C   GLY A  49     -18.828  18.454  24.854
ATOM    470  O   GLY A  49     -18.831  17.220  24.846
ATOM    471  N   LEU A  50     -19.339  19.209  25.852
ATOM    472  H   LEU A  50     -19.287  20.203  25.815
ATOM    473  CA  LEU A  50     -20.023  18.683  27.001
ATOM    474  CB  LEU A  50     -20.080  19.664  28.194
ATOM    475  CG  LEU A  50     -18.755  20.086  28.850
ATOM    476  CD1 LEU A  50     -19.003  21.189  29.888
ATOM    477  CD2 LEU A  50     -18.032  18.899  29.484
ATOM    478  C   LEU A  50     -21.464  18.429  26.692
ATOM    479  O   LEU A  50     -22.149  19.288  26.130
ATOM    480  N   PHE A  51     -21.944  17.221  27.044
ATOM    481  H   PHE A  51     -21.358  16.515  27.438
ATOM    482  CA  PHE A  51     -23.328  16.870  26.877
ATOM    483  CB  PHE A  51     -23.786  16.389  25.467
ATOM    484  CG  PHE A  51     -23.072  15.169  25.007
ATOM    485  CD1 PHE A  51     -23.563  13.887  25.280
ATOM    486  CE1 PHE A  51     -22.875  12.763  24.833
ATOM    487  CZ  PHE A  51     -21.709  12.921  24.092
ATOM    488  CE2 PHE A  51     -21.231  14.197  23.791
ATOM    489  CD2 PHE A  51     -21.914  15.319  24.243
ATOM    490  C   PHE A  51     -23.744  15.901  27.937
ATOM    491  O   PHE A  51     -22.928  15.152  28.480
ATOM    492  N   PHE A  52     -25.048  15.948  28.272
ATOM    493  H   PHE A  52     -25.678  16.578  27.824
ATOM    494  CA  PHE A  52     -25.646  15.089  29.251
ATOM    495  CB  PHE A  52     -26.726  15.756  30.132
ATOM    496  CG  PHE A  52     -26.147  16.714  31.118
ATOM    497  CD1 PHE A  52     -25.855  18.040  30.777
ATOM    498  CE1 PHE A  52     -25.326  18.915  31.730
ATOM    499  CZ  PHE A  52     -25.105  18.476  33.037
ATOM    500  CE2 PHE A  52     -25.416  17.162  33.395
ATOM    501  CD2 PHE A  52     -25.940  16.290  32.437
ATOM    502  C   PHE A  52     -26.308  13.894  28.649
ATOM    503  O   PHE A  52     -27.009  13.985  27.637
ATOM    504  N   ILE A  53     -26.038  12.728  29.268
ATOM    505  H   ILE A  53     -25.388  12.684  30.024
ATOM    506  CA  ILE A  53     -26.649  11.481  28.894
ATOM    507  CB  ILE A  53     -25.753  10.352  28.386
ATOM    508  CG2 ILE A  53     -25.142  10.834  27.067
ATOM    509  CG1 ILE A  53     -24.692   9.842  29.382
ATOM    510  CD1 ILE A  53     -24.021   8.554  28.903
ATOM    511  C   ILE A  53     -27.298  10.983  30.164
ATOM    512  O   ILE A  53     -26.947  11.416  31.264
ATOM    513  N   ILE A  54     -28.301  10.083  30.050
ATOM    514  H   ILE A  54     -28.617   9.730  29.173
ATOM    515  CA  ILE A  54     -28.913   9.539  31.240
ATOM    516  CB  ILE A  54     -30.382   9.202  31.094
ATOM    517  CG2 ILE A  54     -30.858   8.622  32.447
ATOM    518  CG1 ILE A  54     -31.196  10.451  30.702
ATOM    519  CD1 ILE A  54     -32.638  10.143  30.300
ATOM    520  C   ILE A  54     -28.101   8.266  31.355
ATOM    521  O   ILE A  54     -28.245   7.409  30.484
ATOM    522  N   PRO A  55     -27.275   8.067  32.379
ATOM    523  CA  PRO A  55     -26.434   6.894  32.511
ATOM    524  CB  PRO A  55     -25.541   7.156  33.723
ATOM    525  CG  PRO A  55     -26.288   8.221  34.541
ATOM    526  CD  PRO A  55     -27.106   8.992  33.497
ATOM    527  C   PRO A  55     -27.137   5.570  32.570
ATOM    528  O   PRO A  55     -26.520   4.572  32.198
ATOM    529  N   ILE A  56     -28.396   5.542  33.052
ATOM    530  H   ILE A  56     -28.863   6.373  33.340
ATOM    531  CA  ILE A  56     -29.134   4.317  33.196
ATOM    532  CB  ILE A  56     -30.227   4.497  34.249
ATOM    533  CG2 ILE A  56     -31.166   3.267  34.301
ATOM    534  CG1 ILE A  56     -29.571   4.768  35.622
ATOM    535  CD1 ILE A  56     -30.538   5.221  36.717
ATOM    536  C   ILE A  56     -29.731   3.923  31.858
ATOM    537  O   ILE A  56     -29.572   2.780  31.422
ATOM    538  N   PHE A  57     -30.405   4.881  31.179
ATOM    539  H   PHE A  57     -30.483   5.807  31.538
ATOM    540  CA  PHE A  57     -31.081   4.641  29.926
ATOM    541  CB  PHE A  57     -32.221   5.666  29.704
ATOM    542  CG  PHE A  57     -33.329   5.408  30.678
ATOM    543  CD1 PHE A  57     -33.414   6.153  31.861
ATOM    544  CE1 PHE A  57     -34.438   5.927  32.784
ATOM    545  CZ  PHE A  57     -35.396   4.945  32.524
ATOM    546  CE2 PHE A  57     -35.329   4.197  31.348
ATOM    547  CD2 PHE A  57     -34.300   4.434  30.433
ATOM    548  C   PHE A  57     -30.219   4.685  28.696
ATOM    549  O   PHE A  57     -30.309   3.805  27.835
ATOM    550  N   GLU A  58     -29.386   5.743  28.600
ATOM    551  H   GLU A  58     -29.350   6.423  29.323
ATOM    552  CA  GLU A  58     -28.513   6.010  27.491
ATOM    553  CB  GLU A  58     -28.436   7.518  27.149
ATOM    554  CG  GLU A  58     -29.775   8.149  26.709
ATOM    555  CD  GLU A  58     -29.662   9.638  26.333
ATOM    556  OE1 GLU A  58     -30.701  10.195  25.891
ATOM    557  OE2 GLU A  58     -28.577  10.259  26.480
ATOM    558  C   GLU A  58     -27.108   5.502  27.636
ATOM    559  O   GLU A  58     -26.484   5.622  28.692
ATOM    560  N   LYS A  59     -26.602   4.895  26.537
ATOM    561  H   LYS A  59     -27.157   4.789  25.717
ATOM    562  CA  LYS A  59     -25.267   4.368  26.438
ATOM    563  CB  LYS A  59     -25.212   2.852  26.168
ATOM    564  CG  LYS A  59     -25.742   1.986  27.315
ATOM    565  CD  LYS A  59     -25.580   0.489  27.058
ATOM    566  CE  LYS A  59     -26.114  -0.394  28.185
ATOM    567  NZ  LYS A  59     -25.859  -1.813  27.866
ATOM    568  HZ1 LYS A  59     -26.162  -2.413  28.656
ATOM    569  HZ2 LYS A  59     -26.381  -2.079  27.011
ATOM    570  HZ3 LYS A  59     -24.845  -1.954  27.701
ATOM    571  C   LYS A  59     -24.632   5.060  25.264
ATOM    572  O   LYS A  59     -25.204   5.094  24.172
ATOM    573  N   ALA A  60     -23.441   5.659  25.484
ATOM    574  H   ALA A  60     -22.993   5.626  26.374
ATOM    575  CA  ALA A  60     -22.729   6.359  24.448
ATOM    576  CB  ALA A  60     -22.192   7.731  24.901
ATOM    577  C   ALA A  60     -21.563   5.562  23.940
ATOM    578  O   ALA A  60     -20.709   5.136  24.720
ATOM    579  N   VAL A  61     -21.535   5.322  22.608
ATOM    580  H   VAL A  61     -22.256   5.655  22.010
ATOM    581  CA  VAL A  61     -20.470   4.612  21.935
ATOM    582  CB  VAL A  61     -20.967   3.616  20.896
ATOM    583  CG1 VAL A  61     -19.777   2.925  20.197
ATOM    584  CG2 VAL A  61     -21.927   2.613  21.561
ATOM    585  C   VAL A  61     -19.705   5.714  21.241
ATOM    586  O   VAL A  61     -20.257   6.403  20.383
ATOM    587  N   ILE A  62     -18.416   5.908  21.598
ATOM    588  H   ILE A  62     -17.961   5.342  22.280
ATOM    589  CA  ILE A  62     -17.626   6.958  20.998
ATOM    590  CB  ILE A  62     -16.744   7.657  22.018
ATOM    591  CG2 ILE A  62     -15.902   8.739  21.321
ATOM    592  CG1 ILE A  62     -17.639   8.300  23.106
ATOM    593  CD1 ILE A  62     -16.897   8.836  24.331
ATOM    594  C   ILE A  62     -16.867   6.416  19.807
ATOM    595  O   ILE A  62     -16.163   5.408  19.906
ATOM    596  N   VAL A  63     -17.036   7.087  18.640
ATOM    597  H   VAL A  63     -17.612   7.896  18.587
ATOM    598  CA  VAL A  63     -16.402   6.717  17.396
ATOM    599  CB  VAL A  63     -17.410   6.455  16.279
ATOM    600  CG1 VAL A  63     -16.715   6.075  14.955
ATOM    601  CG2 VAL A  63     -18.406   5.385  16.741
ATOM    602  C   VAL A  63     -15.504   7.858  16.978
ATOM    603  O   VAL A  63     -15.891   9.025  17.056
ATOM    604  N   ASP A  64     -14.264   7.521  16.549
ATOM    605  H   ASP A  64     -13.974   6.569  16.498
ATOM    606  CA  ASP A  64     -13.296   8.486  16.094
ATOM    607  CB  ASP A  64     -11.853   8.051  16.428
ATOM    608  CG  ASP A  64     -10.830   9.069  15.956
ATOM    609  OD1 ASP A  64     -10.879  10.243  16.410
ATOM    610  OD2 ASP A  64      -9.960   8.677  15.140
ATOM    611  C   ASP A  64     -13.500   8.679  14.609
ATOM    612  O   ASP A  64     -13.597   7.710  13.850
ATOM    613  N   LEU A  65     -13.582   9.959  14.178
ATOM    614  H   LEU A  65     -13.505  10.729  14.807
ATOM    615  CA  LEU A  65     -13.801  10.308  12.797
ATOM    616  CB  LEU A  65     -14.574  11.629  12.609
ATOM    617  CG  LEU A  65     -15.998  11.696  13.210
ATOM    618  CD1 LEU A  65     -16.575  13.096  12.982
ATOM    619  CD2 LEU A  65     -16.942  10.574  12.748
ATOM    620  C   LEU A  65     -12.529  10.437  12.000
ATOM    621  O   LEU A  65     -12.585  10.486  10.771
ATOM    622  N   ARG A  66     -11.354  10.507  12.673
ATOM    623  H   ARG A  66     -11.330  10.447  13.669
ATOM    624  CA  ARG A  66     -10.062  10.648  12.036
ATOM    625  CB  ARG A  66      -8.914  10.864  13.035
ATOM    626  CG  ARG A  66      -8.941  12.239  13.697
ATOM    627  CD  ARG A  66      -7.922  12.431  14.822
ATOM    628  NE  ARG A  66      -8.369  11.559  15.951
ATOM    629  HE  ARG A  66      -9.233  11.062  15.854
ATOM    630  CZ  ARG A  66      -7.647  11.399  17.103
ATOM    631  NH1 ARG A  66      -6.474  12.066  17.321
ATOM    632 HH11 ARG A  66      -5.967  11.933  18.172
ATOM    633 HH12 ARG A  66      -6.116  12.694  16.631
ATOM    634  NH2 ARG A  66      -8.130  10.550  18.056
ATOM    635 HH21 ARG A  66      -8.986  10.056  17.897
ATOM    636 HH22 ARG A  66      -7.621  10.400  18.903
ATOM    637  C   ARG A  66      -9.701   9.475  11.174
ATOM    638  O   ARG A  66     -10.162   8.352  11.395
ATOM    639  N   THR A  67      -8.881   9.754  10.128
ATOM    640  H   THR A  67      -8.542  10.675   9.956
ATOM    641  CA  THR A  67      -8.434   8.758   9.193
ATOM    642  CB  THR A  67      -7.718   9.356   7.999
ATOM    643  CG2 THR A  67      -7.332   8.256   6.988
ATOM    644  OG1 THR A  67      -8.587  10.270   7.344
ATOM    645  HG1 THR A  67      -8.025  10.809   6.782
ATOM    646  C   THR A  67      -7.555   7.775   9.923
ATOM    647  O   THR A  67      -6.582   8.133  10.595
ATOM    648  N   GLN A  68      -7.965   6.498   9.804
ATOM    649  H   GLN A  68      -8.767   6.277   9.264
ATOM    650  CA  GLN A  68      -7.336   5.355  10.391
ATOM    651  CB  GLN A  68      -8.358   4.354  10.977
ATOM    652  CG  GLN A  68      -9.315   4.922  12.041
ATOM    653  CD  GLN A  68      -8.559   5.401  13.275
ATOM    654  OE1 GLN A  68      -7.821   4.659  13.923
ATOM    655  NE2 GLN A  68      -8.746   6.702  13.610
ATOM    656 HE21 GLN A  68      -9.360   7.279  13.069
ATOM    657 HE22 GLN A  68      -8.308   7.080  14.425
ATOM    658  C   GLN A  68      -6.603   4.625   9.302
ATOM    659  O   GLN A  68      -7.117   4.453   8.193
ATOM    660  N   VAL A  69      -5.352   4.221   9.612
ATOM    661  H   VAL A  69      -4.965   4.390  10.515
ATOM    662  CA  VAL A  69      -4.496   3.486   8.715
ATOM    663  CB  VAL A  69      -3.030   3.852   8.879
ATOM    664  CG1 VAL A  69      -2.137   3.007   7.954
ATOM    665  CG2 VAL A  69      -2.861   5.360   8.620
ATOM    666  C   VAL A  69      -4.721   2.032   9.050
ATOM    667  O   VAL A  69      -4.597   1.619  10.206
ATOM    668  N   LEU A  70      -5.072   1.234   8.025
ATOM    669  H   LEU A  70      -5.193   1.588   7.106
ATOM    670  CA  LEU A  70      -5.338  -0.165   8.173
ATOM    671  CB  LEU A  70      -6.759  -0.488   7.677
ATOM    672  CG  LEU A  70      -7.216  -1.949   7.731
ATOM    673  CD1 LEU A  70      -7.298  -2.454   9.179
ATOM    674  CD2 LEU A  70      -8.514  -2.118   6.934
ATOM    675  C   LEU A  70      -4.363  -0.933   7.333
ATOM    676  O   LEU A  70      -4.290  -0.736   6.119
ATOM    677  N   ASP A  71      -3.579  -1.823   7.978
ATOM    678  H   ASP A  71      -3.645  -1.977   8.959
ATOM    679  CA  ASP A  71      -2.636  -2.642   7.268
ATOM    680  CB  ASP A  71      -1.390  -3.020   8.113
ATOM    681  CG  ASP A  71      -0.279  -3.674   7.280
ATOM    682  OD1 ASP A  71       0.850  -3.112   7.284
ATOM    683  OD2 ASP A  71      -0.505  -4.754   6.674
ATOM    684  C   ASP A  71      -3.422  -3.860   6.857
ATOM    685  O   ASP A  71      -4.044  -4.533   7.683
ATOM    686  N   VAL A  72      -3.418  -4.133   5.538
ATOM    687  H   VAL A  72      -2.890  -3.584   4.901
ATOM    688  CA  VAL A  72      -4.104  -5.243   4.939
ATOM    689  CB  VAL A  72      -4.682  -4.927   3.569
ATOM    690  CG1 VAL A  72      -5.353  -6.148   2.913
ATOM    691  CG2 VAL A  72      -5.673  -3.770   3.753
ATOM    692  C   VAL A  72      -3.087  -6.349   4.870
ATOM    693  O   VAL A  72      -2.039  -6.182   4.233
ATOM    694  N   PRO A  73      -3.416  -7.485   5.496
ATOM    695  CA  PRO A  73      -2.574  -8.654   5.572
ATOM    696  CB  PRO A  73      -3.356  -9.688   6.385
ATOM    697  CG  PRO A  73      -4.335  -8.858   7.222
ATOM    698  CD  PRO A  73      -4.609  -7.641   6.338
ATOM    699  C   PRO A  73      -2.175  -9.213   4.245
ATOM    700  O   PRO A  73      -2.890  -9.037   3.256
ATOM    701  N   VAL A  74      -1.012  -9.889   4.256
ATOM    702  H   VAL A  74      -0.541 -10.012   5.125
ATOM    703  CA  VAL A  74      -0.313 -10.428   3.119
ATOM    704  CB  VAL A  74       0.899 -11.226   3.590
ATOM    705  CG1 VAL A  74       1.593 -11.925   2.417
ATOM    706  CG2 VAL A  74       1.849 -10.340   4.417
ATOM    707  C   VAL A  74      -1.242 -11.390   2.416
ATOM    708  O   VAL A  74      -1.817 -12.285   3.041
ATOM    709  N   GLN A  75      -1.416 -11.183   1.092
ATOM    710  H   GLN A  75      -0.997 -10.420   0.608
ATOM    711  CA  GLN A  75      -2.253 -12.038   0.306
ATOM    712  CB  GLN A  75      -3.386 -11.295  -0.442
ATOM    713  CG  GLN A  75      -4.345 -10.543   0.490
ATOM    714  CD  GLN A  75      -5.074 -11.517   1.413
ATOM    715  OE1 GLN A  75      -5.634 -12.544   1.032
ATOM    716  NE2 GLN A  75      -5.005 -11.189   2.728
ATOM    717 HE21 GLN A  75      -5.484 -11.740   3.412
ATOM    718 HE22 GLN A  75      -4.491 -10.379   3.011
ATOM    719  C   GLN A  75      -1.385 -12.709  -0.708
ATOM    720  O   GLN A  75      -0.676 -12.038  -1.463
ATOM    721  N   GLU A  76      -1.382 -14.064  -0.695
ATOM    722  H   GLU A  76      -1.943 -14.590  -0.062
ATOM    723  CA  GLU A  76      -0.622 -14.820  -1.653
ATOM    724  CB  GLU A  76      -0.007 -16.133  -1.132
ATOM    725  CG  GLU A  76       0.804 -16.891  -2.199
ATOM    726  CD  GLU A  76       1.406 -18.196  -1.671
ATOM    727  OE1 GLU A  76       1.211 -18.566  -0.482
ATOM    728  OE2 GLU A  76       2.099 -18.854  -2.489
ATOM    729  C   GLU A  76      -1.648 -15.113  -2.705
ATOM    730  O   GLU A  76      -2.660 -15.774  -2.450
ATOM    731  N   THR A  77      -1.389 -14.594  -3.919
ATOM    732  H   THR A  77      -0.543 -14.094  -4.091
ATOM    733  CA  THR A  77      -2.277 -14.712  -5.046
ATOM    734  CB  THR A  77      -3.030 -13.418  -5.303
ATOM    735  CG2 THR A  77      -3.974 -13.074  -4.147
ATOM    736  OG1 THR A  77      -2.113 -12.355  -5.515
ATOM    737  HG1 THR A  77      -1.716 -12.507  -6.376
ATOM    738  C   THR A  77      -1.552 -15.059  -6.308
ATOM    739  O   THR A  77      -0.330 -14.985  -6.376
ATOM    740  N   ILE A  78      -2.311 -15.504  -7.331
ATOM    741  H   ILE A  78      -3.300 -15.593  -7.249
ATOM    742  CA  ILE A  78      -1.772 -15.838  -8.623
ATOM    743  CB  ILE A  78      -2.205 -17.220  -9.090
ATOM    744  CG2 ILE A  78      -1.669 -17.497 -10.507
ATOM    745  CG1 ILE A  78      -1.704 -18.285  -8.089
ATOM    746  CD1 ILE A  78      -2.282 -19.682  -8.304
ATOM    747  C   ILE A  78      -2.271 -14.752  -9.555
ATOM    748  O   ILE A  78      -3.460 -14.426  -9.572
ATOM    749  N   THR A  79      -1.339 -14.158 -10.333
ATOM    750  H   THR A  79      -0.384 -14.446 -10.292
ATOM    751  CA  THR A  79      -1.605 -13.116 -11.303
ATOM    752  CB  THR A  79      -0.371 -12.353 -11.711
ATOM    753  CG2 THR A  79       0.217 -11.648 -10.489
ATOM    754  OG1 THR A  79       0.586 -13.220 -12.307
ATOM    755  HG1 THR A  79       1.166 -12.652 -12.823
ATOM    756  C   THR A  79      -2.249 -13.677 -12.546
ATOM    757  O   THR A  79      -2.320 -14.894 -12.725
ATOM    758  N   LYS A  80      -2.746 -12.785 -13.441
ATOM    759  H   LYS A  80      -2.704 -11.803 -13.271
ATOM    760  CA  LYS A  80      -3.382 -13.173 -14.683
ATOM    761  CB  LYS A  80      -3.953 -11.967 -15.457
ATOM    762  CG  LYS A  80      -4.751 -12.337 -16.713
ATOM    763  CD  LYS A  80      -5.403 -11.154 -17.418
ATOM    764  CE  LYS A  80      -6.199 -11.556 -18.657
ATOM    765  NZ  LYS A  80      -6.786 -10.357 -19.284
ATOM    766  HZ1 LYS A  80      -7.362  -9.846 -18.589
ATOM    767  HZ2 LYS A  80      -7.384 -10.641 -20.083
ATOM    768  HZ3 LYS A  80      -6.030  -9.735 -19.627
ATOM    769  C   LYS A  80      -2.398 -13.922 -15.563
ATOM    770  O   LYS A  80      -2.788 -14.840 -16.287
ATOM    771  N   ASP A  81      -1.089 -13.581 -15.471
ATOM    772  H   ASP A  81      -0.781 -12.860 -14.856
ATOM    773  CA  ASP A  81      -0.046 -14.219 -16.234
ATOM    774  CB  ASP A  81       1.067 -13.255 -16.728
ATOM    775  CG  ASP A  81       1.820 -12.535 -15.623
ATOM    776  OD1 ASP A  81       1.177 -11.918 -14.733
ATOM    777  OD2 ASP A  81       3.075 -12.590 -15.669
ATOM    778  C   ASP A  81       0.499 -15.473 -15.567
ATOM    779  O   ASP A  81       1.530 -16.016 -15.969
ATOM    780  N   ASN A  82      -0.222 -15.966 -14.527
ATOM    781  H   ASN A  82      -1.037 -15.486 -14.214
ATOM    782  CA  ASN A  82       0.036 -17.150 -13.744
ATOM    783  CB  ASN A  82      -0.199 -18.458 -14.547
ATOM    784  CG  ASN A  82      -1.670 -18.516 -14.953
ATOM    785  OD1 ASN A  82      -2.581 -18.495 -14.126
ATOM    786  ND2 ASN A  82      -1.918 -18.546 -16.287
ATOM    787 HD21 ASN A  82      -2.860 -18.560 -16.620
ATOM    788 HD22 ASN A  82      -1.159 -18.525 -16.938
ATOM    789  C   ASN A  82       1.320 -17.184 -12.974
ATOM    790  O   ASN A  82       1.984 -18.219 -12.863
ATOM    791  N   VAL A  83       1.686 -16.020 -12.399
ATOM    792  H   VAL A  83       1.145 -15.187 -12.486
ATOM    793  CA  VAL A  83       2.873 -15.911 -11.595
ATOM    794  CB  VAL A  83       3.826 -14.809 -12.032
ATOM    795  CG1 VAL A  83       5.058 -14.728 -11.100
ATOM    796  CG2 VAL A  83       4.231 -15.074 -13.494
ATOM    797  C   VAL A  83       2.404 -15.673 -10.175
ATOM    798  O   VAL A  83       1.603 -14.758  -9.955
ATOM    799  N   PRO A  84       2.791 -16.513  -9.209
ATOM    800  CA  PRO A  84       2.427 -16.337  -7.820
ATOM    801  CB  PRO A  84       2.782 -17.647  -7.118
ATOM    802  CG  PRO A  84       3.853 -18.294  -8.016
ATOM    803  CD  PRO A  84       3.576 -17.729  -9.420
ATOM    804  C   PRO A  84       3.126 -15.135  -7.243
ATOM    805  O   PRO A  84       4.322 -14.964  -7.480
ATOM    806  N   VAL A  85       2.389 -14.296  -6.491
ATOM    807  H   VAL A  85       1.430 -14.470  -6.319
ATOM    808  CA  VAL A  85       2.886 -13.091  -5.886
ATOM    809  CB  VAL A  85       2.560 -11.791  -6.627
ATOM    810  CG1 VAL A  85       3.245 -11.779  -7.995
ATOM    811  CG2 VAL A  85       1.038 -11.598  -6.760
ATOM    812  C   VAL A  85       2.361 -12.952  -4.484
ATOM    813  O   VAL A  85       1.336 -13.526  -4.113
ATOM    814  N   ARG A  86       3.118 -12.185  -3.678
ATOM    815  H   ARG A  86       3.957 -11.774  -4.029
ATOM    816  CA  ARG A  86       2.841 -11.856  -2.310
ATOM    817  CB  ARG A  86       4.092 -12.193  -1.472
ATOM    818  CG  ARG A  86       4.040 -11.875   0.010
ATOM    819  CD  ARG A  86       5.244 -12.396   0.795
ATOM    820  NE  ARG A  86       5.071 -11.973   2.218
ATOM    821  HE  ARG A  86       4.550 -12.559   2.840
ATOM    822  CZ  ARG A  86       5.548 -10.768   2.669
ATOM    823  NH1 ARG A  86       6.344  -9.968   1.895
ATOM    824 HH11 ARG A  86       6.665 -10.288   1.002
ATOM    825 HH12 ARG A  86       6.697  -9.105   2.255
ATOM    826  NH2 ARG A  86       5.232 -10.358   3.930
ATOM    827 HH21 ARG A  86       5.576  -9.483   4.271
ATOM    828 HH22 ARG A  86       4.650 -10.920   4.517
ATOM    829  C   ARG A  86       2.571 -10.374  -2.318
ATOM    830  O   ARG A  86       3.480  -9.594  -2.591
ATOM    831  N   VAL A  87       1.314  -9.941  -2.037
ATOM    832  H   VAL A  87       0.561 -10.563  -1.835
ATOM    833  CA  VAL A  87       0.992  -8.528  -2.056
ATOM    834  CB  VAL A  87       0.071  -8.148  -3.215
ATOM    835  CG1 VAL A  87      -0.318  -6.660  -3.203
ATOM    836  CG2 VAL A  87       0.763  -8.491  -4.547
ATOM    837  C   VAL A  87       0.407  -8.075  -0.741
ATOM    838  O   VAL A  87      -0.437  -8.749  -0.152
ATOM    839  N   ASN A  88       0.894  -6.903  -0.269
ATOM    840  H   ASN A  88       1.590  -6.415  -0.793
ATOM    841  CA  ASN A  88       0.492  -6.247   0.957
ATOM    842  CB  ASN A  88       1.686  -5.733   1.795
ATOM    843  CG  ASN A  88       2.644  -6.823   2.263
ATOM    844  OD1 ASN A  88       2.318  -7.996   2.421
ATOM    845  ND2 ASN A  88       3.916  -6.405   2.495
ATOM    846 HD21 ASN A  88       4.174  -5.452   2.327
ATOM    847 HD22 ASN A  88       4.609  -7.056   2.803
ATOM    848  C   ASN A  88      -0.187  -4.959   0.546
ATOM    849  O   ASN A  88       0.192  -4.356  -0.463
ATOM    850  N   ALA A  89      -1.205  -4.497   1.316
ATOM    851  H   ALA A  89      -1.499  -4.965   2.152
ATOM    852  CA  ALA A  89      -1.883  -3.258   0.986
ATOM    853  CB  ALA A  89      -3.238  -3.451   0.276
ATOM    854  C   ALA A  89      -2.130  -2.434   2.217
ATOM    855  O   ALA A  89      -2.089  -2.944   3.334
ATOM    856  N   VAL A  90      -2.341  -1.108   2.037
ATOM    857  H   VAL A  90      -2.313  -0.696   1.130
ATOM    858  CA  VAL A  90      -2.613  -0.193   3.123
ATOM    859  CB  VAL A  90      -1.504   0.827   3.365
ATOM    860  CG1 VAL A  90      -1.889   1.764   4.523
ATOM    861  CG2 VAL A  90      -0.168   0.111   3.639
ATOM    862  C   VAL A  90      -3.868   0.551   2.730
ATOM    863  O   VAL A  90      -3.933   1.119   1.641
ATOM    864  N   VAL A  91      -4.900   0.536   3.607
ATOM    865  H   VAL A  91      -4.829   0.059   4.477
ATOM    866  CA  VAL A  91      -6.159   1.215   3.382
ATOM    867  CB  VAL A  91      -7.377   0.307   3.538
ATOM    868  CG1 VAL A  91      -8.707   1.069   3.358
ATOM    869  CG2 VAL A  91      -7.274  -0.809   2.492
ATOM    870  C   VAL A  91      -6.255   2.363   4.353
ATOM    871  O   VAL A  91      -6.018   2.204   5.548
ATOM    872  N   TYR A  92      -6.581   3.565   3.840
ATOM    873  H   TYR A  92      -6.774   3.680   2.873
ATOM    874  CA  TYR A  92      -6.735   4.745   4.647
ATOM    875  CB  TYR A  92      -6.072   6.000   4.031
ATOM    876  CG  TYR A  92      -4.594   5.802   3.904
ATOM    877  CD1 TYR A  92      -4.074   5.308   2.702
ATOM    878  CE1 TYR A  92      -2.705   5.107   2.534
ATOM    879  CZ  TYR A  92      -1.831   5.404   3.581
ATOM    880  OH  TYR A  92      -0.443   5.203   3.420
ATOM    881  HH  TYR A  92      -0.290   4.905   2.518
ATOM    882  CE2 TYR A  92      -2.335   5.897   4.789
ATOM    883  CD2 TYR A  92      -3.712   6.096   4.949
ATOM    884  C   TYR A  92      -8.221   4.961   4.627
ATOM    885  O   TYR A  92      -8.785   5.202   3.554
ATOM    886  N   PHE A  93      -8.889   4.877   5.802
ATOM    887  H   PHE A  93      -8.434   4.690   6.672
ATOM    888  CA  PHE A  93     -10.320   5.060   5.842
ATOM    889  CB  PHE A  93     -11.129   3.725   5.896
ATOM    890  CG  PHE A  93     -10.948   2.915   7.149
ATOM    891  CD1 PHE A  93     -11.822   3.070   8.240
ATOM    892  CE1 PHE A  93     -11.662   2.323   9.406
ATOM    893  CZ  PHE A  93     -10.617   1.404   9.492
ATOM    894  CE2 PHE A  93      -9.745   1.239   8.416
ATOM    895  CD2 PHE A  93      -9.909   1.988   7.250
ATOM    896  C   PHE A  93     -10.735   5.950   6.975
ATOM    897  O   PHE A  93     -10.081   5.989   8.015
ATOM    898  N   ARG A  94     -11.848   6.685   6.782
ATOM    899  H   ARG A  94     -12.356   6.645   5.926
ATOM    900  CA  ARG A  94     -12.383   7.577   7.779
ATOM    901  CB  ARG A  94     -12.213   9.074   7.410
ATOM    902  CG  ARG A  94     -12.897   9.517   6.110
ATOM    903  CD  ARG A  94     -12.612  10.965   5.713
ATOM    904  NE  ARG A  94     -13.561  11.327   4.614
ATOM    905  HE  ARG A  94     -14.413  11.788   4.865
ATOM    906  CZ  ARG A  94     -13.330  11.043   3.293
ATOM    907  NH1 ARG A  94     -12.184  10.439   2.855
ATOM    908 HH11 ARG A  94     -11.460  10.187   3.499
ATOM    909 HH12 ARG A  94     -12.043  10.272   1.879
ATOM    910  NH2 ARG A  94     -14.285  11.383   2.380
ATOM    911 HH21 ARG A  94     -14.144  11.196   1.409
ATOM    912 HH22 ARG A  94     -15.127  11.834   2.676
ATOM    913  C   ARG A  94     -13.848   7.280   7.965
ATOM    914  O   ARG A  94     -14.533   6.853   7.033
ATOM    915  N   VAL A  95     -14.355   7.460   9.206
ATOM    916  H   VAL A  95     -13.801   7.802   9.962
ATOM    917  CA  VAL A  95     -15.747   7.225   9.497
ATOM    918  CB  VAL A  95     -15.997   6.790  10.926
ATOM    919  CG1 VAL A  95     -17.505   6.592  11.161
ATOM    920  CG2 VAL A  95     -15.178   5.521  11.217
ATOM    921  C   VAL A  95     -16.438   8.535   9.218
ATOM    922  O   VAL A  95     -16.101   9.568   9.799
ATOM    923  N   VAL A  96     -17.384   8.508   8.256
ATOM    924  H   VAL A  96     -17.626   7.664   7.789
ATOM    925  CA  VAL A  96     -18.150   9.664   7.873
ATOM    926  CB  VAL A  96     -18.380   9.714   6.373
ATOM    927  CG1 VAL A  96     -19.287  10.893   5.964
ATOM    928  CG2 VAL A  96     -16.993   9.836   5.716
ATOM    929  C   VAL A  96     -19.435   9.678   8.660
ATOM    930  O   VAL A  96     -19.786  10.720   9.219
ATOM    931  N   ASP A  97     -20.149   8.524   8.736
ATOM    932  H   ASP A  97     -19.846   7.676   8.308
ATOM    933  CA  ASP A  97     -21.380   8.474   9.481
ATOM    934  CB  ASP A  97     -22.633   8.096   8.645
ATOM    935  CG  ASP A  97     -23.952   8.181   9.440
ATOM    936  OD1 ASP A  97     -23.972   8.410  10.680
ATOM    937  OD2 ASP A  97     -25.002   8.037   8.764
ATOM    938  C   ASP A  97     -21.156   7.483  10.597
ATOM    939  O   ASP A  97     -21.149   6.267  10.368
ATOM    940  N   PRO A  98     -20.972   7.985  11.820
ATOM    941  CA  PRO A  98     -20.742   7.171  12.989
ATOM    942  CB  PRO A  98     -20.344   8.137  14.104
ATOM    943  CG  PRO A  98     -20.931   9.489  13.672
ATOM    944  CD  PRO A  98     -20.965   9.414  12.144
ATOM    945  C   PRO A  98     -21.912   6.312  13.365
ATOM    946  O   PRO A  98     -21.680   5.248  13.941
ATOM    947  N   VAL A  99     -23.160   6.747  13.052
ATOM    948  H   VAL A  99     -23.311   7.596  12.551
ATOM    949  CA  VAL A  99     -24.345   6.013  13.420
ATOM    950  CB  VAL A  99     -25.621   6.816  13.208
ATOM    951  CG1 VAL A  99     -26.882   5.955  13.432
ATOM    952  CG2 VAL A  99     -25.585   8.035  14.148
ATOM    953  C   VAL A  99     -24.366   4.755  12.599
ATOM    954  O   VAL A  99     -24.546   3.677  13.161
ATOM    955  N   LYS A 100     -24.092   4.863  11.276
ATOM    956  H   LYS A 100     -23.896   5.746  10.853
ATOM    957  CA  LYS A 100     -24.090   3.727  10.390
ATOM    958  CB  LYS A 100     -24.002   4.101   8.906
ATOM    959  CG  LYS A 100     -25.282   4.730   8.366
ATOM    960  CD  LYS A 100     -25.209   5.100   6.887
ATOM    961  CE  LYS A 100     -26.489   5.763   6.381
ATOM    962  NZ  LYS A 100     -26.336   6.138   4.963
ATOM    963  HZ1 LYS A 100     -27.218   6.567   4.625
ATOM    964  HZ2 LYS A 100     -25.563   6.822   4.864
ATOM    965  HZ3 LYS A 100     -26.126   5.294   4.397
ATOM    966  C   LYS A 100     -22.982   2.775  10.704
ATOM    967  O   LYS A 100     -23.197   1.565  10.647
ATOM    968  N   ALA A 101     -21.796   3.302  11.098
ATOM    969  H   ALA A 101     -21.646   4.289  11.123
ATOM    970  CA  ALA A 101     -20.649   2.488  11.419
ATOM    971  CB  ALA A 101     -19.401   3.322  11.745
ATOM    972  C   ALA A 101     -20.907   1.581  12.582
ATOM    973  O   ALA A 101     -20.473   0.431  12.558
ATOM    974  N   VAL A 102     -21.617   2.087  13.616
ATOM    975  H   VAL A 102     -21.937   3.033  13.621
ATOM    976  CA  VAL A 102     -21.918   1.306  14.789
ATOM    977  CB  VAL A 102     -22.171   2.191  16.003
ATOM    978  CG1 VAL A 102     -22.590   1.385  17.249
ATOM    979  CG2 VAL A 102     -20.893   2.983  16.282
ATOM    980  C   VAL A 102     -23.093   0.380  14.566
ATOM    981  O   VAL A 102     -23.045  -0.777  14.984
ATOM    982  N   THR A 103     -24.165   0.863  13.894
ATOM    983  H   THR A 103     -24.180   1.784  13.518
ATOM    984  CA  THR A 103     -25.355   0.068  13.705
ATOM    985  CB  THR A 103     -26.590   0.891  13.414
ATOM    986  CG2 THR A 103     -26.901   1.792  14.620
ATOM    987  OG1 THR A 103     -26.435   1.667  12.233
ATOM    988  HG1 THR A 103     -25.714   2.274  12.410
ATOM    989  C   THR A 103     -25.285  -1.022  12.688
ATOM    990  O   THR A 103     -25.692  -2.146  12.983
ATOM    991  N   GLN A 104     -24.753  -0.720  11.485
ATOM    992  H   GLN A 104     -24.412   0.189  11.268
ATOM    993  CA  GLN A 104     -24.692  -1.693  10.432
ATOM    994  CB  GLN A 104     -24.628  -1.070   9.031
ATOM    995  CG  GLN A 104     -25.986  -0.435   8.709
ATOM    996  CD  GLN A 104     -25.995   0.162   7.319
ATOM    997  OE1 GLN A 104     -25.808  -0.511   6.306
ATOM    998  NE2 GLN A 104     -26.260   1.492   7.266
ATOM    999 HE21 GLN A 104     -26.242   1.970   6.388
ATOM   1000 HE22 GLN A 104     -26.437   2.001   8.108
ATOM   1001  C   GLN A 104     -23.697  -2.787  10.598
ATOM   1002  O   GLN A 104     -24.028  -3.927  10.270
ATOM   1003  N   VAL A 105     -22.473  -2.493  11.097
ATOM   1004  H   VAL A 105     -22.208  -1.573  11.379
ATOM   1005  CA  VAL A 105     -21.483  -3.535  11.281
ATOM   1006  CB  VAL A 105     -20.303  -3.464  10.312
ATOM   1007  CG1 VAL A 105     -19.284  -4.584  10.580
ATOM   1008  CG2 VAL A 105     -20.826  -3.615   8.882
ATOM   1009  C   VAL A 105     -21.001  -3.463  12.709
ATOM   1010  O   VAL A 105     -20.825  -2.379  13.265
ATOM   1011  N   LYS A 106     -20.797  -4.650  13.337
ATOM   1012  H   LYS A 106     -20.954  -5.516  12.869
ATOM   1013  CA  LYS A 106     -20.337  -4.751  14.700
ATOM   1014  CB  LYS A 106     -20.544  -6.154  15.302
ATOM   1015  CG  LYS A 106     -22.024  -6.459  15.560
ATOM   1016  CD  LYS A 106     -22.298  -7.829  16.179
ATOM   1017  CE  LYS A 106     -23.787  -8.100  16.403
ATOM   1018  NZ  LYS A 106     -23.982  -9.436  16.997
ATOM   1019  HZ1 LYS A 106     -23.464  -9.498  17.893
ATOM   1020  HZ2 LYS A 106     -24.991  -9.595  17.175
ATOM   1021  HZ3 LYS A 106     -23.631 -10.165  16.347
ATOM   1022  C   LYS A 106     -18.895  -4.341  14.832
ATOM   1023  O   LYS A 106     -18.555  -3.621  15.773
ATOM   1024  N   ASN A 107     -18.025  -4.779  13.888
ATOM   1025  H   ASN A 107     -18.315  -5.360  13.132
ATOM   1026  CA  ASN A 107     -16.631  -4.420  13.913
ATOM   1027  CB  ASN A 107     -15.682  -5.556  14.372
ATOM   1028  CG  ASN A 107     -14.231  -5.073  14.543
ATOM   1029  OD1 ASN A 107     -13.743  -4.061  14.035
ATOM   1030  ND2 ASN A 107     -13.481  -5.875  15.342
ATOM   1031 HD21 ASN A 107     -13.889  -6.682  15.768
ATOM   1032 HD22 ASN A 107     -12.518  -5.660  15.504
ATOM   1033  C   ASN A 107     -16.327  -3.996  12.510
ATOM   1034  O   ASN A 107     -16.001  -4.800  11.631
ATOM   1035  N   TYR A 108     -16.433  -2.669  12.305
ATOM   1036  H   TYR A 108     -16.683  -2.058  13.051
ATOM   1037  CA  TYR A 108     -16.217  -2.034  11.040
ATOM   1038  CB  TYR A 108     -16.798  -0.594  10.998
ATOM   1039  CG  TYR A 108     -16.111   0.416  11.870
ATOM   1040  CD1 TYR A 108     -15.056   1.204  11.392
ATOM   1041  CE1 TYR A 108     -14.440   2.148  12.215
ATOM   1042  CZ  TYR A 108     -14.883   2.324  13.528
ATOM   1043  OH  TYR A 108     -14.264   3.279  14.362
ATOM   1044  HH  TYR A 108     -13.570   3.711  13.857
ATOM   1045  CE2 TYR A 108     -15.945   1.557  14.013
ATOM   1046  CD2 TYR A 108     -16.555   0.613  13.183
ATOM   1047  C   TYR A 108     -14.812  -2.144  10.531
ATOM   1048  O   TYR A 108     -14.629  -2.350   9.333
ATOM   1049  N   ILE A 109     -13.797  -2.088  11.427
ATOM   1050  H   ILE A 109     -13.971  -1.973  12.401
ATOM   1051  CA  ILE A 109     -12.403  -2.174  11.041
ATOM   1052  CB  ILE A 109     -11.485  -1.835  12.208
ATOM   1053  CG2 ILE A 109     -10.005  -2.123  11.860
ATOM   1054  CG1 ILE A 109     -11.682  -0.346  12.561
ATOM   1055  CD1 ILE A 109     -11.049   0.108  13.874
ATOM   1056  C   ILE A 109     -12.123  -3.555  10.486
ATOM   1057  O   ILE A 109     -11.524  -3.664   9.413
ATOM   1058  N   MET A 110     -12.612  -4.625  11.163
ATOM   1059  H   MET A 110     -13.117  -4.521  12.018
ATOM   1060  CA  MET A 110     -12.399  -5.978  10.705
ATOM   1061  CB  MET A 110     -12.722  -7.087  11.717
ATOM   1062  CG  MET A 110     -11.698  -7.191  12.849
ATOM   1063  SD  MET A 110      -9.997  -7.550  12.306
ATOM   1064  CE  MET A 110     -10.294  -9.244  11.717
ATOM   1065  C   MET A 110     -13.124  -6.277   9.433
ATOM   1066  O   MET A 110     -12.546  -6.910   8.550
ATOM   1067  N   ALA A 111     -14.339  -5.705   9.255
ATOM   1068  H   ALA A 111     -14.772  -5.166   9.975
ATOM   1069  CA  ALA A 111     -15.122  -5.907   8.062
ATOM   1070  CB  ALA A 111     -16.540  -5.343   8.202
ATOM   1071  C   ALA A 111     -14.446  -5.263   6.874
ATOM   1072  O   ALA A 111     -14.392  -5.862   5.797
ATOM   1073  N   THR A 112     -13.869  -4.047   7.073
ATOM   1074  H   THR A 112     -13.936  -3.588   7.952
ATOM   1075  CA  THR A 112     -13.169  -3.301   6.052
ATOM   1076  CB  THR A 112     -12.782  -1.898   6.503
ATOM   1077  CG2 THR A 112     -12.046  -1.126   5.384
ATOM   1078  OG1 THR A 112     -13.955  -1.165   6.821
ATOM   1079  HG1 THR A 112     -14.240  -1.485   7.679
ATOM   1080  C   THR A 112     -11.936  -4.078   5.665
ATOM   1081  O   THR A 112     -11.646  -4.175   4.476
ATOM   1082  N   SER A 113     -11.233  -4.704   6.645
ATOM   1083  H   SER A 113     -11.491  -4.615   7.604
ATOM   1084  CA  SER A 113     -10.039  -5.480   6.400
ATOM   1085  CB  SER A 113      -9.425  -6.076   7.679
ATOM   1086  OG  SER A 113      -8.976  -5.051   8.546
ATOM   1087  HG  SER A 113      -8.633  -5.495   9.325
ATOM   1088  C   SER A 113     -10.344  -6.671   5.541
ATOM   1089  O   SER A 113      -9.599  -6.952   4.603
ATOM   1090  N   GLN A 114     -11.481  -7.359   5.811
ATOM   1091  H   GLN A 114     -12.081  -7.097   6.564
ATOM   1092  CA  GLN A 114     -11.869  -8.536   5.074
ATOM   1093  CB  GLN A 114     -13.055  -9.285   5.712
ATOM   1094  CG  GLN A 114     -12.732  -9.897   7.088
ATOM   1095  CD  GLN A 114     -11.573 -10.893   7.002
ATOM   1096  OE1 GLN A 114     -11.527 -11.804   6.175
ATOM   1097  NE2 GLN A 114     -10.566 -10.685   7.890
ATOM   1098 HE21 GLN A 114     -10.631  -9.942   8.556
ATOM   1099 HE22 GLN A 114      -9.765 -11.284   7.887
ATOM   1100  C   GLN A 114     -12.202  -8.214   3.651
ATOM   1101  O   GLN A 114     -11.752  -8.924   2.747
ATOM   1102  N   ILE A 115     -12.950  -7.103   3.421
ATOM   1103  H   ILE A 115     -13.297  -6.532   4.164
ATOM   1104  CA  ILE A 115     -13.298  -6.702   2.081
ATOM   1105  CB  ILE A 115     -14.453  -5.717   1.998
ATOM   1106  CG2 ILE A 115     -14.599  -5.062   0.604
ATOM   1107  CG1 ILE A 115     -15.716  -6.486   2.424
ATOM   1108  CD1 ILE A 115     -16.958  -5.631   2.606
ATOM   1109  C   ILE A 115     -12.072  -6.271   1.330
ATOM   1110  O   ILE A 115     -11.944  -6.616   0.159
ATOM   1111  N   SER A 116     -11.118  -5.585   1.998
ATOM   1112  H   SER A 116     -11.237  -5.327   2.949
ATOM   1113  CA  SER A 116      -9.901  -5.125   1.382
ATOM   1114  CB  SER A 116      -9.057  -4.267   2.328
ATOM   1115  OG  SER A 116      -9.749  -3.064   2.629
ATOM   1116  HG  SER A 116     -10.373  -3.290   3.323
ATOM   1117  C   SER A 116      -9.063  -6.284   0.925
ATOM   1118  O   SER A 116      -8.517  -6.234  -0.174
ATOM   1119  N   GLN A 117      -8.992  -7.372   1.730
ATOM   1120  H   GLN A 117      -9.434  -7.378   2.624
ATOM   1121  CA  GLN A 117      -8.228  -8.555   1.402
ATOM   1122  CB  GLN A 117      -8.221  -9.573   2.556
ATOM   1123  CG  GLN A 117      -7.433  -9.115   3.782
ATOM   1124  CD  GLN A 117      -7.551 -10.161   4.878
ATOM   1125  OE1 GLN A 117      -6.989 -11.253   4.806
ATOM   1126  NE2 GLN A 117      -8.305  -9.804   5.950
ATOM   1127 HE21 GLN A 117      -8.423 -10.439   6.713
ATOM   1128 HE22 GLN A 117      -8.740  -8.904   5.975
ATOM   1129  C   GLN A 117      -8.802  -9.264   0.203
ATOM   1130  O   GLN A 117      -8.061  -9.638  -0.708
ATOM   1131  N   THR A 118     -10.148  -9.399   0.160
ATOM   1132  H   THR A 118     -10.724  -9.067   0.906
ATOM   1133  CA  THR A 118     -10.854 -10.078  -0.902
ATOM   1134  CB  THR A 118     -12.313 -10.255  -0.523
ATOM   1135  CG2 THR A 118     -13.077 -11.018  -1.625
ATOM   1136  OG1 THR A 118     -12.395 -11.021   0.672
ATOM   1137  HG1 THR A 118     -13.258 -10.824   1.049
ATOM   1138  C   THR A 118     -10.734  -9.313  -2.203
ATOM   1139  O   THR A 118     -10.460  -9.903  -3.250
ATOM   1140  N   THR A 119     -10.879  -7.971  -2.136
ATOM   1141  H   THR A 119     -11.035  -7.519  -1.265
ATOM   1142  CA  THR A 119     -10.815  -7.100  -3.278
ATOM   1143  CB  THR A 119     -11.273  -5.696  -2.946
ATOM   1144  CG2 THR A 119     -11.225  -4.808  -4.200
ATOM   1145  OG1 THR A 119     -12.621  -5.732  -2.499
ATOM   1146  HG1 THR A 119     -12.585  -5.999  -1.578
ATOM   1147  C   THR A 119      -9.411  -7.093  -3.820
ATOM   1148  O   THR A 119      -9.243  -7.145  -5.036
ATOM   1149  N   LEU A 120      -8.383  -7.093  -2.935
ATOM   1150  H   LEU A 120      -8.543  -7.055  -1.954
ATOM   1151  CA  LEU A 120      -6.993  -7.082  -3.325
ATOM   1152  CB  LEU A 120      -6.049  -6.976  -2.103
ATOM   1153  CG  LEU A 120      -4.534  -6.886  -2.380
ATOM   1154  CD1 LEU A 120      -4.154  -5.635  -3.191
ATOM   1155  CD2 LEU A 120      -3.735  -7.012  -1.076
ATOM   1156  C   LEU A 120      -6.687  -8.341  -4.087
ATOM   1157  O   LEU A 120      -6.080  -8.254  -5.154
ATOM   1158  N   ARG A 121      -7.186  -9.509  -3.606
ATOM   1159  H   ARG A 121      -7.693  -9.542  -2.746
ATOM   1160  CA  ARG A 121      -6.962 -10.782  -4.249
ATOM   1161  CB  ARG A 121      -7.608 -11.976  -3.514
ATOM   1162  CG  ARG A 121      -6.953 -12.363  -2.187
ATOM   1163  CD  ARG A 121      -7.380 -13.738  -1.654
ATOM   1164  NE  ARG A 121      -8.833 -13.731  -1.299
ATOM   1165  HE  ARG A 121      -9.496 -13.982  -2.005
ATOM   1166  CZ  ARG A 121      -9.293 -13.395  -0.052
ATOM   1167  NH1 ARG A 121      -8.458 -13.041   0.972
ATOM   1168 HH11 ARG A 121      -7.468 -13.017   0.836
ATOM   1169 HH12 ARG A 121      -8.832 -12.834   1.876
ATOM   1170  NH2 ARG A 121     -10.638 -13.423   0.171
ATOM   1171 HH21 ARG A 121     -11.011 -13.158   1.060
ATOM   1172 HH22 ARG A 121     -11.266 -13.672  -0.566
ATOM   1173  C   ARG A 121      -7.561 -10.804  -5.631
ATOM   1174  O   ARG A 121      -6.912 -11.255  -6.577
ATOM   1175  N   SER A 122      -8.790 -10.255  -5.776
ATOM   1176  H   SER A 122      -9.286  -9.888  -4.991
ATOM   1177  CA  SER A 122      -9.503 -10.217  -7.030
ATOM   1178  CB  SER A 122     -10.936  -9.690  -6.847
ATOM   1179  OG  SER A 122     -11.681 -10.591  -6.040
ATOM   1180  HG  SER A 122     -12.548 -10.191  -5.931
ATOM   1181  C   SER A 122      -8.819  -9.344  -8.050
ATOM   1182  O   SER A 122      -8.684  -9.740  -9.209
ATOM   1183  N   VAL A 123      -8.323  -8.160  -7.615
ATOM   1184  H   VAL A 123      -8.417  -7.889  -6.662
ATOM   1185  CA  VAL A 123      -7.652  -7.202  -8.464
ATOM   1186  CB  VAL A 123      -7.440  -5.859  -7.760
ATOM   1187  CG1 VAL A 123      -6.553  -4.890  -8.568
ATOM   1188  CG2 VAL A 123      -8.822  -5.220  -7.528
ATOM   1189  C   VAL A 123      -6.347  -7.775  -8.959
ATOM   1190  O   VAL A 123      -6.054  -7.651 -10.147
ATOM   1191  N   ILE A 124      -5.582  -8.479  -8.087
ATOM   1192  H   ILE A 124      -5.856  -8.609  -7.137
ATOM   1193  CA  ILE A 124      -4.302  -9.046  -8.463
ATOM   1194  CB  ILE A 124      -3.580  -9.618  -7.269
ATOM   1195  CG2 ILE A 124      -2.255 -10.250  -7.757
ATOM   1196  CG1 ILE A 124      -3.213  -8.502  -6.287
ATOM   1197  CD1 ILE A 124      -2.804  -9.078  -4.941
ATOM   1198  C   ILE A 124      -4.542 -10.165  -9.461
ATOM   1199  O   ILE A 124      -3.791 -10.283 -10.431
ATOM   1200  N   GLY A 125      -5.623 -10.966  -9.269
ATOM   1201  H   GLY A 125      -6.212 -10.868  -8.469
ATOM   1202  CA  GLY A 125      -5.953 -12.057 -10.153
ATOM   1203  C   GLY A 125      -6.266 -11.564 -11.540
ATOM   1204  O   GLY A 125      -5.982 -12.257 -12.515
ATOM   1205  N   GLN A 126      -6.874 -10.359 -11.646
ATOM   1206  H   GLN A 126      -7.137  -9.839 -10.836
ATOM   1207  CA  GLN A 126      -7.212  -9.761 -12.913
ATOM   1208  CB  GLN A 126      -8.260  -8.635 -12.777
ATOM   1209  CG  GLN A 126      -9.648  -9.049 -12.258
ATOM   1210  CD  GLN A 126     -10.301 -10.110 -13.140
ATOM   1211  OE1 GLN A 126     -10.413  -9.990 -14.360
ATOM   1212  NE2 GLN A 126     -10.750 -11.210 -12.483
ATOM   1213 HE21 GLN A 126     -10.643 -11.278 -11.491
ATOM   1214 HE22 GLN A 126     -11.194 -11.950 -12.988
ATOM   1215  C   GLN A 126      -6.010  -9.134 -13.578
ATOM   1216  O   GLN A 126      -5.897  -9.169 -14.803
ATOM   1217  N   ALA A 127      -5.108  -8.529 -12.771
ATOM   1218  H   ALA A 127      -5.260  -8.493 -11.787
ATOM   1219  CA  ALA A 127      -3.916  -7.850 -13.213
ATOM   1220  CB  ALA A 127      -3.419  -6.811 -12.191
ATOM   1221  C   ALA A 127      -2.731  -8.700 -13.571
ATOM   1222  O   ALA A 127      -2.548  -9.809 -13.069
ATOM   1223  N   HIS A 128      -1.927  -8.180 -14.528
ATOM   1224  H   HIS A 128      -2.140  -7.296 -14.939
ATOM   1225  CA  HIS A 128      -0.697  -8.777 -14.987
ATOM   1226  CB  HIS A 128      -0.317  -8.383 -16.428
ATOM   1227  CG  HIS A 128      -1.194  -9.011 -17.467
ATOM   1228  ND1 HIS A 128      -1.028 -10.297 -17.933
ATOM   1229  CE1 HIS A 128      -1.999 -10.507 -18.856
ATOM   1230  NE2 HIS A 128      -2.777  -9.450 -19.013
ATOM   1231  CD2 HIS A 128      -2.267  -8.509 -18.136
ATOM   1232  C   HIS A 128       0.425  -8.334 -14.074
ATOM   1233  O   HIS A 128       0.266  -7.381 -13.302
ATOM   1234  N   LEU A 129       1.598  -9.026 -14.137
ATOM   1235  H   LEU A 129       1.713  -9.820 -14.730
ATOM   1236  CA  LEU A 129       2.745  -8.665 -13.326
ATOM   1237  CB  LEU A 129       4.041  -9.480 -13.501
ATOM   1238  CG  LEU A 129       4.099 -10.902 -12.958
ATOM   1239  CD1 LEU A 129       5.430 -11.545 -13.376
ATOM   1240  CD2 LEU A 129       3.873 -10.930 -11.446
ATOM   1241  C   LEU A 129       3.229  -7.285 -13.647
ATOM   1242  O   LEU A 129       3.617  -6.550 -12.740
ATOM   1243  N   ASP A 130       3.179  -6.903 -14.945
ATOM   1244  H   ASP A 130       2.850  -7.524 -15.652
ATOM   1245  CA  ASP A 130       3.616  -5.613 -15.415
ATOM   1246  CB  ASP A 130       3.499  -5.468 -16.948
ATOM   1247  CG  ASP A 130       4.553  -6.291 -17.694
ATOM   1248  OD1 ASP A 130       5.535  -6.794 -17.085
ATOM   1249  OD2 ASP A 130       4.370  -6.426 -18.931
ATOM   1250  C   ASP A 130       2.782  -4.523 -14.812
ATOM   1251  O   ASP A 130       3.327  -3.496 -14.420
ATOM   1252  N   GLU A 131       1.453  -4.750 -14.683
ATOM   1253  H   GLU A 131       1.048  -5.610 -14.979
ATOM   1254  CA  GLU A 131       0.530  -3.795 -14.125
ATOM   1255  CB  GLU A 131      -0.935  -4.246 -14.239
ATOM   1256  CG  GLU A 131      -1.451  -4.306 -15.679
ATOM   1257  CD  GLU A 131      -2.909  -4.730 -15.660
ATOM   1258  OE1 GLU A 131      -3.194  -5.838 -16.185
ATOM   1259  OE2 GLU A 131      -3.764  -3.946 -15.166
ATOM   1260  C   GLU A 131       0.815  -3.612 -12.661
ATOM   1261  O   GLU A 131       0.823  -2.479 -12.182
ATOM   1262  N   LEU A 132       1.106  -4.722 -11.934
ATOM   1263  H   LEU A 132       1.100  -5.630 -12.350
ATOM   1264  CA  LEU A 132       1.397  -4.678 -10.520
ATOM   1265  CB  LEU A 132       1.615  -6.056  -9.860
ATOM   1266  CG  LEU A 132       0.395  -6.972  -9.663
ATOM   1267  CD1 LEU A 132       0.877  -8.346  -9.191
ATOM   1268  CD2 LEU A 132      -0.628  -6.387  -8.674
ATOM   1269  C   LEU A 132       2.652  -3.920 -10.222
ATOM   1270  O   LEU A 132       2.726  -3.238  -9.200
ATOM   1271  N   LEU A 133       3.677  -4.055 -11.089
ATOM   1272  H   LEU A 133       3.617  -4.641 -11.894
ATOM   1273  CA  LEU A 133       4.923  -3.387 -10.871
ATOM   1274  CB  LEU A 133       6.084  -4.150 -11.541
ATOM   1275  CG  LEU A 133       6.344  -5.557 -10.938
ATOM   1276  CD1 LEU A 133       7.394  -6.327 -11.750
ATOM   1277  CD2 LEU A 133       6.673  -5.517  -9.433
ATOM   1278  C   LEU A 133       4.934  -1.946 -11.298
ATOM   1279  O   LEU A 133       5.354  -1.088 -10.520
ATOM   1280  N   SER A 134       4.463  -1.653 -12.534
ATOM   1281  H   SER A 134       4.114  -2.357 -13.143
ATOM   1282  CA  SER A 134       4.468  -0.314 -13.062
ATOM   1283  CB  SER A 134       4.805  -0.272 -14.570
ATOM   1284  OG  SER A 134       3.849  -0.990 -15.338
ATOM   1285  HG  SER A 134       3.453  -0.343 -15.929
ATOM   1286  C   SER A 134       3.251   0.543 -12.860
ATOM   1287  O   SER A 134       3.389   1.701 -12.465
ATOM   1288  N   GLU A 135       2.039  -0.017 -13.092
ATOM   1289  H   GLU A 135       1.948  -0.978 -13.344
ATOM   1290  CA  GLU A 135       0.796   0.720 -13.015
ATOM   1291  CB  GLU A 135      -0.179   0.319 -14.149
ATOM   1292  CG  GLU A 135       0.308   0.631 -15.569
ATOM   1293  CD  GLU A 135      -0.777   0.242 -16.570
ATOM   1294  OE1 GLU A 135      -1.192   1.145 -17.342
ATOM   1295  OE2 GLU A 135      -1.209  -0.941 -16.600
ATOM   1296  C   GLU A 135       0.100   0.600 -11.682
ATOM   1297  O   GLU A 135      -1.100   0.316 -11.589
ATOM   1298  N   ARG A 136       0.860   0.872 -10.599
ATOM   1299  H   ARG A 136       1.817   1.135 -10.684
ATOM   1300  CA  ARG A 136       0.349   0.796  -9.259
ATOM   1301  CB  ARG A 136       1.412   0.926  -8.155
ATOM   1302  CG  ARG A 136       2.265  -0.333  -8.078
ATOM   1303  CD  ARG A 136       3.340  -0.356  -6.999
ATOM   1304  NE  ARG A 136       4.065  -1.649  -7.186
ATOM   1305  HE  ARG A 136       3.822  -2.216  -7.975
ATOM   1306  CZ  ARG A 136       5.057  -2.063  -6.339
ATOM   1307  NH1 ARG A 136       5.367  -1.374  -5.199
ATOM   1308 HH11 ARG A 136       6.094  -1.699  -4.595
ATOM   1309 HH12 ARG A 136       4.871  -0.539  -4.962
ATOM   1310  NH2 ARG A 136       5.746  -3.203  -6.638
ATOM   1311 HH21 ARG A 136       6.481  -3.519  -6.038
ATOM   1312 HH22 ARG A 136       5.541  -3.710  -7.475
ATOM   1313  C   ARG A 136      -0.732   1.796  -9.003
ATOM   1314  O   ARG A 136      -1.681   1.460  -8.307
ATOM   1315  N   ASP A 137      -0.651   3.010  -9.600
ATOM   1316  H   ASP A 137       0.122   3.243 -10.185
ATOM   1317  CA  ASP A 137      -1.632   4.059  -9.421
ATOM   1318  CB  ASP A 137      -1.210   5.377 -10.105
ATOM   1319  CG  ASP A 137      -0.066   6.066  -9.350
ATOM   1320  OD1 ASP A 137       0.254   5.701  -8.186
ATOM   1321  OD2 ASP A 137       0.519   6.998  -9.960
ATOM   1322  C   ASP A 137      -2.987   3.670  -9.953
ATOM   1323  O   ASP A 137      -4.002   3.958  -9.319
ATOM   1324  N   LYS A 138      -3.017   2.962 -11.106
ATOM   1325  H   LYS A 138      -2.165   2.718 -11.560
ATOM   1326  CA  LYS A 138      -4.210   2.488 -11.774
ATOM   1327  CB  LYS A 138      -3.787   1.719 -13.042
ATOM   1328  CG  LYS A 138      -4.849   1.086 -13.941
ATOM   1329  CD  LYS A 138      -4.141   0.265 -15.017
ATOM   1330  CE  LYS A 138      -5.020  -0.558 -15.949
ATOM   1331  NZ  LYS A 138      -4.152  -1.441 -16.760
ATOM   1332  HZ1 LYS A 138      -4.612  -1.648 -17.666
ATOM   1333  HZ2 LYS A 138      -3.996  -2.331 -16.246
ATOM   1334  HZ3 LYS A 138      -3.233  -0.986 -16.934
ATOM   1335  C   LYS A 138      -4.916   1.485 -10.899
ATOM   1336  O   LYS A 138      -6.127   1.581 -10.676
ATOM   1337  N   LEU A 139      -4.131   0.531 -10.347
ATOM   1338  H   LEU A 139      -3.148   0.502 -10.524
ATOM   1339  CA  LEU A 139      -4.640  -0.518  -9.510
ATOM   1340  CB  LEU A 139      -3.606  -1.620  -9.252
ATOM   1341  CG  LEU A 139      -3.254  -2.434 -10.513
ATOM   1342  CD1 LEU A 139      -2.110  -3.395 -10.210
ATOM   1343  CD2 LEU A 139      -4.467  -3.126 -11.156
ATOM   1344  C   LEU A 139      -5.122   0.016  -8.202
ATOM   1345  O   LEU A 139      -6.155  -0.436  -7.717
ATOM   1346  N   ASN A 140      -4.412   1.025  -7.640
ATOM   1347  H   ASN A 140      -3.584   1.365  -8.071
ATOM   1348  CA  ASN A 140      -4.746   1.651  -6.388
ATOM   1349  CB  ASN A 140      -3.724   2.715  -5.931
ATOM   1350  CG  ASN A 140      -2.432   2.078  -5.410
ATOM   1351  OD1 ASN A 140      -2.348   0.911  -5.031
ATOM   1352  ND2 ASN A 140      -1.353   2.902  -5.376
ATOM   1353 HD21 ASN A 140      -0.471   2.556  -5.057
ATOM   1354 HD22 ASN A 140      -1.436   3.851  -5.679
ATOM   1355  C   ASN A 140      -6.068   2.333  -6.512
ATOM   1356  O   ASN A 140      -6.899   2.173  -5.624
ATOM   1357  N   MET A 141      -6.320   3.037  -7.645
ATOM   1358  H   MET A 141      -5.625   3.145  -8.353
ATOM   1359  CA  MET A 141      -7.562   3.736  -7.878
ATOM   1360  CB  MET A 141      -7.542   4.637  -9.125
ATOM   1361  CG  MET A 141      -6.665   5.882  -8.972
ATOM   1362  SD  MET A 141      -7.149   7.002  -7.619
ATOM   1363  CE  MET A 141      -8.715   7.579  -8.337
ATOM   1364  C   MET A 141      -8.729   2.804  -8.019
ATOM   1365  O   MET A 141      -9.763   3.032  -7.389
ATOM   1366  N   GLN A 142      -8.526   1.653  -8.705
ATOM   1367  H   GLN A 142      -7.656   1.460  -9.157
ATOM   1368  CA  GLN A 142      -9.570   0.676  -8.905
ATOM   1369  CB  GLN A 142      -9.151  -0.411  -9.924
ATOM   1370  CG  GLN A 142     -10.251  -1.413 -10.319
ATOM   1371  CD  GLN A 142     -11.407  -0.687 -11.014
ATOM   1372  OE1 GLN A 142     -11.242   0.062 -11.978
ATOM   1373  NE2 GLN A 142     -12.637  -0.889 -10.476
ATOM   1374 HE21 GLN A 142     -12.743  -1.491  -9.685
ATOM   1375 HE22 GLN A 142     -13.437  -0.436 -10.868
ATOM   1376  C   GLN A 142      -9.946   0.019  -7.599
ATOM   1377  O   GLN A 142     -11.128  -0.153  -7.297
ATOM   1378  N   LEU A 143      -8.923  -0.294  -6.779
ATOM   1379  H   LEU A 143      -7.986  -0.100  -7.055
ATOM   1380  CA  LEU A 143      -9.038  -0.937  -5.499
ATOM   1381  CB  LEU A 143      -7.605  -1.306  -5.062
ATOM   1382  CG  LEU A 143      -7.309  -2.110  -3.797
ATOM   1383  CD1 LEU A 143      -7.967  -3.485  -3.805
ATOM   1384  CD2 LEU A 143      -5.788  -2.294  -3.701
ATOM   1385  C   LEU A 143      -9.760  -0.018  -4.543
ATOM   1386  O   LEU A 143     -10.662  -0.468  -3.837
ATOM   1387  N   GLN A 144      -9.441   1.303  -4.579
ATOM   1388  H   GLN A 144      -8.723   1.636  -5.182
ATOM   1389  CA  GLN A 144     -10.045   2.313  -3.737
ATOM   1390  CB  GLN A 144      -9.559   3.753  -4.007
ATOM   1391  CG  GLN A 144      -8.136   4.091  -3.590
ATOM   1392  CD  GLN A 144      -7.732   5.486  -4.081
ATOM   1393  OE1 GLN A 144      -8.488   6.282  -4.640
ATOM   1394  NE2 GLN A 144      -6.424   5.790  -3.880
ATOM   1395 HE21 GLN A 144      -5.803   5.114  -3.483
ATOM   1396 HE22 GLN A 144      -6.073   6.685  -4.156
ATOM   1397  C   GLN A 144     -11.505   2.419  -4.026
ATOM   1398  O   GLN A 144     -12.295   2.454  -3.088
ATOM   1399  N   ARG A 145     -11.887   2.414  -5.327
ATOM   1400  H   ARG A 145     -11.219   2.362  -6.066
ATOM   1401  CA  ARG A 145     -13.261   2.543  -5.730
ATOM   1402  CB  ARG A 145     -13.435   2.687  -7.253
ATOM   1403  CG  ARG A 145     -12.999   4.050  -7.796
ATOM   1404  CD  ARG A 145     -13.437   4.321  -9.240
ATOM   1405  NE  ARG A 145     -12.682   3.420 -10.169
ATOM   1406  HE  ARG A 145     -13.079   2.532 -10.401
ATOM   1407  CZ  ARG A 145     -11.469   3.774 -10.704
ATOM   1408  NH1 ARG A 145     -10.886   4.983 -10.438
ATOM   1409 HH11 ARG A 145     -11.344   5.645  -9.847
ATOM   1410 HH12 ARG A 145     -10.011   5.224 -10.857
ATOM   1411  NH2 ARG A 145     -10.824   2.900 -11.530
ATOM   1412 HH21 ARG A 145     -11.229   2.012 -11.749
ATOM   1413 HH22 ARG A 145      -9.947   3.150 -11.940
ATOM   1414  C   ARG A 145     -14.106   1.390  -5.298
ATOM   1415  O   ARG A 145     -15.198   1.611  -4.777
ATOM   1416  N   ILE A 146     -13.592   0.146  -5.438
ATOM   1417  H   ILE A 146     -12.686  -0.005  -5.831
ATOM   1418  CA  ILE A 146     -14.349  -1.035  -5.089
ATOM   1419  CB  ILE A 146     -13.661  -2.299  -5.581
ATOM   1420  CG2 ILE A 146     -14.447  -3.544  -5.093
ATOM   1421  CG1 ILE A 146     -13.629  -2.322  -7.122
ATOM   1422  CD1 ILE A 146     -12.712  -3.401  -7.704
ATOM   1423  C   ILE A 146     -14.539  -1.100  -3.585
ATOM   1424  O   ILE A 146     -15.652  -1.360  -3.119
ATOM   1425  N   ILE A 147     -13.470  -0.804  -2.805
ATOM   1426  H   ILE A 147     -12.594  -0.531  -3.200
ATOM   1427  CA  ILE A 147     -13.523  -0.872  -1.362
ATOM   1428  CB  ILE A 147     -12.136  -0.793  -0.726
ATOM   1429  CG2 ILE A 147     -12.233  -0.749   0.819
ATOM   1430  CG1 ILE A 147     -11.337  -2.053  -1.112
ATOM   1431  CD1 ILE A 147      -9.849  -1.973  -0.776
ATOM   1432  C   ILE A 147     -14.441   0.211  -0.839
ATOM   1433  O   ILE A 147     -15.240  -0.066   0.053
ATOM   1434  N   ASP A 148     -14.403   1.428  -1.436
ATOM   1435  H   ASP A 148     -13.780   1.612  -2.187
ATOM   1436  CA  ASP A 148     -15.214   2.551  -1.023
ATOM   1437  CB  ASP A 148     -14.860   3.846  -1.793
ATOM   1438  CG  ASP A 148     -15.573   5.067  -1.218
ATOM   1439  OD1 ASP A 148     -15.291   5.442  -0.050
ATOM   1440  OD2 ASP A 148     -16.411   5.649  -1.954
ATOM   1441  C   ASP A 148     -16.672   2.252  -1.234
ATOM   1442  O   ASP A 148     -17.479   2.532  -0.351
ATOM   1443  N   GLU A 149     -17.031   1.620  -2.378
ATOM   1444  H   GLU A 149     -16.358   1.384  -3.076
ATOM   1445  CA  GLU A 149     -18.402   1.279  -2.687
ATOM   1446  CB  GLU A 149     -18.565   0.701  -4.102
ATOM   1447  CG  GLU A 149     -18.381   1.753  -5.206
ATOM   1448  CD  GLU A 149     -18.369   1.139  -6.609
ATOM   1449  OE1 GLU A 149     -18.433  -0.109  -6.772
ATOM   1450  OE2 GLU A 149     -18.284   1.951  -7.566
ATOM   1451  C   GLU A 149     -18.935   0.276  -1.703
ATOM   1452  O   GLU A 149     -20.085   0.386  -1.274
ATOM   1453  N   ALA A 150     -18.088  -0.702  -1.306
ATOM   1454  H   ALA A 150     -17.163  -0.767  -1.677
ATOM   1455  CA  ALA A 150     -18.455  -1.724  -0.359
ATOM   1456  CB  ALA A 150     -17.403  -2.838  -0.286
ATOM   1457  C   ALA A 150     -18.638  -1.166   1.034
ATOM   1458  O   ALA A 150     -19.535  -1.604   1.753
ATOM   1459  N   THR A 151     -17.778  -0.198   1.435
ATOM   1460  H   THR A 151     -17.045   0.109   0.835
ATOM   1461  CA  THR A 151     -17.789   0.446   2.730
ATOM   1462  CB  THR A 151     -16.459   1.045   3.137
ATOM   1463  CG2 THR A 151     -15.411  -0.069   3.289
ATOM   1464  OG1 THR A 151     -16.020   2.027   2.209
ATOM   1465  HG1 THR A 151     -16.494   2.836   2.428
ATOM   1466  C   THR A 151     -18.842   1.507   2.915
ATOM   1467  O   THR A 151     -19.222   1.783   4.056
ATOM   1468  N   ASP A 152     -19.326   2.133   1.807
ATOM   1469  H   ASP A 152     -18.973   1.921   0.899
ATOM   1470  CA  ASP A 152     -20.328   3.183   1.849
ATOM   1471  CB  ASP A 152     -20.768   3.735   0.467
ATOM   1472  CG  ASP A 152     -19.748   4.684  -0.159
ATOM   1473  OD1 ASP A 152     -18.827   5.186   0.538
ATOM   1474  OD2 ASP A 152     -19.899   4.931  -1.384
ATOM   1475  C   ASP A 152     -21.567   2.909   2.661
ATOM   1476  O   ASP A 152     -21.925   3.844   3.384
ATOM   1477  N   PRO A 153     -22.242   1.743   2.668
ATOM   1478  CA  PRO A 153     -23.424   1.518   3.483
ATOM   1479  CB  PRO A 153     -23.920   0.116   3.137
ATOM   1480  CG  PRO A 153     -23.363  -0.153   1.734
ATOM   1481  CD  PRO A 153     -22.073   0.673   1.682
ATOM   1482  C   PRO A 153     -23.133   1.645   4.956
ATOM   1483  O   PRO A 153     -24.053   1.945   5.712
ATOM   1484  N   TRP A 154     -21.865   1.437   5.371
ATOM   1485  H   TRP A 154     -21.115   1.307   4.725
ATOM   1486  CA  TRP A 154     -21.466   1.355   6.749
ATOM   1487  CB  TRP A 154     -20.191   0.524   6.872
ATOM   1488  CG  TRP A 154     -20.305  -0.889   6.364
ATOM   1489  CD1 TRP A 154     -21.385  -1.640   5.985
ATOM   1490  NE1 TRP A 154     -20.967  -2.840   5.462
ATOM   1491  HE1 TRP A 154     -21.547  -3.548   5.122
ATOM   1492  CE2 TRP A 154     -19.592  -2.875   5.505
ATOM   1493  CZ2 TRP A 154     -18.688  -3.842   5.107
ATOM   1494  CH2 TRP A 154     -17.325  -3.574   5.283
ATOM   1495  CZ3 TRP A 154     -16.880  -2.376   5.846
ATOM   1496  CE3 TRP A 154     -17.795  -1.404   6.246
ATOM   1497  CD2 TRP A 154     -19.145  -1.667   6.070
ATOM   1498  C   TRP A 154     -21.077   2.744   7.203
ATOM   1499  O   TRP A 154     -20.734   2.927   8.370
ATOM   1500  N   GLY A 155     -21.105   3.755   6.296
ATOM   1501  H   GLY A 155     -21.375   3.610   5.348
ATOM   1502  CA  GLY A 155     -20.754   5.110   6.625
ATOM   1503  C   GLY A 155     -19.269   5.323   6.684
ATOM   1504  O   GLY A 155     -18.834   6.276   7.326
ATOM   1505  N   ILE A 156     -18.465   4.433   6.053
ATOM   1506  H   ILE A 156     -18.832   3.656   5.542
ATOM   1507  CA  ILE A 156     -17.028   4.549   6.048
ATOM   1508  CB  ILE A 156     -16.339   3.231   6.376
ATOM   1509  CG2 ILE A 156     -14.805   3.357   6.248
ATOM   1510  CG1 ILE A 156     -16.740   2.734   7.770
ATOM   1511  CD1 ILE A 156     -16.268   1.308   8.012
ATOM   1512  C   ILE A 156     -16.621   4.945   4.653
ATOM   1513  O   ILE A 156     -17.135   4.394   3.678
ATOM   1514  N   LYS A 157     -15.712   5.945   4.543
ATOM   1515  H   LYS A 157     -15.307   6.394   5.334
ATOM   1516  CA  LYS A 157     -15.209   6.351   3.260
ATOM   1517  CB  LYS A 157     -15.520   7.783   2.798
ATOM   1518  CG  LYS A 157     -17.000   7.976   2.467
ATOM   1519  CD  LYS A 157     -17.324   9.341   1.867
ATOM   1520  CE  LYS A 157     -18.810   9.527   1.570
ATOM   1521  NZ  LYS A 157     -19.031  10.854   0.965
ATOM   1522  HZ1 LYS A 157     -20.044  10.998   0.796
ATOM   1523  HZ2 LYS A 157     -18.683  11.592   1.605
ATOM   1524  HZ3 LYS A 157     -18.521  10.915   0.064
ATOM   1525  C   LYS A 157     -13.739   6.107   3.202
ATOM   1526  O   LYS A 157     -12.991   6.489   4.105
ATOM   1527  N   VAL A 158     -13.312   5.411   2.127
ATOM   1528  H   VAL A 158     -13.946   5.125   1.410
ATOM   1529  CA  VAL A 158     -11.932   5.080   1.900
ATOM   1530  CB  VAL A 158     -11.756   3.775   1.153
ATOM   1531  CG1 VAL A 158     -10.270   3.489   0.886
ATOM   1532  CG2 VAL A 158     -12.413   2.665   1.993
ATOM   1533  C   VAL A 158     -11.310   6.232   1.168
ATOM   1534  O   VAL A 158     -11.706   6.581   0.051
ATOM   1535  N   THR A 159     -10.306   6.840   1.830
ATOM   1536  H   THR A 159      -9.998   6.504   2.716
ATOM   1537  CA  THR A 159      -9.582   7.967   1.320
ATOM   1538  CB  THR A 159      -8.833   8.663   2.444
ATOM   1539  CG2 THR A 159      -8.091   9.906   1.915
ATOM   1540  OG1 THR A 159      -9.751   9.084   3.447
ATOM   1541  HG1 THR A 159      -9.212   9.310   4.211
ATOM   1542  C   THR A 159      -8.631   7.477   0.256
ATOM   1543  O   THR A 159      -8.621   8.019  -0.852
ATOM   1544  N   ALA A 160      -7.843   6.417   0.560
ATOM   1545  H   ALA A 160      -7.896   5.949   1.440
ATOM   1546  CA  ALA A 160      -6.903   5.891  -0.399
ATOM   1547  CB  ALA A 160      -5.584   6.692  -0.480
ATOM   1548  C   ALA A 160      -6.521   4.487  -0.056
ATOM   1549  O   ALA A 160      -6.679   4.053   1.083
ATOM   1550  N   VAL A 161      -6.065   3.717  -1.069
ATOM   1551  H   VAL A 161      -5.968   4.066  -1.997
ATOM   1552  CA  VAL A 161      -5.604   2.367  -0.863
ATOM   1553  CB  VAL A 161      -6.476   1.226  -1.362
ATOM   1554  CG1 VAL A 161      -5.788  -0.106  -0.999
ATOM   1555  CG2 VAL A 161      -7.885   1.304  -0.764
ATOM   1556  C   VAL A 161      -4.332   2.351  -1.660
ATOM   1557  O   VAL A 161      -4.322   2.748  -2.828
ATOM   1558  N   GLU A 162      -3.226   1.923  -1.019
ATOM   1559  H   GLU A 162      -3.246   1.622  -0.070
ATOM   1560  CA  GLU A 162      -1.955   1.861  -1.677
ATOM   1561  CB  GLU A 162      -0.911   2.837  -1.100
ATOM   1562  CG  GLU A 162      -1.246   4.318  -1.310
ATOM   1563  CD  GLU A 162      -0.143   5.176  -0.706
ATOM   1564  OE1 GLU A 162       0.159   5.036   0.509
ATOM   1565  OE2 GLU A 162       0.421   6.001  -1.470
ATOM   1566  C   GLU A 162      -1.376   0.492  -1.540
ATOM   1567  O   GLU A 162      -1.406  -0.096  -0.457
ATOM   1568  N   ILE A 163      -0.874  -0.064  -2.671
ATOM   1569  H   ILE A 163      -0.922   0.406  -3.550
ATOM   1570  CA  ILE A 163      -0.226  -1.354  -2.671
ATOM   1571  CB  ILE A 163      -0.150  -2.010  -4.037
ATOM   1572  CG2 ILE A 163       0.707  -3.286  -3.961
ATOM   1573  CG1 ILE A 163      -1.574  -2.289  -4.562
ATOM   1574  CD1 ILE A 163      -1.631  -2.734  -6.023
ATOM   1575  C   ILE A 163       1.138  -1.055  -2.097
ATOM   1576  O   ILE A 163       1.896  -0.238  -2.629
ATOM   1577  N   LYS A 164       1.443  -1.722  -0.968
ATOM   1578  H   LYS A 164       0.825  -2.412  -0.596
ATOM   1579  CA  LYS A 164       2.663  -1.527  -0.243
ATOM   1580  CB  LYS A 164       2.423  -1.971   1.217
ATOM   1581  CG  LYS A 164       3.548  -1.827   2.239
ATOM   1582  CD  LYS A 164       3.095  -2.337   3.610
ATOM   1583  CE  LYS A 164       4.142  -2.230   4.715
ATOM   1584  NZ  LYS A 164       3.597  -2.769   5.981
ATOM   1585  HZ1 LYS A 164       2.619  -2.451   6.124
ATOM   1586  HZ2 LYS A 164       3.619  -3.806   5.954
ATOM   1587  HZ3 LYS A 164       4.179  -2.442   6.776
ATOM   1588  C   LYS A 164       3.828  -2.265  -0.830
ATOM   1589  O   LYS A 164       4.814  -1.634  -1.218
ATOM   1590  N   ASP A 165       3.718  -3.606  -0.961
ATOM   1591  H   ASP A 165       2.894  -4.102  -0.699
ATOM   1592  CA  ASP A 165       4.799  -4.404  -1.481
ATOM   1593  CB  ASP A 165       5.593  -5.194  -0.404
ATOM   1594  CG  ASP A 165       6.380  -4.280   0.530
ATOM   1595  OD1 ASP A 165       7.379  -3.665   0.073
ATOM   1596  OD2 ASP A 165       5.995  -4.192   1.725
ATOM   1597  C   ASP A 165       4.236  -5.468  -2.360
ATOM   1598  O   ASP A 165       3.130  -5.961  -2.126
ATOM   1599  N   VAL A 166       5.013  -5.819  -3.408
ATOM   1600  H   VAL A 166       5.898  -5.385  -3.559
ATOM   1601  CA  VAL A 166       4.668  -6.864  -4.339
ATOM   1602  CB  VAL A 166       4.301  -6.425  -5.759
ATOM   1603  CG1 VAL A 166       3.963  -7.665  -6.616
ATOM   1604  CG2 VAL A 166       3.127  -5.432  -5.737
ATOM   1605  C   VAL A 166       5.939  -7.668  -4.399
ATOM   1606  O   VAL A 166       6.921  -7.262  -5.029
ATOM   1607  N   GLU A 167       5.950  -8.808  -3.675
ATOM   1608  H   GLU A 167       5.163  -9.104  -3.148
ATOM   1609  CA  GLU A 167       7.076  -9.688  -3.643
ATOM   1610  CB  GLU A 167       7.384 -10.258  -2.241
ATOM   1611  CG  GLU A 167       8.617 -11.178  -2.185
ATOM   1612  CD  GLU A 167       8.921 -11.678  -0.773
ATOM   1613  OE1 GLU A 167       8.253 -11.287   0.221
ATOM   1614  OE2 GLU A 167       9.880 -12.486  -0.680
ATOM   1615  C   GLU A 167       6.848 -10.777  -4.649
ATOM   1616  O   GLU A 167       5.783 -11.397  -4.713
ATOM   1617  N   LEU A 168       7.891 -10.990  -5.470
ATOM   1618  H   LEU A 168       8.732 -10.462  -5.375
ATOM   1619  CA  LEU A 168       7.921 -11.970  -6.518
ATOM   1620  CB  LEU A 168       8.577 -11.410  -7.809
ATOM   1621  CG  LEU A 168       7.972 -10.126  -8.423
ATOM   1622  CD1 LEU A 168       8.806  -9.658  -9.623
ATOM   1623  CD2 LEU A 168       6.492 -10.276  -8.790
ATOM   1624  C   LEU A 168       8.808 -13.107  -6.045
ATOM   1625  O   LEU A 168       9.683 -12.869  -5.205
ATOM   1626  N   PRO A 169       8.627 -14.345  -6.524
ATOM   1627  CA  PRO A 169       9.443 -15.487  -6.148
ATOM   1628  CB  PRO A 169       8.822 -16.698  -6.843
ATOM   1629  CG  PRO A 169       7.366 -16.285  -7.093
ATOM   1630  CD  PRO A 169       7.450 -14.763  -7.282
ATOM   1631  C   PRO A 169      10.868 -15.271  -6.583
ATOM   1632  O   PRO A 169      11.083 -14.620  -7.608
ATOM   1633  N   ALA A 170      11.844 -15.819  -5.824
ATOM   1634  H   ALA A 170      11.628 -16.414  -5.054
ATOM   1635  CA  ALA A 170      13.233 -15.441  -5.939
ATOM   1636  CB  ALA A 170      14.121 -16.122  -4.884
ATOM   1637  C   ALA A 170      13.795 -15.777  -7.295
ATOM   1638  O   ALA A 170      14.599 -15.010  -7.828
ATOM   1639  N   GLY A 171      13.338 -16.904  -7.899
ATOM   1640  H   GLY A 171      12.666 -17.492  -7.456
ATOM   1641  CA  GLY A 171      13.782 -17.333  -9.203
ATOM   1642  C   GLY A 171      13.291 -16.392 -10.271
ATOM   1643  O   GLY A 171      14.023 -16.097 -11.218
ATOM   1644  N   MET A 172      12.042 -15.884 -10.113
ATOM   1645  H   MET A 172      11.494 -16.091  -9.306
ATOM   1646  CA  MET A 172      11.433 -14.962 -11.040
ATOM   1647  CB  MET A 172       9.937 -14.710 -10.769
ATOM   1648  CG  MET A 172       9.012 -15.881 -11.102
ATOM   1649  SD  MET A 172       9.012 -16.359 -12.858
ATOM   1650  CE  MET A 172       8.191 -14.861 -13.482
ATOM   1651  C   MET A 172      12.102 -13.624 -10.990
ATOM   1652  O   MET A 172      12.453 -13.097 -12.047
ATOM   1653  N   GLN A 173      12.514 -13.188  -9.769
ATOM   1654  H   GLN A 173      12.310 -13.709  -8.944
ATOM   1655  CA  GLN A 173      13.177 -11.922  -9.559
ATOM   1656  CB  GLN A 173      13.468 -11.604  -8.081
ATOM   1657  CG  GLN A 173      12.247 -11.287  -7.222
ATOM   1658  CD  GLN A 173      12.644 -11.088  -5.754
ATOM   1659  OE1 GLN A 173      13.788 -11.211  -5.312
ATOM   1660  NE2 GLN A 173      11.612 -10.762  -4.935
ATOM   1661 HE21 GLN A 173      11.774 -10.613  -3.960
ATOM   1662 HE22 GLN A 173      10.681 -10.723  -5.297
ATOM   1663  C   GLN A 173      14.519 -11.934 -10.224
ATOM   1664  O   GLN A 173      14.874 -10.965 -10.896
ATOM   1665  N   LYS A 174      15.259 -13.062 -10.088
ATOM   1666  H   LYS A 174      14.935 -13.833  -9.542
ATOM   1667  CA  LYS A 174      16.570 -13.216 -10.663
ATOM   1668  CB  LYS A 174      17.274 -14.509 -10.220
ATOM   1669  CG  LYS A 174      17.706 -14.482  -8.756
ATOM   1670  CD  LYS A 174      18.390 -15.764  -8.295
ATOM   1671  CE  LYS A 174      18.757 -15.742  -6.813
ATOM   1672  NZ  LYS A 174      19.383 -17.021  -6.432
ATOM   1673  HZ1 LYS A 174      18.720 -17.799  -6.613
ATOM   1674  HZ2 LYS A 174      20.246 -17.168  -6.988
ATOM   1675  HZ3 LYS A 174      19.625 -17.005  -5.424
ATOM   1676  C   LYS A 174      16.512 -13.226 -12.159
ATOM   1677  O   LYS A 174      17.336 -12.569 -12.794
ATOM   1678  N   ALA A 175      15.505 -13.918 -12.745
ATOM   1679  H   ALA A 175      14.840 -14.431 -12.203
ATOM   1680  CA  ALA A 175      15.355 -14.010 -14.178
ATOM   1681  CB  ALA A 175      14.234 -14.985 -14.579
ATOM   1682  C   ALA A 175      15.038 -12.673 -14.795
ATOM   1683  O   ALA A 175      15.629 -12.302 -15.812
ATOM   1684  N   MET A 176      14.137 -11.902 -14.143
ATOM   1685  H   MET A 176      13.704 -12.217 -13.303
ATOM   1686  CA  MET A 176      13.715 -10.603 -14.604
ATOM   1687  CB  MET A 176      12.521 -10.040 -13.809
ATOM   1688  CG  MET A 176      11.211 -10.794 -14.064
ATOM   1689  SD  MET A 176       9.776 -10.230 -13.099
ATOM   1690  CE  MET A 176       9.543  -8.665 -13.991
ATOM   1691  C   MET A 176      14.834  -9.611 -14.529
ATOM   1692  O   MET A 176      15.077  -8.904 -15.508
ATOM   1693  N   ALA A 177      15.665  -9.707 -13.462
ATOM   1694  H   ALA A 177      15.493 -10.361 -12.729
ATOM   1695  CA  ALA A 177      16.785  -8.829 -13.253
ATOM   1696  CB  ALA A 177      17.446  -9.027 -11.879
ATOM   1697  C   ALA A 177      17.843  -9.048 -14.295
ATOM   1698  O   ALA A 177      18.356  -8.077 -14.849
ATOM   1699  N   ARG A 178      18.135 -10.330 -14.628
ATOM   1700  H   ARG A 178      17.681 -11.096 -14.179
ATOM   1701  CA  ARG A 178      19.141 -10.689 -15.600
ATOM   1702  CB  ARG A 178      19.400 -12.202 -15.644
ATOM   1703  CG  ARG A 178      20.101 -12.703 -14.381
ATOM   1704  CD  ARG A 178      20.262 -14.219 -14.309
ATOM   1705  NE  ARG A 178      20.702 -14.538 -12.917
ATOM   1706  HE  ARG A 178      20.853 -13.784 -12.277
ATOM   1707  CZ  ARG A 178      20.860 -15.825 -12.477
ATOM   1708  NH1 ARG A 178      20.722 -16.895 -13.316
ATOM   1709 HH11 ARG A 178      20.850 -17.826 -12.974
ATOM   1710 HH12 ARG A 178      20.515 -16.754 -14.284
ATOM   1711  NH2 ARG A 178      21.155 -16.041 -11.162
ATOM   1712 HH21 ARG A 178      21.253 -15.270 -10.532
ATOM   1713 HH22 ARG A 178      21.268 -16.972 -10.817
ATOM   1714  C   ARG A 178      18.746 -10.239 -16.977
ATOM   1715  O   ARG A 178      19.589  -9.729 -17.718
ATOM   1716  N   GLN A 179      17.443 -10.382 -17.326
ATOM   1717  H   GLN A 179      16.779 -10.797 -16.705
ATOM   1718  CA  GLN A 179      16.928  -9.984 -18.612
ATOM   1719  CB  GLN A 179      15.463 -10.441 -18.811
ATOM   1720  CG  GLN A 179      14.839 -10.155 -20.189
ATOM   1721  CD  GLN A 179      15.587 -10.889 -21.301
ATOM   1722  OE1 GLN A 179      15.840 -12.093 -21.259
ATOM   1723  NE2 GLN A 179      15.977 -10.111 -22.342
ATOM   1724 HE21 GLN A 179      15.746  -9.137 -22.349
ATOM   1725 HE22 GLN A 179      16.480 -10.514 -23.107
ATOM   1726  C   GLN A 179      17.010  -8.488 -18.773
ATOM   1727  O   GLN A 179      17.434  -8.004 -19.826
ATOM   1728  N   ALA A 180      16.665  -7.741 -17.698
ATOM   1729  H   ALA A 180      16.355  -8.171 -16.853
ATOM   1730  CA  ALA A 180      16.684  -6.302 -17.685
ATOM   1731  CB  ALA A 180      16.110  -5.727 -16.379
ATOM   1732  C   ALA A 180      18.087  -5.789 -17.843
ATOM   1733  O   ALA A 180      18.304  -4.836 -18.591
ATOM   1734  N   GLU A 181      19.070  -6.448 -17.179
ATOM   1735  H   GLU A 181      18.864  -7.226 -16.590
ATOM   1736  CA  GLU A 181      20.463  -6.074 -17.236
ATOM   1737  CB  GLU A 181      21.348  -6.894 -16.281
ATOM   1738  CG  GLU A 181      21.140  -6.560 -14.799
ATOM   1739  CD  GLU A 181      21.864  -7.537 -13.870
ATOM   1740  OE1 GLU A 181      22.461  -8.550 -14.324
ATOM   1741  OE2 GLU A 181      21.815  -7.265 -12.643
ATOM   1742  C   GLU A 181      21.012  -6.260 -18.616
ATOM   1743  O   GLU A 181      21.716  -5.378 -19.103
ATOM   1744  N   ALA A 182      20.647  -7.378 -19.292
ATOM   1745  H   ALA A 182      20.058  -8.066 -18.872
ATOM   1746  CA  ALA A 182      21.110  -7.683 -20.625
ATOM   1747  CB  ALA A 182      20.636  -9.068 -21.095
ATOM   1748  C   ALA A 182      20.607  -6.670 -21.618
ATOM   1749  O   ALA A 182      21.365  -6.201 -22.472
ATOM   1750  N   GLU A 183      19.320  -6.274 -21.482
ATOM   1751  H   GLU A 183      18.733  -6.660 -20.773
ATOM   1752  CA  GLU A 183      18.694  -5.316 -22.358
ATOM   1753  CB  GLU A 183      17.184  -5.214 -22.109
ATOM   1754  CG  GLU A 183      16.439  -6.476 -22.557
ATOM   1755  CD  GLU A 183      14.957  -6.459 -22.189
ATOM   1756  OE1 GLU A 183      14.296  -7.460 -22.570
ATOM   1757  OE2 GLU A 183      14.451  -5.500 -21.545
ATOM   1758  C   GLU A 183      19.305  -3.954 -22.184
ATOM   1759  O   GLU A 183      19.562  -3.266 -23.177
ATOM   1760  N   ARG A 184      19.596  -3.567 -20.914
ATOM   1761  H   ARG A 184      19.393  -4.149 -20.130
ATOM   1762  CA  ARG A 184      20.190  -2.291 -20.611
ATOM   1763  CB  ARG A 184      20.277  -1.934 -19.118
ATOM   1764  CG  ARG A 184      18.938  -1.590 -18.467
ATOM   1765  CD  ARG A 184      19.080  -0.911 -17.099
ATOM   1766  NE  ARG A 184      19.750  -1.837 -16.134
ATOM   1767  HE  ARG A 184      20.745  -1.787 -16.039
ATOM   1768  CZ  ARG A 184      19.057  -2.738 -15.369
ATOM   1769  NH1 ARG A 184      17.700  -2.868 -15.452
ATOM   1770 HH11 ARG A 184      17.176  -2.303 -16.089
ATOM   1771 HH12 ARG A 184      17.220  -3.532 -14.879
ATOM   1772  NH2 ARG A 184      19.751  -3.521 -14.496
ATOM   1773 HH21 ARG A 184      20.744  -3.432 -14.424
ATOM   1774 HH22 ARG A 184      19.275  -4.186 -13.921
ATOM   1775  C   ARG A 184      21.585  -2.213 -21.146
ATOM   1776  O   ARG A 184      21.967  -1.158 -21.649
ATOM   1777  N   GLU A 185      22.354  -3.332 -21.081
ATOM   1778  H   GLU A 185      22.018  -4.175 -20.669
ATOM   1779  CA  GLU A 185      23.710  -3.383 -21.569
ATOM   1780  CB  GLU A 185      24.432  -4.717 -21.312
ATOM   1781  CG  GLU A 185      24.804  -4.982 -19.849
ATOM   1782  CD  GLU A 185      25.423  -6.373 -19.667
ATOM   1783  OE1 GLU A 185      25.542  -7.168 -20.639
ATOM   1784  OE2 GLU A 185      25.792  -6.661 -18.499
ATOM   1785  C   GLU A 185      23.736  -3.187 -23.052
ATOM   1786  O   GLU A 185      24.574  -2.425 -23.533
ATOM   1787  N   ARG A 186      22.783  -3.813 -23.794
ATOM   1788  H   ARG A 186      22.106  -4.419 -23.379
ATOM   1789  CA  ARG A 186      22.741  -3.690 -25.234
ATOM   1790  CB  ARG A 186      21.597  -4.458 -25.920
ATOM   1791  CG  ARG A 186      21.656  -5.982 -25.955
ATOM   1792  CD  ARG A 186      20.499  -6.536 -26.794
ATOM   1793  NE  ARG A 186      19.229  -6.390 -26.020
ATOM   1794  HE  ARG A 186      19.242  -6.568 -25.036
ATOM   1795  CZ  ARG A 186      18.043  -6.073 -26.632
ATOM   1796  NH1 ARG A 186      17.956  -5.753 -27.959
ATOM   1797 HH11 ARG A 186      18.773  -5.751 -28.535
ATOM   1798 HH12 ARG A 186      17.074  -5.492 -28.355
ATOM   1799  NH2 ARG A 186      16.908  -6.048 -25.880
ATOM   1800 HH21 ARG A 186      16.032  -5.779 -26.284
ATOM   1801 HH22 ARG A 186      16.941  -6.275 -24.909
ATOM   1802  C   ARG A 186      22.468  -2.271 -25.640
ATOM   1803  O   ARG A 186      23.169  -1.725 -26.496
ATOM   1804  N   ARG A 187      21.479  -1.627 -24.975
ATOM   1805  H   ARG A 187      20.951  -2.076 -24.255
ATOM   1806  CA  ARG A 187      21.095  -0.278 -25.290
ATOM   1807  CB  ARG A 187      19.747   0.089 -24.638
ATOM   1808  CG  ARG A 187      19.173   1.446 -25.058
ATOM   1809  CD  ARG A 187      17.736   1.699 -24.583
ATOM   1810  NE  ARG A 187      17.703   1.787 -23.089
ATOM   1811  HE  ARG A 187      17.414   0.983 -22.570
ATOM   1812  CZ  ARG A 187      18.054   2.925 -22.408
ATOM   1813  NH1 ARG A 187      18.445   4.067 -23.052
ATOM   1814 HH11 ARG A 187      18.473   4.102 -24.050
ATOM   1815 HH12 ARG A 187      18.703   4.878 -22.528
ATOM   1816  NH2 ARG A 187      18.014   2.911 -21.045
ATOM   1817 HH21 ARG A 187      17.729   2.089 -20.553
ATOM   1818 HH22 ARG A 187      18.272   3.727 -20.528
ATOM   1819  C   ARG A 187      22.183   0.702 -24.938
ATOM   1820  O   ARG A 187      22.423   1.646 -25.692
ATOM   1821  N   ALA A 188      22.897   0.458 -23.815
ATOM   1822  H   ALA A 188      22.693  -0.329 -23.241
ATOM   1823  CA  ALA A 188      23.971   1.294 -23.341
ATOM   1824  CB  ALA A 188      24.499   0.879 -21.957
ATOM   1825  C   ALA A 188      25.136   1.266 -24.281
ATOM   1826  O   ALA A 188      25.748   2.308 -24.494
ATOM   1827  N   ARG A 189      25.446   0.089 -24.878
ATOM   1828  H   ARG A 189      24.934  -0.744 -24.678
ATOM   1829  CA  ARG A 189      26.549  -0.066 -25.800
ATOM   1830  CB  ARG A 189      26.787  -1.535 -26.192
ATOM   1831  CG  ARG A 189      27.338  -2.378 -25.046
ATOM   1832  CD  ARG A 189      27.428  -3.869 -25.357
ATOM   1833  NE  ARG A 189      27.685  -4.553 -24.056
ATOM   1834  HE  ARG A 189      27.863  -3.994 -23.246
ATOM   1835  CZ  ARG A 189      27.635  -5.915 -23.927
ATOM   1836  NH1 ARG A 189      27.447  -6.733 -25.006
ATOM   1837 HH11 ARG A 189      27.418  -7.725 -24.887
ATOM   1838 HH12 ARG A 189      27.359  -6.346 -25.923
ATOM   1839  NH2 ARG A 189      27.760  -6.465 -22.684
ATOM   1840 HH21 ARG A 189      27.696  -7.455 -22.563
ATOM   1841 HH22 ARG A 189      27.873  -5.881 -21.880
ATOM   1842  C   ARG A 189      26.284   0.700 -27.064
ATOM   1843  O   ARG A 189      27.194   1.334 -27.597
ATOM   1844  N   ILE A 190      25.016   0.674 -27.544
ATOM   1845  H   ILE A 190      24.300   0.148 -27.088
ATOM   1846  CA  ILE A 190      24.619   1.356 -28.752
ATOM   1847  CB  ILE A 190      23.203   0.945 -29.172
ATOM   1848  CG2 ILE A 190      22.665   1.839 -30.320
ATOM   1849  CG1 ILE A 190      23.190  -0.541 -29.587
ATOM   1850  CD1 ILE A 190      21.788  -1.134 -29.755
ATOM   1851  C   ILE A 190      24.672   2.855 -28.526
ATOM   1852  O   ILE A 190      25.227   3.580 -29.352
ATOM   1853  N   THR A 191      24.147   3.331 -27.374
ATOM   1854  H   THR A 191      23.756   2.721 -26.691
ATOM   1855  CA  THR A 191      24.074   4.736 -27.074
ATOM   1856  CB  THR A 191      23.085   4.970 -25.939
ATOM   1857  CG2 THR A 191      22.950   6.471 -25.603
ATOM   1858  OG1 THR A 191      21.801   4.506 -26.338
ATOM   1859  HG1 THR A 191      21.822   3.551 -26.233
ATOM   1860  C   THR A 191      25.408   5.369 -26.762
ATOM   1861  O   THR A 191      25.743   6.392 -27.363
ATOM   1862  N   LEU A 192      26.202   4.762 -25.852
ATOM   1863  H   LEU A 192      25.938   3.917 -25.405
ATOM   1864  CA  LEU A 192      27.474   5.313 -25.466
ATOM   1865  CB  LEU A 192      27.499   5.943 -24.049
ATOM   1866  CG  LEU A 192      26.621   7.191 -23.811
ATOM   1867  CD1 LEU A 192      26.586   7.547 -22.319
ATOM   1868  CD2 LEU A 192      27.074   8.392 -24.659
ATOM   1869  C   LEU A 192      28.571   4.308 -25.462
ATOM   1870  O   LEU A 192      28.394   3.143 -25.113
ATOM   1871  N   ALA A 193      29.753   4.779 -25.880
ATOM   1872  H   ALA A 193      29.852   5.730 -26.168
ATOM   1873  CA  ALA A 193      30.959   4.004 -25.916
ATOM   1874  CB  ALA A 193      31.180   3.227 -27.219
ATOM   1875  C   ALA A 193      32.073   4.990 -25.717
ATOM   1876  O   ALA A 193      31.845   6.204 -25.684
ATOM   1877  N   GLU A 194      33.309   4.492 -25.524
ATOM   1878  H   GLU A 194      33.498   3.514 -25.518
ATOM   1879  CA  GLU A 194      34.431   5.362 -25.322
ATOM   1880  CB  GLU A 194      35.562   4.692 -24.517
ATOM   1881  CG  GLU A 194      35.209   4.413 -23.047
ATOM   1882  CD  GLU A 194      36.358   3.733 -22.291
ATOM   1883  OE1 GLU A 194      36.152   3.487 -21.075
ATOM   1884  OE2 GLU A 194      37.436   3.443 -22.874
ATOM   1885  C   GLU A 194      35.061   5.916 -26.569
ATOM   1886  O   GLU A 194      35.274   7.126 -26.651
ATOM   1887  N   ALA A 195      35.334   5.055 -27.578
ATOM   1888  H   ALA A 195      35.123   4.083 -27.513
ATOM   1889  CA  ALA A 195      36.022   5.475 -28.777
ATOM   1890  CB  ALA A 195      37.347   4.704 -28.893
ATOM   1891  C   ALA A 195      35.332   5.381 -30.114
ATOM   1892  O   ALA A 195      35.936   5.708 -31.137
ATOM   1893  N   GLU A 196      34.052   4.977 -30.153
ATOM   1894  H   GLU A 196      33.562   4.743 -29.318
ATOM   1895  CA  GLU A 196      33.337   4.780 -31.385
ATOM   1896  CB  GLU A 196      32.238   3.762 -31.035
ATOM   1897  CG  GLU A 196      32.768   2.372 -30.611
ATOM   1898  CD  GLU A 196      31.628   1.383 -30.368
ATOM   1899  OE1 GLU A 196      30.777   1.191 -31.275
ATOM   1900  OE2 GLU A 196      31.617   0.770 -29.269
ATOM   1901  C   GLU A 196      32.816   5.972 -32.234
ATOM   1902  O   GLU A 196      33.375   6.172 -33.305
ATOM   1903  N   ARG A 197      31.789   6.806 -31.850
ATOM   1904  H   ARG A 197      31.300   6.606 -31.017
ATOM   1905  CA  ARG A 197      31.277   7.968 -32.613
ATOM   1906  CB  ARG A 197      30.277   7.732 -33.772
ATOM   1907  CG  ARG A 197      30.870   7.214 -35.077
ATOM   1908  CD  ARG A 197      29.882   7.056 -36.230
ATOM   1909  NE  ARG A 197      30.702   6.718 -37.430
ATOM   1910  HE  ARG A 197      31.697   6.642 -37.330
ATOM   1911  CZ  ARG A 197      30.151   6.554 -38.672
ATOM   1912  NH1 ARG A 197      28.808   6.675 -38.901
ATOM   1913 HH11 ARG A 197      28.183   6.881 -38.149
ATOM   1914 HH12 ARG A 197      28.442   6.575 -39.826
ATOM   1915  NH2 ARG A 197      30.993   6.285 -39.711
ATOM   1916 HH21 ARG A 197      30.638   6.190 -40.640
ATOM   1917 HH22 ARG A 197      31.984   6.277 -39.555
ATOM   1918  C   ARG A 197      31.034   9.414 -32.107
ATOM   1919  O   ARG A 197      30.643  10.245 -32.909
ATOM   1920  N   GLN A 198      31.242   9.843 -30.841
ATOM   1921  H   GLN A 198      31.478   9.237 -30.100
ATOM   1922  CA  GLN A 198      31.031  11.245 -30.480
ATOM   1923  CB  GLN A 198      30.337  11.477 -29.125
ATOM   1924  CG  GLN A 198      28.918  10.929 -29.003
ATOM   1925  CD  GLN A 198      28.339  11.235 -27.616
ATOM   1926  OE1 GLN A 198      28.912  11.891 -26.744
ATOM   1927  NE2 GLN A 198      27.104  10.717 -27.398
ATOM   1928 HE21 GLN A 198      26.640  10.204 -28.119
ATOM   1929 HE22 GLN A 198      26.652  10.860 -26.518
ATOM   1930  C   GLN A 198      32.251  12.167 -30.475
ATOM   1931  O   GLN A 198      32.057  13.378 -30.557
ATOM   1932  N   ALA A 199      33.518  11.661 -30.381
ATOM   1933  H   ALA A 199      33.671  10.686 -30.289
ATOM   1934  CA  ALA A 199      34.722  12.495 -30.318
ATOM   1935  CB  ALA A 199      35.699  11.986 -29.239
ATOM   1936  C   ALA A 199      35.614  12.898 -31.504
ATOM   1937  O   ALA A 199      35.800  14.097 -31.694
ATOM   1938  N   ALA A 200      36.155  11.953 -32.347
ATOM   1939  H   ALA A 200      36.039  10.989 -32.160
ATOM   1940  CA  ALA A 200      37.069  12.262 -33.449
ATOM   1941  CB  ALA A 200      38.484  11.770 -33.102
ATOM   1942  C   ALA A 200      36.924  11.967 -34.958
ATOM   1943  O   ALA A 200      37.632  12.618 -35.723
ATOM   1944  N   GLU A 201      36.048  11.057 -35.478
ATOM   1945  H   GLU A 201      35.540  10.448 -34.887
ATOM   1946  CA  GLU A 201      35.954  10.753 -36.916
ATOM   1947  CB  GLU A 201      34.913   9.668 -37.293
ATOM   1948  CG  GLU A 201      34.827   9.248 -38.770
ATOM   1949  CD  GLU A 201      33.694   8.248 -38.987
ATOM   1950  OE1 GLU A 201      32.806   8.581 -39.814
ATOM   1951  OE2 GLU A 201      33.691   7.142 -38.380
ATOM   1952  C   GLU A 201      35.660  11.939 -37.784
ATOM   1953  O   GLU A 201      36.344  12.115 -38.792
ATOM   1954  N   LYS A 202      34.691  12.808 -37.406
ATOM   1955  H   LYS A 202      34.119  12.670 -36.604
ATOM   1956  CA  LYS A 202      34.425  13.982 -38.201
ATOM   1957  CB  LYS A 202      33.037  14.636 -38.060
ATOM   1958  CG  LYS A 202      31.958  13.726 -38.652
ATOM   1959  CD  LYS A 202      32.084  13.505 -40.164
ATOM   1960  CE  LYS A 202      30.991  12.624 -40.762
ATOM   1961  NZ  LYS A 202      31.237  12.411 -42.201
ATOM   1962  HZ1 LYS A 202      32.197  12.046 -42.348
ATOM   1963  HZ2 LYS A 202      30.553  11.722 -42.567
ATOM   1964  HZ3 LYS A 202      31.128  13.309 -42.709
ATOM   1965  C   LYS A 202      35.571  14.956 -38.119
ATOM   1966  O   LYS A 202      35.659  15.846 -38.958
ATOM   1967  N   LEU A 203      36.468  14.828 -37.097
ATOM   1968  H   LEU A 203      36.431  14.085 -36.435
ATOM   1969  CA  LEU A 203      37.658  15.640 -37.005
ATOM   1970  CB  LEU A 203      38.423  15.637 -35.668
ATOM   1971  CG  LEU A 203      37.720  16.391 -34.540
ATOM   1972  CD1 LEU A 203      38.446  16.193 -33.200
ATOM   1973  CD2 LEU A 203      37.599  17.874 -34.932
ATOM   1974  C   LEU A 203      38.609  15.199 -38.080
ATOM   1975  O   LEU A 203      39.383  16.025 -38.554
ATOM   1976  N   ARG A 204      38.581  13.896 -38.493
ATOM   1977  H   ARG A 204      37.932  13.234 -38.123
ATOM   1978  CA  ARG A 204      39.431  13.409 -39.562
ATOM   1979  CB  ARG A 204      39.322  11.903 -39.886
ATOM   1980  CG  ARG A 204      39.839  10.945 -38.823
ATOM   1981  CD  ARG A 204      39.892   9.487 -39.283
ATOM   1982  NE  ARG A 204      38.527   8.884 -39.378
ATOM   1983  HE  ARG A 204      37.743   9.370 -38.990
ATOM   1984  CZ  ARG A 204      38.345   7.659 -39.973
ATOM   1985  NH1 ARG A 204      39.373   6.985 -40.573
ATOM   1986 HH11 ARG A 204      40.286   7.387 -40.623
ATOM   1987 HH12 ARG A 204      39.211   6.094 -40.997
ATOM   1988  NH2 ARG A 204      37.113   7.074 -39.966
ATOM   1989 HH21 ARG A 204      36.333   7.522 -39.532
ATOM   1990 HH22 ARG A 204      36.983   6.180 -40.394
ATOM   1991  C   ARG A 204      38.973  14.077 -40.836
ATOM   1992  O   ARG A 204      39.794  14.531 -41.636
ATOM   1993  N   GLU A 205      37.630  14.184 -41.014
ATOM   1994  H   GLU A 205      36.995  13.801 -40.345
ATOM   1995  CA  GLU A 205      37.024  14.800 -42.169
ATOM   1996  CB  GLU A 205      35.497  14.601 -42.209
ATOM   1997  CG  GLU A 205      35.059  13.144 -42.448
ATOM   1998  CD  GLU A 205      35.609  12.592 -43.762
ATOM   1999  OE1 GLU A 205      35.387  13.214 -44.835
ATOM   2000  OE2 GLU A 205      36.274  11.524 -43.702
ATOM   2001  C   GLU A 205      37.321  16.275 -42.179
ATOM   2002  O   GLU A 205      37.587  16.841 -43.241
ATOM   2003  N   ALA A 206      37.320  16.917 -40.981
ATOM   2004  H   ALA A 206      37.077  16.437 -40.146
ATOM   2005  CA  ALA A 206      37.604  18.320 -40.815
ATOM   2006  CB  ALA A 206      37.434  18.823 -39.372
ATOM   2007  C   ALA A 206      39.029  18.574 -41.199
ATOM   2008  O   ALA A 206      39.286  19.546 -41.900
ATOM   2009  N   ALA A 207      39.966  17.667 -40.812
ATOM   2010  H   ALA A 207      39.713  16.885 -40.256
ATOM   2011  CA  ALA A 207      41.378  17.761 -41.102
ATOM   2012  CB  ALA A 207      42.207  16.639 -40.450
ATOM   2013  C   ALA A 207      41.614  17.718 -42.584
ATOM   2014  O   ALA A 207      42.500  18.412 -43.085
ATOM   2015  N   GLU A 208      40.808  16.911 -43.315
ATOM   2016  H   GLU A 208      40.122  16.331 -42.878
ATOM   2017  CA  GLU A 208      40.905  16.800 -44.746
ATOM   2018  CB  GLU A 208      40.074  15.609 -45.258
ATOM   2019  CG  GLU A 208      40.189  15.306 -46.757
ATOM   2020  CD  GLU A 208      39.404  14.046 -47.134
ATOM   2021  OE1 GLU A 208      39.429  13.729 -48.350
ATOM   2022  OE2 GLU A 208      38.782  13.378 -46.265
ATOM   2023  C   GLU A 208      40.440  18.097 -45.384
ATOM   2024  O   GLU A 208      41.078  18.580 -46.321
ATOM   2025  N   ILE A 209      39.353  18.716 -44.848
ATOM   2026  H   ILE A 209      38.854  18.293 -44.092
ATOM   2027  CA  ILE A 209      38.788  19.964 -45.340
ATOM   2028  CB  ILE A 209      37.433  20.263 -44.706
ATOM   2029  CG2 ILE A 209      36.916  21.637 -45.175
ATOM   2030  CG1 ILE A 209      36.401  19.205 -45.144
ATOM   2031  CD1 ILE A 209      35.087  19.249 -44.358
ATOM   2032  C   ILE A 209      39.792  21.090 -45.087
ATOM   2033  O   ILE A 209      39.907  22.016 -45.895
ATOM   2034  N   ILE A 210      40.588  20.982 -43.986
ATOM   2035  H   ILE A 210      40.447  20.221 -43.360
ATOM   2036  CA  ILE A 210      41.612  21.910 -43.553
ATOM   2037  CB  ILE A 210      42.191  21.565 -42.171
ATOM   2038  CG2 ILE A 210      43.450  22.363 -41.834
ATOM   2039  CG1 ILE A 210      41.125  21.785 -41.079
ATOM   2040  CD1 ILE A 210      41.488  21.245 -39.691
ATOM   2041  C   ILE A 210      42.654  22.117 -44.631
ATOM   2042  O   ILE A 210      43.341  23.130 -44.603
ATOM   2043  N   SER A 211      42.755  21.231 -45.654
ATOM   2044  H   SER A 211      42.171  20.424 -45.713
ATOM   2045  CA  SER A 211      43.701  21.376 -46.741
ATOM   2046  CB  SER A 211      43.522  20.272 -47.801
ATOM   2047  OG  SER A 211      42.225  20.336 -48.382
ATOM   2048  HG  SER A 211      42.091  19.489 -48.818
ATOM   2049  C   SER A 211      43.592  22.739 -47.414
ATOM   2050  O   SER A 211      44.596  23.262 -47.895
ATOM   2051  N   GLU A 212      42.373  23.346 -47.435
ATOM   2052  H   GLU A 212      41.570  22.908 -47.033
ATOM   2053  CA  GLU A 212      42.155  24.649 -48.012
ATOM   2054  CB  GLU A 212      40.655  24.991 -48.171
ATOM   2055  CG  GLU A 212      40.399  26.249 -49.016
ATOM   2056  CD  GLU A 212      38.913  26.552 -49.124
ATOM   2057  OE1 GLU A 212      38.127  25.667 -49.557
ATOM   2058  OE2 GLU A 212      38.549  27.714 -48.809
ATOM   2059  C   GLU A 212      42.808  25.724 -47.154
ATOM   2060  O   GLU A 212      43.403  26.656 -47.694
ATOM   2061  N   HIS A 213      42.714  25.616 -45.800
ATOM   2062  H   HIS A 213      42.343  24.797 -45.368
ATOM   2063  CA  HIS A 213      43.303  26.576 -44.889
ATOM   2064  CB  HIS A 213      42.302  27.506 -44.154
ATOM   2065  CG  HIS A 213      41.483  28.369 -45.067
ATOM   2066  ND1 HIS A 213      41.981  29.474 -45.722
ATOM   2067  CE1 HIS A 213      40.955  29.999 -46.438
ATOM   2068  NE2 HIS A 213      39.837  29.312 -46.289
ATOM   2069  CD2 HIS A 213      40.172  28.285 -45.425
ATOM   2070  C   HIS A 213      44.111  25.797 -43.878
ATOM   2071  O   HIS A 213      43.586  25.436 -42.818
ATOM   2072  N   PRO A 214      45.392  25.529 -44.163
ATOM   2073  CA  PRO A 214      46.302  24.755 -43.327
ATOM   2074  CB  PRO A 214      47.631  24.745 -44.064
ATOM   2075  CG  PRO A 214      47.570  25.978 -44.979
ATOM   2076  CD  PRO A 214      46.087  26.100 -45.314
ATOM   2077  C   PRO A 214      46.484  25.243 -41.925
ATOM   2078  O   PRO A 214      46.846  24.441 -41.056
ATOM   2079  N   MET A 215      46.196  26.542 -41.701
ATOM   2080  H   MET A 215      45.897  27.124 -42.452
ATOM   2081  CA  MET A 215      46.383  27.223 -40.453
ATOM   2082  CB  MET A 215      45.950  28.698 -40.519
ATOM   2083  CG  MET A 215      46.858  29.561 -41.399
ATOM   2084  SD  MET A 215      46.397  31.315 -41.511
ATOM   2085  CE  MET A 215      46.905  31.742 -39.820
ATOM   2086  C   MET A 215      45.569  26.569 -39.380
ATOM   2087  O   MET A 215      46.100  26.371 -38.291
ATOM   2088  N   ALA A 216      44.415  25.956 -39.750
ATOM   2089  H   ALA A 216      44.094  25.959 -40.698
ATOM   2090  CA  ALA A 216      43.558  25.286 -38.809
ATOM   2091  CB  ALA A 216      42.174  24.971 -39.389
ATOM   2092  C   ALA A 216      44.160  24.007 -38.279
ATOM   2093  O   ALA A 216      44.002  23.712 -37.093
ATOM   2094  N   LEU A 217      44.898  23.235 -39.125
ATOM   2095  H   LEU A 217      45.154  23.545 -40.039
ATOM   2096  CA  LEU A 217      45.498  21.985 -38.699
ATOM   2097  CB  LEU A 217      45.991  21.087 -39.862
ATOM   2098  CG  LEU A 217      46.499  19.677 -39.478
ATOM   2099  CD1 LEU A 217      45.398  18.854 -38.787
ATOM   2100  CD2 LEU A 217      47.058  18.934 -40.701
ATOM   2101  C   LEU A 217      46.657  22.299 -37.807
ATOM   2102  O   LEU A 217      46.872  21.616 -36.802
ATOM   2103  N   GLN A 218      47.400  23.381 -38.153
ATOM   2104  H   GLN A 218      47.202  23.911 -38.980
ATOM   2105  CA  GLN A 218      48.533  23.804 -37.380
ATOM   2106  CB  GLN A 218      49.317  24.952 -38.061
ATOM   2107  CG  GLN A 218      50.613  25.350 -37.342
ATOM   2108  CD  GLN A 218      51.566  24.158 -37.353
ATOM   2109  OE1 GLN A 218      51.962  23.618 -38.385
ATOM   2110  NE2 GLN A 218      51.908  23.688 -36.126
ATOM   2111 HE21 GLN A 218      51.539  24.124 -35.305
ATOM   2112 HE22 GLN A 218      52.512  22.896 -36.047
ATOM   2113  C   GLN A 218      48.070  24.228 -36.007
ATOM   2114  O   GLN A 218      48.693  23.848 -35.016
ATOM   2115  N   LEU A 219      46.926  24.954 -35.930
ATOM   2116  H   LEU A 219      46.438  25.229 -36.751
ATOM   2117  CA  LEU A 219      46.358  25.422 -34.690
ATOM   2118  CB  LEU A 219      45.159  26.378 -34.864
ATOM   2119  CG  LEU A 219      45.504  27.773 -35.430
ATOM   2120  CD1 LEU A 219      44.224  28.560 -35.746
ATOM   2121  CD2 LEU A 219      46.481  28.549 -34.528
ATOM   2122  C   LEU A 219      45.892  24.279 -33.840
ATOM   2123  O   LEU A 219      46.120  24.304 -32.632
ATOM   2124  N   ARG A 220      45.279  23.232 -34.454
ATOM   2125  H   ARG A 220      45.078  23.250 -35.431
ATOM   2126  CA  ARG A 220      44.788  22.073 -33.740
ATOM   2127  CB  ARG A 220      44.108  21.031 -34.661
ATOM   2128  CG  ARG A 220      43.497  19.841 -33.906
ATOM   2129  CD  ARG A 220      42.823  18.768 -34.767
ATOM   2130  NE  ARG A 220      42.132  17.826 -33.828
ATOM   2131  HE  ARG A 220      41.154  17.953 -33.670
ATOM   2132  CZ  ARG A 220      42.780  16.809 -33.176
ATOM   2133  NH1 ARG A 220      44.118  16.579 -33.336
ATOM   2134 HH11 ARG A 220      44.569  15.853 -32.819
ATOM   2135 HH12 ARG A 220      44.662  17.155 -33.947
ATOM   2136  NH2 ARG A 220      42.064  16.013 -32.327
ATOM   2137 HH21 ARG A 220      42.516  15.286 -31.810
ATOM   2138 HH22 ARG A 220      41.092  16.188 -32.174
ATOM   2139  C   ARG A 220      45.942  21.344 -33.097
ATOM   2140  O   ARG A 220      45.852  20.947 -31.932
ATOM   2141  N   THR A 221      47.067  21.203 -33.839
ATOM   2142  H   THR A 221      47.120  21.542 -34.776
ATOM   2143  CA  THR A 221      48.232  20.507 -33.362
ATOM   2144  CB  THR A 221      49.242  20.317 -34.461
ATOM   2145  CG2 THR A 221      50.415  19.478 -33.910
ATOM   2146  OG1 THR A 221      48.651  19.582 -35.526
ATOM   2147  HG1 THR A 221      48.096  20.205 -36.004
ATOM   2148  C   THR A 221      48.850  21.277 -32.216
ATOM   2149  O   THR A 221      49.209  20.671 -31.206
ATOM   2150  N   LEU A 222      48.921  22.628 -32.328
ATOM   2151  H   LEU A 222      48.607  23.098 -33.149
ATOM   2152  CA  LEU A 222      49.489  23.479 -31.307
ATOM   2153  CB  LEU A 222      49.585  24.958 -31.732
ATOM   2154  CG  LEU A 222      50.633  25.237 -32.834
ATOM   2155  CD1 LEU A 222      50.521  26.679 -33.348
ATOM   2156  CD2 LEU A 222      52.064  24.864 -32.405
ATOM   2157  C   LEU A 222      48.677  23.393 -30.045
ATOM   2158  O   LEU A 222      49.256  23.356 -28.960
ATOM   2159  N   GLN A 223      47.326  23.306 -30.169
ATOM   2160  H   GLN A 223      46.889  23.332 -31.064
ATOM   2161  CA  GLN A 223      46.427  23.196 -29.042
ATOM   2162  CB  GLN A 223      44.930  23.224 -29.418
ATOM   2163  CG  GLN A 223      44.373  24.550 -29.951
ATOM   2164  CD  GLN A 223      44.460  25.667 -28.912
ATOM   2165  OE1 GLN A 223      44.105  25.523 -27.742
ATOM   2166  NE2 GLN A 223      44.942  26.851 -29.370
ATOM   2167 HE21 GLN A 223      45.227  26.941 -30.324
ATOM   2168 HE22 GLN A 223      44.994  27.641 -28.759
ATOM   2169  C   GLN A 223      46.639  21.890 -28.329
ATOM   2170  O   GLN A 223      46.643  21.866 -27.099
ATOM   2171  N   THR A 224      46.861  20.788 -29.090
ATOM   2172  H   THR A 224      46.848  20.842 -30.086
ATOM   2173  CA  THR A 224      47.073  19.469 -28.538
ATOM   2174  CB  THR A 224      47.089  18.410 -29.629
ATOM   2175  CG2 THR A 224      47.293  16.999 -29.034
ATOM   2176  OG1 THR A 224      45.841  18.420 -30.309
ATOM   2177  HG1 THR A 224      45.850  19.204 -30.863
ATOM   2178  C   THR A 224      48.373  19.451 -27.757
ATOM   2179  O   THR A 224      48.407  18.921 -26.645
ATOM   2180  N   ILE A 225      49.444  20.093 -28.296
ATOM   2181  H   ILE A 225      49.377  20.530 -29.190
ATOM   2182  CA  ILE A 225      50.750  20.155 -27.667
ATOM   2183  CB  ILE A 225      51.798  20.775 -28.592
ATOM   2184  CG2 ILE A 225      53.134  21.027 -27.845
ATOM   2185  CG1 ILE A 225      52.034  19.840 -29.794
ATOM   2186  CD1 ILE A 225      52.842  20.477 -30.926
ATOM   2187  C   ILE A 225      50.629  20.951 -26.382
ATOM   2188  O   ILE A 225      51.177  20.538 -25.360
ATOM   2189  N   SER A 226      49.854  22.064 -26.399
ATOM   2190  H   SER A 226      49.410  22.365 -27.239
ATOM   2191  CA  SER A 226      49.650  22.929 -25.257
ATOM   2192  CB  SER A 226      48.836  24.184 -25.614
ATOM   2193  OG  SER A 226      49.569  24.995 -26.521
ATOM   2194  HG  SER A 226      48.978  25.710 -26.771
ATOM   2195  C   SER A 226      48.921  22.218 -24.148
ATOM   2196  O   SER A 226      49.279  22.378 -22.978
ATOM   2197  N   ASP A 227      47.911  21.384 -24.501
ATOM   2198  H   ASP A 227      47.641  21.272 -25.454
ATOM   2199  CA  ASP A 227      47.125  20.642 -23.544
ATOM   2200  CB  ASP A 227      45.940  19.893 -24.196
ATOM   2201  CG  ASP A 227      44.813  20.837 -24.629
ATOM   2202  OD1 ASP A 227      44.783  22.032 -24.229
ATOM   2203  OD2 ASP A 227      43.941  20.345 -25.392
ATOM   2204  C   ASP A 227      47.970  19.615 -22.843
ATOM   2205  O   ASP A 227      47.886  19.484 -21.620
ATOM   2206  N   VAL A 228      48.840  18.904 -23.604
ATOM   2207  H   VAL A 228      48.891  19.051 -24.591
ATOM   2208  CA  VAL A 228      49.718  17.880 -23.079
ATOM   2209  CB  VAL A 228      50.351  17.051 -24.196
ATOM   2210  CG1 VAL A 228      51.419  16.069 -23.670
ATOM   2211  CG2 VAL A 228      49.228  16.302 -24.938
ATOM   2212  C   VAL A 228      50.769  18.530 -22.196
ATOM   2213  O   VAL A 228      51.086  18.002 -21.127
ATOM   2214  N   ALA A 229      51.262  19.731 -22.598
ATOM   2215  H   ALA A 229      50.956  20.143 -23.452
ATOM   2216  CA  ALA A 229      52.273  20.491 -21.895
ATOM   2217  CB  ALA A 229      52.743  21.728 -22.680
ATOM   2218  C   ALA A 229      51.791  20.980 -20.562
ATOM   2219  O   ALA A 229      52.613  21.211 -19.672
ATOM   2220  N   GLY A 230      50.451  21.129 -20.391
ATOM   2221  H   GLY A 230      49.804  20.943 -21.127
ATOM   2222  CA  GLY A 230      49.865  21.568 -19.152
ATOM   2223  C   GLY A 230      50.111  20.561 -18.057
ATOM   2224  O   GLY A 230      50.187  20.947 -16.890
ATOM   2225  N   ASP A 231      50.239  19.253 -18.408
ATOM   2226  H   ASP A 231      50.227  18.956 -19.362
ATOM   2227  CA  ASP A 231      50.492  18.215 -17.442
ATOM   2228  CB  ASP A 231      50.054  16.822 -17.955
ATOM   2229  CG  ASP A 231      50.166  15.691 -16.924
ATOM   2230  OD1 ASP A 231      49.756  14.567 -17.310
ATOM   2231  OD2 ASP A 231      50.631  15.887 -15.768
ATOM   2232  C   ASP A 231      51.976  18.220 -17.169
ATOM   2233  O   ASP A 231      52.801  18.137 -18.081
ATOM   2234  N   LYS A 232      52.328  18.295 -15.869
ATOM   2235  H   LYS A 232      51.637  18.333 -15.153
ATOM   2236  CA  LYS A 232      53.692  18.332 -15.415
ATOM   2237  CB  LYS A 232      53.829  18.796 -13.956
ATOM   2238  CG  LYS A 232      53.522  20.282 -13.764
ATOM   2239  CD  LYS A 232      53.696  20.760 -12.325
ATOM   2240  CE  LYS A 232      53.423  22.251 -12.140
ATOM   2241  NZ  LYS A 232      53.629  22.625 -10.728
ATOM   2242  HZ1 LYS A 232      52.986  22.080 -10.124
ATOM   2243  HZ2 LYS A 232      53.442  23.638 -10.602
ATOM   2244  HZ3 LYS A 232      54.608  22.422 -10.454
ATOM   2245  C   LYS A 232      54.422  17.026 -15.553
ATOM   2246  O   LYS A 232      55.637  17.021 -15.761
ATOM   2247  N   SER A 233      53.699  15.894 -15.420
ATOM   2248  H   SER A 233      52.714  15.920 -15.268
ATOM   2249  CA  SER A 233      54.278  14.579 -15.497
ATOM   2250  CB  SER A 233      53.361  13.507 -14.871
ATOM   2251  OG  SER A 233      52.150  13.369 -15.600
ATOM   2252  HG  SER A 233      51.582  14.091 -15.315
ATOM   2253  C   SER A 233      54.690  14.118 -16.871
ATOM   2254  O   SER A 233      55.717  13.449 -17.001
ATOM   2255  N   ASN A 234      53.911  14.484 -17.917
ATOM   2256  H   ASN A 234      53.099  15.045 -17.774
ATOM   2257  CA  ASN A 234      54.139  14.067 -19.285
ATOM   2258  CB  ASN A 234      53.016  14.521 -20.247
ATOM   2259  CG  ASN A 234      51.704  13.771 -20.012
ATOM   2260  OD1 ASN A 234      51.628  12.678 -19.450
ATOM   2261  ND2 ASN A 234      50.597  14.411 -20.468
ATOM   2262 HD21 ASN A 234      49.695  13.995 -20.351
ATOM   2263 HD22 ASN A 234      50.681  15.312 -20.894
ATOM   2264  C   ASN A 234      55.417  14.495 -19.944
ATOM   2265  O   ASN A 234      55.800  15.666 -19.917
ATOM   2266  N   VAL A 235      56.113  13.501 -20.552
ATOM   2267  H   VAL A 235      55.791  12.557 -20.549
ATOM   2268  CA  VAL A 235      57.333  13.742 -21.281
ATOM   2269  CB  VAL A 235      58.356  12.624 -21.173
ATOM   2270  CG1 VAL A 235      59.604  12.971 -22.014
ATOM   2271  CG2 VAL A 235      58.691  12.393 -19.686
ATOM   2272  C   VAL A 235      56.837  13.866 -22.698
ATOM   2273  O   VAL A 235      56.339  12.897 -23.282
ATOM   2274  N   ILE A 236      56.951  15.089 -23.264
ATOM   2275  H   ILE A 236      57.363  15.857 -22.781
ATOM   2276  CA  ILE A 236      56.502  15.344 -24.606
ATOM   2277  CB  ILE A 236      56.145  16.803 -24.875
ATOM   2278  CG2 ILE A 236      55.715  16.980 -26.355
ATOM   2279  CG1 ILE A 236      55.007  17.254 -23.948
ATOM   2280  CD1 ILE A 236      54.761  18.759 -23.995
ATOM   2281  C   ILE A 236      57.611  14.941 -25.534
ATOM   2282  O   ILE A 236      58.740  15.429 -25.422
ATOM   2283  N   VAL A 237      57.296  14.003 -26.457
ATOM   2284  H   VAL A 237      56.393  13.597 -26.526
ATOM   2285  CA  VAL A 237      58.252  13.586 -27.442
ATOM   2286  CB  VAL A 237      58.242  12.097 -27.761
ATOM   2287  CG1 VAL A 237      59.348  11.793 -28.797
ATOM   2288  CG2 VAL A 237      58.429  11.282 -26.463
ATOM   2289  C   VAL A 237      57.784  14.380 -28.628
ATOM   2290  O   VAL A 237      56.863  13.971 -29.342
ATOM   2291  N   LEU A 238      58.388  15.576 -28.812
ATOM   2292  H   LEU A 238      59.120  15.911 -28.224
ATOM   2293  CA  LEU A 238      58.006  16.393 -29.921
ATOM   2294  CB  LEU A 238      57.828  17.898 -29.597
ATOM   2295  CG  LEU A 238      57.321  18.769 -30.776
ATOM   2296  CD1 LEU A 238      55.946  18.309 -31.284
ATOM   2297  CD2 LEU A 238      57.309  20.264 -30.424
ATOM   2298  C   LEU A 238      59.045  16.185 -30.964
ATOM   2299  O   LEU A 238      60.112  16.807 -30.958
ATOM   2300  N   MET A 239      58.733  15.240 -31.872
ATOM   2301  H   MET A 239      57.878  14.729 -31.834
ATOM   2302  CA  MET A 239      59.607  14.945 -32.965
ATOM   2303  CB  MET A 239      59.296  13.653 -33.733
ATOM   2304  CG  MET A 239      59.569  12.384 -32.937
ATOM   2305  SD  MET A 239      61.295  12.221 -32.377
ATOM   2306  CE  MET A 239      62.050  12.029 -34.023
ATOM   2307  C   MET A 239      59.564  16.059 -33.945
ATOM   2308  O   MET A 239      58.518  16.688 -34.139
ATOM   2309  N   LEU A 240      60.772  16.508 -34.335
ATOM   2310  H   LEU A 240      61.624  16.075 -34.051
ATOM   2311  CA  LEU A 240      60.880  17.552 -35.304
ATOM   2312  CB  LEU A 240      62.207  18.341 -35.297
ATOM   2313  CG  LEU A 240      62.467  19.207 -34.047
ATOM   2314  CD1 LEU A 240      63.872  19.826 -34.112
ATOM   2315  CD2 LEU A 240      61.374  20.275 -33.843
ATOM   2316  C   LEU A 240      60.720  16.896 -36.644
ATOM   2317  O   LEU A 240      61.388  15.893 -36.920
ATOM   2318  N   PRO A 241      59.826  17.429 -37.476
ATOM   2319  CA  PRO A 241      59.561  16.921 -38.803
ATOM   2320  CB  PRO A 241      58.425  17.781 -39.356
ATOM   2321  CG  PRO A 241      57.720  18.356 -38.123
ATOM   2322  CD  PRO A 241      58.829  18.424 -37.070
ATOM   2323  C   PRO A 241      60.790  17.008 -39.663
ATOM   2324  O   PRO A 241      61.651  17.842 -39.381
ATOM   2325  N   MET A 242      60.883  16.172 -40.723
ATOM   2326  H   MET A 242      60.172  15.502 -40.917
ATOM   2327  CA  MET A 242      62.072  16.056 -41.539
ATOM   2328  CB  MET A 242      61.955  15.010 -42.665
ATOM   2329  CG  MET A 242      61.830  13.534 -42.242
ATOM   2330  SD  MET A 242      63.153  12.815 -41.220
ATOM   2331  CE  MET A 242      62.236  12.865 -39.651
ATOM   2332  C   MET A 242      62.404  17.376 -42.193
ATOM   2333  O   MET A 242      63.580  17.719 -42.298
ATOM   2334  N   GLU A 243      61.372  18.225 -42.439
ATOM   2335  H   GLU A 243      60.433  17.947 -42.258
ATOM   2336  CA  GLU A 243      61.515  19.535 -43.020
ATOM   2337  CB  GLU A 243      60.154  20.142 -43.422
ATOM   2338  CG  GLU A 243      59.429  19.362 -44.542
ATOM   2339  CD  GLU A 243      60.101  19.452 -45.923
ATOM   2340  OE1 GLU A 243      60.995  20.306 -46.163
ATOM   2341  OE2 GLU A 243      59.708  18.619 -46.781
ATOM   2342  C   GLU A 243      62.201  20.436 -42.013
ATOM   2343  O   GLU A 243      63.056  21.237 -42.384
ATOM   2344  N   MET A 244      61.881  20.296 -40.700
ATOM   2345  H   MET A 244      61.312  19.542 -40.386
ATOM   2346  CA  MET A 244      62.488  21.062 -39.632
ATOM   2347  CB  MET A 244      61.747  20.944 -38.291
ATOM   2348  CG  MET A 244      60.348  21.581 -38.274
ATOM   2349  SD  MET A 244      60.224  23.369 -38.604
ATOM   2350  CE  MET A 244      59.711  23.257 -40.345
ATOM   2351  C   MET A 244      63.917  20.609 -39.459
ATOM   2352  O   MET A 244      64.818  21.425 -39.276
ATOM   2353  N   LEU A 245      64.176  19.306 -39.720
ATOM   2354  H   LEU A 245      63.426  18.672 -39.894
ATOM   2355  CA  LEU A 245      65.488  18.717 -39.658
ATOM   2356  CB  LEU A 245      65.494  17.177 -39.577
ATOM   2357  CG  LEU A 245      64.905  16.577 -38.283
ATOM   2358  CD1 LEU A 245      64.872  15.046 -38.367
ATOM   2359  CD2 LEU A 245      65.635  17.058 -37.025
ATOM   2360  C   LEU A 245      66.309  19.140 -40.864
ATOM   2361  O   LEU A 245      67.485  18.786 -40.943
ATOM   2362  N   LYS A 246      65.699  19.879 -41.839
ATOM   2363  H   LYS A 246      64.740  20.141 -41.783
ATOM   2364  CA  LYS A 246      66.331  20.418 -43.014
ATOM   2365  CB  LYS A 246      65.549  20.203 -44.322
ATOM   2366  CG  LYS A 246      65.387  18.757 -44.776
ATOM   2367  CD  LYS A 246      64.656  18.677 -46.113
ATOM   2368  CE  LYS A 246      64.422  17.263 -46.633
ATOM   2369  NZ  LYS A 246      63.695  17.328 -47.918
ATOM   2370  HZ1 LYS A 246      64.087  16.636 -48.584
ATOM   2371  HZ2 LYS A 246      63.777  18.279 -48.325
ATOM   2372  HZ3 LYS A 246      62.693  17.113 -47.759
ATOM   2373  C   LYS A 246      66.610  21.910 -42.870
ATOM   2374  O   LYS A 246      67.054  22.546 -43.823
ATOM   2375  N   LEU A 247      66.371  22.504 -41.671
ATOM   2376  H   LEU A 247      66.047  21.965 -40.891
ATOM   2377  CA  LEU A 247      66.608  23.898 -41.352
ATOM   2378  CB  LEU A 247      65.766  24.305 -40.120
ATOM   2379  CG  LEU A 247      64.221  24.449 -40.160
ATOM   2380  CD1 LEU A 247      63.590  24.534 -38.762
ATOM   2381  CD2 LEU A 247      63.848  25.801 -40.734
ATOM   2382  C   LEU A 247      68.126  24.193 -41.173
ATOM   2383  O   LEU A 247      68.896  23.824 -42.052
ATOM   2384  N   PHE A 248      68.637  24.878 -40.096
ATOM   2385  H   PHE A 248      68.043  25.146 -39.350
ATOM   2386  CA  PHE A 248      70.063  25.210 -39.892
ATOM   2387  CB  PHE A 248      70.540  26.629 -40.367
ATOM   2388  CG  PHE A 248      70.819  26.904 -41.812
ATOM   2389  CD1 PHE A 248      71.299  25.941 -42.705
ATOM   2390  CE1 PHE A 248      71.568  26.258 -44.040
ATOM   2391  CZ  PHE A 248      71.365  27.563 -44.495
ATOM   2392  CE2 PHE A 248      70.902  28.542 -43.614
ATOM   2393  CD2 PHE A 248      70.641  28.210 -42.283
ATOM   2394  C   PHE A 248      70.677  25.049 -38.490
ATOM   2395  O   PHE A 248      71.037  26.023 -37.828
ATOM   2396  N   LYS A 249      70.755  23.808 -37.962
ATOM   2397  H   LYS A 249      70.468  23.035 -38.491
ATOM   2398  CA  LYS A 249      71.361  23.461 -36.696
ATOM   2399  CB  LYS A 249      70.369  23.348 -35.520
ATOM   2400  CG  LYS A 249      70.923  23.058 -34.129
ATOM   2401  CD  LYS A 249      69.843  23.050 -33.051
ATOM   2402  CE  LYS A 249      70.375  22.768 -31.648
ATOM   2403  NZ  LYS A 249      69.259  22.797 -30.683
ATOM   2404  HZ1 LYS A 249      68.810  23.733 -30.680
ATOM   2405  HZ2 LYS A 249      69.616  22.585 -29.732
ATOM   2406  HZ3 LYS A 249      68.557  22.082 -30.953
ATOM   2407  C   LYS A 249      72.169  22.181 -36.858
ATOM   2408  O   LYS A 249      73.385  22.258 -36.812
ATOM   2409  N   SER A 250      71.560  20.995 -37.156
ATOM   2410  H   SER A 250      70.571  20.902 -37.199
ATOM   2411  CA  SER A 250      72.277  19.729 -37.283
ATOM   2412  CB  SER A 250      71.392  18.583 -36.788
ATOM   2413  OG  SER A 250      71.155  18.739 -35.397
ATOM   2414  HG  SER A 250      70.803  17.896 -35.098
ATOM   2415  C   SER A 250      72.997  19.169 -38.517
ATOM   2416  O   SER A 250      74.168  18.819 -38.405
ATOM   2417  N   LEU A 251      72.350  19.083 -39.715
ATOM   2418  H   LEU A 251      71.396  19.346 -39.790
ATOM   2419  CA  LEU A 251      72.918  18.474 -40.925
ATOM   2420  CB  LEU A 251      71.840  17.644 -41.669
ATOM   2421  CG  LEU A 251      71.230  16.439 -40.924
ATOM   2422  CD1 LEU A 251      70.051  15.860 -41.719
ATOM   2423  CD2 LEU A 251      72.280  15.359 -40.633
ATOM   2424  C   LEU A 251      73.709  19.132 -42.059
ATOM   2425  O   LEU A 251      74.699  18.543 -42.491
ATOM   2426  N   SER A 252      73.322  20.330 -42.580
ATOM   2427  H   SER A 252      72.559  20.840 -42.201
ATOM   2428  CA  SER A 252      73.974  20.951 -43.729
ATOM   2429  CB  SER A 252      73.129  22.066 -44.408
ATOM   2430  OG  SER A 252      73.768  22.641 -45.542
ATOM   2431  HG  SER A 252      73.144  23.282 -45.893
ATOM   2432  C   SER A 252      75.367  21.478 -43.587
ATOM   2433  O   SER A 252      75.665  22.364 -42.791
ATOM   2434  N   ASP A 253      76.213  21.030 -44.530
ATOM   2435  H   ASP A 253      75.900  20.374 -45.211
ATOM   2436  CA  ASP A 253      77.605  21.371 -44.632
ATOM   2437  CB  ASP A 253      78.348  20.516 -45.686
ATOM   2438  CG  ASP A 253      78.558  19.069 -45.231
ATOM   2439  OD1 ASP A 253      78.384  18.732 -44.029
ATOM   2440  OD2 ASP A 253      78.915  18.257 -46.124
ATOM   2441  C   ASP A 253      77.834  22.818 -44.986
ATOM   2442  O   ASP A 253      78.980  23.262 -44.946
ATOM   2443  N   ALA A 254      76.765  23.588 -45.328
ATOM   2444  H   ALA A 254      75.847  23.199 -45.353
ATOM   2445  CA  ALA A 254      76.845  24.978 -45.713
ATOM   2446  CB  ALA A 254      75.465  25.594 -46.013
ATOM   2447  C   ALA A 254      77.490  25.850 -44.674
ATOM   2448  O   ALA A 254      78.329  26.677 -45.028
ATOM   2449  N   ALA A 255      77.168  25.641 -43.374
ATOM   2450  H   ALA A 255      76.524  24.928 -43.108
ATOM   2451  CA  ALA A 255      77.726  26.432 -42.299
ATOM   2452  CB  ALA A 255      77.098  26.082 -40.945
ATOM   2453  C   ALA A 255      79.206  26.202 -42.178
ATOM   2454  O   ALA A 255      79.975  27.160 -42.048
ATOM   2455  N   GLU A 256      79.629  24.917 -42.286
ATOM   2456  H   GLU A 256      78.985  24.168 -42.426
ATOM   2457  CA  GLU A 256      81.013  24.532 -42.201
ATOM   2458  CB  GLU A 256      81.262  23.015 -42.239
ATOM   2459  CG  GLU A 256      80.869  22.246 -40.977
ATOM   2460  CD  GLU A 256      81.373  20.814 -41.133
ATOM   2461  OE1 GLU A 256      80.535  19.882 -41.045
ATOM   2462  OE2 GLU A 256      82.605  20.622 -41.324
ATOM   2463  C   GLU A 256      81.774  25.097 -43.357
ATOM   2464  O   GLU A 256      82.896  25.557 -43.169
ATOM   2465  N   ALA A 257      81.153  25.114 -44.562
ATOM   2466  H   ALA A 257      80.234  24.744 -44.669
ATOM   2467  CA  ALA A 257      81.757  25.619 -45.767
ATOM   2468  CB  ALA A 257      80.874  25.399 -47.006
ATOM   2469  C   ALA A 257      82.037  27.091 -45.655
ATOM   2470  O   ALA A 257      83.119  27.524 -46.052
ATOM   2471  N   TYR A 258      81.096  27.878 -45.064
ATOM   2472  H   TYR A 258      80.226  27.503 -44.749
ATOM   2473  CA  TYR A 258      81.273  29.304 -44.903
ATOM   2474  CB  TYR A 258      80.063  30.057 -44.292
ATOM   2475  CG  TYR A 258      78.938  30.245 -45.257
ATOM   2476  CD1 TYR A 258      77.699  29.642 -45.010
ATOM   2477  CE1 TYR A 258      76.631  29.803 -45.895
ATOM   2478  CZ  TYR A 258      76.795  30.577 -47.046
ATOM   2479  OH  TYR A 258      75.721  30.746 -47.946
ATOM   2480  HH  TYR A 258      74.970  30.247 -47.613
ATOM   2481  CE2 TYR A 258      78.025  31.190 -47.301
ATOM   2482  CD2 TYR A 258      79.090  31.024 -46.411
ATOM   2483  C   TYR A 258      82.405  29.596 -43.960
ATOM   2484  O   TYR A 258      83.244  30.448 -44.255
ATOM   2485  N   MET A 259      82.479  28.845 -42.833
ATOM   2486  H   MET A 259      81.796  28.144 -42.631
ATOM   2487  CA  MET A 259      83.496  29.033 -41.828
ATOM   2488  CB  MET A 259      83.222  28.211 -40.558
ATOM   2489  CG  MET A 259      82.022  28.732 -39.759
ATOM   2490  SD  MET A 259      81.777  27.976 -38.123
ATOM   2491  CE  MET A 259      81.061  26.419 -38.722
ATOM   2492  C   MET A 259      84.869  28.693 -42.328
ATOM   2493  O   MET A 259      85.783  29.507 -42.190
ATOM   2494  N   LYS A 260      84.973  27.609 -43.131
ATOM   2495  H   LYS A 260      84.184  27.037 -43.333
ATOM   2496  CA  LYS A 260      86.224  27.161 -43.688
ATOM   2497  CB  LYS A 260      86.139  25.757 -44.309
ATOM   2498  CG  LYS A 260      85.992  24.677 -43.235
ATOM   2499  CD  LYS A 260      85.862  23.249 -43.760
ATOM   2500  CE  LYS A 260      85.664  22.230 -42.636
ATOM   2501  NZ  LYS A 260      85.498  20.876 -43.194
ATOM   2502  HZ1 LYS A 260      84.557  20.782 -43.619
ATOM   2503  HZ2 LYS A 260      86.222  20.704 -43.918
ATOM   2504  HZ3 LYS A 260      85.601  20.176 -42.435
ATOM   2505  C   LYS A 260      86.738  28.126 -44.713
ATOM   2506  O   LYS A 260      87.941  28.382 -44.749
ATOM   2507  N   LYS A 261      85.828  28.720 -45.525
ATOM   2508  H   LYS A 261      84.857  28.498 -45.466
ATOM   2509  CA  LYS A 261      86.179  29.665 -46.558
ATOM   2510  CB  LYS A 261      84.944  30.077 -47.390
ATOM   2511  CG  LYS A 261      85.213  30.945 -48.624
ATOM   2512  CD  LYS A 261      85.934  30.193 -49.743
ATOM   2513  CE  LYS A 261      86.086  30.997 -51.031
ATOM   2514  NZ  LYS A 261      86.757  30.168 -52.049
ATOM   2515  HZ1 LYS A 261      87.728  29.956 -51.751
ATOM   2516  HZ2 LYS A 261      86.233  29.280 -52.166
ATOM   2517  HZ3 LYS A 261      86.776  30.674 -52.954
ATOM   2518  C   LYS A 261      86.759  30.909 -45.928
ATOM   2519  O   LYS A 261      87.775  31.420 -46.403
ATOM   2520  N   LYS A 262      86.149  31.376 -44.809
ATOM   2521  H   LYS A 262      85.334  30.931 -44.442
ATOM   2522  CA  LYS A 262      86.592  32.554 -44.101
ATOM   2523  CB  LYS A 262      85.649  32.953 -42.955
ATOM   2524  CG  LYS A 262      84.306  33.506 -43.429
ATOM   2525  CD  LYS A 262      83.369  33.873 -42.280
ATOM   2526  CE  LYS A 262      81.991  34.335 -42.751
ATOM   2527  NZ  LYS A 262      81.119  34.581 -41.586
ATOM   2528  HZ1 LYS A 262      80.127  34.465 -41.869
ATOM   2529  HZ2 LYS A 262      81.264  35.542 -41.222
ATOM   2530  HZ3 LYS A 262      81.338  33.895 -40.838
ATOM   2531  C   LYS A 262      87.957  32.342 -43.509
ATOM   2532  O   LYS A 262      88.796  33.242 -43.565
ATOM   2533  N   GLU A 263      88.214  31.127 -42.964
ATOM   2534  H   GLU A 263      87.513  30.418 -42.922
ATOM   2535  CA  GLU A 263      89.483  30.788 -42.370
ATOM   2536  CB  GLU A 263      89.443  29.475 -41.566
ATOM   2537  CG  GLU A 263      88.653  29.575 -40.247
ATOM   2538  CD  GLU A 263      89.241  30.647 -39.318
ATOM   2539  OE1 GLU A 263      90.467  30.605 -39.029
ATOM   2540  OE2 GLU A 263      88.458  31.531 -38.880
ATOM   2541  C   GLU A 263      90.581  30.722 -43.392
ATOM   2542  O   GLU A 263      91.705  31.127 -43.098
ATOM   2543  N   GLU A 264      90.272  30.230 -44.618
ATOM   2544  H   GLU A 264      89.356  29.891 -44.822
ATOM   2545  CA  GLU A 264      91.223  30.126 -45.703
ATOM   2546  CB  GLU A 264      90.647  29.403 -46.932
ATOM   2547  CG  GLU A 264      90.425  27.898 -46.737
ATOM   2548  CD  GLU A 264      89.671  27.270 -47.915
ATOM   2549  OE1 GLU A 264      89.228  27.978 -48.860
ATOM   2550  OE2 GLU A 264      89.524  26.021 -47.869
ATOM   2551  C   GLU A 264      91.635  31.499 -46.157
ATOM   2552  O   GLU A 264      92.813  31.729 -46.433
ATOM   2553  N   GLU A 265      90.666  32.444 -46.218
ATOM   2554  H   GLU A 265      89.717  32.217 -46.003
ATOM   2555  CA  GLU A 265      90.894  33.810 -46.625
ATOM   2556  CB  GLU A 265      89.576  34.589 -46.790
ATOM   2557  CG  GLU A 265      88.756  34.121 -48.002
ATOM   2558  CD  GLU A 265      87.370  34.769 -48.069
ATOM   2559  OE1 GLU A 265      86.969  35.551 -47.165
ATOM   2560  OE2 GLU A 265      86.672  34.459 -49.069
ATOM   2561  C   GLU A 265      91.749  34.539 -45.619
ATOM   2562  O   GLU A 265      92.583  35.363 -46.001
ATOM   2563  N   LYS A 266      91.551  34.235 -44.313
ATOM   2564  H   LYS A 266      90.852  33.576 -44.043
ATOM   2565  CA  LYS A 266      92.283  34.825 -43.222
ATOM   2566  CB  LYS A 266      91.649  34.472 -41.862
ATOM   2567  CG  LYS A 266      92.033  35.388 -40.699
ATOM   2568  CD  LYS A 266      92.787  34.679 -39.569
ATOM   2569  CE  LYS A 266      91.957  33.649 -38.802
ATOM   2570  NZ  LYS A 266      92.792  32.477 -38.477
ATOM   2571  HZ1 LYS A 266      93.565  32.769 -37.850
ATOM   2572  HZ2 LYS A 266      92.213  31.759 -38.000
ATOM   2573  HZ3 LYS A 266      93.192  32.073 -39.345
ATOM   2574  C   LYS A 266      93.730  34.295 -43.239
ATOM   2575  O   LYS A 266      94.668  35.134 -43.266
ATOM   2576  OXT LYS A 266      93.923  33.050 -43.229
TER
ATOM      1  N   MET B   1      17.044 -33.938  68.808
ATOM      2  H   MET B   1      16.633 -33.048  68.471
ATOM      3  H2  MET B   1      17.653 -33.748  69.626
ATOM      4  H3  MET B   1      16.282 -34.583  69.091
ATOM      5  CA  MET B   1      17.842 -34.553  67.728
ATOM      6  CB  MET B   1      18.489 -35.864  68.226
ATOM      7  CG  MET B   1      19.647 -36.381  67.360
ATOM      8  SD  MET B   1      21.022 -35.212  67.127
ATOM      9  CE  MET B   1      20.992 -35.268  65.311
ATOM     10  C   MET B   1      17.011 -34.840  66.514
ATOM     11  O   MET B   1      17.475 -34.627  65.392
ATOM     12  N   MET B   2      15.745 -35.285  66.717
ATOM     13  H   MET B   2      15.390 -35.437  67.635
ATOM     14  CA  MET B   2      14.838 -35.622  65.645
ATOM     15  CB  MET B   2      13.516 -36.253  66.114
ATOM     16  CG  MET B   2      13.667 -37.686  66.629
ATOM     17  SD  MET B   2      14.298 -38.866  65.390
ATOM     18  CE  MET B   2      12.834 -38.856  64.313
ATOM     19  C   MET B   2      14.495 -34.463  64.765
ATOM     20  O   MET B   2      14.574 -34.608  63.546
ATOM     21  N   PHE B   3      14.333 -33.254  65.357
ATOM     22  H   PHE B   3      14.377 -33.151  66.347
ATOM     23  CA  PHE B   3      14.013 -32.055  64.618
ATOM     24  CB  PHE B   3      13.685 -30.845  65.517
ATOM     25  CG  PHE B   3      12.277 -30.965  65.998
ATOM     26  CD1 PHE B   3      12.002 -31.486  67.269
ATOM     27  CE1 PHE B   3      10.684 -31.595  67.718
ATOM     28  CZ  PHE B   3       9.631 -31.180  66.900
ATOM     29  CE2 PHE B   3       9.895 -30.653  65.634
ATOM     30  CD2 PHE B   3      11.215 -30.545  65.187
ATOM     31  C   PHE B   3      15.155 -31.658  63.733
ATOM     32  O   PHE B   3      14.932 -31.319  62.572
ATOM     33  N   ALA B   4      16.403 -31.762  64.251
ATOM     34  H   ALA B   4      16.547 -32.072  65.188
ATOM     35  CA  ALA B   4      17.601 -31.411  63.529
ATOM     36  CB  ALA B   4      18.858 -31.486  64.411
ATOM     37  C   ALA B   4      17.822 -32.320  62.352
ATOM     38  O   ALA B   4      18.164 -31.843  61.270
ATOM     39  N   THR B   5      17.571 -33.640  62.538
ATOM     40  H   THR B   5      17.276 -33.983  63.426
ATOM     41  CA  THR B   5      17.745 -34.644  61.513
ATOM     42  CB  THR B   5      17.552 -36.038  62.084
ATOM     43  CG2 THR B   5      17.755 -37.117  60.997
ATOM     44  OG1 THR B   5      18.510 -36.262  63.109
ATOM     45  HG1 THR B   5      18.208 -35.757  63.867
ATOM     46  C   THR B   5      16.748 -34.404  60.403
ATOM     47  O   THR B   5      17.119 -34.444  59.228
ATOM     48  N   ASN B   6      15.481 -34.080  60.762
ATOM     49  H   ASN B   6      15.215 -34.019  61.721
ATOM     50  CA  ASN B   6      14.421 -33.842  59.813
ATOM     51  CB  ASN B   6      13.047 -33.667  60.495
ATOM     52  CG  ASN B   6      12.538 -35.013  61.024
ATOM     53  OD1 ASN B   6      12.902 -36.108  60.593
ATOM     54  ND2 ASN B   6      11.654 -34.924  62.051
ATOM     55 HD21 ASN B   6      11.286 -35.755  62.467
ATOM     56 HD22 ASN B   6      11.377 -34.028  62.399
ATOM     57  C   ASN B   6      14.694 -32.623  58.983
ATOM     58  O   ASN B   6      14.493 -32.662  57.769
ATOM     59  N   PHE B   7      15.217 -31.540  59.611
ATOM     60  H   PHE B   7      15.384 -31.542  60.595
ATOM     61  CA  PHE B   7      15.533 -30.303  58.932
ATOM     62  CB  PHE B   7      15.940 -29.157  59.888
ATOM     63  CG  PHE B   7      14.796 -28.686  60.744
ATOM     64  CD1 PHE B   7      15.093 -28.042  61.952
ATOM     65  CE1 PHE B   7      14.079 -27.587  62.797
ATOM     66  CZ  PHE B   7      12.742 -27.770  62.441
ATOM     67  CE2 PHE B   7      12.422 -28.405  61.239
ATOM     68  CD2 PHE B   7      13.442 -28.857  60.398
ATOM     69  C   PHE B   7      16.658 -30.511  57.958
ATOM     70  O   PHE B   7      16.617 -29.963  56.857
ATOM     71  N   PHE B   8      17.661 -31.341  58.332
ATOM     72  H   PHE B   8      17.665 -31.762  59.237
ATOM     73  CA  PHE B   8      18.808 -31.646  57.514
ATOM     74  CB  PHE B   8      19.857 -32.421  58.354
ATOM     75  CG  PHE B   8      21.120 -32.730  57.622
ATOM     76  CD1 PHE B   8      22.025 -31.709  57.299
ATOM     77  CE1 PHE B   8      23.215 -32.000  56.628
ATOM     78  CZ  PHE B   8      23.520 -33.320  56.294
ATOM     79  CE2 PHE B   8      22.640 -34.348  56.637
ATOM     80  CD2 PHE B   8      21.449 -34.054  57.306
ATOM     81  C   PHE B   8      18.386 -32.417  56.279
ATOM     82  O   PHE B   8      18.839 -32.095  55.178
ATOM     83  N   VAL B   9      17.465 -33.403  56.429
ATOM     84  H   VAL B   9      17.101 -33.632  57.330
ATOM     85  CA  VAL B   9      16.973 -34.213  55.329
ATOM     86  CB  VAL B   9      16.146 -35.402  55.813
ATOM     87  CG1 VAL B   9      15.470 -36.159  54.650
ATOM     88  CG2 VAL B   9      17.076 -36.333  56.612
ATOM     89  C   VAL B   9      16.176 -33.341  54.377
ATOM     90  O   VAL B   9      16.356 -33.445  53.161
ATOM     91  N   THR B  10      15.339 -32.418  54.918
ATOM     92  H   THR B  10      15.233 -32.339  55.906
ATOM     93  CA  THR B  10      14.517 -31.519  54.136
ATOM     94  CB  THR B  10      13.563 -30.724  55.012
ATOM     95  CG2 THR B  10      12.685 -29.779  54.166
ATOM     96  OG1 THR B  10      12.701 -31.622  55.697
ATOM     97  HG1 THR B  10      13.228 -32.013  56.397
ATOM     98  C   THR B  10      15.412 -30.593  53.342
ATOM     99  O   THR B  10      15.132 -30.334  52.171
ATOM    100  N   SER B  11      16.536 -30.129  53.946
ATOM    101  H   SER B  11      16.744 -30.357  54.892
ATOM    102  CA  SER B  11      17.481 -29.249  53.304
ATOM    103  CB  SER B  11      18.585 -28.758  54.255
ATOM    104  OG  SER B  11      18.024 -27.934  55.267
ATOM    105  HG  SER B  11      17.739 -28.531  55.964
ATOM    106  C   SER B  11      18.147 -29.934  52.140
ATOM    107  O   SER B  11      18.318 -29.306  51.096
ATOM    108  N   ILE B  12      18.490 -31.243  52.276
ATOM    109  H   ILE B  12      18.348 -31.727  53.138
ATOM    110  CA  ILE B  12      19.129 -32.010  51.224
ATOM    111  CB  ILE B  12      19.579 -33.387  51.706
ATOM    112  CG2 ILE B  12      20.040 -34.287  50.530
ATOM    113  CG1 ILE B  12      20.710 -33.231  52.735
ATOM    114  CD1 ILE B  12      21.028 -34.532  53.467
ATOM    115  C   ILE B  12      18.170 -32.159  50.060
ATOM    116  O   ILE B  12      18.578 -31.990  48.910
ATOM    117  N   ILE B  13      16.867 -32.422  50.344
ATOM    118  H   ILE B  13      16.558 -32.536  51.288
ATOM    119  CA  ILE B  13      15.854 -32.599  49.324
ATOM    120  CB  ILE B  13      14.537 -33.081  49.923
ATOM    121  CG2 ILE B  13      13.390 -33.045  48.884
ATOM    122  CG1 ILE B  13      14.737 -34.510  50.467
ATOM    123  CD1 ILE B  13      13.591 -35.016  51.342
ATOM    124  C   ILE B  13      15.677 -31.298  48.570
ATOM    125  O   ILE B  13      15.618 -31.316  47.338
ATOM    126  N   LEU B  14      15.661 -30.147  49.287
ATOM    127  H   LEU B  14      15.741 -30.154  50.280
ATOM    128  CA  LEU B  14      15.502 -28.845  48.682
ATOM    129  CB  LEU B  14      15.322 -27.707  49.703
ATOM    130  CG  LEU B  14      13.975 -27.745  50.452
ATOM    131  CD1 LEU B  14      13.951 -26.709  51.583
ATOM    132  CD2 LEU B  14      12.773 -27.616  49.498
ATOM    133  C   LEU B  14      16.668 -28.509  47.802
ATOM    134  O   LEU B  14      16.467 -27.960  46.720
ATOM    135  N   LEU B  15      17.905 -28.879  48.227
ATOM    136  H   LEU B  15      18.040 -29.325  49.108
ATOM    137  CA  LEU B  15      19.103 -28.632  47.460
ATOM    138  CB  LEU B  15      20.407 -28.967  48.210
ATOM    139  CG  LEU B  15      20.740 -28.007  49.371
ATOM    140  CD1 LEU B  15      21.932 -28.527  50.186
ATOM    141  CD2 LEU B  15      20.937 -26.559  48.887
ATOM    142  C   LEU B  15      19.071 -29.431  46.190
ATOM    143  O   LEU B  15      19.445 -28.905  45.143
ATOM    144  N   PHE B  16      18.572 -30.694  46.246
ATOM    145  H   PHE B  16      18.273 -31.093  47.110
ATOM    146  CA  PHE B  16      18.472 -31.559  45.093
ATOM    147  CB  PHE B  16      18.047 -33.010  45.475
ATOM    148  CG  PHE B  16      17.947 -33.888  44.259
ATOM    149  CD1 PHE B  16      19.105 -34.365  43.631
ATOM    150  CE1 PHE B  16      19.017 -35.179  42.498
ATOM    151  CZ  PHE B  16      17.768 -35.531  41.985
ATOM    152  CE2 PHE B  16      16.605 -35.077  42.611
ATOM    153  CD2 PHE B  16      16.696 -34.263  43.744
ATOM    154  C   PHE B  16      17.491 -30.973  44.099
ATOM    155  O   PHE B  16      17.772 -30.979  42.900
ATOM    156  N   ILE B  17      16.348 -30.424  44.585
ATOM    157  H   ILE B  17      16.149 -30.434  45.564
ATOM    158  CA  ILE B  17      15.326 -29.832  43.746
ATOM    159  CB  ILE B  17      14.073 -29.471  44.541
ATOM    160  CG2 ILE B  17      13.084 -28.628  43.699
ATOM    161  CG1 ILE B  17      13.397 -30.765  45.032
ATOM    162  CD1 ILE B  17      12.296 -30.538  46.068
ATOM    163  C   ILE B  17      15.902 -28.614  43.055
ATOM    164  O   ILE B  17      15.681 -28.438  41.857
ATOM    165  N   LEU B  18      16.701 -27.790  43.779
ATOM    166  H   LEU B  18      16.885 -27.963  44.744
ATOM    167  CA  LEU B  18      17.306 -26.597  43.231
ATOM    168  CB  LEU B  18      18.014 -25.736  44.295
ATOM    169  CG  LEU B  18      17.065 -25.047  45.296
ATOM    170  CD1 LEU B  18      17.858 -24.388  46.432
ATOM    171  CD2 LEU B  18      16.092 -24.074  44.606
ATOM    172  C   LEU B  18      18.305 -26.922  42.156
ATOM    173  O   LEU B  18      18.329 -26.248  41.125
ATOM    174  N   ILE B  19      19.118 -27.990  42.356
ATOM    175  H   ILE B  19      19.068 -28.523  43.197
ATOM    176  CA  ILE B  19      20.119 -28.426  41.405
ATOM    177  CB  ILE B  19      21.045 -29.489  41.996
ATOM    178  CG2 ILE B  19      21.945 -30.136  40.915
ATOM    179  CG1 ILE B  19      21.896 -28.848  43.110
ATOM    180  CD1 ILE B  19      22.662 -29.847  43.977
ATOM    181  C   ILE B  19      19.422 -28.940  40.162
ATOM    182  O   ILE B  19      19.855 -28.633  39.051
ATOM    183  N   PHE B  20      18.294 -29.676  40.333
ATOM    184  H   PHE B  20      17.954 -29.885  41.246
ATOM    185  CA  PHE B  20      17.525 -30.247  39.252
ATOM    186  CB  PHE B  20      16.370 -31.125  39.807
ATOM    187  CG  PHE B  20      15.594 -31.848  38.750
ATOM    188  CD1 PHE B  20      16.096 -33.035  38.204
ATOM    189  CE1 PHE B  20      15.380 -33.726  37.222
ATOM    190  CZ  PHE B  20      14.150 -33.234  36.780
ATOM    191  CE2 PHE B  20      13.636 -32.055  37.324
ATOM    192  CD2 PHE B  20      14.353 -31.368  38.307
ATOM    193  C   PHE B  20      16.950 -29.133  38.407
ATOM    194  O   PHE B  20      17.028 -29.202  37.180
ATOM    195  N   LEU B  21      16.412 -28.067  39.052
ATOM    196  H   LEU B  21      16.382 -28.030  40.048
ATOM    197  CA  LEU B  21      15.825 -26.937  38.370
ATOM    198  CB  LEU B  21      15.095 -25.966  39.316
ATOM    199  CG  LEU B  21      13.791 -26.523  39.921
ATOM    200  CD1 LEU B  21      13.246 -25.580  41.002
ATOM    201  CD2 LEU B  21      12.745 -26.847  38.838
ATOM    202  C   LEU B  21      16.858 -26.153  37.617
ATOM    203  O   LEU B  21      16.609 -25.751  36.480
ATOM    204  N   ALA B  22      18.058 -25.966  38.218
ATOM    205  H   ALA B  22      18.236 -26.317  39.134
ATOM    206  CA  ALA B  22      19.142 -25.234  37.610
ATOM    207  CB  ALA B  22      20.338 -25.064  38.562
ATOM    208  C   ALA B  22      19.636 -25.947  36.378
ATOM    209  O   ALA B  22      19.892 -25.309  35.356
ATOM    210  N   SER B  23      19.734 -27.294  36.454
ATOM    211  H   SER B  23      19.507 -27.776  37.298
ATOM    212  CA  SER B  23      20.181 -28.143  35.378
ATOM    213  CB  SER B  23      20.377 -29.595  35.843
ATOM    214  OG  SER B  23      21.429 -29.662  36.796
ATOM    215  HG  SER B  23      21.427 -30.564  37.127
ATOM    216  C   SER B  23      19.180 -28.152  34.252
ATOM    217  O   SER B  23      19.564 -28.196  33.083
ATOM    218  N   ALA B  24      17.874 -28.098  34.604
ATOM    219  H   ALA B  24      17.607 -28.082  35.565
ATOM    220  CA  ALA B  24      16.777 -28.105  33.676
ATOM    221  CB  ALA B  24      15.414 -28.218  34.385
ATOM    222  C   ALA B  24      16.732 -26.874  32.820
ATOM    223  O   ALA B  24      16.386 -26.980  31.644
ATOM    224  N   ILE B  25      17.062 -25.692  33.397
ATOM    225  H   ILE B  25      17.307 -25.636  34.363
ATOM    226  CA  ILE B  25      17.040 -24.440  32.673
ATOM    227  CB  ILE B  25      17.105 -23.235  33.608
ATOM    228  CG2 ILE B  25      17.183 -21.911  32.807
ATOM    229  CG1 ILE B  25      15.870 -23.233  34.528
ATOM    230  CD1 ILE B  25      15.925 -22.227  35.677
ATOM    231  C   ILE B  25      18.187 -24.379  31.691
ATOM    232  O   ILE B  25      19.353 -24.531  32.061
ATOM    233  N   LYS B  26      17.843 -24.151  30.401
ATOM    234  H   LYS B  26      16.891 -24.064  30.120
ATOM    235  CA  LYS B  26      18.809 -24.015  29.341
ATOM    236  CB  LYS B  26      18.835 -25.142  28.287
ATOM    237  CG  LYS B  26      19.225 -26.501  28.872
ATOM    238  CD  LYS B  26      20.692 -26.579  29.318
ATOM    239  CE  LYS B  26      21.104 -27.927  29.911
ATOM    240  NZ  LYS B  26      22.462 -27.842  30.482
ATOM    241  HZ1 LYS B  26      22.754 -28.779  30.818
ATOM    242  HZ2 LYS B  26      22.468 -27.173  31.276
ATOM    243  HZ3 LYS B  26      23.127 -27.516  29.756
ATOM    244  C   LYS B  26      18.552 -22.715  28.651
ATOM    245  O   LYS B  26      17.405 -22.364  28.371
ATOM    246  N   ILE B  27      19.652 -21.959  28.422
ATOM    247  H   ILE B  27      20.561 -22.278  28.678
ATOM    248  CA  ILE B  27      19.621 -20.670  27.781
ATOM    249  CB  ILE B  27      20.481 -19.647  28.514
ATOM    250  CG2 ILE B  27      20.396 -18.296  27.758
ATOM    251  CG1 ILE B  27      20.023 -19.484  29.977
ATOM    252  CD1 ILE B  27      20.965 -18.665  30.857
ATOM    253  C   ILE B  27      20.262 -20.900  26.436
ATOM    254  O   ILE B  27      21.391 -21.393  26.364
ATOM    255  N   VAL B  28      19.546 -20.562  25.338
ATOM    256  H   VAL B  28      18.611 -20.217  25.405
ATOM    257  CA  VAL B  28      20.072 -20.714  24.000
ATOM    258  CB  VAL B  28      19.383 -21.825  23.208
ATOM    259  CG1 VAL B  28      19.873 -21.910  21.761
ATOM    260  CG2 VAL B  28      19.758 -23.160  23.875
ATOM    261  C   VAL B  28      20.014 -19.368  23.314
ATOM    262  O   VAL B  28      19.047 -18.617  23.451
ATOM    263  N   LYS B  29      21.099 -19.042  22.573
ATOM    264  H   LYS B  29      21.857 -19.684  22.495
ATOM    265  CA  LYS B  29      21.284 -17.818  21.822
ATOM    266  CB  LYS B  29      22.690 -17.699  21.212
ATOM    267  CG  LYS B  29      23.865 -17.558  22.177
ATOM    268  CD  LYS B  29      25.182 -17.513  21.404
ATOM    269  CE  LYS B  29      26.434 -17.350  22.259
ATOM    270  NZ  LYS B  29      27.619 -17.414  21.383
ATOM    271  HZ1 LYS B  29      28.479 -17.291  21.951
ATOM    272  HZ2 LYS B  29      27.569 -16.662  20.670
ATOM    273  HZ3 LYS B  29      27.648 -18.337  20.910
ATOM    274  C   LYS B  29      20.364 -17.792  20.629
ATOM    275  O   LYS B  29      19.915 -18.837  20.159
ATOM    276  N   GLU B  30      20.101 -16.576  20.087
ATOM    277  H   GLU B  30      20.489 -15.745  20.477
ATOM    278  CA  GLU B  30      19.238 -16.374  18.944
ATOM    279  CB  GLU B  30      19.075 -14.893  18.562
ATOM    280  CG  GLU B  30      18.238 -14.079  19.559
ATOM    281  CD  GLU B  30      18.196 -12.591  19.192
ATOM    282  OE1 GLU B  30      18.863 -12.138  18.224
ATOM    283  OE2 GLU B  30      17.462 -11.868  19.914
ATOM    284  C   GLU B  30      19.723 -17.088  17.713
ATOM    285  O   GLU B  30      18.919 -17.615  16.947
ATOM    286  N   TYR B  31      21.055 -17.129  17.516
ATOM    287  H   TYR B  31      21.679 -16.702  18.165
ATOM    288  CA  TYR B  31      21.681 -17.764  16.386
ATOM    289  CB  TYR B  31      23.069 -17.166  16.092
ATOM    290  CG  TYR B  31      22.849 -15.769  15.599
ATOM    291  CD1 TYR B  31      23.045 -14.682  16.461
ATOM    292  CE1 TYR B  31      22.834 -13.376  16.014
ATOM    293  CZ  TYR B  31      22.423 -13.147  14.698
ATOM    294  OH  TYR B  31      22.206 -11.830  14.240
ATOM    295  HH  TYR B  31      22.355 -11.229  14.976
ATOM    296  CE2 TYR B  31      22.223 -14.225  13.832
ATOM    297  CD2 TYR B  31      22.435 -15.531  14.282
ATOM    298  C   TYR B  31      21.818 -19.254  16.540
ATOM    299  O   TYR B  31      22.141 -19.937  15.570
ATOM    300  N   GLU B  32      21.616 -19.784  17.766
ATOM    301  H   GLU B  32      21.320 -19.235  18.543
ATOM    302  CA  GLU B  32      21.745 -21.188  18.037
ATOM    303  CB  GLU B  32      22.631 -21.441  19.268
ATOM    304  CG  GLU B  32      24.070 -20.924  19.106
ATOM    305  CD  GLU B  32      24.918 -21.305  20.314
ATOM    306  OE1 GLU B  32      24.554 -20.949  21.467
ATOM    307  OE2 GLU B  32      25.969 -21.960  20.092
ATOM    308  C   GLU B  32      20.411 -21.865  18.222
ATOM    309  O   GLU B  32      19.408 -21.222  18.541
ATOM    310  N   ARG B  33      20.368 -23.189  17.942
ATOM    311  H   ARG B  33      21.179 -23.668  17.613
ATOM    312  CA  ARG B  33      19.191 -24.012  18.104
ATOM    313  CB  ARG B  33      18.527 -24.490  16.796
ATOM    314  CG  ARG B  33      17.917 -23.364  15.975
ATOM    315  CD  ARG B  33      16.692 -22.761  16.661
ATOM    316  NE  ARG B  33      16.120 -21.711  15.772
ATOM    317  HE  ARG B  33      15.402 -21.959  15.120
ATOM    318  CZ  ARG B  33      16.556 -20.414  15.840
ATOM    319  NH1 ARG B  33      17.537 -20.026  16.710
ATOM    320 HH11 ARG B  33      17.986 -20.683  17.321
ATOM    321 HH12 ARG B  33      17.823 -19.071  16.740
ATOM    322  NH2 ARG B  33      15.991 -19.481  15.021
ATOM    323 HH21 ARG B  33      15.269 -19.745  14.384
ATOM    324 HH22 ARG B  33      16.288 -18.527  15.055
ATOM    325  C   ARG B  33      19.550 -25.243  18.867
ATOM    326  O   ARG B  33      20.616 -25.823  18.647
ATOM    327  N   ALA B  34      18.665 -25.660  19.805
ATOM    328  H   ALA B  34      17.774 -25.218  19.945
ATOM    329  CA  ALA B  34      18.951 -26.846  20.568
ATOM    330  CB  ALA B  34      18.718 -26.702  22.077
ATOM    331  C   ALA B  34      18.126 -27.988  20.069
ATOM    332  O   ALA B  34      16.898 -27.938  20.120
ATOM    333  N   VAL B  35      18.802 -29.041  19.551
ATOM    334  H   VAL B  35      19.795 -29.047  19.510
ATOM    335  CA  VAL B  35      18.155 -30.235  19.055
ATOM    336  CB  VAL B  35      18.943 -30.965  17.985
ATOM    337  CG1 VAL B  35      18.193 -32.237  17.532
ATOM    338  CG2 VAL B  35      19.229 -29.993  16.835
ATOM    339  C   VAL B  35      18.053 -31.100  20.278
ATOM    340  O   VAL B  35      19.068 -31.461  20.883
ATOM    341  N   ILE B  36      16.809 -31.432  20.675
ATOM    342  H   ILE B  36      15.990 -31.143  20.185
ATOM    343  CA  ILE B  36      16.606 -32.217  21.858
ATOM    344  CB  ILE B  36      15.690 -31.506  22.831
ATOM    345  CG2 ILE B  36      15.359 -32.364  24.063
ATOM    346  CG1 ILE B  36      16.418 -30.211  23.225
ATOM    347  CD1 ILE B  36      15.592 -29.221  23.997
ATOM    348  C   ILE B  36      16.247 -33.644  21.583
ATOM    349  O   ILE B  36      15.382 -33.948  20.760
ATOM    350  N   PHE B  37      16.991 -34.539  22.268
ATOM    351  H   PHE B  37      17.700 -34.235  22.898
ATOM    352  CA  PHE B  37      16.829 -35.963  22.205
ATOM    353  CB  PHE B  37      18.156 -36.731  22.006
ATOM    354  CG  PHE B  37      18.717 -36.487  20.647
ATOM    355  CD1 PHE B  37      19.545 -35.386  20.395
ATOM    356  CE1 PHE B  37      20.068 -35.175  19.119
ATOM    357  CZ  PHE B  37      19.777 -36.069  18.087
ATOM    358  CE2 PHE B  37      18.966 -37.176  18.334
ATOM    359  CD2 PHE B  37      18.442 -37.384  19.611
ATOM    360  C   PHE B  37      16.269 -36.421  23.519
ATOM    361  O   PHE B  37      16.889 -36.210  24.562
ATOM    362  N   ARG B  38      15.067 -37.037  23.494
ATOM    363  H   ARG B  38      14.567 -37.186  22.647
ATOM    364  CA  ARG B  38      14.437 -37.550  24.678
ATOM    365  CB  ARG B  38      12.939 -37.202  24.735
ATOM    366  CG  ARG B  38      12.199 -37.525  26.034
ATOM    367  CD  ARG B  38      10.725 -37.102  25.980
ATOM    368  NE  ARG B  38      10.631 -35.608  25.882
ATOM    369  HE  ARG B  38      11.336 -35.030  26.302
ATOM    370  CZ  ARG B  38       9.581 -35.000  25.242
ATOM    371  NH1 ARG B  38       8.616 -35.711  24.584
ATOM    372 HH11 ARG B  38       8.657 -36.709  24.555
ATOM    373 HH12 ARG B  38       7.866 -35.236  24.124
ATOM    374  NH2 ARG B  38       9.515 -33.639  25.246
ATOM    375 HH21 ARG B  38      10.214 -33.116  25.735
ATOM    376 HH22 ARG B  38       8.759 -33.165  24.795
ATOM    377  C   ARG B  38      14.592 -39.030  24.506
ATOM    378  O   ARG B  38      13.940 -39.626  23.645
ATOM    379  N   LEU B  39      15.478 -39.648  25.327
ATOM    380  H   LEU B  39      15.971 -39.127  26.024
ATOM    381  CA  LEU B  39      15.784 -41.066  25.301
ATOM    382  CB  LEU B  39      14.694 -41.962  25.948
ATOM    383  CG  LEU B  39      14.366 -41.649  27.419
ATOM    384  CD1 LEU B  39      13.217 -42.540  27.909
ATOM    385  CD2 LEU B  39      15.609 -41.729  28.327
ATOM    386  C   LEU B  39      16.155 -41.583  23.923
ATOM    387  O   LEU B  39      15.810 -42.704  23.539
ATOM    388  N   GLY B  40      16.876 -40.749  23.141
ATOM    389  H   GLY B  40      17.148 -39.845  23.461
ATOM    390  CA  GLY B  40      17.323 -41.089  21.814
ATOM    391  C   GLY B  40      16.359 -40.739  20.708
ATOM    392  O   GLY B  40      16.726 -40.857  19.538
ATOM    393  N   ARG B  41      15.115 -40.316  21.038
ATOM    394  H   ARG B  41      14.825 -40.219  21.987
ATOM    395  CA  ARG B  41      14.117 -39.936  20.064
ATOM    396  CB  ARG B  41      12.682 -40.281  20.504
ATOM    397  CG  ARG B  41      12.416 -41.782  20.615
ATOM    398  CD  ARG B  41      11.000 -42.122  21.072
ATOM    399  NE  ARG B  41      10.940 -43.603  21.263
ATOM    400  HE  ARG B  41      11.747 -44.150  21.040
ATOM    401  CZ  ARG B  41       9.816 -44.233  21.728
ATOM    402  NH1 ARG B  41       8.692 -43.537  22.076
ATOM    403 HH11 ARG B  41       7.890 -44.019  22.425
ATOM    404 HH12 ARG B  41       8.670 -42.542  21.999
ATOM    405  NH2 ARG B  41       9.825 -45.592  21.854
ATOM    406 HH21 ARG B  41      10.640 -46.118  21.608
ATOM    407 HH22 ARG B  41       9.020 -46.071  22.200
ATOM    408  C   ARG B  41      14.192 -38.447  19.897
ATOM    409  O   ARG B  41      14.337 -37.723  20.881
ATOM    410  N   VAL B  42      14.105 -37.944  18.645
ATOM    411  H   VAL B  42      13.975 -38.526  17.846
ATOM    412  CA  VAL B  42      14.179 -36.521  18.402
ATOM    413  CB  VAL B  42      14.536 -36.174  16.964
ATOM    414  CG1 VAL B  42      14.569 -34.649  16.745
ATOM    415  CG2 VAL B  42      15.857 -36.857  16.593
ATOM    416  C   VAL B  42      12.849 -35.893  18.759
ATOM    417  O   VAL B  42      11.796 -36.300  18.259
ATOM    418  N   VAL B  43      12.893 -34.890  19.665
ATOM    419  H   VAL B  43      13.757 -34.606  20.069
ATOM    420  CA  VAL B  43      11.733 -34.144  20.097
ATOM    421  CB  VAL B  43      11.946 -33.468  21.447
ATOM    422  CG1 VAL B  43      10.749 -32.576  21.846
ATOM    423  CG2 VAL B  43      12.237 -34.541  22.500
ATOM    424  C   VAL B  43      11.552 -33.068  19.052
ATOM    425  O   VAL B  43      10.434 -32.809  18.607
ATOM    426  N   GLY B  44      12.681 -32.467  18.615
ATOM    427  H   GLY B  44      13.572 -32.717  18.989
ATOM    428  CA  GLY B  44      12.704 -31.420  17.637
ATOM    429  C   GLY B  44      13.691 -30.385  18.085
ATOM    430  O   GLY B  44      14.410 -30.561  19.076
ATOM    431  N   ALA B  45      13.760 -29.284  17.306
ATOM    432  H   ALA B  45      13.179 -29.163  16.504
ATOM    433  CA  ALA B  45      14.640 -28.198  17.611
ATOM    434  CB  ALA B  45      15.312 -27.566  16.380
ATOM    435  C   ALA B  45      13.867 -27.126  18.311
ATOM    436  O   ALA B  45      12.811 -26.688  17.843
ATOM    437  N   ARG B  46      14.392 -26.712  19.483
ATOM    438  H   ARG B  46      15.230 -27.109  19.839
ATOM    439  CA  ARG B  46      13.816 -25.671  20.280
ATOM    440  CB  ARG B  46      13.758 -25.960  21.801
ATOM    441  CG  ARG B  46      12.777 -27.097  22.154
ATOM    442  CD  ARG B  46      12.645 -27.429  23.648
ATOM    443  NE  ARG B  46      11.901 -28.728  23.765
ATOM    444  HE  ARG B  46      11.323 -29.012  23.000
ATOM    445  CZ  ARG B  46      11.959 -29.522  24.886
ATOM    446  NH1 ARG B  46      12.743 -29.217  25.964
ATOM    447 HH11 ARG B  46      13.272 -28.370  25.989
ATOM    448 HH12 ARG B  46      12.845 -29.884  26.708
ATOM    449  NH2 ARG B  46      11.256 -30.692  24.916
ATOM    450 HH21 ARG B  46      10.651 -30.933  24.156
ATOM    451 HH22 ARG B  46      11.351 -31.320  25.692
ATOM    452  C   ARG B  46      14.573 -24.414  19.963
ATOM    453  O   ARG B  46      15.799 -24.411  19.780
ATOM    454  N   GLY B  47      13.788 -23.317  19.895
ATOM    455  H   GLY B  47      12.810 -23.383  20.069
ATOM    456  CA  GLY B  47      14.244 -22.002  19.560
ATOM    457  C   GLY B  47      14.989 -21.288  20.656
ATOM    458  O   GLY B  47      15.247 -21.853  21.721
ATOM    459  N   PRO B  48      15.357 -20.039  20.385
ATOM    460  CA  PRO B  48      16.090 -19.187  21.293
ATOM    461  CB  PRO B  48      16.474 -17.960  20.481
ATOM    462  CG  PRO B  48      15.409 -17.869  19.382
ATOM    463  CD  PRO B  48      15.009 -19.329  19.150
ATOM    464  C   PRO B  48      15.374 -18.808  22.555
ATOM    465  O   PRO B  48      14.143 -18.844  22.595
ATOM    466  N   GLY B  49      16.159 -18.435  23.587
ATOM    467  H   GLY B  49      17.153 -18.422  23.519
ATOM    468  CA  GLY B  49      15.627 -18.036  24.854
ATOM    469  C   GLY B  49      15.750 -19.123  25.872
ATOM    470  O   GLY B  49      16.516 -20.077  25.710
ATOM    471  N   LEU B  50      15.016 -18.918  26.988
ATOM    472  H   LEU B  50      14.432 -18.116  27.072
ATOM    473  CA  LEU B  50      14.968 -19.820  28.106
ATOM    474  CB  LEU B  50      14.469 -19.163  29.413
ATOM    475  CG  LEU B  50      15.313 -18.033  30.026
ATOM    476  CD1 LEU B  50      14.570 -17.396  31.208
ATOM    477  CD2 LEU B  50      16.693 -18.525  30.457
ATOM    478  C   LEU B  50      13.976 -20.912  27.866
ATOM    479  O   LEU B  50      12.838 -20.653  27.463
ATOM    480  N   PHE B  51      14.405 -22.168  28.096
ATOM    481  H   PHE B  51      15.349 -22.362  28.358
ATOM    482  CA  PHE B  51      13.536 -23.307  27.980
ATOM    483  CB  PHE B  51      13.298 -23.892  26.555
ATOM    484  CG  PHE B  51      14.549 -24.356  25.900
ATOM    485  CD1 PHE B  51      15.006 -25.671  26.043
ATOM    486  CE1 PHE B  51      16.178 -26.078  25.414
ATOM    487  CZ  PHE B  51      16.881 -25.177  24.621
ATOM    488  CE2 PHE B  51      16.414 -23.873  24.450
ATOM    489  CD2 PHE B  51      15.247 -23.465  25.084
ATOM    490  C   PHE B  51      13.959 -24.375  28.937
ATOM    491  O   PHE B  51      15.126 -24.465  29.326
ATOM    492  N   PHE B  52      12.968 -25.184  29.362
ATOM    493  H   PHE B  52      12.031 -25.072  29.040
ATOM    494  CA  PHE B  52      13.172 -26.278  30.264
ATOM    495  CB  PHE B  52      12.039 -26.496  31.293
ATOM    496  CG  PHE B  52      12.017 -25.443  32.349
ATOM    497  CD1 PHE B  52      11.370 -24.216  32.157
ATOM    498  CE1 PHE B  52      11.357 -23.257  33.174
ATOM    499  CZ  PHE B  52      11.973 -23.527  34.398
ATOM    500  CE2 PHE B  52      12.600 -24.757  34.610
ATOM    501  CD2 PHE B  52      12.614 -25.710  33.588
ATOM    502  C   PHE B  52      13.328 -27.587  29.564
ATOM    503  O   PHE B  52      12.598 -27.907  28.621
ATOM    504  N   ILE B  53      14.345 -28.349  30.013
ATOM    505  H   ILE B  53      14.972 -28.012  30.712
ATOM    506  CA  ILE B  53      14.602 -29.679  29.528
ATOM    507  CB  ILE B  53      15.930 -29.955  28.824
ATOM    508  CG2 ILE B  53      15.928 -29.124  27.538
ATOM    509  CG1 ILE B  53      17.197 -29.730  29.675
ATOM    510  CD1 ILE B  53      18.454 -30.272  28.995
ATOM    511  C   ILE B  53      14.580 -30.543  30.767
ATOM    512  O   ILE B  53      14.724 -30.046  31.886
ATOM    513  N   ILE B  54      14.353 -31.867  30.610
ATOM    514  H   ILE B  54      14.215 -32.292  29.719
ATOM    515  CA  ILE B  54      14.377 -32.739  31.761
ATOM    516  CB  ILE B  54      13.436 -33.922  31.674
ATOM    517  CG2 ILE B  54      13.608 -34.744  32.973
ATOM    518  CG1 ILE B  54      11.978 -33.453  31.496
ATOM    519  CD1 ILE B  54      11.006 -34.583  31.157
ATOM    520  C   ILE B  54      15.812 -33.213  31.661
ATOM    521  O   ILE B  54      16.121 -33.918  30.702
ATOM    522  N   PRO B  55      16.706 -32.898  32.594
ATOM    523  CA  PRO B  55      18.103 -33.278  32.522
ATOM    524  CB  PRO B  55      18.787 -32.575  33.694
ATOM    525  CG  PRO B  55      17.655 -32.271  34.687
ATOM    526  CD  PRO B  55      16.406 -32.138  33.805
ATOM    527  C   PRO B  55      18.395 -34.748  32.463
ATOM    528  O   PRO B  55      19.444 -35.107  31.928
ATOM    529  N   ILE B  56      17.506 -35.593  33.021
ATOM    530  H   ILE B  56      16.665 -35.264  33.442
ATOM    531  CA  ILE B  56      17.720 -37.014  33.061
ATOM    532  CB  ILE B  56      16.904 -37.625  34.199
ATOM    533  CG2 ILE B  56      16.954 -39.172  34.161
ATOM    534  CG1 ILE B  56      17.420 -37.074  35.548
ATOM    535  CD1 ILE B  56      16.536 -37.397  36.754
ATOM    536  C   ILE B  56      17.330 -37.624  31.727
ATOM    537  O   ILE B  56      18.109 -38.382  31.142
ATOM    538  N   PHE B  57      16.124 -37.275  31.220
ATOM    539  H   PHE B  57      15.534 -36.630  31.696
ATOM    540  CA  PHE B  57      15.589 -37.821  29.996
ATOM    541  CB  PHE B  57      14.042 -37.741  29.981
ATOM    542  CG  PHE B  57      13.477 -38.695  30.987
ATOM    543  CD1 PHE B  57      13.102 -38.238  32.257
ATOM    544  CE1 PHE B  57      12.575 -39.111  33.212
ATOM    545  CZ  PHE B  57      12.415 -40.462  32.896
ATOM    546  CE2 PHE B  57      12.779 -40.933  31.634
ATOM    547  CD2 PHE B  57      13.304 -40.049  30.689
ATOM    548  C   PHE B  57      16.064 -37.175  28.725
ATOM    549  O   PHE B  57      16.431 -37.864  27.769
ATOM    550  N   GLU B  58      16.034 -35.825  28.706
ATOM    551  H   GLU B  58      15.732 -35.317  29.504
ATOM    552  CA  GLU B  58      16.394 -35.006  27.583
ATOM    553  CB  GLU B  58      15.468 -33.775  27.427
ATOM    554  CG  GLU B  58      13.985 -34.113  27.161
ATOM    555  CD  GLU B  58      13.094 -32.872  26.967
ATOM    556  OE1 GLU B  58      11.888 -33.077  26.669
ATOM    557  OE2 GLU B  58      13.562 -31.713  27.116
ATOM    558  C   GLU B  58      17.813 -34.515  27.568
ATOM    559  O   GLU B  58      18.357 -34.084  28.586
ATOM    560  N   LYS B  59      18.437 -34.603  26.370
ATOM    561  H   LYS B  59      17.968 -34.993  25.583
ATOM    562  CA  LYS B  59      19.782 -34.159  26.116
ATOM    563  CB  LYS B  59      20.734 -35.279  25.656
ATOM    564  CG  LYS B  59      21.016 -36.345  26.719
ATOM    565  CD  LYS B  59      22.041 -37.384  26.267
ATOM    566  CE  LYS B  59      22.328 -38.464  27.309
ATOM    567  NZ  LYS B  59      23.368 -39.381  26.799
ATOM    568  HZ1 LYS B  59      23.612 -40.078  27.526
ATOM    569  HZ2 LYS B  59      23.020 -39.870  25.954
ATOM    570  HZ3 LYS B  59      24.216 -38.838  26.549
ATOM    571  C   LYS B  59      19.685 -33.159  24.998
ATOM    572  O   LYS B  59      19.080 -33.436  23.960
ATOM    573  N   ALA B  60      20.258 -31.954  25.210
ATOM    574  H   ALA B  60      20.741 -31.743  26.057
ATOM    575  CA  ALA B  60      20.235 -30.906  24.224
ATOM    576  CB  ALA B  60      19.852 -29.532  24.807
ATOM    577  C   ALA B  60      21.564 -30.755  23.543
ATOM    578  O   ALA B  60      22.590 -30.584  24.204
ATOM    579  N   VAL B  61      21.560 -30.850  22.192
ATOM    580  H   VAL B  61      20.718 -31.018  21.691
ATOM    581  CA  VAL B  61      22.735 -30.687  21.366
ATOM    582  CB  VAL B  61      22.837 -31.714  20.247
ATOM    583  CG1 VAL B  61      24.094 -31.455  19.388
ATOM    584  CG2 VAL B  61      22.810 -33.132  20.844
ATOM    585  C   VAL B  61      22.547 -29.314  20.765
ATOM    586  O   VAL B  61      21.579 -29.086  20.039
ATOM    587  N   ILE B  62      23.466 -28.367  21.055
ATOM    588  H   ILE B  62      24.259 -28.552  21.629
ATOM    589  CA  ILE B  62      23.341 -27.023  20.539
ATOM    590  CB  ILE B  62      23.718 -25.980  21.576
ATOM    591  CG2 ILE B  62      23.601 -24.574  20.965
ATOM    592  CG1 ILE B  62      22.770 -26.110  22.794
ATOM    593  CD1 ILE B  62      23.168 -25.292  24.023
ATOM    594  C   ILE B  62      24.108 -26.896  19.241
ATOM    595  O   ILE B  62      25.292 -27.233  19.166
ATOM    596  N   VAL B  63      23.406 -26.422  18.181
ATOM    597  H   VAL B  63      22.450 -26.160  18.269
ATOM    598  CA  VAL B  63      23.962 -26.239  16.861
ATOM    599  CB  VAL B  63      23.202 -27.019  15.790
ATOM    600  CG1 VAL B  63      23.801 -26.801  14.386
ATOM    601  CG2 VAL B  63      23.163 -28.501  16.181
ATOM    602  C   VAL B  63      23.887 -24.767  16.529
ATOM    603  O   VAL B  63      22.872 -24.116  16.778
ATOM    604  N   ASP B  64      24.997 -24.218  15.978
ATOM    605  H   ASP B  64      25.807 -24.766  15.790
ATOM    606  CA  ASP B  64      25.081 -22.835  15.583
ATOM    607  CB  ASP B  64      26.508 -22.274  15.762
ATOM    608  CG  ASP B  64      26.600 -20.815  15.353
ATOM    609  OD1 ASP B  64      25.889 -19.964  15.952
ATOM    610  OD2 ASP B  64      27.408 -20.522  14.438
ATOM    611  C   ASP B  64      24.609 -22.735  14.151
ATOM    612  O   ASP B  64      25.039 -23.503  13.285
ATOM    613  N   LEU B  65      23.691 -21.776  13.890
ATOM    614  H   LEU B  65      23.352 -21.167  14.603
ATOM    615  CA  LEU B  65      23.123 -21.571  12.581
ATOM    616  CB  LEU B  65      21.679 -21.031  12.612
ATOM    617  CG  LEU B  65      20.619 -21.915  13.311
ATOM    618  CD1 LEU B  65      19.271 -21.188  13.299
ATOM    619  CD2 LEU B  65      20.531 -23.354  12.778
ATOM    620  C   LEU B  65      23.918 -20.622  11.722
ATOM    621  O   LEU B  65      23.684 -20.553  10.516
ATOM    622  N   ARG B  66      24.868 -19.860  12.318
ATOM    623  H   ARG B  66      25.055 -19.945  13.295
ATOM    624  CA  ARG B  66      25.693 -18.898  11.618
ATOM    625  CB  ARG B  66      26.573 -18.057  12.556
ATOM    626  CG  ARG B  66      25.782 -17.049  13.385
ATOM    627  CD  ARG B  66      26.595 -16.316  14.454
ATOM    628  NE  ARG B  66      26.942 -17.333  15.493
ATOM    629  HE  ARG B  66      26.574 -18.259  15.393
ATOM    630  CZ  ARG B  66      27.750 -17.062  16.564
ATOM    631  NH1 ARG B  66      28.266 -15.815  16.784
ATOM    632 HH11 ARG B  66      28.851 -15.643  17.576
ATOM    633 HH12 ARG B  66      28.060 -15.067  16.155
ATOM    634  NH2 ARG B  66      28.032 -18.074  17.434
ATOM    635 HH21 ARG B  66      27.660 -18.989  17.273
ATOM    636 HH22 ARG B  66      28.629 -17.913  18.220
ATOM    637  C   ARG B  66      26.589 -19.527  10.594
ATOM    638  O   ARG B  66      26.963 -20.698  10.703
ATOM    639  N   THR B  67      26.910 -18.736   9.538
ATOM    640  H   THR B  67      26.574 -17.801   9.460
ATOM    641  CA  THR B  67      27.753 -19.171   8.458
ATOM    642  CB  THR B  67      27.775 -18.191   7.302
ATOM    643  CG2 THR B  67      28.626 -18.740   6.138
ATOM    644  OG1 THR B  67      26.450 -18.001   6.826
ATOM    645  HG1 THR B  67      26.473 -17.198   6.299
ATOM    646  C   THR B  67      29.139 -19.411   8.998
ATOM    647  O   THR B  67      29.754 -18.555   9.643
ATOM    648  N   GLN B  68      29.604 -20.650   8.749
ATOM    649  H   GLN B  68      29.053 -21.300   8.241
ATOM    650  CA  GLN B  68      30.879 -21.165   9.145
ATOM    651  CB  GLN B  68      30.792 -22.617   9.669
ATOM    652  CG  GLN B  68      29.840 -22.843  10.858
ATOM    653  CD  GLN B  68      30.286 -22.061  12.088
ATOM    654  OE1 GLN B  68      31.402 -22.201  12.587
ATOM    655  NE2 GLN B  68      29.374 -21.194  12.595
ATOM    656 HE21 GLN B  68      28.470 -21.108  12.173
ATOM    657 HE22 GLN B  68      29.583 -20.668  13.419
ATOM    658  C   GLN B  68      31.756 -21.205   7.926
ATOM    659  O   GLN B  68      31.322 -21.604   6.842
ATOM    660  N   VAL B  69      33.013 -20.741   8.098
ATOM    661  H   VAL B  69      33.324 -20.414   8.987
ATOM    662  CA  VAL B  69      34.013 -20.717   7.061
ATOM    663  CB  VAL B  69      34.936 -19.514   7.170
ATOM    664  CG1 VAL B  69      36.030 -19.550   6.089
ATOM    665  CG2 VAL B  69      34.092 -18.230   7.091
ATOM    666  C   VAL B  69      34.790 -22.000   7.226
ATOM    667  O   VAL B  69      35.295 -22.302   8.311
ATOM    668  N   LEU B  70      34.883 -22.782   6.136
ATOM    669  H   LEU B  70      34.449 -22.536   5.278
ATOM    670  CA  LEU B  70      35.570 -24.039   6.126
ATOM    671  CB  LEU B  70      34.612 -25.162   5.690
ATOM    672  CG  LEU B  70      35.178 -26.581   5.592
ATOM    673  CD1 LEU B  70      35.620 -27.101   6.968
ATOM    674  CD2 LEU B  70      34.179 -27.491   4.870
ATOM    675  C   LEU B  70      36.690 -23.968   5.133
ATOM    676  O   LEU B  70      36.465 -23.704   3.951
ATOM    677  N   ASP B  71      37.934 -24.193   5.607
ATOM    678  H   ASP B  71      38.108 -24.406   6.563
ATOM    679  CA  ASP B  71      39.079 -24.188   4.738
ATOM    680  CB  ASP B  71      40.385 -23.736   5.444
ATOM    681  CG  ASP B  71      41.540 -23.492   4.463
ATOM    682  OD1 ASP B  71      42.060 -22.343   4.460
ATOM    683  OD2 ASP B  71      41.960 -24.435   3.743
ATOM    684  C   ASP B  71      39.179 -25.604   4.233
ATOM    685  O   ASP B  71      39.227 -26.562   5.008
ATOM    686  N   VAL B  72      39.179 -25.741   2.893
ATOM    687  H   VAL B  72      39.160 -24.948   2.295
ATOM    688  CA  VAL B  72      39.264 -27.000   2.208
ATOM    689  CB  VAL B  72      38.442 -27.048   0.930
ATOM    690  CG1 VAL B  72      38.601 -28.380   0.173
ATOM    691  CG2 VAL B  72      36.981 -26.794   1.323
ATOM    692  C   VAL B  72      40.729 -27.205   1.933
ATOM    693  O   VAL B  72      41.349 -26.378   1.252
ATOM    694  N   PRO B  73      41.266 -28.324   2.433
ATOM    695  CA  PRO B  73      42.654 -28.697   2.305
ATOM    696  CB  PRO B  73      42.803 -30.034   3.034
ATOM    697  CG  PRO B  73      41.640 -30.059   4.032
ATOM    698  CD  PRO B  73      40.554 -29.246   3.327
ATOM    699  C   PRO B  73      43.136 -28.803   0.895
ATOM    700  O   PRO B  73      42.345 -29.067  -0.014
ATOM    701  N   VAL B  74      44.455 -28.588   0.743
ATOM    702  H   VAL B  74      45.009 -28.432   1.556
ATOM    703  CA  VAL B  74      45.181 -28.500  -0.497
ATOM    704  CB  VAL B  74      46.674 -28.373  -0.212
ATOM    705  CG1 VAL B  74      47.491 -28.409  -1.507
ATOM    706  CG2 VAL B  74      46.962 -27.132   0.653
ATOM    707  C   VAL B  74      44.973 -29.793  -1.250
ATOM    708  O   VAL B  74      45.170 -30.882  -0.704
ATOM    709  N   GLN B  75      44.536 -29.672  -2.523
ATOM    710  H   GLN B  75      44.319 -28.791  -2.935
ATOM    711  CA  GLN B  75      44.321 -30.820  -3.351
ATOM    712  CB  GLN B  75      42.886 -30.924  -3.923
ATOM    713  CG  GLN B  75      41.801 -31.002  -2.842
ATOM    714  CD  GLN B  75      41.967 -32.265  -2.000
ATOM    715  OE1 GLN B  75      42.127 -33.392  -2.468
ATOM    716  NE2 GLN B  75      41.989 -32.040  -0.662
ATOM    717 HE21 GLN B  75      42.053 -32.805  -0.022
ATOM    718 HE22 GLN B  75      41.917 -31.104  -0.316
ATOM    719  C   GLN B  75      45.275 -30.732  -4.497
ATOM    720  O   GLN B  75      45.304 -29.724  -5.209
ATOM    721  N   GLU B  76      46.125 -31.777  -4.654
ATOM    722  H   GLU B  76      46.103 -32.572  -4.055
ATOM    723  CA  GLU B  76      47.056 -31.827  -5.748
ATOM    724  CB  GLU B  76      48.417 -32.478  -5.437
ATOM    725  CG  GLU B  76      49.375 -32.491  -6.643
ATOM    726  CD  GLU B  76      50.722 -33.145  -6.324
ATOM    727  OE1 GLU B  76      50.959 -33.619  -5.180
ATOM    728  OE2 GLU B  76      51.559 -33.170  -7.262
ATOM    729  C   GLU B  76      46.310 -32.646  -6.757
ATOM    730  O   GLU B  76      45.976 -33.811  -6.518
ATOM    731  N   THR B  77      46.027 -32.016  -7.911
ATOM    732  H   THR B  77      46.344 -31.085  -8.076
ATOM    733  CA  THR B  77      45.268 -32.609  -8.981
ATOM    734  CB  THR B  77      43.847 -32.074  -9.023
ATOM    735  CG2 THR B  77      43.057 -32.469  -7.773
ATOM    736  OG1 THR B  77      43.863 -30.661  -9.163
ATOM    737  HG1 THR B  77      44.151 -30.480 -10.061
ATOM    738  C   THR B  77      45.878 -32.349 -10.323
ATOM    739  O   THR B  77      46.765 -31.514 -10.463
ATOM    740  N   ILE B  78      45.437 -33.118 -11.340
ATOM    741  H   ILE B  78      44.741 -33.818 -11.203
ATOM    742  CA  ILE B  78      45.891 -32.964 -12.697
ATOM    743  CB  ILE B  78      46.358 -34.280 -13.302
ATOM    744  CG2 ILE B  78      46.758 -34.077 -14.776
ATOM    745  CG1 ILE B  78      47.539 -34.838 -12.478
ATOM    746  CD1 ILE B  78      47.937 -36.271 -12.826
ATOM    747  C   ILE B  78      44.707 -32.392 -13.450
ATOM    748  O   ILE B  78      43.585 -32.893 -13.346
ATOM    749  N   THR B  79      44.952 -31.301 -14.209
ATOM    750  H   THR B  79      45.873 -30.920 -14.269
ATOM    751  CA  THR B  79      43.970 -30.613 -15.021
ATOM    752  CB  THR B  79      44.392 -29.220 -15.413
ATOM    753  CG2 THR B  79      44.565 -28.370 -14.155
ATOM    754  OG1 THR B  79      45.592 -29.250 -16.176
ATOM    755  HG1 THR B  79      45.617 -28.417 -16.655
ATOM    756  C   THR B  79      43.661 -31.387 -16.278
ATOM    757  O   THR B  79      44.342 -32.361 -16.602
ATOM    758  N   LYS B  80      42.604 -30.965 -17.019
ATOM    759  H   LYS B  80      42.046 -30.190 -16.731
ATOM    760  CA  LYS B  80      42.193 -31.600 -18.254
ATOM    761  CB  LYS B  80      40.899 -30.990 -18.831
ATOM    762  CG  LYS B  80      40.351 -31.713 -20.067
ATOM    763  CD  LYS B  80      39.018 -31.176 -20.573
ATOM    764  CE  LYS B  80      38.493 -31.923 -21.796
ATOM    765  NZ  LYS B  80      37.210 -31.336 -22.228
ATOM    766  HZ1 LYS B  80      36.539 -31.345 -21.437
ATOM    767  HZ2 LYS B  80      36.822 -31.891 -23.014
ATOM    768  HZ3 LYS B  80      37.360 -30.359 -22.541
ATOM    769  C   LYS B  80      43.303 -31.507 -19.285
ATOM    770  O   LYS B  80      43.480 -32.424 -20.090
ATOM    771  N   ASP B  81      44.111 -30.419 -19.240
ATOM    772  H   ASP B  81      43.979 -29.701 -18.562
ATOM    773  CA  ASP B  81      45.213 -30.210 -20.145
ATOM    774  CB  ASP B  81      45.404 -28.734 -20.589
ATOM    775  CG  ASP B  81      45.680 -27.761 -19.456
ATOM    776  OD1 ASP B  81      44.917 -27.740 -18.455
ATOM    777  OD2 ASP B  81      46.676 -27.005 -19.593
ATOM    778  C   ASP B  81      46.502 -30.868 -19.678
ATOM    779  O   ASP B  81      47.583 -30.612 -20.213
ATOM    780  N   ASN B  82      46.391 -31.761 -18.662
ATOM    781  H   ASN B  82      45.504 -31.924 -18.237
ATOM    782  CA  ASN B  82      47.431 -32.554 -18.052
ATOM    783  CB  ASN B  82      47.960 -33.669 -18.994
ATOM    784  CG  ASN B  82      46.809 -34.624 -19.304
ATOM    785  OD1 ASN B  82      46.203 -35.230 -18.421
ATOM    786  ND2 ASN B  82      46.462 -34.732 -20.611
ATOM    787 HD21 ASN B  82      45.701 -35.322 -20.879
ATOM    788 HD22 ASN B  82      46.948 -34.199 -21.304
ATOM    789  C   ASN B  82      48.542 -31.808 -17.380
ATOM    790  O   ASN B  82      49.714 -32.192 -17.444
ATOM    791  N   VAL B  83      48.174 -30.709 -16.691
ATOM    792  H   VAL B  83      47.226 -30.404 -16.636
ATOM    793  CA  VAL B  83      49.126 -29.916 -15.961
ATOM    794  CB  VAL B  83      49.115 -28.438 -16.321
ATOM    795  CG1 VAL B  83      50.137 -27.645 -15.471
ATOM    796  CG2 VAL B  83      49.401 -28.307 -17.828
ATOM    797  C   VAL B  83      48.802 -30.106 -14.494
ATOM    798  O   VAL B  83      47.643 -29.920 -14.108
ATOM    799  N   PRO B  84      49.751 -30.561 -13.669
ATOM    800  CA  PRO B  84      49.543 -30.731 -12.247
ATOM    801  CB  PRO B  84      50.726 -31.555 -11.740
ATOM    802  CG  PRO B  84      51.837 -31.327 -12.782
ATOM    803  CD  PRO B  84      51.087 -30.991 -14.083
ATOM    804  C   PRO B  84      49.408 -29.392 -11.574
ATOM    805  O   PRO B  84      50.191 -28.489 -11.867
ATOM    806  N   VAL B  85      48.415 -29.252 -10.675
ATOM    807  H   VAL B  85      47.807 -30.004 -10.461
ATOM    808  CA  VAL B  85      48.126 -28.040  -9.959
ATOM    809  CB  VAL B  85      46.966 -27.204 -10.508
ATOM    810  CG1 VAL B  85      47.307 -26.686 -11.907
ATOM    811  CG2 VAL B  85      45.656 -28.012 -10.513
ATOM    812  C   VAL B  85      47.818 -28.342  -8.518
ATOM    813  O   VAL B  85      47.435 -29.454  -8.154
ATOM    814  N   ARG B  86      48.029 -27.314  -7.676
ATOM    815  H   ARG B  86      48.373 -26.446  -8.029
ATOM    816  CA  ARG B  86      47.790 -27.309  -6.262
ATOM    817  CB  ARG B  86      49.074 -26.822  -5.559
ATOM    818  CG  ARG B  86      49.030 -26.689  -4.049
ATOM    819  CD  ARG B  86      50.385 -26.371  -3.418
ATOM    820  NE  ARG B  86      50.175 -26.231  -1.945
ATOM    821  HE  ARG B  86      50.221 -27.047  -1.367
ATOM    822  CZ  ARG B  86      49.850 -25.023  -1.380
ATOM    823  NH1 ARG B  86      49.863 -23.860  -2.100
ATOM    824 HH11 ARG B  86      50.193 -23.855  -3.046
ATOM    825 HH12 ARG B  86      49.644 -22.990  -1.660
ATOM    826  NH2 ARG B  86      49.516 -24.975  -0.060
ATOM    827 HH21 ARG B  86      49.280 -24.101   0.364
ATOM    828 HH22 ARG B  86      49.495 -25.810   0.491
ATOM    829  C   ARG B  86      46.656 -26.336  -6.067
ATOM    830  O   ARG B  86      46.834 -25.144  -6.301
ATOM    831  N   VAL B  87      45.454 -26.814  -5.650
ATOM    832  H   VAL B  87      45.289 -27.782  -5.477
ATOM    833  CA  VAL B  87      44.323 -25.927  -5.471
ATOM    834  CB  VAL B  87      43.224 -26.155  -6.508
ATOM    835  CG1 VAL B  87      41.998 -25.254  -6.284
ATOM    836  CG2 VAL B  87      43.796 -25.909  -7.916
ATOM    837  C   VAL B  87      43.762 -26.019  -4.073
ATOM    838  O   VAL B  87      43.609 -27.106  -3.517
ATOM    839  N   ASN B  88      43.468 -24.832  -3.492
ATOM    840  H   ASN B  88      43.631 -23.986  -3.997
ATOM    841  CA  ASN B  88      42.910 -24.647  -2.170
ATOM    842  CB  ASN B  88      43.619 -23.539  -1.357
ATOM    843  CG  ASN B  88      45.099 -23.798  -1.094
ATOM    844  OD1 ASN B  88      45.600 -24.918  -1.062
ATOM    845  ND2 ASN B  88      45.848 -22.682  -0.898
ATOM    846 HD21 ASN B  88      45.431 -21.774  -0.963
ATOM    847 HD22 ASN B  88      46.829 -22.761  -0.721
ATOM    848  C   ASN B  88      41.529 -24.061  -2.370
ATOM    849  O   ASN B  88      41.313 -23.301  -3.319
ATOM    850  N   ALA B  89      40.558 -24.391  -1.481
ATOM    851  H   ALA B  89      40.733 -24.984  -0.692
ATOM    852  CA  ALA B  89      39.219 -23.847  -1.608
ATOM    853  CB  ALA B  89      38.202 -24.816  -2.243
ATOM    854  C   ALA B  89      38.676 -23.434  -0.270
ATOM    855  O   ALA B  89      39.173 -23.862   0.770
ATOM    856  N   VAL B  90      37.663 -22.535  -0.268
ATOM    857  H   VAL B  90      37.309 -22.150  -1.116
ATOM    858  CA  VAL B  90      37.025 -22.060   0.939
ATOM    859  CB  VAL B  90      37.275 -20.583   1.231
ATOM    860  CG1 VAL B  90      36.546 -20.167   2.521
ATOM    861  CG2 VAL B  90      38.787 -20.304   1.323
ATOM    862  C   VAL B  90      35.543 -22.260   0.728
ATOM    863  O   VAL B  90      34.995 -21.804  -0.275
ATOM    864  N   VAL B  91      34.872 -22.973   1.664
ATOM    865  H   VAL B  91      35.338 -23.343   2.461
ATOM    866  CA  VAL B  91      33.449 -23.235   1.611
ATOM    867  CB  VAL B  91      33.097 -24.716   1.734
ATOM    868  CG1 VAL B  91      31.573 -24.961   1.741
ATOM    869  CG2 VAL B  91      33.735 -25.455   0.552
ATOM    870  C   VAL B  91      32.786 -22.462   2.722
ATOM    871  O   VAL B  91      33.224 -22.500   3.869
ATOM    872  N   TYR B  92      31.718 -21.714   2.386
ATOM    873  H   TYR B  92      31.370 -21.695   1.456
ATOM    874  CA  TYR B  92      30.969 -20.945   3.342
ATOM    875  CB  TYR B  92      30.616 -19.523   2.844
ATOM    876  CG  TYR B  92      31.862 -18.732   2.594
ATOM    877  CD1 TYR B  92      32.413 -18.719   1.308
ATOM    878  CE1 TYR B  92      33.571 -17.997   1.024
ATOM    879  CZ  TYR B  92      34.197 -17.270   2.038
ATOM    880  OH  TYR B  92      35.371 -16.537   1.760
ATOM    881  HH  TYR B  92      35.556 -16.621   0.820
ATOM    882  CE2 TYR B  92      33.660 -17.275   3.330
ATOM    883  CD2 TYR B  92      32.495 -18.003   3.606
ATOM    884  C   TYR B  92      29.686 -21.719   3.450
ATOM    885  O   TYR B  92      28.961 -21.832   2.456
ATOM    886  N   PHE B  93      29.378 -22.270   4.647
ATOM    887  H   PHE B  93      29.960 -22.173   5.455
ATOM    888  CA  PHE B  93      28.167 -23.038   4.806
ATOM    889  CB  PHE B  93      28.383 -24.584   4.748
ATOM    890  CG  PHE B  93      29.192 -25.162   5.875
ATOM    891  CD1 PHE B  93      28.565 -25.655   7.033
ATOM    892  CE1 PHE B  93      29.307 -26.193   8.083
ATOM    893  CZ  PHE B  93      30.697 -26.245   7.983
ATOM    894  CE2 PHE B  93      31.331 -25.761   6.839
ATOM    895  CD2 PHE B  93      30.584 -25.224   5.789
ATOM    896  C   PHE B  93      27.440 -22.676   6.067
ATOM    897  O   PHE B  93      28.056 -22.287   7.057
ATOM    898  N   ARG B  94      26.099 -22.804   6.043
ATOM    899  H   ARG B  94      25.620 -23.110   5.225
ATOM    900  CA  ARG B  94      25.261 -22.508   7.177
ATOM    901  CB  ARG B  94      24.410 -21.225   6.987
ATOM    902  CG  ARG B  94      23.436 -21.247   5.802
ATOM    903  CD  ARG B  94      22.701 -19.927   5.570
ATOM    904  NE  ARG B  94      21.599 -20.190   4.592
ATOM    905  HE  ARG B  94      20.688 -20.388   4.955
ATOM    906  CZ  ARG B  94      21.781 -20.191   3.233
ATOM    907  NH1 ARG B  94      22.984 -19.907   2.647
ATOM    908 HH11 ARG B  94      23.783 -19.678   3.204
ATOM    909 HH12 ARG B  94      23.068 -19.894   1.650
ATOM    910  NH2 ARG B  94      20.714 -20.485   2.436
ATOM    911 HH21 ARG B  94      20.811 -20.487   1.442
ATOM    912 HH22 ARG B  94      19.822 -20.687   2.842
ATOM    913  C   ARG B  94      24.342 -23.676   7.423
ATOM    914  O   ARG B  94      23.958 -24.389   6.493
ATOM    915  N   VAL B  95      24.002 -23.925   8.708
ATOM    916  H   VAL B  95      24.314 -23.351   9.462
ATOM    917  CA  VAL B  95      23.114 -25.005   9.061
ATOM    918  CB  VAL B  95      23.380 -25.576  10.438
ATOM    919  CG1 VAL B  95      22.372 -26.697  10.748
ATOM    920  CG2 VAL B  95      24.841 -26.052  10.512
ATOM    921  C   VAL B  95      21.728 -24.417   8.995
ATOM    922  O   VAL B  95      21.419 -23.437   9.676
ATOM    923  N   VAL B  96      20.889 -24.985   8.103
ATOM    924  H   VAL B  96      21.168 -25.764   7.552
ATOM    925  CA  VAL B  96      19.528 -24.558   7.920
ATOM    926  CB  VAL B  96      19.123 -24.584   6.457
ATOM    927  CG1 VAL B  96      17.635 -24.227   6.260
ATOM    928  CG2 VAL B  96      20.029 -23.575   5.728
ATOM    929  C   VAL B  96      18.632 -25.404   8.787
ATOM    930  O   VAL B  96      17.785 -24.853   9.494
ATOM    931  N   ASP B  97      18.812 -26.751   8.767
ATOM    932  H   ASP B  97      19.518 -27.190   8.217
ATOM    933  CA  ASP B  97      17.992 -27.610   9.581
ATOM    934  CB  ASP B  97      17.153 -28.651   8.791
ATOM    935  CG  ASP B  97      16.187 -29.464   9.677
ATOM    936  OD1 ASP B  97      16.192 -29.367  10.935
ATOM    937  OD2 ASP B  97      15.380 -30.204   9.061
ATOM    938  C   ASP B  97      18.929 -28.293  10.547
ATOM    939  O   ASP B  97      19.663 -29.215  10.168
ATOM    940  N   PRO B  98      18.918 -27.855  11.808
ATOM    941  CA  PRO B  98      19.756 -28.401  12.848
ATOM    942  CB  PRO B  98      19.607 -27.463  14.045
ATOM    943  CG  PRO B  98      18.255 -26.769  13.826
ATOM    944  CD  PRO B  98      18.075 -26.766  12.306
ATOM    945  C   PRO B  98      19.440 -29.826  13.192
ATOM    946  O   PRO B  98      20.358 -30.531  13.614
ATOM    947  N   VAL B  99      18.166 -30.264  13.021
ATOM    948  H   VAL B  99      17.454 -29.677  12.641
ATOM    949  CA  VAL B  99      17.759 -31.601  13.373
ATOM    950  CB  VAL B  99      16.247 -31.779  13.350
ATOM    951  CG1 VAL B  99      15.842 -33.254  13.549
ATOM    952  CG2 VAL B  99      15.638 -30.866  14.430
ATOM    953  C   VAL B  99      18.420 -32.541  12.405
ATOM    954  O   VAL B  99      19.027 -33.517  12.839
ATOM    955  N   LYS B 100      18.390 -32.212  11.090
ATOM    956  H   LYS B 100      17.935 -31.384  10.769
ATOM    957  CA  LYS B 100      18.984 -33.040  10.071
ATOM    958  CB  LYS B 100      18.624 -32.615   8.643
ATOM    959  CG  LYS B 100      17.174 -32.912   8.273
ATOM    960  CD  LYS B 100      16.806 -32.500   6.851
ATOM    961  CE  LYS B 100      15.339 -32.772   6.519
ATOM    962  NZ  LYS B 100      15.038 -32.309   5.152
ATOM    963  HZ1 LYS B 100      14.046 -32.519   4.930
ATOM    964  HZ2 LYS B 100      15.194 -31.286   5.087
ATOM    965  HZ3 LYS B 100      15.652 -32.797   4.472
ATOM    966  C   LYS B 100      20.473 -33.089  10.189
ATOM    967  O   LYS B 100      21.054 -34.156   9.996
ATOM    968  N   ALA B 101      21.109 -31.952  10.564
ATOM    969  H   ALA B 101      20.613 -31.097  10.702
ATOM    970  CA  ALA B 101      22.543 -31.871  10.703
ATOM    971  CB  ALA B 101      23.027 -30.454  11.046
ATOM    972  C   ALA B 101      23.062 -32.797  11.759
ATOM    973  O   ALA B 101      24.111 -33.408  11.562
ATOM    974  N   VAL B 102      22.335 -32.912  12.893
ATOM    975  H   VAL B 102      21.499 -32.385  13.038
ATOM    976  CA  VAL B 102      22.744 -33.769  13.977
ATOM    977  CB  VAL B 102      22.157 -33.312  15.306
ATOM    978  CG1 VAL B 102      22.500 -34.267  16.468
ATOM    979  CG2 VAL B 102      22.684 -31.906  15.595
ATOM    980  C   VAL B 102      22.387 -35.216  13.720
ATOM    981  O   VAL B 102      23.201 -36.101  13.986
ATOM    982  N   THR B 103      21.172 -35.487  13.188
ATOM    983  H   THR B 103      20.537 -34.765  12.931
ATOM    984  CA  THR B 103      20.726 -36.844  12.982
ATOM    985  CB  THR B 103      19.223 -36.976  12.880
ATOM    986  CG2 THR B 103      18.579 -36.543  14.207
ATOM    987  OG1 THR B 103      18.703 -36.215  11.797
ATOM    988  HG1 THR B 103      18.904 -35.299  11.999
ATOM    989  C   THR B 103      21.326 -37.586  11.834
ATOM    990  O   THR B 103      21.752 -38.727  12.013
ATOM    991  N   GLN B 104      21.390 -36.951  10.645
ATOM    992  H   GLN B 104      21.057 -36.021  10.521
ATOM    993  CA  GLN B 104      21.906 -37.606   9.477
ATOM    994  CB  GLN B 104      21.383 -37.009   8.164
ATOM    995  CG  GLN B 104      19.898 -37.362   8.016
ATOM    996  CD  GLN B 104      19.337 -36.832   6.715
ATOM    997  OE1 GLN B 104      19.768 -37.178   5.616
ATOM    998  NE2 GLN B 104      18.296 -35.971   6.846
ATOM    999 HE21 GLN B 104      17.896 -35.543   6.036
ATOM   1000 HE22 GLN B 104      17.952 -35.736   7.755
ATOM   1001  C   GLN B 104      23.377 -37.828   9.438
ATOM   1002  O   GLN B 104      23.790 -38.900   8.993
ATOM   1003  N   VAL B 105      24.202 -36.853   9.886
ATOM   1004  H   VAL B 105      23.869 -35.990  10.262
ATOM   1005  CA  VAL B 105      25.639 -37.039   9.871
ATOM   1006  CB  VAL B 105      26.377 -36.184   8.841
ATOM   1007  CG1 VAL B 105      27.896 -36.417   8.898
ATOM   1008  CG2 VAL B 105      25.880 -36.555   7.442
ATOM   1009  C   VAL B 105      26.153 -36.755  11.261
ATOM   1010  O   VAL B 105      25.685 -35.837  11.935
ATOM   1011  N   LYS B 106      27.133 -37.576  11.721
ATOM   1012  H   LYS B 106      27.490 -38.318  11.160
ATOM   1013  CA  LYS B 106      27.729 -37.436  13.027
ATOM   1014  CB  LYS B 106      28.523 -38.682  13.461
ATOM   1015  CG  LYS B 106      27.607 -39.870  13.779
ATOM   1016  CD  LYS B 106      28.331 -41.134  14.239
ATOM   1017  CE  LYS B 106      27.383 -42.299  14.527
ATOM   1018  NZ  LYS B 106      28.143 -43.485  14.962
ATOM   1019  HZ1 LYS B 106      28.699 -43.253  15.806
ATOM   1020  HZ2 LYS B 106      27.488 -44.257  15.186
ATOM   1021  HZ3 LYS B 106      28.783 -43.790  14.204
ATOM   1022  C   LYS B 106      28.602 -36.213  13.111
ATOM   1023  O   LYS B 106      28.538 -35.493  14.110
ATOM   1024  N   ASN B 107      29.421 -35.948  12.063
ATOM   1025  H   ASN B 107      29.461 -36.540  11.262
ATOM   1026  CA  ASN B 107      30.275 -34.789  12.039
ATOM   1027  CB  ASN B 107      31.775 -35.089  12.287
ATOM   1028  CG  ASN B 107      32.614 -33.806  12.419
ATOM   1029  OD1 ASN B 107      32.292 -32.689  12.009
ATOM   1030  ND2 ASN B 107      33.797 -33.993  13.059
ATOM   1031 HD21 ASN B 107      34.042 -34.897  13.408
ATOM   1032 HD22 ASN B 107      34.426 -33.225  13.181
ATOM   1033  C   ASN B 107      30.061 -34.194  10.682
ATOM   1034  O   ASN B 107      30.698 -34.560   9.690
ATOM   1035  N   TYR B 108      29.124 -33.226  10.652
ATOM   1036  H   TYR B 108      28.649 -32.953  11.484
ATOM   1037  CA  TYR B 108      28.729 -32.531   9.465
ATOM   1038  CB  TYR B 108      27.378 -31.785   9.642
ATOM   1039  CG  TYR B 108      27.391 -30.618  10.585
ATOM   1040  CD1 TYR B 108      27.650 -29.315  10.139
ATOM   1041  CE1 TYR B 108      27.644 -28.241  11.030
ATOM   1042  CZ  TYR B 108      27.365 -28.457  12.381
ATOM   1043  OH  TYR B 108      27.356 -27.373  13.284
ATOM   1044  HH  TYR B 108      27.555 -26.572  12.791
ATOM   1045  CE2 TYR B 108      27.089 -29.748  12.837
ATOM   1046  CD2 TYR B 108      27.099 -30.818  11.939
ATOM   1047  C   TYR B 108      29.813 -31.697   8.852
ATOM   1048  O   TYR B 108      29.926 -31.676   7.628
ATOM   1049  N   ILE B 109      30.678 -31.059   9.678
ATOM   1050  H   ILE B 109      30.600 -31.134  10.668
ATOM   1051  CA  ILE B 109      31.755 -30.221   9.191
ATOM   1052  CB  ILE B 109      32.404 -29.441  10.326
ATOM   1053  CG2 ILE B 109      33.679 -28.707   9.846
ATOM   1054  CG1 ILE B 109      31.370 -28.436  10.875
ATOM   1055  CD1 ILE B 109      31.747 -27.756  12.189
ATOM   1056  C   ILE B 109      32.760 -31.080   8.450
ATOM   1057  O   ILE B 109      33.149 -30.726   7.334
ATOM   1058  N   MET B 110      33.139 -32.252   9.020
ATOM   1059  H   MET B 110      32.797 -32.538   9.913
ATOM   1060  CA  MET B 110      34.087 -33.136   8.383
ATOM   1061  CB  MET B 110      34.662 -34.251   9.268
ATOM   1062  CG  MET B 110      35.665 -33.744  10.307
ATOM   1063  SD  MET B 110      37.128 -32.913   9.610
ATOM   1064  CE  MET B 110      37.879 -34.377   8.835
ATOM   1065  C   MET B 110      33.548 -33.757   7.136
ATOM   1066  O   MET B 110      34.272 -33.832   6.144
ATOM   1067  N   ALA B 111      32.232 -34.076   7.113
ATOM   1068  H   ALA B 111      31.656 -33.974   7.922
ATOM   1069  CA  ALA B 111      31.598 -34.664   5.960
ATOM   1070  CB  ALA B 111      30.172 -35.135   6.264
ATOM   1071  C   ALA B 111      31.561 -33.674   4.818
ATOM   1072  O   ALA B 111      31.835 -34.044   3.674
ATOM   1073  N   THR B 112      31.273 -32.381   5.128
ATOM   1074  H   THR B 112      31.051 -32.117   6.060
ATOM   1075  CA  THR B 112      31.214 -31.307   4.163
ATOM   1076  CB  THR B 112      30.696 -30.003   4.759
ATOM   1077  CG2 THR B 112      30.635 -28.881   3.698
ATOM   1078  OG1 THR B 112      29.377 -30.198   5.244
ATOM   1079  HG1 THR B 112      29.469 -30.672   6.073
ATOM   1080  C   THR B 112      32.598 -31.104   3.600
ATOM   1081  O   THR B 112      32.726 -30.931   2.391
ATOM   1082  N   SER B 113      33.658 -31.194   4.445
ATOM   1083  H   SER B 113      33.530 -31.341   5.422
ATOM   1084  CA  SER B 113      35.030 -31.023   4.025
ATOM   1085  CB  SER B 113      36.043 -31.163   5.175
ATOM   1086  OG  SER B 113      35.863 -30.135   6.131
ATOM   1087  HG  SER B 113      36.507 -30.302   6.823
ATOM   1088  C   SER B 113      35.425 -32.089   3.046
ATOM   1089  O   SER B 113      36.052 -31.783   2.032
ATOM   1090  N   GLN B 114      35.014 -33.355   3.304
ATOM   1091  H   GLN B 114      34.487 -33.574   4.123
ATOM   1092  CA  GLN B 114      35.352 -34.469   2.454
ATOM   1093  CB  GLN B 114      34.989 -35.834   3.072
ATOM   1094  CG  GLN B 114      35.800 -36.175   4.336
ATOM   1095  CD  GLN B 114      37.303 -36.205   4.049
ATOM   1096  OE1 GLN B 114      37.799 -36.834   3.113
ATOM   1097  NE2 GLN B 114      38.066 -35.454   4.886
ATOM   1098 HE21 GLN B 114      37.640 -34.958   5.642
ATOM   1099 HE22 GLN B 114      39.056 -35.409   4.754
ATOM   1100  C   GLN B 114      34.708 -34.355   1.108
ATOM   1101  O   GLN B 114      35.379 -34.569   0.094
ATOM   1102  N   ILE B 115      33.409 -33.959   1.070
ATOM   1103  H   ILE B 115      32.883 -33.779   1.900
ATOM   1104  CA  ILE B 115      32.715 -33.798  -0.183
ATOM   1105  CB  ILE B 115      31.199 -33.766  -0.065
ATOM   1106  CG2 ILE B 115      30.496 -33.277  -1.353
ATOM   1107  CG1 ILE B 115      30.762 -35.182   0.346
ATOM   1108  CD1 ILE B 115      29.295 -35.320   0.717
ATOM   1109  C   ILE B 115      33.292 -32.648  -0.956
ATOM   1110  O   ILE B 115      33.452 -32.770  -2.166
ATOM   1111  N   SER B 116      33.687 -31.550  -0.273
ATOM   1112  H   SER B 116      33.559 -31.478   0.708
ATOM   1113  CA  SER B 116      34.257 -30.391  -0.908
ATOM   1114  CB  SER B 116      34.496 -29.245   0.079
ATOM   1115  OG  SER B 116      33.252 -28.771   0.574
ATOM   1116  HG  SER B 116      33.003 -29.379   1.275
ATOM   1117  C   SER B 116      35.566 -30.729  -1.561
ATOM   1118  O   SER B 116      35.811 -30.285  -2.680
ATOM   1119  N   GLN B 117      36.405 -31.567  -0.905
ATOM   1120  H   GLN B 117      36.185 -31.900   0.009
ATOM   1121  CA  GLN B 117      37.688 -31.978  -1.429
ATOM   1122  CB  GLN B 117      38.480 -32.822  -0.414
ATOM   1123  CG  GLN B 117      38.962 -32.035   0.804
ATOM   1124  CD  GLN B 117      39.667 -32.976   1.766
ATOM   1125  OE1 GLN B 117      40.772 -33.459   1.521
ATOM   1126  NE2 GLN B 117      39.004 -33.236   2.923
ATOM   1127 HE21 GLN B 117      39.410 -33.843   3.607
ATOM   1128 HE22 GLN B 117      38.111 -32.819   3.089
ATOM   1129  C   GLN B 117      37.531 -32.824  -2.665
ATOM   1130  O   GLN B 117      38.216 -32.594  -3.664
ATOM   1131  N   THR B 118      36.572 -33.779  -2.634
ATOM   1132  H   THR B 118      36.019 -33.928  -1.815
ATOM   1133  CA  THR B 118      36.312 -34.693  -3.722
ATOM   1134  CB  THR B 118      35.348 -35.775  -3.271
ATOM   1135  CG2 THR B 118      35.091 -36.788  -4.405
ATOM   1136  OG1 THR B 118      35.920 -36.482  -2.178
ATOM   1137  HG1 THR B 118      35.181 -36.898  -1.722
ATOM   1138  C   THR B 118      35.757 -33.956  -4.923
ATOM   1139  O   THR B 118      36.199 -34.181  -6.051
ATOM   1140  N   THR B 119      34.817 -33.016  -4.679
ATOM   1141  H   THR B 119      34.529 -32.813  -3.750
ATOM   1142  CA  THR B 119      34.173 -32.242  -5.705
ATOM   1143  CB  THR B 119      32.988 -31.467  -5.171
ATOM   1144  CG2 THR B 119      32.307 -30.683  -6.304
ATOM   1145  OG1 THR B 119      32.031 -32.373  -4.642
ATOM   1146  HG1 THR B 119      32.346 -32.606  -3.766
ATOM   1147  C   THR B 119      35.180 -31.317  -6.336
ATOM   1148  O   THR B 119      35.182 -31.185  -7.557
ATOM   1149  N   LEU B 120      36.088 -30.714  -5.529
ATOM   1150  H   LEU B 120      36.070 -30.839  -4.542
ATOM   1151  CA  LEU B 120      37.101 -29.803  -6.007
ATOM   1152  CB  LEU B 120      37.923 -29.189  -4.848
ATOM   1153  CG  LEU B 120      38.998 -28.145  -5.213
ATOM   1154  CD1 LEU B 120      38.404 -26.895  -5.886
ATOM   1155  CD2 LEU B 120      39.863 -27.806  -3.992
ATOM   1156  C   LEU B 120      38.022 -30.539  -6.939
ATOM   1157  O   LEU B 120      38.296 -30.030  -8.026
ATOM   1158  N   ARG B 121      38.429 -31.783  -6.575
ATOM   1159  H   ARG B 121      38.172 -32.176  -5.694
ATOM   1160  CA  ARG B 121      39.312 -32.589  -7.386
ATOM   1161  CB  ARG B 121      39.655 -33.959  -6.764
ATOM   1162  CG  ARG B 121      40.575 -33.914  -5.543
ATOM   1163  CD  ARG B 121      41.174 -35.275  -5.158
ATOM   1164  NE  ARG B 121      40.096 -36.209  -4.707
ATOM   1165  HE  ARG B 121      39.649 -36.785  -5.393
ATOM   1166  CZ  ARG B 121      39.696 -36.309  -3.400
ATOM   1167  NH1 ARG B 121      40.253 -35.562  -2.399
ATOM   1168 HH11 ARG B 121      40.983 -34.909  -2.597
ATOM   1169 HH12 ARG B 121      39.954 -35.688  -1.453
ATOM   1170  NH2 ARG B 121      38.706 -37.195  -3.092
ATOM   1171 HH21 ARG B 121      38.370 -37.275  -2.154
ATOM   1172 HH22 ARG B 121      38.281 -37.745  -3.810
ATOM   1173  C   ARG B 121      38.683 -32.910  -8.716
ATOM   1174  O   ARG B 121      39.340 -32.796  -9.753
ATOM   1175  N   SER B 122      37.374 -33.258  -8.708
ATOM   1176  H   SER B 122      36.866 -33.331  -7.852
ATOM   1177  CA  SER B 122      36.636 -33.613  -9.897
ATOM   1178  CB  SER B 122      35.228 -34.124  -9.553
ATOM   1179  OG  SER B 122      35.321 -35.335  -8.816
ATOM   1180  HG  SER B 122      34.418 -35.582  -8.600
ATOM   1181  C   SER B 122      36.485 -32.450 -10.844
ATOM   1182  O   SER B 122      36.684 -32.608 -12.049
ATOM   1183  N   VAL B 123      36.186 -31.246 -10.299
ATOM   1184  H   VAL B 123      36.070 -31.148  -9.315
ATOM   1185  CA  VAL B 123      35.994 -30.036 -11.065
ATOM   1186  CB  VAL B 123      35.412 -28.903 -10.215
ATOM   1187  CG1 VAL B 123      35.385 -27.549 -10.954
ATOM   1188  CG2 VAL B 123      33.979 -29.298  -9.812
ATOM   1189  C   VAL B 123      37.292 -29.624 -11.715
ATOM   1190  O   VAL B 123      37.285 -29.278 -12.895
ATOM   1191  N   ILE B 124      38.435 -29.729 -10.991
ATOM   1192  H   ILE B 124      38.430 -30.055 -10.048
ATOM   1193  CA  ILE B 124      39.726 -29.335 -11.520
ATOM   1194  CB  ILE B 124      40.796 -29.384 -10.458
ATOM   1195  CG2 ILE B 124      42.147 -29.005 -11.110
ATOM   1196  CG1 ILE B 124      40.511 -28.343  -9.372
ATOM   1197  CD1 ILE B 124      41.362 -28.601  -8.139
ATOM   1198  C   ILE B 124      40.108 -30.297 -12.631
ATOM   1199  O   ILE B 124      40.633 -29.860 -13.657
ATOM   1200  N   GLY B 125      39.800 -31.611 -12.468
ATOM   1201  H   GLY B 125      39.390 -31.951 -11.625
ATOM   1202  CA  GLY B 125      40.110 -32.614 -13.457
ATOM   1203  C   GLY B 125      39.379 -32.357 -14.748
ATOM   1204  O   GLY B 125      39.903 -32.659 -15.818
ATOM   1205  N   GLN B 126      38.145 -31.806 -14.661
ATOM   1206  H   GLN B 126      37.725 -31.616 -13.777
ATOM   1207  CA  GLN B 126      37.346 -31.491 -15.818
ATOM   1208  CB  GLN B 126      35.854 -31.293 -15.472
ATOM   1209  CG  GLN B 126      35.111 -32.521 -14.916
ATOM   1210  CD  GLN B 126      35.153 -33.705 -15.878
ATOM   1211  OE1 GLN B 126      34.832 -33.618 -17.063
ATOM   1212  NE2 GLN B 126      35.580 -34.874 -15.334
ATOM   1213 HE21 GLN B 126      35.835 -34.913 -14.368
ATOM   1214 HE22 GLN B 126      35.633 -35.699 -15.897
ATOM   1215  C   GLN B 126      37.794 -30.209 -16.479
ATOM   1216  O   GLN B 126      37.742 -30.098 -17.704
ATOM   1217  N   ALA B 127      38.217 -29.214 -15.666
ATOM   1218  H   ALA B 127      38.207 -29.336 -14.677
ATOM   1219  CA  ALA B 127      38.654 -27.911 -16.099
ATOM   1220  CB  ALA B 127      38.523 -26.850 -14.991
ATOM   1221  C   ALA B 127      40.051 -27.797 -16.639
ATOM   1222  O   ALA B 127      40.949 -28.563 -16.293
ATOM   1223  N   HIS B 128      40.220 -26.834 -17.576
ATOM   1224  H   HIS B 128      39.451 -26.265 -17.858
ATOM   1225  CA  HIS B 128      41.480 -26.490 -18.188
ATOM   1226  CB  HIS B 128      41.338 -25.868 -19.591
ATOM   1227  CG  HIS B 128      40.918 -26.852 -20.638
ATOM   1228  ND1 HIS B 128      41.787 -27.714 -21.271
ATOM   1229  CE1 HIS B 128      41.049 -28.441 -22.146
ATOM   1230  NE2 HIS B 128      39.769 -28.110 -22.117
ATOM   1231  CD2 HIS B 128      39.690 -27.108 -21.166
ATOM   1232  C   HIS B 128      42.188 -25.487 -17.305
ATOM   1233  O   HIS B 128      41.573 -24.894 -16.411
ATOM   1234  N   LEU B 129      43.516 -25.274 -17.532
ATOM   1235  H   LEU B 129      44.022 -25.782 -18.226
ATOM   1236  CA  LEU B 129      44.281 -24.312 -16.762
ATOM   1237  CB  LEU B 129      45.765 -24.110 -17.124
ATOM   1238  CG  LEU B 129      46.768 -25.200 -16.768
ATOM   1239  CD1 LEU B 129      48.139 -24.830 -17.352
ATOM   1240  CD2 LEU B 129      46.809 -25.447 -15.260
ATOM   1241  C   LEU B 129      43.751 -22.923 -16.940
ATOM   1242  O   LEU B 129      43.710 -22.159 -15.977
ATOM   1243  N   ASP B 130      43.304 -22.590 -18.174
ATOM   1244  H   ASP B 130      43.345 -23.240 -18.929
ATOM   1245  CA  ASP B 130      42.774 -21.292 -18.508
ATOM   1246  CB  ASP B 130      42.393 -21.172 -19.999
ATOM   1247  CG  ASP B 130      43.620 -21.098 -20.912
ATOM   1248  OD1 ASP B 130      44.771 -20.897 -20.438
ATOM   1249  OD2 ASP B 130      43.401 -21.252 -22.141
ATOM   1250  C   ASP B 130      41.531 -21.012 -17.719
ATOM   1251  O   ASP B 130      41.362 -19.896 -17.239
ATOM   1252  N   GLU B 131      40.665 -22.037 -17.529
ATOM   1253  H   GLU B 131      40.851 -22.941 -17.902
ATOM   1254  CA  GLU B 131      39.432 -21.915 -16.796
ATOM   1255  CB  GLU B 131      38.569 -23.185 -16.866
ATOM   1256  CG  GLU B 131      38.020 -23.481 -18.264
ATOM   1257  CD  GLU B 131      37.163 -24.733 -18.200
ATOM   1258  OE1 GLU B 131      37.566 -25.740 -18.838
ATOM   1259  OE2 GLU B 131      36.080 -24.697 -17.555
ATOM   1260  C   GLU B 131      39.729 -21.672 -15.343
ATOM   1261  O   GLU B 131      39.091 -20.819 -14.728
ATOM   1262  N   LEU B 132      40.741 -22.384 -14.781
ATOM   1263  H   LEU B 132      41.248 -23.066 -15.306
ATOM   1264  CA  LEU B 132      41.123 -22.242 -13.396
ATOM   1265  CB  LEU B 132      42.237 -23.203 -12.929
ATOM   1266  CG  LEU B 132      41.894 -24.693 -12.766
ATOM   1267  CD1 LEU B 132      43.185 -25.474 -12.503
ATOM   1268  CD2 LEU B 132      40.871 -24.944 -11.645
ATOM   1269  C   LEU B 132      41.657 -20.878 -13.091
ATOM   1270  O   LEU B 132      41.422 -20.360 -11.999
ATOM   1271  N   LEU B 133      42.417 -20.285 -14.035
ATOM   1272  H   LEU B 133      42.631 -20.732 -14.901
ATOM   1273  CA  LEU B 133      42.989 -18.992 -13.820
ATOM   1274  CB  LEU B 133      44.272 -18.809 -14.657
ATOM   1275  CG  LEU B 133      45.429 -19.762 -14.253
ATOM   1276  CD1 LEU B 133      46.612 -19.647 -15.224
ATOM   1277  CD2 LEU B 133      45.855 -19.604 -12.781
ATOM   1278  C   LEU B 133      42.043 -17.850 -14.064
ATOM   1279  O   LEU B 133      41.933 -16.964 -13.215
ATOM   1280  N   SER B 134      41.335 -17.856 -15.219
ATOM   1281  H   SER B 134      41.425 -18.587 -15.886
ATOM   1282  CA  SER B 134      40.434 -16.791 -15.575
ATOM   1283  CB  SER B 134      40.470 -16.463 -17.085
ATOM   1284  OG  SER B 134      40.081 -17.582 -17.870
ATOM   1285  HG  SER B 134      39.294 -17.301 -18.348
ATOM   1286  C   SER B 134      38.989 -16.912 -15.186
ATOM   1287  O   SER B 134      38.424 -15.952 -14.660
ATOM   1288  N   GLU B 135      38.374 -18.099 -15.404
ATOM   1289  H   GLU B 135      38.870 -18.885 -15.767
ATOM   1290  CA  GLU B 135      36.966 -18.323 -15.151
ATOM   1291  CB  GLU B 135      36.316 -19.189 -16.258
ATOM   1292  CG  GLU B 135      36.311 -18.562 -17.658
ATOM   1293  CD  GLU B 135      35.586 -19.496 -18.624
ATOM   1294  OE1 GLU B 135      34.602 -19.021 -19.248
ATOM   1295  OE2 GLU B 135      35.987 -20.681 -18.772
ATOM   1296  C   GLU B 135      36.679 -18.928 -13.800
ATOM   1297  O   GLU B 135      35.944 -19.913 -13.662
ATOM   1298  N   ARG B 136      37.237 -18.295 -12.745
ATOM   1299  H   ARG B 136      37.800 -17.481 -12.861
ATOM   1300  CA  ARG B 136      37.067 -18.750 -11.394
ATOM   1301  CB  ARG B 136      37.950 -18.036 -10.356
ATOM   1302  CG  ARG B 136      39.402 -18.471 -10.495
ATOM   1303  CD  ARG B 136      40.387 -17.866  -9.502
ATOM   1304  NE  ARG B 136      41.727 -18.394  -9.898
ATOM   1305  HE  ARG B 136      41.790 -18.943 -10.733
ATOM   1306  CZ  ARG B 136      42.861 -18.130  -9.178
ATOM   1307  NH1 ARG B 136      42.820 -17.464  -7.984
ATOM   1308 HH11 ARG B 136      43.662 -17.287  -7.476
ATOM   1309 HH12 ARG B 136      41.948 -17.147  -7.612
ATOM   1310  NH2 ARG B 136      44.064 -18.557  -9.663
ATOM   1311 HH21 ARG B 136      44.906 -18.368  -9.158
ATOM   1312 HH22 ARG B 136      44.112 -19.033 -10.540
ATOM   1313  C   ARG B 136      35.644 -18.678 -10.943
ATOM   1314  O   ARG B 136      35.213 -19.576 -10.232
ATOM   1315  N   ASP B 137      34.871 -17.657 -11.388
ATOM   1316  H   ASP B 137      35.244 -16.956 -11.990
ATOM   1317  CA  ASP B 137      33.484 -17.479 -11.013
ATOM   1318  CB  ASP B 137      32.897 -16.158 -11.554
ATOM   1319  CG  ASP B 137      33.448 -14.942 -10.798
ATOM   1320  OD1 ASP B 137      34.075 -15.084  -9.713
ATOM   1321  OD2 ASP B 137      33.238 -13.819 -11.325
ATOM   1322  C   ASP B 137      32.613 -18.609 -11.497
ATOM   1323  O   ASP B 137      31.734 -19.065 -10.765
ATOM   1324  N   LYS B 138      32.880 -19.112 -12.725
ATOM   1325  H   LYS B 138      33.629 -18.736 -13.262
ATOM   1326  CA  LYS B 138      32.169 -20.198 -13.365
ATOM   1327  CB  LYS B 138      32.808 -20.455 -14.744
ATOM   1328  CG  LYS B 138      32.266 -21.568 -15.642
ATOM   1329  CD  LYS B 138      33.183 -21.694 -16.857
ATOM   1330  CE  LYS B 138      32.897 -22.836 -17.823
ATOM   1331  NZ  LYS B 138      34.010 -22.923 -18.794
ATOM   1332  HZ1 LYS B 138      33.666 -23.326 -19.686
ATOM   1333  HZ2 LYS B 138      34.753 -23.539 -18.407
ATOM   1334  HZ3 LYS B 138      34.412 -21.981 -18.972
ATOM   1335  C   LYS B 138      32.365 -21.467 -12.576
ATOM   1336  O   LYS B 138      31.401 -22.172 -12.262
ATOM   1337  N   LEU B 139      33.637 -21.735 -12.202
ATOM   1338  H   LEU B 139      34.390 -21.125 -12.447
ATOM   1339  CA  LEU B 139      34.009 -22.912 -11.470
ATOM   1340  CB  LEU B 139      35.527 -23.121 -11.421
ATOM   1341  CG  LEU B 139      36.141 -23.458 -12.795
ATOM   1342  CD1 LEU B 139      37.661 -23.491 -12.692
ATOM   1343  CD2 LEU B 139      35.553 -24.726 -13.436
ATOM   1344  C   LEU B 139      33.476 -22.877 -10.076
ATOM   1345  O   LEU B 139      33.026 -23.906  -9.582
ATOM   1346  N   ASN B 140      33.468 -21.678  -9.441
ATOM   1347  H   ASN B 140      33.837 -20.868  -9.881
ATOM   1348  CA  ASN B 140      32.984 -21.475  -8.101
ATOM   1349  CB  ASN B 140      33.168 -20.031  -7.585
ATOM   1350  CG  ASN B 140      34.629 -19.732  -7.236
ATOM   1351  OD1 ASN B 140      35.471 -20.599  -7.012
ATOM   1352  ND2 ASN B 140      34.951 -18.414  -7.172
ATOM   1353 HD21 ASN B 140      35.888 -18.139  -6.959
ATOM   1354 HD22 ASN B 140      34.255 -17.718  -7.348
ATOM   1355  C   ASN B 140      31.524 -21.780  -8.050
ATOM   1356  O   ASN B 140      31.100 -22.478  -7.135
ATOM   1357  N   MET B 141      30.742 -21.335  -9.066
ATOM   1358  H   MET B 141      31.117 -20.773  -9.801
ATOM   1359  CA  MET B 141      29.318 -21.570  -9.126
ATOM   1360  CB  MET B 141      28.608 -20.795 -10.249
ATOM   1361  CG  MET B 141      28.528 -19.287 -10.002
ATOM   1362  SD  MET B 141      27.633 -18.802  -8.490
ATOM   1363  CE  MET B 141      25.973 -19.311  -9.023
ATOM   1364  C   MET B 141      28.982 -23.021  -9.303
ATOM   1365  O   MET B 141      28.125 -23.535  -8.581
ATOM   1366  N   GLN B 142      29.766 -23.744 -10.140
ATOM   1367  H   GLN B 142      30.498 -23.317 -10.670
ATOM   1368  CA  GLN B 142      29.545 -25.148 -10.389
ATOM   1369  CB  GLN B 142      30.412 -25.666 -11.562
ATOM   1370  CG  GLN B 142      30.138 -27.115 -12.003
ATOM   1371  CD  GLN B 142      28.703 -27.250 -12.523
ATOM   1372  OE1 GLN B 142      28.236 -26.516 -13.395
ATOM   1373  NE2 GLN B 142      27.952 -28.215 -11.932
ATOM   1374 HE21 GLN B 142      28.349 -28.789 -11.217
ATOM   1375 HE22 GLN B 142      27.001 -28.351 -12.210
ATOM   1376  C   GLN B 142      29.836 -25.964  -9.153
ATOM   1377  O   GLN B 142      29.072 -26.862  -8.796
ATOM   1378  N   LEU B 143      30.927 -25.602  -8.449
ATOM   1379  H   LEU B 143      31.492 -24.843  -8.761
ATOM   1380  CA  LEU B 143      31.408 -26.240  -7.255
ATOM   1381  CB  LEU B 143      32.799 -25.640  -6.965
ATOM   1382  CG  LEU B 143      33.695 -26.141  -5.833
ATOM   1383  CD1 LEU B 143      34.044 -27.619  -5.968
ATOM   1384  CD2 LEU B 143      34.994 -25.325  -5.863
ATOM   1385  C   LEU B 143      30.403 -26.040  -6.145
ATOM   1386  O   LEU B 143      30.082 -26.997  -5.441
ATOM   1387  N   GLN B 144      29.821 -24.817  -6.037
ATOM   1388  H   GLN B 144      30.087 -24.072  -6.641
ATOM   1389  CA  GLN B 144      28.836 -24.466  -5.037
ATOM   1390  CB  GLN B 144      28.277 -23.032  -5.157
ATOM   1391  CG  GLN B 144      29.217 -21.892  -4.798
ATOM   1392  CD  GLN B 144      28.594 -20.533  -5.138
ATOM   1393  OE1 GLN B 144      27.441 -20.367  -5.541
ATOM   1394  NE2 GLN B 144      29.438 -19.480  -4.989
ATOM   1395 HE21 GLN B 144      30.391 -19.630  -4.722
ATOM   1396 HE22 GLN B 144      29.114 -18.552  -5.174
ATOM   1397  C   GLN B 144      27.607 -25.294  -5.211
ATOM   1398  O   GLN B 144      27.099 -25.818  -4.225
ATOM   1399  N   ARG B 145      27.145 -25.469  -6.474
ATOM   1400  H   ARG B 145      27.595 -25.046  -7.257
ATOM   1401  CA  ARG B 145      25.953 -26.219  -6.764
ATOM   1402  CB  ARG B 145      25.529 -26.135  -8.242
ATOM   1403  CG  ARG B 145      24.944 -24.778  -8.639
ATOM   1404  CD  ARG B 145      24.248 -24.768 -10.005
ATOM   1405  NE  ARG B 145      25.270 -24.935 -11.088
ATOM   1406  HE  ARG B 145      25.487 -25.859 -11.402
ATOM   1407  CZ  ARG B 145      25.913 -23.864 -11.655
ATOM   1408  NH1 ARG B 145      25.643 -22.576 -11.280
ATOM   1409 HH11 ARG B 145      24.955 -22.388 -10.582
ATOM   1410 HH12 ARG B 145      26.112 -21.813 -11.724
ATOM   1411  NH2 ARG B 145      26.847 -24.085 -12.625
ATOM   1412 HH21 ARG B 145      27.060 -25.015 -12.926
ATOM   1413 HH22 ARG B 145      27.313 -23.314 -13.059
ATOM   1414  C   ARG B 145      26.077 -27.667  -6.423
ATOM   1415  O   ARG B 145      25.166 -28.217  -5.806
ATOM   1416  N   ILE B 146      27.231 -28.294  -6.752
ATOM   1417  H   ILE B 146      27.972 -27.815  -7.221
ATOM   1418  CA  ILE B 146      27.430 -29.704  -6.503
ATOM   1419  CB  ILE B 146      28.684 -30.216  -7.194
ATOM   1420  CG2 ILE B 146      28.919 -31.702  -6.813
ATOM   1421  CG1 ILE B 146      28.521 -30.131  -8.724
ATOM   1422  CD1 ILE B 146      29.824 -30.351  -9.497
ATOM   1423  C   ILE B 146      27.521 -29.956  -5.009
ATOM   1424  O   ILE B 146      26.887 -30.887  -4.505
ATOM   1425  N   ILE B 147      28.263 -29.092  -4.272
ATOM   1426  H   ILE B 147      28.716 -28.305  -4.688
ATOM   1427  CA  ILE B 147      28.454 -29.256  -2.849
ATOM   1428  CB  ILE B 147      29.556 -28.350  -2.303
ATOM   1429  CG2 ILE B 147      29.657 -28.461  -0.761
ATOM   1430  CG1 ILE B 147      30.907 -28.795  -2.896
ATOM   1431  CD1 ILE B 147      32.048 -27.809  -2.654
ATOM   1432  C   ILE B 147      27.139 -29.030  -2.134
ATOM   1433  O   ILE B 147      26.813 -29.799  -1.232
ATOM   1434  N   ASP B 148      26.331 -28.035  -2.576
ATOM   1435  H   ASP B 148      26.598 -27.458  -3.338
ATOM   1436  CA  ASP B 148      25.060 -27.705  -1.972
ATOM   1437  CB  ASP B 148      24.424 -26.439  -2.596
ATOM   1438  CG  ASP B 148      23.189 -25.980  -1.827
ATOM   1439  OD1 ASP B 148      23.325 -25.575  -0.643
ATOM   1440  OD2 ASP B 148      22.083 -26.022  -2.426
ATOM   1441  C   ASP B 148      24.095 -28.848  -2.120
ATOM   1442  O   ASP B 148      23.415 -29.191  -1.156
ATOM   1443  N   GLU B 149      24.063 -29.501  -3.307
ATOM   1444  H   GLU B 149      24.637 -29.219  -4.073
ATOM   1445  CA  GLU B 149      23.179 -30.617  -3.563
ATOM   1446  CB  GLU B 149      23.228 -31.090  -5.025
ATOM   1447  CG  GLU B 149      22.569 -30.101  -5.998
ATOM   1448  CD  GLU B 149      22.777 -30.492  -7.465
ATOM   1449  OE1 GLU B 149      23.485 -31.487  -7.777
ATOM   1450  OE2 GLU B 149      22.210 -29.760  -8.316
ATOM   1451  C   GLU B 149      23.522 -31.782  -2.678
ATOM   1452  O   GLU B 149      22.624 -32.449  -2.162
ATOM   1453  N   ALA B 150      24.837 -32.021  -2.464
ATOM   1454  H   ALA B 150      25.542 -31.465  -2.902
ATOM   1455  CA  ALA B 150      25.316 -33.093  -1.629
ATOM   1456  CB  ALA B 150      26.831 -33.290  -1.767
ATOM   1457  C   ALA B 150      25.010 -32.854  -0.169
ATOM   1458  O   ALA B 150      24.686 -33.799   0.549
ATOM   1459  N   THR B 151      25.121 -31.584   0.291
ATOM   1460  H   THR B 151      25.416 -30.850  -0.314
ATOM   1461  CA  THR B 151      24.881 -31.164   1.654
ATOM   1462  CB  THR B 151      25.586 -29.881   2.042
ATOM   1463  CG2 THR B 151      27.108 -30.084   1.983
ATOM   1464  OG1 THR B 151      25.190 -28.795   1.216
ATOM   1465  HG1 THR B 151      24.349 -28.483   1.566
ATOM   1466  C   THR B 151      23.432 -31.023   2.041
ATOM   1467  O   THR B 151      23.117 -31.112   3.230
ATOM   1468  N   ASP B 152      22.523 -30.786   1.055
ATOM   1469  H   ASP B 152      22.808 -30.677   0.106
ATOM   1470  CA  ASP B 152      21.102 -30.613   1.295
ATOM   1471  CB  ASP B 152      20.237 -30.392   0.026
ATOM   1472  CG  ASP B 152      20.349 -28.979  -0.545
ATOM   1473  OD1 ASP B 152      20.837 -28.046   0.146
ATOM   1474  OD2 ASP B 152      19.918 -28.818  -1.716
ATOM   1475  C   ASP B 152      20.424 -31.654   2.148
ATOM   1476  O   ASP B 152      19.660 -31.198   3.005
ATOM   1477  N   PRO B 153      20.632 -32.982   2.055
ATOM   1478  CA  PRO B 153      19.969 -33.949   2.914
ATOM   1479  CB  PRO B 153      20.416 -35.326   2.430
ATOM   1480  CG  PRO B 153      20.829 -35.105   0.970
ATOM   1481  CD  PRO B 153      21.301 -33.647   0.934
ATOM   1482  C   PRO B 153      20.307 -33.746   4.368
ATOM   1483  O   PRO B 153      19.510 -34.138   5.216
ATOM   1484  N   TRP B 154      21.468 -33.125   4.667
ATOM   1485  H   TRP B 154      22.043 -32.715   3.961
ATOM   1486  CA  TRP B 154      22.008 -33.010   5.994
ATOM   1487  CB  TRP B 154      23.525 -32.850   5.926
ATOM   1488  CG  TRP B 154      24.251 -33.985   5.255
ATOM   1489  CD1 TRP B 154      23.838 -35.229   4.859
ATOM   1490  NE1 TRP B 154      24.840 -35.861   4.163
ATOM   1491  HE1 TRP B 154      24.790 -36.757   3.777
ATOM   1492  CE2 TRP B 154      25.927 -35.019   4.108
ATOM   1493  CZ2 TRP B 154      27.174 -35.171   3.533
ATOM   1494  CH2 TRP B 154      28.081 -34.110   3.648
ATOM   1495  CZ3 TRP B 154      27.750 -32.934   4.325
ATOM   1496  CE3 TRP B 154      26.491 -32.785   4.904
ATOM   1497  CD2 TRP B 154      25.592 -33.834   4.788
ATOM   1498  C   TRP B 154      21.501 -31.716   6.591
ATOM   1499  O   TRP B 154      21.804 -31.421   7.745
ATOM   1500  N   GLY B 155      20.730 -30.905   5.821
ATOM   1501  H   GLY B 155      20.488 -31.137   4.883
ATOM   1502  CA  GLY B 155      20.198 -29.655   6.292
ATOM   1503  C   GLY B 155      21.217 -28.552   6.277
ATOM   1504  O   GLY B 155      21.042 -27.576   7.002
ATOM   1505  N   ILE B 156      22.309 -28.695   5.487
ATOM   1506  H   ILE B 156      22.444 -29.500   4.909
ATOM   1507  CA  ILE B 156      23.343 -27.695   5.399
ATOM   1508  CB  ILE B 156      24.739 -28.293   5.513
ATOM   1509  CG2 ILE B 156      25.826 -27.217   5.299
ATOM   1510  CG1 ILE B 156      24.923 -29.006   6.858
ATOM   1511  CD1 ILE B 156      26.208 -29.820   6.888
ATOM   1512  C   ILE B 156      23.227 -27.056   4.040
ATOM   1513  O   ILE B 156      23.047 -27.754   3.041
ATOM   1514  N   LYS B 157      23.289 -25.702   3.995
ATOM   1515  H   LYS B 157      23.425 -25.142   4.807
ATOM   1516  CA  LYS B 157      23.255 -25.001   2.742
ATOM   1517  CB  LYS B 157      22.062 -24.068   2.484
ATOM   1518  CG  LYS B 157      20.758 -24.839   2.280
ATOM   1519  CD  LYS B 157      19.578 -23.959   1.879
ATOM   1520  CE  LYS B 157      18.278 -24.741   1.708
ATOM   1521  NZ  LYS B 157      17.201 -23.824   1.290
ATOM   1522  HZ1 LYS B 157      16.308 -24.346   1.209
ATOM   1523  HZ2 LYS B 157      17.093 -23.069   1.992
ATOM   1524  HZ3 LYS B 157      17.438 -23.405   0.371
ATOM   1525  C   LYS B 157      24.533 -24.254   2.555
ATOM   1526  O   LYS B 157      24.989 -23.534   3.446
ATOM   1527  N   VAL B 158      25.155 -24.463   1.375
ATOM   1528  H   VAL B 158      24.751 -25.046   0.672
ATOM   1529  CA  VAL B 158      26.395 -23.831   1.016
ATOM   1530  CB  VAL B 158      27.247 -24.686   0.101
ATOM   1531  CG1 VAL B 158      28.535 -23.951  -0.299
ATOM   1532  CG2 VAL B 158      27.543 -26.005   0.839
ATOM   1533  C   VAL B 158      26.060 -22.509   0.393
ATOM   1534  O   VAL B 158      25.390 -22.430  -0.643
ATOM   1535  N   THR B 159      26.541 -21.439   1.056
ATOM   1536  H   THR B 159      27.104 -21.551   1.871
ATOM   1537  CA  THR B 159      26.329 -20.083   0.643
ATOM   1538  CB  THR B 159      26.620 -19.132   1.792
ATOM   1539  CG2 THR B 159      26.347 -17.674   1.373
ATOM   1540  OG1 THR B 159      25.781 -19.443   2.899
ATOM   1541  HG1 THR B 159      26.156 -18.968   3.648
ATOM   1542  C   THR B 159      27.228 -19.801  -0.535
ATOM   1543  O   THR B 159      26.752 -19.316  -1.565
ATOM   1544  N   ALA B 160      28.536 -20.136  -0.420
ATOM   1545  H   ALA B 160      28.903 -20.578   0.396
ATOM   1546  CA  ALA B 160      29.463 -19.894  -1.498
ATOM   1547  CB  ALA B 160      29.969 -18.436  -1.568
ATOM   1548  C   ALA B 160      30.678 -20.754  -1.360
ATOM   1549  O   ALA B 160      30.976 -21.250  -0.276
ATOM   1550  N   VAL B 161      31.377 -21.004  -2.489
ATOM   1551  H   VAL B 161      31.112 -20.623  -3.371
ATOM   1552  CA  VAL B 161      32.601 -21.765  -2.485
ATOM   1553  CB  VAL B 161      32.575 -23.171  -3.062
ATOM   1554  CG1 VAL B 161      33.984 -23.782  -2.916
ATOM   1555  CG2 VAL B 161      31.519 -24.036  -2.366
ATOM   1556  C   VAL B 161      33.487 -20.928  -3.362
ATOM   1557  O   VAL B 161      33.093 -20.552  -4.469
ATOM   1558  N   GLU B 162      34.690 -20.592  -2.855
ATOM   1559  H   GLU B 162      34.987 -20.888  -1.952
ATOM   1560  CA  GLU B 162      35.622 -19.799  -3.600
ATOM   1561  CB  GLU B 162      35.893 -18.415  -2.978
ATOM   1562  CG  GLU B 162      34.684 -17.473  -2.978
ATOM   1563  CD  GLU B 162      35.078 -16.145  -2.348
ATOM   1564  OE1 GLU B 162      35.557 -16.127  -1.183
ATOM   1565  OE2 GLU B 162      34.897 -15.109  -3.039
ATOM   1566  C   GLU B 162      36.940 -20.495  -3.674
ATOM   1567  O   GLU B 162      37.425 -21.027  -2.674
ATOM   1568  N   ILE B 163      37.525 -20.545  -4.897
ATOM   1569  H   ILE B 163      37.079 -20.165  -5.705
ATOM   1570  CA  ILE B 163      38.829 -21.130  -5.102
ATOM   1571  CB  ILE B 163      39.117 -21.514  -6.541
ATOM   1572  CG2 ILE B 163      40.584 -21.960  -6.683
ATOM   1573  CG1 ILE B 163      38.125 -22.603  -7.000
ATOM   1574  CD1 ILE B 163      38.167 -22.904  -8.497
ATOM   1575  C   ILE B 163      39.769 -20.066  -4.588
ATOM   1576  O   ILE B 163      39.773 -18.926  -5.064
ATOM   1577  N   LYS B 164      40.568 -20.448  -3.575
ATOM   1578  H   LYS B 164      40.571 -21.392  -3.251
ATOM   1579  CA  LYS B 164      41.481 -19.564  -2.915
ATOM   1580  CB  LYS B 164      41.765 -20.137  -1.509
ATOM   1581  CG  LYS B 164      42.676 -19.368  -0.555
ATOM   1582  CD  LYS B 164      42.825 -20.123   0.769
ATOM   1583  CE  LYS B 164      43.710 -19.437   1.805
ATOM   1584  NZ  LYS B 164      43.792 -20.267   3.028
ATOM   1585  HZ1 LYS B 164      42.859 -20.649   3.275
ATOM   1586  HZ2 LYS B 164      44.452 -21.051   2.870
ATOM   1587  HZ3 LYS B 164      44.141 -19.688   3.817
ATOM   1588  C   LYS B 164      42.762 -19.363  -3.667
ATOM   1589  O   LYS B 164      43.078 -18.230  -4.039
ATOM   1590  N   ASP B 165      43.497 -20.460  -3.956
ATOM   1591  H   ASP B 165      43.206 -21.380  -3.703
ATOM   1592  CA  ASP B 165      44.759 -20.363  -4.644
ATOM   1593  CB  ASP B 165      46.005 -20.528  -3.730
ATOM   1594  CG  ASP B 165      46.164 -19.374  -2.744
ATOM   1595  OD1 ASP B 165      46.490 -18.242  -3.187
ATOM   1596  OD2 ASP B 165      45.969 -19.615  -1.524
ATOM   1597  C   ASP B 165      44.874 -21.493  -5.609
ATOM   1598  O   ASP B 165      44.360 -22.587  -5.364
ATOM   1599  N   VAL B 166      45.554 -21.215  -6.742
ATOM   1600  H   VAL B 166      45.946 -20.311  -6.897
ATOM   1601  CA  VAL B 166      45.818 -22.190  -7.771
ATOM   1602  CB  VAL B 166      45.075 -22.007  -9.097
ATOM   1603  CG1 VAL B 166      45.476 -23.131 -10.077
ATOM   1604  CG2 VAL B 166      43.554 -21.986  -8.872
ATOM   1605  C   VAL B 166      47.291 -22.001  -8.016
ATOM   1606  O   VAL B 166      47.712 -21.032  -8.656
ATOM   1607  N   GLU B 167      48.105 -22.913  -7.443
ATOM   1608  H   GLU B 167      47.753 -23.669  -6.905
ATOM   1609  CA  GLU B 167      49.526 -22.880  -7.597
ATOM   1610  CB  GLU B 167      50.303 -23.201  -6.301
ATOM   1611  CG  GLU B 167      51.834 -23.132  -6.443
ATOM   1612  CD  GLU B 167      52.565 -23.402  -5.129
ATOM   1613  OE1 GLU B 167      51.937 -23.577  -4.051
ATOM   1614  OE2 GLU B 167      53.821 -23.422  -5.202
ATOM   1615  C   GLU B 167      49.898 -23.811  -8.713
ATOM   1616  O   GLU B 167      49.455 -24.961  -8.782
ATOM   1617  N   LEU B 168      50.727 -23.270  -9.623
ATOM   1618  H   LEU B 168      51.058 -22.334  -9.520
ATOM   1619  CA  LEU B 168      51.223 -23.950 -10.784
ATOM   1620  CB  LEU B 168      51.210 -23.033 -12.037
ATOM   1621  CG  LEU B 168      49.863 -22.392 -12.444
ATOM   1622  CD1 LEU B 168      50.056 -21.437 -13.629
ATOM   1623  CD2 LEU B 168      48.768 -23.426 -12.726
ATOM   1624  C   LEU B 168      52.678 -24.291 -10.518
ATOM   1625  O   LEU B 168      53.314 -23.598  -9.716
ATOM   1626  N   PRO B 169      53.248 -25.335 -11.134
ATOM   1627  CA  PRO B 169      54.638 -25.719 -10.960
ATOM   1628  CB  PRO B 169      54.824 -27.010 -11.757
ATOM   1629  CG  PRO B 169      53.412 -27.600 -11.855
ATOM   1630  CD  PRO B 169      52.502 -26.363 -11.857
ATOM   1631  C   PRO B 169      55.545 -24.626 -11.460
ATOM   1632  O   PRO B 169      55.170 -23.932 -12.407
ATOM   1633  N   ALA B 170      56.738 -24.471 -10.842
ATOM   1634  H   ALA B 170      57.044 -25.109 -10.140
ATOM   1635  CA  ALA B 170      57.558 -23.293 -11.003
ATOM   1636  CB  ALA B 170      58.805 -23.313 -10.103
ATOM   1637  C   ALA B 170      58.022 -23.123 -12.425
ATOM   1638  O   ALA B 170      58.094 -21.993 -12.911
ATOM   1639  N   GLY B 171      58.294 -24.250 -13.133
ATOM   1640  H   GLY B 171      58.201 -25.153 -12.722
ATOM   1641  CA  GLY B 171      58.733 -24.229 -14.507
ATOM   1642  C   GLY B 171      57.627 -23.756 -15.414
ATOM   1643  O   GLY B 171      57.883 -23.013 -16.364
ATOM   1644  N   MET B 172      56.369 -24.164 -15.110
ATOM   1645  H   MET B 172      56.181 -24.715 -14.300
ATOM   1646  CA  MET B 172      55.203 -23.789 -15.871
ATOM   1647  CB  MET B 172      53.928 -24.557 -15.470
ATOM   1648  CG  MET B 172      53.902 -26.029 -15.884
ATOM   1649  SD  MET B 172      53.970 -26.303 -17.682
ATOM   1650  CE  MET B 172      52.321 -25.633 -18.057
ATOM   1651  C   MET B 172      54.890 -22.335 -15.700
ATOM   1652  O   MET B 172      54.693 -21.649 -16.704
ATOM   1653  N   GLN B 173      55.096 -21.803 -14.464
ATOM   1654  H   GLN B 173      55.372 -22.379 -13.699
ATOM   1655  CA  GLN B 173      54.845 -20.418 -14.143
ATOM   1656  CB  GLN B 173      55.065 -20.068 -12.660
ATOM   1657  CG  GLN B 173      54.039 -20.643 -11.688
ATOM   1658  CD  GLN B 173      54.413 -20.318 -10.237
ATOM   1659  OE1 GLN B 173      55.429 -19.711  -9.892
ATOM   1660  NE2 GLN B 173      53.522 -20.764  -9.316
ATOM   1661 HE21 GLN B 173      53.682 -20.599  -8.343
ATOM   1662 HE22 GLN B 173      52.733 -21.305  -9.606
ATOM   1663  C   GLN B 173      55.799 -19.540 -14.894
ATOM   1664  O   GLN B 173      55.380 -18.531 -15.462
ATOM   1665  N   LYS B 174      57.091 -19.949 -14.950
ATOM   1666  H   LYS B 174      57.394 -20.779 -14.484
ATOM   1667  CA  LYS B 174      58.122 -19.206 -15.627
ATOM   1668  CB  LYS B 174      59.529 -19.782 -15.397
ATOM   1669  CG  LYS B 174      60.037 -19.566 -13.974
ATOM   1670  CD  LYS B 174      61.424 -20.147 -13.723
ATOM   1671  CE  LYS B 174      61.887 -19.977 -12.278
ATOM   1672  NZ  LYS B 174      63.217 -20.588 -12.103
ATOM   1673  HZ1 LYS B 174      63.168 -21.599 -12.335
ATOM   1674  HZ2 LYS B 174      63.901 -20.124 -12.730
ATOM   1675  HZ3 LYS B 174      63.526 -20.477 -11.120
ATOM   1676  C   LYS B 174      57.887 -19.170 -17.105
ATOM   1677  O   LYS B 174      58.029 -18.106 -17.707
ATOM   1678  N   ALA B 175      57.466 -20.310 -17.703
ATOM   1679  H   ALA B 175      57.344 -21.157 -17.186
ATOM   1680  CA  ALA B 175      57.220 -20.399 -19.123
ATOM   1681  CB  ALA B 175      56.911 -21.840 -19.566
ATOM   1682  C   ALA B 175      56.061 -19.535 -19.546
ATOM   1683  O   ALA B 175      56.151 -18.819 -20.546
ATOM   1684  N   MET B 176      54.971 -19.546 -18.743
ATOM   1685  H   MET B 176      54.944 -20.109 -17.922
ATOM   1686  CA  MET B 176      53.775 -18.786 -19.009
ATOM   1687  CB  MET B 176      52.608 -19.151 -18.071
ATOM   1688  CG  MET B 176      52.035 -20.550 -18.329
ATOM   1689  SD  MET B 176      50.704 -21.076 -17.207
ATOM   1690  CE  MET B 176      49.432 -19.968 -17.879
ATOM   1691  C   MET B 176      54.028 -17.316 -18.887
ATOM   1692  O   MET B 176      53.646 -16.563 -19.784
ATOM   1693  N   ALA B 177      54.869 -16.921 -17.898
ATOM   1694  H   ALA B 177      55.240 -17.574 -17.243
ATOM   1695  CA  ALA B 177      55.211 -15.545 -17.658
ATOM   1696  CB  ALA B 177      56.024 -15.353 -16.367
ATOM   1697  C   ALA B 177      56.027 -14.987 -18.788
ATOM   1698  O   ALA B 177      55.744 -13.882 -19.250
ATOM   1699  N   ARG B 178      57.008 -15.773 -19.297
ATOM   1700  H   ARG B 178      57.194 -16.676 -18.918
ATOM   1701  CA  ARG B 178      57.879 -15.360 -20.372
ATOM   1702  CB  ARG B 178      59.017 -16.361 -20.622
ATOM   1703  CG  ARG B 178      60.035 -16.371 -19.481
ATOM   1704  CD  ARG B 178      61.114 -17.443 -19.610
ATOM   1705  NE  ARG B 178      61.835 -17.486 -18.302
ATOM   1706  HE  ARG B 178      61.565 -16.843 -17.584
ATOM   1707  CZ  ARG B 178      62.817 -18.402 -18.037
ATOM   1708  NH1 ARG B 178      63.268 -19.270 -18.992
ATOM   1709 HH11 ARG B 178      63.992 -19.926 -18.778
ATOM   1710 HH12 ARG B 178      62.893 -19.240 -19.919
ATOM   1711  NH2 ARG B 178      63.351 -18.453 -16.783
ATOM   1712 HH21 ARG B 178      63.029 -17.830 -16.069
ATOM   1713 HH22 ARG B 178      64.064 -19.119 -16.565
ATOM   1714  C   ARG B 178      57.114 -15.188 -21.652
ATOM   1715  O   ARG B 178      57.348 -14.221 -22.379
ATOM   1716  N   GLN B 179      56.153 -16.106 -21.928
ATOM   1717  H   GLN B 179      55.982 -16.880 -21.320
ATOM   1718  CA  GLN B 179      55.339 -16.055 -23.116
ATOM   1719  CB  GLN B 179      54.469 -17.326 -23.271
ATOM   1720  CG  GLN B 179      53.629 -17.426 -24.558
ATOM   1721  CD  GLN B 179      54.518 -17.458 -25.800
ATOM   1722  OE1 GLN B 179      55.469 -18.229 -25.926
ATOM   1723  NE2 GLN B 179      54.196 -16.555 -26.760
ATOM   1724 HE21 GLN B 179      53.410 -15.949 -26.630
ATOM   1725 HE22 GLN B 179      54.735 -16.505 -27.602
ATOM   1726  C   GLN B 179      54.448 -14.840 -23.094
ATOM   1727  O   GLN B 179      54.335 -14.141 -24.105
ATOM   1728  N   ALA B 180      53.857 -14.541 -21.914
ATOM   1729  H   ALA B 180      53.998 -15.115 -21.110
ATOM   1730  CA  ALA B 180      52.976 -13.419 -21.723
ATOM   1731  CB  ALA B 180      52.347 -13.410 -20.319
ATOM   1732  C   ALA B 180      53.717 -12.126 -21.910
ATOM   1733  O   ALA B 180      53.191 -11.212 -22.546
ATOM   1734  N   GLU B 181      54.972 -12.047 -21.401
ATOM   1735  H   GLU B 181      55.376 -12.810 -20.901
ATOM   1736  CA  GLU B 181      55.805 -10.872 -21.505
ATOM   1737  CB  GLU B 181      57.124 -10.996 -20.721
ATOM   1738  CG  GLU B 181      56.949 -10.950 -19.199
ATOM   1739  CD  GLU B 181      58.238 -11.295 -18.450
ATOM   1740  OE1 GLU B 181      59.271 -11.674 -19.066
ATOM   1741  OE2 GLU B 181      58.192 -11.183 -17.198
ATOM   1742  C   GLU B 181      56.163 -10.593 -22.931
ATOM   1743  O   GLU B 181      56.091  -9.440 -23.350
ATOM   1744  N   ALA B 182      56.490 -11.651 -23.715
ATOM   1745  H   ALA B 182      56.521 -12.578 -23.345
ATOM   1746  CA  ALA B 182      56.863 -11.521 -25.104
ATOM   1747  CB  ALA B 182      57.299 -12.864 -25.710
ATOM   1748  C   ALA B 182      55.713 -11.004 -25.926
ATOM   1749  O   ALA B 182      55.892 -10.116 -26.764
ATOM   1750  N   GLU B 183      54.492 -11.522 -25.656
ATOM   1751  H   GLU B 183      54.373 -12.230 -24.962
ATOM   1752  CA  GLU B 183      53.297 -11.132 -26.361
ATOM   1753  CB  GLU B 183      52.103 -12.023 -26.000
ATOM   1754  CG  GLU B 183      52.257 -13.445 -26.550
ATOM   1755  CD  GLU B 183      51.153 -14.391 -26.084
ATOM   1756  OE1 GLU B 183      51.218 -15.562 -26.542
ATOM   1757  OE2 GLU B 183      50.249 -14.007 -25.293
ATOM   1758  C   GLU B 183      52.941  -9.703 -26.060
ATOM   1759  O   GLU B 183      52.580  -8.955 -26.974
ATOM   1760  N   ARG B 184      53.091  -9.289 -24.774
ATOM   1761  H   ARG B 184      53.400  -9.909 -24.057
ATOM   1762  CA  ARG B 184      52.792  -7.944 -24.355
ATOM   1763  CB  ARG B 184      52.833  -7.694 -22.838
ATOM   1764  CG  ARG B 184      51.672  -8.312 -22.061
ATOM   1765  CD  ARG B 184      51.537  -7.772 -20.631
ATOM   1766  NE  ARG B 184      52.757  -8.114 -19.837
ATOM   1767  HE  ARG B 184      53.505  -7.450 -19.804
ATOM   1768  CZ  ARG B 184      52.886  -9.290 -19.145
ATOM   1769  NH1 ARG B 184      51.910 -10.246 -19.152
ATOM   1770 HH11 ARG B 184      51.070 -10.108 -19.677
ATOM   1771 HH12 ARG B 184      52.030 -11.094 -18.635
ATOM   1772  NH2 ARG B 184      54.023  -9.502 -18.426
ATOM   1773 HH21 ARG B 184      54.742  -8.808 -18.410
ATOM   1774 HH22 ARG B 184      54.147 -10.348 -17.907
ATOM   1775  C   ARG B 184      53.748  -6.971 -24.969
ATOM   1776  O   ARG B 184      53.319  -5.887 -25.361
ATOM   1777  N   GLU B 185      55.048  -7.350 -25.096
ATOM   1778  H   GLU B 185      55.368  -8.236 -24.771
ATOM   1779  CA  GLU B 185      56.060  -6.504 -25.677
ATOM   1780  CB  GLU B 185      57.482  -7.090 -25.638
ATOM   1781  CG  GLU B 185      58.126  -7.137 -24.248
ATOM   1782  CD  GLU B 185      59.495  -7.828 -24.283
ATOM   1783  OE1 GLU B 185      59.955  -8.314 -25.352
ATOM   1784  OE2 GLU B 185      60.112  -7.880 -23.188
ATOM   1785  C   GLU B 185      55.764  -6.256 -27.122
ATOM   1786  O   GLU B 185      55.871  -5.111 -27.560
ATOM   1787  N   ARG B 186      55.322  -7.303 -27.871
ATOM   1788  H   ARG B 186      55.233  -8.222 -27.490
ATOM   1789  CA  ARG B 186      55.024  -7.157 -29.278
ATOM   1790  CB  ARG B 186      54.532  -8.437 -29.976
ATOM   1791  CG  ARG B 186      55.523  -9.574 -30.205
ATOM   1792  CD  ARG B 186      54.867 -10.689 -31.026
ATOM   1793  NE  ARG B 186      53.899 -11.423 -30.156
ATOM   1794  HE  ARG B 186      54.149 -11.606 -29.205
ATOM   1795  CZ  ARG B 186      52.707 -11.897 -30.642
ATOM   1796  NH1 ARG B 186      52.266 -11.634 -31.910
ATOM   1797 HH11 ARG B 186      52.819 -11.083 -32.535
ATOM   1798 HH12 ARG B 186      51.372 -11.970 -32.210
ATOM   1799  NH2 ARG B 186      51.916 -12.638 -29.818
ATOM   1800 HH21 ARG B 186      51.020 -12.964 -30.125
ATOM   1801 HH22 ARG B 186      52.210 -12.845 -28.887
ATOM   1802  C   ARG B 186      53.876  -6.213 -29.484
ATOM   1803  O   ARG B 186      53.963  -5.301 -30.311
ATOM   1804  N   ARG B 187      52.799  -6.379 -28.679
ATOM   1805  H   ARG B 187      52.767  -7.099 -27.987
ATOM   1806  CA  ARG B 187      51.621  -5.564 -28.797
ATOM   1807  CB  ARG B 187      50.438  -6.170 -28.014
ATOM   1808  CG  ARG B 187      49.095  -5.464 -28.222
ATOM   1809  CD  ARG B 187      47.892  -6.206 -27.623
ATOM   1810  NE  ARG B 187      48.007  -6.239 -26.131
ATOM   1811  HE  ARG B 187      48.354  -7.071 -25.698
ATOM   1812  CZ  ARG B 187      47.657  -5.176 -25.339
ATOM   1813  NH1 ARG B 187      47.162  -4.012 -25.860
ATOM   1814 HH11 ARG B 187      47.031  -3.913 -26.846
ATOM   1815 HH12 ARG B 187      46.924  -3.251 -25.258
ATOM   1816  NH2 ARG B 187      47.814  -5.285 -23.989
ATOM   1817 HH21 ARG B 187      48.172  -6.127 -23.585
ATOM   1818 HH22 ARG B 187      47.572  -4.520 -23.393
ATOM   1819  C   ARG B 187      51.894  -4.137 -28.399
ATOM   1820  O   ARG B 187      51.391  -3.216 -29.044
ATOM   1821  N   ALA B 188      52.744  -3.934 -27.366
ATOM   1822  H   ALA B 188      53.152  -4.701 -26.883
ATOM   1823  CA  ALA B 188      53.112  -2.634 -26.865
ATOM   1824  CB  ALA B 188      53.959  -2.694 -25.583
ATOM   1825  C   ALA B 188      53.904  -1.866 -27.878
ATOM   1826  O   ALA B 188      53.697  -0.663 -28.000
ATOM   1827  N   ARG B 189      54.798  -2.546 -28.637
ATOM   1828  H   ARG B 189      54.950  -3.524 -28.508
ATOM   1829  CA  ARG B 189      55.624  -1.916 -29.643
ATOM   1830  CB  ARG B 189      56.672  -2.878 -30.230
ATOM   1831  CG  ARG B 189      57.773  -3.241 -29.238
ATOM   1832  CD  ARG B 189      58.732  -4.318 -29.738
ATOM   1833  NE  ARG B 189      59.527  -4.753 -28.553
ATOM   1834  HE  ARG B 189      59.422  -4.253 -27.694
ATOM   1835  CZ  ARG B 189      60.355  -5.843 -28.592
ATOM   1836  NH1 ARG B 189      60.579  -6.535 -29.750
ATOM   1837 HH11 ARG B 189      61.191  -7.325 -29.754
ATOM   1838 HH12 ARG B 189      60.149  -6.242 -30.603
ATOM   1839  NH2 ARG B 189      60.957  -6.255 -27.439
ATOM   1840 HH21 ARG B 189      61.541  -7.066 -27.438
ATOM   1841 HH22 ARG B 189      60.785  -5.776 -26.578
ATOM   1842  C   ARG B 189      54.776  -1.425 -30.781
ATOM   1843  O   ARG B 189      55.012  -0.330 -31.291
ATOM   1844  N   ILE B 190      53.753  -2.223 -31.174
ATOM   1845  H   ILE B 190      53.589  -3.107 -30.740
ATOM   1846  CA  ILE B 190      52.863  -1.883 -32.258
ATOM   1847  CB  ILE B 190      51.973  -3.074 -32.629
ATOM   1848  CG2 ILE B 190      50.850  -2.664 -33.618
ATOM   1849  CG1 ILE B 190      52.835  -4.207 -33.224
ATOM   1850  CD1 ILE B 190      52.103  -5.544 -33.370
ATOM   1851  C   ILE B 190      51.998  -0.705 -31.850
ATOM   1852  O   ILE B 190      51.866   0.251 -32.615
ATOM   1853  N   THR B 191      51.448  -0.732 -30.615
ATOM   1854  H   THR B 191      51.617  -1.488 -29.989
ATOM   1855  CA  THR B 191      50.555   0.289 -30.138
ATOM   1856  CB  THR B 191      49.796  -0.218 -28.918
ATOM   1857  CG2 THR B 191      48.799   0.836 -28.389
ATOM   1858  OG1 THR B 191      49.043  -1.368 -29.285
ATOM   1859  HG1 THR B 191      49.669  -2.098 -29.301
ATOM   1860  C   THR B 191      51.229   1.606 -29.840
ATOM   1861  O   THR B 191      50.770   2.641 -30.330
ATOM   1862  N   LEU B 192      52.339   1.592 -29.069
ATOM   1863  H   LEU B 192      52.721   0.749 -28.714
ATOM   1864  CA  LEU B 192      53.026   2.802 -28.704
ATOM   1865  CB  LEU B 192      52.838   3.228 -27.224
ATOM   1866  CG  LEU B 192      51.414   3.622 -26.773
ATOM   1867  CD1 LEU B 192      51.361   3.793 -25.250
ATOM   1868  CD2 LEU B 192      50.903   4.881 -27.494
ATOM   1869  C   LEU B 192      54.498   2.722 -28.899
ATOM   1870  O   LEU B 192      55.134   1.692 -28.687
ATOM   1871  N   ALA B 193      55.061   3.857 -29.334
ATOM   1872  H   ALA B 193      54.506   4.669 -29.507
ATOM   1873  CA  ALA B 193      56.469   4.025 -29.548
ATOM   1874  CB  ALA B 193      56.953   3.636 -30.949
ATOM   1875  C   ALA B 193      56.738   5.482 -29.303
ATOM   1876  O   ALA B 193      55.810   6.272 -29.103
ATOM   1877  N   GLU B 194      58.027   5.870 -29.257
ATOM   1878  H   GLU B 194      58.783   5.235 -29.386
ATOM   1879  CA  GLU B 194      58.375   7.242 -29.024
ATOM   1880  CB  GLU B 194      59.770   7.398 -28.387
ATOM   1881  CG  GLU B 194      59.865   6.879 -26.943
ATOM   1882  CD  GLU B 194      61.273   7.042 -26.357
ATOM   1883  OE1 GLU B 194      61.428   6.656 -25.170
ATOM   1884  OE2 GLU B 194      62.208   7.533 -27.043
ATOM   1885  C   GLU B 194      58.351   8.136 -30.232
ATOM   1886  O   GLU B 194      57.750   9.209 -30.177
ATOM   1887  N   ALA B 195      58.966   7.699 -31.357
ATOM   1888  H   ALA B 195      59.419   6.812 -31.400
ATOM   1889  CA  ALA B 195      59.077   8.524 -32.538
ATOM   1890  CB  ALA B 195      60.564   8.775 -32.838
ATOM   1891  C   ALA B 195      58.429   8.086 -33.826
ATOM   1892  O   ALA B 195      58.556   8.777 -34.839
ATOM   1893  N   GLU B 196      57.689   6.966 -33.829
ATOM   1894  H   GLU B 196      57.567   6.429 -32.999
ATOM   1895  CA  GLU B 196      57.100   6.427 -35.025
ATOM   1896  CB  GLU B 196      56.934   4.926 -34.731
ATOM   1897  CG  GLU B 196      58.265   4.166 -34.521
ATOM   1898  CD  GLU B 196      58.035   2.668 -34.327
ATOM   1899  OE1 GLU B 196      57.380   2.029 -35.191
ATOM   1900  OE2 GLU B 196      58.553   2.128 -33.315
ATOM   1901  C   GLU B 196      55.843   7.062 -35.681
ATOM   1902  O   GLU B 196      56.009   7.629 -36.754
ATOM   1903  N   ARG B 197      54.582   7.034 -35.128
ATOM   1904  H   ARG B 197      54.439   6.525 -34.295
ATOM   1905  CA  ARG B 197      53.363   7.648 -35.704
ATOM   1906  CB  ARG B 197      52.588   6.895 -36.813
ATOM   1907  CG  ARG B 197      53.196   6.941 -38.209
ATOM   1908  CD  ARG B 197      52.382   6.256 -39.304
ATOM   1909  NE  ARG B 197      53.068   6.579 -40.589
ATOM   1910  HE  ARG B 197      53.895   7.146 -40.567
ATOM   1911  CZ  ARG B 197      52.583   6.171 -41.802
ATOM   1912  NH1 ARG B 197      51.442   5.425 -41.923
ATOM   1913 HH11 ARG B 197      50.931   5.147 -41.111
ATOM   1914 HH12 ARG B 197      51.101   5.166 -42.826
ATOM   1915  NH2 ARG B 197      53.263   6.553 -42.921
ATOM   1916 HH21 ARG B 197      52.927   6.305 -43.828
ATOM   1917 HH22 ARG B 197      54.052   7.166 -42.834
ATOM   1918  C   ARG B 197      52.340   8.582 -35.006
ATOM   1919  O   ARG B 197      51.415   9.019 -35.670
ATOM   1920  N   GLN B 198      52.399   8.977 -33.713
ATOM   1921  H   GLN B 198      53.056   8.619 -33.071
ATOM   1922  CA  GLN B 198      51.409   9.905 -33.167
ATOM   1923  CB  GLN B 198      50.907   9.571 -31.750
ATOM   1924  CG  GLN B 198      50.172   8.242 -31.602
ATOM   1925  CD  GLN B 198      49.717   8.037 -30.151
ATOM   1926  OE1 GLN B 198      49.863   8.859 -29.245
ATOM   1927  NE2 GLN B 198      49.117   6.842 -29.917
ATOM   1928 HE21 GLN B 198      48.985   6.191 -30.663
ATOM   1929 HE22 GLN B 198      48.795   6.619 -28.997
ATOM   1930  C   GLN B 198      51.775  11.390 -33.129
ATOM   1931  O   GLN B 198      50.859  12.205 -33.046
ATOM   1932  N   ALA B 199      53.079  11.797 -33.185
ATOM   1933  H   ALA B 199      53.817  11.137 -33.226
ATOM   1934  CA  ALA B 199      53.495  13.200 -33.099
ATOM   1935  CB  ALA B 199      54.707  13.368 -32.161
ATOM   1936  C   ALA B 199      53.775  14.141 -34.283
ATOM   1937  O   ALA B 199      53.146  15.194 -34.334
ATOM   1938  N   ALA B 200      54.671  13.800 -35.272
ATOM   1939  H   ALA B 200      55.208  12.972 -35.200
ATOM   1940  CA  ALA B 200      55.038  14.677 -36.386
ATOM   1941  CB  ALA B 200      56.481  15.176 -36.200
ATOM   1942  C   ALA B 200      54.913  14.439 -37.907
ATOM   1943  O   ALA B 200      54.952  15.432 -38.631
ATOM   1944  N   GLU B 201      54.737  13.210 -38.476
ATOM   1945  H   GLU B 201      54.803  12.386 -37.933
ATOM   1946  CA  GLU B 201      54.666  12.994 -39.931
ATOM   1947  CB  GLU B 201      54.491  11.517 -40.370
ATOM   1948  CG  GLU B 201      54.493  11.218 -41.878
ATOM   1949  CD  GLU B 201      54.215   9.740 -42.141
ATOM   1950  OE1 GLU B 201      53.214   9.479 -42.859
ATOM   1951  OE2 GLU B 201      54.982   8.852 -41.678
ATOM   1952  C   GLU B 201      53.585  13.769 -40.623
ATOM   1953  O   GLU B 201      53.871  14.393 -41.645
ATOM   1954  N   LYS B 202      52.346  13.805 -40.075
ATOM   1955  H   LYS B 202      52.097  13.293 -39.259
ATOM   1956  CA  LYS B 202      51.305  14.586 -40.697
ATOM   1957  CB  LYS B 202      49.846  14.203 -40.382
ATOM   1958  CG  LYS B 202      49.504  12.849 -41.009
ATOM   1959  CD  LYS B 202      49.541  12.840 -42.542
ATOM   1960  CE  LYS B 202      49.170  11.500 -43.170
ATOM   1961  NZ  LYS B 202      49.303  11.569 -44.638
ATOM   1962  HZ1 LYS B 202      50.252  11.904 -44.893
ATOM   1963  HZ2 LYS B 202      49.158  10.624 -45.040
ATOM   1964  HZ3 LYS B 202      48.593  12.220 -45.021
ATOM   1965  C   LYS B 202      51.591  16.059 -40.572
ATOM   1966  O   LYS B 202      50.994  16.847 -41.297
ATOM   1967  N   LEU B 203      52.496  16.474 -39.637
ATOM   1968  H   LEU B 203      53.018  15.841 -39.072
ATOM   1969  CA  LEU B 203      52.919  17.849 -39.525
ATOM   1970  CB  LEU B 203      53.686  18.260 -38.253
ATOM   1971  CG  LEU B 203      52.821  18.335 -36.995
ATOM   1972  CD1 LEU B 203      53.680  18.570 -35.742
ATOM   1973  CD2 LEU B 203      51.752  19.424 -37.190
ATOM   1974  C   LEU B 203      53.786  18.170 -40.708
ATOM   1975  O   LEU B 203      53.805  19.323 -41.126
ATOM   1976  N   ARG B 204      54.523  17.169 -41.277
ATOM   1977  H   ARG B 204      54.484  16.227 -40.950
ATOM   1978  CA  ARG B 204      55.341  17.390 -42.454
ATOM   1979  CB  ARG B 204      56.154  16.176 -42.955
ATOM   1980  CG  ARG B 204      57.289  15.707 -42.057
ATOM   1981  CD  ARG B 204      58.179  14.640 -42.698
ATOM   1982  NE  ARG B 204      57.491  13.315 -42.775
ATOM   1983  HE  ARG B 204      56.635  13.172 -42.278
ATOM   1984  CZ  ARG B 204      58.037  12.287 -43.505
ATOM   1985  NH1 ARG B 204      59.171  12.451 -44.252
ATOM   1986 HH11 ARG B 204      59.617  13.342 -44.313
ATOM   1987 HH12 ARG B 204      59.546  11.683 -44.772
ATOM   1988  NH2 ARG B 204      57.453  11.054 -43.488
ATOM   1989 HH21 ARG B 204      56.630  10.882 -42.950
ATOM   1990 HH22 ARG B 204      57.855  10.305 -44.014
ATOM   1991  C   ARG B 204      54.405  17.684 -43.601
ATOM   1992  O   ARG B 204      54.649  18.598 -44.391
ATOM   1993  N   GLU B 205      53.280  16.925 -43.673
ATOM   1994  H   GLU B 205      53.117  16.191 -43.015
ATOM   1995  CA  GLU B 205      52.277  17.079 -44.698
ATOM   1996  CB  GLU B 205      51.219  15.959 -44.660
ATOM   1997  CG  GLU B 205      51.759  14.570 -45.049
ATOM   1998  CD  GLU B 205      52.355  14.564 -46.455
ATOM   1999  OE1 GLU B 205      51.655  14.961 -47.425
ATOM   2000  OE2 GLU B 205      53.541  14.158 -46.574
ATOM   2001  C   GLU B 205      51.584  18.405 -44.544
ATOM   2002  O   GLU B 205      51.297  19.068 -45.543
ATOM   2003  N   ALA B 206      51.340  18.835 -43.278
ATOM   2004  H   ALA B 206      51.562  18.266 -42.495
ATOM   2005  CA  ALA B 206      50.706  20.089 -42.958
ATOM   2006  CB  ALA B 206      50.451  20.291 -41.455
ATOM   2007  C   ALA B 206      51.595  21.209 -43.402
ATOM   2008  O   ALA B 206      51.095  22.160 -43.992
ATOM   2009  N   ALA B 207      52.934  21.082 -43.196
ATOM   2010  H   ALA B 207      53.299  20.288 -42.726
ATOM   2011  CA  ALA B 207      53.925  22.065 -43.566
ATOM   2012  CB  ALA B 207      55.349  21.689 -43.117
ATOM   2013  C   ALA B 207      53.939  22.262 -45.055
ATOM   2014  O   ALA B 207      54.124  23.386 -45.524
ATOM   2015  N   GLU B 208      53.726  21.168 -45.825
ATOM   2016  H   GLU B 208      53.616  20.262 -45.418
ATOM   2017  CA  GLU B 208      53.682  21.221 -47.262
ATOM   2018  CB  GLU B 208      53.717  19.803 -47.861
ATOM   2019  CG  GLU B 208      53.798  19.723 -49.390
ATOM   2020  CD  GLU B 208      53.930  18.274 -49.868
ATOM   2021  OE1 GLU B 208      53.987  18.110 -51.113
ATOM   2022  OE2 GLU B 208      53.981  17.317 -49.049
ATOM   2023  C   GLU B 208      52.431  21.961 -47.700
ATOM   2024  O   GLU B 208      52.499  22.789 -48.610
ATOM   2025  N   ILE B 209      51.278  21.721 -47.019
ATOM   2026  H   ILE B 209      51.256  21.038 -46.289
ATOM   2027  CA  ILE B 209      49.999  22.353 -47.312
ATOM   2028  CB  ILE B 209      48.852  21.690 -46.556
ATOM   2029  CG2 ILE B 209      47.535  22.448 -46.813
ATOM   2030  CG1 ILE B 209      48.659  20.244 -47.052
ATOM   2031  CD1 ILE B 209      47.722  19.402 -46.179
ATOM   2032  C   ILE B 209      50.104  23.844 -46.989
ATOM   2033  O   ILE B 209      49.509  24.675 -47.681
ATOM   2034  N   ILE B 210      50.929  24.206 -45.966
ATOM   2035  H   ILE B 210      51.377  23.495 -45.432
ATOM   2036  CA  ILE B 210      51.196  25.547 -45.491
ATOM   2037  CB  ILE B 210      52.039  25.573 -44.205
ATOM   2038  CG2 ILE B 210      52.555  26.969 -43.857
ATOM   2039  CG1 ILE B 210      51.223  25.008 -43.024
ATOM   2040  CD1 ILE B 210      52.022  24.747 -41.742
ATOM   2041  C   ILE B 210      51.729  26.426 -46.602
ATOM   2042  O   ILE B 210      51.630  27.641 -46.495
ATOM   2043  N   SER B 211      52.225  25.861 -47.732
ATOM   2044  H   SER B 211      52.271  24.872 -47.852
ATOM   2045  CA  SER B 211      52.721  26.632 -48.854
ATOM   2046  CB  SER B 211      53.133  25.724 -50.029
ATOM   2047  OG  SER B 211      52.017  24.982 -50.509
ATOM   2048  HG  SER B 211      52.385  24.267 -51.037
ATOM   2049  C   SER B 211      51.699  27.651 -49.343
ATOM   2050  O   SER B 211      52.083  28.717 -49.821
ATOM   2051  N   GLU B 212      50.378  27.348 -49.206
ATOM   2052  H   GLU B 212      50.085  26.479 -48.808
ATOM   2053  CA  GLU B 212      49.321  28.246 -49.599
ATOM   2054  CB  GLU B 212      47.931  27.568 -49.613
ATOM   2055  CG  GLU B 212      46.839  28.422 -50.275
ATOM   2056  CD  GLU B 212      45.491  27.720 -50.244
ATOM   2057  OE1 GLU B 212      45.380  26.562 -50.730
ATOM   2058  OE2 GLU B 212      44.527  28.369 -49.763
ATOM   2059  C   GLU B 212      49.267  29.443 -48.660
ATOM   2060  O   GLU B 212      49.073  30.568 -49.118
ATOM   2061  N   HIS B 213      49.439  29.227 -47.327
ATOM   2062  H   HIS B 213      49.721  28.336 -46.976
ATOM   2063  CA  HIS B 213      49.414  30.292 -46.345
ATOM   2064  CB  HIS B 213      48.159  30.335 -45.434
ATOM   2065  CG  HIS B 213      46.870  30.531 -46.175
ATOM   2066  ND1 HIS B 213      46.478  31.735 -46.719
ATOM   2067  CE1 HIS B 213      45.266  31.529 -47.293
ATOM   2068  NE2 HIS B 213      44.853  30.282 -47.156
ATOM   2069  CD2 HIS B 213      45.865  29.655 -46.451
ATOM   2070  C   HIS B 213      50.655  30.148 -45.496
ATOM   2071  O   HIS B 213      50.615  29.479 -44.456
ATOM   2072  N   PRO B 214      51.772  30.769 -45.898
ATOM   2073  CA  PRO B 214      53.065  30.703 -45.228
ATOM   2074  CB  PRO B 214      53.999  31.577 -46.049
ATOM   2075  CG  PRO B 214      53.063  32.539 -46.797
ATOM   2076  CD  PRO B 214      51.800  31.712 -47.013
ATOM   2077  C   PRO B 214      53.085  31.119 -43.792
ATOM   2078  O   PRO B 214      53.978  30.683 -43.056
ATOM   2079  N   MET B 215      52.082  31.927 -43.389
ATOM   2080  H   MET B 215      51.390  32.227 -44.039
ATOM   2081  CA  MET B 215      51.965  32.503 -42.081
ATOM   2082  CB  MET B 215      50.703  33.370 -41.933
ATOM   2083  CG  MET B 215      50.749  34.659 -42.758
ATOM   2084  SD  MET B 215      49.285  35.727 -42.619
ATOM   2085  CE  MET B 215      49.632  36.287 -40.926
ATOM   2086  C   MET B 215      51.887  31.425 -41.046
ATOM   2087  O   MET B 215      52.562  31.549 -40.028
ATOM   2088  N   ALA B 216      51.331  30.240 -41.410
ATOM   2089  H   ALA B 216      50.958  30.090 -42.327
ATOM   2090  CA  ALA B 216      51.212  29.129 -40.505
ATOM   2091  CB  ALA B 216      50.266  28.040 -41.025
ATOM   2092  C   ALA B 216      52.543  28.495 -40.180
ATOM   2093  O   ALA B 216      52.761  28.103 -39.032
ATOM   2094  N   LEU B 217      53.483  28.413 -41.164
ATOM   2095  H   LEU B 217      53.367  28.864 -42.047
ATOM   2096  CA  LEU B 217      54.780  27.806 -40.939
ATOM   2097  CB  LEU B 217      55.568  27.488 -42.235
ATOM   2098  CG  LEU B 217      56.889  26.701 -42.065
ATOM   2099  CD1 LEU B 217      56.645  25.331 -41.410
ATOM   2100  CD2 LEU B 217      57.623  26.548 -43.406
ATOM   2101  C   LEU B 217      55.595  28.734 -40.095
ATOM   2102  O   LEU B 217      56.318  28.289 -39.200
ATOM   2103  N   GLN B 218      55.447  30.059 -40.352
ATOM   2104  H   GLN B 218      54.855  30.387 -41.091
ATOM   2105  CA  GLN B 218      56.158  31.061 -39.611
ATOM   2106  CB  GLN B 218      55.956  32.481 -40.195
ATOM   2107  CG  GLN B 218      56.801  33.571 -39.521
ATOM   2108  CD  GLN B 218      58.278  33.255 -39.745
ATOM   2109  OE1 GLN B 218      58.784  33.145 -40.860
ATOM   2110  NE2 GLN B 218      58.995  33.043 -38.612
ATOM   2111 HE21 GLN B 218      58.547  33.101 -37.720
ATOM   2112 HE22 GLN B 218      59.965  32.810 -38.673
ATOM   2113  C   GLN B 218      55.716  31.021 -38.168
ATOM   2114  O   GLN B 218      56.564  31.069 -37.276
ATOM   2115  N   LEU B 219      54.392  30.852 -37.924
ATOM   2116  H   LEU B 219      53.737  30.799 -38.669
ATOM   2117  CA  LEU B 219      53.825  30.786 -36.599
ATOM   2118  CB  LEU B 219      52.282  30.773 -36.571
ATOM   2119  CG  LEU B 219      51.604  32.099 -36.981
ATOM   2120  CD1 LEU B 219      50.085  31.912 -37.109
ATOM   2121  CD2 LEU B 219      51.991  33.268 -36.057
ATOM   2122  C   LEU B 219      54.291  29.563 -35.869
ATOM   2123  O   LEU B 219      54.609  29.661 -34.686
ATOM   2124  N   ARG B 220      54.391  28.400 -36.566
ATOM   2125  H   ARG B 220      54.096  28.339 -37.518
ATOM   2126  CA  ARG B 220      54.829  27.155 -35.971
ATOM   2127  CB  ARG B 220      54.834  25.970 -36.967
ATOM   2128  CG  ARG B 220      55.204  24.624 -36.327
ATOM   2129  CD  ARG B 220      55.241  23.415 -37.267
ATOM   2130  NE  ARG B 220      55.420  22.200 -36.409
ATOM   2131  HE  ARG B 220      54.607  21.669 -36.171
ATOM   2132  CZ  ARG B 220      56.639  21.790 -35.934
ATOM   2133  NH1 ARG B 220      57.792  22.470 -36.211
ATOM   2134 HH11 ARG B 220      58.660  22.167 -35.821
ATOM   2135 HH12 ARG B 220      57.772  23.292 -36.781
ATOM   2136  NH2 ARG B 220      56.695  20.677 -35.145
ATOM   2137 HH21 ARG B 220      57.564  20.374 -34.754
ATOM   2138 HH22 ARG B 220      55.857  20.187 -34.906
ATOM   2139  C   ARG B 220      56.257  27.290 -35.503
ATOM   2140  O   ARG B 220      56.588  26.863 -34.394
ATOM   2141  N   THR B 221      57.115  27.934 -36.331
ATOM   2142  H   THR B 221      56.821  28.280 -37.220
ATOM   2143  CA  THR B 221      58.509  28.109 -36.025
ATOM   2144  CB  THR B 221      59.262  28.662 -37.204
ATOM   2145  CG2 THR B 221      60.761  28.728 -36.843
ATOM   2146  OG1 THR B 221      59.125  27.778 -38.310
ATOM   2147  HG1 THR B 221      58.246  27.933 -38.668
ATOM   2148  C   THR B 221      58.655  29.033 -34.836
ATOM   2149  O   THR B 221      59.442  28.738 -33.936
ATOM   2150  N   LEU B 222      57.853  30.127 -34.783
ATOM   2151  H   LEU B 222      57.210  30.335 -35.516
ATOM   2152  CA  LEU B 222      57.894  31.088 -33.704
ATOM   2153  CB  LEU B 222      56.989  32.313 -33.947
ATOM   2154  CG  LEU B 222      57.478  33.252 -35.074
ATOM   2155  CD1 LEU B 222      56.425  34.322 -35.395
ATOM   2156  CD2 LEU B 222      58.870  33.848 -34.792
ATOM   2157  C   LEU B 222      57.487  30.439 -32.411
ATOM   2158  O   LEU B 222      58.098  30.719 -31.381
ATOM   2159  N   GLN B 223      56.484  29.522 -32.453
ATOM   2160  H   GLN B 223      56.014  29.314 -33.307
ATOM   2161  CA  GLN B 223      56.008  28.807 -31.291
ATOM   2162  CB  GLN B 223      54.787  27.900 -31.559
ATOM   2163  CG  GLN B 223      53.461  28.599 -31.883
ATOM   2164  CD  GLN B 223      52.968  29.460 -30.721
ATOM   2165  OE1 GLN B 223      52.937  29.060 -29.557
ATOM   2166  NE2 GLN B 223      52.541  30.704 -31.059
ATOM   2167 HE21 GLN B 223      52.579  31.005 -32.012
ATOM   2168 HE22 GLN B 223      52.168  31.313 -30.359
ATOM   2169  C   GLN B 223      57.079  27.895 -30.762
ATOM   2170  O   GLN B 223      57.258  27.812 -29.548
ATOM   2171  N   THR B 224      57.838  27.226 -31.668
ATOM   2172  H   THR B 224      57.663  27.314 -32.646
ATOM   2173  CA  THR B 224      58.896  26.313 -31.301
ATOM   2174  CB  THR B 224      59.426  25.565 -32.514
ATOM   2175  CG2 THR B 224      60.541  24.573 -32.115
ATOM   2176  OG1 THR B 224      58.369  24.819 -33.102
ATOM   2177  HG1 THR B 224      57.814  25.459 -33.553
ATOM   2178  C   THR B 224      60.011  27.081 -30.618
ATOM   2179  O   THR B 224      60.514  26.633 -29.585
ATOM   2180  N   ILE B 225      60.366  28.284 -31.143
ATOM   2181  H   ILE B 225      59.924  28.627 -31.969
ATOM   2182  CA  ILE B 225      61.416  29.126 -30.601
ATOM   2183  CB  ILE B 225      61.715  30.318 -31.510
ATOM   2184  CG2 ILE B 225      62.686  31.319 -30.829
ATOM   2185  CG1 ILE B 225      62.323  29.811 -32.832
ATOM   2186  CD1 ILE B 225      62.400  30.876 -33.928
ATOM   2187  C   ILE B 225      60.995  29.594 -29.221
ATOM   2188  O   ILE B 225      61.809  29.567 -28.298
ATOM   2189  N   SER B 226      59.701  29.962 -29.047
ATOM   2190  H   SER B 226      59.061  29.959 -29.811
ATOM   2191  CA  SER B 226      59.154  30.439 -27.795
ATOM   2192  CB  SER B 226      57.697  30.910 -27.937
ATOM   2193  OG  SER B 226      57.637  32.050 -28.783
ATOM   2194  HG  SER B 226      56.703  32.241 -28.901
ATOM   2195  C   SER B 226      59.181  29.368 -26.737
ATOM   2196  O   SER B 226      59.511  29.655 -25.583
ATOM   2197  N   ASP B 227      58.877  28.104 -27.122
ATOM   2198  H   ASP B 227      58.614  27.898 -28.061
ATOM   2199  CA  ASP B 227      58.859  26.981 -26.214
ATOM   2200  CB  ASP B 227      58.328  25.687 -26.873
ATOM   2201  CG  ASP B 227      56.814  25.725 -27.108
ATOM   2202  OD1 ASP B 227      56.098  26.606 -26.561
ATOM   2203  OD2 ASP B 227      56.349  24.834 -27.866
ATOM   2204  C   ASP B 227      60.243  26.686 -25.706
ATOM   2205  O   ASP B 227      60.420  26.466 -24.506
ATOM   2206  N   VAL B 228      61.257  26.730 -26.606
ATOM   2207  H   VAL B 228      61.075  26.929 -27.568
ATOM   2208  CA  VAL B 228      62.641  26.468 -26.274
ATOM   2209  CB  VAL B 228      63.500  26.290 -27.525
ATOM   2210  CG1 VAL B 228      65.004  26.181 -27.199
ATOM   2211  CG2 VAL B 228      63.004  25.040 -28.278
ATOM   2212  C   VAL B 228      63.162  27.588 -25.389
ATOM   2213  O   VAL B 228      63.875  27.324 -24.418
ATOM   2214  N   ALA B 229      62.740  28.849 -25.671
ATOM   2215  H   ALA B 229      62.135  29.019 -26.444
ATOM   2216  CA  ALA B 229      63.137  30.038 -24.948
ATOM   2217  CB  ALA B 229      62.625  31.333 -25.603
ATOM   2218  C   ALA B 229      62.635  30.038 -23.535
ATOM   2219  O   ALA B 229      63.241  30.689 -22.681
ATOM   2220  N   GLY B 230      61.532  29.294 -23.257
ATOM   2221  H   GLY B 230      61.053  28.781 -23.965
ATOM   2222  CA  GLY B 230      60.969  29.195 -21.936
ATOM   2223  C   GLY B 230      61.931  28.514 -20.994
ATOM   2224  O   GLY B 230      61.901  28.797 -19.796
ATOM   2225  N   ASP B 231      62.799  27.605 -21.514
ATOM   2226  H   ASP B 231      62.850  27.420 -22.494
ATOM   2227  CA  ASP B 231      63.768  26.912 -20.704
ATOM   2228  CB  ASP B 231      64.232  25.588 -21.356
ATOM   2229  CG  ASP B 231      65.159  24.730 -20.484
ATOM   2230  OD1 ASP B 231      65.494  23.624 -20.979
ATOM   2231  OD2 ASP B 231      65.547  25.114 -19.347
ATOM   2232  C   ASP B 231      64.944  27.842 -20.533
ATOM   2233  O   ASP B 231      65.512  28.350 -21.502
ATOM   2234  N   LYS B 232      65.339  28.053 -19.261
ATOM   2235  H   LYS B 232      64.877  27.605 -18.501
ATOM   2236  CA  LYS B 232      66.427  28.921 -18.899
ATOM   2237  CB  LYS B 232      66.434  29.287 -17.406
ATOM   2238  CG  LYS B 232      65.296  30.229 -17.010
ATOM   2239  CD  LYS B 232      65.321  30.630 -15.537
ATOM   2240  CE  LYS B 232      64.205  31.598 -15.150
ATOM   2241  NZ  LYS B 232      64.315  31.940 -13.719
ATOM   2242  HZ1 LYS B 232      64.239  31.080 -13.146
ATOM   2243  HZ2 LYS B 232      63.556  32.597 -13.456
ATOM   2244  HZ3 LYS B 232      65.232  32.389 -13.540
ATOM   2245  C   LYS B 232      67.786  28.383 -19.248
ATOM   2246  O   LYS B 232      68.698  29.161 -19.536
ATOM   2247  N   SER B 233      67.952  27.045 -19.209
ATOM   2248  H   SER B 233      67.197  26.432 -18.988
ATOM   2249  CA  SER B 233      69.208  26.401 -19.488
ATOM   2250  CB  SER B 233      69.252  24.959 -18.940
ATOM   2251  OG  SER B 233      68.310  24.124 -19.597
ATOM   2252  HG  SER B 233      67.459  24.306 -19.187
ATOM   2253  C   SER B 233      69.633  26.381 -20.933
ATOM   2254  O   SER B 233      70.825  26.522 -21.215
ATOM   2255  N   ASN B 234      68.667  26.226 -21.871
ATOM   2256  H   ASN B 234      67.711  26.136 -21.604
ATOM   2257  CA  ASN B 234      68.924  26.123 -23.292
ATOM   2258  CB  ASN B 234      67.649  25.813 -24.112
ATOM   2259  CG  ASN B 234      67.137  24.390 -23.884
ATOM   2260  OD1 ASN B 234      67.834  23.468 -23.459
ATOM   2261  ND2 ASN B 234      65.825  24.207 -24.181
ATOM   2262 HD21 ASN B 234      65.404  23.308 -24.056
ATOM   2263 HD22 ASN B 234      65.272  24.979 -24.496
ATOM   2264  C   ASN B 234      69.555  27.298 -23.977
ATOM   2265  O   ASN B 234      69.123  28.443 -23.830
ATOM   2266  N   VAL B 235      70.632  27.005 -24.750
ATOM   2267  H   VAL B 235      70.973  26.073 -24.843
ATOM   2268  CA  VAL B 235      71.326  28.004 -25.524
ATOM   2269  CB  VAL B 235      72.826  27.784 -25.626
ATOM   2270  CG1 VAL B 235      73.461  28.888 -26.499
ATOM   2271  CG2 VAL B 235      73.423  27.737 -24.205
ATOM   2272  C   VAL B 235      70.681  27.862 -26.878
ATOM   2273  O   VAL B 235      70.825  26.830 -27.543
ATOM   2274  N   ILE B 236      69.931  28.909 -27.293
ATOM   2275  H   ILE B 236      69.833  29.736 -26.747
ATOM   2276  CA  ILE B 236      69.250  28.893 -28.559
ATOM   2277  CB  ILE B 236      68.030  29.807 -28.620
ATOM   2278  CG2 ILE B 236      67.394  29.751 -30.033
ATOM   2279  CG1 ILE B 236      66.993  29.384 -27.569
ATOM   2280  CD1 ILE B 236      65.859  30.392 -27.411
ATOM   2281  C   ILE B 236      70.234  29.335 -29.603
ATOM   2282  O   ILE B 236      70.815  30.421 -29.508
ATOM   2283  N   VAL B 237      70.456  28.462 -30.613
ATOM   2284  H   VAL B 237      70.004  27.580 -30.671
ATOM   2285  CA  VAL B 237      71.323  28.799 -31.704
ATOM   2286  CB  VAL B 237      72.202  27.661 -32.205
ATOM   2287  CG1 VAL B 237      73.108  28.184 -33.343
ATOM   2288  CG2 VAL B 237      73.025  27.081 -31.035
ATOM   2289  C   VAL B 237      70.312  29.179 -32.748
ATOM   2290  O   VAL B 237      69.764  28.319 -33.443
ATOM   2291  N   LEU B 238      70.007  30.495 -32.821
ATOM   2292  H   LEU B 238      70.439  31.186 -32.247
ATOM   2293  CA  LEU B 238      69.058  30.943 -33.791
ATOM   2294  CB  LEU B 238      68.025  31.974 -33.271
ATOM   2295  CG  LEU B 238      66.936  32.389 -34.295
ATOM   2296  CD1 LEU B 238      66.097  31.190 -34.762
ATOM   2297  CD2 LEU B 238      66.040  33.516 -33.759
ATOM   2298  C   LEU B 238      69.851  31.498 -34.920
ATOM   2299  O   LEU B 238      70.286  32.654 -34.908
ATOM   2300  N   MET B 239      70.081  30.620 -35.915
ATOM   2301  H   MET B 239      69.746  29.682 -35.884
ATOM   2302  CA  MET B 239      70.795  31.005 -37.093
ATOM   2303  CB  MET B 239      71.261  29.853 -37.994
ATOM   2304  CG  MET B 239      72.367  29.003 -37.382
ATOM   2305  SD  MET B 239      73.872  29.941 -36.965
ATOM   2306  CE  MET B 239      74.358  30.361 -38.669
ATOM   2307  C   MET B 239      69.939  31.891 -37.921
ATOM   2308  O   MET B 239      68.715  31.723 -37.964
ATOM   2309  N   LEU B 240      70.539  33.024 -38.333
ATOM   2310  H   LEU B 240      71.502  33.214 -38.163
ATOM   2311  CA  LEU B 240      69.844  33.950 -39.169
ATOM   2312  CB  LEU B 240      70.375  35.400 -39.153
ATOM   2313  CG  LEU B 240      70.199  36.165 -37.825
ATOM   2314  CD1 LEU B 240      70.887  37.537 -37.907
ATOM   2315  CD2 LEU B 240      68.718  36.285 -37.416
ATOM   2316  C   LEU B 240      69.954  33.415 -40.567
ATOM   2317  O   LEU B 240      71.058  33.079 -41.010
ATOM   2318  N   PRO B 241      68.823  33.305 -41.263
ATOM   2319  CA  PRO B 241      68.762  32.816 -42.622
ATOM   2320  CB  PRO B 241      67.278  32.790 -42.986
ATOM   2321  CG  PRO B 241      66.537  32.720 -41.646
ATOM   2322  CD  PRO B 241      67.488  33.419 -40.670
ATOM   2323  C   PRO B 241      69.542  33.709 -43.546
ATOM   2324  O   PRO B 241      69.722  34.883 -43.221
ATOM   2325  N   MET B 242      69.996  33.180 -44.706
ATOM   2326  H   MET B 242      69.841  32.223 -44.933
ATOM   2327  CA  MET B 242      70.877  33.888 -45.608
ATOM   2328  CB  MET B 242      71.292  33.068 -46.845
ATOM   2329  CG  MET B 242      72.172  31.827 -46.602
ATOM   2330  SD  MET B 242      73.774  32.055 -45.770
ATOM   2331  CE  MET B 242      73.242  31.428 -44.149
ATOM   2332  C   MET B 242      70.224  35.153 -46.113
ATOM   2333  O   MET B 242      70.903  36.168 -46.254
ATOM   2334  N   GLU B 243      68.867  35.167 -46.181
ATOM   2335  H   GLU B 243      68.341  34.348 -45.973
ATOM   2336  CA  GLU B 243      68.084  36.300 -46.602
ATOM   2337  CB  GLU B 243      66.604  35.927 -46.833
ATOM   2338  CG  GLU B 243      66.385  34.927 -47.990
ATOM   2339  CD  GLU B 243      66.666  35.497 -49.391
ATOM   2340  OE1 GLU B 243      66.790  36.735 -49.582
ATOM   2341  OE2 GLU B 243      66.770  34.651 -50.318
ATOM   2342  C   GLU B 243      68.183  37.375 -45.540
ATOM   2343  O   GLU B 243      68.293  38.555 -45.865
ATOM   2344  N   MET B 244      68.196  36.994 -44.236
ATOM   2345  H   MET B 244      68.269  36.034 -43.981
ATOM   2346  CA  MET B 244      68.326  37.912 -43.124
ATOM   2347  CB  MET B 244      68.004  37.278 -41.761
ATOM   2348  CG  MET B 244      66.531  36.882 -41.570
ATOM   2349  SD  MET B 244      65.277  38.201 -41.666
ATOM   2350  CE  MET B 244      64.723  37.884 -43.368
ATOM   2351  C   MET B 244      69.732  38.458 -43.106
ATOM   2352  O   MET B 244      69.942  39.649 -42.883
ATOM   2353  N   LEU B 245      70.710  37.631 -43.544
ATOM   2354  H   LEU B 245      70.505  36.676 -43.745
ATOM   2355  CA  LEU B 245      72.097  38.005 -43.645
ATOM   2356  CB  LEU B 245      73.073  36.816 -43.757
ATOM   2357  CG  LEU B 245      73.163  35.910 -42.511
ATOM   2358  CD1 LEU B 245      74.081  34.712 -42.783
ATOM   2359  CD2 LEU B 245      73.590  36.676 -41.255
ATOM   2360  C   LEU B 245      72.307  38.917 -44.841
ATOM   2361  O   LEU B 245      73.424  39.393 -45.043
ATOM   2362  N   LYS B 246      71.249  39.153 -45.673
ATOM   2363  H   LYS B 246      70.354  38.744 -45.520
ATOM   2364  CA  LYS B 246      71.245  40.033 -46.811
ATOM   2365  CB  LYS B 246      70.605  39.442 -48.080
ATOM   2366  CG  LYS B 246      71.323  38.248 -48.699
ATOM   2367  CD  LYS B 246      70.634  37.796 -49.983
ATOM   2368  CE  LYS B 246      71.267  36.584 -50.659
ATOM   2369  NZ  LYS B 246      70.498  36.243 -51.873
ATOM   2370  HZ1 LYS B 246      71.144  35.994 -52.646
ATOM   2371  HZ2 LYS B 246      69.915  37.051 -52.163
ATOM   2372  HZ3 LYS B 246      69.881  35.434 -51.675
ATOM   2373  C   LYS B 246      70.549  41.353 -46.501
ATOM   2374  O   LYS B 246      70.369  42.177 -47.395
ATOM   2375  N   LEU B 247      70.151  41.595 -45.224
ATOM   2376  H   LEU B 247      70.340  40.932 -44.498
ATOM   2377  CA  LEU B 247      69.506  42.804 -44.751
ATOM   2378  CB  LEU B 247      68.765  42.518 -43.423
ATOM   2379  CG  LEU B 247      67.479  41.652 -43.341
ATOM   2380  CD1 LEU B 247      67.124  41.242 -41.904
ATOM   2381  CD2 LEU B 247      66.274  42.490 -43.715
ATOM   2382  C   LEU B 247      70.515  43.984 -44.639
ATOM   2383  O   LEU B 247      71.224  44.235 -45.607
ATOM   2384  N   PHE B 248      70.623  44.778 -43.522
ATOM   2385  H   PHE B 248      70.096  44.568 -42.710
ATOM   2386  CA  PHE B 248      71.542  45.927 -43.375
ATOM   2387  CB  PHE B 248      70.962  47.350 -43.700
ATOM   2388  CG  PHE B 248      70.816  47.817 -45.115
ATOM   2389  CD1 PHE B 248      71.669  47.427 -46.152
ATOM   2390  CE1 PHE B 248      71.504  47.914 -47.452
ATOM   2391  CZ  PHE B 248      70.474  48.817 -47.725
ATOM   2392  CE2 PHE B 248      69.622  49.231 -46.700
ATOM   2393  CD2 PHE B 248      69.802  48.738 -45.406
ATOM   2394  C   PHE B 248      72.299  46.116 -42.048
ATOM   2395  O   PHE B 248      72.056  47.060 -41.296
ATOM   2396  N   LYS B 249      73.202  45.180 -41.686
ATOM   2397  H   LYS B 249      73.394  44.430 -42.287
ATOM   2398  CA  LYS B 249      74.052  45.227 -40.517
ATOM   2399  CB  LYS B 249      73.512  44.448 -39.300
ATOM   2400  CG  LYS B 249      74.302  44.500 -37.997
ATOM   2401  CD  LYS B 249      73.617  43.751 -36.858
ATOM   2402  CE  LYS B 249      74.386  43.795 -35.540
ATOM   2403  NZ  LYS B 249      73.635  43.058 -34.506
ATOM   2404  HZ1 LYS B 249      72.706  43.495 -34.356
ATOM   2405  HZ2 LYS B 249      74.167  43.069 -33.615
ATOM   2406  HZ3 LYS B 249      73.505  42.076 -34.815
ATOM   2407  C   LYS B 249      75.452  44.761 -40.892
ATOM   2408  O   LYS B 249      76.347  45.588 -40.918
ATOM   2409  N   SER B 250      75.683  43.476 -41.293
ATOM   2410  H   SER B 250      74.973  42.779 -41.281
ATOM   2411  CA  SER B 250      77.008  42.960 -41.626
ATOM   2412  CB  SER B 250      77.106  41.488 -41.219
ATOM   2413  OG  SER B 250      77.009  41.383 -39.806
ATOM   2414  HG  SER B 250      77.302  40.493 -39.592
ATOM   2415  C   SER B 250      77.751  43.051 -42.965
ATOM   2416  O   SER B 250      78.886  43.517 -42.977
ATOM   2417  N   LEU B 251      77.149  42.639 -44.118
ATOM   2418  H   LEU B 251      76.240  42.242 -44.096
ATOM   2419  CA  LEU B 251      77.808  42.595 -45.431
ATOM   2420  CB  LEU B 251      77.397  41.311 -46.198
ATOM   2421  CG  LEU B 251      77.776  39.955 -45.570
ATOM   2422  CD1 LEU B 251      77.125  38.804 -46.349
ATOM   2423  CD2 LEU B 251      79.297  39.771 -45.487
ATOM   2424  C   LEU B 251      77.858  43.665 -46.524
ATOM   2425  O   LEU B 251      78.931  43.861 -47.092
ATOM   2426  N   SER B 252      76.744  44.372 -46.864
ATOM   2427  H   SER B 252      75.888  44.262 -46.374
ATOM   2428  CA  SER B 252      76.709  45.327 -47.968
ATOM   2429  CB  SER B 252      75.273  45.688 -48.444
ATOM   2430  OG  SER B 252      75.258  46.598 -49.538
ATOM   2431  HG  SER B 252      74.331  46.717 -49.764
ATOM   2432  C   SER B 252      77.472  46.609 -47.856
ATOM   2433  O   SER B 252      77.253  47.438 -46.978
ATOM   2434  N   ASP B 253      78.280  46.850 -48.902
ATOM   2435  H   ASP B 253      78.358  46.182 -49.637
ATOM   2436  CA  ASP B 253      79.126  48.001 -49.055
ATOM   2437  CB  ASP B 253      80.094  47.869 -50.255
ATOM   2438  CG  ASP B 253      81.218  46.861 -49.999
ATOM   2439  OD1 ASP B 253      81.451  46.426 -48.840
ATOM   2440  OD2 ASP B 253      81.882  46.509 -51.009
ATOM   2441  C   ASP B 253      78.354  49.282 -49.240
ATOM   2442  O   ASP B 253      78.965  50.349 -49.222
ATOM   2443  N   ALA B 254      77.005  49.217 -49.410
ATOM   2444  H   ALA B 254      76.537  48.336 -49.422
ATOM   2445  CA  ALA B 254      76.149  50.361 -49.624
ATOM   2446  CB  ALA B 254      74.662  49.978 -49.750
ATOM   2447  C   ALA B 254      76.238  51.387 -48.530
ATOM   2448  O   ALA B 254      76.323  52.576 -48.834
ATOM   2449  N   ALA B 255      76.291  50.951 -47.247
ATOM   2450  H   ALA B 255      76.274  49.978 -47.029
ATOM   2451  CA  ALA B 255      76.369  51.857 -46.122
ATOM   2452  CB  ALA B 255      76.281  51.116 -44.783
ATOM   2453  C   ALA B 255      77.668  52.611 -46.131
ATOM   2454  O   ALA B 255      77.681  53.830 -45.935
ATOM   2455  N   GLU B 256      78.782  51.893 -46.427
ATOM   2456  H   GLU B 256      78.734  50.915 -46.615
ATOM   2457  CA  GLU B 256      80.099  52.469 -46.484
ATOM   2458  CB  GLU B 256      81.233  51.458 -46.728
ATOM   2459  CG  GLU B 256      81.575  50.547 -45.548
ATOM   2460  CD  GLU B 256      82.836  49.770 -45.915
ATOM   2461  OE1 GLU B 256      82.783  48.515 -45.888
ATOM   2462  OE2 GLU B 256      83.880  50.413 -46.211
ATOM   2463  C   GLU B 256      80.182  53.449 -47.609
ATOM   2464  O   GLU B 256      80.784  54.505 -47.441
ATOM   2465  N   ALA B 257      79.535  53.134 -48.758
ATOM   2466  H   ALA B 257      79.043  52.272 -48.848
ATOM   2467  CA  ALA B 257      79.527  53.972 -49.928
ATOM   2468  CB  ALA B 257      78.821  53.309 -51.123
ATOM   2469  C   ALA B 257      78.839  55.279 -49.653
ATOM   2470  O   ALA B 257      79.351  56.320 -50.065
ATOM   2471  N   TYR B 258      77.701  55.258 -48.906
ATOM   2472  H   TYR B 258      77.306  54.400 -48.582
ATOM   2473  CA  TYR B 258      76.969  56.462 -48.581
ATOM   2474  CB  TYR B 258      75.647  56.243 -47.800
ATOM   2475  CG  TYR B 258      74.536  55.727 -48.656
ATOM   2476  CD1 TYR B 258      73.990  54.463 -48.403
ATOM   2477  CE1 TYR B 258      72.951  53.958 -49.187
ATOM   2478  CZ  TYR B 258      72.443  54.722 -50.241
ATOM   2479  OH  TYR B 258      71.392  54.220 -51.038
ATOM   2480  HH  TYR B 258      71.169  53.341 -50.720
ATOM   2481  CE2 TYR B 258      72.975  55.988 -50.500
ATOM   2482  CD2 TYR B 258      74.016  56.487 -49.712
ATOM   2483  C   TYR B 258      77.783  57.353 -47.687
ATOM   2484  O   TYR B 258      77.859  58.559 -47.929
ATOM   2485  N   MET B 259      78.456  56.760 -46.670
ATOM   2486  H   MET B 259      78.394  55.775 -46.512
ATOM   2487  CA  MET B 259      79.254  57.495 -45.721
ATOM   2488  CB  MET B 259      79.723  56.619 -44.548
ATOM   2489  CG  MET B 259      78.578  56.217 -43.611
ATOM   2490  SD  MET B 259      79.075  55.390 -42.069
ATOM   2491  CE  MET B 259      79.416  53.767 -42.808
ATOM   2492  C   MET B 259      80.459  58.130 -46.351
ATOM   2493  O   MET B 259      80.674  59.330 -46.174
ATOM   2494  N   LYS B 260      81.110  57.403 -47.288
ATOM   2495  H   LYS B 260      80.832  56.472 -47.506
ATOM   2496  CA  LYS B 260      82.280  57.880 -47.979
ATOM   2497  CB  LYS B 260      83.009  56.777 -48.764
ATOM   2498  CG  LYS B 260      83.710  55.792 -47.825
ATOM   2499  CD  LYS B 260      84.432  54.636 -48.514
ATOM   2500  CE  LYS B 260      85.062  53.664 -47.516
ATOM   2501  NZ  LYS B 260      85.706  52.544 -48.226
ATOM   2502  HZ1 LYS B 260      84.983  51.898 -48.595
ATOM   2503  HZ2 LYS B 260      86.276  52.909 -49.013
ATOM   2504  HZ3 LYS B 260      86.321  52.028 -47.569
ATOM   2505  C   LYS B 260      81.940  59.006 -48.908
ATOM   2506  O   LYS B 260      82.703  59.968 -48.993
ATOM   2507  N   LYS B 261      80.762  58.932 -49.577
ATOM   2508  H   LYS B 261      80.160  58.142 -49.480
ATOM   2509  CA  LYS B 261      80.307  59.939 -50.505
ATOM   2510  CB  LYS B 261      78.990  59.519 -51.194
ATOM   2511  CG  LYS B 261      78.494  60.426 -52.325
ATOM   2512  CD  LYS B 261      79.372  60.363 -53.575
ATOM   2513  CE  LYS B 261      78.818  61.150 -54.760
ATOM   2514  NZ  LYS B 261      79.719  60.990 -55.917
ATOM   2515  HZ1 LYS B 261      80.638  61.426 -55.714
ATOM   2516  HZ2 LYS B 261      79.854  59.979 -56.108
ATOM   2517  HZ3 LYS B 261      79.299  61.442 -56.751
ATOM   2518  C   LYS B 261      80.061  61.232 -49.765
ATOM   2519  O   LYS B 261      80.463  62.296 -50.240
ATOM   2520  N   LYS B 262      79.446  61.146 -48.558
ATOM   2521  H   LYS B 262      79.144  60.266 -48.195
ATOM   2522  CA  LYS B 262      79.146  62.297 -47.740
ATOM   2523  CB  LYS B 262      78.321  61.945 -46.492
ATOM   2524  CG  LYS B 262      76.879  61.547 -46.802
ATOM   2525  CD  LYS B 262      76.079  61.174 -45.556
ATOM   2526  CE  LYS B 262      74.667  60.683 -45.871
ATOM   2527  NZ  LYS B 262      73.994  60.257 -44.628
ATOM   2528  HZ1 LYS B 262      73.265  59.554 -44.856
ATOM   2529  HZ2 LYS B 262      73.554  61.070 -44.158
ATOM   2530  HZ3 LYS B 262      74.689  59.826 -43.988
ATOM   2531  C   LYS B 262      80.408  62.967 -47.273
ATOM   2532  O   LYS B 262      80.485  64.196 -47.272
ATOM   2533  N   GLU B 263      81.435  62.163 -46.902
ATOM   2534  H   GLU B 263      81.342  61.169 -46.902
ATOM   2535  CA  GLU B 263      82.702  62.673 -46.442
ATOM   2536  CB  GLU B 263      83.596  61.591 -45.807
ATOM   2537  CG  GLU B 263      83.098  61.096 -44.436
ATOM   2538  CD  GLU B 263      83.004  62.246 -43.422
ATOM   2539  OE1 GLU B 263      84.013  62.975 -43.224
ATOM   2540  OE2 GLU B 263      81.907  62.408 -42.826
ATOM   2541  C   GLU B 263      83.455  63.373 -47.536
ATOM   2542  O   GLU B 263      84.107  64.382 -47.270
ATOM   2543  N   GLU B 264      83.363  62.864 -48.790
ATOM   2544  H   GLU B 264      82.842  62.033 -48.973
ATOM   2545  CA  GLU B 264      84.019  63.445 -49.941
ATOM   2546  CB  GLU B 264      83.865  62.589 -51.209
ATOM   2547  CG  GLU B 264      84.658  61.276 -51.189
ATOM   2548  CD  GLU B 264      84.314  60.377 -52.383
ATOM   2549  OE1 GLU B 264      83.407  60.694 -53.200
ATOM   2550  OE2 GLU B 264      84.986  59.318 -52.483
ATOM   2551  C   GLU B 264      83.420  64.790 -50.247
ATOM   2552  O   GLU B 264      84.148  65.729 -50.571
ATOM   2553  N   GLU B 265      82.076  64.909 -50.124
ATOM   2554  H   GLU B 265      81.515  64.121 -49.876
ATOM   2555  CA  GLU B 265      81.347  66.129 -50.372
ATOM   2556  CB  GLU B 265      79.823  65.904 -50.349
ATOM   2557  CG  GLU B 265      79.324  65.089 -51.552
ATOM   2558  CD  GLU B 265      77.843  64.714 -51.444
ATOM   2559  OE1 GLU B 265      77.165  65.014 -50.425
ATOM   2560  OE2 GLU B 265      77.368  64.086 -52.426
ATOM   2561  C   GLU B 265      81.683  67.179 -49.343
ATOM   2562  O   GLU B 265      81.761  68.364 -49.675
ATOM   2563  N   LYS B 266      81.891  66.749 -48.075
ATOM   2564  H   LYS B 266      81.799  65.783 -47.843
ATOM   2565  CA  LYS B 266      82.230  67.609 -46.971
ATOM   2566  CB  LYS B 266      82.140  66.861 -45.626
ATOM   2567  CG  LYS B 266      82.017  67.748 -44.386
ATOM   2568  CD  LYS B 266      83.189  67.618 -43.407
ATOM   2569  CE  LYS B 266      83.292  66.256 -42.720
ATOM   2570  NZ  LYS B 266      84.709  65.863 -42.601
ATOM   2571  HZ1 LYS B 266      85.205  66.544 -41.996
ATOM   2572  HZ2 LYS B 266      84.773  64.916 -42.179
ATOM   2573  HZ3 LYS B 266      85.155  65.852 -43.538
ATOM   2574  C   LYS B 266      83.673  68.118 -47.151
ATOM   2575  O   LYS B 266      83.869  69.361 -47.137
ATOM   2576  OXT LYS B 266      84.600  67.279 -47.310
TER
ATOM      1  N   MET C   1      81.834 -39.193  60.423
ATOM      2  H   MET C   1      80.918 -38.747  60.228
ATOM      3  H2  MET C   1      82.292 -38.704  61.215
ATOM      4  H3  MET C   1      81.686 -40.188  60.674
ATOM      5  CA  MET C   1      82.691 -39.102  59.224
ATOM      6  CB  MET C   1      84.073 -39.732  59.509
ATOM      7  CG  MET C   1      85.174 -39.349  58.509
ATOM      8  SD  MET C   1      85.474 -37.563  58.331
ATOM      9  CE  MET C   1      85.247 -37.527  56.529
ATOM     10  C   MET C   1      82.071 -39.785  58.041
ATOM     11  O   MET C   1      82.148 -39.266  56.926
ATOM     12  N   MET C   2      81.399 -40.942  58.272
ATOM     13  H   MET C   2      81.341 -41.334  59.187
ATOM     14  CA  MET C   2      80.770 -41.718  57.231
ATOM     15  CB  MET C   2      80.206 -43.069  57.705
ATOM     16  CG  MET C   2      81.284 -44.107  58.026
ATOM     17  SD  MET C   2      82.343 -44.550  56.610
ATOM     18  CE  MET C   2      81.068 -45.412  55.644
ATOM     19  C   MET C   2      79.668 -40.994  56.527
ATOM     20  O   MET C   2      79.659 -40.990  55.297
ATOM     21  N   PHE C   3      78.866 -40.196  57.275
ATOM     22  H   PHE C   3      78.965 -40.142  58.265
ATOM     23  CA  PHE C   3      77.775 -39.434  56.715
ATOM     24  CB  PHE C   3      76.885 -38.757  57.778
ATOM     25  CG  PHE C   3      75.939 -39.767  58.334
ATOM     26  CD1 PHE C   3      76.218 -40.412  59.545
ATOM     27  CE1 PHE C   3      75.329 -41.356  60.066
ATOM     28  CZ  PHE C   3      74.151 -41.659  59.379
ATOM     29  CE2 PHE C   3      73.860 -41.016  58.174
ATOM     30  CD2 PHE C   3      74.751 -40.073  57.655
ATOM     31  C   PHE C   3      78.291 -38.356  55.811
ATOM     32  O   PHE C   3      77.756 -38.172  54.719
ATOM     33  N   ALA C   4      79.386 -37.673  56.227
ATOM     34  H   ALA C   4      79.813 -37.872  57.106
ATOM     35  CA  ALA C   4      79.995 -36.604  55.475
ATOM     36  CB  ALA C   4      81.126 -35.913  56.254
ATOM     37  C   ALA C   4      80.578 -37.101  54.182
ATOM     38  O   ALA C   4      80.403 -36.458  53.147
ATOM     39  N   THR C   5      81.232 -38.289  54.218
ATOM     40  H   THR C   5      81.335 -38.789  55.074
ATOM     41  CA  THR C   5      81.858 -38.899  53.067
ATOM     42  CB  THR C   5      82.653 -40.127  53.471
ATOM     43  CG2 THR C   5      83.340 -40.772  52.246
ATOM     44  OG1 THR C   5      83.666 -39.748  54.392
ATOM     45  HG1 THR C   5      83.218 -39.591  55.227
ATOM     46  C   THR C   5      80.795 -39.285  52.065
ATOM     47  O   THR C   5      80.952 -39.017  50.872
ATOM     48  N   ASN C   6      79.664 -39.857  52.546
ATOM     49  H   ASN C   6      79.546 -40.031  53.521
ATOM     50  CA  ASN C   6      78.573 -40.294  51.708
ATOM     51  CB  ASN C   6      77.495 -41.067  52.498
ATOM     52  CG  ASN C   6      78.011 -42.457  52.888
ATOM     53  OD1 ASN C   6      78.919 -43.047  52.300
ATOM     54  ND2 ASN C   6      77.410 -43.004  53.975
ATOM     55 HD21 ASN C   6      77.699 -43.900  54.308
ATOM     56 HD22 ASN C   6      76.683 -42.507  54.450
ATOM     57  C   ASN C   6      77.915 -39.136  51.020
ATOM     58  O   ASN C   6      77.625 -39.228  49.827
ATOM     59  N   PHE C   7      77.725 -38.002  51.742
ATOM     60  H   PHE C   7      77.984 -37.951  52.704
ATOM     61  CA  PHE C   7      77.107 -36.811  51.202
ATOM     62  CB  PHE C   7      76.832 -35.720  52.265
ATOM     63  CG  PHE C   7      75.768 -36.128  53.248
ATOM     64  CD1 PHE C   7      75.754 -35.508  54.503
ATOM     65  CE1 PHE C   7      74.800 -35.846  55.465
ATOM     66  CZ  PHE C   7      73.837 -36.815  55.180
ATOM     67  CE2 PHE C   7      73.829 -37.443  53.933
ATOM     68  CD2 PHE C   7      74.787 -37.099  52.975
ATOM     69  C   PHE C   7      77.976 -36.206  50.137
ATOM     70  O   PHE C   7      77.459 -35.749  49.118
ATOM     71  N   PHE C   8      79.316 -36.230  50.335
ATOM     72  H   PHE C   8      79.701 -36.602  51.178
ATOM     73  CA  PHE C   8      80.283 -35.694  49.410
ATOM     74  CB  PHE C   8      81.684 -35.673  50.074
ATOM     75  CG  PHE C   8      82.755 -35.072  49.226
ATOM     76  CD1 PHE C   8      82.773 -33.693  48.972
ATOM     77  CE1 PHE C   8      83.783 -33.127  48.192
ATOM     78  CZ  PHE C   8      84.798 -33.934  47.675
ATOM     79  CE2 PHE C   8      84.806 -35.304  47.946
ATOM     80  CD2 PHE C   8      83.792 -35.868  48.725
ATOM     81  C   PHE C   8      80.277 -36.491  48.120
ATOM     82  O   PHE C   8      80.280 -35.896  47.039
ATOM     83  N   VAL C   9      80.201 -37.843  48.207
ATOM     84  H   VAL C   9      80.182 -38.299  49.095
ATOM     85  CA  VAL C   9      80.184 -38.721  47.051
ATOM     86  CB  VAL C   9      80.351 -40.188  47.438
ATOM     87  CG1 VAL C   9      80.150 -41.138  46.237
ATOM     88  CG2 VAL C   9      81.753 -40.361  48.049
ATOM     89  C   VAL C   9      78.901 -38.501  46.271
ATOM     90  O   VAL C   9      78.944 -38.402  45.042
ATOM     91  N   THR C  10      77.751 -38.349  46.978
ATOM     92  H   THR C  10      77.749 -38.408  47.973
ATOM     93  CA  THR C  10      76.454 -38.134  46.372
ATOM     94  CB  THR C  10      75.339 -38.172  47.402
ATOM     95  CG2 THR C  10      73.961 -37.953  46.742
ATOM     96  OG1 THR C  10      75.324 -39.448  48.027
ATOM     97  HG1 THR C  10      76.065 -39.455  48.635
ATOM     98  C   THR C  10      76.462 -36.809  45.640
ATOM     99  O   THR C  10      75.932 -36.723  44.532
ATOM    100  N   SER C  11      77.117 -35.771  46.220
ATOM    101  H   SER C  11      77.545 -35.866  47.115
ATOM    102  CA  SER C  11      77.213 -34.459  45.631
ATOM    103  CB  SER C  11      77.882 -33.431  46.559
ATOM    104  OG  SER C  11      77.069 -33.206  47.702
ATOM    105  HG  SER C  11      77.313 -33.885  48.336
ATOM    106  C   SER C  11      78.001 -34.502  44.349
ATOM    107  O   SER C  11      77.605 -33.853  43.382
ATOM    108  N   ILE C  12      79.099 -35.302  44.297
ATOM    109  H   ILE C  12      79.404 -35.812  45.100
ATOM    110  CA  ILE C  12      79.932 -35.432  43.117
ATOM    111  CB  ILE C  12      81.201 -36.236  43.391
ATOM    112  CG2 ILE C  12      81.964 -36.575  42.084
ATOM    113  CG1 ILE C  12      82.110 -35.454  44.354
ATOM    114  CD1 ILE C  12      83.262 -36.296  44.894
ATOM    115  C   ILE C  12      79.133 -36.093  42.011
ATOM    116  O   ILE C  12      79.192 -35.641  40.866
ATOM    117  N   ILE C  13      78.331 -37.136  42.346
ATOM    118  H   ILE C  13      78.287 -37.471  43.287
ATOM    119  CA  ILE C  13      77.527 -37.859  41.383
ATOM    120  CB  ILE C  13      76.892 -39.099  42.005
ATOM    121  CG2 ILE C  13      75.849 -39.742  41.059
ATOM    122  CG1 ILE C  13      78.008 -40.104  42.352
ATOM    123  CD1 ILE C  13      77.556 -41.268  43.232
ATOM    124  C   ILE C  13      76.480 -36.927  40.811
ATOM    125  O   ILE C  13      76.284 -36.912  39.593
ATOM    126  N   LEU C  14      75.844 -36.088  41.666
ATOM    127  H   LEU C  14      76.040 -36.096  42.643
ATOM    128  CA  LEU C  14      74.829 -35.151  41.240
ATOM    129  CB  LEU C  14      74.115 -34.442  42.405
ATOM    130  CG  LEU C  14      73.199 -35.366  43.233
ATOM    131  CD1 LEU C  14      72.683 -34.643  44.482
ATOM    132  CD2 LEU C  14      72.067 -35.977  42.385
ATOM    133  C   LEU C  14      75.404 -34.105  40.332
ATOM    134  O   LEU C  14      74.764 -33.751  39.343
ATOM    135  N   LEU C  15      76.643 -33.630  40.623
ATOM    136  H   LEU C  15      77.141 -33.936  41.430
ATOM    137  CA  LEU C  15      77.312 -32.639  39.814
ATOM    138  CB  LEU C  15      78.624 -32.111  40.426
ATOM    139  CG  LEU C  15      78.434 -31.222  41.673
ATOM    140  CD1 LEU C  15      79.784 -30.912  42.335
ATOM    141  CD2 LEU C  15      77.619 -29.954  41.362
ATOM    142  C   LEU C  15      77.619 -33.207  38.460
ATOM    143  O   LEU C  15      77.442 -32.508  37.463
ATOM    144  N   PHE C  16      78.029 -34.501  38.391
ATOM    145  H   PHE C  16      78.162 -35.045  39.217
ATOM    146  CA  PHE C  16      78.340 -35.169  37.148
ATOM    147  CB  PHE C  16      78.968 -36.579  37.374
ATOM    148  CG  PHE C  16      79.279 -37.254  36.068
ATOM    149  CD1 PHE C  16      80.387 -36.854  35.308
ATOM    150  CE1 PHE C  16      80.678 -37.476  34.091
ATOM    151  CZ  PHE C  16      79.868 -38.512  33.623
ATOM    152  CE2 PHE C  16      78.771 -38.933  34.379
ATOM    153  CD2 PHE C  16      78.481 -38.308  35.595
ATOM    154  C   PHE C  16      77.089 -35.285  36.304
ATOM    155  O   PHE C  16      77.152 -35.047  35.097
ATOM    156  N   ILE C  17      75.930 -35.612  36.931
ATOM    157  H   ILE C  17      75.910 -35.799  37.912
ATOM    158  CA  ILE C  17      74.663 -35.758  36.243
ATOM    159  CB  ILE C  17      73.576 -36.316  37.159
ATOM    160  CG2 ILE C  17      72.178 -36.247  36.497
ATOM    161  CG1 ILE C  17      73.927 -37.770  37.529
ATOM    162  CD1 ILE C  17      73.073 -38.348  38.657
ATOM    163  C   ILE C  17      74.256 -34.415  35.672
ATOM    164  O   ILE C  17      73.819 -34.355  34.523
ATOM    165  N   LEU C  18      74.453 -33.312  36.438
ATOM    166  H   LEU C  18      74.829 -33.382  37.358
ATOM    167  CA  LEU C  18      74.103 -31.978  36.003
ATOM    168  CB  LEU C  18      74.251 -30.923  37.115
ATOM    169  CG  LEU C  18      73.221 -31.047  38.257
ATOM    170  CD1 LEU C  18      73.571 -30.097  39.410
ATOM    171  CD2 LEU C  18      71.774 -30.875  37.760
ATOM    172  C   LEU C  18      74.935 -31.538  34.830
ATOM    173  O   LEU C  18      74.398 -30.947  33.893
ATOM    174  N   ILE C  19      76.254 -31.858  34.841
ATOM    175  H   ILE C  19      76.658 -32.346  35.611
ATOM    176  CA  ILE C  19      77.172 -31.508  33.777
ATOM    177  CB  ILE C  19      78.626 -31.774  34.167
ATOM    178  CG2 ILE C  19      79.582 -31.644  32.956
ATOM    179  CG1 ILE C  19      79.028 -30.800  35.293
ATOM    180  CD1 ILE C  19      80.356 -31.132  35.975
ATOM    181  C   ILE C  19      76.792 -32.280  32.530
ATOM    182  O   ILE C  19      76.789 -31.708  31.440
ATOM    183  N   PHE C  20      76.404 -33.572  32.683
ATOM    184  H   PHE C  20      76.392 -33.998  33.584
ATOM    185  CA  PHE C  20      76.027 -34.441  31.594
ATOM    186  CB  PHE C  20      75.757 -35.881  32.112
ATOM    187  CG  PHE C  20      75.472 -36.873  31.028
ATOM    188  CD1 PHE C  20      76.527 -37.442  30.305
ATOM    189  CE1 PHE C  20      76.277 -38.375  29.296
ATOM    190  CZ  PHE C  20      74.964 -38.751  29.002
ATOM    191  CE2 PHE C  20      73.904 -38.197  29.722
ATOM    192  CD2 PHE C  20      74.158 -37.265  30.732
ATOM    193  C   PHE C  20      74.778 -33.900  30.935
ATOM    194  O   PHE C  20      74.720 -33.838  29.706
ATOM    195  N   LEU C  21      73.783 -33.454  31.743
ATOM    196  H   LEU C  21      73.867 -33.497  32.735
ATOM    197  CA  LEU C  21      72.537 -32.917  31.248
ATOM    198  CB  LEU C  21      71.492 -32.681  32.355
ATOM    199  CG  LEU C  21      70.914 -33.971  32.972
ATOM    200  CD1 LEU C  21      70.048 -33.647  34.197
ATOM    201  CD2 LEU C  21      70.169 -34.825  31.931
ATOM    202  C   LEU C  21      72.745 -31.616  30.531
ATOM    203  O   LEU C  21      72.153 -31.403  29.473
ATOM    204  N   ALA C  22      73.631 -30.744  31.069
ATOM    205  H   ALA C  22      74.108 -30.952  31.919
ATOM    206  CA  ALA C  22      73.930 -29.459  30.485
ATOM    207  CB  ALA C  22      74.871 -28.621  31.368
ATOM    208  C   ALA C  22      74.594 -29.629  29.143
ATOM    209  O   ALA C  22      74.259 -28.920  28.194
ATOM    210  N   SER C  23      75.520 -30.611  29.044
ATOM    211  H   SER C  23      75.756 -31.173  29.834
ATOM    212  CA  SER C  23      76.252 -30.925  27.843
ATOM    213  CB  SER C  23      77.371 -31.946  28.109
ATOM    214  OG  SER C  23      78.348 -31.382  28.972
ATOM    215  HG  SER C  23      78.952 -32.098  29.188
ATOM    216  C   SER C  23      75.340 -31.506  26.795
ATOM    217  O   SER C  23      75.509 -31.233  25.606
ATOM    218  N   ALA C  24      74.345 -32.311  27.238
ATOM    219  H   ALA C  24      74.256 -32.519  28.209
ATOM    220  CA  ALA C  24      73.382 -32.961  26.392
ATOM    221  CB  ALA C  24      72.496 -33.950  27.172
ATOM    222  C   ALA C  24      72.468 -31.994  25.702
ATOM    223  O   ALA C  24      72.113 -32.231  24.547
ATOM    224  N   ILE C  25      72.061 -30.903  26.397
ATOM    225  H   ILE C  25      72.341 -30.757  27.345
ATOM    226  CA  ILE C  25      71.168 -29.912  25.839
ATOM    227  CB  ILE C  25      70.590 -28.992  26.910
ATOM    228  CG2 ILE C  25      69.719 -27.877  26.277
ATOM    229  CG1 ILE C  25      69.757 -29.822  27.905
ATOM    230  CD1 ILE C  25      69.323 -29.073  29.164
ATOM    231  C   ILE C  25      71.885 -29.085  24.797
ATOM    232  O   ILE C  25      72.927 -28.483  25.066
ATOM    233  N   LYS C  26      71.309 -29.057  23.572
ATOM    234  H   LYS C  26      70.484 -29.578  23.368
ATOM    235  CA  LYS C  26      71.829 -28.282  22.474
ATOM    236  CB  LYS C  26      72.414 -29.078  21.289
ATOM    237  CG  LYS C  26      73.639 -29.912  21.672
ATOM    238  CD  LYS C  26      74.877 -29.067  22.005
ATOM    239  CE  LYS C  26      76.113 -29.878  22.396
ATOM    240  NZ  LYS C  26      77.181 -28.982  22.879
ATOM    241  HZ1 LYS C  26      78.034 -29.539  23.076
ATOM    242  HZ2 LYS C  26      76.872 -28.505  23.749
ATOM    243  HZ3 LYS C  26      77.395 -28.270  22.156
ATOM    244  C   LYS C  26      70.730 -27.405  21.971
ATOM    245  O   LYS C  26      69.590 -27.846  21.814
ATOM    246  N   ILE C  27      71.076 -26.113  21.764
ATOM    247  H   ILE C  27      72.009 -25.796  21.916
ATOM    248  CA  ILE C  27      70.164 -25.102  21.292
ATOM    249  CB  ILE C  27      70.284 -23.808  22.087
ATOM    250  CG2 ILE C  27      69.277 -22.778  21.514
ATOM    251  CG1 ILE C  27      70.022 -24.051  23.588
ATOM    252  CD1 ILE C  27      70.352 -22.870  24.497
ATOM    253  C   ILE C  27      70.625 -24.801  19.889
ATOM    254  O   ILE C  27      71.793 -24.462  19.680
ATOM    255  N   VAL C  28      69.719 -24.935  18.892
ATOM    256  H   VAL C  28      68.792 -25.265  19.065
ATOM    257  CA  VAL C  28      70.043 -24.647  17.514
ATOM    258  CB  VAL C  28      70.101 -25.897  16.638
ATOM    259  CG1 VAL C  28      70.342 -25.574  15.161
ATOM    260  CG2 VAL C  28      71.310 -26.726  17.106
ATOM    261  C   VAL C  28      69.068 -23.607  17.007
ATOM    262  O   VAL C  28      67.873 -23.649  17.301
ATOM    263  N   LYS C  29      69.604 -22.628  16.241
ATOM    264  H   LYS C  29      70.579 -22.639  16.032
ATOM    265  CA  LYS C  29      68.885 -21.526  15.637
ATOM    266  CB  LYS C  29      69.814 -20.510  14.954
ATOM    267  CG  LYS C  29      70.758 -19.709  15.847
ATOM    268  CD  LYS C  29      71.644 -18.797  14.998
ATOM    269  CE  LYS C  29      72.618 -17.925  15.781
ATOM    270  NZ  LYS C  29      73.457 -17.175  14.826
ATOM    271  HZ1 LYS C  29      74.118 -16.566  15.345
ATOM    272  HZ2 LYS C  29      72.855 -16.588  14.218
ATOM    273  HZ3 LYS C  29      73.992 -17.844  14.240
ATOM    274  C   LYS C  29      68.004 -22.024  14.522
ATOM    275  O   LYS C  29      68.248 -23.090  13.957
ATOM    276  N   GLU C  30      66.971 -21.224  14.155
ATOM    277  H   GLU C  30      66.803 -20.357  14.619
ATOM    278  CA  GLU C  30      66.030 -21.553  13.107
ATOM    279  CB  GLU C  30      64.931 -20.493  12.925
ATOM    280  CG  GLU C  30      63.909 -20.449  14.070
ATOM    281  CD  GLU C  30      62.901 -19.308  13.895
ATOM    282  OE1 GLU C  30      63.005 -18.482  12.948
ATOM    283  OE2 GLU C  30      61.979 -19.254  14.749
ATOM    284  C   GLU C  30      66.688 -21.729  11.767
ATOM    285  O   GLU C  30      66.297 -22.604  10.997
ATOM    286  N   TYR C  31      67.714 -20.907  11.477
ATOM    287  H   TYR C  31      68.013 -20.217  12.130
ATOM    288  CA  TYR C  31      68.444 -20.939  10.237
ATOM    289  CB  TYR C  31      69.102 -19.582   9.926
ATOM    290  CG  TYR C  31      67.997 -18.617   9.627
ATOM    291  CD1 TYR C  31      67.583 -17.700  10.603
ATOM    292  CE1 TYR C  31      66.547 -16.802  10.338
ATOM    293  CZ  TYR C  31      65.915 -16.815   9.091
ATOM    294  OH  TYR C  31      64.867 -15.911   8.817
ATOM    295  HH  TYR C  31      64.703 -15.392   9.611
ATOM    296  CE2 TYR C  31      66.320 -17.726   8.113
ATOM    297  CD2 TYR C  31      67.357 -18.624   8.381
ATOM    298  C   TYR C  31      69.499 -22.009  10.194
ATOM    299  O   TYR C  31      70.047 -22.280   9.127
ATOM    300  N   GLU C  32      69.835 -22.613  11.354
ATOM    301  H   GLU C  32      69.366 -22.420  12.212
ATOM    302  CA  GLU C  32      70.846 -23.629  11.439
ATOM    303  CB  GLU C  32      71.847 -23.329  12.567
ATOM    304  CG  GLU C  32      72.613 -22.010  12.373
ATOM    305  CD  GLU C  32      73.662 -21.831  13.465
ATOM    306  OE1 GLU C  32      73.311 -21.850  14.674
ATOM    307  OE2 GLU C  32      74.852 -21.659  13.092
ATOM    308  C   GLU C  32      70.264 -25.007  11.628
ATOM    309  O   GLU C  32      69.132 -25.164  12.092
ATOM    310  N   ARG C  33      71.020 -26.041  11.188
ATOM    311  H   ARG C  33      71.901 -25.879  10.748
ATOM    312  CA  ARG C  33      70.648 -27.431  11.326
ATOM    313  CB  ARG C  33      70.263 -28.150  10.016
ATOM    314  CG  ARG C  33      68.983 -27.623   9.385
ATOM    315  CD  ARG C  33      67.753 -27.972  10.222
ATOM    316  NE  ARG C  33      66.540 -27.476   9.511
ATOM    317  HE  ARG C  33      66.057 -28.087   8.884
ATOM    318  CZ  ARG C  33      66.077 -26.202   9.711
ATOM    319  NH1 ARG C  33      66.705 -25.328  10.554
ATOM    320 HH11 ARG C  33      67.540 -25.584  11.047
ATOM    321 HH12 ARG C  33      66.333 -24.411  10.684
ATOM    322  NH2 ARG C  33      64.951 -25.796   9.055
ATOM    323 HH21 ARG C  33      64.476 -26.423   8.440
ATOM    324 HH22 ARG C  33      64.590 -24.873   9.188
ATOM    325  C   ARG C  33      71.793 -28.195  11.902
ATOM    326  O   ARG C  33      72.946 -27.954  11.541
ATOM    327  N   ALA C  34      71.493 -29.127  12.839
ATOM    328  H   ALA C  34      70.550 -29.359  13.093
ATOM    329  CA  ALA C  34      72.554 -29.903  13.427
ATOM    330  CB  ALA C  34      72.483 -30.021  14.955
ATOM    331  C   ALA C  34      72.565 -31.280  12.846
ATOM    332  O   ALA C  34      71.594 -32.022  12.986
ATOM    333  N   VAL C  35      73.674 -31.636  12.157
ATOM    334  H   VAL C  35      74.438 -31.009  12.049
ATOM    335  CA  VAL C  35      73.856 -32.940  11.561
ATOM    336  CB  VAL C  35      74.778 -32.947  10.357
ATOM    337  CG1 VAL C  35      74.933 -34.379   9.800
ATOM    338  CG2 VAL C  35      74.241 -31.954   9.321
ATOM    339  C   VAL C  35      74.477 -33.738  12.670
ATOM    340  O   VAL C  35      75.563 -33.407  13.155
ATOM    341  N   ILE C  36      73.778 -34.804  13.105
ATOM    342  H   ILE C  36      72.902 -35.074  12.711
ATOM    343  CA  ILE C  36      74.265 -35.603  14.192
ATOM    344  CB  ILE C  36      73.244 -35.688  15.306
ATOM    345  CG2 ILE C  36      73.686 -36.626  16.440
ATOM    346  CG1 ILE C  36      73.048 -34.248  15.808
ATOM    347  CD1 ILE C  36      71.896 -34.050  16.752
ATOM    348  C   ILE C  36      74.843 -36.917  13.766
ATOM    349  O   ILE C  36      74.259 -37.655  12.971
ATOM    350  N   PHE C  37      76.064 -37.173  14.282
ATOM    351  H   PHE C  37      76.504 -36.523  14.896
ATOM    352  CA  PHE C  37      76.820 -38.371  14.053
ATOM    353  CB  PHE C  37      78.295 -38.112  13.671
ATOM    354  CG  PHE C  37      78.397 -37.495  12.318
ATOM    355  CD1 PHE C  37      78.315 -36.107  12.150
ATOM    356  CE1 PHE C  37      78.419 -35.543  10.878
ATOM    357  CZ  PHE C  37      78.617 -36.361   9.764
ATOM    358  CE2 PHE C  37      78.715 -37.744   9.925
ATOM    359  CD2 PHE C  37      78.609 -38.306  11.199
ATOM    360  C   PHE C  37      76.846 -39.150  15.334
ATOM    361  O   PHE C  37      77.329 -38.651  16.351
ATOM    362  N   ARG C  38      76.301 -40.386  15.313
ATOM    363  H   ARG C  38      75.897 -40.772  14.490
ATOM    364  CA  ARG C  38      76.291 -41.246  16.464
ATOM    365  CB  ARG C  38      74.927 -41.929  16.666
ATOM    366  CG  ARG C  38      74.728 -42.718  17.961
ATOM    367  CD  ARG C  38      73.322 -43.323  18.059
ATOM    368  NE  ARG C  38      72.304 -42.224  18.155
ATOM    369  HE  ARG C  38      72.542 -41.354  18.596
ATOM    370  CZ  ARG C  38      71.032 -42.386  17.669
ATOM    371  NH1 ARG C  38      70.646 -43.510  16.994
ATOM    372 HH11 ARG C  38      71.296 -44.253  16.837
ATOM    373 HH12 ARG C  38      69.711 -43.594  16.648
ATOM    374  NH2 ARG C  38      70.133 -41.378  17.847
ATOM    375 HH21 ARG C  38      70.410 -40.558  18.349
ATOM    376 HH22 ARG C  38      69.195 -41.467  17.510
ATOM    377  C   ARG C  38      77.311 -42.280  16.099
ATOM    378  O   ARG C  38      77.067 -43.107  15.216
ATOM    379  N   LEU C  39      78.486 -42.240  16.775
ATOM    380  H   LEU C  39      78.633 -41.563  17.496
ATOM    381  CA  LEU C  39      79.603 -43.138  16.552
ATOM    382  CB  LEU C  39      79.407 -44.555  17.154
ATOM    383  CG  LEU C  39      79.152 -44.601  18.671
ATOM    384  CD1 LEU C  39      78.886 -46.044  19.123
ATOM    385  CD2 LEU C  39      80.279 -43.924  19.476
ATOM    386  C   LEU C  39      80.031 -43.228  15.098
ATOM    387  O   LEU C  39      80.414 -44.290  14.601
ATOM    388  N   GLY C  40      79.963 -42.085  14.379
ATOM    389  H   GLY C  40      79.652 -41.232  14.790
ATOM    390  CA  GLY C  40      80.346 -41.992  12.993
ATOM    391  C   GLY C  40      79.240 -42.274  12.007
ATOM    392  O   GLY C  40      79.443 -42.069  10.810
ATOM    393  N   ARG C  41      78.061 -42.754  12.471
ATOM    394  H   ARG C  41      77.901 -42.914  13.442
ATOM    395  CA  ARG C  41      76.927 -43.040  11.621
ATOM    396  CB  ARG C  41      76.094 -44.239  12.110
ATOM    397  CG  ARG C  41      76.840 -45.572  12.050
ATOM    398  CD  ARG C  41      76.021 -46.757  12.556
ATOM    399  NE  ARG C  41      76.923 -47.947  12.565
ATOM    400  HE  ARG C  41      77.857 -47.846  12.221
ATOM    401  CZ  ARG C  41      76.512 -49.172  13.022
ATOM    402  NH1 ARG C  41      75.256 -49.366  13.529
ATOM    403 HH11 ARG C  41      74.985 -50.265  13.868
ATOM    404 HH12 ARG C  41      74.609 -48.607  13.579
ATOM    405  NH2 ARG C  41      77.382 -50.221  12.977
ATOM    406 HH21 ARG C  41      78.306 -50.098  12.613
ATOM    407 HH22 ARG C  41      77.107 -51.120  13.314
ATOM    408  C   ARG C  41      76.035 -41.834  11.636
ATOM    409  O   ARG C  41      75.824 -41.237  12.691
ATOM    410  N   VAL C  42      75.490 -41.434  10.465
ATOM    411  H   VAL C  42      75.647 -41.922   9.611
ATOM    412  CA  VAL C  42      74.627 -40.276  10.397
ATOM    413  CB  VAL C  42      74.497 -39.704   8.993
ATOM    414  CG1 VAL C  42      73.542 -38.494   8.965
ATOM    415  CG2 VAL C  42      75.893 -39.374   8.452
ATOM    416  C   VAL C  42      73.257 -40.653  10.919
ATOM    417  O   VAL C  42      72.634 -41.607  10.444
ATOM    418  N   VAL C  43      72.785 -39.900  11.938
ATOM    419  H   VAL C  43      73.326 -39.156  12.316
ATOM    420  CA  VAL C  43      71.482 -40.084  12.537
ATOM    421  CB  VAL C  43      71.401 -39.499  13.944
ATOM    422  CG1 VAL C  43      69.975 -39.591  14.531
ATOM    423  CG2 VAL C  43      72.433 -40.200  14.832
ATOM    424  C   VAL C  43      70.534 -39.312  11.650
ATOM    425  O   VAL C  43      69.452 -39.796  11.316
ATOM    426  N   GLY C  44      70.972 -38.108  11.216
ATOM    427  H   GLY C  44      71.864 -37.756  11.494
ATOM    428  CA  GLY C  44      70.208 -37.233  10.377
ATOM    429  C   GLY C  44      70.382 -35.833  10.883
ATOM    430  O   GLY C  44      71.176 -35.567  11.793
ATOM    431  N   ALA C  45      69.646 -34.897  10.244
ATOM    432  H   ALA C  45      69.019 -35.129   9.505
ATOM    433  CA  ALA C  45      69.687 -33.518  10.622
ATOM    434  CB  ALA C  45      69.649 -32.538   9.437
ATOM    435  C   ALA C  45      68.514 -33.219  11.501
ATOM    436  O   ALA C  45      67.366 -33.525  11.164
ATOM    437  N   ARG C  46      68.815 -32.630  12.677
ATOM    438  H   ARG C  46      69.755 -32.425  12.924
ATOM    439  CA  ARG C  46      67.826 -32.235  13.635
ATOM    440  CB  ARG C  46      68.161 -32.578  15.109
ATOM    441  CG  ARG C  46      68.160 -34.095  15.382
ATOM    442  CD  ARG C  46      68.462 -34.516  16.829
ATOM    443  NE  ARG C  46      68.715 -35.996  16.832
ATOM    444  HE  ARG C  46      68.346 -36.540  16.078
ATOM    445  CZ  ARG C  46      69.402 -36.632  17.839
ATOM    446  NH1 ARG C  46      69.957 -35.959  18.892
ATOM    447 HH11 ARG C  46      69.839 -34.971  18.986
ATOM    448 HH12 ARG C  46      70.549 -36.449  19.538
ATOM    449  NH2 ARG C  46      69.593 -37.983  17.770
ATOM    450 HH21 ARG C  46      69.178 -38.511  17.029
ATOM    451 HH22 ARG C  46      70.160 -38.449  18.454
ATOM    452  C   ARG C  46      67.584 -30.769  13.427
ATOM    453  O   ARG C  46      68.503 -29.978  13.163
ATOM    454  N   GLY C  47      66.286 -30.416  13.550
ATOM    455  H   GLY C  47      65.596 -31.096  13.780
ATOM    456  CA  GLY C  47      65.773 -29.094  13.351
ATOM    457  C   GLY C  47      66.046 -28.130  14.475
ATOM    458  O   GLY C  47      66.737 -28.460  15.441
ATOM    459  N   PRO C  48      65.514 -26.918  14.338
ATOM    460  CA  PRO C  48      65.667 -25.846  15.294
ATOM    461  CB  PRO C  48      65.092 -24.611  14.617
ATOM    462  CG  PRO C  48      64.069 -25.156  13.612
ATOM    463  CD  PRO C  48      64.642 -26.524  13.227
ATOM    464  C   PRO C  48      65.045 -26.075  16.639
ATOM    465  O   PRO C  48      64.123 -26.886  16.757
ATOM    466  N   GLY C  49      65.552 -25.346  17.654
ATOM    467  H   GLY C  49      66.300 -24.702  17.521
ATOM    468  CA  GLY C  49      65.059 -25.443  18.994
ATOM    469  C   GLY C  49      65.966 -26.259  19.857
ATOM    470  O   GLY C  49      67.130 -26.500  19.526
ATOM    471  N   LEU C  50      65.419 -26.626  21.037
ATOM    472  H   LEU C  50      64.479 -26.383  21.260
ATOM    473  CA  LEU C  50      66.091 -27.413  22.035
ATOM    474  CB  LEU C  50      65.468 -27.294  23.444
ATOM    475  CG  LEU C  50      65.494 -25.920  24.135
ATOM    476  CD1 LEU C  50      64.679 -25.963  25.434
ATOM    477  CD2 LEU C  50      66.921 -25.448  24.406
ATOM    478  C   LEU C  50      65.976 -28.872  21.727
ATOM    479  O   LEU C  50      64.885 -29.371  21.438
ATOM    480  N   PHE C  51      67.120 -29.581  21.769
ATOM    481  H   PHE C  51      68.003 -29.147  21.941
ATOM    482  CA  PHE C  51      67.145 -31.005  21.571
ATOM    483  CB  PHE C  51      67.140 -31.530  20.104
ATOM    484  CG  PHE C  51      68.307 -31.060  19.313
ATOM    485  CD1 PHE C  51      69.499 -31.793  19.260
ATOM    486  CE1 PHE C  51      70.574 -31.330  18.507
ATOM    487  CZ  PHE C  51      70.449 -30.146  17.787
ATOM    488  CE2 PHE C  51      69.254 -29.427  17.812
ATOM    489  CD2 PHE C  51      68.183 -29.885  18.569
ATOM    490  C   PHE C  51      68.263 -31.613  22.356
ATOM    491  O   PHE C  51      69.270 -30.964  22.651
ATOM    492  N   PHE C  52      68.060 -32.887  22.743
ATOM    493  H   PHE C  52      67.226 -33.378  22.501
ATOM    494  CA  PHE C  52      69.018 -33.652  23.486
ATOM    495  CB  PHE C  52      68.416 -34.593  24.553
ATOM    496  CG  PHE C  52      67.881 -33.852  25.732
ATOM    497  CD1 PHE C  52      66.592 -33.305  25.739
ATOM    498  CE1 PHE C  52      66.117 -32.628  26.866
ATOM    499  CZ  PHE C  52      66.920 -32.512  28.003
ATOM    500  CE2 PHE C  52      68.198 -33.076  28.016
ATOM    501  CD2 PHE C  52      68.670 -33.747  26.885
ATOM    502  C   PHE C  52      69.863 -34.525  22.619
ATOM    503  O   PHE C  52      69.376 -35.183  21.695
ATOM    504  N   ILE C  53      71.181 -34.493  22.900
ATOM    505  H   ILE C  53      71.545 -33.873  23.591
ATOM    506  CA  ILE C  53      72.145 -35.329  22.237
ATOM    507  CB  ILE C  53      73.248 -34.662  21.416
ATOM    508  CG2 ILE C  53      72.559 -33.954  20.246
ATOM    509  CG1 ILE C  53      74.195 -33.732  22.200
ATOM    510  CD1 ILE C  53      75.413 -33.317  21.375
ATOM    511  C   ILE C  53      72.829 -36.078  23.357
ATOM    512  O   ILE C  53      72.777 -35.663  24.517
ATOM    513  N   ILE C  54      73.459 -37.234  23.051
ATOM    514  H   ILE C  54      73.501 -37.602  22.125
ATOM    515  CA  ILE C  54      74.172 -37.954  24.080
ATOM    516  CB  ILE C  54      74.174 -39.459  23.910
ATOM    517  CG2 ILE C  54      74.990 -40.054  25.081
ATOM    518  CG1 ILE C  54      72.735 -40.011  23.891
ATOM    519  CD1 ILE C  54      72.646 -41.480  23.480
ATOM    520  C   ILE C  54      75.560 -37.405  23.826
ATOM    521  O   ILE C  54      76.113 -37.702  22.767
ATOM    522  N   PRO C  55      76.176 -36.646  24.728
ATOM    523  CA  PRO C  55      77.480 -36.049  24.515
ATOM    524  CB  PRO C  55      77.722 -35.137  25.717
ATOM    525  CG  PRO C  55      76.790 -35.674  26.814
ATOM    526  CD  PRO C  55      75.630 -36.315  26.042
ATOM    527  C   PRO C  55      78.614 -36.996  24.253
ATOM    528  O   PRO C  55      79.576 -36.579  23.608
ATOM    529  N   ILE C  56      78.529 -38.242  24.760
ATOM    530  H   ILE C  56      77.731 -38.543  25.274
ATOM    531  CA  ILE C  56      79.586 -39.205  24.608
ATOM    532  CB  ILE C  56      79.487 -40.255  25.714
ATOM    533  CG2 ILE C  56      80.485 -41.414  25.479
ATOM    534  CG1 ILE C  56      79.718 -39.575  27.082
ATOM    535  CD1 ILE C  56      79.396 -40.450  28.295
ATOM    536  C   ILE C  56      79.491 -39.850  23.238
ATOM    537  O   ILE C  56      80.486 -39.910  22.512
ATOM    538  N   PHE C  57      78.278 -40.318  22.861
ATOM    539  H   PHE C  57      77.482 -40.220  23.453
ATOM    540  CA  PHE C  57      78.045 -41.012  21.617
ATOM    541  CB  PHE C  57      76.801 -41.930  21.716
ATOM    542  CG  PHE C  57      77.092 -43.079  22.632
ATOM    543  CD1 PHE C  57      76.685 -43.032  23.971
ATOM    544  CE1 PHE C  57      76.948 -44.092  24.843
ATOM    545  CZ  PHE C  57      77.626 -45.218  24.373
ATOM    546  CE2 PHE C  57      78.035 -45.283  23.040
ATOM    547  CD2 PHE C  57      77.764 -44.217  22.179
ATOM    548  C   PHE C  57      77.841 -40.143  20.408
ATOM    549  O   PHE C  57      78.428 -40.391  19.351
ATOM    550  N   GLU C  58      76.973 -39.120  20.559
ATOM    551  H   GLU C  58      76.529 -38.962  21.433
ATOM    552  CA  GLU C  58      76.593 -38.199  19.525
ATOM    553  CB  GLU C  58      75.091 -37.827  19.587
ATOM    554  CG  GLU C  58      74.124 -39.014  19.381
ATOM    555  CD  GLU C  58      72.638 -38.610  19.404
ATOM    556  OE1 GLU C  58      71.798 -39.517  19.165
ATOM    557  OE2 GLU C  58      72.296 -37.428  19.666
ATOM    558  C   GLU C  58      77.378 -36.920  19.476
ATOM    559  O   GLU C  58      77.662 -36.298  20.501
ATOM    560  N   LYS C  59      77.757 -36.528  18.237
ATOM    561  H   LYS C  59      77.535 -37.083  17.441
ATOM    562  CA  LYS C  59      78.483 -35.319  17.951
ATOM    563  CB  LYS C  59      79.855 -35.555  17.291
ATOM    564  CG  LYS C  59      80.877 -36.256  18.192
ATOM    565  CD  LYS C  59      82.255 -36.384  17.545
ATOM    566  CE  LYS C  59      83.287 -37.092  18.422
ATOM    567  NZ  LYS C  59      84.592 -37.112  17.733
ATOM    568  HZ1 LYS C  59      85.311 -37.535  18.349
ATOM    569  HZ2 LYS C  59      84.519 -37.666  16.859
ATOM    570  HZ3 LYS C  59      84.874 -36.143  17.496
ATOM    571  C   LYS C  59      77.638 -34.548  16.975
ATOM    572  O   LYS C  59      77.208 -35.089  15.953
ATOM    573  N   ALA C  60      77.356 -33.266  17.297
ATOM    574  H   ALA C  60      77.707 -32.844  18.128
ATOM    575  CA  ALA C  60      76.555 -32.420  16.453
ATOM    576  CB  ALA C  60      75.479 -31.633  17.227
ATOM    577  C   ALA C  60      77.395 -31.424  15.708
ATOM    578  O   ALA C  60      78.166 -30.678  16.314
ATOM    579  N   VAL C  61      77.275 -31.427  14.359
ATOM    580  H   VAL C  61      76.665 -32.063  13.899
ATOM    581  CA  VAL C  61      77.970 -30.511  13.482
ATOM    582  CB  VAL C  61      78.543 -31.179  12.239
ATOM    583  CG1 VAL C  61      79.237 -30.137  11.337
ATOM    584  CG2 VAL C  61      79.485 -32.323  12.656
ATOM    585  C   VAL C  61      76.889 -29.539  13.071
ATOM    586  O   VAL C  61      75.906 -29.937  12.446
ATOM    587  N   ILE C  62      77.045 -28.241  13.415
ATOM    588  H   ILE C  62      77.847 -27.913  13.906
ATOM    589  CA  ILE C  62      76.043 -27.256  13.080
ATOM    590  CB  ILE C  62      75.819 -26.268  14.212
ATOM    591  CG2 ILE C  62      74.772 -25.224  13.789
ATOM    592  CG1 ILE C  62      75.330 -27.035  15.465
ATOM    593  CD1 ILE C  62      75.288 -26.218  16.757
ATOM    594  C   ILE C  62      76.384 -26.602  11.760
ATOM    595  O   ILE C  62      77.497 -26.107  11.563
ATOM    596  N   VAL C  63      75.409 -26.624  10.817
ATOM    597  H   VAL C  63      74.521 -27.032  11.000
ATOM    598  CA  VAL C  63      75.550 -26.058   9.495
ATOM    599  CB  VAL C  63      75.311 -27.084   8.389
ATOM    600  CG1 VAL C  63      75.452 -26.460   6.985
ATOM    601  CG2 VAL C  63      76.256 -28.274   8.594
ATOM    602  C   VAL C  63      74.531 -24.952   9.355
ATOM    603  O   VAL C  63      73.375 -25.106   9.751
ATOM    604  N   ASP C  64      74.971 -23.795   8.804
ATOM    605  H   ASP C  64      75.913 -23.694   8.494
ATOM    606  CA  ASP C  64      74.122 -22.653   8.579
ATOM    607  CB  ASP C  64      74.895 -21.326   8.730
ATOM    608  CG  ASP C  64      74.002 -20.120   8.501
ATOM    609  OD1 ASP C  64      73.003 -19.946   9.248
ATOM    610  OD2 ASP C  64      74.322 -19.332   7.577
ATOM    611  C   ASP C  64      73.508 -22.798   7.206
ATOM    612  O   ASP C  64      74.205 -23.071   6.224
ATOM    613  N   LEU C  65      72.168 -22.626   7.129
ATOM    614  H   LEU C  65      71.621 -22.409   7.934
ATOM    615  CA  LEU C  65      71.431 -22.756   5.897
ATOM    616  CB  LEU C  65      69.986 -23.257   6.093
ATOM    617  CG  LEU C  65      69.811 -24.648   6.746
ATOM    618  CD1 LEU C  65      68.318 -24.941   6.916
ATOM    619  CD2 LEU C  65      70.571 -25.786   6.045
ATOM    620  C   LEU C  65      71.339 -21.474   5.112
ATOM    621  O   LEU C  65      70.957 -21.504   3.942
ATOM    622  N   ARG C  66      71.674 -20.316   5.733
ATOM    623  H   ARG C  66      71.999 -20.316   6.677
ATOM    624  CA  ARG C  66      71.617 -19.013   5.104
ATOM    625  CB  ARG C  66      71.895 -17.857   6.078
ATOM    626  CG  ARG C  66      70.765 -17.626   7.078
ATOM    627  CD  ARG C  66      71.074 -16.603   8.173
ATOM    628  NE  ARG C  66      72.113 -17.224   9.051
ATOM    629  HE  ARG C  66      72.393 -18.166   8.861
ATOM    630  CZ  ARG C  66      72.706 -16.560  10.091
ATOM    631  NH1 ARG C  66      72.355 -15.283  10.429
ATOM    632 HH11 ARG C  66      72.802 -14.822  11.195
ATOM    633 HH12 ARG C  66      71.647 -14.802   9.914
ATOM    634  NH2 ARG C  66      73.669 -17.210  10.807
ATOM    635 HH21 ARG C  66      73.932 -18.143  10.558
ATOM    636 HH22 ARG C  66      74.132 -16.750  11.564
ATOM    637  C   ARG C  66      72.567 -18.875   3.951
ATOM    638  O   ARG C  66      73.600 -19.548   3.889
ATOM    639  N   THR C  67      72.182 -18.004   2.983
ATOM    640  H   THR C  67      71.330 -17.492   3.045
ATOM    641  CA  THR C  67      72.961 -17.747   1.803
ATOM    642  CB  THR C  67      72.215 -16.915   0.780
ATOM    643  CG2 THR C  67      73.061 -16.736  -0.498
ATOM    644  OG1 THR C  67      71.013 -17.582   0.422
ATOM    645  HG1 THR C  67      70.461 -16.920  -0.001
ATOM    646  C   THR C  67      74.250 -17.084   2.215
ATOM    647  O   THR C  67      74.274 -16.068   2.918
ATOM    648  N   GLN C  68      75.348 -17.731   1.782
ATOM    649  H   GLN C  68      75.262 -18.554   1.235
ATOM    650  CA  GLN C  68      76.704 -17.343   2.024
ATOM    651  CB  GLN C  68      77.611 -18.546   2.367
ATOM    652  CG  GLN C  68      77.174 -19.388   3.580
ATOM    653  CD  GLN C  68      77.191 -18.568   4.865
ATOM    654  OE1 GLN C  68      78.204 -17.996   5.266
ATOM    655  NE2 GLN C  68      76.014 -18.504   5.536
ATOM    656 HE21 GLN C  68      75.209 -18.989   5.190
ATOM    657 HE22 GLN C  68      75.956 -18.011   6.404
ATOM    658  C   GLN C  68      77.245 -16.751   0.753
ATOM    659  O   GLN C  68      77.016 -17.275  -0.341
ATOM    660  N   VAL C  69      77.946 -15.606   0.897
ATOM    661  H   VAL C  69      78.098 -15.205   1.796
ATOM    662  CA  VAL C  69      78.566 -14.897  -0.195
ATOM    663  CB  VAL C  69      78.541 -13.390   0.001
ATOM    664  CG1 VAL C  69      79.265 -12.667  -1.148
ATOM    665  CG2 VAL C  69      77.079 -12.930   0.139
ATOM    666  C   VAL C  69      79.987 -15.403  -0.244
ATOM    667  O   VAL C  69      80.707 -15.376   0.758
ATOM    668  N   LEU C  70      80.403 -15.890  -1.427
ATOM    669  H   LEU C  70      79.802 -15.929  -2.216
ATOM    670  CA  LEU C  70      81.715 -16.423  -1.640
ATOM    671  CB  LEU C  70      81.620 -17.873  -2.147
ATOM    672  CG  LEU C  70      82.929 -18.605  -2.459
ATOM    673  CD1 LEU C  70      83.774 -18.801  -1.192
ATOM    674  CD2 LEU C  70      82.631 -19.901  -3.220
ATOM    675  C   LEU C  70      82.404 -15.605  -2.690
ATOM    676  O   LEU C  70      81.910 -15.480  -3.812
ATOM    677  N   ASP C  71      83.565 -15.016  -2.332
ATOM    678  H   ASP C  71      83.957 -15.122  -1.424
ATOM    679  CA  ASP C  71      84.330 -14.240  -3.269
ATOM    680  CB  ASP C  71      85.147 -13.101  -2.603
ATOM    681  CG  ASP C  71      85.756 -12.128  -3.621
ATOM    682  OD1 ASP C  71      85.440 -10.911  -3.515
ATOM    683  OD2 ASP C  71      86.574 -12.551  -4.479
ATOM    684  C   ASP C  71      85.224 -15.242  -3.953
ATOM    685  O   ASP C  71      85.961 -15.992  -3.308
ATOM    686  N   VAL C  72      85.134 -15.275  -5.297
ATOM    687  H   VAL C  72      84.546 -14.643  -5.788
ATOM    688  CA  VAL C  72      85.894 -16.155  -6.138
ATOM    689  CB  VAL C  72      85.124 -16.644  -7.353
ATOM    690  CG1 VAL C  72      85.977 -17.531  -8.279
ATOM    691  CG2 VAL C  72      83.890 -17.395  -6.833
ATOM    692  C   VAL C  72      87.115 -15.370  -6.534
ATOM    693  O   VAL C  72      86.987 -14.302  -7.146
ATOM    694  N   PRO C  73      88.292 -15.920  -6.215
ATOM    695  CA  PRO C  73      89.577 -15.321  -6.481
ATOM    696  CB  PRO C  73      90.622 -16.298  -5.937
ATOM    697  CG  PRO C  73      89.873 -17.108  -4.874
ATOM    698  CD  PRO C  73      88.436 -17.131  -5.397
ATOM    699  C   PRO C  73      89.830 -15.022  -7.923
ATOM    700  O   PRO C  73      89.267 -15.677  -8.802
ATOM    701  N   VAL C  74      90.693 -14.012  -8.136
ATOM    702  H   VAL C  74      91.129 -13.584  -7.349
ATOM    703  CA  VAL C  74      91.034 -13.417  -9.401
ATOM    704  CB  VAL C  74      92.143 -12.388  -9.204
ATOM    705  CG1 VAL C  74      92.626 -11.828 -10.546
ATOM    706  CG2 VAL C  74      91.705 -11.294  -8.212
ATOM    707  C   VAL C  74      91.582 -14.505 -10.294
ATOM    708  O   VAL C  74      92.484 -15.250  -9.903
ATOM    709  N   GLN C  75      91.003 -14.620 -11.510
ATOM    710  H   GLN C  75      90.233 -14.056 -11.793
ATOM    711  CA  GLN C  75      91.444 -15.597 -12.458
ATOM    712  CB  GLN C  75      90.329 -16.556 -12.940
ATOM    713  CG  GLN C  75      89.683 -17.362 -11.806
ATOM    714  CD  GLN C  75      90.710 -18.277 -11.142
ATOM    715  OE1 GLN C  75      91.474 -19.021 -11.756
ATOM    716  NE2 GLN C  75      90.761 -18.162  -9.791
ATOM    717 HE21 GLN C  75      91.372 -18.747  -9.257
ATOM    718 HE22 GLN C  75      90.167 -17.505  -9.326
ATOM    719  C   GLN C  75      91.975 -14.863 -13.646
ATOM    720  O   GLN C  75      91.275 -14.028 -14.227
ATOM    721  N   GLU C  76      93.260 -15.122 -13.989
ATOM    722  H   GLU C  76      93.819 -15.782 -13.494
ATOM    723  CA  GLU C  76      93.866 -14.511 -15.141
ATOM    724  CB  GLU C  76      95.362 -14.168 -15.007
ATOM    725  CG  GLU C  76      95.950 -13.506 -16.266
ATOM    726  CD  GLU C  76      97.438 -13.174 -16.123
ATOM    727  OE1 GLU C  76      98.065 -13.451 -15.065
ATOM    728  OE2 GLU C  76      97.975 -12.612 -17.111
ATOM    729  C   GLU C  76      93.670 -15.562 -16.191
ATOM    730  O   GLU C  76      94.170 -16.685 -16.078
ATOM    731  N   THR C  77      92.907 -15.192 -17.236
ATOM    732  H   THR C  77      92.549 -14.264 -17.305
ATOM    733  CA  THR C  77      92.552 -16.073 -18.318
ATOM    734  CB  THR C  77      91.118 -16.558 -18.197
ATOM    735  CG2 THR C  77      90.919 -17.432 -16.955
ATOM    736  OG1 THR C  77      90.230 -15.450 -18.160
ATOM    737  HG1 THR C  77      90.222 -15.080 -19.046
ATOM    738  C   THR C  77      92.684 -15.413 -19.655
ATOM    739  O   THR C  77      92.827 -14.199 -19.750
ATOM    740  N   ILE C  78      92.690 -16.232 -20.728
ATOM    741  H   ILE C  78      92.608 -17.220 -20.633
ATOM    742  CA  ILE C  78      92.766 -15.752 -22.083
ATOM    743  CB  ILE C  78      93.867 -16.438 -22.878
ATOM    744  CG2 ILE C  78      93.856 -15.949 -24.338
ATOM    745  CG1 ILE C  78      95.234 -16.165 -22.211
ATOM    746  CD1 ILE C  78      96.388 -16.999 -22.761
ATOM    747  C   ILE C  78      91.398 -16.020 -22.677
ATOM    748  O   ILE C  78      90.860 -17.123 -22.561
ATOM    749  N   THR C  79      90.807 -14.981 -23.309
ATOM    750  H   THR C  79      91.271 -14.101 -23.383
ATOM    751  CA  THR C  79      89.515 -15.029 -23.961
ATOM    752  CB  THR C  79      88.919 -13.666 -24.203
ATOM    753  CG2 THR C  79      88.688 -12.968 -22.864
ATOM    754  OG1 THR C  79      89.763 -12.888 -25.043
ATOM    755  HG1 THR C  79      89.199 -12.202 -25.415
ATOM    756  C   THR C  79      89.594 -15.754 -25.281
ATOM    757  O   THR C  79      90.684 -16.057 -25.769
ATOM    758  N   LYS C  80      88.420 -16.059 -25.890
ATOM    759  H   LYS C  80      87.544 -15.829 -25.471
ATOM    760  CA  LYS C  80      88.337 -16.742 -27.164
ATOM    761  CB  LYS C  80      86.884 -17.060 -27.572
ATOM    762  CG  LYS C  80      86.750 -17.899 -28.848
ATOM    763  CD  LYS C  80      85.321 -18.302 -29.192
ATOM    764  CE  LYS C  80      85.223 -19.145 -30.461
ATOM    765  NZ  LYS C  80      83.812 -19.482 -30.728
ATOM    766  HZ1 LYS C  80      83.403 -19.956 -29.901
ATOM    767  HZ2 LYS C  80      83.755 -20.114 -31.549
ATOM    768  HZ3 LYS C  80      83.276 -18.616 -30.926
ATOM    769  C   LYS C  80      88.999 -15.911 -28.248
ATOM    770  O   LYS C  80      89.602 -16.463 -29.171
ATOM    771  N   ASP C  81      88.949 -14.562 -28.122
ATOM    772  H   ASP C  81      88.489 -14.128 -27.352
ATOM    773  CA  ASP C  81      89.548 -13.653 -29.066
ATOM    774  CB  ASP C  81      88.717 -12.369 -29.334
ATOM    775  CG  ASP C  81      88.472 -11.504 -28.110
ATOM    776  OD1 ASP C  81      88.002 -12.027 -27.065
ATOM    777  OD2 ASP C  81      88.750 -10.283 -28.219
ATOM    778  C   ASP C  81      91.014 -13.369 -28.773
ATOM    779  O   ASP C  81      91.617 -12.458 -29.344
ATOM    780  N   ASN C  82      91.619 -14.184 -27.871
ATOM    781  H   ASN C  82      91.093 -14.895 -27.411
ATOM    782  CA  ASN C  82      92.994 -14.170 -27.436
ATOM    783  CB  ASN C  82      93.974 -14.643 -28.544
ATOM    784  CG  ASN C  82      93.642 -16.093 -28.892
ATOM    785  OD1 ASN C  82      93.669 -16.992 -28.053
ATOM    786  ND2 ASN C  82      93.271 -16.326 -30.176
ATOM    787 HD21 ASN C  82      93.017 -17.249 -30.464
ATOM    788 HD22 ASN C  82      93.223 -15.569 -30.829
ATOM    789  C   ASN C  82      93.474 -12.926 -26.753
ATOM    790  O   ASN C  82      94.608 -12.476 -26.944
ATOM    791  N   VAL C  83      92.595 -12.349 -25.909
ATOM    792  H   VAL C  83      91.681 -12.717 -25.753
ATOM    793  CA  VAL C  83      92.929 -11.173 -25.152
ATOM    794  CB  VAL C  83      91.953 -10.020 -25.323
ATOM    795  CG1 VAL C  83      92.356  -8.806 -24.452
ATOM    796  CG2 VAL C  83      91.893  -9.656 -26.818
ATOM    797  C   VAL C  83      92.991 -11.604 -23.702
ATOM    798  O   VAL C  83      92.032 -12.216 -23.218
ATOM    799  N   PRO C  84      94.114 -11.399 -23.006
ATOM    800  CA  PRO C  84      94.247 -11.739 -21.606
ATOM    801  CB  PRO C  84      95.738 -11.652 -21.286
ATOM    802  CG  PRO C  84      96.315 -10.716 -22.364
ATOM    803  CD  PRO C  84      95.357 -10.861 -23.559
ATOM    804  C   PRO C  84      93.395 -10.827 -20.762
ATOM    805  O   PRO C  84      93.398  -9.618 -20.993
ATOM    806  N   VAL C  85      92.661 -11.397 -19.788
ATOM    807  H   VAL C  85      92.689 -12.374 -19.630
ATOM    808  CA  VAL C  85      91.776 -10.684 -18.909
ATOM    809  CB  VAL C  85      90.289 -10.743 -19.270
ATOM    810  CG1 VAL C  85      90.046 -10.052 -20.613
ATOM    811  CG2 VAL C  85      89.783 -12.198 -19.287
ATOM    812  C   VAL C  85      91.916 -11.189 -17.500
ATOM    813  O   VAL C  85      92.363 -12.310 -17.252
ATOM    814  N   ARG C  86      91.548 -10.308 -16.552
ATOM    815  H   ARG C  86      91.225  -9.401 -16.816
ATOM    816  CA  ARG C  86      91.546 -10.533 -15.135
ATOM    817  CB  ARG C  86      92.324  -9.381 -14.465
ATOM    818  CG  ARG C  86      92.405  -9.388 -12.951
ATOM    819  CD  ARG C  86      93.334  -8.317 -12.378
ATOM    820  NE  ARG C  86      93.278  -8.422 -10.888
ATOM    821  HE  ARG C  86      93.898  -9.054 -10.421
ATOM    822  CZ  ARG C  86      92.348  -7.727 -10.157
ATOM    823  NH1 ARG C  86      91.538  -6.782 -10.725
ATOM    824 HH11 ARG C  86      91.665  -6.518 -11.683
ATOM    825 HH12 ARG C  86      90.884  -6.273 -10.166
ATOM    826  NH2 ARG C  86      92.234  -7.973  -8.821
ATOM    827 HH21 ARG C  86      91.562  -7.470  -8.277
ATOM    828 HH22 ARG C  86      92.811  -8.660  -8.379
ATOM    829  C   ARG C  86      90.092 -10.511 -14.744
ATOM    830  O   ARG C  86      89.454  -9.465 -14.839
ATOM    831  N   VAL C  87      89.518 -11.664 -14.310
ATOM    832  H   VAL C  87      90.017 -12.525 -14.248
ATOM    833  CA  VAL C  87      88.116 -11.706 -13.945
ATOM    834  CB  VAL C  87      87.275 -12.522 -14.927
ATOM    835  CG1 VAL C  87      85.798 -12.616 -14.510
ATOM    836  CG2 VAL C  87      87.378 -11.893 -16.329
ATOM    837  C   VAL C  87      87.925 -12.208 -12.536
ATOM    838  O   VAL C  87      88.558 -13.174 -12.111
ATOM    839  N   ASN C  88      87.034 -11.510 -11.793
ATOM    840  H   ASN C  88      86.566 -10.726 -12.198
ATOM    841  CA  ASN C  88      86.662 -11.792 -10.423
ATOM    842  CB  ASN C  88      86.624 -10.531  -9.528
ATOM    843  CG  ASN C  88      87.960  -9.808  -9.400
ATOM    844  OD1 ASN C  88      89.049 -10.357  -9.542
ATOM    845  ND2 ASN C  88      87.867  -8.482  -9.117
ATOM    846 HD21 ASN C  88      86.971  -8.043  -9.040
ATOM    847 HD22 ASN C  88      88.696  -7.932  -9.018
ATOM    848  C   ASN C  88      85.206 -12.204 -10.455
ATOM    849  O   ASN C  88      84.441 -11.703 -11.285
ATOM    850  N   ALA C  89      84.780 -13.123  -9.551
ATOM    851  H   ALA C  89      85.388 -13.512  -8.856
ATOM    852  CA  ALA C  89      83.393 -13.544  -9.518
ATOM    853  CB  ALA C  89      83.130 -14.902 -10.199
ATOM    854  C   ALA C  89      82.893 -13.642  -8.105
ATOM    855  O   ALA C  89      83.678 -13.714  -7.163
ATOM    856  N   VAL C  90      81.551 -13.591  -7.923
ATOM    857  H   VAL C  90      80.927 -13.473  -8.691
ATOM    858  CA  VAL C  90      80.922 -13.694  -6.625
ATOM    859  CB  VAL C  90      80.232 -12.411  -6.169
ATOM    860  CG1 VAL C  90      79.579 -12.622  -4.792
ATOM    861  CG2 VAL C  90      81.235 -11.243  -6.145
ATOM    862  C   VAL C  90      79.876 -14.776  -6.760
ATOM    863  O   VAL C  90      79.039 -14.717  -7.658
ATOM    864  N   VAL C  91      79.927 -15.802  -5.877
ATOM    865  H   VAL C  91      80.622 -15.835  -5.166
ATOM    866  CA  VAL C  91      78.987 -16.903  -5.866
ATOM    867  CB  VAL C  91      79.655 -18.276  -5.905
ATOM    868  CG1 VAL C  91      78.635 -19.431  -5.826
ATOM    869  CG2 VAL C  91      80.453 -18.378  -7.210
ATOM    870  C   VAL C  91      78.140 -16.787  -4.625
ATOM    871  O   VAL C  91      78.651 -16.600  -3.524
ATOM    872  N   TYR C  92      76.806 -16.869  -4.792
ATOM    873  H   TYR C  92      76.405 -17.024  -5.687
ATOM    874  CA  TYR C  92      75.874 -16.801  -3.699
ATOM    875  CB  TYR C  92      74.650 -15.901  -3.991
ATOM    876  CG  TYR C  92      75.084 -14.487  -4.224
ATOM    877  CD1 TYR C  92      75.332 -14.058  -5.533
ATOM    878  CE1 TYR C  92      75.737 -12.752  -5.802
ATOM    879  CZ  TYR C  92      75.899 -11.850  -4.749
ATOM    880  OH  TYR C  92      76.310 -10.525  -5.012
ATOM    881  HH  TYR C  92      76.382 -10.422  -5.966
ATOM    882  CE2 TYR C  92      75.657 -12.264  -3.435
ATOM    883  CD2 TYR C  92      75.250 -13.578  -3.174
ATOM    884  C   TYR C  92      75.383 -18.217  -3.603
ATOM    885  O   TYR C  92      74.764 -18.711  -4.552
ATOM    886  N   PHE C  93      75.647 -18.903  -2.465
ATOM    887  H   PHE C  93      76.140 -18.503  -1.693
ATOM    888  CA  PHE C  93      75.213 -20.272  -2.322
ATOM    889  CB  PHE C  93      76.336 -21.324  -2.587
ATOM    890  CG  PHE C  93      77.468 -21.319  -1.598
ATOM    891  CD1 PHE C  93      77.444 -22.159  -0.471
ATOM    892  CE1 PHE C  93      78.489 -22.161   0.451
ATOM    893  CZ  PHE C  93      79.579 -21.314   0.252
ATOM    894  CE2 PHE C  93      79.616 -20.478  -0.863
ATOM    895  CD2 PHE C  93      78.568 -20.480  -1.785
ATOM    896  C   PHE C  93      74.592 -20.521  -0.980
ATOM    897  O   PHE C  93      74.955 -19.884   0.007
ATOM    898  N   ARG C  94      73.635 -21.468  -0.929
ATOM    899  H   ARG C  94      73.350 -21.964  -1.745
ATOM    900  CA  ARG C  94      72.954 -21.833   0.287
ATOM    901  CB  ARG C  94      71.473 -21.372   0.317
ATOM    902  CG  ARG C  94      70.581 -21.941  -0.794
ATOM    903  CD  ARG C  94      69.161 -21.377  -0.809
ATOM    904  NE  ARG C  94      68.348 -22.225  -1.736
ATOM    905  HE  ARG C  94      67.817 -22.974  -1.339
ATOM    906  CZ  ARG C  94      68.310 -22.037  -3.093
ATOM    907  NH1 ARG C  94      68.983 -21.024  -3.719
ATOM    908 HH11 ARG C  94      69.529 -20.370  -3.193
ATOM    909 HH12 ARG C  94      68.909 -20.906  -4.710
ATOM    910  NH2 ARG C  94      67.566 -22.897  -3.847
ATOM    911 HH21 ARG C  94      67.513 -22.783  -4.838
ATOM    912 HH22 ARG C  94      67.059 -23.640  -3.410
ATOM    913  C   ARG C  94      73.007 -23.329   0.447
ATOM    914  O   ARG C  94      73.034 -24.073  -0.536
ATOM    915  N   VAL C  95      73.069 -23.807   1.711
ATOM    916  H   VAL C  95      73.050 -23.207   2.507
ATOM    917  CA  VAL C  95      73.104 -25.222   1.985
ATOM    918  CB  VAL C  95      73.846 -25.568   3.259
ATOM    919  CG1 VAL C  95      73.809 -27.089   3.494
ATOM    920  CG2 VAL C  95      75.278 -25.014   3.175
ATOM    921  C   VAL C  95      71.660 -25.643   2.087
ATOM    922  O   VAL C  95      70.901 -25.120   2.904
ATOM    923  N   VAL C  96      71.252 -26.565   1.190
ATOM    924  H   VAL C  96      71.880 -26.959   0.528
ATOM    925  CA  VAL C  96      69.912 -27.088   1.153
ATOM    926  CB  VAL C  96      69.424 -27.286  -0.271
ATOM    927  CG1 VAL C  96      68.029 -27.942  -0.320
ATOM    928  CG2 VAL C  96      69.398 -25.893  -0.927
ATOM    929  C   VAL C  96      69.864 -28.355   1.967
ATOM    930  O   VAL C  96      68.960 -28.505   2.793
ATOM    931  N   ASP C  97      70.839 -29.280   1.766
ATOM    932  H   ASP C  97      71.585 -29.141   1.120
ATOM    933  CA  ASP C  97      70.850 -30.506   2.521
ATOM    934  CB  ASP C  97      70.749 -31.798   1.665
ATOM    935  CG  ASP C  97      70.629 -33.086   2.506
ATOM    936  OD1 ASP C  97      70.737 -33.076   3.763
ATOM    937  OD2 ASP C  97      70.387 -34.135   1.859
ATOM    938  C   ASP C  97      72.125 -30.492   3.328
ATOM    939  O   ASP C  97      73.216 -30.717   2.789
ATOM    940  N   PRO C  98      72.009 -30.229   4.632
ATOM    941  CA  PRO C  98      73.132 -30.175   5.537
ATOM    942  CB  PRO C  98      72.589 -29.611   6.849
ATOM    943  CG  PRO C  98      71.085 -29.920   6.810
ATOM    944  CD  PRO C  98      70.745 -29.950   5.318
ATOM    945  C   PRO C  98      73.821 -31.493   5.721
ATOM    946  O   PRO C  98      75.024 -31.478   5.988
ATOM    947  N   VAL C  99      73.091 -32.630   5.582
ATOM    948  H   VAL C  99      72.127 -32.608   5.328
ATOM    949  CA  VAL C  99      73.657 -33.939   5.792
ATOM    950  CB  VAL C  99      72.600 -35.033   5.849
ATOM    951  CG1 VAL C  99      73.234 -36.439   5.889
ATOM    952  CG2 VAL C  99      71.703 -34.773   7.073
ATOM    953  C   VAL C  99      74.626 -34.193   4.672
ATOM    954  O   VAL C  99      75.759 -34.584   4.939
ATOM    955  N   LYS C 100      74.225 -33.887   3.413
ATOM    956  H   LYS C 100      73.316 -33.519   3.229
ATOM    957  CA  LYS C 100      75.065 -34.094   2.261
ATOM    958  CB  LYS C 100      74.336 -33.917   0.925
ATOM    959  CG  LYS C 100      73.355 -35.045   0.620
ATOM    960  CD  LYS C 100      72.628 -34.884  -0.712
ATOM    961  CE  LYS C 100      71.624 -36.005  -0.976
ATOM    962  NZ  LYS C 100      70.924 -35.765  -2.251
ATOM    963  HZ1 LYS C 100      70.261 -36.544  -2.430
ATOM    964  HZ2 LYS C 100      70.397 -34.873  -2.198
ATOM    965  HZ3 LYS C 100      71.612 -35.716  -3.026
ATOM    966  C   LYS C 100      76.259 -33.195   2.271
ATOM    967  O   LYS C 100      77.347 -33.639   1.908
ATOM    968  N   ALA C 101      76.090 -31.934   2.742
ATOM    969  H   ALA C 101      75.191 -31.596   3.018
ATOM    970  CA  ALA C 101      77.162 -30.970   2.793
ATOM    971  CB  ALA C 101      76.696 -29.588   3.276
ATOM    972  C   ALA C 101      78.278 -31.413   3.687
ATOM    973  O   ALA C 101      79.441 -31.209   3.345
ATOM    974  N   VAL C 102      77.939 -32.024   4.845
ATOM    975  H   VAL C 102      76.985 -32.155   5.110
ATOM    976  CA  VAL C 102      78.930 -32.484   5.783
ATOM    977  CB  VAL C 102      78.367 -32.576   7.196
ATOM    978  CG1 VAL C 102      79.379 -33.158   8.203
ATOM    979  CG2 VAL C 102      77.934 -31.173   7.621
ATOM    980  C   VAL C 102      79.524 -33.814   5.372
ATOM    981  O   VAL C 102      80.738 -33.995   5.470
ATOM    982  N   THR C 103      78.686 -34.764   4.893
ATOM    983  H   THR C 103      77.713 -34.596   4.772
ATOM    984  CA  THR C 103      79.162 -36.083   4.550
ATOM    985  CB  THR C 103      78.073 -37.132   4.534
ATOM    986  CG2 THR C 103      77.481 -37.277   5.945
ATOM    987  OG1 THR C 103      77.056 -36.815   3.592
ATOM    988  HG1 THR C 103      76.666 -35.993   3.893
ATOM    989  C   THR C 103      79.937 -36.212   3.281
ATOM    990  O   THR C 103      81.001 -36.833   3.287
ATOM    991  N   GLN C 104      79.434 -35.617   2.179
ATOM    992  H   GLN C 104      78.582 -35.105   2.194
ATOM    993  CA  GLN C 104      80.087 -35.733   0.906
ATOM    994  CB  GLN C 104      79.139 -35.533  -0.284
ATOM    995  CG  GLN C 104      78.196 -36.738  -0.374
ATOM    996  CD  GLN C 104      77.262 -36.615  -1.558
ATOM    997  OE1 GLN C 104      77.666 -36.549  -2.718
ATOM    998  NE2 GLN C 104      75.940 -36.617  -1.250
ATOM    999 HE21 GLN C 104      75.260 -36.496  -1.972
ATOM   1000 HE22 GLN C 104      75.648 -36.702  -0.298
ATOM   1001  C   GLN C 104      81.354 -34.970   0.740
ATOM   1002  O   GLN C 104      82.282 -35.512   0.139
ATOM   1003  N   VAL C 105      81.440 -33.719   1.250
ATOM   1004  H   VAL C 105      80.695 -33.284   1.752
ATOM   1005  CA  VAL C 105      82.662 -32.951   1.115
ATOM   1006  CB  VAL C 105      82.562 -31.768   0.153
ATOM   1007  CG1 VAL C 105      83.885 -30.988   0.077
ATOM   1008  CG2 VAL C 105      82.227 -32.293  -1.245
ATOM   1009  C   VAL C 105      83.063 -32.482   2.492
ATOM   1010  O   VAL C 105      82.219 -32.106   3.305
ATOM   1011  N   LYS C 106      84.390 -32.519   2.779
ATOM   1012  H   LYS C 106      85.056 -32.835   2.107
ATOM   1013  CA  LYS C 106      84.934 -32.104   4.048
ATOM   1014  CB  LYS C 106      86.380 -32.585   4.269
ATOM   1015  CG  LYS C 106      86.456 -34.099   4.497
ATOM   1016  CD  LYS C 106      87.863 -34.641   4.746
ATOM   1017  CE  LYS C 106      87.897 -36.156   4.950
ATOM   1018  NZ  LYS C 106      89.280 -36.613   5.181
ATOM   1019  HZ1 LYS C 106      89.674 -36.128   6.008
ATOM   1020  HZ2 LYS C 106      89.286 -37.636   5.351
ATOM   1021  HZ3 LYS C 106      89.864 -36.402   4.349
ATOM   1022  C   LYS C 106      84.854 -30.611   4.226
ATOM   1023  O   LYS C 106      84.487 -30.150   5.308
ATOM   1024  N   ASN C 107      85.184 -29.831   3.166
ATOM   1025  H   ASN C 107      85.478 -30.219   2.296
ATOM   1026  CA  ASN C 107      85.115 -28.394   3.229
ATOM   1027  CB  ASN C 107      86.491 -27.689   3.336
ATOM   1028  CG  ASN C 107      86.355 -26.174   3.570
ATOM   1029  OD1 ASN C 107      85.356 -25.493   3.326
ATOM   1030  ND2 ASN C 107      87.467 -25.603   4.101
ATOM   1031 HD21 ASN C 107      88.265 -26.164   4.316
ATOM   1032 HD22 ASN C 107      87.489 -24.618   4.275
ATOM   1033  C   ASN C 107      84.401 -27.997   1.975
ATOM   1034  O   ASN C 107      84.990 -27.822   0.904
ATOM   1035  N   TYR C 108      83.072 -27.842   2.129
ATOM   1036  H   TYR C 108      82.644 -27.978   3.018
ATOM   1037  CA  TYR C 108      82.178 -27.492   1.067
ATOM   1038  CB  TYR C 108      80.695 -27.783   1.427
ATOM   1039  CG  TYR C 108      80.101 -26.924   2.505
ATOM   1040  CD1 TYR C 108      79.429 -25.731   2.208
ATOM   1041  CE1 TYR C 108      78.871 -24.954   3.225
ATOM   1042  CZ  TYR C 108      78.968 -25.371   4.554
ATOM   1043  OH  TYR C 108      78.403 -24.589   5.584
ATOM   1044  HH  TYR C 108      77.993 -23.818   5.183
ATOM   1045  CE2 TYR C 108      79.620 -26.567   4.863
ATOM   1046  CD2 TYR C 108      80.178 -27.338   3.840
ATOM   1047  C   TYR C 108      82.413 -26.129   0.491
ATOM   1048  O   TYR C 108      82.326 -25.974  -0.725
ATOM   1049  N   ILE C 109      82.790 -25.133   1.330
ATOM   1050  H   ILE C 109      82.906 -25.293   2.306
ATOM   1051  CA  ILE C 109      83.033 -23.777   0.880
ATOM   1052  CB  ILE C 109      83.196 -22.825   2.057
ATOM   1053  CG2 ILE C 109      83.657 -21.425   1.588
ATOM   1054  CG1 ILE C 109      81.844 -22.735   2.796
ATOM   1055  CD1 ILE C 109      81.882 -22.042   4.155
ATOM   1056  C   ILE C 109      84.245 -23.763  -0.028
ATOM   1057  O   ILE C 109      84.178 -23.183  -1.115
ATOM   1058  N   MET C 110      85.344 -24.458   0.364
ATOM   1059  H   MET C 110      85.376 -24.943   1.235
ATOM   1060  CA  MET C 110      86.542 -24.505  -0.441
ATOM   1061  CB  MET C 110      87.797 -25.048   0.258
ATOM   1062  CG  MET C 110      88.389 -24.078   1.281
ATOM   1063  SD  MET C 110      88.908 -22.472   0.596
ATOM   1064  CE  MET C 110      90.297 -23.084  -0.404
ATOM   1065  C   MET C 110      86.351 -25.259  -1.717
ATOM   1066  O   MET C 110      86.825 -24.803  -2.757
ATOM   1067  N   ALA C 111      85.532 -26.338  -1.690
ATOM   1068  H   ALA C 111      85.131 -26.667  -0.838
ATOM   1069  CA  ALA C 111      85.259 -27.131  -2.863
ATOM   1070  CB  ALA C 111      84.494 -28.414  -2.524
ATOM   1071  C   ALA C 111      84.464 -26.328  -3.866
ATOM   1072  O   ALA C 111      84.756 -26.378  -5.064
ATOM   1073  N   THR C 112      83.476 -25.530  -3.379
ATOM   1074  H   THR C 112      83.262 -25.517  -2.408
ATOM   1075  CA  THR C 112      82.634 -24.686  -4.196
ATOM   1076  CB  THR C 112      81.500 -24.041  -3.409
ATOM   1077  CG2 THR C 112      80.613 -23.156  -4.315
ATOM   1078  OG1 THR C 112      80.668 -25.054  -2.864
ATOM   1079  HG1 THR C 112      81.144 -25.406  -2.109
ATOM   1080  C   THR C 112      83.500 -23.622  -4.821
ATOM   1081  O   THR C 112      83.332 -23.342  -6.005
ATOM   1082  N   SER C 113      84.484 -23.065  -4.068
ATOM   1083  H   SER C 113      84.605 -23.313  -3.110
ATOM   1084  CA  SER C 113      85.380 -22.041  -4.555
ATOM   1085  CB  SER C 113      86.398 -21.570  -3.502
ATOM   1086  OG  SER C 113      85.743 -20.941  -2.416
ATOM   1087  HG  SER C 113      86.434 -20.700  -1.794
ATOM   1088  C   SER C 113      86.221 -22.560  -5.683
ATOM   1089  O   SER C 113      86.379 -21.872  -6.691
ATOM   1090  N   GLN C 114      86.727 -23.812  -5.558
ATOM   1091  H   GLN C 114      86.565 -24.359  -4.739
ATOM   1092  CA  GLN C 114      87.571 -24.411  -6.562
ATOM   1093  CB  GLN C 114      88.223 -25.727  -6.095
ATOM   1094  CG  GLN C 114      89.227 -25.546  -4.942
ATOM   1095  CD  GLN C 114      90.366 -24.600  -5.331
ATOM   1096  OE1 GLN C 114      91.017 -24.721  -6.369
ATOM   1097  NE2 GLN C 114      90.595 -23.583  -4.461
ATOM   1098 HE21 GLN C 114      90.057 -23.511  -3.621
ATOM   1099 HE22 GLN C 114      91.313 -22.913  -4.652
ATOM   1100  C   GLN C 114      86.827 -24.659  -7.836
ATOM   1101  O   GLN C 114      87.345 -24.343  -8.912
ATOM   1102  N   ILE C 115      85.574 -25.175  -7.737
ATOM   1103  H   ILE C 115      85.165 -25.414  -6.857
ATOM   1104  CA  ILE C 115      84.774 -25.422  -8.911
ATOM   1105  CB  ILE C 115      83.602 -26.364  -8.687
ATOM   1106  CG2 ILE C 115      82.586 -26.364  -9.854
ATOM   1107  CG1 ILE C 115      84.202 -27.757  -8.427
ATOM   1108  CD1 ILE C 115      83.206 -28.812  -7.978
ATOM   1109  C   ILE C 115      84.400 -24.127  -9.571
ATOM   1110  O   ILE C 115      84.441 -24.054 -10.795
ATOM   1111  N   SER C 116      84.109 -23.067  -8.785
ATOM   1112  H   SER C 116      84.095 -23.145  -7.795
ATOM   1113  CA  SER C 116      83.742 -21.776  -9.306
ATOM   1114  CB  SER C 116      83.341 -20.794  -8.203
ATOM   1115  OG  SER C 116      82.152 -21.244  -7.570
ATOM   1116  HG  SER C 116      82.431 -21.908  -6.935
ATOM   1117  C   SER C 116      84.876 -21.173 -10.084
ATOM   1118  O   SER C 116      84.642 -20.614 -11.152
ATOM   1119  N   GLN C 117      86.131 -21.323  -9.595
ATOM   1120  H   GLN C 117      86.290 -21.769  -8.717
ATOM   1121  CA  GLN C 117      87.308 -20.799 -10.252
ATOM   1122  CB  GLN C 117      88.577 -21.002  -9.406
ATOM   1123  CG  GLN C 117      88.618 -20.156  -8.135
ATOM   1124  CD  GLN C 117      89.875 -20.487  -7.348
ATOM   1125  OE1 GLN C 117      90.995 -20.146  -7.725
ATOM   1126  NE2 GLN C 117      89.678 -21.171  -6.190
ATOM   1127 HE21 GLN C 117      90.458 -21.419  -5.616
ATOM   1128 HE22 GLN C 117      88.751 -21.424  -5.913
ATOM   1129  C   GLN C 117      87.552 -21.484 -11.571
ATOM   1130  O   GLN C 117      87.805 -20.819 -12.577
ATOM   1131  N   THR C 118      87.413 -22.830 -11.594
ATOM   1132  H   THR C 118      87.188 -23.340 -10.765
ATOM   1133  CA  THR C 118      87.640 -23.641 -12.768
ATOM   1134  CB  THR C 118      87.631 -25.112 -12.391
ATOM   1135  CG2 THR C 118      87.916 -25.995 -13.623
ATOM   1136  OG1 THR C 118      88.656 -25.355 -11.436
ATOM   1137  HG1 THR C 118      88.406 -26.168 -10.987
ATOM   1138  C   THR C 118      86.596 -23.360 -13.827
ATOM   1139  O   THR C 118      86.928 -23.193 -15.002
ATOM   1140  N   THR C 119      85.317 -23.243 -13.405
ATOM   1141  H   THR C 119      85.090 -23.320 -12.441
ATOM   1142  CA  THR C 119      84.203 -22.998 -14.281
ATOM   1143  CB  THR C 119      82.877 -23.180 -13.575
ATOM   1144  CG2 THR C 119      81.714 -22.946 -14.553
ATOM   1145  OG1 THR C 119      82.773 -24.515 -13.100
ATOM   1146  HG1 THR C 119      83.276 -24.543 -12.283
ATOM   1147  C   THR C 119      84.320 -21.613 -14.858
ATOM   1148  O   THR C 119      84.079 -21.444 -16.050
ATOM   1149  N   LEU C 120      84.749 -20.615 -14.045
ATOM   1150  H   LEU C 120      84.942 -20.777 -13.083
ATOM   1151  CA  LEU C 120      84.899 -19.245 -14.473
ATOM   1152  CB  LEU C 120      85.301 -18.313 -13.305
ATOM   1153  CG  LEU C 120      85.430 -16.806 -13.608
ATOM   1154  CD1 LEU C 120      84.104 -16.181 -14.078
ATOM   1155  CD2 LEU C 120      86.045 -16.062 -12.416
ATOM   1156  C   LEU C 120      85.946 -19.179 -15.550
ATOM   1157  O   LEU C 120      85.696 -18.554 -16.580
ATOM   1158  N   ARG C 121      87.083 -19.900 -15.372
ATOM   1159  H   ARG C 121      87.245 -20.414 -14.531
ATOM   1160  CA  ARG C 121      88.159 -19.919 -16.335
ATOM   1161  CB  ARG C 121      89.359 -20.792 -15.913
ATOM   1162  CG  ARG C 121      90.201 -20.241 -14.761
ATOM   1163  CD  ARG C 121      91.561 -20.932 -14.590
ATOM   1164  NE  ARG C 121      91.373 -22.360 -14.188
ATOM   1165  HE  ARG C 121      91.297 -23.051 -14.908
ATOM   1166  CZ  ARG C 121      91.298 -22.762 -12.879
ATOM   1167  NH1 ARG C 121      91.392 -21.886 -11.832
ATOM   1168 HH11 ARG C 121      91.521 -20.909 -11.996
ATOM   1169 HH12 ARG C 121      91.365 -22.224 -10.892
ATOM   1170  NH2 ARG C 121      91.128 -24.089 -12.618
ATOM   1171 HH21 ARG C 121      91.042 -24.415 -11.677
ATOM   1172 HH22 ARG C 121      91.049 -24.745 -13.369
ATOM   1173  C   ARG C 121      87.700 -20.494 -17.649
ATOM   1174  O   ARG C 121      87.999 -19.933 -18.705
ATOM   1175  N   SER C 122      86.909 -21.592 -17.596
ATOM   1176  H   SER C 122      86.676 -22.017 -16.724
ATOM   1177  CA  SER C 122      86.407 -22.269 -18.767
ATOM   1178  CB  SER C 122      85.685 -23.575 -18.396
ATOM   1179  OG  SER C 122      86.609 -24.490 -17.824
ATOM   1180  HG  SER C 122      86.095 -25.264 -17.580
ATOM   1181  C   SER C 122      85.441 -21.416 -19.549
ATOM   1182  O   SER C 122      85.534 -21.346 -20.776
ATOM   1183  N   VAL C 123      84.531 -20.706 -18.840
ATOM   1184  H   VAL C 123      84.509 -20.757 -17.846
ATOM   1185  CA  VAL C 123      83.527 -19.852 -19.434
ATOM   1186  CB  VAL C 123      82.484 -19.393 -18.412
ATOM   1187  CG1 VAL C 123      81.522 -18.326 -18.972
ATOM   1188  CG2 VAL C 123      81.679 -20.628 -17.966
ATOM   1189  C   VAL C 123      84.186 -18.677 -20.113
ATOM   1190  O   VAL C 123      83.810 -18.351 -21.238
ATOM   1191  N   ILE C 124      85.227 -18.073 -19.487
ATOM   1192  H   ILE C 124      85.549 -18.378 -18.594
ATOM   1193  CA  ILE C 124      85.906 -16.922 -20.049
ATOM   1194  CB  ILE C 124      86.900 -16.339 -19.076
ATOM   1195  CG2 ILE C 124      87.620 -15.155 -19.765
ATOM   1196  CG1 ILE C 124      86.174 -15.775 -17.852
ATOM   1197  CD1 ILE C 124      87.153 -15.502 -16.721
ATOM   1198  C   ILE C 124      86.655 -17.362 -21.295
ATOM   1199  O   ILE C 124      86.652 -16.636 -22.291
ATOM   1200  N   GLY C 125      87.258 -18.580 -21.277
ATOM   1201  H   GLY C 125      87.265 -19.148 -20.456
ATOM   1202  CA  GLY C 125      87.993 -19.104 -22.402
ATOM   1203  C   GLY C 125      87.101 -19.299 -23.598
ATOM   1204  O   GLY C 125      87.552 -19.142 -24.731
ATOM   1205  N   GLN C 126      85.818 -19.661 -23.360
ATOM   1206  H   GLN C 126      85.491 -19.828 -22.432
ATOM   1207  CA  GLN C 126      84.853 -19.862 -24.412
ATOM   1208  CB  GLN C 126      83.626 -20.674 -23.944
ATOM   1209  CG  GLN C 126      83.891 -22.122 -23.497
ATOM   1210  CD  GLN C 126      84.537 -22.957 -24.599
ATOM   1211  OE1 GLN C 126      84.080 -23.029 -25.740
ATOM   1212  NE2 GLN C 126      85.666 -23.618 -24.236
ATOM   1213 HE21 GLN C 126      86.013 -23.538 -23.302
ATOM   1214 HE22 GLN C 126      86.148 -24.190 -24.899
ATOM   1215  C   GLN C 126      84.312 -18.553 -24.937
ATOM   1216  O   GLN C 126      84.043 -18.434 -26.131
ATOM   1217  N   ALA C 127      84.125 -17.561 -24.036
ATOM   1218  H   ALA C 127      84.322 -17.715 -23.071
ATOM   1219  CA  ALA C 127      83.592 -16.255 -24.331
ATOM   1220  CB  ALA C 127      82.974 -15.579 -23.094
ATOM   1221  C   ALA C 127      84.526 -15.252 -24.946
ATOM   1222  O   ALA C 127      85.742 -15.293 -24.760
ATOM   1223  N   HIS C 128      83.933 -14.351 -25.765
ATOM   1224  H   HIS C 128      82.948 -14.384 -25.921
ATOM   1225  CA  HIS C 128      84.609 -13.255 -26.413
ATOM   1226  CB  HIS C 128      83.928 -12.788 -27.714
ATOM   1227  CG  HIS C 128      84.080 -13.757 -28.846
ATOM   1228  ND1 HIS C 128      85.204 -13.838 -29.638
ATOM   1229  CE1 HIS C 128      84.975 -14.820 -30.545
ATOM   1230  NE2 HIS C 128      83.786 -15.376 -30.389
ATOM   1231  CD2 HIS C 128      83.225 -14.705 -29.317
ATOM   1232  C   HIS C 128      84.645 -12.079 -25.461
ATOM   1233  O   HIS C 128      83.918 -12.060 -24.461
ATOM   1234  N   LEU C 129      85.505 -11.061 -25.749
ATOM   1235  H   LEU C 129      86.121 -11.095 -26.534
ATOM   1236  CA  LEU C 129      85.596  -9.876 -24.918
ATOM   1237  CB  LEU C 129      86.566  -8.760 -25.352
ATOM   1238  CG  LEU C 129      88.065  -8.985 -25.203
ATOM   1239  CD1 LEU C 129      88.815  -7.798 -25.827
ATOM   1240  CD2 LEU C 129      88.449  -9.230 -23.744
ATOM   1241  C   LEU C 129      84.298  -9.131 -24.886
ATOM   1242  O   LEU C 129      83.916  -8.619 -23.834
ATOM   1243  N   ASP C 130      83.584  -9.090 -26.035
ATOM   1244  H   ASP C 130      83.921  -9.524 -26.867
ATOM   1245  CA  ASP C 130      82.322  -8.406 -26.168
ATOM   1246  CB  ASP C 130      81.758  -8.474 -27.604
ATOM   1247  CG  ASP C 130      82.538  -7.590 -28.580
ATOM   1248  OD1 ASP C 130      83.361  -6.732 -28.164
ATOM   1249  OD2 ASP C 130      82.304  -7.781 -29.801
ATOM   1250  C   ASP C 130      81.293  -9.021 -25.268
ATOM   1251  O   ASP C 130      80.529  -8.292 -24.643
ATOM   1252  N   GLU C 131      81.290 -10.370 -25.150
ATOM   1253  H   GLU C 131      81.948 -10.930 -25.645
ATOM   1254  CA  GLU C 131      80.360 -11.098 -24.325
ATOM   1255  CB  GLU C 131      80.478 -12.621 -24.495
ATOM   1256  CG  GLU C 131      80.056 -13.121 -25.879
ATOM   1257  CD  GLU C 131      80.185 -14.634 -25.914
ATOM   1258  OE1 GLU C 131      81.040 -15.121 -26.699
ATOM   1259  OE2 GLU C 131      79.413 -15.327 -25.198
ATOM   1260  C   GLU C 131      80.628 -10.801 -22.877
ATOM   1261  O   GLU C 131      79.685 -10.579 -22.119
ATOM   1262  N   LEU C 132      81.925 -10.739 -22.478
ATOM   1263  H   LEU C 132      82.672 -10.915 -23.117
ATOM   1264  CA  LEU C 132      82.313 -10.462 -21.115
ATOM   1265  CB  LEU C 132      83.832 -10.522 -20.848
ATOM   1266  CG  LEU C 132      84.519 -11.899 -20.850
ATOM   1267  CD1 LEU C 132      86.034 -11.697 -20.773
ATOM   1268  CD2 LEU C 132      84.033 -12.801 -19.702
ATOM   1269  C   LEU C 132      81.913  -9.088 -20.679
ATOM   1270  O   LEU C 132      81.553  -8.895 -19.518
ATOM   1271  N   LEU C 133      82.006  -8.098 -21.591
ATOM   1272  H   LEU C 133      82.335  -8.260 -22.518
ATOM   1273  CA  LEU C 133      81.668  -6.749 -21.255
ATOM   1274  CB  LEU C 133      82.432  -5.749 -22.147
ATOM   1275  CG  LEU C 133      83.972  -5.773 -21.945
ATOM   1276  CD1 LEU C 133      84.684  -4.882 -22.971
ATOM   1277  CD2 LEU C 133      84.394  -5.461 -20.496
ATOM   1278  C   LEU C 133      80.195  -6.454 -21.290
ATOM   1279  O   LEU C 133      79.669  -5.885 -20.332
ATOM   1280  N   SER C 134      79.501  -6.844 -22.386
ATOM   1281  H   SER C 134      79.940  -7.316 -23.144
ATOM   1282  CA  SER C 134      78.096  -6.574 -22.545
ATOM   1283  CB  SER C 134      77.722  -6.217 -24.002
ATOM   1284  OG  SER C 134      78.016  -7.285 -24.892
ATOM   1285  HG  SER C 134      77.173  -7.541 -25.277
ATOM   1286  C   SER C 134      77.109  -7.605 -22.078
ATOM   1287  O   SER C 134      76.144  -7.250 -21.399
ATOM   1288  N   GLU C 135      77.347  -8.899 -22.400
ATOM   1289  H   GLU C 135      78.172  -9.171 -22.891
ATOM   1290  CA  GLU C 135      76.435  -9.977 -22.083
ATOM   1291  CB  GLU C 135      76.329 -10.998 -23.243
ATOM   1292  CG  GLU C 135      75.751 -10.442 -24.550
ATOM   1293  CD  GLU C 135      75.648 -11.570 -25.574
ATOM   1294  OE1 GLU C 135      74.511 -11.793 -26.065
ATOM   1295  OE2 GLU C 135      76.676 -12.222 -25.896
ATOM   1296  C   GLU C 135      76.769 -10.699 -20.802
ATOM   1297  O   GLU C 135      76.835 -11.933 -20.739
ATOM   1298  N   ARG C 136      76.942  -9.914 -19.716
ATOM   1299  H   ARG C 136      76.853  -8.924 -19.767
ATOM   1300  CA  ARG C 136      77.272 -10.447 -18.424
ATOM   1301  CB  ARG C 136      77.643  -9.392 -17.367
ATOM   1302  CG  ARG C 136      79.015  -8.800 -17.657
ATOM   1303  CD  ARG C 136      79.526  -7.762 -16.665
ATOM   1304  NE  ARG C 136      80.837  -7.299 -17.213
ATOM   1305  HE  ARG C 136      81.118  -7.637 -18.112
ATOM   1306  CZ  ARG C 136      81.641  -6.416 -16.544
ATOM   1307  NH1 ARG C 136      81.350  -5.993 -15.276
ATOM   1308 HH11 ARG C 136      81.955  -5.349 -14.808
ATOM   1309 HH12 ARG C 136      80.529  -6.321 -14.809
ATOM   1310  NH2 ARG C 136      82.770  -5.957 -17.158
ATOM   1311 HH21 ARG C 136      83.367  -5.304 -16.691
ATOM   1312 HH22 ARG C 136      82.989  -6.246 -18.090
ATOM   1313  C   ARG C 136      76.189 -11.317 -17.872
ATOM   1314  O   ARG C 136      76.511 -12.321 -17.251
ATOM   1315  N   ASP C 137      74.899 -10.995 -18.133
ATOM   1316  H   ASP C 137      74.670 -10.185 -18.667
ATOM   1317  CA  ASP C 137      73.768 -11.757 -17.647
ATOM   1318  CB  ASP C 137      72.421 -11.080 -17.978
ATOM   1319  CG  ASP C 137      72.186  -9.834 -17.115
ATOM   1320  OD1 ASP C 137      72.900  -9.604 -16.101
ATOM   1321  OD2 ASP C 137      71.255  -9.072 -17.482
ATOM   1322  C   ASP C 137      73.738 -13.155 -18.208
ATOM   1323  O   ASP C 137      73.441 -14.103 -17.481
ATOM   1324  N   LYS C 138      74.097 -13.308 -19.504
ATOM   1325  H   LYS C 138      74.369 -12.513 -20.039
ATOM   1326  CA  LYS C 138      74.142 -14.562 -20.225
ATOM   1327  CB  LYS C 138      74.614 -14.280 -21.666
ATOM   1328  CG  LYS C 138      74.773 -15.433 -22.656
ATOM   1329  CD  LYS C 138      75.399 -14.884 -23.937
ATOM   1330  CE  LYS C 138      75.764 -15.895 -25.016
ATOM   1331  NZ  LYS C 138      76.549 -15.204 -26.064
ATOM   1332  HZ1 LYS C 138      76.417 -15.684 -26.973
ATOM   1333  HZ2 LYS C 138      77.556 -15.229 -25.808
ATOM   1334  HZ3 LYS C 138      76.247 -14.212 -26.149
ATOM   1335  C   LYS C 138      75.188 -15.459 -19.616
ATOM   1336  O   LYS C 138      74.927 -16.631 -19.327
ATOM   1337  N   LEU C 139      76.385 -14.880 -19.364
ATOM   1338  H   LEU C 139      76.552 -13.919 -19.582
ATOM   1339  CA  LEU C 139      77.502 -15.592 -18.812
ATOM   1340  CB  LEU C 139      78.808 -14.794 -18.893
ATOM   1341  CG  LEU C 139      79.311 -14.591 -20.336
ATOM   1342  CD1 LEU C 139      80.517 -13.658 -20.341
ATOM   1343  CD2 LEU C 139      79.565 -15.907 -21.089
ATOM   1344  C   LEU C 139      77.252 -15.978 -17.392
ATOM   1345  O   LEU C 139      77.611 -17.084 -17.001
ATOM   1346  N   ASN C 140      76.581 -15.093 -16.614
ATOM   1347  H   ASN C 140      76.302 -14.209 -16.973
ATOM   1348  CA  ASN C 140      76.257 -15.315 -15.229
ATOM   1349  CB  ASN C 140      75.566 -14.112 -14.550
ATOM   1350  CG  ASN C 140      76.551 -12.974 -14.266
ATOM   1351  OD1 ASN C 140      77.771 -13.122 -14.210
ATOM   1352  ND2 ASN C 140      75.985 -11.756 -14.060
ATOM   1353 HD21 ASN C 140      76.564 -10.962 -13.878
ATOM   1354 HD22 ASN C 140      74.992 -11.650 -14.101
ATOM   1355  C   ASN C 140      75.329 -16.478 -15.117
ATOM   1356  O   ASN C 140      75.557 -17.335 -14.270
ATOM   1357  N   MET C 141      74.315 -16.575 -16.016
ATOM   1358  H   MET C 141      74.158 -15.864 -16.698
ATOM   1359  CA  MET C 141      73.357 -17.656 -16.008
ATOM   1360  CB  MET C 141      72.179 -17.447 -16.975
ATOM   1361  CG  MET C 141      71.209 -16.348 -16.536
ATOM   1362  SD  MET C 141      70.416 -16.622 -14.919
ATOM   1363  CE  MET C 141      69.384 -18.038 -15.398
ATOM   1364  C   MET C 141      73.980 -18.979 -16.342
ATOM   1365  O   MET C 141      73.735 -19.957 -15.633
ATOM   1366  N   GLN C 142      74.925 -18.994 -17.313
ATOM   1367  H   GLN C 142      75.153 -18.173 -17.834
ATOM   1368  CA  GLN C 142      75.598 -20.205 -17.720
ATOM   1369  CB  GLN C 142      76.436 -19.992 -19.004
ATOM   1370  CG  GLN C 142      77.070 -21.260 -19.603
ATOM   1371  CD  GLN C 142      75.980 -22.245 -20.038
ATOM   1372  OE1 GLN C 142      75.048 -21.927 -20.778
ATOM   1373  NE2 GLN C 142      76.080 -23.498 -19.523
ATOM   1374 HE21 GLN C 142      76.839 -23.728 -18.914
ATOM   1375 HE22 GLN C 142      75.397 -24.190 -19.750
ATOM   1376  C   GLN C 142      76.494 -20.717 -16.618
ATOM   1377  O   GLN C 142      76.512 -21.913 -16.325
ATOM   1378  N   LEU C 143      77.200 -19.784 -15.950
ATOM   1379  H   LEU C 143      77.122 -18.824 -16.202
ATOM   1380  CA  LEU C 143      78.125 -20.036 -14.879
ATOM   1381  CB  LEU C 143      78.862 -18.707 -14.611
ATOM   1382  CG  LEU C 143      80.013 -18.588 -13.614
ATOM   1383  CD1 LEU C 143      81.186 -19.499 -13.955
ATOM   1384  CD2 LEU C 143      80.501 -17.132 -13.630
ATOM   1385  C   LEU C 143      77.372 -20.579 -13.688
ATOM   1386  O   LEU C 143      77.814 -21.559 -13.089
ATOM   1387  N   GLN C 144      76.174 -20.010 -13.389
ATOM   1388  H   GLN C 144      75.836 -19.234 -13.912
ATOM   1389  CA  GLN C 144      75.328 -20.417 -12.289
ATOM   1390  CB  GLN C 144      73.987 -19.659 -12.191
ATOM   1391  CG  GLN C 144      74.047 -18.202 -11.757
ATOM   1392  CD  GLN C 144      72.675 -17.530 -11.882
ATOM   1393  OE1 GLN C 144      71.631 -18.111 -12.182
ATOM   1394  NE2 GLN C 144      72.689 -16.191 -11.660
ATOM   1395 HE21 GLN C 144      73.551 -15.717 -11.479
ATOM   1396 HE22 GLN C 144      71.836 -15.670 -11.706
ATOM   1397  C   GLN C 144      74.874 -21.826 -12.482
ATOM   1398  O   GLN C 144      74.939 -22.605 -11.537
ATOM   1399  N   ARG C 145      74.462 -22.186 -13.723
ATOM   1400  H   ARG C 145      74.442 -21.531 -14.475
ATOM   1401  CA  ARG C 145      73.973 -23.504 -14.023
ATOM   1402  CB  ARG C 145      73.401 -23.628 -15.447
ATOM   1403  CG  ARG C 145      72.051 -22.930 -15.631
ATOM   1404  CD  ARG C 145      71.330 -23.290 -16.935
ATOM   1405  NE  ARG C 145      72.079 -22.712 -18.097
ATOM   1406  HE  ARG C 145      72.782 -23.271 -18.537
ATOM   1407  CZ  ARG C 145      71.833 -21.447 -18.568
ATOM   1408  NH1 ARG C 145      70.870 -20.645 -18.018
ATOM   1409 HH11 ARG C 145      70.314 -20.973 -17.256
ATOM   1410 HH12 ARG C 145      70.698 -19.735 -18.394
ATOM   1411  NH2 ARG C 145      72.563 -20.973 -19.619
ATOM   1412 HH21 ARG C 145      73.268 -21.540 -20.047
ATOM   1413 HH22 ARG C 145      72.384 -20.060 -19.984
ATOM   1414  C   ARG C 145      75.017 -24.561 -13.875
ATOM   1415  O   ARG C 145      74.739 -25.596 -13.271
ATOM   1416  N   ILE C 146      76.254 -24.295 -14.356
ATOM   1417  H   ILE C 146      76.464 -23.431 -14.810
ATOM   1418  CA  ILE C 146      77.319 -25.271 -14.299
ATOM   1419  CB  ILE C 146      78.515 -24.834 -15.131
ATOM   1420  CG2 ILE C 146      79.672 -25.852 -14.956
ATOM   1421  CG1 ILE C 146      78.135 -24.789 -16.625
ATOM   1422  CD1 ILE C 146      79.175 -24.091 -17.505
ATOM   1423  C   ILE C 146      77.743 -25.488 -12.858
ATOM   1424  O   ILE C 146      77.901 -26.636 -12.432
ATOM   1425  N   ILE C 147      77.872 -24.391 -12.071
ATOM   1426  H   ILE C 147      77.675 -23.474 -12.415
ATOM   1427  CA  ILE C 147      78.308 -24.474 -10.695
ATOM   1428  CB  ILE C 147      78.665 -23.106 -10.116
ATOM   1429  CG2 ILE C 147      79.014 -23.211  -8.611
ATOM   1430  CG1 ILE C 147      79.905 -22.561 -10.850
ATOM   1431  CD1 ILE C 147      80.201 -21.090 -10.564
ATOM   1432  C   ILE C 147      77.248 -25.172  -9.870
ATOM   1433  O   ILE C 147      77.595 -26.020  -9.051
ATOM   1434  N   ASP C 148      75.947 -24.892 -10.129
ATOM   1435  H   ASP C 148      75.692 -24.236 -10.830
ATOM   1436  CA  ASP C 148      74.841 -25.475  -9.404
ATOM   1437  CB  ASP C 148      73.479 -24.868  -9.822
ATOM   1438  CG  ASP C 148      72.342 -25.338  -8.919
ATOM   1439  OD1 ASP C 148      72.350 -25.003  -7.706
ATOM   1440  OD2 ASP C 148      71.438 -26.039  -9.443
ATOM   1441  C   ASP C 148      74.791 -26.961  -9.628
ATOM   1442  O   ASP C 148      74.607 -27.709  -8.671
ATOM   1443  N   GLU C 149      75.018 -27.421 -10.883
ATOM   1444  H   GLU C 149      75.184 -26.798 -11.644
ATOM   1445  CA  GLU C 149      74.998 -28.829 -11.215
ATOM   1446  CB  GLU C 149      75.140 -29.083 -12.725
ATOM   1447  CG  GLU C 149      73.888 -28.686 -13.521
ATOM   1448  CD  GLU C 149      74.099 -28.776 -15.035
ATOM   1449  OE1 GLU C 149      75.224 -29.078 -15.517
ATOM   1450  OE2 GLU C 149      73.094 -28.524 -15.749
ATOM   1451  C   GLU C 149      76.106 -29.557 -10.508
ATOM   1452  O   GLU C 149      75.897 -30.669 -10.020
ATOM   1453  N   ALA C 150      77.296 -28.920 -10.415
ATOM   1454  H   ALA C 150      77.435 -28.021 -10.826
ATOM   1455  CA  ALA C 150      78.444 -29.489  -9.755
ATOM   1456  CB  ALA C 150      79.716 -28.674 -10.018
ATOM   1457  C   ALA C 150      78.250 -29.578  -8.258
ATOM   1458  O   ALA C 150      78.684 -30.551  -7.644
ATOM   1459  N   THR C 151      77.604 -28.552  -7.652
ATOM   1460  H   THR C 151      77.294 -27.766  -8.179
ATOM   1461  CA  THR C 151      77.336 -28.454  -6.234
ATOM   1462  CB  THR C 151      77.129 -27.038  -5.738
ATOM   1463  CG2 THR C 151      78.421 -26.227  -5.925
ATOM   1464  OG1 THR C 151      76.038 -26.406  -6.393
ATOM   1465  HG1 THR C 151      75.241 -26.718  -5.951
ATOM   1466  C   THR C 151      76.182 -29.284  -5.736
ATOM   1467  O   THR C 151      76.151 -29.617  -4.549
ATOM   1468  N   ASP C 152      75.205 -29.624  -6.622
ATOM   1469  H   ASP C 152      75.232 -29.308  -7.567
ATOM   1470  CA  ASP C 152      74.033 -30.405  -6.266
ATOM   1471  CB  ASP C 152      73.062 -30.713  -7.437
ATOM   1472  CG  ASP C 152      72.193 -29.521  -7.832
ATOM   1473  OD1 ASP C 152      72.077 -28.529  -7.065
ATOM   1474  OD2 ASP C 152      71.606 -29.607  -8.943
ATOM   1475  C   ASP C 152      74.272 -31.683  -5.506
ATOM   1476  O   ASP C 152      73.511 -31.862  -4.550
ATOM   1477  N   PRO C 153      75.248 -32.571  -5.778
ATOM   1478  CA  PRO C 153      75.453 -33.784  -5.004
ATOM   1479  CB  PRO C 153      76.593 -34.537  -5.685
ATOM   1480  CG  PRO C 153      76.581 -34.026  -7.130
ATOM   1481  CD  PRO C 153      76.031 -32.600  -7.015
ATOM   1482  C   PRO C 153      75.778 -33.492  -3.562
ATOM   1483  O   PRO C 153      75.519 -34.345  -2.718
ATOM   1484  N   TRP C 154      76.324 -32.293  -3.266
ATOM   1485  H   TRP C 154      76.419 -31.575  -3.953
ATOM   1486  CA  TRP C 154      76.842 -31.934  -1.975
ATOM   1487  CB  TRP C 154      77.902 -30.845  -2.125
ATOM   1488  CG  TRP C 154      79.082 -31.224  -2.980
ATOM   1489  CD1 TRP C 154      79.487 -32.425  -3.499
ATOM   1490  NE1 TRP C 154      80.563 -32.240  -4.334
ATOM   1491  HE1 TRP C 154      81.032 -32.942  -4.825
ATOM   1492  CE2 TRP C 154      80.868 -30.899  -4.357
ATOM   1493  CZ2 TRP C 154      81.849 -30.194  -5.030
ATOM   1494  CH2 TRP C 154      81.900 -28.807  -4.844
ATOM   1495  CZ3 TRP C 154      81.001 -28.146  -4.005
ATOM   1496  CE3 TRP C 154      80.014 -28.860  -3.328
ATOM   1497  CD2 TRP C 154      79.960 -30.233  -3.513
ATOM   1498  C   TRP C 154      75.723 -31.289  -1.189
ATOM   1499  O   TRP C 154      75.924 -30.932  -0.029
ATOM   1500  N   GLY C 155      74.522 -31.110  -1.797
ATOM   1501  H   GLY C 155      74.357 -31.392  -2.739
ATOM   1502  CA  GLY C 155      73.394 -30.508  -1.139
ATOM   1503  C   GLY C 155      73.490 -29.011  -1.086
ATOM   1504  O   GLY C 155      72.841 -28.407  -0.234
ATOM   1505  N   ILE C 156      74.317 -28.386  -1.959
ATOM   1506  H   ILE C 156      74.847 -28.890  -2.641
ATOM   1507  CA  ILE C 156      74.478 -26.954  -1.991
ATOM   1508  CB  ILE C 156      75.942 -26.537  -2.047
ATOM   1509  CG2 ILE C 156      76.080 -25.006  -2.198
ATOM   1510  CG1 ILE C 156      76.705 -27.043  -0.817
ATOM   1511  CD1 ILE C 156      78.207 -26.859  -0.976
ATOM   1512  C   ILE C 156      73.812 -26.461  -3.248
ATOM   1513  O   ILE C 156      73.978 -27.060  -4.312
ATOM   1514  N   LYS C 157      73.010 -25.375  -3.128
ATOM   1515  H   LYS C 157      72.871 -24.900  -2.264
ATOM   1516  CA  LYS C 157      72.382 -24.787  -4.279
ATOM   1517  CB  LYS C 157      70.847 -24.810  -4.337
ATOM   1518  CG  LYS C 157      70.296 -26.221  -4.547
ATOM   1519  CD  LYS C 157      68.785 -26.267  -4.755
ATOM   1520  CE  LYS C 157      68.249 -27.685  -4.934
ATOM   1521  NZ  LYS C 157      66.792 -27.638  -5.161
ATOM   1522  HZ1 LYS C 157      66.419 -28.602  -5.246
ATOM   1523  HZ2 LYS C 157      66.330 -27.162  -4.365
ATOM   1524  HZ3 LYS C 157      66.593 -27.115  -6.034
ATOM   1525  C   LYS C 157      72.876 -23.392  -4.457
ATOM   1526  O   LYS C 157      72.896 -22.595  -3.516
ATOM   1527  N   VAL C 158      73.331 -23.094  -5.693
ATOM   1528  H   VAL C 158      73.291 -23.763  -6.434
ATOM   1529  CA  VAL C 158      73.845 -21.802  -6.054
ATOM   1530  CB  VAL C 158      74.915 -21.872  -7.123
ATOM   1531  CG1 VAL C 158      75.396 -20.467  -7.514
ATOM   1532  CG2 VAL C 158      76.062 -22.742  -6.577
ATOM   1533  C   VAL C 158      72.680 -20.960  -6.483
ATOM   1534  O   VAL C 158      71.980 -21.267  -7.453
ATOM   1535  N   THR C 159      72.471 -19.865  -5.725
ATOM   1536  H   THR C 159      73.081 -19.639  -4.971
ATOM   1537  CA  THR C 159      71.408 -18.931  -5.950
ATOM   1538  CB  THR C 159      71.189 -18.075  -4.714
ATOM   1539  CG2 THR C 159      70.014 -17.100  -4.928
ATOM   1540  OG1 THR C 159      70.882 -18.907  -3.600
ATOM   1541  HG1 THR C 159      70.973 -18.343  -2.825
ATOM   1542  C   THR C 159      71.770 -18.080  -7.142
ATOM   1543  O   THR C 159      70.966 -17.952  -8.069
ATOM   1544  N   ALA C 160      73.002 -17.515  -7.158
ATOM   1545  H   ALA C 160      73.667 -17.669  -6.430
ATOM   1546  CA  ALA C 160      73.424 -16.683  -8.258
ATOM   1547  CB  ALA C 160      72.895 -15.233  -8.179
ATOM   1548  C   ALA C 160      74.914 -16.584  -8.310
ATOM   1549  O   ALA C 160      75.596 -16.837  -7.319
ATOM   1550  N   VAL C 161      75.461 -16.273  -9.507
ATOM   1551  H   VAL C 161      74.904 -16.100 -10.314
ATOM   1552  CA  VAL C 161      76.879 -16.085  -9.680
ATOM   1553  CB  VAL C 161      77.661 -17.155 -10.425
ATOM   1554  CG1 VAL C 161      79.147 -16.742 -10.451
ATOM   1555  CG2 VAL C 161      77.478 -18.529  -9.772
ATOM   1556  C   VAL C 161      76.925 -14.830 -10.503
ATOM   1557  O   VAL C 161      76.242 -14.730 -11.526
ATOM   1558  N   GLU C 162      77.709 -13.836 -10.041
ATOM   1559  H   GLU C 162      78.241 -13.925  -9.204
ATOM   1560  CA  GLU C 162      77.834 -12.593 -10.742
ATOM   1561  CB  GLU C 162      77.262 -11.387  -9.972
ATOM   1562  CG  GLU C 162      75.743 -11.427  -9.773
ATOM   1563  CD  GLU C 162      75.301 -10.186  -9.010
ATOM   1564  OE1 GLU C 162      75.812  -9.931  -7.887
ATOM   1565  OE2 GLU C 162      74.425  -9.464  -9.553
ATOM   1566  C   GLU C 162      79.275 -12.291 -10.992
ATOM   1567  O   GLU C 162      80.112 -12.448 -10.100
ATOM   1568  N   ILE C 163      79.596 -11.893 -12.248
ATOM   1569  H   ILE C 163      78.910 -11.838 -12.970
ATOM   1570  CA  ILE C 163      80.939 -11.506 -12.611
ATOM   1571  CB  ILE C 163      81.212 -11.542 -14.103
ATOM   1572  CG2 ILE C 163      82.601 -10.949 -14.398
ATOM   1573  CG1 ILE C 163      81.067 -12.987 -14.626
ATOM   1574  CD1 ILE C 163      81.090 -13.111 -16.149
ATOM   1575  C   ILE C 163      81.067 -10.117 -12.034
ATOM   1576  O   ILE C 163      80.297  -9.209 -12.363
ATOM   1577  N   LYS C 164      82.054  -9.961 -11.132
ATOM   1578  H   LYS C 164      82.688 -10.705 -10.929
ATOM   1579  CA  LYS C 164      82.293  -8.735 -10.430
ATOM   1580  CB  LYS C 164      83.054  -9.074  -9.129
ATOM   1581  CG  LYS C 164      83.401  -7.955  -8.150
ATOM   1582  CD  LYS C 164      84.160  -8.514  -6.944
ATOM   1583  CE  LYS C 164      84.550  -7.480  -5.892
ATOM   1584  NZ  LYS C 164      85.291  -8.134  -4.791
ATOM   1585  HZ1 LYS C 164      84.843  -9.034  -4.531
ATOM   1586  HZ2 LYS C 164      86.269  -8.313  -5.089
ATOM   1587  HZ3 LYS C 164      85.303  -7.510  -3.962
ATOM   1588  C   LYS C 164      83.056  -7.728 -11.236
ATOM   1589  O   LYS C 164      82.544  -6.634 -11.484
ATOM   1590  N   ASP C 165      84.269  -8.093 -11.709
ATOM   1591  H   ASP C 165      84.651  -9.001 -11.553
ATOM   1592  CA  ASP C 165      85.091  -7.181 -12.462
ATOM   1593  CB  ASP C 165      86.273  -6.568 -11.662
ATOM   1594  CG  ASP C 165      85.805  -5.630 -10.553
ATOM   1595  OD1 ASP C 165      85.293  -4.526 -10.873
ATOM   1596  OD2 ASP C 165      85.965  -6.005  -9.363
ATOM   1597  C   ASP C 165      85.757  -7.928 -13.566
ATOM   1598  O   ASP C 165      86.076  -9.111 -13.426
ATOM   1599  N   VAL C 166      85.959  -7.221 -14.699
ATOM   1600  H   VAL C 166      85.677  -6.267 -14.766
ATOM   1601  CA  VAL C 166      86.636  -7.750 -15.857
ATOM   1602  CB  VAL C 166      85.775  -8.008 -17.097
ATOM   1603  CG1 VAL C 166      86.657  -8.569 -18.235
ATOM   1604  CG2 VAL C 166      84.620  -8.968 -16.769
ATOM   1605  C   VAL C 166      87.621  -6.658 -16.176
ATOM   1606  O   VAL C 166      87.257  -5.609 -16.716
ATOM   1607  N   GLU C 167      88.893  -6.877 -15.777
ATOM   1608  H   GLU C 167      89.163  -7.712 -15.315
ATOM   1609  CA  GLU C 167      89.947  -5.942 -16.021
ATOM   1610  CB  GLU C 167      90.915  -5.768 -14.831
ATOM   1611  CG  GLU C 167      92.034  -4.736 -15.067
ATOM   1612  CD  GLU C 167      92.938  -4.552 -13.848
ATOM   1613  OE1 GLU C 167      92.704  -5.144 -12.761
ATOM   1614  OE2 GLU C 167      93.908  -3.769 -14.008
ATOM   1615  C   GLU C 167      90.667  -6.365 -17.267
ATOM   1616  O   GLU C 167      91.034  -7.528 -17.449
ATOM   1617  N   LEU C 168      90.849  -5.373 -18.156
ATOM   1618  H   LEU C 168      90.534  -4.447 -17.960
ATOM   1619  CA  LEU C 168      91.504  -5.520 -19.425
ATOM   1620  CB  LEU C 168      90.757  -4.752 -20.549
ATOM   1621  CG  LEU C 168      89.266  -5.090 -20.781
ATOM   1622  CD1 LEU C 168      88.664  -4.167 -21.848
ATOM   1623  CD2 LEU C 168      89.030  -6.567 -21.115
ATOM   1624  C   LEU C 168      92.872  -4.875 -19.302
ATOM   1625  O   LEU C 168      93.035  -3.981 -18.464
ATOM   1626  N   PRO C 169      93.882  -5.287 -20.080
ATOM   1627  CA  PRO C 169      95.216  -4.711 -20.049
ATOM   1628  CB  PRO C 169      96.059  -5.546 -21.012
ATOM   1629  CG  PRO C 169      95.326  -6.892 -21.087
ATOM   1630  CD  PRO C 169      93.853  -6.513 -20.874
ATOM   1631  C   PRO C 169      95.167  -3.266 -20.469
ATOM   1632  O   PRO C 169      94.321  -2.917 -21.295
ATOM   1633  N   ALA C 170      96.071  -2.424 -19.919
ATOM   1634  H   ALA C 170      96.796  -2.760 -19.324
ATOM   1635  CA  ALA C 170      95.946  -0.987 -19.986
ATOM   1636  CB  ALA C 170      97.038  -0.260 -19.183
ATOM   1637  C   ALA C 170      96.012  -0.484 -21.404
ATOM   1638  O   ALA C 170      95.298   0.460 -21.749
ATOM   1639  N   GLY C 171      96.831  -1.143 -22.264
ATOM   1640  H   GLY C 171      97.377  -1.921 -21.964
ATOM   1641  CA  GLY C 171      96.976  -0.775 -23.651
ATOM   1642  C   GLY C 171      95.710  -1.061 -24.415
ATOM   1643  O   GLY C 171      95.320  -0.275 -25.280
ATOM   1644  N   MET C 172      95.035  -2.190 -24.080
ATOM   1645  H   MET C 172      95.340  -2.778 -23.334
ATOM   1646  CA  MET C 172      93.802  -2.598 -24.708
ATOM   1647  CB  MET C 172      93.352  -4.020 -24.321
ATOM   1648  CG  MET C 172      94.196  -5.150 -24.913
ATOM   1649  SD  MET C 172      94.183  -5.222 -26.731
ATOM   1650  CE  MET C 172      92.446  -5.730 -26.908
ATOM   1651  C   MET C 172      92.677  -1.684 -24.336
ATOM   1652  O   MET C 172      91.966  -1.225 -25.231
ATOM   1653  N   GLN C 173      92.666  -1.210 -23.061
ATOM   1654  H   GLN C 173      93.339  -1.521 -22.394
ATOM   1655  CA  GLN C 173      91.651  -0.317 -22.553
ATOM   1656  CB  GLN C 173      91.796   0.012 -21.056
ATOM   1657  CG  GLN C 173      91.492  -1.135 -20.096
ATOM   1658  CD  GLN C 173      91.768  -0.725 -18.645
ATOM   1659  OE1 GLN C 173      92.218   0.368 -18.296
ATOM   1660  NE2 GLN C 173      91.480  -1.684 -17.728
ATOM   1661 HE21 GLN C 173      91.628  -1.509 -16.756
ATOM   1662 HE22 GLN C 173      91.171  -2.586 -18.030
ATOM   1663  C   GLN C 173      91.740   1.005 -23.251
ATOM   1664  O   GLN C 173      90.714   1.549 -23.659
ATOM   1665  N   LYS C 174      92.983   1.511 -23.445
ATOM   1666  H   LYS C 174      93.795   1.038 -23.107
ATOM   1667  CA  LYS C 174      93.225   2.774 -24.091
ATOM   1668  CB  LYS C 174      94.699   3.210 -24.031
ATOM   1669  CG  LYS C 174      95.142   3.621 -22.629
ATOM   1670  CD  LYS C 174      96.606   4.039 -22.548
ATOM   1671  CE  LYS C 174      97.047   4.385 -21.127
ATOM   1672  NZ  LYS C 174      98.476   4.747 -21.120
ATOM   1673  HZ1 LYS C 174      99.038   3.948 -21.472
ATOM   1674  HZ2 LYS C 174      98.632   5.572 -21.729
ATOM   1675  HZ3 LYS C 174      98.774   4.975 -20.153
ATOM   1676  C   LYS C 174      92.828   2.734 -25.534
ATOM   1677  O   LYS C 174      92.195   3.677 -26.007
ATOM   1678  N   ALA C 175      93.136   1.619 -26.241
ATOM   1679  H   ALA C 175      93.639   0.861 -25.826
ATOM   1680  CA  ALA C 175      92.816   1.472 -27.641
ATOM   1681  CB  ALA C 175      93.419   0.188 -28.238
ATOM   1682  C   ALA C 175      91.328   1.427 -27.873
ATOM   1683  O   ALA C 175      90.820   2.090 -28.780
ATOM   1684  N   MET C 176      90.601   0.684 -27.006
ATOM   1685  H   MET C 176      91.039   0.188 -26.262
ATOM   1686  CA  MET C 176      89.170   0.527 -27.094
ATOM   1687  CB  MET C 176      88.622  -0.546 -26.132
ATOM   1688  CG  MET C 176      89.019  -1.973 -26.524
ATOM   1689  SD  MET C 176      88.469  -3.284 -25.389
ATOM   1690  CE  MET C 176      86.709  -3.199 -25.830
ATOM   1691  C   MET C 176      88.465   1.815 -26.806
ATOM   1692  O   MET C 176      87.583   2.202 -27.575
ATOM   1693  N   ALA C 177      88.995   2.599 -25.835
ATOM   1694  H   ALA C 177      89.775   2.295 -25.293
ATOM   1695  CA  ALA C 177      88.433   3.865 -25.448
ATOM   1696  CB  ALA C 177      89.109   4.459 -24.202
ATOM   1697  C   ALA C 177      88.565   4.873 -26.553
ATOM   1698  O   ALA C 177      87.597   5.571 -26.853
ATOM   1699  N   ARG C 178      89.744   4.916 -27.221
ATOM   1700  H   ARG C 178      90.501   4.317 -26.971
ATOM   1701  CA  ARG C 178      90.017   5.845 -28.292
ATOM   1702  CB  ARG C 178      91.485   5.807 -28.741
ATOM   1703  CG  ARG C 178      92.426   6.383 -27.682
ATOM   1704  CD  ARG C 178      93.909   6.247 -28.016
ATOM   1705  NE  ARG C 178      94.663   6.600 -26.775
ATOM   1706  HE  ARG C 178      94.148   6.886 -25.967
ATOM   1707  CZ  ARG C 178      96.026   6.501 -26.694
ATOM   1708  NH1 ARG C 178      96.789   6.168 -27.778
ATOM   1709 HH11 ARG C 178      97.784   6.110 -27.697
ATOM   1710 HH12 ARG C 178      96.361   6.004 -28.666
ATOM   1711  NH2 ARG C 178      96.634   6.732 -25.494
ATOM   1712 HH21 ARG C 178      96.090   6.970 -24.689
ATOM   1713 HH22 ARG C 178      97.627   6.659 -25.410
ATOM   1714  C   ARG C 178      89.152   5.561 -29.487
ATOM   1715  O   ARG C 178      88.634   6.496 -30.101
ATOM   1716  N   GLN C 179      88.948   4.260 -29.809
ATOM   1717  H   GLN C 179      89.379   3.520 -29.292
ATOM   1718  CA  GLN C 179      88.134   3.847 -30.924
ATOM   1719  CB  GLN C 179      88.236   2.324 -31.178
ATOM   1720  CG  GLN C 179      87.482   1.784 -32.407
ATOM   1721  CD  GLN C 179      88.024   2.389 -33.701
ATOM   1722  OE1 GLN C 179      89.221   2.404 -33.986
ATOM   1723  NE2 GLN C 179      87.087   2.935 -34.516
ATOM   1724 HE21 GLN C 179      86.120   2.896 -34.259
ATOM   1725 HE22 GLN C 179      87.361   3.359 -35.380
ATOM   1726  C   GLN C 179      86.692   4.219 -30.691
ATOM   1727  O   GLN C 179      86.037   4.741 -31.596
ATOM   1728  N   ALA C 180      86.205   4.012 -29.445
ATOM   1729  H   ALA C 180      86.776   3.614 -28.730
ATOM   1730  CA  ALA C 180      84.852   4.308 -29.056
ATOM   1731  CB  ALA C 180      84.545   3.841 -27.624
ATOM   1732  C   ALA C 180      84.591   5.786 -29.130
ATOM   1733  O   ALA C 180      83.533   6.192 -29.610
ATOM   1734  N   GLU C 181      85.576   6.615 -28.701
ATOM   1735  H   GLU C 181      86.428   6.255 -28.329
ATOM   1736  CA  GLU C 181      85.471   8.054 -28.714
ATOM   1737  CB  GLU C 181      86.667   8.753 -28.043
ATOM   1738  CG  GLU C 181      86.704   8.595 -26.518
ATOM   1739  CD  GLU C 181      88.011   9.105 -25.907
ATOM   1740  OE1 GLU C 181      88.962   9.500 -26.634
ATOM   1741  OE2 GLU C 181      88.069   9.095 -24.650
ATOM   1742  C   GLU C 181      85.386   8.574 -30.115
ATOM   1743  O   GLU C 181      84.557   9.441 -30.382
ATOM   1744  N   ALA C 182      86.195   8.008 -31.045
ATOM   1745  H   ALA C 182      86.845   7.292 -30.797
ATOM   1746  CA  ALA C 182      86.219   8.419 -32.429
ATOM   1747  CB  ALA C 182      87.314   7.692 -33.226
ATOM   1748  C   ALA C 182      84.903   8.134 -33.101
ATOM   1749  O   ALA C 182      84.377   8.978 -33.832
ATOM   1750  N   GLU C 183      84.320   6.946 -32.815
ATOM   1751  H   GLU C 183      84.761   6.287 -32.209
ATOM   1752  CA  GLU C 183      83.064   6.528 -33.384
ATOM   1753  CB  GLU C 183      82.747   5.063 -33.057
ATOM   1754  CG  GLU C 183      83.680   4.093 -33.790
ATOM   1755  CD  GLU C 183      83.481   2.638 -33.372
ATOM   1756  OE1 GLU C 183      84.201   1.801 -33.975
ATOM   1757  OE2 GLU C 183      82.648   2.320 -32.480
ATOM   1758  C   GLU C 183      81.938   7.388 -32.884
ATOM   1759  O   GLU C 183      81.073   7.785 -33.671
ATOM   1760  N   ARG C 184      81.963   7.733 -31.569
ATOM   1761  H   ARG C 184      82.683   7.412 -30.958
ATOM   1762  CA  ARG C 184      80.950   8.559 -30.967
ATOM   1763  CB  ARG C 184      81.024   8.695 -29.437
ATOM   1764  CG  ARG C 184      80.617   7.440 -28.666
ATOM   1765  CD  ARG C 184      80.364   7.694 -27.175
ATOM   1766  NE  ARG C 184      81.622   8.161 -26.513
ATOM   1767  HE  ARG C 184      81.788   9.146 -26.448
ATOM   1768  CZ  ARG C 184      82.545   7.298 -25.984
ATOM   1769  NH1 ARG C 184      82.388   5.942 -26.044
ATOM   1770 HH11 ARG C 184      81.586   5.545 -26.490
ATOM   1771 HH12 ARG C 184      83.077   5.336 -25.646
ATOM   1772  NH2 ARG C 184      83.648   7.816 -25.375
ATOM   1773 HH21 ARG C 184      83.771   8.807 -25.321
ATOM   1774 HH22 ARG C 184      84.338   7.214 -24.976
ATOM   1775  C   ARG C 184      80.999   9.949 -31.517
ATOM   1776  O   ARG C 184      79.941  10.534 -31.741
ATOM   1777  N   GLU C 185      82.220  10.486 -31.778
ATOM   1778  H   GLU C 185      83.062   9.989 -31.589
ATOM   1779  CA  GLU C 185      82.396  11.813 -32.316
ATOM   1780  CB  GLU C 185      83.862  12.260 -32.446
ATOM   1781  CG  GLU C 185      84.571  12.556 -31.120
ATOM   1782  CD  GLU C 185      86.051  12.892 -31.333
ATOM   1783  OE1 GLU C 185      86.569  12.867 -32.483
ATOM   1784  OE2 GLU C 185      86.703  13.184 -30.297
ATOM   1785  C   GLU C 185      81.823  11.894 -33.696
ATOM   1786  O   GLU C 185      81.135  12.869 -33.993
ATOM   1787  N   ARG C 186      82.038  10.847 -34.537
ATOM   1788  H   ARG C 186      82.593  10.061 -34.269
ATOM   1789  CA  ARG C 186      81.533  10.847 -35.892
ATOM   1790  CB  ARG C 186      81.861   9.585 -36.709
ATOM   1791  CG  ARG C 186      83.304   9.348 -37.145
ATOM   1792  CD  ARG C 186      83.386   8.116 -38.053
ATOM   1793  NE  ARG C 186      83.212   6.889 -37.218
ATOM   1794  HE  ARG C 186      83.643   6.856 -36.316
ATOM   1795  CZ  ARG C 186      82.525   5.794 -37.678
ATOM   1796  NH1 ARG C 186      81.855   5.787 -38.870
ATOM   1797 HH11 ARG C 186      81.856   6.596 -39.457
ATOM   1798 HH12 ARG C 186      81.336   4.977 -39.149
ATOM   1799  NH2 ARG C 186      82.485   4.677 -36.901
ATOM   1800 HH21 ARG C 186      81.958   3.874 -37.185
ATOM   1801 HH22 ARG C 186      82.963   4.653 -36.025
ATOM   1802  C   ARG C 186      80.032  10.859 -35.901
ATOM   1803  O   ARG C 186      79.422  11.662 -36.611
ATOM   1804  N   ARG C 187      79.412  10.005 -35.052
ATOM   1805  H   ARG C 187      79.926   9.391 -34.454
ATOM   1806  CA  ARG C 187      77.980   9.893 -34.987
ATOM   1807  CB  ARG C 187      77.550   8.633 -34.209
ATOM   1808  CG  ARG C 187      76.047   8.338 -34.236
ATOM   1809  CD  ARG C 187      75.661   6.971 -33.654
ATOM   1810  NE  ARG C 187      75.966   6.938 -32.189
ATOM   1811  HE  ARG C 187      76.809   6.492 -31.888
ATOM   1812  CZ  ARG C 187      75.137   7.494 -31.249
ATOM   1813  NH1 ARG C 187      73.961   8.106 -31.586
ATOM   1814 HH11 ARG C 187      73.669   8.152 -32.540
ATOM   1815 HH12 ARG C 187      73.382   8.510 -30.879
ATOM   1816  NH2 ARG C 187      75.504   7.435 -29.936
ATOM   1817 HH21 ARG C 187      76.357   6.991 -29.666
ATOM   1818 HH22 ARG C 187      74.918   7.840 -29.234
ATOM   1819  C   ARG C 187      77.353  11.145 -34.434
ATOM   1820  O   ARG C 187      76.306  11.573 -34.924
ATOM   1821  N   ALA C 188      78.016  11.785 -33.444
ATOM   1822  H   ALA C 188      78.873  11.426 -33.088
ATOM   1823  CA  ALA C 188      77.555  12.995 -32.810
ATOM   1824  CB  ALA C 188      78.413  13.416 -31.605
ATOM   1825  C   ALA C 188      77.553  14.144 -33.770
ATOM   1826  O   ALA C 188      76.628  14.948 -33.727
ATOM   1827  N   ARG C 189      78.567  14.227 -34.667
ATOM   1828  H   ARG C 189      79.310  13.562 -34.672
ATOM   1829  CA  ARG C 189      78.679  15.291 -35.640
ATOM   1830  CB  ARG C 189      80.009  15.245 -36.412
ATOM   1831  CG  ARG C 189      81.214  15.609 -35.550
ATOM   1832  CD  ARG C 189      82.559  15.412 -36.244
ATOM   1833  NE  ARG C 189      83.598  15.516 -35.179
ATOM   1834  HE  ARG C 189      83.318  15.789 -34.258
ATOM   1835  CZ  ARG C 189      84.911  15.202 -35.409
ATOM   1836  NH1 ARG C 189      85.363  14.873 -36.656
ATOM   1837 HH11 ARG C 189      86.327  14.651 -36.800
ATOM   1838 HH12 ARG C 189      84.738  14.872 -37.436
ATOM   1839  NH2 ARG C 189      85.783  15.204 -34.359
ATOM   1840 HH21 ARG C 189      86.739  14.948 -34.499
ATOM   1841 HH22 ARG C 189      85.465  15.418 -33.436
ATOM   1842  C   ARG C 189      77.570  15.194 -36.648
ATOM   1843  O   ARG C 189      77.002  16.216 -37.032
ATOM   1844  N   ILE C 190      77.227  13.951 -37.067
ATOM   1845  H   ILE C 190      77.709  13.141 -36.737
ATOM   1846  CA  ILE C 190      76.187  13.708 -38.038
ATOM   1847  CB  ILE C 190      76.196  12.244 -38.494
ATOM   1848  CG2 ILE C 190      74.945  11.903 -39.345
ATOM   1849  CG1 ILE C 190      77.489  11.949 -39.283
ATOM   1850  CD1 ILE C 190      77.739  10.461 -39.544
ATOM   1851  C   ILE C 190      74.840  14.047 -37.429
ATOM   1852  O   ILE C 190      74.041  14.742 -38.058
ATOM   1853  N   THR C 191      74.595  13.610 -36.173
ATOM   1854  H   THR C 191      75.278  13.100 -35.658
ATOM   1855  CA  THR C 191      73.332  13.807 -35.513
ATOM   1856  CB  THR C 191      73.223  12.868 -34.318
ATOM   1857  CG2 THR C 191      71.867  13.022 -33.595
ATOM   1858  OG1 THR C 191      73.313  11.523 -34.773
ATOM   1859  HG1 THR C 191      74.248  11.358 -34.923
ATOM   1860  C   THR C 191      73.069  15.234 -35.099
ATOM   1861  O   THR C 191      72.006  15.768 -35.424
ATOM   1862  N   LEU C 192      74.034  15.884 -34.412
ATOM   1863  H   LEU C 192      74.901  15.457 -34.192
ATOM   1864  CA  LEU C 192      73.857  17.234 -33.946
ATOM   1865  CB  LEU C 192      73.641  17.363 -32.416
ATOM   1866  CG  LEU C 192      72.357  16.741 -31.824
ATOM   1867  CD1 LEU C 192      72.409  16.757 -30.291
ATOM   1868  CD2 LEU C 192      71.083  17.427 -32.346
ATOM   1869  C   LEU C 192      75.016  18.116 -34.249
ATOM   1870  O   LEU C 192      76.176  17.713 -34.210
ATOM   1871  N   ALA C 193      74.684  19.372 -34.576
ATOM   1872  H   ALA C 193      73.728  19.656 -34.608
ATOM   1873  CA  ALA C 193      75.636  20.406 -34.861
ATOM   1874  CB  ALA C 193      76.068  20.488 -36.330
ATOM   1875  C   ALA C 193      74.968  21.687 -34.455
ATOM   1876  O   ALA C 193      73.785  21.697 -34.096
ATOM   1877  N   GLU C 194      75.724  22.801 -34.449
ATOM   1878  H   GLU C 194      76.686  22.797 -34.706
ATOM   1879  CA  GLU C 194      75.168  24.067 -34.071
ATOM   1880  CB  GLU C 194      76.229  25.037 -33.515
ATOM   1881  CG  GLU C 194      76.815  24.619 -32.156
ATOM   1882  CD  GLU C 194      77.875  25.606 -31.651
ATOM   1883  OE1 GLU C 194      78.391  25.341 -30.535
ATOM   1884  OE2 GLU C 194      78.200  26.614 -32.332
ATOM   1885  C   GLU C 194      74.433  24.807 -35.153
ATOM   1886  O   GLU C 194      73.308  25.251 -34.924
ATOM   1887  N   ALA C 195      75.032  24.921 -36.362
ATOM   1888  H   ALA C 195      75.928  24.525 -36.546
ATOM   1889  CA  ALA C 195      74.448  25.692 -37.436
ATOM   1890  CB  ALA C 195      75.398  26.844 -37.802
ATOM   1891  C   ALA C 195      74.053  25.013 -38.722
ATOM   1892  O   ALA C 195      73.587  25.681 -39.647
ATOM   1893  N   GLU C 196      74.182  23.679 -38.815
ATOM   1894  H   GLU C 196      74.531  23.143 -38.051
ATOM   1895  CA  GLU C 196      73.906  22.955 -40.026
ATOM   1896  CB  GLU C 196      74.753  21.676 -39.911
ATOM   1897  CG  GLU C 196      76.280  21.922 -39.888
ATOM   1898  CD  GLU C 196      77.063  20.609 -39.867
ATOM   1899  OE1 GLU C 196      76.843  19.748 -40.758
ATOM   1900  OE2 GLU C 196      77.931  20.466 -38.967
ATOM   1901  C   GLU C 196      72.456  22.684 -40.512
ATOM   1902  O   GLU C 196      72.089  23.285 -41.514
ATOM   1903  N   ARG C 197      71.574  21.834 -39.882
ATOM   1904  H   ARG C 197      71.891  21.305 -39.112
ATOM   1905  CA  ARG C 197      70.176  21.565 -40.293
ATOM   1906  CB  ARG C 197      69.903  20.553 -41.433
ATOM   1907  CG  ARG C 197      70.160  21.050 -42.851
ATOM   1908  CD  ARG C 197      69.817  20.064 -43.965
ATOM   1909  NE  ARG C 197      69.974  20.818 -45.243
ATOM   1910  HE  ARG C 197      70.261  21.778 -45.206
ATOM   1911  CZ  ARG C 197      69.696  20.261 -46.462
ATOM   1912  NH1 ARG C 197      69.267  18.969 -46.597
ATOM   1913 HH11 ARG C 197      69.152  18.387 -45.793
ATOM   1914 HH12 ARG C 197      69.047  18.602 -47.501
ATOM   1915  NH2 ARG C 197      69.836  21.047 -47.567
ATOM   1916 HH21 ARG C 197      69.612  20.692 -48.474
ATOM   1917 HH22 ARG C 197      70.072  22.016 -47.458
ATOM   1918  C   ARG C 197      68.897  21.600 -39.417
ATOM   1919  O   ARG C 197      67.825  21.387 -39.957
ATOM   1920  N   GLN C 198      68.866  21.872 -38.092
ATOM   1921  H   GLN C 198      69.679  21.977 -37.546
ATOM   1922  CA  GLN C 198      67.596  21.932 -37.369
ATOM   1923  CB  GLN C 198      67.603  21.279 -35.974
ATOM   1924  CG  GLN C 198      67.884  19.780 -35.943
ATOM   1925  CD  GLN C 198      67.852  19.254 -34.503
ATOM   1926  OE1 GLN C 198      67.571  19.933 -33.513
ATOM   1927  NE2 GLN C 198      68.166  17.940 -34.379
ATOM   1928 HE21 GLN C 198      68.372  17.394 -35.190
ATOM   1929 HE22 GLN C 198      68.177  17.513 -33.475
ATOM   1930  C   GLN C 198      66.956  23.307 -37.171
ATOM   1931  O   GLN C 198      65.753  23.352 -36.925
ATOM   1932  N   ALA C 199      67.700  24.451 -37.263
ATOM   1933  H   ALA C 199      68.675  24.411 -37.436
ATOM   1934  CA  ALA C 199      67.156  25.793 -37.032
ATOM   1935  CB  ALA C 199      68.109  26.640 -36.163
ATOM   1936  C   ALA C 199      66.631  26.760 -38.105
ATOM   1937  O   ALA C 199      65.482  27.177 -37.982
ATOM   1938  N   ALA C 200      67.404  27.118 -39.187
ATOM   1939  H   ALA C 200      68.343  26.816 -39.254
ATOM   1940  CA  ALA C 200      66.993  28.088 -40.205
ATOM   1941  CB  ALA C 200      67.819  29.377 -40.055
ATOM   1942  C   ALA C 200      66.845  27.907 -41.732
ATOM   1943  O   ALA C 200      66.162  28.737 -42.327
ATOM   1944  N   GLU C 201      67.402  26.878 -42.437
ATOM   1945  H   GLU C 201      68.038  26.255 -42.006
ATOM   1946  CA  GLU C 201      67.291  26.744 -43.899
ATOM   1947  CB  GLU C 201      68.020  25.518 -44.505
ATOM   1948  CG  GLU C 201      68.010  25.370 -46.036
ATOM   1949  CD  GLU C 201      68.683  24.068 -46.462
ATOM   1950  OE1 GLU C 201      67.981  23.271 -47.137
ATOM   1951  OE2 GLU C 201      69.889  23.844 -46.167
ATOM   1952  C   GLU C 201      65.884  26.696 -44.414
ATOM   1953  O   GLU C 201      65.581  27.413 -45.367
ATOM   1954  N   LYS C 202      64.979  25.909 -43.783
ATOM   1955  H   LYS C 202      65.213  25.311 -43.023
ATOM   1956  CA  LYS C 202      63.608  25.884 -44.232
ATOM   1957  CB  LYS C 202      62.764  24.647 -43.869
ATOM   1958  CG  LYS C 202      63.263  23.420 -44.636
ATOM   1959  CD  LYS C 202      63.096  23.519 -46.157
ATOM   1960  CE  LYS C 202      63.563  22.284 -46.921
ATOM   1961  NZ  LYS C 202      63.431  22.501 -48.374
ATOM   1962  HZ1 LYS C 202      63.919  23.374 -48.649
ATOM   1963  HZ2 LYS C 202      63.856  21.702 -48.880
ATOM   1964  HZ3 LYS C 202      62.426  22.574 -48.624
ATOM   1965  C   LYS C 202      62.926  27.196 -43.943
ATOM   1966  O   LYS C 202      61.879  27.464 -44.523
ATOM   1967  N   LEU C 203      63.488  28.039 -43.027
ATOM   1968  H   LEU C 203      64.359  27.851 -42.582
ATOM   1969  CA  LEU C 203      62.970  29.362 -42.773
ATOM   1970  CB  LEU C 203      63.472  30.096 -41.515
ATOM   1971  CG  LEU C 203      62.924  29.538 -40.201
ATOM   1972  CD1 LEU C 203      63.604  30.196 -38.990
ATOM   1973  CD2 LEU C 203      61.395  29.711 -40.186
ATOM   1974  C   LEU C 203      63.283  30.223 -43.962
ATOM   1975  O   LEU C 203      62.523  31.148 -44.234
ATOM   1976  N   ARG C 204      64.400  29.948 -44.701
ATOM   1977  H   ARG C 204      65.001  29.179 -44.492
ATOM   1978  CA  ARG C 204      64.739  30.701 -45.893
ATOM   1979  CB  ARG C 204      66.057  30.307 -46.596
ATOM   1980  CG  ARG C 204      67.342  30.616 -45.842
ATOM   1981  CD  ARG C 204      68.609  30.392 -46.669
ATOM   1982  NE  ARG C 204      68.895  28.937 -46.865
ATOM   1983  HE  ARG C 204      68.389  28.257 -46.332
ATOM   1984  CZ  ARG C 204      69.861  28.529 -47.752
ATOM   1985  NH1 ARG C 204      70.535  29.414 -48.548
ATOM   1986 HH11 ARG C 204      70.315  30.388 -48.527
ATOM   1987 HH12 ARG C 204      71.234  29.088 -49.184
ATOM   1988  NH2 ARG C 204      70.183  27.207 -47.850
ATOM   1989 HH21 ARG C 204      69.726  26.523 -47.283
ATOM   1990 HH22 ARG C 204      70.890  26.912 -48.491
ATOM   1991  C   ARG C 204      63.684  30.396 -46.928
ATOM   1992  O   ARG C 204      63.198  31.299 -47.613
ATOM   1993  N   GLU C 205      63.281  29.102 -47.019
ATOM   1994  H   GLU C 205      63.699  28.397 -46.449
ATOM   1995  CA  GLU C 205      62.278  28.640 -47.947
ATOM   1996  CB  GLU C 205      62.166  27.104 -47.977
ATOM   1997  CG  GLU C 205      63.397  26.396 -48.572
ATOM   1998  CD  GLU C 205      63.676  26.844 -50.005
ATOM   1999  OE1 GLU C 205      62.761  26.760 -50.868
ATOM   2000  OE2 GLU C 205      64.827  27.290 -50.253
ATOM   2001  C   GLU C 205      60.937  29.217 -47.582
ATOM   2002  O   GLU C 205      60.171  29.600 -48.469
ATOM   2003  N   ALA C 206      60.646  29.326 -46.259
ATOM   2004  H   ALA C 206      61.275  28.984 -45.570
ATOM   2005  CA  ALA C 206      59.418  29.874 -45.743
ATOM   2006  CB  ALA C 206      59.292  29.787 -44.213
ATOM   2007  C   ALA C 206      59.346  31.325 -46.103
ATOM   2008  O   ALA C 206      58.290  31.774 -46.534
ATOM   2009  N   ALA C 207      60.484  32.064 -46.004
ATOM   2010  H   ALA C 207      61.322  31.658 -45.663
ATOM   2011  CA  ALA C 207      60.586  33.471 -46.316
ATOM   2012  CB  ALA C 207      61.977  34.060 -46.014
ATOM   2013  C   ALA C 207      60.279  33.713 -47.765
ATOM   2014  O   ALA C 207      59.659  34.722 -48.102
ATOM   2015  N   GLU C 208      60.696  32.775 -48.649
ATOM   2016  H   GLU C 208      61.230  31.984 -48.353
ATOM   2017  CA  GLU C 208      60.441  32.866 -50.062
ATOM   2018  CB  GLU C 208      61.274  31.826 -50.835
ATOM   2019  CG  GLU C 208      61.185  31.899 -52.364
ATOM   2020  CD  GLU C 208      62.128  30.890 -53.027
ATOM   2021  OE1 GLU C 208      62.111  30.867 -54.283
ATOM   2022  OE2 GLU C 208      62.872  30.140 -52.339
ATOM   2023  C   GLU C 208      58.957  32.668 -50.319
ATOM   2024  O   GLU C 208      58.374  33.399 -51.122
ATOM   2025  N   ILE C 209      58.308  31.715 -49.597
ATOM   2026  H   ILE C 209      58.813  31.134 -48.959
ATOM   2027  CA  ILE C 209      56.890  31.408 -49.722
ATOM   2028  CB  ILE C 209      56.519  30.129 -48.979
ATOM   2029  CG2 ILE C 209      54.997  29.893 -49.051
ATOM   2030  CG1 ILE C 209      57.207  28.917 -49.637
ATOM   2031  CD1 ILE C 209      57.124  27.627 -48.816
ATOM   2032  C   ILE C 209      56.083  32.607 -49.223
ATOM   2033  O   ILE C 209      55.016  32.909 -49.765
ATOM   2034  N   ILE C 210      56.628  33.354 -48.222
ATOM   2035  H   ILE C 210      57.486  33.061 -47.812
ATOM   2036  CA  ILE C 210      56.059  34.533 -47.602
ATOM   2037  CB  ILE C 210      56.861  35.018 -46.382
ATOM   2038  CG2 ILE C 210      56.434  36.403 -45.898
ATOM   2039  CG1 ILE C 210      56.739  34.001 -45.229
ATOM   2040  CD1 ILE C 210      57.686  34.236 -44.047
ATOM   2041  C   ILE C 210      55.775  35.608 -48.628
ATOM   2042  O   ILE C 210      54.955  36.478 -48.363
ATOM   2043  N   SER C 211      56.362  35.548 -49.851
ATOM   2044  H   SER C 211      56.998  34.820 -50.096
ATOM   2045  CA  SER C 211      56.116  36.518 -50.899
ATOM   2046  CB  SER C 211      56.846  36.142 -52.203
ATOM   2047  OG  SER C 211      56.386  34.889 -52.695
ATOM   2048  HG  SER C 211      57.046  34.599 -53.332
ATOM   2049  C   SER C 211      54.629  36.683 -51.186
ATOM   2050  O   SER C 211      54.197  37.775 -51.553
ATOM   2051  N   GLU C 212      53.818  35.604 -50.999
ATOM   2052  H   GLU C 212      54.186  34.727 -50.694
ATOM   2053  CA  GLU C 212      52.392  35.649 -51.206
ATOM   2054  CB  GLU C 212      51.742  34.246 -51.210
ATOM   2055  CG  GLU C 212      50.281  34.248 -51.685
ATOM   2056  CD  GLU C 212      49.684  32.850 -51.651
ATOM   2057  OE1 GLU C 212      50.257  31.913 -52.269
ATOM   2058  OE2 GLU C 212      48.599  32.714 -51.028
ATOM   2059  C   GLU C 212      51.727  36.487 -50.123
ATOM   2060  O   GLU C 212      50.815  37.258 -50.423
ATOM   2061  N   HIS C 213      52.169  36.358 -48.842
ATOM   2062  H   HIS C 213      52.987  35.830 -48.625
ATOM   2063  CA  HIS C 213      51.614  37.110 -47.735
ATOM   2064  CB  HIS C 213      50.740  36.299 -46.743
ATOM   2065  CG  HIS C 213      49.527  35.674 -47.365
ATOM   2066  ND1 HIS C 213      48.403  36.384 -47.727
ATOM   2067  CE1 HIS C 213      47.523  35.488 -48.239
ATOM   2068  NE2 HIS C 213      47.999  34.256 -48.231
ATOM   2069  CD2 HIS C 213      49.263  34.376 -47.680
ATOM   2070  C   HIS C 213      52.772  37.740 -46.996
ATOM   2071  O   HIS C 213      53.294  37.143 -46.048
ATOM   2072  N   PRO C 214      53.192  38.949 -47.392
ATOM   2073  CA  PRO C 214      54.318  39.682 -46.825
ATOM   2074  CB  PRO C 214      54.385  40.992 -47.591
ATOM   2075  CG  PRO C 214      52.965  41.182 -48.148
ATOM   2076  CD  PRO C 214      52.480  39.755 -48.380
ATOM   2077  C   PRO C 214      54.262  39.937 -45.352
ATOM   2078  O   PRO C 214      55.319  40.127 -44.739
ATOM   2079  N   MET C 215      53.039  39.903 -44.785
ATOM   2080  H   MET C 215      52.233  39.732 -45.345
ATOM   2081  CA  MET C 215      52.760  40.203 -43.410
ATOM   2082  CB  MET C 215      51.266  40.065 -43.071
ATOM   2083  CG  MET C 215      50.389  41.133 -43.729
ATOM   2084  SD  MET C 215      48.614  41.021 -43.360
ATOM   2085  CE  MET C 215      48.754  41.582 -41.637
ATOM   2086  C   MET C 215      53.508  39.265 -42.515
ATOM   2087  O   MET C 215      54.084  39.735 -41.538
ATOM   2088  N   ALA C 216      53.771  38.019 -42.986
ATOM   2089  H   ALA C 216      53.457  37.716 -43.887
ATOM   2090  CA  ALA C 216      54.491  37.037 -42.220
ATOM   2091  CB  ALA C 216      54.373  35.626 -42.807
ATOM   2092  C   ALA C 216      55.955  37.374 -42.068
ATOM   2093  O   ALA C 216      56.518  37.148 -40.995
ATOM   2094  N   LEU C 217      56.601  37.959 -43.115
ATOM   2095  H   LEU C 217      56.114  38.281 -43.926
ATOM   2096  CA  LEU C 217      58.009  38.301 -43.056
ATOM   2097  CB  LEU C 217      58.644  38.625 -44.432
ATOM   2098  CG  LEU C 217      60.175  38.846 -44.451
ATOM   2099  CD1 LEU C 217      60.927  37.599 -43.957
ATOM   2100  CD2 LEU C 217      60.660  39.266 -45.847
ATOM   2101  C   LEU C 217      58.168  39.488 -42.159
ATOM   2102  O   LEU C 217      59.121  39.555 -41.378
ATOM   2103  N   GLN C 218      57.195  40.430 -42.239
ATOM   2104  H   GLN C 218      56.437  40.349 -42.890
ATOM   2105  CA  GLN C 218      57.214  41.614 -41.428
ATOM   2106  CB  GLN C 218      56.097  42.614 -41.815
ATOM   2107  CG  GLN C 218      56.157  43.953 -41.069
ATOM   2108  CD  GLN C 218      57.462  44.658 -41.430
ATOM   2109  OE1 GLN C 218      57.774  44.955 -42.582
ATOM   2110  NE2 GLN C 218      58.296  44.888 -40.383
ATOM   2111 HE21 GLN C 218      58.031  44.600 -39.463
ATOM   2112 HE22 GLN C 218      59.180  45.326 -40.538
ATOM   2113  C   GLN C 218      57.089  41.225 -39.975
ATOM   2114  O   GLN C 218      57.828  41.751 -39.143
ATOM   2115  N   LEU C 219      56.206  40.243 -39.665
ATOM   2116  H   LEU C 219      55.636  39.827 -40.365
ATOM   2117  CA  LEU C 219      55.983  39.761 -38.324
ATOM   2118  CB  LEU C 219      54.806  38.771 -38.194
ATOM   2119  CG  LEU C 219      53.403  39.387 -38.388
ATOM   2120  CD1 LEU C 219      52.332  38.287 -38.436
[truncated: 875,189 more chars]
