# Supplementary material for: Higher‐order structure formation using refined monomer structures of lipid raft markers, Stomatin, Prohibitin, Flotillin, and HflK/C‐related proteins
Source: FEBS Open Bio. 2023 Mar 17;13(5):926–37. doi: 10.1002/2211-5463.13593 (PMC10153343; doi:10.1002/2211-5463.13593)
Supplement: Supplementary file 7 — Data S7. Refined PH1510.pdb. [file FEB4-13-926-s004.pdb]

ATOM      1  N   MET A   1     -67.266  -0.614 -22.322  1.00 54.30           N  
ATOM      2  H   MET A   1     -68.180  -0.464 -21.919  1.00 54.30           H  
ATOM      3  H2  MET A   1     -66.853   0.290 -22.500  1.00 54.30           H  
ATOM      4  H3  MET A   1     -67.398  -1.121 -23.185  1.00 54.30           H  
ATOM      5  CA  MET A   1     -66.442  -1.401 -21.369  1.00 54.30           C  
ATOM      6  HA  MET A   1     -66.394  -0.846 -20.432  1.00 54.30           H  
ATOM      7  C   MET A   1     -64.967  -1.593 -21.770  1.00 54.30           C  
ATOM      8  CB  MET A   1     -67.131  -2.728 -21.033  1.00 54.30           C  
ATOM      9  HB2 MET A   1     -67.481  -3.212 -21.944  1.00 54.30           H  
ATOM     10  HB3 MET A   1     -66.429  -3.392 -20.530  1.00 54.30           H  
ATOM     11  O   MET A   1     -64.163  -1.821 -20.881  1.00 54.30           O  
ATOM     12  CG  MET A   1     -68.306  -2.467 -20.083  1.00 54.30           C  
ATOM     13  HG2 MET A   1     -68.977  -1.718 -20.505  1.00 54.30           H  
ATOM     14  HG3 MET A   1     -67.910  -2.082 -19.144  1.00 54.30           H  
ATOM     15  SD  MET A   1     -69.275  -3.947 -19.738  1.00 54.30           S  
ATOM     16  CE  MET A   1     -69.638  -3.698 -17.976  1.00 54.30           C  
ATOM     17  HE1 MET A   1     -68.709  -3.659 -17.406  1.00 54.30           H  
ATOM     18  HE2 MET A   1     -70.193  -2.770 -17.837  1.00 54.30           H  
ATOM     19  HE3 MET A   1     -70.241  -4.530 -17.611  1.00 54.30           H  
ATOM     20  N   ARG A   2     -64.545  -1.432 -23.040  1.00 55.29           N  
ATOM     21  H   ARG A   2     -65.215  -1.313 -23.787  1.00 55.29           H  
ATOM     22  CA  ARG A   2     -63.132  -1.643 -23.454  1.00 55.29           C  
ATOM     23  HA  ARG A   2     -62.751  -2.518 -22.927  1.00 55.29           H  
ATOM     24  C   ARG A   2     -62.114  -0.550 -23.069  1.00 55.29           C  
ATOM     25  CB  ARG A   2     -63.061  -1.947 -24.966  1.00 55.29           C  
ATOM     26  HB2 ARG A   2     -62.105  -1.601 -25.358  1.00 55.29           H  
ATOM     27  HB3 ARG A   2     -63.848  -1.410 -25.496  1.00 55.29           H  
ATOM     28  O   ARG A   2     -60.924  -0.830 -23.089  1.00 55.29           O  
ATOM     29  CG  ARG A   2     -63.158  -3.454 -25.262  1.00 55.29           C  
ATOM     30  HG2 ARG A   2     -62.328  -3.961 -24.769  1.00 55.29           H  
ATOM     31  HG3 ARG A   2     -64.095  -3.850 -24.872  1.00 55.29           H  
ATOM     32  CD  ARG A   2     -63.079  -3.721 -26.773  1.00 55.29           C  
ATOM     33  HD2 ARG A   2     -62.214  -3.194 -27.177  1.00 55.29           H  
ATOM     34  HD3 ARG A   2     -63.979  -3.333 -27.249  1.00 55.29           H  
ATOM     35  NE  ARG A   2     -62.932  -5.160 -27.073  1.00 55.29           N  
ATOM     36  HE  ARG A   2     -62.760  -5.781 -26.295  1.00 55.29           H  
ATOM     37  NH1 ARG A   2     -63.088  -5.026 -29.368  1.00 55.29           N  
ATOM     38 HH11 ARG A   2     -63.048  -5.483 -30.268  1.00 55.29           H  
ATOM     39 HH12 ARG A   2     -63.246  -4.030 -29.317  1.00 55.29           H  
ATOM     40  NH2 ARG A   2     -62.694  -6.995 -28.406  1.00 55.29           N  
ATOM     41 HH21 ARG A   2     -62.542  -7.586 -27.601  1.00 55.29           H  
ATOM     42 HH22 ARG A   2     -62.660  -7.416 -29.324  1.00 55.29           H  
ATOM     43  CZ  ARG A   2     -62.908  -5.716 -28.275  1.00 55.29           C  
ATOM     44  N   ARG A   3     -62.539   0.668 -22.705  1.00 55.61           N  
ATOM     45  H   ARG A   3     -63.531   0.859 -22.715  1.00 55.61           H  
ATOM     46  CA  ARG A   3     -61.603   1.760 -22.348  1.00 55.61           C  
ATOM     47  HA  ARG A   3     -60.676   1.619 -22.904  1.00 55.61           H  
ATOM     48  C   ARG A   3     -61.126   1.736 -20.889  1.00 55.61           C  
ATOM     49  CB  ARG A   3     -62.159   3.136 -22.762  1.00 55.61           C  
ATOM     50  HB2 ARG A   3     -61.509   3.905 -22.346  1.00 55.61           H  
ATOM     51  HB3 ARG A   3     -63.159   3.277 -22.350  1.00 55.61           H  
ATOM     52  O   ARG A   3     -60.036   2.217 -20.625  1.00 55.61           O  
ATOM     53  CG  ARG A   3     -62.185   3.304 -24.293  1.00 55.61           C  
ATOM     54  HG2 ARG A   3     -61.207   3.040 -24.693  1.00 55.61           H  
ATOM     55  HG3 ARG A   3     -62.932   2.637 -24.723  1.00 55.61           H  
ATOM     56  CD  ARG A   3     -62.500   4.752 -24.699  1.00 55.61           C  
ATOM     57  HD2 ARG A   3     -61.770   5.408 -24.225  1.00 55.61           H  
ATOM     58  HD3 ARG A   3     -63.493   5.017 -24.336  1.00 55.61           H  
ATOM     59  NE  ARG A   3     -62.440   4.937 -26.165  1.00 55.61           N  
ATOM     60  HE  ARG A   3     -62.260   4.121 -26.731  1.00 55.61           H  
ATOM     61  NH1 ARG A   3     -62.690   7.227 -26.197  1.00 55.61           N  
ATOM     62 HH11 ARG A   3     -62.729   8.094 -26.714  1.00 55.61           H  
ATOM     63 HH12 ARG A   3     -62.726   7.251 -25.188  1.00 55.61           H  
ATOM     64  NH2 ARG A   3     -62.440   6.125 -28.115  1.00 55.61           N  
ATOM     65 HH21 ARG A   3     -62.277   5.286 -28.655  1.00 55.61           H  
ATOM     66 HH22 ARG A   3     -62.490   7.011 -28.597  1.00 55.61           H  
ATOM     67  CZ  ARG A   3     -62.524   6.090 -26.814  1.00 55.61           C  
ATOM     68  N   ILE A   4     -61.883   1.117 -19.978  1.00 58.96           N  
ATOM     69  H   ILE A   4     -62.755   0.699 -20.270  1.00 58.96           H  
ATOM     70  CA  ILE A   4     -61.523   1.043 -18.548  1.00 58.96           C  
ATOM     71  HA  ILE A   4     -61.070   1.990 -18.255  1.00 58.96           H  
ATOM     72  C   ILE A   4     -60.451  -0.035 -18.300  1.00 58.96           C  
ATOM     73  CB  ILE A   4     -62.796   0.856 -17.683  1.00 58.96           C  
ATOM     74  HB  ILE A   4     -63.297  -0.058 -18.004  1.00 58.96           H  
ATOM     75  O   ILE A   4     -59.601   0.119 -17.426  1.00 58.96           O  
ATOM     76  CG1 ILE A   4     -63.762   2.052 -17.889  1.00 58.96           C  
ATOM     77 HG12 ILE A   4     -63.299   2.959 -17.498  1.00 58.96           H  
ATOM     78 HG13 ILE A   4     -63.940   2.205 -18.953  1.00 58.96           H  
ATOM     79  CG2 ILE A   4     -62.445   0.712 -16.192  1.00 58.96           C  
ATOM     80 HG21 ILE A   4     -63.342   0.577 -15.588  1.00 58.96           H  
ATOM     81 HG22 ILE A   4     -61.817  -0.162 -16.021  1.00 58.96           H  
ATOM     82 HG23 ILE A   4     -61.913   1.597 -15.841  1.00 58.96           H  
ATOM     83  CD1 ILE A   4     -65.140   1.882 -17.237  1.00 58.96           C  
ATOM     84 HD11 ILE A   4     -65.786   2.705 -17.542  1.00 58.96           H  
ATOM     85 HD12 ILE A   4     -65.590   0.941 -17.555  1.00 58.96           H  
ATOM     86 HD13 ILE A   4     -65.057   1.899 -16.151  1.00 58.96           H  
ATOM     87  N   LEU A   5     -60.422  -1.097 -19.117  1.00 56.24           N  
ATOM     88  H   LEU A   5     -61.143  -1.201 -19.817  1.00 56.24           H  
ATOM     89  CA  LEU A   5     -59.418  -2.156 -18.974  1.00 56.24           C  
ATOM     90  HA  LEU A   5     -59.343  -2.396 -17.914  1.00 56.24           H  
ATOM     91  C   LEU A   5     -58.014  -1.700 -19.411  1.00 56.24           C  
ATOM     92  CB  LEU A   5     -59.870  -3.420 -19.736  1.00 56.24           C  
ATOM     93  HB2 LEU A   5     -59.272  -3.512 -20.642  1.00 56.24           H  
ATOM     94  HB3 LEU A   5     -60.914  -3.339 -20.040  1.00 56.24           H  
ATOM     95  O   LEU A   5     -57.027  -2.101 -18.801  1.00 56.24           O  
ATOM     96  CG  LEU A   5     -59.697  -4.690 -18.881  1.00 56.24           C  
ATOM     97  HG  LEU A   5     -58.778  -4.621 -18.299  1.00 56.24           H  
ATOM     98  CD1 LEU A   5     -60.889  -4.866 -17.934  1.00 56.24           C  
ATOM     99 HD11 LEU A   5     -61.813  -4.988 -18.497  1.00 56.24           H  
ATOM    100 HD12 LEU A   5     -60.731  -5.749 -17.315  1.00 56.24           H  
ATOM    101 HD13 LEU A   5     -60.973  -4.001 -17.276  1.00 56.24           H  
ATOM    102  CD2 LEU A   5     -59.605  -5.927 -19.771  1.00 56.24           C  
ATOM    103 HD21 LEU A   5     -59.491  -6.815 -19.149  1.00 56.24           H  
ATOM    104 HD22 LEU A   5     -60.504  -6.028 -20.380  1.00 56.24           H  
ATOM    105 HD23 LEU A   5     -58.730  -5.850 -20.416  1.00 56.24           H  
ATOM    106  N   LEU A   6     -57.917  -0.824 -20.422  1.00 57.24           N  
ATOM    107  H   LEU A   6     -58.760  -0.507 -20.878  1.00 57.24           H  
ATOM    108  CA  LEU A   6     -56.623  -0.310 -20.884  1.00 57.24           C  
ATOM    109  HA  LEU A   6     -55.936  -1.155 -20.936  1.00 57.24           H  
ATOM    110  C   LEU A   6     -56.008   0.678 -19.883  1.00 57.24           C  
ATOM    111  CB  LEU A   6     -56.747   0.317 -22.290  1.00 57.24           C  
ATOM    112  HB2 LEU A   6     -57.748   0.170 -22.695  1.00 57.24           H  
ATOM    113  HB3 LEU A   6     -56.591   1.393 -22.203  1.00 57.24           H  
ATOM    114  O   LEU A   6     -54.800   0.650 -19.668  1.00 57.24           O  
ATOM    115  CG  LEU A   6     -55.706  -0.264 -23.270  1.00 57.24           C  
ATOM    116  HG  LEU A   6     -54.786  -0.502 -22.736  1.00 57.24           H  
ATOM    117  CD1 LEU A   6     -56.251  -1.532 -23.933  1.00 57.24           C  
ATOM    118 HD11 LEU A   6     -55.490  -1.950 -24.592  1.00 57.24           H  
ATOM    119 HD12 LEU A   6     -57.145  -1.305 -24.513  1.00 57.24           H  
ATOM    120 HD13 LEU A   6     -56.488  -2.271 -23.168  1.00 57.24           H  
ATOM    121  CD2 LEU A   6     -55.362   0.743 -24.365  1.00 57.24           C  
ATOM    122 HD21 LEU A   6     -54.919   1.632 -23.916  1.00 57.24           H  
ATOM    123 HD22 LEU A   6     -56.256   1.021 -24.922  1.00 57.24           H  
ATOM    124 HD23 LEU A   6     -54.631   0.306 -25.045  1.00 57.24           H  
ATOM    125  N   SER A   7     -56.826   1.502 -19.218  1.00 58.09           N  
ATOM    126  H   SER A   7     -57.816   1.507 -19.417  1.00 58.09           H  
ATOM    127  CA  SER A   7     -56.332   2.412 -18.177  1.00 58.09           C  
ATOM    128  HA  SER A   7     -55.482   2.963 -18.579  1.00 58.09           H  
ATOM    129  C   SER A   7     -55.818   1.667 -16.946  1.00 58.09           C  
ATOM    130  CB  SER A   7     -57.398   3.444 -17.788  1.00 58.09           C  
ATOM    131  HB2 SER A   7     -57.499   4.160 -18.603  1.00 58.09           H  
ATOM    132  HB3 SER A   7     -57.076   3.984 -16.898  1.00 58.09           H  
ATOM    133  O   SER A   7     -54.858   2.119 -16.336  1.00 58.09           O  
ATOM    134  OG  SER A   7     -58.664   2.852 -17.560  1.00 58.09           O  
ATOM    135  HG  SER A   7     -58.616   2.246 -16.816  1.00 58.09           H  
ATOM    136  N   MET A   8     -56.393   0.509 -16.599  1.00 58.74           N  
ATOM    137  H   MET A   8     -57.174   0.162 -17.138  1.00 58.74           H  
ATOM    138  CA  MET A   8     -55.969  -0.236 -15.408  1.00 58.74           C  
ATOM    139  HA  MET A   8     -55.782   0.494 -14.620  1.00 58.74           H  
ATOM    140  C   MET A   8     -54.647  -0.990 -15.618  1.00 58.74           C  
ATOM    141  CB  MET A   8     -57.114  -1.147 -14.939  1.00 58.74           C  
ATOM    142  HB2 MET A   8     -58.065  -0.679 -15.197  1.00 58.74           H  
ATOM    143  HB3 MET A   8     -57.062  -2.114 -15.438  1.00 58.74           H  
ATOM    144  O   MET A   8     -53.845  -1.076 -14.695  1.00 58.74           O  
ATOM    145  CG  MET A   8     -57.098  -1.328 -13.418  1.00 58.74           C  
ATOM    146  HG2 MET A   8     -56.265  -1.969 -13.130  1.00 58.74           H  
ATOM    147  HG3 MET A   8     -56.944  -0.352 -12.957  1.00 58.74           H  
ATOM    148  SD  MET A   8     -58.649  -1.991 -12.749  1.00 58.74           S  
ATOM    149  CE  MET A   8     -58.395  -3.762 -13.024  1.00 58.74           C  
ATOM    150  HE1 MET A   8     -59.257  -4.314 -12.650  1.00 58.74           H  
ATOM    151  HE2 MET A   8     -58.272  -3.958 -14.089  1.00 58.74           H  
ATOM    152  HE3 MET A   8     -57.503  -4.089 -12.489  1.00 58.74           H  
ATOM    153  N   ILE A   9     -54.368  -1.462 -16.839  1.00 58.75           N  
ATOM    154  H   ILE A   9     -55.069  -1.385 -17.563  1.00 58.75           H  
ATOM    155  CA  ILE A   9     -53.081  -2.104 -17.163  1.00 58.75           C  
ATOM    156  HA  ILE A   9     -52.806  -2.761 -16.338  1.00 58.75           H  
ATOM    157  C   ILE A   9     -51.958  -1.062 -17.258  1.00 58.75           C  
ATOM    158  CB  ILE A   9     -53.219  -2.983 -18.427  1.00 58.75           C  
ATOM    159  HB  ILE A   9     -53.685  -2.389 -19.214  1.00 58.75           H  
ATOM    160  O   ILE A   9     -50.860  -1.307 -16.769  1.00 58.75           O  
ATOM    161  CG1 ILE A   9     -54.132  -4.190 -18.096  1.00 58.75           C  
ATOM    162 HG12 ILE A   9     -55.050  -3.834 -17.627  1.00 58.75           H  
ATOM    163 HG13 ILE A   9     -53.627  -4.841 -17.383  1.00 58.75           H  
ATOM    164  CG2 ILE A   9     -51.849  -3.470 -18.937  1.00 58.75           C  
ATOM    165 HG21 ILE A   9     -51.337  -4.035 -18.158  1.00 58.75           H  
ATOM    166 HG22 ILE A   9     -51.966  -4.101 -19.818  1.00 58.75           H  
ATOM    167 HG23 ILE A   9     -51.223  -2.626 -19.227  1.00 58.75           H  
ATOM    168  CD1 ILE A   9     -54.553  -5.020 -19.314  1.00 58.75           C  
ATOM    169 HD11 ILE A   9     -55.009  -4.373 -20.064  1.00 58.75           H  
ATOM    170 HD12 ILE A   9     -55.283  -5.768 -19.002  1.00 58.75           H  
ATOM    171 HD13 ILE A   9     -53.695  -5.535 -19.745  1.00 58.75           H  
ATOM    172  N   VAL A  10     -52.234   0.129 -17.798  1.00 57.98           N  
ATOM    173  H   VAL A  10     -53.144   0.286 -18.207  1.00 57.98           H  
ATOM    174  CA  VAL A  10     -51.241   1.216 -17.836  1.00 57.98           C  
ATOM    175  HA  VAL A  10     -50.298   0.807 -18.198  1.00 57.98           H  
ATOM    176  C   VAL A  10     -50.946   1.754 -16.426  1.00 57.98           C  
ATOM    177  CB  VAL A  10     -51.684   2.301 -18.839  1.00 57.98           C  
ATOM    178  HB  VAL A  10     -52.696   2.624 -18.593  1.00 57.98           H  
ATOM    179  O   VAL A  10     -49.796   2.066 -16.132  1.00 57.98           O  
ATOM    180  CG1 VAL A  10     -50.774   3.528 -18.848  1.00 57.98           C  
ATOM    181 HG11 VAL A  10     -50.907   4.076 -17.916  1.00 57.98           H  
ATOM    182 HG12 VAL A  10     -49.733   3.223 -18.960  1.00 57.98           H  
ATOM    183 HG13 VAL A  10     -51.044   4.195 -19.667  1.00 57.98           H  
ATOM    184  CG2 VAL A  10     -51.679   1.740 -20.270  1.00 57.98           C  
ATOM    185 HG21 VAL A  10     -52.318   0.860 -20.343  1.00 57.98           H  
ATOM    186 HG22 VAL A  10     -52.053   2.493 -20.963  1.00 57.98           H  
ATOM    187 HG23 VAL A  10     -50.665   1.462 -20.556  1.00 57.98           H  
ATOM    188  N   LEU A  11     -51.930   1.769 -15.514  1.00 57.71           N  
ATOM    189  H   LEU A  11     -52.869   1.535 -15.801  1.00 57.71           H  
ATOM    190  CA  LEU A  11     -51.713   2.205 -14.127  1.00 57.71           C  
ATOM    191  HA  LEU A  11     -51.150   3.138 -14.167  1.00 57.71           H  
ATOM    192  C   LEU A  11     -50.858   1.225 -13.303  1.00 57.71           C  
ATOM    193  CB  LEU A  11     -53.065   2.471 -13.436  1.00 57.71           C  
ATOM    194  HB2 LEU A  11     -53.352   1.582 -12.874  1.00 57.71           H  
ATOM    195  HB3 LEU A  11     -53.844   2.655 -14.175  1.00 57.71           H  
ATOM    196  O   LEU A  11     -50.108   1.662 -12.437  1.00 57.71           O  
ATOM    197  CG  LEU A  11     -53.017   3.689 -12.495  1.00 57.71           C  
ATOM    198  HG  LEU A  11     -52.090   3.678 -11.921  1.00 57.71           H  
ATOM    199  CD1 LEU A  11     -53.112   4.996 -13.291  1.00 57.71           C  
ATOM    200 HD11 LEU A  11     -53.069   5.842 -12.607  1.00 57.71           H  
ATOM    201 HD12 LEU A  11     -52.272   5.073 -13.983  1.00 57.71           H  
ATOM    202 HD13 LEU A  11     -54.045   5.031 -13.853  1.00 57.71           H  
ATOM    203  CD2 LEU A  11     -54.192   3.648 -11.518  1.00 57.71           C  
ATOM    204 HD21 LEU A  11     -55.136   3.649 -12.062  1.00 57.71           H  
ATOM    205 HD22 LEU A  11     -54.150   4.515 -10.859  1.00 57.71           H  
ATOM    206 HD23 LEU A  11     -54.125   2.748 -10.907  1.00 57.71           H  
ATOM    207  N   ILE A  12     -50.920  -0.081 -13.593  1.00 55.50           N  
ATOM    208  H   ILE A  12     -51.577  -0.391 -14.294  1.00 55.50           H  
ATOM    209  CA  ILE A  12     -50.082  -1.086 -12.913  1.00 55.50           C  
ATOM    210  HA  ILE A  12     -50.058  -0.851 -11.849  1.00 55.50           H  
ATOM    211  C   ILE A  12     -48.617  -1.007 -13.382  1.00 55.50           C  
ATOM    212  CB  ILE A  12     -50.713  -2.494 -13.059  1.00 55.50           C  
ATOM    213  HB  ILE A  12     -50.947  -2.658 -14.111  1.00 55.50           H  
ATOM    214  O   ILE A  12     -47.713  -1.308 -12.608  1.00 55.50           O  
ATOM    215  CG1 ILE A  12     -52.023  -2.555 -12.234  1.00 55.50           C  
ATOM    216 HG12 ILE A  12     -51.781  -2.546 -11.171  1.00 55.50           H  
ATOM    217 HG13 ILE A  12     -52.625  -1.670 -12.436  1.00 55.50           H  
ATOM    218  CG2 ILE A  12     -49.760  -3.614 -12.598  1.00 55.50           C  
ATOM    219 HG21 ILE A  12     -48.870  -3.638 -13.227  1.00 55.50           H  
ATOM    220 HG22 ILE A  12     -49.456  -3.446 -11.564  1.00 55.50           H  
ATOM    221 HG23 ILE A  12     -50.238  -4.590 -12.680  1.00 55.50           H  
ATOM    222  CD1 ILE A  12     -52.904  -3.776 -12.533  1.00 55.50           C  
ATOM    223 HD11 ILE A  12     -53.102  -3.836 -13.603  1.00 55.50           H  
ATOM    224 HD12 ILE A  12     -52.420  -4.693 -12.196  1.00 55.50           H  
ATOM    225 HD13 ILE A  12     -53.851  -3.671 -12.004  1.00 55.50           H  
ATOM    226  N   PHE A  13     -48.357  -0.539 -14.608  1.00 54.40           N  
ATOM    227  H   PHE A  13     -49.131  -0.302 -15.213  1.00 54.40           H  
ATOM    228  CA  PHE A  13     -46.991  -0.411 -15.134  1.00 54.40           C  
ATOM    229  HA  PHE A  13     -46.369  -1.166 -14.654  1.00 54.40           H  
ATOM    230  C   PHE A  13     -46.289   0.921 -14.816  1.00 54.40           C  
ATOM    231  CB  PHE A  13     -46.986  -0.727 -16.638  1.00 54.40           C  
ATOM    232  HB2 PHE A  13     -47.911  -0.379 -17.097  1.00 54.40           H  
ATOM    233  HB3 PHE A  13     -46.170  -0.185 -17.116  1.00 54.40           H  
ATOM    234  O   PHE A  13     -45.076   1.001 -14.988  1.00 54.40           O  
ATOM    235  CG  PHE A  13     -46.780  -2.203 -16.927  1.00 54.40           C  
ATOM    236  CD1 PHE A  13     -45.480  -2.742 -16.890  1.00 54.40           C  
ATOM    237  HD1 PHE A  13     -44.639  -2.104 -16.666  1.00 54.40           H  
ATOM    238  CD2 PHE A  13     -47.873  -3.045 -17.202  1.00 54.40           C  
ATOM    239  HD2 PHE A  13     -48.874  -2.640 -17.221  1.00 54.40           H  
ATOM    240  CE1 PHE A  13     -45.275  -4.112 -17.133  1.00 54.40           C  
ATOM    241  HE1 PHE A  13     -44.276  -4.521 -17.099  1.00 54.40           H  
ATOM    242  CE2 PHE A  13     -47.670  -4.415 -17.445  1.00 54.40           C  
ATOM    243  HE2 PHE A  13     -48.512  -5.058 -17.651  1.00 54.40           H  
ATOM    244  CZ  PHE A  13     -46.369  -4.949 -17.411  1.00 54.40           C  
ATOM    245  HZ  PHE A  13     -46.211  -6.002 -17.592  1.00 54.40           H  
ATOM    246  N   LEU A  14     -46.995   1.957 -14.346  1.00 54.54           N  
ATOM    247  H   LEU A  14     -47.991   1.840 -14.225  1.00 54.54           H  
ATOM    248  CA  LEU A  14     -46.425   3.311 -14.212  1.00 54.54           C  
ATOM    249  HA  LEU A  14     -45.497   3.344 -14.783  1.00 54.54           H  
ATOM    250  C   LEU A  14     -45.979   3.730 -12.804  1.00 54.54           C  
ATOM    251  CB  LEU A  14     -47.386   4.332 -14.854  1.00 54.54           C  
ATOM    252  HB2 LEU A  14     -48.398   3.928 -14.835  1.00 54.54           H  
ATOM    253  HB3 LEU A  14     -47.407   5.255 -14.275  1.00 54.54           H  
ATOM    254  O   LEU A  14     -45.448   4.829 -12.668  1.00 54.54           O  
ATOM    255  CG  LEU A  14     -46.969   4.666 -16.299  1.00 54.54           C  
ATOM    256  HG  LEU A  14     -46.570   3.775 -16.784  1.00 54.54           H  
ATOM    257  CD1 LEU A  14     -48.176   5.133 -17.099  1.00 54.54           C  
ATOM    258 HD11 LEU A  14     -47.892   5.297 -18.139  1.00 54.54           H  
ATOM    259 HD12 LEU A  14     -48.933   4.350 -17.047  1.00 54.54           H  
ATOM    260 HD13 LEU A  14     -48.577   6.052 -16.672  1.00 54.54           H  
ATOM    261  CD2 LEU A  14     -45.925   5.784 -16.343  1.00 54.54           C  
ATOM    262 HD21 LEU A  14     -46.326   6.695 -15.899  1.00 54.54           H  
ATOM    263 HD22 LEU A  14     -45.043   5.480 -15.779  1.00 54.54           H  
ATOM    264 HD23 LEU A  14     -45.632   5.978 -17.375  1.00 54.54           H  
ATOM    265  N   ALA A  15     -46.162   2.917 -11.759  1.00 50.20           N  
ATOM    266  H   ALA A  15     -46.626   2.030 -11.900  1.00 50.20           H  
ATOM    267  CA  ALA A  15     -45.916   3.399 -10.394  1.00 50.20           C  
ATOM    268  HA  ALA A  15     -45.127   4.150 -10.435  1.00 50.20           H  
ATOM    269  C   ALA A  15     -45.386   2.363  -9.396  1.00 50.20           C  
ATOM    270  CB  ALA A  15     -47.177   4.113  -9.888  1.00 50.20           C  
ATOM    271  HB1 ALA A  15     -47.477   4.888 -10.593  1.00 50.20           H  
ATOM    272  HB2 ALA A  15     -47.989   3.395  -9.775  1.00 50.20           H  
ATOM    273  HB3 ALA A  15     -46.978   4.584  -8.925  1.00 50.20           H  
ATOM    274  O   ALA A  15     -45.620   2.506  -8.198  1.00 50.20           O  
ATOM    275  N   SER A  16     -44.605   1.375  -9.834  1.00 51.79           N  
ATOM    276  H   SER A  16     -44.461   1.270 -10.828  1.00 51.79           H  
ATOM    277  CA  SER A  16     -43.535   0.931  -8.941  1.00 51.79           C  
ATOM    278  HA  SER A  16     -43.859   0.943  -7.900  1.00 51.79           H  
ATOM    279  C   SER A  16     -42.406   1.931  -9.150  1.00 51.79           C  
ATOM    280  CB  SER A  16     -43.085  -0.503  -9.227  1.00 51.79           C  
ATOM    281  HB2 SER A  16     -42.190  -0.723  -8.644  1.00 51.79           H  
ATOM    282  HB3 SER A  16     -42.857  -0.613 -10.287  1.00 51.79           H  
ATOM    283  O   SER A  16     -41.681   1.780 -10.138  1.00 51.79           O  
ATOM    284  OG  SER A  16     -44.112  -1.402  -8.858  1.00 51.79           O  
ATOM    285  HG  SER A  16     -43.912  -2.269  -9.220  1.00 51.79           H  
ATOM    286  N   PRO A  17     -42.216   2.963  -8.296  1.00 50.83           N  
ATOM    287  CA  PRO A  17     -40.866   3.467  -8.159  1.00 50.83           C  
ATOM    288  HA  PRO A  17     -40.513   3.929  -9.080  1.00 50.83           H  
ATOM    289  C   PRO A  17     -40.074   2.204  -7.845  1.00 50.83           C  
ATOM    290  CB  PRO A  17     -40.887   4.483  -7.011  1.00 50.83           C  
ATOM    291  HB2 PRO A  17     -39.949   4.492  -6.456  1.00 50.83           H  
ATOM    292  HB3 PRO A  17     -41.100   5.473  -7.413  1.00 50.83           H  
ATOM    293  O   PRO A  17     -40.355   1.523  -6.858  1.00 50.83           O  
ATOM    294  CG  PRO A  17     -42.057   4.025  -6.143  1.00 50.83           C  
ATOM    295  HG2 PRO A  17     -41.712   3.291  -5.415  1.00 50.83           H  
ATOM    296  HG3 PRO A  17     -42.533   4.864  -5.636  1.00 50.83           H  
ATOM    297  CD  PRO A  17     -43.008   3.356  -7.135  1.00 50.83           C  
ATOM    298  HD2 PRO A  17     -43.761   4.079  -7.449  1.00 50.83           H  
ATOM    299  HD3 PRO A  17     -43.487   2.506  -6.648  1.00 50.83           H  
ATOM    300  N   ILE A  18     -39.184   1.800  -8.750  1.00 55.05           N  
ATOM    301  H   ILE A  18     -39.110   2.317  -9.615  1.00 55.05           H  
ATOM    302  CA  ILE A  18     -38.083   0.934  -8.363  1.00 55.05           C  
ATOM    303  HA  ILE A  18     -38.449  -0.031  -8.012  1.00 55.05           H  
ATOM    304  C   ILE A  18     -37.487   1.720  -7.213  1.00 55.05           C  
ATOM    305  CB  ILE A  18     -37.104   0.740  -9.538  1.00 55.05           C  
ATOM    306  HB  ILE A  18     -36.869   1.718  -9.960  1.00 55.05           H  
ATOM    307  O   ILE A  18     -36.907   2.778  -7.449  1.00 55.05           O  
ATOM    308  CG1 ILE A  18     -37.775  -0.124 -10.629  1.00 55.05           C  
ATOM    309 HG12 ILE A  18     -37.811  -1.163 -10.303  1.00 55.05           H  
ATOM    310 HG13 ILE A  18     -38.801   0.211 -10.785  1.00 55.05           H  
ATOM    311  CG2 ILE A  18     -35.791   0.095  -9.056  1.00 55.05           C  
ATOM    312 HG21 ILE A  18     -35.110  -0.050  -9.895  1.00 55.05           H  
ATOM    313 HG22 ILE A  18     -35.992  -0.868  -8.587  1.00 55.05           H  
ATOM    314 HG23 ILE A  18     -35.289   0.744  -8.338  1.00 55.05           H  
ATOM    315  CD1 ILE A  18     -37.069  -0.041 -11.987  1.00 55.05           C  
ATOM    316 HD11 ILE A  18     -37.029   0.995 -12.322  1.00 55.05           H  
ATOM    317 HD12 ILE A  18     -36.058  -0.441 -11.920  1.00 55.05           H  
ATOM    318 HD13 ILE A  18     -37.627  -0.627 -12.718  1.00 55.05           H  
ATOM    319  N   LEU A  19     -37.840   1.325  -5.986  1.00 55.63           N  
ATOM    320  H   LEU A  19     -38.501   0.566  -5.909  1.00 55.63           H  
ATOM    321  CA  LEU A  19     -37.439   2.005  -4.774  1.00 55.63           C  
ATOM    322  HA  LEU A  19     -37.847   3.016  -4.761  1.00 55.63           H  
ATOM    323  C   LEU A  19     -35.932   2.037  -4.912  1.00 55.63           C  
ATOM    324  CB  LEU A  19     -37.935   1.188  -3.564  1.00 55.63           C  
ATOM    325  HB2 LEU A  19     -37.456   0.209  -3.588  1.00 55.63           H  
ATOM    326  HB3 LEU A  19     -39.009   1.030  -3.660  1.00 55.63           H  
ATOM    327  O   LEU A  19     -35.328   0.963  -4.925  1.00 55.63           O  
ATOM    328  CG  LEU A  19     -37.654   1.844  -2.202  1.00 55.63           C  
ATOM    329  HG  LEU A  19     -36.612   2.161  -2.154  1.00 55.63           H  
ATOM    330  CD1 LEU A  19     -38.566   3.052  -1.972  1.00 55.63           C  
ATOM    331 HD11 LEU A  19     -38.377   3.469  -0.982  1.00 55.63           H  
ATOM    332 HD12 LEU A  19     -38.355   3.826  -2.710  1.00 55.63           H  
ATOM    333 HD13 LEU A  19     -39.612   2.756  -2.045  1.00 55.63           H  
ATOM    334  CD2 LEU A  19     -37.910   0.837  -1.080  1.00 55.63           C  
ATOM    335 HD21 LEU A  19     -38.953   0.520  -1.087  1.00 55.63           H  
ATOM    336 HD22 LEU A  19     -37.675   1.297  -0.120  1.00 55.63           H  
ATOM    337 HD23 LEU A  19     -37.263  -0.030  -1.214  1.00 55.63           H  
ATOM    338  N   ALA A  20     -35.384   3.218  -5.212  1.00 58.58           N  
ATOM    339  H   ALA A  20     -35.979   4.028  -5.310  1.00 58.58           H  
ATOM    340  CA  ALA A  20     -33.971   3.375  -5.489  1.00 58.58           C  
ATOM    341  HA  ALA A  20     -33.695   2.773  -6.355  1.00 58.58           H  
ATOM    342  C   ALA A  20     -33.294   2.833  -4.244  1.00 58.58           C  
ATOM    343  CB  ALA A  20     -33.651   4.845  -5.773  1.00 58.58           C  
ATOM    344  HB1 ALA A  20     -32.580   4.957  -5.941  1.00 58.58           H  
ATOM    345  HB2 ALA A  20     -34.188   5.177  -6.661  1.00 58.58           H  
ATOM    346  HB3 ALA A  20     -33.936   5.462  -4.922  1.00 58.58           H  
ATOM    347  O   ALA A  20     -33.454   3.380  -3.154  1.00 58.58           O  
ATOM    348  N   LYS A  21     -32.760   1.621  -4.368  1.00 73.00           N  
ATOM    349  H   LYS A  21     -32.752   1.180  -5.277  1.00 73.00           H  
ATOM    350  CA  LYS A  21     -32.429   0.844  -3.194  1.00 73.00           C  
ATOM    351  HA  LYS A  21     -33.235   0.956  -2.467  1.00 73.00           H  
ATOM    352  C   LYS A  21     -31.184   1.492  -2.642  1.00 73.00           C  
ATOM    353  CB  LYS A  21     -32.290  -0.634  -3.559  1.00 73.00           C  
ATOM    354  HB2 LYS A  21     -33.150  -0.914  -4.166  1.00 73.00           H  
ATOM    355  HB3 LYS A  21     -31.384  -0.787  -4.146  1.00 73.00           H  
ATOM    356  O   LYS A  21     -30.196   1.605  -3.360  1.00 73.00           O  
ATOM    357  CG  LYS A  21     -32.262  -1.522  -2.308  1.00 73.00           C  
ATOM    358  HG2 LYS A  21     -31.319  -1.379  -1.781  1.00 73.00           H  
ATOM    359  HG3 LYS A  21     -33.088  -1.263  -1.645  1.00 73.00           H  
ATOM    360  CD  LYS A  21     -32.410  -2.977  -2.750  1.00 73.00           C  
ATOM    361  HD2 LYS A  21     -31.650  -3.160  -3.510  1.00 73.00           H  
ATOM    362  HD3 LYS A  21     -33.386  -3.119  -3.214  1.00 73.00           H  
ATOM    363  CE  LYS A  21     -32.262  -3.954  -1.578  1.00 73.00           C  
ATOM    364  HE2 LYS A  21     -33.198  -3.992  -1.020  1.00 73.00           H  
ATOM    365  HE3 LYS A  21     -31.500  -3.572  -0.899  1.00 73.00           H  
ATOM    366  NZ  LYS A  21     -31.876  -5.295  -2.074  1.00 73.00           N  
ATOM    367  HZ1 LYS A  21     -31.590  -5.907  -1.324  1.00 73.00           H  
ATOM    368  HZ2 LYS A  21     -32.609  -5.711  -2.630  1.00 73.00           H  
ATOM    369  HZ3 LYS A  21     -31.091  -5.178  -2.699  1.00 73.00           H  
ATOM    370  N   ASN A  22     -31.261   1.950  -1.404  1.00 90.54           N  
ATOM    371  H   ASN A  22     -32.166   2.003  -0.957  1.00 90.54           H  
ATOM    372  CA  ASN A  22     -30.122   2.534  -0.728  1.00 90.54           C  
ATOM    373  HA  ASN A  22     -29.779   3.412  -1.277  1.00 90.54           H  
ATOM    374  C   ASN A  22     -29.006   1.484  -0.710  1.00 90.54           C  
ATOM    375  CB  ASN A  22     -30.563   2.962   0.675  1.00 90.54           C  
ATOM    376  HB2 ASN A  22     -31.038   2.132   1.197  1.00 90.54           H  
ATOM    377  HB3 ASN A  22     -29.670   3.258   1.226  1.00 90.54           H  
ATOM    378  O   ASN A  22     -29.204   0.380  -0.203  1.00 90.54           O  
ATOM    379  CG  ASN A  22     -31.493   4.158   0.695  1.00 90.54           C  
ATOM    380  ND2 ASN A  22     -31.833   4.639   1.863  1.00 90.54           N  
ATOM    381 HD21 ASN A  22     -31.313   4.334   2.673  1.00 90.54           H  
ATOM    382 HD22 ASN A  22     -32.191   5.581   1.793  1.00 90.54           H  
ATOM    383  OD1 ASN A  22     -31.957   4.656  -0.313  1.00 90.54           O  
ATOM    384  N   ILE A  23     -27.867   1.781  -1.325  1.00 95.69           N  
ATOM    385  H   ILE A  23     -27.768   2.692  -1.749  1.00 95.69           H  
ATOM    386  CA  ILE A  23     -26.746   0.844  -1.432  1.00 95.69           C  
ATOM    387  HA  ILE A  23     -27.067  -0.151  -1.126  1.00 95.69           H  
ATOM    388  C   ILE A  23     -25.655   1.291  -0.472  1.00 95.69           C  
ATOM    389  CB  ILE A  23     -26.255   0.731  -2.891  1.00 95.69           C  
ATOM    390  HB  ILE A  23     -26.103   1.739  -3.276  1.00 95.69           H  
ATOM    391  O   ILE A  23     -25.325   2.473  -0.407  1.00 95.69           O  
ATOM    392  CG1 ILE A  23     -27.290  -0.006  -3.770  1.00 95.69           C  
ATOM    393 HG12 ILE A  23     -28.296   0.134  -3.374  1.00 95.69           H  
ATOM    394 HG13 ILE A  23     -27.099  -1.079  -3.751  1.00 95.69           H  
ATOM    395  CG2 ILE A  23     -24.921  -0.032  -2.995  1.00 95.69           C  
ATOM    396 HG21 ILE A  23     -24.639  -0.141  -4.042  1.00 95.69           H  
ATOM    397 HG22 ILE A  23     -25.003  -1.015  -2.530  1.00 95.69           H  
ATOM    398 HG23 ILE A  23     -24.124   0.531  -2.509  1.00 95.69           H  
ATOM    399  CD1 ILE A  23     -27.268   0.486  -5.221  1.00 95.69           C  
ATOM    400 HD11 ILE A  23     -27.533   1.543  -5.253  1.00 95.69           H  
ATOM    401 HD12 ILE A  23     -27.998  -0.073  -5.807  1.00 95.69           H  
ATOM    402 HD13 ILE A  23     -26.275   0.356  -5.651  1.00 95.69           H  
ATOM    403  N   VAL A  24     -25.069   0.333   0.238  1.00 97.92           N  
ATOM    404  H   VAL A  24     -25.409  -0.612   0.132  1.00 97.92           H  
ATOM    405  CA  VAL A  24     -23.794   0.516   0.930  1.00 97.92           C  
ATOM    406  HA  VAL A  24     -23.449   1.541   0.794  1.00 97.92           H  
ATOM    407  C   VAL A  24     -22.777  -0.406   0.281  1.00 97.92           C  
ATOM    408  CB  VAL A  24     -23.913   0.275   2.442  1.00 97.92           C  
ATOM    409  HB  VAL A  24     -24.324  -0.717   2.627  1.00 97.92           H  
ATOM    410  O   VAL A  24     -22.971  -1.623   0.228  1.00 97.92           O  
ATOM    411  CG1 VAL A  24     -22.540   0.383   3.118  1.00 97.92           C  
ATOM    412 HG11 VAL A  24     -21.903  -0.450   2.822  1.00 97.92           H  
ATOM    413 HG12 VAL A  24     -22.057   1.319   2.839  1.00 97.92           H  
ATOM    414 HG13 VAL A  24     -22.652   0.363   4.202  1.00 97.92           H  
ATOM    415  CG2 VAL A  24     -24.834   1.322   3.081  1.00 97.92           C  
ATOM    416 HG21 VAL A  24     -25.823   1.283   2.624  1.00 97.92           H  
ATOM    417 HG22 VAL A  24     -24.931   1.124   4.148  1.00 97.92           H  
ATOM    418 HG23 VAL A  24     -24.418   2.319   2.936  1.00 97.92           H  
ATOM    419  N   TYR A  25     -21.689   0.175  -0.217  1.00 98.22           N  
ATOM    420  H   TYR A  25     -21.569   1.170  -0.092  1.00 98.22           H  
ATOM    421  CA  TYR A  25     -20.583  -0.603  -0.760  1.00 98.22           C  
ATOM    422  HA  TYR A  25     -20.997  -1.501  -1.218  1.00 98.22           H  
ATOM    423  C   TYR A  25     -19.647  -1.061   0.352  1.00 98.22           C  
ATOM    424  CB  TYR A  25     -19.859   0.172  -1.866  1.00 98.22           C  
ATOM    425  HB2 TYR A  25     -18.858  -0.241  -1.995  1.00 98.22           H  
ATOM    426  HB3 TYR A  25     -19.751   1.218  -1.579  1.00 98.22           H  
ATOM    427  O   TYR A  25     -19.386  -0.320   1.295  1.00 98.22           O  
ATOM    428  CG  TYR A  25     -20.582   0.055  -3.190  1.00 98.22           C  
ATOM    429  CD1 TYR A  25     -20.540  -1.169  -3.880  1.00 98.22           C  
ATOM    430  HD1 TYR A  25     -19.975  -1.996  -3.476  1.00 98.22           H  
ATOM    431  CD2 TYR A  25     -21.347   1.120  -3.699  1.00 98.22           C  
ATOM    432  HD2 TYR A  25     -21.386   2.055  -3.159  1.00 98.22           H  
ATOM    433  CE1 TYR A  25     -21.272  -1.337  -5.065  1.00 98.22           C  
ATOM    434  HE1 TYR A  25     -21.251  -2.278  -5.595  1.00 98.22           H  
ATOM    435  CE2 TYR A  25     -22.072   0.960  -4.899  1.00 98.22           C  
ATOM    436  HE2 TYR A  25     -22.677   1.767  -5.288  1.00 98.22           H  
ATOM    437  OH  TYR A  25     -22.801  -0.545  -6.669  1.00 98.22           O  
ATOM    438  HH  TYR A  25     -22.883   0.227  -7.234  1.00 98.22           H  
ATOM    439  CZ  TYR A  25     -22.048  -0.282  -5.571  1.00 98.22           C  
ATOM    440  N   VAL A  26     -19.116  -2.273   0.225  1.00 98.27           N  
ATOM    441  H   VAL A  26     -19.432  -2.848  -0.543  1.00 98.27           H  
ATOM    442  CA  VAL A  26     -18.069  -2.813   1.096  1.00 98.27           C  
ATOM    443  HA  VAL A  26     -17.735  -2.033   1.780  1.00 98.27           H  
ATOM    444  C   VAL A  26     -16.895  -3.229   0.224  1.00 98.27           C  
ATOM    445  CB  VAL A  26     -18.568  -3.986   1.957  1.00 98.27           C  
ATOM    446  HB  VAL A  26     -18.880  -4.801   1.304  1.00 98.27           H  
ATOM    447  O   VAL A  26     -17.066  -4.008  -0.714  1.00 98.27           O  
ATOM    448  CG1 VAL A  26     -17.461  -4.485   2.897  1.00 98.27           C  
ATOM    449 HG11 VAL A  26     -17.849  -5.252   3.567  1.00 98.27           H  
ATOM    450 HG12 VAL A  26     -17.077  -3.663   3.500  1.00 98.27           H  
ATOM    451 HG13 VAL A  26     -16.640  -4.922   2.328  1.00 98.27           H  
ATOM    452  CG2 VAL A  26     -19.763  -3.585   2.829  1.00 98.27           C  
ATOM    453 HG21 VAL A  26     -20.559  -3.173   2.209  1.00 98.27           H  
ATOM    454 HG22 VAL A  26     -19.462  -2.836   3.561  1.00 98.27           H  
ATOM    455 HG23 VAL A  26     -20.138  -4.464   3.353  1.00 98.27           H  
ATOM    456  N   ALA A  27     -15.705  -2.723   0.522  1.00 97.06           N  
ATOM    457  H   ALA A  27     -15.631  -2.088   1.304  1.00 97.06           H  
ATOM    458  CA  ALA A  27     -14.475  -3.111  -0.157  1.00 97.06           C  
ATOM    459  HA  ALA A  27     -14.662  -3.991  -0.773  1.00 97.06           H  
ATOM    460  C   ALA A  27     -13.398  -3.482   0.861  1.00 97.06           C  
ATOM    461  CB  ALA A  27     -14.023  -1.981  -1.082  1.00 97.06           C  
ATOM    462  HB1 ALA A  27     -13.659  -1.139  -0.493  1.00 97.06           H  
ATOM    463  HB2 ALA A  27     -14.860  -1.651  -1.698  1.00 97.06           H  
ATOM    464  HB3 ALA A  27     -13.226  -2.343  -1.730  1.00 97.06           H  
ATOM    465  O   ALA A  27     -13.335  -2.906   1.943  1.00 97.06           O  
ATOM    466  N   GLN A  28     -12.532  -4.423   0.494  1.00 95.47           N  
ATOM    467  H   GLN A  28     -12.624  -4.841  -0.421  1.00 95.47           H  
ATOM    468  CA  GLN A  28     -11.429  -4.858   1.341  1.00 95.47           C  
ATOM    469  HA  GLN A  28     -11.589  -4.489   2.354  1.00 95.47           H  
ATOM    470  C   GLN A  28     -10.104  -4.278   0.847  1.00 95.47           C  
ATOM    471  CB  GLN A  28     -11.421  -6.390   1.418  1.00 95.47           C  
ATOM    472  HB2 GLN A  28     -11.209  -6.804   0.432  1.00 95.47           H  
ATOM    473  HB3 GLN A  28     -12.406  -6.731   1.736  1.00 95.47           H  
ATOM    474  O   GLN A  28      -9.770  -4.373  -0.340  1.00 95.47           O  
ATOM    475  CG  GLN A  28     -10.382  -6.900   2.423  1.00 95.47           C  
ATOM    476  HG2 GLN A  28      -9.378  -6.623   2.103  1.00 95.47           H  
ATOM    477  HG3 GLN A  28     -10.572  -6.443   3.394  1.00 95.47           H  
ATOM    478  CD  GLN A  28     -10.438  -8.415   2.554  1.00 95.47           C  
ATOM    479  NE2 GLN A  28     -10.761  -8.929   3.718  1.00 95.47           N  
ATOM    480 HE21 GLN A  28     -10.942  -9.922   3.731  1.00 95.47           H  
ATOM    481 HE22 GLN A  28     -11.162  -8.315   4.413  1.00 95.47           H  
ATOM    482  OE1 GLN A  28     -10.190  -9.162   1.619  1.00 95.47           O  
ATOM    483  N   ILE A  29      -9.330  -3.715   1.773  1.00 94.88           N  
ATOM    484  H   ILE A  29      -9.689  -3.639   2.714  1.00 94.88           H  
ATOM    485  CA  ILE A  29      -7.966  -3.241   1.550  1.00 94.88           C  
ATOM    486  HA  ILE A  29      -7.624  -3.587   0.574  1.00 94.88           H  
ATOM    487  C   ILE A  29      -7.052  -3.869   2.602  1.00 94.88           C  
ATOM    488  CB  ILE A  29      -7.910  -1.698   1.534  1.00 94.88           C  
ATOM    489  HB  ILE A  29      -8.374  -1.311   2.441  1.00 94.88           H  
ATOM    490  O   ILE A  29      -7.180  -3.621   3.800  1.00 94.88           O  
ATOM    491  CG1 ILE A  29      -8.700  -1.189   0.303  1.00 94.88           C  
ATOM    492 HG12 ILE A  29      -8.317  -1.675  -0.595  1.00 94.88           H  
ATOM    493 HG13 ILE A  29      -9.748  -1.467   0.417  1.00 94.88           H  
ATOM    494  CG2 ILE A  29      -6.446  -1.221   1.493  1.00 94.88           C  
ATOM    495 HG21 ILE A  29      -5.902  -1.560   2.375  1.00 94.88           H  
ATOM    496 HG22 ILE A  29      -5.955  -1.592   0.594  1.00 94.88           H  
ATOM    497 HG23 ILE A  29      -6.412  -0.132   1.508  1.00 94.88           H  
ATOM    498  CD1 ILE A  29      -8.661   0.322   0.071  1.00 94.88           C  
ATOM    499 HD11 ILE A  29      -8.942   0.842   0.987  1.00 94.88           H  
ATOM    500 HD12 ILE A  29      -7.664   0.631  -0.245  1.00 94.88           H  
ATOM    501 HD13 ILE A  29      -9.365   0.588  -0.718  1.00 94.88           H  
ATOM    502  N   LYS A  30      -6.103  -4.681   2.128  1.00 92.78           N  
ATOM    503  H   LYS A  30      -6.023  -4.788   1.127  1.00 92.78           H  
ATOM    504  CA  LYS A  30      -5.153  -5.413   2.965  1.00 92.78           C  
ATOM    505  HA  LYS A  30      -5.243  -5.038   3.985  1.00 92.78           H  
ATOM    506  C   LYS A  30      -3.716  -5.185   2.512  1.00 92.78           C  
ATOM    507  CB  LYS A  30      -5.534  -6.899   2.987  1.00 92.78           C  
ATOM    508  HB2 LYS A  30      -6.552  -6.986   3.369  1.00 92.78           H  
ATOM    509  HB3 LYS A  30      -5.505  -7.303   1.975  1.00 92.78           H  
ATOM    510  O   LYS A  30      -3.428  -5.238   1.319  1.00 92.78           O  
ATOM    511  CG  LYS A  30      -4.590  -7.707   3.886  1.00 92.78           C  
ATOM    512  HG2 LYS A  30      -4.498  -7.207   4.849  1.00 92.78           H  
ATOM    513  HG3 LYS A  30      -3.604  -7.767   3.423  1.00 92.78           H  
ATOM    514  CD  LYS A  30      -5.119  -9.121   4.111  1.00 92.78           C  
ATOM    515  HD2 LYS A  30      -6.101  -9.048   4.577  1.00 92.78           H  
ATOM    516  HD3 LYS A  30      -5.201  -9.651   3.162  1.00 92.78           H  
ATOM    517  CE  LYS A  30      -4.155  -9.845   5.050  1.00 92.78           C  
ATOM    518  HE2 LYS A  30      -3.242 -10.099   4.511  1.00 92.78           H  
ATOM    519  HE3 LYS A  30      -3.900  -9.156   5.856  1.00 92.78           H  
ATOM    520  NZ  LYS A  30      -4.790 -11.039   5.641  1.00 92.78           N  
ATOM    521  HZ1 LYS A  30      -4.155 -11.495   6.280  1.00 92.78           H  
ATOM    522  HZ2 LYS A  30      -5.567 -10.714   6.198  1.00 92.78           H  
ATOM    523  HZ3 LYS A  30      -5.122 -11.678   4.932  1.00 92.78           H  
ATOM    524  N   GLY A  31      -2.805  -5.032   3.469  1.00 89.98           N  
ATOM    525  H   GLY A  31      -3.151  -4.917   4.411  1.00 89.98           H  
ATOM    526  CA  GLY A  31      -1.367  -4.932   3.228  1.00 89.98           C  
ATOM    527  HA2 GLY A  31      -0.845  -5.559   3.950  1.00 89.98           H  
ATOM    528  HA3 GLY A  31      -1.134  -5.301   2.230  1.00 89.98           H  
ATOM    529  C   GLY A  31      -0.822  -3.512   3.357  1.00 89.98           C  
ATOM    530  O   GLY A  31      -1.401  -2.668   4.035  1.00 89.98           O  
ATOM    531  N   GLN A  32       0.353  -3.276   2.774  1.00 89.10           N  
ATOM    532  H   GLN A  32       0.716  -3.951   2.116  1.00 89.10           H  
ATOM    533  CA  GLN A  32       1.068  -2.006   2.921  1.00 89.10           C  
ATOM    534  HA  GLN A  32       1.090  -1.760   3.983  1.00 89.10           H  
ATOM    535  C   GLN A  32       0.358  -0.861   2.190  1.00 89.10           C  
ATOM    536  CB  GLN A  32       2.517  -2.137   2.422  1.00 89.10           C  
ATOM    537  HB2 GLN A  32       2.956  -1.143   2.348  1.00 89.10           H  
ATOM    538  HB3 GLN A  32       2.518  -2.582   1.427  1.00 89.10           H  
ATOM    539  O   GLN A  32      -0.144  -1.056   1.086  1.00 89.10           O  
ATOM    540  CG  GLN A  32       3.391  -2.970   3.368  1.00 89.10           C  
ATOM    541  HG2 GLN A  32       3.472  -2.456   4.326  1.00 89.10           H  
ATOM    542  HG3 GLN A  32       2.932  -3.944   3.536  1.00 89.10           H  
ATOM    543  CD  GLN A  32       4.794  -3.173   2.803  1.00 89.10           C  
ATOM    544  NE2 GLN A  32       5.046  -4.248   2.087  1.00 89.10           N  
ATOM    545 HE21 GLN A  32       4.294  -4.844   1.771  1.00 89.10           H  
ATOM    546 HE22 GLN A  32       5.965  -4.267   1.668  1.00 89.10           H  
ATOM    547  OE1 GLN A  32       5.700  -2.386   2.981  1.00 89.10           O  
ATOM    548  N   ILE A  33       0.376   0.335   2.780  1.00 92.46           N  
ATOM    549  H   ILE A  33       0.800   0.403   3.694  1.00 92.46           H  
ATOM    550  CA  ILE A  33      -0.114   1.562   2.143  1.00 92.46           C  
ATOM    551  HA  ILE A  33      -1.040   1.321   1.622  1.00 92.46           H  
ATOM    552  C   ILE A  33       0.895   2.034   1.092  1.00 92.46           C  
ATOM    553  CB  ILE A  33      -0.443   2.662   3.180  1.00 92.46           C  
ATOM    554  HB  ILE A  33       0.474   2.971   3.682  1.00 92.46           H  
ATOM    555  O   ILE A  33       2.033   2.391   1.395  1.00 92.46           O  
ATOM    556  CG1 ILE A  33      -1.425   2.201   4.280  1.00 92.46           C  
ATOM    557 HG12 ILE A  33      -1.681   3.057   4.904  1.00 92.46           H  
ATOM    558 HG13 ILE A  33      -0.919   1.482   4.924  1.00 92.46           H  
ATOM    559  CG2 ILE A  33      -0.989   3.910   2.474  1.00 92.46           C  
ATOM    560 HG21 ILE A  33      -0.213   4.364   1.858  1.00 92.46           H  
ATOM    561 HG22 ILE A  33      -1.296   4.653   3.210  1.00 92.46           H  
ATOM    562 HG23 ILE A  33      -1.839   3.646   1.844  1.00 92.46           H  
ATOM    563  CD1 ILE A  33      -2.731   1.571   3.779  1.00 92.46           C  
ATOM    564 HD11 ILE A  33      -2.525   0.630   3.270  1.00 92.46           H  
ATOM    565 HD12 ILE A  33      -3.253   2.255   3.110  1.00 92.46           H  
ATOM    566 HD13 ILE A  33      -3.377   1.364   4.632  1.00 92.46           H  
ATOM    567  N   THR A  34       0.474   2.021  -0.165  1.00 88.70           N  
ATOM    568  H   THR A  34      -0.463   1.694  -0.349  1.00 88.70           H  
ATOM    569  CA  THR A  34       1.302   2.371  -1.324  1.00 88.70           C  
ATOM    570  HA  THR A  34       2.166   2.957  -1.011  1.00 88.70           H  
ATOM    571  C   THR A  34       0.502   3.213  -2.314  1.00 88.70           C  
ATOM    572  CB  THR A  34       1.803   1.100  -2.027  1.00 88.70           C  
ATOM    573  HB  THR A  34       2.406   1.401  -2.884  1.00 88.70           H  
ATOM    574  O   THR A  34      -0.704   3.407  -2.142  1.00 88.70           O  
ATOM    575  CG2 THR A  34       2.660   0.194  -1.144  1.00 88.70           C  
ATOM    576 HG21 THR A  34       3.492   0.766  -0.733  1.00 88.70           H  
ATOM    577 HG22 THR A  34       2.069  -0.224  -0.330  1.00 88.70           H  
ATOM    578 HG23 THR A  34       3.060  -0.619  -1.751  1.00 88.70           H  
ATOM    579  OG1 THR A  34       0.702   0.356  -2.497  1.00 88.70           O  
ATOM    580  HG1 THR A  34       0.261  -0.012  -1.728  1.00 88.70           H  
ATOM    581  N   SER A  35       1.136   3.674  -3.393  1.00 89.03           N  
ATOM    582  H   SER A  35       2.130   3.531  -3.503  1.00 89.03           H  
ATOM    583  CA  SER A  35       0.423   4.348  -4.485  1.00 89.03           C  
ATOM    584  HA  SER A  35      -0.077   5.232  -4.087  1.00 89.03           H  
ATOM    585  C   SER A  35      -0.658   3.451  -5.106  1.00 89.03           C  
ATOM    586  CB  SER A  35       1.416   4.801  -5.558  1.00 89.03           C  
ATOM    587  HB2 SER A  35       0.898   5.393  -6.313  1.00 89.03           H  
ATOM    588  HB3 SER A  35       1.854   3.925  -6.037  1.00 89.03           H  
ATOM    589  O   SER A  35      -1.705   3.944  -5.504  1.00 89.03           O  
ATOM    590  OG  SER A  35       2.453   5.568  -4.970  1.00 89.03           O  
ATOM    591  HG  SER A  35       2.127   6.451  -4.782  1.00 89.03           H  
ATOM    592  N   TYR A  36      -0.472   2.123  -5.104  1.00 89.14           N  
ATOM    593  H   TYR A  36       0.373   1.741  -4.706  1.00 89.14           H  
ATOM    594  CA  TYR A  36      -1.517   1.199  -5.559  1.00 89.14           C  
ATOM    595  HA  TYR A  36      -1.863   1.516  -6.542  1.00 89.14           H  
ATOM    596  C   TYR A  36      -2.725   1.205  -4.619  1.00 89.14           C  
ATOM    597  CB  TYR A  36      -0.963  -0.226  -5.662  1.00 89.14           C  
ATOM    598  HB2 TYR A  36      -0.546  -0.522  -4.699  1.00 89.14           H  
ATOM    599  HB3 TYR A  36      -0.154  -0.264  -6.392  1.00 89.14           H  
ATOM    600  O   TYR A  36      -3.870   1.183  -5.066  1.00 89.14           O  
ATOM    601  CG  TYR A  36      -2.018  -1.227  -6.079  1.00 89.14           C  
ATOM    602  CD1 TYR A  36      -2.433  -2.227  -5.179  1.00 89.14           C  
ATOM    603  HD1 TYR A  36      -1.984  -2.292  -4.199  1.00 89.14           H  
ATOM    604  CD2 TYR A  36      -2.623  -1.117  -7.345  1.00 89.14           C  
ATOM    605  HD2 TYR A  36      -2.305  -0.341  -8.026  1.00 89.14           H  
ATOM    606  CE1 TYR A  36      -3.436  -3.137  -5.551  1.00 89.14           C  
ATOM    607  HE1 TYR A  36      -3.753  -3.899  -4.854  1.00 89.14           H  
ATOM    608  CE2 TYR A  36      -3.642  -2.015  -7.715  1.00 89.14           C  
ATOM    609  HE2 TYR A  36      -4.103  -1.951  -8.690  1.00 89.14           H  
ATOM    610  OH  TYR A  36      -5.007  -3.902  -7.186  1.00 89.14           O  
ATOM    611  HH  TYR A  36      -5.107  -4.605  -6.540  1.00 89.14           H  
ATOM    612  CZ  TYR A  36      -4.036  -3.031  -6.822  1.00 89.14           C  
ATOM    613  N   THR A  37      -2.479   1.270  -3.309  1.00 92.50           N  
ATOM    614  H   THR A  37      -1.520   1.290  -2.992  1.00 92.50           H  
ATOM    615  CA  THR A  37      -3.543   1.378  -2.309  1.00 92.50           C  
ATOM    616  HA  THR A  37      -4.221   0.533  -2.431  1.00 92.50           H  
ATOM    617  C   THR A  37      -4.345   2.659  -2.504  1.00 92.50           C  
ATOM    618  CB  THR A  37      -2.973   1.359  -0.888  1.00 92.50           C  
ATOM    619  HB  THR A  37      -2.512   2.321  -0.664  1.00 92.50           H  
ATOM    620  O   THR A  37      -5.569   2.618  -2.423  1.00 92.50           O  
ATOM    621  CG2 THR A  37      -4.051   1.076   0.149  1.00 92.50           C  
ATOM    622 HG21 THR A  37      -4.724   1.930   0.223  1.00 92.50           H  
ATOM    623 HG22 THR A  37      -4.619   0.194  -0.148  1.00 92.50           H  
ATOM    624 HG23 THR A  37      -3.592   0.902   1.122  1.00 92.50           H  
ATOM    625  OG1 THR A  37      -1.987   0.361  -0.760  1.00 92.50           O  
ATOM    626  HG1 THR A  37      -2.433  -0.488  -0.705  1.00 92.50           H  
ATOM    627  N   TYR A  38      -3.684   3.775  -2.827  1.00 94.94           N  
ATOM    628  H   TYR A  38      -2.676   3.748  -2.885  1.00 94.94           H  
ATOM    629  CA  TYR A  38      -4.371   5.006  -3.222  1.00 94.94           C  
ATOM    630  HA  TYR A  38      -5.021   5.322  -2.406  1.00 94.94           H  
ATOM    631  C   TYR A  38      -5.289   4.782  -4.430  1.00 94.94           C  
ATOM    632  CB  TYR A  38      -3.356   6.126  -3.474  1.00 94.94           C  
ATOM    633  HB2 TYR A  38      -2.533   5.754  -4.083  1.00 94.94           H  
ATOM    634  HB3 TYR A  38      -2.933   6.446  -2.521  1.00 94.94           H  
ATOM    635  O   TYR A  38      -6.473   5.102  -4.342  1.00 94.94           O  
ATOM    636  CG  TYR A  38      -3.962   7.323  -4.173  1.00 94.94           C  
ATOM    637  CD1 TYR A  38      -3.764   7.507  -5.556  1.00 94.94           C  
ATOM    638  HD1 TYR A  38      -3.191   6.794  -6.131  1.00 94.94           H  
ATOM    639  CD2 TYR A  38      -4.774   8.216  -3.451  1.00 94.94           C  
ATOM    640  HD2 TYR A  38      -4.941   8.066  -2.395  1.00 94.94           H  
ATOM    641  CE1 TYR A  38      -4.356   8.602  -6.210  1.00 94.94           C  
ATOM    642  HE1 TYR A  38      -4.225   8.738  -7.273  1.00 94.94           H  
ATOM    643  CE2 TYR A  38      -5.363   9.314  -4.104  1.00 94.94           C  
ATOM    644  HE2 TYR A  38      -5.954  10.021  -3.541  1.00 94.94           H  
ATOM    645  OH  TYR A  38      -5.718  10.572  -6.116  1.00 94.94           O  
ATOM    646  HH  TYR A  38      -6.267  11.092  -5.525  1.00 94.94           H  
ATOM    647  CZ  TYR A  38      -5.156   9.509  -5.486  1.00 94.94           C  
ATOM    648  N   ASP A  39      -4.803   4.138  -5.497  1.00 91.84           N  
ATOM    649  H   ASP A  39      -3.806   3.993  -5.568  1.00 91.84           H  
ATOM    650  CA  ASP A  39      -5.642   3.828  -6.659  1.00 91.84           C  
ATOM    651  HA  ASP A  39      -6.029   4.763  -7.066  1.00 91.84           H  
ATOM    652  C   ASP A  39      -6.838   2.932  -6.282  1.00 91.84           C  
ATOM    653  CB  ASP A  39      -4.846   3.108  -7.762  1.00 91.84           C  
ATOM    654  HB2 ASP A  39      -4.488   2.149  -7.389  1.00 91.84           H  
ATOM    655  HB3 ASP A  39      -5.541   2.912  -8.578  1.00 91.84           H  
ATOM    656  O   ASP A  39      -7.905   3.037  -6.888  1.00 91.84           O  
ATOM    657  CG  ASP A  39      -3.686   3.861  -8.409  1.00 91.84           C  
ATOM    658  OD1 ASP A  39      -3.600   5.093  -8.243  1.00 91.84           O  
ATOM    659  OD2 ASP A  39      -2.940   3.165  -9.143  1.00 91.84           O  
ATOM    660  N   GLN A  40      -6.683   2.014  -5.318  1.00 93.50           N  
ATOM    661  H   GLN A  40      -5.781   1.951  -4.869  1.00 93.50           H  
ATOM    662  CA  GLN A  40      -7.796   1.196  -4.817  1.00 93.50           C  
ATOM    663  HA  GLN A  40      -8.296   0.726  -5.664  1.00 93.50           H  
ATOM    664  C   GLN A  40      -8.846   2.060  -4.112  1.00 93.50           C  
ATOM    665  CB  GLN A  40      -7.312   0.087  -3.868  1.00 93.50           C  
ATOM    666  HB2 GLN A  40      -6.728   0.517  -3.055  1.00 93.50           H  
ATOM    667  HB3 GLN A  40      -8.188  -0.388  -3.425  1.00 93.50           H  
ATOM    668  O   GLN A  40     -10.027   1.949  -4.438  1.00 93.50           O  
ATOM    669  CG  GLN A  40      -6.486  -1.001  -4.558  1.00 93.50           C  
ATOM    670  HG2 GLN A  40      -5.593  -0.578  -5.018  1.00 93.50           H  
ATOM    671  HG3 GLN A  40      -7.091  -1.464  -5.338  1.00 93.50           H  
ATOM    672  CD  GLN A  40      -6.065  -2.069  -3.559  1.00 93.50           C  
ATOM    673  NE2 GLN A  40      -6.791  -3.164  -3.478  1.00 93.50           N  
ATOM    674 HE21 GLN A  40      -6.524  -3.816  -2.755  1.00 93.50           H  
ATOM    675 HE22 GLN A  40      -7.623  -3.265  -4.042  1.00 93.50           H  
ATOM    676  OE1 GLN A  40      -5.108  -1.938  -2.816  1.00 93.50           O  
ATOM    677  N   PHE A  41      -8.427   2.937  -3.192  1.00 96.85           N  
ATOM    678  H   PHE A  41      -7.436   3.005  -3.008  1.00 96.85           H  
ATOM    679  CA  PHE A  41      -9.326   3.889  -2.533  1.00 96.85           C  
ATOM    680  HA  PHE A  41     -10.094   3.338  -1.990  1.00 96.85           H  
ATOM    681  C   PHE A  41     -10.052   4.764  -3.556  1.00 96.85           C  
ATOM    682  CB  PHE A  41      -8.550   4.766  -1.536  1.00 96.85           C  
ATOM    683  HB2 PHE A  41      -9.039   5.738  -1.469  1.00 96.85           H  
ATOM    684  HB3 PHE A  41      -7.542   4.952  -1.906  1.00 96.85           H  
ATOM    685  O   PHE A  41     -11.276   4.861  -3.506  1.00 96.85           O  
ATOM    686  CG  PHE A  41      -8.484   4.200  -0.132  1.00 96.85           C  
ATOM    687  CD1 PHE A  41      -9.533   4.448   0.770  1.00 96.85           C  
ATOM    688  HD1 PHE A  41     -10.389   5.027   0.458  1.00 96.85           H  
ATOM    689  CD2 PHE A  41      -7.371   3.453   0.290  1.00 96.85           C  
ATOM    690  HD2 PHE A  41      -6.548   3.287  -0.389  1.00 96.85           H  
ATOM    691  CE1 PHE A  41      -9.470   3.945   2.080  1.00 96.85           C  
ATOM    692  HE1 PHE A  41     -10.282   4.137   2.766  1.00 96.85           H  
ATOM    693  CE2 PHE A  41      -7.308   2.944   1.599  1.00 96.85           C  
ATOM    694  HE2 PHE A  41      -6.448   2.373   1.920  1.00 96.85           H  
ATOM    695  CZ  PHE A  41      -8.361   3.188   2.495  1.00 96.85           C  
ATOM    696  HZ  PHE A  41      -8.319   2.797   3.501  1.00 96.85           H  
ATOM    697  N   ASP A  42      -9.323   5.346  -4.510  1.00 96.87           N  
ATOM    698  H   ASP A  42      -8.320   5.233  -4.497  1.00 96.87           H  
ATOM    699  CA  ASP A  42      -9.904   6.205  -5.538  1.00 96.87           C  
ATOM    700  HA  ASP A  42     -10.421   7.029  -5.047  1.00 96.87           H  
ATOM    701  C   ASP A  42     -10.942   5.463  -6.389  1.00 96.87           C  
ATOM    702  CB  ASP A  42      -8.796   6.797  -6.415  1.00 96.87           C  
ATOM    703  HB2 ASP A  42      -8.098   7.355  -5.791  1.00 96.87           H  
ATOM    704  HB3 ASP A  42      -8.253   5.995  -6.916  1.00 96.87           H  
ATOM    705  O   ASP A  42     -12.065   5.944  -6.545  1.00 96.87           O  
ATOM    706  CG  ASP A  42      -9.416   7.739  -7.446  1.00 96.87           C  
ATOM    707  OD1 ASP A  42     -10.066   8.712  -6.994  1.00 96.87           O  
ATOM    708  OD2 ASP A  42      -9.331   7.422  -8.651  1.00 96.87           O  
ATOM    709  N   ARG A  43     -10.628   4.250  -6.865  1.00 94.80           N  
ATOM    710  H   ARG A  43      -9.692   3.907  -6.699  1.00 94.80           H  
ATOM    711  CA  ARG A  43     -11.577   3.436  -7.641  1.00 94.80           C  
ATOM    712  HA  ARG A  43     -11.930   4.027  -8.486  1.00 94.80           H  
ATOM    713  C   ARG A  43     -12.818   3.072  -6.838  1.00 94.80           C  
ATOM    714  CB  ARG A  43     -10.918   2.147  -8.148  1.00 94.80           C  
ATOM    715  HB2 ARG A  43     -11.705   1.471  -8.482  1.00 94.80           H  
ATOM    716  HB3 ARG A  43     -10.379   1.665  -7.332  1.00 94.80           H  
ATOM    717  O   ARG A  43     -13.927   3.229  -7.341  1.00 94.80           O  
ATOM    718  CG  ARG A  43      -9.974   2.386  -9.332  1.00 94.80           C  
ATOM    719  HG2 ARG A  43     -10.476   3.021 -10.062  1.00 94.80           H  
ATOM    720  HG3 ARG A  43      -9.076   2.912  -9.008  1.00 94.80           H  
ATOM    721  CD  ARG A  43      -9.598   1.070 -10.033  1.00 94.80           C  
ATOM    722  HD2 ARG A  43      -8.859   1.289 -10.804  1.00 94.80           H  
ATOM    723  HD3 ARG A  43     -10.490   0.690 -10.531  1.00 94.80           H  
ATOM    724  NE  ARG A  43      -9.081   0.006  -9.139  1.00 94.80           N  
ATOM    725  HE  ARG A  43      -9.680  -0.786  -8.956  1.00 94.80           H  
ATOM    726  NH1 ARG A  43      -7.013   0.890  -8.711  1.00 94.80           N  
ATOM    727 HH11 ARG A  43      -7.381   1.815  -8.877  1.00 94.80           H  
ATOM    728 HH12 ARG A  43      -6.125   0.833  -8.233  1.00 94.80           H  
ATOM    729  NH2 ARG A  43      -7.471  -1.136  -7.995  1.00 94.80           N  
ATOM    730 HH21 ARG A  43      -7.913  -2.015  -8.223  1.00 94.80           H  
ATOM    731 HH22 ARG A  43      -6.533  -1.184  -7.622  1.00 94.80           H  
ATOM    732  CZ  ARG A  43      -7.872  -0.072  -8.613  1.00 94.80           C  
ATOM    733  N   TYR A  44     -12.648   2.564  -5.619  1.00 96.33           N  
ATOM    734  H   TYR A  44     -11.711   2.477  -5.252  1.00 96.33           H  
ATOM    735  CA  TYR A  44     -13.770   2.102  -4.806  1.00 96.33           C  
ATOM    736  HA  TYR A  44     -14.384   1.419  -5.393  1.00 96.33           H  
ATOM    737  C   TYR A  44     -14.690   3.256  -4.406  1.00 96.33           C  
ATOM    738  CB  TYR A  44     -13.249   1.361  -3.571  1.00 96.33           C  
ATOM    739  HB2 TYR A  44     -12.653   2.053  -2.976  1.00 96.33           H  
ATOM    740  HB3 TYR A  44     -14.112   1.065  -2.975  1.00 96.33           H  
ATOM    741  O   TYR A  44     -15.908   3.131  -4.538  1.00 96.33           O  
ATOM    742  CG  TYR A  44     -12.446   0.092  -3.802  1.00 96.33           C  
ATOM    743  CD1 TYR A  44     -12.604  -0.693  -4.965  1.00 96.33           C  
ATOM    744  HD1 TYR A  44     -13.285  -0.391  -5.747  1.00 96.33           H  
ATOM    745  CD2 TYR A  44     -11.567  -0.333  -2.789  1.00 96.33           C  
ATOM    746  HD2 TYR A  44     -11.453   0.264  -1.896  1.00 96.33           H  
ATOM    747  CE1 TYR A  44     -11.877  -1.890  -5.114  1.00 96.33           C  
ATOM    748  HE1 TYR A  44     -11.999  -2.504  -5.994  1.00 96.33           H  
ATOM    749  CE2 TYR A  44     -10.855  -1.538  -2.924  1.00 96.33           C  
ATOM    750  HE2 TYR A  44     -10.202  -1.870  -2.130  1.00 96.33           H  
ATOM    751  OH  TYR A  44     -10.335  -3.492  -4.193  1.00 96.33           O  
ATOM    752  HH  TYR A  44      -9.994  -3.748  -3.332  1.00 96.33           H  
ATOM    753  CZ  TYR A  44     -11.009  -2.317  -4.088  1.00 96.33           C  
ATOM    754  N   ILE A  45     -14.119   4.393  -3.996  1.00 97.85           N  
ATOM    755  H   ILE A  45     -13.113   4.446  -3.928  1.00 97.85           H  
ATOM    756  CA  ILE A  45     -14.897   5.598  -3.700  1.00 97.85           C  
ATOM    757  HA  ILE A  45     -15.683   5.335  -2.991  1.00 97.85           H  
ATOM    758  C   ILE A  45     -15.601   6.082  -4.973  1.00 97.85           C  
ATOM    759  CB  ILE A  45     -14.017   6.688  -3.047  1.00 97.85           C  
ATOM    760  HB  ILE A  45     -13.174   6.905  -3.703  1.00 97.85           H  
ATOM    761  O   ILE A  45     -16.799   6.325  -4.933  1.00 97.85           O  
ATOM    762  CG1 ILE A  45     -13.493   6.229  -1.665  1.00 97.85           C  
ATOM    763 HG12 ILE A  45     -14.315   6.226  -0.949  1.00 97.85           H  
ATOM    764 HG13 ILE A  45     -13.118   5.207  -1.727  1.00 97.85           H  
ATOM    765  CG2 ILE A  45     -14.847   7.967  -2.858  1.00 97.85           C  
ATOM    766 HG21 ILE A  45     -15.139   8.377  -3.824  1.00 97.85           H  
ATOM    767 HG22 ILE A  45     -14.278   8.732  -2.329  1.00 97.85           H  
ATOM    768 HG23 ILE A  45     -15.750   7.753  -2.286  1.00 97.85           H  
ATOM    769  CD1 ILE A  45     -12.356   7.100  -1.111  1.00 97.85           C  
ATOM    770 HD11 ILE A  45     -12.691   8.123  -0.939  1.00 97.85           H  
ATOM    771 HD12 ILE A  45     -12.018   6.685  -0.161  1.00 97.85           H  
ATOM    772 HD13 ILE A  45     -11.520   7.102  -1.811  1.00 97.85           H  
ATOM    773  N   THR A  46     -14.915   6.131  -6.119  1.00 97.53           N  
ATOM    774  H   THR A  46     -13.925   5.931  -6.101  1.00 97.53           H  
ATOM    775  CA  THR A  46     -15.511   6.571  -7.393  1.00 97.53           C  
ATOM    776  HA  THR A  46     -15.897   7.582  -7.259  1.00 97.53           H  
ATOM    777  C   THR A  46     -16.690   5.695  -7.829  1.00 97.53           C  
ATOM    778  CB  THR A  46     -14.451   6.622  -8.502  1.00 97.53           C  
ATOM    779  HB  THR A  46     -13.993   5.640  -8.619  1.00 97.53           H  
ATOM    780  O   THR A  46     -17.708   6.231  -8.256  1.00 97.53           O  
ATOM    781  CG2 THR A  46     -15.013   7.066  -9.853  1.00 97.53           C  
ATOM    782 HG21 THR A  46     -15.672   6.295 -10.252  1.00 97.53           H  
ATOM    783 HG22 THR A  46     -15.567   7.997  -9.730  1.00 97.53           H  
ATOM    784 HG23 THR A  46     -14.191   7.223 -10.551  1.00 97.53           H  
ATOM    785  OG1 THR A  46     -13.456   7.555  -8.155  1.00 97.53           O  
ATOM    786  HG1 THR A  46     -12.771   7.071  -7.688  1.00 97.53           H  
ATOM    787  N   ILE A  47     -16.600   4.365  -7.698  1.00 96.02           N  
ATOM    788  H   ILE A  47     -15.737   3.974  -7.349  1.00 96.02           H  
ATOM    789  CA  ILE A  47     -17.719   3.452  -8.003  1.00 96.02           C  
ATOM    790  HA  ILE A  47     -18.046   3.615  -9.030  1.00 96.02           H  
ATOM    791  C   ILE A  47     -18.920   3.762  -7.102  1.00 96.02           C  
ATOM    792  CB  ILE A  47     -17.273   1.976  -7.854  1.00 96.02           C  
ATOM    793  HB  ILE A  47     -16.765   1.865  -6.897  1.00 96.02           H  
ATOM    794  O   ILE A  47     -20.044   3.908  -7.578  1.00 96.02           O  
ATOM    795  CG1 ILE A  47     -16.291   1.595  -8.986  1.00 96.02           C  
ATOM    796 HG12 ILE A  47     -16.840   1.485  -9.921  1.00 96.02           H  
ATOM    797 HG13 ILE A  47     -15.567   2.398  -9.131  1.00 96.02           H  
ATOM    798  CG2 ILE A  47     -18.480   1.015  -7.870  1.00 96.02           C  
ATOM    799 HG21 ILE A  47     -19.100   1.162  -6.986  1.00 96.02           H  
ATOM    800 HG22 ILE A  47     -18.154  -0.025  -7.869  1.00 96.02           H  
ATOM    801 HG23 ILE A  47     -19.091   1.195  -8.754  1.00 96.02           H  
ATOM    802  CD1 ILE A  47     -15.501   0.308  -8.708  1.00 96.02           C  
ATOM    803 HD11 ILE A  47     -16.163  -0.558  -8.689  1.00 96.02           H  
ATOM    804 HD12 ILE A  47     -14.982   0.391  -7.754  1.00 96.02           H  
ATOM    805 HD13 ILE A  47     -14.764   0.163  -9.498  1.00 96.02           H  
ATOM    806  N   ALA A  48     -18.679   3.910  -5.801  1.00 97.12           N  
ATOM    807  H   ALA A  48     -17.733   3.818  -5.459  1.00 97.12           H  
ATOM    808  CA  ALA A  48     -19.739   4.186  -4.844  1.00 97.12           C  
ATOM    809  HA  ALA A  48     -20.546   3.472  -5.012  1.00 97.12           H  
ATOM    810  C   ALA A  48     -20.352   5.592  -5.027  1.00 97.12           C  
ATOM    811  CB  ALA A  48     -19.152   3.932  -3.456  1.00 97.12           C  
ATOM    812  HB1 ALA A  48     -18.792   2.905  -3.399  1.00 97.12           H  
ATOM    813  HB2 ALA A  48     -19.922   4.071  -2.697  1.00 97.12           H  
ATOM    814  HB3 ALA A  48     -18.314   4.606  -3.282  1.00 97.12           H  
ATOM    815  O   ALA A  48     -21.558   5.765  -4.857  1.00 97.12           O  
ATOM    816  N   GLU A  49     -19.554   6.585  -5.431  1.00 97.02           N  
ATOM    817  H   GLU A  49     -18.562   6.399  -5.489  1.00 97.02           H  
ATOM    818  CA  GLU A  49     -20.023   7.924  -5.804  1.00 97.02           C  
ATOM    819  HA  GLU A  49     -20.641   8.327  -5.002  1.00 97.02           H  
ATOM    820  C   GLU A  49     -20.884   7.902  -7.074  1.00 97.02           C  
ATOM    821  CB  GLU A  49     -18.826   8.864  -6.037  1.00 97.02           C  
ATOM    822  HB2 GLU A  49     -19.182   9.768  -6.531  1.00 97.02           H  
ATOM    823  HB3 GLU A  49     -18.124   8.369  -6.709  1.00 97.02           H  
ATOM    824  O   GLU A  49     -21.915   8.571  -7.117  1.00 97.02           O  
ATOM    825  CG  GLU A  49     -18.097   9.294  -4.755  1.00 97.02           C  
ATOM    826  HG2 GLU A  49     -17.823   8.419  -4.165  1.00 97.02           H  
ATOM    827  HG3 GLU A  49     -18.789   9.875  -4.144  1.00 97.02           H  
ATOM    828  CD  GLU A  49     -16.834  10.127  -5.040  1.00 97.02           C  
ATOM    829  OE1 GLU A  49     -16.378  10.860  -4.136  1.00 97.02           O  
ATOM    830  OE2 GLU A  49     -16.265  10.061  -6.152  1.00 97.02           O  
ATOM    831  N   GLN A  50     -20.487   7.144  -8.104  1.00 96.22           N  
ATOM    832  H   GLN A  50     -19.635   6.611  -8.008  1.00 96.22           H  
ATOM    833  CA  GLN A  50     -21.242   7.023  -9.361  1.00 96.22           C  
ATOM    834  HA  GLN A  50     -21.384   8.015  -9.789  1.00 96.22           H  
ATOM    835  C   GLN A  50     -22.639   6.435  -9.140  1.00 96.22           C  
ATOM    836  CB  GLN A  50     -20.459   6.152 -10.356  1.00 96.22           C  
ATOM    837  HB2 GLN A  50     -21.129   5.823 -11.151  1.00 96.22           H  
ATOM    838  HB3 GLN A  50     -20.076   5.267  -9.848  1.00 96.22           H  
ATOM    839  O   GLN A  50     -23.606   6.887  -9.756  1.00 96.22           O  
ATOM    840  CG  GLN A  50     -19.301   6.928 -10.998  1.00 96.22           C  
ATOM    841  HG2 GLN A  50     -19.716   7.731 -11.608  1.00 96.22           H  
ATOM    842  HG3 GLN A  50     -18.685   7.389 -10.226  1.00 96.22           H  
ATOM    843  CD  GLN A  50     -18.407   6.066 -11.885  1.00 96.22           C  
ATOM    844  NE2 GLN A  50     -17.388   6.646 -12.481  1.00 96.22           N  
ATOM    845 HE21 GLN A  50     -16.805   6.028 -13.028  1.00 96.22           H  
ATOM    846 HE22 GLN A  50     -17.153   7.605 -12.270  1.00 96.22           H  
ATOM    847  OE1 GLN A  50     -18.585   4.878 -12.094  1.00 96.22           O  
ATOM    848  N   ASP A  51     -22.749   5.489  -8.212  1.00 94.92           N  
ATOM    849  H   ASP A  51     -21.897   5.122  -7.811  1.00 94.92           H  
ATOM    850  CA  ASP A  51     -24.007   4.836  -7.857  1.00 94.92           C  
ATOM    851  HA  ASP A  51     -24.639   4.788  -8.744  1.00 94.92           H  
ATOM    852  C   ASP A  51     -24.823   5.599  -6.801  1.00 94.92           C  
ATOM    853  CB  ASP A  51     -23.698   3.401  -7.422  1.00 94.92           C  
ATOM    854  HB2 ASP A  51     -22.876   3.425  -6.706  1.00 94.92           H  
ATOM    855  HB3 ASP A  51     -24.569   2.978  -6.922  1.00 94.92           H  
ATOM    856  O   ASP A  51     -25.885   5.127  -6.397  1.00 94.92           O  
ATOM    857  CG  ASP A  51     -23.341   2.473  -8.587  1.00 94.92           C  
ATOM    858  OD1 ASP A  51     -23.530   2.836  -9.766  1.00 94.92           O  
ATOM    859  OD2 ASP A  51     -22.964   1.323  -8.278  1.00 94.92           O  
ATOM    860  N   ASN A  52     -24.361   6.779  -6.364  1.00 93.64           N  
ATOM    861  H   ASN A  52     -23.497   7.119  -6.762  1.00 93.64           H  
ATOM    862  CA  ASN A  52     -24.964   7.561  -5.276  1.00 93.64           C  
ATOM    863  HA  ASN A  52     -24.229   8.309  -4.977  1.00 93.64           H  
ATOM    864  C   ASN A  52     -25.228   6.705  -4.023  1.00 93.64           C  
ATOM    865  CB  ASN A  52     -26.215   8.315  -5.764  1.00 93.64           C  
ATOM    866  HB2 ASN A  52     -26.601   8.927  -4.948  1.00 93.64           H  
ATOM    867  HB3 ASN A  52     -26.987   7.595  -6.034  1.00 93.64           H  
ATOM    868  O   ASN A  52     -26.309   6.757  -3.436  1.00 93.64           O  
ATOM    869  CG  ASN A  52     -25.934   9.231  -6.933  1.00 93.64           C  
ATOM    870  ND2 ASN A  52     -26.250   8.802  -8.131  1.00 93.64           N  
ATOM    871 HD21 ASN A  52     -26.488   7.826  -8.229  1.00 93.64           H  
ATOM    872 HD22 ASN A  52     -25.869   9.335  -8.900  1.00 93.64           H  
ATOM    873  OD1 ASN A  52     -25.430  10.333  -6.793  1.00 93.64           O  
ATOM    874  N   ALA A  53     -24.250   5.880  -3.643  1.00 96.38           N  
ATOM    875  H   ALA A  53     -23.387   5.875  -4.167  1.00 96.38           H  
ATOM    876  CA  ALA A  53     -24.351   5.031  -2.466  1.00 96.38           C  
ATOM    877  HA  ALA A  53     -25.242   4.411  -2.566  1.00 96.38           H  
ATOM    878  C   ALA A  53     -24.497   5.864  -1.180  1.00 96.38           C  
ATOM    879  CB  ALA A  53     -23.125   4.116  -2.424  1.00 96.38           C  
ATOM    880  HB1 ALA A  53     -22.224   4.720  -2.315  1.00 96.38           H  
ATOM    881  HB2 ALA A  53     -23.194   3.428  -1.582  1.00 96.38           H  
ATOM    882  HB3 ALA A  53     -23.075   3.549  -3.354  1.00 96.38           H  
ATOM    883  O   ALA A  53     -23.938   6.953  -1.058  1.00 96.38           O  
ATOM    884  N   GLU A  54     -25.192   5.314  -0.183  1.00 96.79           N  
ATOM    885  H   GLU A  54     -25.574   4.389  -0.320  1.00 96.79           H  
ATOM    886  CA  GLU A  54     -25.350   5.948   1.135  1.00 96.79           C  
ATOM    887  HA  GLU A  54     -25.762   6.951   1.026  1.00 96.79           H  
ATOM    888  C   GLU A  54     -24.013   6.071   1.872  1.00 96.79           C  
ATOM    889  CB  GLU A  54     -26.282   5.101   2.011  1.00 96.79           C  
ATOM    890  HB2 GLU A  54     -25.943   4.065   1.991  1.00 96.79           H  
ATOM    891  HB3 GLU A  54     -26.211   5.440   3.044  1.00 96.79           H  
ATOM    892  O   GLU A  54     -23.800   7.001   2.647  1.00 96.79           O  
ATOM    893  CG  GLU A  54     -27.752   5.135   1.591  1.00 96.79           C  
ATOM    894  HG2 GLU A  54     -28.276   4.455   2.262  1.00 96.79           H  
ATOM    895  HG3 GLU A  54     -27.847   4.755   0.574  1.00 96.79           H  
ATOM    896  CD  GLU A  54     -28.412   6.517   1.719  1.00 96.79           C  
ATOM    897  OE1 GLU A  54     -29.309   6.802   0.897  1.00 96.79           O  
ATOM    898  OE2 GLU A  54     -28.089   7.246   2.685  1.00 96.79           O  
ATOM    899  N   ALA A  55     -23.118   5.106   1.655  1.00 98.21           N  
ATOM    900  H   ALA A  55     -23.367   4.383   0.994  1.00 98.21           H  
ATOM    901  CA  ALA A  55     -21.757   5.097   2.165  1.00 98.21           C  
ATOM    902  HA  ALA A  55     -21.307   6.075   1.992  1.00 98.21           H  
ATOM    903  C   ALA A  55     -20.919   4.033   1.445  1.00 98.21           C  
ATOM    904  CB  ALA A  55     -21.776   4.805   3.677  1.00 98.21           C  
ATOM    905  HB1 ALA A  55     -22.221   3.827   3.859  1.00 98.21           H  
ATOM    906  HB2 ALA A  55     -22.353   5.566   4.202  1.00 98.21           H  
ATOM    907  HB3 ALA A  55     -20.759   4.813   4.069  1.00 98.21           H  
ATOM    908  O   ALA A  55     -21.443   3.097   0.830  1.00 98.21           O  
ATOM    909  N   ILE A  56     -19.605   4.135   1.615  1.00 98.58           N  
ATOM    910  H   ILE A  56     -19.251   4.951   2.094  1.00 98.58           H  
ATOM    911  CA  ILE A  56     -18.677   3.034   1.383  1.00 98.58           C  
ATOM    912  HA  ILE A  56     -19.258   2.163   1.078  1.00 98.58           H  
ATOM    913  C   ILE A  56     -17.971   2.656   2.685  1.00 98.58           C  
ATOM    914  CB  ILE A  56     -17.721   3.342   0.218  1.00 98.58           C  
ATOM    915  HB  ILE A  56     -18.335   3.516  -0.666  1.00 98.58           H  
ATOM    916  O   ILE A  56     -17.443   3.511   3.395  1.00 98.58           O  
ATOM    917  CG1 ILE A  56     -16.852   2.097  -0.039  1.00 98.58           C  
ATOM    918 HG12 ILE A  56     -17.491   1.213  -0.055  1.00 98.58           H  
ATOM    919 HG13 ILE A  56     -16.129   1.976   0.768  1.00 98.58           H  
ATOM    920  CG2 ILE A  56     -16.860   4.595   0.452  1.00 98.58           C  
ATOM    921 HG21 ILE A  56     -17.491   5.448   0.700  1.00 98.58           H  
ATOM    922 HG22 ILE A  56     -16.153   4.419   1.263  1.00 98.58           H  
ATOM    923 HG23 ILE A  56     -16.309   4.840  -0.456  1.00 98.58           H  
ATOM    924  CD1 ILE A  56     -16.103   2.134  -1.365  1.00 98.58           C  
ATOM    925 HD11 ILE A  56     -15.613   1.168  -1.487  1.00 98.58           H  
ATOM    926 HD12 ILE A  56     -15.356   2.928  -1.369  1.00 98.58           H  
ATOM    927 HD13 ILE A  56     -16.808   2.279  -2.184  1.00 98.58           H  
ATOM    928  N   ILE A  57     -17.960   1.363   2.989  1.00 98.74           N  
ATOM    929  H   ILE A  57     -18.431   0.729   2.360  1.00 98.74           H  
ATOM    930  CA  ILE A  57     -17.198   0.760   4.077  1.00 98.74           C  
ATOM    931  HA  ILE A  57     -16.909   1.535   4.788  1.00 98.74           H  
ATOM    932  C   ILE A  57     -15.928   0.161   3.479  1.00 98.74           C  
ATOM    933  CB  ILE A  57     -18.039  -0.290   4.836  1.00 98.74           C  
ATOM    934  HB  ILE A  57     -18.309  -1.075   4.130  1.00 98.74           H  
ATOM    935  O   ILE A  57     -15.987  -0.682   2.584  1.00 98.74           O  
ATOM    936  CG1 ILE A  57     -19.337   0.330   5.407  1.00 98.74           C  
ATOM    937 HG12 ILE A  57     -19.081   1.026   6.207  1.00 98.74           H  
ATOM    938 HG13 ILE A  57     -19.854   0.890   4.628  1.00 98.74           H  
ATOM    939  CG2 ILE A  57     -17.197  -0.914   5.967  1.00 98.74           C  
ATOM    940 HG21 ILE A  57     -17.768  -1.673   6.502  1.00 98.74           H  
ATOM    941 HG22 ILE A  57     -16.314  -1.409   5.562  1.00 98.74           H  
ATOM    942 HG23 ILE A  57     -16.882  -0.141   6.669  1.00 98.74           H  
ATOM    943  CD1 ILE A  57     -20.341  -0.692   5.953  1.00 98.74           C  
ATOM    944 HD11 ILE A  57     -21.231  -0.163   6.295  1.00 98.74           H  
ATOM    945 HD12 ILE A  57     -19.923  -1.237   6.799  1.00 98.74           H  
ATOM    946 HD13 ILE A  57     -20.623  -1.394   5.169  1.00 98.74           H  
ATOM    947  N   ILE A  58     -14.777   0.586   3.986  1.00 98.59           N  
ATOM    948  H   ILE A  58     -14.806   1.283   4.716  1.00 98.59           H  
ATOM    949  CA  ILE A  58     -13.479   0.010   3.651  1.00 98.59           C  
ATOM    950  HA  ILE A  58     -13.577  -0.641   2.783  1.00 98.59           H  
ATOM    951  C   ILE A  58     -13.022  -0.840   4.835  1.00 98.59           C  
ATOM    952  CB  ILE A  58     -12.466   1.111   3.289  1.00 98.59           C  
ATOM    953  HB  ILE A  58     -12.323   1.725   4.178  1.00 98.59           H  
ATOM    954  O   ILE A  58     -12.661  -0.306   5.885  1.00 98.59           O  
ATOM    955  CG1 ILE A  58     -12.945   2.053   2.158  1.00 98.59           C  
ATOM    956 HG12 ILE A  58     -13.854   2.563   2.474  1.00 98.59           H  
ATOM    957 HG13 ILE A  58     -12.188   2.823   2.006  1.00 98.59           H  
ATOM    958  CG2 ILE A  58     -11.106   0.486   2.940  1.00 98.59           C  
ATOM    959 HG21 ILE A  58     -11.214  -0.247   2.140  1.00 98.59           H  
ATOM    960 HG22 ILE A  58     -10.415   1.270   2.631  1.00 98.59           H  
ATOM    961 HG23 ILE A  58     -10.683  -0.013   3.812  1.00 98.59           H  
ATOM    962  CD1 ILE A  58     -13.212   1.378   0.807  1.00 98.59           C  
ATOM    963 HD11 ILE A  58     -13.498   2.139   0.080  1.00 98.59           H  
ATOM    964 HD12 ILE A  58     -14.027   0.661   0.904  1.00 98.59           H  
ATOM    965 HD13 ILE A  58     -12.316   0.876   0.444  1.00 98.59           H  
ATOM    966  N   GLU A  59     -13.039  -2.159   4.659  1.00 98.51           N  
ATOM    967  H   GLU A  59     -13.321  -2.513   3.756  1.00 98.51           H  
ATOM    968  CA  GLU A  59     -12.417  -3.104   5.584  1.00 98.51           C  
ATOM    969  HA  GLU A  59     -12.722  -2.863   6.602  1.00 98.51           H  
ATOM    970  C   GLU A  59     -10.894  -2.981   5.459  1.00 98.51           C  
ATOM    971  CB  GLU A  59     -12.866  -4.542   5.294  1.00 98.51           C  
ATOM    972  HB2 GLU A  59     -12.633  -4.780   4.256  1.00 98.51           H  
ATOM    973  HB3 GLU A  59     -12.300  -5.215   5.937  1.00 98.51           H  
ATOM    974  O   GLU A  59     -10.329  -3.293   4.407  1.00 98.51           O  
ATOM    975  CG  GLU A  59     -14.365  -4.778   5.537  1.00 98.51           C  
ATOM    976  HG2 GLU A  59     -14.583  -4.564   6.583  1.00 98.51           H  
ATOM    977  HG3 GLU A  59     -14.942  -4.088   4.922  1.00 98.51           H  
ATOM    978  CD  GLU A  59     -14.796  -6.218   5.207  1.00 98.51           C  
ATOM    979  OE1 GLU A  59     -15.952  -6.563   5.542  1.00 98.51           O  
ATOM    980  OE2 GLU A  59     -13.982  -6.976   4.622  1.00 98.51           O  
ATOM    981  N   LEU A  60     -10.240  -2.483   6.509  1.00 98.46           N  
ATOM    982  H   LEU A  60     -10.776  -2.279   7.340  1.00 98.46           H  
ATOM    983  CA  LEU A  60      -8.823  -2.135   6.507  1.00 98.46           C  
ATOM    984  HA  LEU A  60      -8.447  -2.242   5.490  1.00 98.46           H  
ATOM    985  C   LEU A  60      -8.013  -3.078   7.408  1.00 98.46           C  
ATOM    986  CB  LEU A  60      -8.673  -0.654   6.911  1.00 98.46           C  
ATOM    987  HB2 LEU A  60      -9.325  -0.049   6.282  1.00 98.46           H  
ATOM    988  HB3 LEU A  60      -9.010  -0.548   7.942  1.00 98.46           H  
ATOM    989  O   LEU A  60      -8.261  -3.166   8.610  1.00 98.46           O  
ATOM    990  CG  LEU A  60      -7.233  -0.114   6.802  1.00 98.46           C  
ATOM    991  HG  LEU A  60      -6.555  -0.762   7.358  1.00 98.46           H  
ATOM    992  CD1 LEU A  60      -6.756  -0.027   5.348  1.00 98.46           C  
ATOM    993 HD11 LEU A  60      -6.690  -1.026   4.918  1.00 98.46           H  
ATOM    994 HD12 LEU A  60      -7.453   0.571   4.761  1.00 98.46           H  
ATOM    995 HD13 LEU A  60      -5.765   0.427   5.310  1.00 98.46           H  
ATOM    996  CD2 LEU A  60      -7.151   1.289   7.407  1.00 98.46           C  
ATOM    997 HD21 LEU A  60      -7.809   1.969   6.866  1.00 98.46           H  
ATOM    998 HD22 LEU A  60      -6.127   1.657   7.354  1.00 98.46           H  
ATOM    999 HD23 LEU A  60      -7.453   1.253   8.454  1.00 98.46           H  
ATOM   1000  N   ASP A  61      -6.997  -3.712   6.821  1.00 98.17           N  
ATOM   1001  H   ASP A  61      -6.936  -3.649   5.815  1.00 98.17           H  
ATOM   1002  CA  ASP A  61      -5.968  -4.495   7.516  1.00 98.17           C  
ATOM   1003  HA  ASP A  61      -6.003  -4.285   8.585  1.00 98.17           H  
ATOM   1004  C   ASP A  61      -4.582  -4.091   6.997  1.00 98.17           C  
ATOM   1005  CB  ASP A  61      -6.236  -5.999   7.319  1.00 98.17           C  
ATOM   1006  HB2 ASP A  61      -7.207  -6.249   7.747  1.00 98.17           H  
ATOM   1007  HB3 ASP A  61      -6.288  -6.214   6.251  1.00 98.17           H  
ATOM   1008  O   ASP A  61      -4.126  -4.555   5.947  1.00 98.17           O  
ATOM   1009  CG  ASP A  61      -5.165  -6.898   7.958  1.00 98.17           C  
ATOM   1010  OD1 ASP A  61      -4.471  -6.429   8.889  1.00 98.17           O  
ATOM   1011  OD2 ASP A  61      -5.029  -8.062   7.490  1.00 98.17           O  
ATOM   1012  N   THR A  62      -3.911  -3.178   7.696  1.00 96.93           N  
ATOM   1013  H   THR A  62      -4.282  -2.889   8.590  1.00 96.93           H  
ATOM   1014  CA  THR A  62      -2.642  -2.603   7.252  1.00 96.93           C  
ATOM   1015  HA  THR A  62      -2.240  -3.275   6.494  1.00 96.93           H  
ATOM   1016  C   THR A  62      -1.611  -2.475   8.378  1.00 96.93           C  
ATOM   1017  CB  THR A  62      -2.856  -1.261   6.540  1.00 96.93           C  
ATOM   1018  HB  THR A  62      -3.575  -1.407   5.733  1.00 96.93           H  
ATOM   1019  O   THR A  62      -1.905  -1.926   9.442  1.00 96.93           O  
ATOM   1020  CG2 THR A  62      -3.358  -0.129   7.435  1.00 96.93           C  
ATOM   1021 HG21 THR A  62      -3.638   0.725   6.819  1.00 96.93           H  
ATOM   1022 HG22 THR A  62      -4.232  -0.460   7.996  1.00 96.93           H  
ATOM   1023 HG23 THR A  62      -2.578   0.180   8.130  1.00 96.93           H  
ATOM   1024  OG1 THR A  62      -1.628  -0.857   5.979  1.00 96.93           O  
ATOM   1025  HG1 THR A  62      -1.528  -1.381   5.182  1.00 96.93           H  
ATOM   1026  N   PRO A  63      -0.352  -2.892   8.134  1.00 94.10           N  
ATOM   1027  CA  PRO A  63       0.765  -2.594   9.024  1.00 94.10           C  
ATOM   1028  HA  PRO A  63       0.468  -2.749  10.061  1.00 94.10           H  
ATOM   1029  C   PRO A  63       1.286  -1.149   8.867  1.00 94.10           C  
ATOM   1030  CB  PRO A  63       1.827  -3.630   8.649  1.00 94.10           C  
ATOM   1031  HB2 PRO A  63       1.601  -4.575   9.142  1.00 94.10           H  
ATOM   1032  HB3 PRO A  63       2.837  -3.303   8.900  1.00 94.10           H  
ATOM   1033  O   PRO A  63       2.243  -0.777   9.543  1.00 94.10           O  
ATOM   1034  CG  PRO A  63       1.634  -3.776   7.142  1.00 94.10           C  
ATOM   1035  HG2 PRO A  63       2.001  -4.733   6.772  1.00 94.10           H  
ATOM   1036  HG3 PRO A  63       2.129  -2.952   6.628  1.00 94.10           H  
ATOM   1037  CD  PRO A  63       0.123  -3.645   6.977  1.00 94.10           C  
ATOM   1038  HD2 PRO A  63      -0.089  -3.109   6.052  1.00 94.10           H  
ATOM   1039  HD3 PRO A  63      -0.344  -4.630   6.969  1.00 94.10           H  
ATOM   1040  N   GLY A  64       0.719  -0.357   7.949  1.00 93.65           N  
ATOM   1041  H   GLY A  64      -0.074  -0.713   7.434  1.00 93.65           H  
ATOM   1042  CA  GLY A  64       1.208   0.962   7.554  1.00 93.65           C  
ATOM   1043  HA2 GLY A  64       2.033   1.260   8.201  1.00 93.65           H  
ATOM   1044  HA3 GLY A  64       0.397   1.681   7.669  1.00 93.65           H  
ATOM   1045  C   GLY A  64       1.719   1.003   6.114  1.00 93.65           C  
ATOM   1046  O   GLY A  64       1.578   0.046   5.359  1.00 93.65           O  
ATOM   1047  N   GLY A  65       2.326   2.117   5.713  1.00 90.59           N  
ATOM   1048  H   GLY A  65       2.429   2.887   6.359  1.00 90.59           H  
ATOM   1049  CA  GLY A  65       3.036   2.256   4.446  1.00 90.59           C  
ATOM   1050  HA2 GLY A  65       2.363   1.990   3.631  1.00 90.59           H  
ATOM   1051  HA3 GLY A  65       3.873   1.559   4.404  1.00 90.59           H  
ATOM   1052  C   GLY A  65       3.573   3.672   4.241  1.00 90.59           C  
ATOM   1053  O   GLY A  65       3.831   4.371   5.219  1.00 90.59           O  
ATOM   1054  N   ARG A  66       3.750   4.083   2.984  1.00 88.67           N  
ATOM   1055  H   ARG A  66       3.404   3.493   2.240  1.00 88.67           H  
ATOM   1056  CA  ARG A  66       4.363   5.372   2.626  1.00 88.67           C  
ATOM   1057  HA  ARG A  66       5.325   5.457   3.130  1.00 88.67           H  
ATOM   1058  C   ARG A  66       3.508   6.558   3.079  1.00 88.67           C  
ATOM   1059  CB  ARG A  66       4.611   5.458   1.117  1.00 88.67           C  
ATOM   1060  HB2 ARG A  66       3.660   5.430   0.585  1.00 88.67           H  
ATOM   1061  HB3 ARG A  66       5.089   6.422   0.948  1.00 88.67           H  
ATOM   1062  O   ARG A  66       2.275   6.494   3.006  1.00 88.67           O  
ATOM   1063  CG  ARG A  66       5.550   4.379   0.557  1.00 88.67           C  
ATOM   1064  HG2 ARG A  66       5.153   3.389   0.780  1.00 88.67           H  
ATOM   1065  HG3 ARG A  66       6.529   4.475   1.026  1.00 88.67           H  
ATOM   1066  CD  ARG A  66       5.713   4.499  -0.965  1.00 88.67           C  
ATOM   1067  HD2 ARG A  66       6.419   3.738  -1.297  1.00 88.67           H  
ATOM   1068  HD3 ARG A  66       4.746   4.310  -1.431  1.00 88.67           H  
ATOM   1069  NE  ARG A  66       6.215   5.824  -1.369  1.00 88.67           N  
ATOM   1070  HE  ARG A  66       6.605   6.406  -0.641  1.00 88.67           H  
ATOM   1071  NH1 ARG A  66       5.477   5.819  -3.548  1.00 88.67           N  
ATOM   1072 HH11 ARG A  66       5.350   6.351  -4.397  1.00 88.67           H  
ATOM   1073 HH12 ARG A  66       5.199   4.851  -3.472  1.00 88.67           H  
ATOM   1074  NH2 ARG A  66       6.436   7.632  -2.724  1.00 88.67           N  
ATOM   1075 HH21 ARG A  66       6.974   8.062  -1.985  1.00 88.67           H  
ATOM   1076 HH22 ARG A  66       5.693   8.248  -3.021  1.00 88.67           H  
ATOM   1077  CZ  ARG A  66       6.038   6.414  -2.534  1.00 88.67           C  
ATOM   1078  N   ALA A  67       4.147   7.638   3.536  1.00 93.13           N  
ATOM   1079  H   ALA A  67       5.152   7.716   3.467  1.00 93.13           H  
ATOM   1080  CA  ALA A  67       3.409   8.773   4.074  1.00 93.13           C  
ATOM   1081  HA  ALA A  67       2.614   8.380   4.708  1.00 93.13           H  
ATOM   1082  C   ALA A  67       2.740   9.601   2.970  1.00 93.13           C  
ATOM   1083  CB  ALA A  67       4.312   9.617   4.968  1.00 93.13           C  
ATOM   1084  HB1 ALA A  67       4.946  10.269   4.368  1.00 93.13           H  
ATOM   1085  HB2 ALA A  67       3.666  10.230   5.597  1.00 93.13           H  
ATOM   1086  HB3 ALA A  67       4.931   8.982   5.602  1.00 93.13           H  
ATOM   1087  O   ALA A  67       1.601  10.024   3.148  1.00 93.13           O  
ATOM   1088  N   ASP A  68       3.373   9.752   1.806  1.00 91.72           N  
ATOM   1089  H   ASP A  68       4.314   9.397   1.715  1.00 91.72           H  
ATOM   1090  CA  ASP A  68       2.768  10.405   0.638  1.00 91.72           C  
ATOM   1091  HA  ASP A  68       2.503  11.423   0.924  1.00 91.72           H  
ATOM   1092  C   ASP A  68       1.467   9.709   0.188  1.00 91.72           C  
ATOM   1093  CB  ASP A  68       3.798  10.498  -0.503  1.00 91.72           C  
ATOM   1094  HB2 ASP A  68       3.400  11.176  -1.258  1.00 91.72           H  
ATOM   1095  HB3 ASP A  68       4.718  10.939  -0.118  1.00 91.72           H  
ATOM   1096  O   ASP A  68       0.428  10.352   0.036  1.00 91.72           O  
ATOM   1097  CG  ASP A  68       4.131   9.159  -1.174  1.00 91.72           C  
ATOM   1098  OD1 ASP A  68       4.221   8.127  -0.472  1.00 91.72           O  
ATOM   1099  OD2 ASP A  68       4.260   9.127  -2.419  1.00 91.72           O  
ATOM   1100  N   ALA A  69       1.484   8.379   0.061  1.00 94.60           N  
ATOM   1101  H   ALA A  69       2.386   7.930   0.126  1.00 94.60           H  
ATOM   1102  CA  ALA A  69       0.308   7.586  -0.283  1.00 94.60           C  
ATOM   1103  HA  ALA A  69      -0.103   7.958  -1.221  1.00 94.60           H  
ATOM   1104  C   ALA A  69      -0.790   7.707   0.784  1.00 94.60           C  
ATOM   1105  CB  ALA A  69       0.739   6.130  -0.478  1.00 94.60           C  
ATOM   1106  HB1 ALA A  69      -0.138   5.530  -0.722  1.00 94.60           H  
ATOM   1107  HB2 ALA A  69       1.462   6.069  -1.292  1.00 94.60           H  
ATOM   1108  HB3 ALA A  69       1.194   5.749   0.436  1.00 94.60           H  
ATOM   1109  O   ALA A  69      -1.964   7.861   0.447  1.00 94.60           O  
ATOM   1110  N   MET A  70      -0.414   7.684   2.066  1.00 97.49           N  
ATOM   1111  H   MET A  70       0.568   7.564   2.269  1.00 97.49           H  
ATOM   1112  CA  MET A  70      -1.332   7.910   3.182  1.00 97.49           C  
ATOM   1113  HA  MET A  70      -2.115   7.152   3.154  1.00 97.49           H  
ATOM   1114  C   MET A  70      -2.022   9.275   3.084  1.00 97.49           C  
ATOM   1115  CB  MET A  70      -0.549   7.753   4.491  1.00 97.49           C  
ATOM   1116  HB2 MET A  70      -0.207   6.720   4.546  1.00 97.49           H  
ATOM   1117  HB3 MET A  70       0.340   8.383   4.478  1.00 97.49           H  
ATOM   1118  O   MET A  70      -3.248   9.341   3.177  1.00 97.49           O  
ATOM   1119  CG  MET A  70      -1.363   8.088   5.745  1.00 97.49           C  
ATOM   1120  HG2 MET A  70      -2.372   7.697   5.618  1.00 97.49           H  
ATOM   1121  HG3 MET A  70      -0.910   7.579   6.596  1.00 97.49           H  
ATOM   1122  SD  MET A  70      -1.478   9.853   6.154  1.00 97.49           S  
ATOM   1123  CE  MET A  70       0.206  10.172   6.735  1.00 97.49           C  
ATOM   1124  HE1 MET A  70       0.456   9.485   7.544  1.00 97.49           H  
ATOM   1125  HE2 MET A  70       0.914  10.049   5.915  1.00 97.49           H  
ATOM   1126  HE3 MET A  70       0.264  11.195   7.105  1.00 97.49           H  
ATOM   1127  N   MET A  71      -1.263  10.348   2.853  1.00 97.68           N  
ATOM   1128  H   MET A  71      -0.263  10.229   2.773  1.00 97.68           H  
ATOM   1129  CA  MET A  71      -1.813  11.702   2.765  1.00 97.68           C  
ATOM   1130  HA  MET A  71      -2.418  11.893   3.651  1.00 97.68           H  
ATOM   1131  C   MET A  71      -2.735  11.851   1.551  1.00 97.68           C  
ATOM   1132  CB  MET A  71      -0.680  12.733   2.722  1.00 97.68           C  
ATOM   1133  HB2 MET A  71      -1.108  13.718   2.535  1.00 97.68           H  
ATOM   1134  HB3 MET A  71       0.009  12.495   1.911  1.00 97.68           H  
ATOM   1135  O   MET A  71      -3.812  12.433   1.678  1.00 97.68           O  
ATOM   1136  CG  MET A  71       0.088  12.785   4.047  1.00 97.68           C  
ATOM   1137  HG2 MET A  71       0.556  11.819   4.234  1.00 97.68           H  
ATOM   1138  HG3 MET A  71      -0.615  12.961   4.861  1.00 97.68           H  
ATOM   1139  SD  MET A  71       1.381  14.051   4.082  1.00 97.68           S  
ATOM   1140  CE  MET A  71       0.506  15.309   5.040  1.00 97.68           C  
ATOM   1141  HE1 MET A  71       0.802  15.253   6.087  1.00 97.68           H  
ATOM   1142  HE2 MET A  71      -0.571  15.162   4.959  1.00 97.68           H  
ATOM   1143  HE3 MET A  71       0.741  16.292   4.631  1.00 97.68           H  
ATOM   1144  N   ASN A  72      -2.374  11.260   0.408  1.00 98.03           N  
ATOM   1145  H   ASN A  72      -1.452  10.853   0.349  1.00 98.03           H  
ATOM   1146  CA  ASN A  72      -3.226  11.236  -0.784  1.00 98.03           C  
ATOM   1147  HA  ASN A  72      -3.491  12.259  -1.052  1.00 98.03           H  
ATOM   1148  C   ASN A  72      -4.542  10.478  -0.538  1.00 98.03           C  
ATOM   1149  CB  ASN A  72      -2.441  10.609  -1.949  1.00 98.03           C  
ATOM   1150  HB2 ASN A  72      -3.115  10.455  -2.792  1.00 98.03           H  
ATOM   1151  HB3 ASN A  72      -2.044   9.640  -1.646  1.00 98.03           H  
ATOM   1152  O   ASN A  72      -5.600  10.918  -0.987  1.00 98.03           O  
ATOM   1153  CG  ASN A  72      -1.304  11.482  -2.451  1.00 98.03           C  
ATOM   1154  ND2 ASN A  72      -0.368  10.911  -3.171  1.00 98.03           N  
ATOM   1155 HD21 ASN A  72       0.408  11.504  -3.426  1.00 98.03           H  
ATOM   1156 HD22 ASN A  72      -0.378   9.913  -3.329  1.00 98.03           H  
ATOM   1157  OD1 ASN A  72      -1.247  12.680  -2.237  1.00 98.03           O  
ATOM   1158  N   ILE A  73      -4.507   9.366   0.208  1.00 98.62           N  
ATOM   1159  H   ILE A  73      -3.609   9.032   0.527  1.00 98.62           H  
ATOM   1160  CA  ILE A  73      -5.717   8.629   0.605  1.00 98.62           C  
ATOM   1161  HA  ILE A  73      -6.309   8.425  -0.288  1.00 98.62           H  
ATOM   1162  C   ILE A  73      -6.593   9.485   1.521  1.00 98.62           C  
ATOM   1163  CB  ILE A  73      -5.360   7.276   1.260  1.00 98.62           C  
ATOM   1164  HB  ILE A  73      -4.600   7.443   2.023  1.00 98.62           H  
ATOM   1165  O   ILE A  73      -7.789   9.604   1.264  1.00 98.62           O  
ATOM   1166  CG1 ILE A  73      -4.804   6.304   0.200  1.00 98.62           C  
ATOM   1167 HG12 ILE A  73      -5.630   5.916  -0.396  1.00 98.62           H  
ATOM   1168 HG13 ILE A  73      -4.131   6.837  -0.472  1.00 98.62           H  
ATOM   1169  CG2 ILE A  73      -6.592   6.640   1.933  1.00 98.62           C  
ATOM   1170 HG21 ILE A  73      -7.414   6.567   1.221  1.00 98.62           H  
ATOM   1171 HG22 ILE A  73      -6.360   5.642   2.307  1.00 98.62           H  
ATOM   1172 HG23 ILE A  73      -6.912   7.240   2.785  1.00 98.62           H  
ATOM   1173  CD1 ILE A  73      -4.020   5.133   0.801  1.00 98.62           C  
ATOM   1174 HD11 ILE A  73      -3.573   4.550  -0.004  1.00 98.62           H  
ATOM   1175 HD12 ILE A  73      -4.674   4.485   1.384  1.00 98.62           H  
ATOM   1176 HD13 ILE A  73      -3.227   5.522   1.439  1.00 98.62           H  
ATOM   1177  N   VAL A  74      -6.020  10.111   2.554  1.00 98.39           N  
ATOM   1178  H   VAL A  74      -5.031   9.976   2.713  1.00 98.39           H  
ATOM   1179  CA  VAL A  74      -6.769  11.002   3.458  1.00 98.39           C  
ATOM   1180  HA  VAL A  74      -7.574  10.433   3.923  1.00 98.39           H  
ATOM   1181  C   VAL A  74      -7.430  12.135   2.670  1.00 98.39           C  
ATOM   1182  CB  VAL A  74      -5.864  11.553   4.579  1.00 98.39           C  
ATOM   1183  HB  VAL A  74      -4.959  11.975   4.143  1.00 98.39           H  
ATOM   1184  O   VAL A  74      -8.624  12.373   2.833  1.00 98.39           O  
ATOM   1185  CG1 VAL A  74      -6.568  12.646   5.396  1.00 98.39           C  
ATOM   1186 HG11 VAL A  74      -6.664  13.557   4.805  1.00 98.39           H  
ATOM   1187 HG12 VAL A  74      -5.985  12.876   6.288  1.00 98.39           H  
ATOM   1188 HG13 VAL A  74      -7.562  12.314   5.693  1.00 98.39           H  
ATOM   1189  CG2 VAL A  74      -5.468  10.439   5.557  1.00 98.39           C  
ATOM   1190 HG21 VAL A  74      -5.006   9.607   5.025  1.00 98.39           H  
ATOM   1191 HG22 VAL A  74      -4.749  10.825   6.279  1.00 98.39           H  
ATOM   1192 HG23 VAL A  74      -6.350  10.083   6.088  1.00 98.39           H  
ATOM   1193  N   GLN A  75      -6.701  12.775   1.752  1.00 97.95           N  
ATOM   1194  H   GLN A  75      -5.724  12.537   1.656  1.00 97.95           H  
ATOM   1195  CA  GLN A  75      -7.255  13.818   0.885  1.00 97.95           C  
ATOM   1196  HA  GLN A  75      -7.669  14.613   1.505  1.00 97.95           H  
ATOM   1197  C   GLN A  75      -8.389  13.295  -0.003  1.00 97.95           C  
ATOM   1198  CB  GLN A  75      -6.148  14.402   0.003  1.00 97.95           C  
ATOM   1199  HB2 GLN A  75      -5.591  13.590  -0.464  1.00 97.95           H  
ATOM   1200  HB3 GLN A  75      -6.605  14.999  -0.786  1.00 97.95           H  
ATOM   1201  O   GLN A  75      -9.433  13.939  -0.103  1.00 97.95           O  
ATOM   1202  CG  GLN A  75      -5.187  15.305   0.786  1.00 97.95           C  
ATOM   1203  HG2 GLN A  75      -5.734  16.171   1.159  1.00 97.95           H  
ATOM   1204  HG3 GLN A  75      -4.782  14.770   1.645  1.00 97.95           H  
ATOM   1205  CD  GLN A  75      -4.028  15.795  -0.075  1.00 97.95           C  
ATOM   1206  NE2 GLN A  75      -3.079  16.502   0.495  1.00 97.95           N  
ATOM   1207 HE21 GLN A  75      -3.083  16.655   1.494  1.00 97.95           H  
ATOM   1208 HE22 GLN A  75      -2.304  16.735  -0.108  1.00 97.95           H  
ATOM   1209  OE1 GLN A  75      -3.953  15.584  -1.273  1.00 97.95           O  
ATOM   1210  N   ARG A  76      -8.234  12.113  -0.617  1.00 98.35           N  
ATOM   1211  H   ARG A  76      -7.348  11.636  -0.529  1.00 98.35           H  
ATOM   1212  CA  ARG A  76      -9.289  11.520  -1.452  1.00 98.35           C  
ATOM   1213  HA  ARG A  76      -9.580  12.275  -2.182  1.00 98.35           H  
ATOM   1214  C   ARG A  76     -10.544  11.186  -0.649  1.00 98.35           C  
ATOM   1215  CB  ARG A  76      -8.746  10.284  -2.189  1.00 98.35           C  
ATOM   1216  HB2 ARG A  76      -7.916  10.604  -2.818  1.00 98.35           H  
ATOM   1217  HB3 ARG A  76      -8.368   9.564  -1.462  1.00 98.35           H  
ATOM   1218  O   ARG A  76     -11.649  11.366  -1.164  1.00 98.35           O  
ATOM   1219  CG  ARG A  76      -9.786   9.580  -3.080  1.00 98.35           C  
ATOM   1220  HG2 ARG A  76      -9.304   8.745  -3.589  1.00 98.35           H  
ATOM   1221  HG3 ARG A  76     -10.588   9.179  -2.461  1.00 98.35           H  
ATOM   1222  CD  ARG A  76     -10.383  10.524  -4.133  1.00 98.35           C  
ATOM   1223  HD2 ARG A  76     -10.784  11.422  -3.663  1.00 98.35           H  
ATOM   1224  HD3 ARG A  76      -9.589  10.831  -4.814  1.00 98.35           H  
ATOM   1225  NE  ARG A  76     -11.446   9.878  -4.918  1.00 98.35           N  
ATOM   1226  HE  ARG A  76     -11.121   9.385  -5.737  1.00 98.35           H  
ATOM   1227  NH1 ARG A  76     -13.315  10.731  -3.847  1.00 98.35           N  
ATOM   1228 HH11 ARG A  76     -14.320  10.832  -3.864  1.00 98.35           H  
ATOM   1229 HH12 ARG A  76     -12.760  11.086  -3.082  1.00 98.35           H  
ATOM   1230  NH2 ARG A  76     -13.541   9.550  -5.717  1.00 98.35           N  
ATOM   1231 HH21 ARG A  76     -14.523   9.784  -5.740  1.00 98.35           H  
ATOM   1232 HH22 ARG A  76     -13.156   9.052  -6.507  1.00 98.35           H  
ATOM   1233  CZ  ARG A  76     -12.752  10.054  -4.813  1.00 98.35           C  
ATOM   1234  N   ILE A  77     -10.378  10.736   0.597  1.00 98.26           N  
ATOM   1235  H   ILE A  77      -9.433  10.584   0.919  1.00 98.26           H  
ATOM   1236  CA  ILE A  77     -11.483  10.510   1.532  1.00 98.26           C  
ATOM   1237  HA  ILE A  77     -12.225   9.882   1.038  1.00 98.26           H  
ATOM   1238  C   ILE A  77     -12.179  11.835   1.858  1.00 98.26           C  
ATOM   1239  CB  ILE A  77     -11.002   9.770   2.803  1.00 98.26           C  
ATOM   1240  HB  ILE A  77     -10.139  10.290   3.218  1.00 98.26           H  
ATOM   1241  O   ILE A  77     -13.396  11.906   1.734  1.00 98.26           O  
ATOM   1242  CG1 ILE A  77     -10.592   8.320   2.463  1.00 98.26           C  
ATOM   1243 HG12 ILE A  77      -9.922   8.321   1.603  1.00 98.26           H  
ATOM   1244 HG13 ILE A  77     -11.477   7.753   2.173  1.00 98.26           H  
ATOM   1245  CG2 ILE A  77     -12.124   9.775   3.855  1.00 98.26           C  
ATOM   1246 HG21 ILE A  77     -12.194  10.761   4.316  1.00 98.26           H  
ATOM   1247 HG22 ILE A  77     -13.075   9.538   3.378  1.00 98.26           H  
ATOM   1248 HG23 ILE A  77     -11.913   9.051   4.641  1.00 98.26           H  
ATOM   1249  CD1 ILE A  77      -9.872   7.586   3.604  1.00 98.26           C  
ATOM   1250 HD11 ILE A  77      -9.039   8.188   3.967  1.00 98.26           H  
ATOM   1251 HD12 ILE A  77      -9.483   6.640   3.226  1.00 98.26           H  
ATOM   1252 HD13 ILE A  77     -10.553   7.369   4.427  1.00 98.26           H  
ATOM   1253  N   GLN A  78     -11.439  12.892   2.198  1.00 95.94           N  
ATOM   1254  H   GLN A  78     -10.441  12.771   2.296  1.00 95.94           H  
ATOM   1255  CA  GLN A  78     -12.004  14.218   2.498  1.00 95.94           C  
ATOM   1256  HA  GLN A  78     -12.736  14.123   3.301  1.00 95.94           H  
ATOM   1257  C   GLN A  78     -12.735  14.850   1.299  1.00 95.94           C  
ATOM   1258  CB  GLN A  78     -10.873  15.148   2.963  1.00 95.94           C  
ATOM   1259  HB2 GLN A  78     -10.056  15.101   2.243  1.00 95.94           H  
ATOM   1260  HB3 GLN A  78     -11.244  16.172   2.985  1.00 95.94           H  
ATOM   1261  O   GLN A  78     -13.695  15.596   1.474  1.00 95.94           O  
ATOM   1262  CG  GLN A  78     -10.350  14.805   4.367  1.00 95.94           C  
ATOM   1263  HG2 GLN A  78     -11.156  14.962   5.084  1.00 95.94           H  
ATOM   1264  HG3 GLN A  78     -10.052  13.759   4.425  1.00 95.94           H  
ATOM   1265  CD  GLN A  78      -9.157  15.670   4.769  1.00 95.94           C  
ATOM   1266  NE2 GLN A  78      -9.014  15.987   6.038  1.00 95.94           N  
ATOM   1267 HE21 GLN A  78      -9.751  15.799   6.704  1.00 95.94           H  
ATOM   1268 HE22 GLN A  78      -8.331  16.697   6.259  1.00 95.94           H  
ATOM   1269  OE1 GLN A  78      -8.337  16.083   3.960  1.00 95.94           O  
ATOM   1270  N   GLN A  79     -12.305  14.542   0.073  1.00 96.92           N  
ATOM   1271  H   GLN A  79     -11.455  14.002  -0.001  1.00 96.92           H  
ATOM   1272  CA  GLN A  79     -12.949  14.991  -1.168  1.00 96.92           C  
ATOM   1273  HA  GLN A  79     -13.347  15.994  -1.019  1.00 96.92           H  
ATOM   1274  C   GLN A  79     -14.135  14.114  -1.598  1.00 96.92           C  
ATOM   1275  CB  GLN A  79     -11.894  15.046  -2.279  1.00 96.92           C  
ATOM   1276  HB2 GLN A  79     -11.379  14.087  -2.324  1.00 96.92           H  
ATOM   1277  HB3 GLN A  79     -12.381  15.216  -3.239  1.00 96.92           H  
ATOM   1278  O   GLN A  79     -14.786  14.418  -2.600  1.00 96.92           O  
ATOM   1279  CG  GLN A  79     -10.878  16.175  -2.057  1.00 96.92           C  
ATOM   1280  HG2 GLN A  79     -11.386  17.135  -2.147  1.00 96.92           H  
ATOM   1281  HG3 GLN A  79     -10.454  16.113  -1.054  1.00 96.92           H  
ATOM   1282  CD  GLN A  79      -9.731  16.132  -3.059  1.00 96.92           C  
ATOM   1283  NE2 GLN A  79      -8.811  17.069  -2.990  1.00 96.92           N  
ATOM   1284 HE21 GLN A  79      -8.825  17.746  -2.241  1.00 96.92           H  
ATOM   1285 HE22 GLN A  79      -8.033  16.959  -3.626  1.00 96.92           H  
ATOM   1286  OE1 GLN A  79      -9.629  15.278  -3.924  1.00 96.92           O  
ATOM   1287  N   SER A  80     -14.415  13.024  -0.877  1.00 97.85           N  
ATOM   1288  H   SER A  80     -13.883  12.847  -0.037  1.00 97.85           H  
ATOM   1289  CA  SER A  80     -15.484  12.092  -1.224  1.00 97.85           C  
ATOM   1290  HA  SER A  80     -15.293  11.736  -2.237  1.00 97.85           H  
ATOM   1291  C   SER A  80     -16.859  12.764  -1.197  1.00 97.85           C  
ATOM   1292  CB  SER A  80     -15.463  10.882  -0.294  1.00 97.85           C  
ATOM   1293  HB2 SER A  80     -15.657  11.217   0.725  1.00 97.85           H  
ATOM   1294  HB3 SER A  80     -14.484  10.405  -0.337  1.00 97.85           H  
ATOM   1295  O   SER A  80     -17.200  13.510  -0.274  1.00 97.85           O  
ATOM   1296  OG  SER A  80     -16.457   9.950  -0.663  1.00 97.85           O  
ATOM   1297  HG  SER A  80     -17.045   9.849   0.089  1.00 97.85           H  
ATOM   1298  N   LYS A  81     -17.686  12.459  -2.201  1.00 97.79           N  
ATOM   1299  H   LYS A  81     -17.315  11.860  -2.924  1.00 97.79           H  
ATOM   1300  CA  LYS A  81     -19.086  12.919  -2.278  1.00 97.79           C  
ATOM   1301  HA  LYS A  81     -19.137  13.929  -1.872  1.00 97.79           H  
ATOM   1302  C   LYS A  81     -20.038  12.082  -1.428  1.00 97.79           C  
ATOM   1303  CB  LYS A  81     -19.567  12.950  -3.730  1.00 97.79           C  
ATOM   1304  HB2 LYS A  81     -19.535  11.939  -4.137  1.00 97.79           H  
ATOM   1305  HB3 LYS A  81     -20.602  13.290  -3.754  1.00 97.79           H  
ATOM   1306  O   LYS A  81     -21.182  12.485  -1.233  1.00 97.79           O  
ATOM   1307  CG  LYS A  81     -18.722  13.883  -4.601  1.00 97.79           C  
ATOM   1308  HG2 LYS A  81     -17.673  13.595  -4.547  1.00 97.79           H  
ATOM   1309  HG3 LYS A  81     -18.830  14.911  -4.254  1.00 97.79           H  
ATOM   1310  CD  LYS A  81     -19.186  13.767  -6.052  1.00 97.79           C  
ATOM   1311  HD2 LYS A  81     -19.133  12.719  -6.349  1.00 97.79           H  
ATOM   1312  HD3 LYS A  81     -20.214  14.117  -6.142  1.00 97.79           H  
ATOM   1313  CE  LYS A  81     -18.259  14.593  -6.940  1.00 97.79           C  
ATOM   1314  HE2 LYS A  81     -17.231  14.326  -6.693  1.00 97.79           H  
ATOM   1315  HE3 LYS A  81     -18.395  15.651  -6.713  1.00 97.79           H  
ATOM   1316  NZ  LYS A  81     -18.522  14.309  -8.368  1.00 97.79           N  
ATOM   1317  HZ1 LYS A  81     -19.480  14.523  -8.605  1.00 97.79           H  
ATOM   1318  HZ2 LYS A  81     -17.891  14.835  -8.955  1.00 97.79           H  
ATOM   1319  HZ3 LYS A  81     -18.363  13.326  -8.538  1.00 97.79           H  
ATOM   1320  N   ILE A  82     -19.562  10.946  -0.926  1.00 97.68           N  
ATOM   1321  H   ILE A  82     -18.604  10.712  -1.144  1.00 97.68           H  
ATOM   1322  CA  ILE A  82     -20.294  10.046  -0.034  1.00 97.68           C  
ATOM   1323  HA  ILE A  82     -21.239  10.521   0.229  1.00 97.68           H  
ATOM   1324  C   ILE A  82     -19.503   9.803   1.263  1.00 97.68           C  
ATOM   1325  CB  ILE A  82     -20.636   8.720  -0.744  1.00 97.68           C  
ATOM   1326  HB  ILE A  82     -21.209   8.113  -0.044  1.00 97.68           H  
ATOM   1327  O   ILE A  82     -18.273   9.928   1.267  1.00 97.68           O  
ATOM   1328  CG1 ILE A  82     -19.360   7.939  -1.122  1.00 97.68           C  
ATOM   1329 HG12 ILE A  82     -18.864   8.411  -1.970  1.00 97.68           H  
ATOM   1330 HG13 ILE A  82     -18.661   7.922  -0.286  1.00 97.68           H  
ATOM   1331  CG2 ILE A  82     -21.531   8.973  -1.971  1.00 97.68           C  
ATOM   1332 HG21 ILE A  82     -22.399   9.564  -1.680  1.00 97.68           H  
ATOM   1333 HG22 ILE A  82     -21.894   8.026  -2.370  1.00 97.68           H  
ATOM   1334 HG23 ILE A  82     -20.981   9.495  -2.754  1.00 97.68           H  
ATOM   1335  CD1 ILE A  82     -19.657   6.483  -1.452  1.00 97.68           C  
ATOM   1336 HD11 ILE A  82     -20.220   6.020  -0.642  1.00 97.68           H  
ATOM   1337 HD12 ILE A  82     -20.229   6.422  -2.377  1.00 97.68           H  
ATOM   1338 HD13 ILE A  82     -18.707   5.961  -1.567  1.00 97.68           H  
ATOM   1339  N   PRO A  83     -20.160   9.413   2.366  1.00 98.40           N  
ATOM   1340  CA  PRO A  83     -19.469   8.964   3.567  1.00 98.40           C  
ATOM   1341  HA  PRO A  83     -18.889   9.799   3.960  1.00 98.40           H  
ATOM   1342  C   PRO A  83     -18.540   7.769   3.297  1.00 98.40           C  
ATOM   1343  CB  PRO A  83     -20.568   8.599   4.571  1.00 98.40           C  
ATOM   1344  HB2 PRO A  83     -20.298   8.903   5.583  1.00 98.40           H  
ATOM   1345  HB3 PRO A  83     -20.766   7.528   4.543  1.00 98.40           H  
ATOM   1346  O   PRO A  83     -18.945   6.757   2.726  1.00 98.40           O  
ATOM   1347  CG  PRO A  83     -21.808   9.339   4.073  1.00 98.40           C  
ATOM   1348  HG2 PRO A  83     -22.724   8.802   4.323  1.00 98.40           H  
ATOM   1349  HG3 PRO A  83     -21.840  10.342   4.497  1.00 98.40           H  
ATOM   1350  CD  PRO A  83     -21.600   9.411   2.563  1.00 98.40           C  
ATOM   1351  HD2 PRO A  83     -22.069  10.314   2.172  1.00 98.40           H  
ATOM   1352  HD3 PRO A  83     -22.022   8.529   2.081  1.00 98.40           H  
ATOM   1353  N   VAL A  84     -17.303   7.873   3.777  1.00 98.71           N  
ATOM   1354  H   VAL A  84     -17.072   8.752   4.219  1.00 98.71           H  
ATOM   1355  CA  VAL A  84     -16.303   6.792   3.791  1.00 98.71           C  
ATOM   1356  HA  VAL A  84     -16.683   5.947   3.217  1.00 98.71           H  
ATOM   1357  C   VAL A  84     -16.084   6.344   5.229  1.00 98.71           C  
ATOM   1358  CB  VAL A  84     -14.958   7.204   3.164  1.00 98.71           C  
ATOM   1359  HB  VAL A  84     -14.516   7.980   3.790  1.00 98.71           H  
ATOM   1360  O   VAL A  84     -15.628   7.134   6.061  1.00 98.71           O  
ATOM   1361  CG1 VAL A  84     -13.987   6.016   3.119  1.00 98.71           C  
ATOM   1362 HG11 VAL A  84     -13.075   6.293   2.590  1.00 98.71           H  
ATOM   1363 HG12 VAL A  84     -13.714   5.706   4.127  1.00 98.71           H  
ATOM   1364 HG13 VAL A  84     -14.445   5.174   2.599  1.00 98.71           H  
ATOM   1365  CG2 VAL A  84     -15.121   7.774   1.751  1.00 98.71           C  
ATOM   1366 HG21 VAL A  84     -14.148   8.039   1.339  1.00 98.71           H  
ATOM   1367 HG22 VAL A  84     -15.737   8.672   1.775  1.00 98.71           H  
ATOM   1368 HG23 VAL A  84     -15.596   7.040   1.100  1.00 98.71           H  
ATOM   1369  N   ILE A  85     -16.407   5.084   5.498  1.00 98.80           N  
ATOM   1370  H   ILE A  85     -16.748   4.515   4.736  1.00 98.80           H  
ATOM   1371  CA  ILE A  85     -16.283   4.431   6.797  1.00 98.80           C  
ATOM   1372  HA  ILE A  85     -16.147   5.188   7.569  1.00 98.80           H  
ATOM   1373  C   ILE A  85     -15.051   3.531   6.763  1.00 98.80           C  
ATOM   1374  CB  ILE A  85     -17.566   3.630   7.123  1.00 98.80           C  
ATOM   1375  HB  ILE A  85     -17.706   2.876   6.349  1.00 98.80           H  
ATOM   1376  O   ILE A  85     -14.996   2.601   5.960  1.00 98.80           O  
ATOM   1377  CG1 ILE A  85     -18.804   4.556   7.097  1.00 98.80           C  
ATOM   1378 HG12 ILE A  85     -18.879   5.033   6.120  1.00 98.80           H  
ATOM   1379 HG13 ILE A  85     -18.683   5.350   7.834  1.00 98.80           H  
ATOM   1380  CG2 ILE A  85     -17.394   2.905   8.472  1.00 98.80           C  
ATOM   1381 HG21 ILE A  85     -17.146   3.626   9.251  1.00 98.80           H  
ATOM   1382 HG22 ILE A  85     -16.590   2.171   8.408  1.00 98.80           H  
ATOM   1383 HG23 ILE A  85     -18.299   2.361   8.743  1.00 98.80           H  
ATOM   1384  CD1 ILE A  85     -20.146   3.864   7.341  1.00 98.80           C  
ATOM   1385 HD11 ILE A  85     -20.333   3.124   6.563  1.00 98.80           H  
ATOM   1386 HD12 ILE A  85     -20.922   4.629   7.306  1.00 98.80           H  
ATOM   1387 HD13 ILE A  85     -20.180   3.392   8.323  1.00 98.80           H  
ATOM   1388  N   ILE A  86     -14.078   3.772   7.639  1.00 98.85           N  
ATOM   1389  H   ILE A  86     -14.211   4.508   8.318  1.00 98.85           H  
ATOM   1390  CA  ILE A  86     -12.952   2.850   7.823  1.00 98.85           C  
ATOM   1391  HA  ILE A  86     -12.780   2.295   6.900  1.00 98.85           H  
ATOM   1392  C   ILE A  86     -13.335   1.838   8.894  1.00 98.85           C  
ATOM   1393  CB  ILE A  86     -11.649   3.602   8.159  1.00 98.85           C  
ATOM   1394  HB  ILE A  86     -11.829   4.225   9.035  1.00 98.85           H  
ATOM   1395  O   ILE A  86     -13.603   2.210  10.036  1.00 98.85           O  
ATOM   1396  CG1 ILE A  86     -11.217   4.534   7.007  1.00 98.85           C  
ATOM   1397 HG12 ILE A  86     -12.012   5.260   6.836  1.00 98.85           H  
ATOM   1398 HG13 ILE A  86     -10.326   5.083   7.313  1.00 98.85           H  
ATOM   1399  CG2 ILE A  86     -10.512   2.625   8.510  1.00 98.85           C  
ATOM   1400 HG21 ILE A  86      -9.569   3.165   8.596  1.00 98.85           H  
ATOM   1401 HG22 ILE A  86     -10.713   2.141   9.465  1.00 98.85           H  
ATOM   1402 HG23 ILE A  86     -10.415   1.858   7.741  1.00 98.85           H  
ATOM   1403  CD1 ILE A  86     -10.930   3.879   5.654  1.00 98.85           C  
ATOM   1404 HD11 ILE A  86     -10.492   4.628   4.993  1.00 98.85           H  
ATOM   1405 HD12 ILE A  86     -10.233   3.047   5.755  1.00 98.85           H  
ATOM   1406 HD13 ILE A  86     -11.868   3.542   5.214  1.00 98.85           H  
ATOM   1407  N   TYR A  87     -13.353   0.558   8.532  1.00 98.85           N  
ATOM   1408  H   TYR A  87     -13.114   0.317   7.580  1.00 98.85           H  
ATOM   1409  CA  TYR A  87     -13.637  -0.536   9.449  1.00 98.85           C  
ATOM   1410  HA  TYR A  87     -13.884  -0.117  10.424  1.00 98.85           H  
ATOM   1411  C   TYR A  87     -12.399  -1.416   9.605  1.00 98.85           C  
ATOM   1412  CB  TYR A  87     -14.863  -1.315   8.957  1.00 98.85           C  
ATOM   1413  HB2 TYR A  87     -15.694  -0.616   8.859  1.00 98.85           H  
ATOM   1414  HB3 TYR A  87     -14.647  -1.710   7.965  1.00 98.85           H  
ATOM   1415  O   TYR A  87     -12.034  -2.145   8.689  1.00 98.85           O  
ATOM   1416  CG  TYR A  87     -15.327  -2.456   9.850  1.00 98.85           C  
ATOM   1417  CD1 TYR A  87     -15.968  -3.563   9.263  1.00 98.85           C  
ATOM   1418  HD1 TYR A  87     -16.078  -3.619   8.191  1.00 98.85           H  
ATOM   1419  CD2 TYR A  87     -15.174  -2.410  11.253  1.00 98.85           C  
ATOM   1420  HD2 TYR A  87     -14.676  -1.575  11.724  1.00 98.85           H  
ATOM   1421  CE1 TYR A  87     -16.455  -4.608  10.068  1.00 98.85           C  
ATOM   1422  HE1 TYR A  87     -16.925  -5.469   9.616  1.00 98.85           H  
ATOM   1423  CE2 TYR A  87     -15.669  -3.447  12.063  1.00 98.85           C  
ATOM   1424  HE2 TYR A  87     -15.562  -3.408  13.137  1.00 98.85           H  
ATOM   1425  OH  TYR A  87     -16.787  -5.567  12.225  1.00 98.85           O  
ATOM   1426  HH  TYR A  87     -16.690  -5.409  13.167  1.00 98.85           H  
ATOM   1427  CZ  TYR A  87     -16.310  -4.550  11.466  1.00 98.85           C  
ATOM   1428  N   VAL A  88     -11.735  -1.358  10.760  1.00 98.81           N  
ATOM   1429  H   VAL A  88     -12.064  -0.730  11.479  1.00 98.81           H  
ATOM   1430  CA  VAL A  88     -10.594  -2.241  11.042  1.00 98.81           C  
ATOM   1431  HA  VAL A  88      -9.950  -2.252  10.163  1.00 98.81           H  
ATOM   1432  C   VAL A  88     -11.128  -3.654  11.269  1.00 98.81           C  
ATOM   1433  CB  VAL A  88      -9.741  -1.759  12.226  1.00 98.81           C  
ATOM   1434  HB  VAL A  88     -10.274  -1.943  13.160  1.00 98.81           H  
ATOM   1435  O   VAL A  88     -11.728  -3.933  12.314  1.00 98.81           O  
ATOM   1436  CG1 VAL A  88      -8.418  -2.529  12.262  1.00 98.81           C  
ATOM   1437 HG11 VAL A  88      -7.844  -2.321  11.358  1.00 98.81           H  
ATOM   1438 HG12 VAL A  88      -7.838  -2.230  13.135  1.00 98.81           H  
ATOM   1439 HG13 VAL A  88      -8.601  -3.602  12.312  1.00 98.81           H  
ATOM   1440  CG2 VAL A  88      -9.432  -0.260  12.126  1.00 98.81           C  
ATOM   1441 HG21 VAL A  88     -10.339   0.324  12.286  1.00 98.81           H  
ATOM   1442 HG22 VAL A  88      -9.038  -0.033  11.135  1.00 98.81           H  
ATOM   1443 HG23 VAL A  88      -8.707   0.021  12.889  1.00 98.81           H  
ATOM   1444  N   TYR A  89     -10.962  -4.509  10.262  1.00 98.56           N  
ATOM   1445  H   TYR A  89     -10.434  -4.195   9.461  1.00 98.56           H  
ATOM   1446  CA  TYR A  89     -11.610  -5.816  10.132  1.00 98.56           C  
ATOM   1447  HA  TYR A  89     -11.690  -6.279  11.115  1.00 98.56           H  
ATOM   1448  C   TYR A  89     -10.787  -6.720   9.198  1.00 98.56           C  
ATOM   1449  CB  TYR A  89     -13.019  -5.610   9.541  1.00 98.56           C  
ATOM   1450  HB2 TYR A  89     -13.559  -4.906  10.174  1.00 98.56           H  
ATOM   1451  HB3 TYR A  89     -12.932  -5.157   8.553  1.00 98.56           H  
ATOM   1452  O   TYR A  89     -10.191  -6.200   8.250  1.00 98.56           O  
ATOM   1453  CG  TYR A  89     -13.837  -6.885   9.431  1.00 98.56           C  
ATOM   1454  CD1 TYR A  89     -13.800  -7.675   8.266  1.00 98.56           C  
ATOM   1455  HD1 TYR A  89     -13.268  -7.330   7.392  1.00 98.56           H  
ATOM   1456  CD2 TYR A  89     -14.571  -7.334  10.543  1.00 98.56           C  
ATOM   1457  HD2 TYR A  89     -14.621  -6.716  11.428  1.00 98.56           H  
ATOM   1458  CE1 TYR A  89     -14.467  -8.916   8.233  1.00 98.56           C  
ATOM   1459  HE1 TYR A  89     -14.462  -9.507   7.329  1.00 98.56           H  
ATOM   1460  CE2 TYR A  89     -15.230  -8.573  10.522  1.00 98.56           C  
ATOM   1461  HE2 TYR A  89     -15.783  -8.904  11.389  1.00 98.56           H  
ATOM   1462  OH  TYR A  89     -15.798 -10.580   9.358  1.00 98.56           O  
ATOM   1463  HH  TYR A  89     -16.296 -10.709  10.168  1.00 98.56           H  
ATOM   1464  CZ  TYR A  89     -15.173  -9.374   9.365  1.00 98.56           C  
ATOM   1465  N   PRO A  90     -10.769  -8.058   9.381  1.00 98.10           N  
ATOM   1466  CA  PRO A  90     -11.454  -8.892  10.394  1.00 98.10           C  
ATOM   1467  HA  PRO A  90     -12.492  -8.590  10.533  1.00 98.10           H  
ATOM   1468  C   PRO A  90     -10.797  -8.874  11.786  1.00 98.10           C  
ATOM   1469  CB  PRO A  90     -11.459 -10.293   9.766  1.00 98.10           C  
ATOM   1470  HB2 PRO A  90     -12.308 -10.392   9.089  1.00 98.10           H  
ATOM   1471  HB3 PRO A  90     -11.467 -11.101  10.497  1.00 98.10           H  
ATOM   1472  O   PRO A  90      -9.784  -8.205  11.960  1.00 98.10           O  
ATOM   1473  CG  PRO A  90     -10.168 -10.323   8.962  1.00 98.10           C  
ATOM   1474  HG2 PRO A  90     -10.206 -11.060   8.159  1.00 98.10           H  
ATOM   1475  HG3 PRO A  90      -9.326 -10.517   9.627  1.00 98.10           H  
ATOM   1476  CD  PRO A  90     -10.077  -8.905   8.422  1.00 98.10           C  
ATOM   1477  HD2 PRO A  90      -9.035  -8.606   8.312  1.00 98.10           H  
ATOM   1478  HD3 PRO A  90     -10.585  -8.842   7.460  1.00 98.10           H  
ATOM   1479  N   PRO A  91     -11.323  -9.596  12.801  1.00 97.69           N  
ATOM   1480  CA  PRO A  91     -10.578  -9.867  14.033  1.00 97.69           C  
ATOM   1481  HA  PRO A  91     -10.565  -8.962  14.640  1.00 97.69           H  
ATOM   1482  C   PRO A  91      -9.137 -10.323  13.748  1.00 97.69           C  
ATOM   1483  CB  PRO A  91     -11.380 -10.951  14.759  1.00 97.69           C  
ATOM   1484  HB2 PRO A  91     -11.258 -10.893  15.841  1.00 97.69           H  
ATOM   1485  HB3 PRO A  91     -11.097 -11.939  14.396  1.00 97.69           H  
ATOM   1486  O   PRO A  91      -8.914 -11.198  12.910  1.00 97.69           O  
ATOM   1487  CG  PRO A  91     -12.814 -10.647  14.327  1.00 97.69           C  
ATOM   1488  HG2 PRO A  91     -13.460 -11.519  14.418  1.00 97.69           H  
ATOM   1489  HG3 PRO A  91     -13.204  -9.814  14.912  1.00 97.69           H  
ATOM   1490  CD  PRO A  91     -12.643 -10.216  12.870  1.00 97.69           C  
ATOM   1491  HD2 PRO A  91     -12.684 -11.101  12.234  1.00 97.69           H  
ATOM   1492  HD3 PRO A  91     -13.426  -9.511  12.589  1.00 97.69           H  
ATOM   1493  N   GLY A  92      -8.160  -9.719  14.428  1.00 95.59           N  
ATOM   1494  H   GLY A  92      -8.401  -9.040  15.135  1.00 95.59           H  
ATOM   1495  CA  GLY A  92      -6.728  -9.889  14.158  1.00 95.59           C  
ATOM   1496  HA2 GLY A  92      -6.185  -9.772  15.095  1.00 95.59           H  
ATOM   1497  HA3 GLY A  92      -6.544 -10.895  13.780  1.00 95.59           H  
ATOM   1498  C   GLY A  92      -6.132  -8.893  13.153  1.00 95.59           C  
ATOM   1499  O   GLY A  92      -4.909  -8.840  13.030  1.00 95.59           O  
ATOM   1500  N   ALA A  93      -6.955  -8.098  12.461  1.00 98.03           N  
ATOM   1501  H   ALA A  93      -7.953  -8.215  12.557  1.00 98.03           H  
ATOM   1502  CA  ALA A  93      -6.495  -6.994  11.620  1.00 98.03           C  
ATOM   1503  HA  ALA A  93      -5.678  -7.348  10.990  1.00 98.03           H  
ATOM   1504  C   ALA A  93      -5.970  -5.817  12.450  1.00 98.03           C  
ATOM   1505  CB  ALA A  93      -7.636  -6.528  10.709  1.00 98.03           C  
ATOM   1506  HB1 ALA A  93      -7.287  -5.729  10.054  1.00 98.03           H  
ATOM   1507  HB2 ALA A  93      -8.460  -6.137  11.306  1.00 98.03           H  
ATOM   1508  HB3 ALA A  93      -7.980  -7.360  10.094  1.00 98.03           H  
ATOM   1509  O   ALA A  93      -6.263  -5.681  13.642  1.00 98.03           O  
ATOM   1510  N   SER A  94      -5.243  -4.917  11.797  1.00 97.79           N  
ATOM   1511  H   SER A  94      -4.987  -5.093  10.836  1.00 97.79           H  
ATOM   1512  CA  SER A  94      -4.790  -3.672  12.414  1.00 97.79           C  
ATOM   1513  HA  SER A  94      -5.426  -3.458  13.273  1.00 97.79           H  
ATOM   1514  C   SER A  94      -4.912  -2.472  11.479  1.00 97.79           C  
ATOM   1515  CB  SER A  94      -3.364  -3.835  12.947  1.00 97.79           C  
ATOM   1516  HB2 SER A  94      -3.050  -2.912  13.434  1.00 97.79           H  
ATOM   1517  HB3 SER A  94      -3.363  -4.633  13.690  1.00 97.79           H  
ATOM   1518  O   SER A  94      -4.863  -2.590  10.258  1.00 97.79           O  
ATOM   1519  OG  SER A  94      -2.450  -4.161  11.917  1.00 97.79           O  
ATOM   1520  HG  SER A  94      -1.750  -4.693  12.302  1.00 97.79           H  
ATOM   1521  N   ALA A  95      -5.061  -1.291  12.070  1.00 98.21           N  
ATOM   1522  H   ALA A  95      -5.187  -1.284  13.072  1.00 98.21           H  
ATOM   1523  CA  ALA A  95      -4.824  -0.009  11.423  1.00 98.21           C  
ATOM   1524  HA  ALA A  95      -4.619  -0.160  10.363  1.00 98.21           H  
ATOM   1525  C   ALA A  95      -3.569   0.607  12.045  1.00 98.21           C  
ATOM   1526  CB  ALA A  95      -6.076   0.864  11.538  1.00 98.21           C  
ATOM   1527  HB1 ALA A  95      -5.871   1.863  11.153  1.00 98.21           H  
ATOM   1528  HB2 ALA A  95      -6.388   0.938  12.580  1.00 98.21           H  
ATOM   1529  HB3 ALA A  95      -6.872   0.416  10.944  1.00 98.21           H  
ATOM   1530  O   ALA A  95      -3.647   1.528  12.857  1.00 98.21           O  
ATOM   1531  N   ALA A  96      -2.410   0.043  11.704  1.00 97.18           N  
ATOM   1532  H   ALA A  96      -2.408  -0.714  11.036  1.00 97.18           H  
ATOM   1533  CA  ALA A  96      -1.129   0.488  12.233  1.00 97.18           C  
ATOM   1534  HA  ALA A  96      -1.289   0.923  13.219  1.00 97.18           H  
ATOM   1535  C   ALA A  96      -0.498   1.569  11.348  1.00 97.18           C  
ATOM   1536  CB  ALA A  96      -0.217  -0.726  12.419  1.00 97.18           C  
ATOM   1537  HB1 ALA A  96      -0.698  -1.448  13.078  1.00 97.18           H  
ATOM   1538  HB2 ALA A  96       0.728  -0.413  12.865  1.00 97.18           H  
ATOM   1539  HB3 ALA A  96      -0.025  -1.188  11.451  1.00 97.18           H  
ATOM   1540  O   ALA A  96      -0.698   1.610  10.130  1.00 97.18           O  
ATOM   1541  N   SER A  97       0.305   2.436  11.964  1.00 96.89           N  
ATOM   1542  H   SER A  97       0.441   2.341  12.960  1.00 96.89           H  
ATOM   1543  CA  SER A  97       1.058   3.492  11.291  1.00 96.89           C  
ATOM   1544  HA  SER A  97       1.350   4.199  12.068  1.00 96.89           H  
ATOM   1545  C   SER A  97       0.209   4.330  10.324  1.00 96.89           C  
ATOM   1546  CB  SER A  97       2.371   2.930  10.751  1.00 96.89           C  
ATOM   1547  HB2 SER A  97       2.908   2.441  11.563  1.00 96.89           H  
ATOM   1548  HB3 SER A  97       2.174   2.197   9.968  1.00 96.89           H  
ATOM   1549  O   SER A  97      -0.727   4.992  10.768  1.00 96.89           O  
ATOM   1550  OG  SER A  97       3.152   3.993  10.254  1.00 96.89           O  
ATOM   1551  HG  SER A  97       4.079   3.744  10.280  1.00 96.89           H  
ATOM   1552  N   ALA A  98       0.481   4.299   9.015  1.00 97.83           N  
ATOM   1553  H   ALA A  98       1.338   3.845   8.734  1.00 97.83           H  
ATOM   1554  CA  ALA A  98      -0.317   4.994   8.002  1.00 97.83           C  
ATOM   1555  HA  ALA A  98      -0.179   6.068   8.126  1.00 97.83           H  
ATOM   1556  C   ALA A  98      -1.832   4.702   8.101  1.00 97.83           C  
ATOM   1557  CB  ALA A  98       0.214   4.600   6.623  1.00 97.83           C  
ATOM   1558  HB1 ALA A  98      -0.411   5.058   5.856  1.00 97.83           H  
ATOM   1559  HB2 ALA A  98       1.243   4.938   6.501  1.00 97.83           H  
ATOM   1560  HB3 ALA A  98       0.152   3.520   6.493  1.00 97.83           H  
ATOM   1561  O   ALA A  98      -2.642   5.596   7.860  1.00 97.83           O  
ATOM   1562  N   GLY A  99      -2.222   3.487   8.510  1.00 98.28           N  
ATOM   1563  H   GLY A  99      -1.517   2.821   8.792  1.00 98.28           H  
ATOM   1564  CA  GLY A  99      -3.623   3.117   8.726  1.00 98.28           C  
ATOM   1565  HA2 GLY A  99      -3.662   2.081   9.063  1.00 98.28           H  
ATOM   1566  HA3 GLY A  99      -4.172   3.205   7.789  1.00 98.28           H  
ATOM   1567  C   GLY A  99      -4.325   3.966   9.788  1.00 98.28           C  
ATOM   1568  O   GLY A  99      -5.498   4.292   9.621  1.00 98.28           O  
ATOM   1569  N   THR A 100      -3.606   4.398  10.830  1.00 98.59           N  
ATOM   1570  H   THR A 100      -2.643   4.106  10.918  1.00 98.59           H  
ATOM   1571  CA  THR A 100      -4.130   5.283  11.882  1.00 98.59           C  
ATOM   1572  HA  THR A 100      -5.000   4.814  12.343  1.00 98.59           H  
ATOM   1573  C   THR A 100      -4.553   6.634  11.313  1.00 98.59           C  
ATOM   1574  CB  THR A 100      -3.072   5.531  12.968  1.00 98.59           C  
ATOM   1575  HB  THR A 100      -2.244   6.102  12.547  1.00 98.59           H  
ATOM   1576  O   THR A 100      -5.634   7.128  11.628  1.00 98.59           O  
ATOM   1577  CG2 THR A 100      -3.615   6.285  14.179  1.00 98.59           C  
ATOM   1578 HG21 THR A 100      -3.991   7.263  13.878  1.00 98.59           H  
ATOM   1579 HG22 THR A 100      -4.424   5.721  14.642  1.00 98.59           H  
ATOM   1580 HG23 THR A 100      -2.815   6.435  14.904  1.00 98.59           H  
ATOM   1581  OG1 THR A 100      -2.576   4.315  13.461  1.00 98.59           O  
ATOM   1582  HG1 THR A 100      -2.053   4.531  14.236  1.00 98.59           H  
ATOM   1583  N   TYR A 101      -3.730   7.227  10.446  1.00 98.64           N  
ATOM   1584  H   TYR A 101      -2.871   6.758  10.197  1.00 98.64           H  
ATOM   1585  CA  TYR A 101      -4.038   8.509   9.808  1.00 98.64           C  
ATOM   1586  HA  TYR A 101      -4.302   9.241  10.571  1.00 98.64           H  
ATOM   1587  C   TYR A 101      -5.219   8.389   8.844  1.00 98.64           C  
ATOM   1588  CB  TYR A 101      -2.822   9.021   9.041  1.00 98.64           C  
ATOM   1589  HB2 TYR A 101      -2.541   8.273   8.299  1.00 98.64           H  
ATOM   1590  HB3 TYR A 101      -3.120   9.923   8.506  1.00 98.64           H  
ATOM   1591  O   TYR A 101      -6.110   9.234   8.871  1.00 98.64           O  
ATOM   1592  CG  TYR A 101      -1.609   9.347   9.881  1.00 98.64           C  
ATOM   1593  CD1 TYR A 101      -1.381  10.672  10.300  1.00 98.64           C  
ATOM   1594  HD1 TYR A 101      -2.080  11.450  10.029  1.00 98.64           H  
ATOM   1595  CD2 TYR A 101      -0.679   8.338  10.191  1.00 98.64           C  
ATOM   1596  HD2 TYR A 101      -0.838   7.328   9.842  1.00 98.64           H  
ATOM   1597  CE1 TYR A 101      -0.236  10.981  11.055  1.00 98.64           C  
ATOM   1598  HE1 TYR A 101      -0.043  11.999  11.357  1.00 98.64           H  
ATOM   1599  CE2 TYR A 101       0.467   8.645  10.942  1.00 98.64           C  
ATOM   1600  HE2 TYR A 101       1.211   7.895  11.164  1.00 98.64           H  
ATOM   1601  OH  TYR A 101       1.747  10.229  12.172  1.00 98.64           O  
ATOM   1602  HH  TYR A 101       1.741  11.139  12.479  1.00 98.64           H  
ATOM   1603  CZ  TYR A 101       0.671   9.957  11.401  1.00 98.64           C  
ATOM   1604  N   ILE A 102      -5.259   7.318   8.041  1.00 98.74           N  
ATOM   1605  H   ILE A 102      -4.477   6.680   8.061  1.00 98.74           H  
ATOM   1606  CA  ILE A 102      -6.375   7.029   7.125  1.00 98.74           C  
ATOM   1607  HA  ILE A 102      -6.499   7.868   6.440  1.00 98.74           H  
ATOM   1608  C   ILE A 102      -7.686   6.898   7.908  1.00 98.74           C  
ATOM   1609  CB  ILE A 102      -6.076   5.764   6.288  1.00 98.74           C  
ATOM   1610  HB  ILE A 102      -5.792   4.958   6.966  1.00 98.74           H  
ATOM   1611  O   ILE A 102      -8.694   7.492   7.527  1.00 98.74           O  
ATOM   1612  CG1 ILE A 102      -4.900   6.037   5.325  1.00 98.74           C  
ATOM   1613 HG12 ILE A 102      -5.205   6.756   4.565  1.00 98.74           H  
ATOM   1614 HG13 ILE A 102      -4.080   6.485   5.888  1.00 98.74           H  
ATOM   1615  CG2 ILE A 102      -7.315   5.307   5.496  1.00 98.74           C  
ATOM   1616 HG21 ILE A 102      -8.115   5.009   6.172  1.00 98.74           H  
ATOM   1617 HG22 ILE A 102      -7.668   6.117   4.857  1.00 98.74           H  
ATOM   1618 HG23 ILE A 102      -7.078   4.441   4.877  1.00 98.74           H  
ATOM   1619  CD1 ILE A 102      -4.337   4.785   4.643  1.00 98.74           C  
ATOM   1620 HD11 ILE A 102      -5.065   4.352   3.957  1.00 98.74           H  
ATOM   1621 HD12 ILE A 102      -3.450   5.062   4.073  1.00 98.74           H  
ATOM   1622 HD13 ILE A 102      -4.058   4.047   5.395  1.00 98.74           H  
ATOM   1623  N   ALA A 103      -7.668   6.171   9.028  1.00 98.62           N  
ATOM   1624  H   ALA A 103      -6.821   5.682   9.280  1.00 98.62           H  
ATOM   1625  CA  ALA A 103      -8.820   6.053   9.911  1.00 98.62           C  
ATOM   1626  HA  ALA A 103      -9.665   5.678   9.334  1.00 98.62           H  
ATOM   1627  C   ALA A 103      -9.232   7.424  10.474  1.00 98.62           C  
ATOM   1628  CB  ALA A 103      -8.503   5.024  11.002  1.00 98.62           C  
ATOM   1629  HB1 ALA A 103      -9.375   4.883  11.641  1.00 98.62           H  
ATOM   1630  HB2 ALA A 103      -8.242   4.068  10.547  1.00 98.62           H  
ATOM   1631  HB3 ALA A 103      -7.665   5.365  11.611  1.00 98.62           H  
ATOM   1632  O   ALA A 103     -10.376   7.838  10.286  1.00 98.62           O  
ATOM   1633  N   LEU A 104      -8.314   8.173  11.093  1.00 98.43           N  
ATOM   1634  H   LEU A 104      -7.380   7.802  11.189  1.00 98.43           H  
ATOM   1635  CA  LEU A 104      -8.603   9.494  11.674  1.00 98.43           C  
ATOM   1636  HA  LEU A 104      -9.427   9.401  12.381  1.00 98.43           H  
ATOM   1637  C   LEU A 104      -9.071  10.534  10.648  1.00 98.43           C  
ATOM   1638  CB  LEU A 104      -7.369  10.005  12.431  1.00 98.43           C  
ATOM   1639  HB2 LEU A 104      -6.499   9.918  11.780  1.00 98.43           H  
ATOM   1640  HB3 LEU A 104      -7.510  11.063  12.652  1.00 98.43           H  
ATOM   1641  O   LEU A 104      -9.852  11.415  11.002  1.00 98.43           O  
ATOM   1642  CG  LEU A 104      -7.094   9.272  13.757  1.00 98.43           C  
ATOM   1643  HG  LEU A 104      -6.971   8.204  13.581  1.00 98.43           H  
ATOM   1644  CD1 LEU A 104      -5.803   9.820  14.359  1.00 98.43           C  
ATOM   1645 HD11 LEU A 104      -4.992   9.663  13.648  1.00 98.43           H  
ATOM   1646 HD12 LEU A 104      -5.905  10.885  14.567  1.00 98.43           H  
ATOM   1647 HD13 LEU A 104      -5.566   9.288  15.281  1.00 98.43           H  
ATOM   1648  CD2 LEU A 104      -8.214   9.472  14.780  1.00 98.43           C  
ATOM   1649 HD21 LEU A 104      -7.891   9.101  15.753  1.00 98.43           H  
ATOM   1650 HD22 LEU A 104      -8.461  10.530  14.867  1.00 98.43           H  
ATOM   1651 HD23 LEU A 104      -9.096   8.905  14.481  1.00 98.43           H  
ATOM   1652  N   GLY A 105      -8.644  10.413   9.391  1.00 97.85           N  
ATOM   1653  H   GLY A 105      -7.944   9.711   9.195  1.00 97.85           H  
ATOM   1654  CA  GLY A 105      -9.097  11.237   8.271  1.00 97.85           C  
ATOM   1655  HA2 GLY A 105      -9.186  12.274   8.596  1.00 97.85           H  
ATOM   1656  HA3 GLY A 105      -8.345  11.185   7.484  1.00 97.85           H  
ATOM   1657  C   GLY A 105     -10.439  10.814   7.665  1.00 97.85           C  
ATOM   1658  O   GLY A 105     -10.888  11.433   6.705  1.00 97.85           O  
ATOM   1659  N   SER A 106     -11.083   9.766   8.186  1.00 98.55           N  
ATOM   1660  H   SER A 106     -10.650   9.278   8.958  1.00 98.55           H  
ATOM   1661  CA  SER A 106     -12.346   9.242   7.656  1.00 98.55           C  
ATOM   1662  HA  SER A 106     -12.423   9.555   6.615  1.00 98.55           H  
ATOM   1663  C   SER A 106     -13.592   9.792   8.349  1.00 98.55           C  
ATOM   1664  CB  SER A 106     -12.334   7.717   7.656  1.00 98.55           C  
ATOM   1665  HB2 SER A 106     -13.121   7.354   6.995  1.00 98.55           H  
ATOM   1666  HB3 SER A 106     -11.372   7.368   7.280  1.00 98.55           H  
ATOM   1667  O   SER A 106     -13.548  10.324   9.466  1.00 98.55           O  
ATOM   1668  OG  SER A 106     -12.560   7.210   8.953  1.00 98.55           O  
ATOM   1669  HG  SER A 106     -11.790   7.420   9.488  1.00 98.55           H  
ATOM   1670  N   HIS A 107     -14.741   9.619   7.691  1.00 98.62           N  
ATOM   1671  H   HIS A 107     -14.728   9.087   6.833  1.00 98.62           H  
ATOM   1672  CA  HIS A 107     -16.029  10.138   8.148  1.00 98.62           C  
ATOM   1673  HA  HIS A 107     -15.907  11.184   8.427  1.00 98.62           H  
ATOM   1674  C   HIS A 107     -16.571   9.400   9.374  1.00 98.62           C  
ATOM   1675  CB  HIS A 107     -17.040  10.062   7.001  1.00 98.62           C  
ATOM   1676  HB2 HIS A 107     -17.990  10.475   7.341  1.00 98.62           H  
ATOM   1677  HB3 HIS A 107     -17.219   9.019   6.737  1.00 98.62           H  
ATOM   1678  O   HIS A 107     -17.290  10.004  10.170  1.00 98.62           O  
ATOM   1679  CG  HIS A 107     -16.607  10.816   5.776  1.00 98.62           C  
ATOM   1680  CD2 HIS A 107     -16.846  12.134   5.508  1.00 98.62           C  
ATOM   1681  HD2 HIS A 107     -17.379  12.832   6.136  1.00 98.62           H  
ATOM   1682  ND1 HIS A 107     -15.907  10.305   4.707  1.00 98.62           N  
ATOM   1683  HD1 HIS A 107     -15.463   9.400   4.650  1.00 98.62           H  
ATOM   1684  CE1 HIS A 107     -15.782  11.278   3.792  1.00 98.62           C  
ATOM   1685  HE1 HIS A 107     -15.288  11.178   2.837  1.00 98.62           H  
ATOM   1686  NE2 HIS A 107     -16.330  12.411   4.245  1.00 98.62           N  
ATOM   1687  N   LEU A 108     -16.230   8.119   9.530  1.00 98.71           N  
ATOM   1688  H   LEU A 108     -15.643   7.695   8.827  1.00 98.71           H  
ATOM   1689  CA  LEU A 108     -16.552   7.293  10.691  1.00 98.71           C  
ATOM   1690  HA  LEU A 108     -16.476   7.900  11.593  1.00 98.71           H  
ATOM   1691  C   LEU A 108     -15.539   6.148  10.783  1.00 98.71           C  
ATOM   1692  CB  LEU A 108     -18.000   6.780  10.560  1.00 98.71           C  
ATOM   1693  HB2 LEU A 108     -18.080   6.152   9.673  1.00 98.71           H  
ATOM   1694  HB3 LEU A 108     -18.641   7.649  10.410  1.00 98.71           H  
ATOM   1695  O   LEU A 108     -15.213   5.532   9.769  1.00 98.71           O  
ATOM   1696  CG  LEU A 108     -18.521   5.998  11.783  1.00 98.71           C  
ATOM   1697  HG  LEU A 108     -18.022   6.366  12.680  1.00 98.71           H  
ATOM   1698  CD1 LEU A 108     -20.025   6.213  11.952  1.00 98.71           C  
ATOM   1699 HD11 LEU A 108     -20.240   7.276  12.061  1.00 98.71           H  
ATOM   1700 HD12 LEU A 108     -20.368   5.699  12.850  1.00 98.71           H  
ATOM   1701 HD13 LEU A 108     -20.554   5.815  11.086  1.00 98.71           H  
ATOM   1702  CD2 LEU A 108     -18.321   4.483  11.668  1.00 98.71           C  
ATOM   1703 HD21 LEU A 108     -17.266   4.243  11.538  1.00 98.71           H  
ATOM   1704 HD22 LEU A 108     -18.664   3.999  12.583  1.00 98.71           H  
ATOM   1705 HD23 LEU A 108     -18.885   4.092  10.821  1.00 98.71           H  
ATOM   1706  N   ILE A 109     -15.080   5.847  11.995  1.00 98.81           N  
ATOM   1707  H   ILE A 109     -15.384   6.403  12.782  1.00 98.81           H  
ATOM   1708  CA  ILE A 109     -14.175   4.732  12.265  1.00 98.81           C  
ATOM   1709  HA  ILE A 109     -13.871   4.289  11.317  1.00 98.81           H  
ATOM   1710  C   ILE A 109     -14.909   3.678  13.078  1.00 98.81           C  
ATOM   1711  CB  ILE A 109     -12.890   5.166  12.990  1.00 98.81           C  
ATOM   1712  HB  ILE A 109     -13.162   5.488  13.995  1.00 98.81           H  
ATOM   1713  O   ILE A 109     -15.513   3.965  14.119  1.00 98.81           O  
ATOM   1714  CG1 ILE A 109     -12.181   6.326  12.273  1.00 98.81           C  
ATOM   1715 HG12 ILE A 109     -11.674   5.947  11.386  1.00 98.81           H  
ATOM   1716 HG13 ILE A 109     -12.902   7.077  11.948  1.00 98.81           H  
ATOM   1717  CG2 ILE A 109     -11.918   3.970  13.080  1.00 98.81           C  
ATOM   1718 HG21 ILE A 109     -11.725   3.567  12.085  1.00 98.81           H  
ATOM   1719 HG22 ILE A 109     -10.968   4.271  13.520  1.00 98.81           H  
ATOM   1720 HG23 ILE A 109     -12.336   3.180  13.703  1.00 98.81           H  
ATOM   1721  CD1 ILE A 109     -11.186   7.029  13.199  1.00 98.81           C  
ATOM   1722 HD11 ILE A 109     -10.913   7.992  12.769  1.00 98.81           H  
ATOM   1723 HD12 ILE A 109     -10.289   6.427  13.345  1.00 98.81           H  
ATOM   1724 HD13 ILE A 109     -11.660   7.220  14.162  1.00 98.81           H  
ATOM   1725  N   ALA A 110     -14.794   2.441  12.615  1.00 98.84           N  
ATOM   1726  H   ALA A 110     -14.277   2.300  11.759  1.00 98.84           H  
ATOM   1727  CA  ALA A 110     -15.225   1.266  13.334  1.00 98.84           C  
ATOM   1728  HA  ALA A 110     -15.553   1.580  14.325  1.00 98.84           H  
ATOM   1729  C   ALA A 110     -14.072   0.278  13.521  1.00 98.84           C  
ATOM   1730  CB  ALA A 110     -16.420   0.658  12.607  1.00 98.84           C  
ATOM   1731  HB1 ALA A 110     -16.141   0.380  11.590  1.00 98.84           H  
ATOM   1732  HB2 ALA A 110     -16.765  -0.224  13.146  1.00 98.84           H  
ATOM   1733  HB3 ALA A 110     -17.218   1.399  12.565  1.00 98.84           H  
ATOM   1734  O   ALA A 110     -13.162   0.198  12.696  1.00 98.84           O  
ATOM   1735  N   MET A 111     -14.128  -0.516  14.585  1.00 98.86           N  
ATOM   1736  H   MET A 111     -14.878  -0.375  15.248  1.00 98.86           H  
ATOM   1737  CA  MET A 111     -13.163  -1.585  14.847  1.00 98.86           C  
ATOM   1738  HA  MET A 111     -12.596  -1.801  13.942  1.00 98.86           H  
ATOM   1739  C   MET A 111     -13.877  -2.875  15.245  1.00 98.86           C  
ATOM   1740  CB  MET A 111     -12.171  -1.151  15.936  1.00 98.86           C  
ATOM   1741  HB2 MET A 111     -12.723  -0.811  16.812  1.00 98.86           H  
ATOM   1742  HB3 MET A 111     -11.570  -2.014  16.223  1.00 98.86           H  
ATOM   1743  O   MET A 111     -14.879  -2.849  15.964  1.00 98.86           O  
ATOM   1744  CG  MET A 111     -11.233  -0.031  15.470  1.00 98.86           C  
ATOM   1745  HG2 MET A 111     -10.702  -0.359  14.576  1.00 98.86           H  
ATOM   1746  HG3 MET A 111     -11.834   0.837  15.200  1.00 98.86           H  
ATOM   1747  SD  MET A 111     -10.002   0.507  16.688  1.00 98.86           S  
ATOM   1748  CE  MET A 111      -8.931  -0.949  16.798  1.00 98.86           C  
ATOM   1749  HE1 MET A 111      -9.498  -1.807  17.160  1.00 98.86           H  
ATOM   1750  HE2 MET A 111      -8.512  -1.178  15.818  1.00 98.86           H  
ATOM   1751  HE3 MET A 111      -8.125  -0.746  17.503  1.00 98.86           H  
ATOM   1752  N   ALA A 112     -13.366  -4.013  14.778  1.00 98.77           N  
ATOM   1753  H   ALA A 112     -12.614  -3.983  14.105  1.00 98.77           H  
ATOM   1754  CA  ALA A 112     -13.813  -5.321  15.239  1.00 98.77           C  
ATOM   1755  HA  ALA A 112     -14.873  -5.238  15.475  1.00 98.77           H  
ATOM   1756  C   ALA A 112     -13.111  -5.757  16.527  1.00 98.77           C  
ATOM   1757  CB  ALA A 112     -13.657  -6.328  14.104  1.00 98.77           C  
ATOM   1758  HB1 ALA A 112     -14.122  -7.277  14.373  1.00 98.77           H  
ATOM   1759  HB2 ALA A 112     -14.153  -5.909  13.229  1.00 98.77           H  
ATOM   1760  HB3 ALA A 112     -12.603  -6.486  13.876  1.00 98.77           H  
ATOM   1761  O   ALA A 112     -11.954  -5.399  16.731  1.00 98.77           O  
ATOM   1762  N   PRO A 113     -13.755  -6.552  17.401  1.00 98.55           N  
ATOM   1763  CA  PRO A 113     -13.071  -7.134  18.551  1.00 98.55           C  
ATOM   1764  HA  PRO A 113     -12.813  -6.334  19.246  1.00 98.55           H  
ATOM   1765  C   PRO A 113     -11.803  -7.888  18.131  1.00 98.55           C  
ATOM   1766  CB  PRO A 113     -14.093  -8.049  19.224  1.00 98.55           C  
ATOM   1767  HB2 PRO A 113     -14.052  -9.049  18.791  1.00 98.55           H  
ATOM   1768  HB3 PRO A 113     -13.950  -8.088  20.303  1.00 98.55           H  
ATOM   1769  O   PRO A 113     -11.811  -8.627  17.146  1.00 98.55           O  
ATOM   1770  CG  PRO A 113     -15.417  -7.386  18.850  1.00 98.55           C  
ATOM   1771  HG2 PRO A 113     -15.587  -6.524  19.495  1.00 98.55           H  
ATOM   1772  HG3 PRO A 113     -16.251  -8.084  18.919  1.00 98.55           H  
ATOM   1773  CD  PRO A 113     -15.164  -6.912  17.419  1.00 98.55           C  
ATOM   1774  HD2 PRO A 113     -15.804  -6.058  17.196  1.00 98.55           H  
ATOM   1775  HD3 PRO A 113     -15.341  -7.724  16.714  1.00 98.55           H  
ATOM   1776  N   GLY A 114     -10.717  -7.708  18.885  1.00 97.97           N  
ATOM   1777  H   GLY A 114     -10.774  -7.078  19.672  1.00 97.97           H  
ATOM   1778  CA  GLY A 114      -9.421  -8.319  18.577  1.00 97.97           C  
ATOM   1779  HA2 GLY A 114      -8.808  -8.303  19.478  1.00 97.97           H  
ATOM   1780  HA3 GLY A 114      -9.571  -9.358  18.285  1.00 97.97           H  
ATOM   1781  C   GLY A 114      -8.622  -7.627  17.467  1.00 97.97           C  
ATOM   1782  O   GLY A 114      -7.693  -8.240  16.948  1.00 97.97           O  
ATOM   1783  N   THR A 115      -8.966  -6.395  17.079  1.00 98.65           N  
ATOM   1784  H   THR A 115      -9.797  -5.963  17.457  1.00 98.65           H  
ATOM   1785  CA  THR A 115      -8.122  -5.553  16.209  1.00 98.65           C  
ATOM   1786  HA  THR A 115      -7.369  -6.185  15.739  1.00 98.65           H  
ATOM   1787  C   THR A 115      -7.344  -4.506  17.004  1.00 98.65           C  
ATOM   1788  CB  THR A 115      -8.921  -4.907  15.067  1.00 98.65           C  
ATOM   1789  HB  THR A 115      -8.220  -4.411  14.396  1.00 98.65           H  
ATOM   1790  O   THR A 115      -7.493  -4.402  18.221  1.00 98.65           O  
ATOM   1791  CG2 THR A 115      -9.688  -5.952  14.264  1.00 98.65           C  
ATOM   1792 HG21 THR A 115      -8.995  -6.734  13.952  1.00 98.65           H  
ATOM   1793 HG22 THR A 115     -10.480  -6.398  14.866  1.00 98.65           H  
ATOM   1794 HG23 THR A 115     -10.112  -5.498  13.370  1.00 98.65           H  
ATOM   1795  OG1 THR A 115      -9.836  -3.937  15.504  1.00 98.65           O  
ATOM   1796  HG1 THR A 115     -10.442  -3.812  14.770  1.00 98.65           H  
ATOM   1797  N   SER A 116      -6.484  -3.734  16.342  1.00 98.52           N  
ATOM   1798  H   SER A 116      -6.325  -3.905  15.359  1.00 98.52           H  
ATOM   1799  CA  SER A 116      -5.738  -2.638  16.972  1.00 98.52           C  
ATOM   1800  HA  SER A 116      -6.278  -2.316  17.862  1.00 98.52           H  
ATOM   1801  C   SER A 116      -5.611  -1.413  16.065  1.00 98.52           C  
ATOM   1802  CB  SER A 116      -4.359  -3.121  17.433  1.00 98.52           C  
ATOM   1803  HB2 SER A 116      -3.839  -2.298  17.925  1.00 98.52           H  
ATOM   1804  HB3 SER A 116      -4.486  -3.929  18.153  1.00 98.52           H  
ATOM   1805  O   SER A 116      -5.680  -1.520  14.839  1.00 98.52           O  
ATOM   1806  OG  SER A 116      -3.581  -3.583  16.343  1.00 98.52           O  
ATOM   1807  HG  SER A 116      -2.697  -3.771  16.667  1.00 98.52           H  
ATOM   1808  N   ILE A 117      -5.432  -0.239  16.673  1.00 98.72           N  
ATOM   1809  H   ILE A 117      -5.429  -0.224  17.683  1.00 98.72           H  
ATOM   1810  CA  ILE A 117      -5.148   1.034  15.992  1.00 98.72           C  
ATOM   1811  HA  ILE A 117      -4.829   0.808  14.974  1.00 98.72           H  
ATOM   1812  C   ILE A 117      -3.977   1.750  16.679  1.00 98.72           C  
ATOM   1813  CB  ILE A 117      -6.422   1.906  15.900  1.00 98.72           C  
ATOM   1814  HB  ILE A 117      -7.196   1.298  15.431  1.00 98.72           H  
ATOM   1815  O   ILE A 117      -3.828   1.658  17.900  1.00 98.72           O  
ATOM   1816  CG1 ILE A 117      -6.178   3.133  14.993  1.00 98.72           C  
ATOM   1817 HG12 ILE A 117      -5.702   2.804  14.070  1.00 98.72           H  
ATOM   1818 HG13 ILE A 117      -5.503   3.825  15.495  1.00 98.72           H  
ATOM   1819  CG2 ILE A 117      -6.930   2.337  17.291  1.00 98.72           C  
ATOM   1820 HG21 ILE A 117      -7.904   2.817  17.204  1.00 98.72           H  
ATOM   1821 HG22 ILE A 117      -6.228   3.029  17.757  1.00 98.72           H  
ATOM   1822 HG23 ILE A 117      -7.048   1.467  17.937  1.00 98.72           H  
ATOM   1823  CD1 ILE A 117      -7.452   3.897  14.611  1.00 98.72           C  
ATOM   1824 HD11 ILE A 117      -7.916   4.334  15.495  1.00 98.72           H  
ATOM   1825 HD12 ILE A 117      -8.157   3.224  14.122  1.00 98.72           H  
ATOM   1826 HD13 ILE A 117      -7.193   4.702  13.924  1.00 98.72           H  
ATOM   1827  N   GLY A 118      -3.142   2.452  15.906  1.00 96.82           N  
ATOM   1828  H   GLY A 118      -3.308   2.446  14.909  1.00 96.82           H  
ATOM   1829  CA  GLY A 118      -1.822   2.905  16.370  1.00 96.82           C  
ATOM   1830  HA2 GLY A 118      -1.890   3.259  17.398  1.00 96.82           H  
ATOM   1831  HA3 GLY A 118      -1.465   3.730  15.753  1.00 96.82           H  
ATOM   1832  C   GLY A 118      -0.789   1.767  16.316  1.00 96.82           C  
ATOM   1833  O   GLY A 118      -1.066   0.696  15.784  1.00 96.82           O  
ATOM   1834  N   ALA A 119       0.433   1.929  16.816  1.00 96.61           N  
ATOM   1835  H   ALA A 119       0.953   1.068  16.911  1.00 96.61           H  
ATOM   1836  CA  ALA A 119       1.205   3.163  16.935  1.00 96.61           C  
ATOM   1837  HA  ALA A 119       0.633   3.922  17.469  1.00 96.61           H  
ATOM   1838  C   ALA A 119       1.567   3.703  15.547  1.00 96.61           C  
ATOM   1839  CB  ALA A 119       2.478   2.838  17.717  1.00 96.61           C  
ATOM   1840  HB1 ALA A 119       2.208   2.395  18.676  1.00 96.61           H  
ATOM   1841  HB2 ALA A 119       3.091   2.128  17.162  1.00 96.61           H  
ATOM   1842  HB3 ALA A 119       3.054   3.749  17.881  1.00 96.61           H  
ATOM   1843  O   ALA A 119       1.530   2.968  14.557  1.00 96.61           O  
ATOM   1844  N   CYS A 120       1.907   4.988  15.452  1.00 96.73           N  
ATOM   1845  H   CYS A 120       1.929   5.557  16.286  1.00 96.73           H  
ATOM   1846  CA  CYS A 120       2.139   5.620  14.155  1.00 96.73           C  
ATOM   1847  HA  CYS A 120       2.520   4.849  13.485  1.00 96.73           H  
ATOM   1848  C   CYS A 120       3.267   6.651  14.121  1.00 96.73           C  
ATOM   1849  CB  CYS A 120       0.797   6.128  13.604  1.00 96.73           C  
ATOM   1850  HB2 CYS A 120       0.910   6.390  12.553  1.00 96.73           H  
ATOM   1851  HB3 CYS A 120       0.047   5.340  13.672  1.00 96.73           H  
ATOM   1852  O   CYS A 120       3.231   7.583  13.318  1.00 96.73           O  
ATOM   1853  SG  CYS A 120       0.239   7.578  14.527  1.00 96.73           S  
ATOM   1854  HG  CYS A 120       1.171   8.403  14.041  1.00 96.73           H  
ATOM   1855  N   ARG A 121       4.293   6.481  14.962  1.00 95.96           N  
ATOM   1856  H   ARG A 121       4.277   5.706  15.609  1.00 95.96           H  
ATOM   1857  CA  ARG A 121       5.513   7.287  14.867  1.00 95.96           C  
ATOM   1858  HA  ARG A 121       5.211   8.327  14.996  1.00 95.96           H  
ATOM   1859  C   ARG A 121       6.159   7.131  13.477  1.00 95.96           C  
ATOM   1860  CB  ARG A 121       6.472   6.906  16.006  1.00 95.96           C  
ATOM   1861  HB2 ARG A 121       5.983   7.115  16.957  1.00 95.96           H  
ATOM   1862  HB3 ARG A 121       6.681   5.837  15.958  1.00 95.96           H  
ATOM   1863  O   ARG A 121       6.362   5.998  13.035  1.00 95.96           O  
ATOM   1864  CG  ARG A 121       7.804   7.671  15.934  1.00 95.96           C  
ATOM   1865  HG2 ARG A 121       7.621   8.744  15.879  1.00 95.96           H  
ATOM   1866  HG3 ARG A 121       8.343   7.361  15.039  1.00 95.96           H  
ATOM   1867  CD  ARG A 121       8.699   7.380  17.140  1.00 95.96           C  
ATOM   1868  HD2 ARG A 121       8.724   6.302  17.305  1.00 95.96           H  
ATOM   1869  HD3 ARG A 121       9.709   7.723  16.919  1.00 95.96           H  
ATOM   1870  NE  ARG A 121       8.212   8.067  18.344  1.00 95.96           N  
ATOM   1871  HE  ARG A 121       7.375   8.624  18.254  1.00 95.96           H  
ATOM   1872  NH1 ARG A 121       9.369   6.828  19.901  1.00 95.96           N  
ATOM   1873 HH11 ARG A 121       9.944   6.473  19.150  1.00 95.96           H  
ATOM   1874 HH12 ARG A 121       8.935   6.089  20.435  1.00 95.96           H  
ATOM   1875  NH2 ARG A 121       7.876   8.322  20.552  1.00 95.96           N  
ATOM   1876 HH21 ARG A 121       6.996   8.755  20.309  1.00 95.96           H  
ATOM   1877 HH22 ARG A 121       8.046   8.007  21.496  1.00 95.96           H  
ATOM   1878  CZ  ARG A 121       8.508   7.742  19.584  1.00 95.96           C  
ATOM   1879  N   PRO A 122       6.502   8.237  12.788  1.00 94.93           N  
ATOM   1880  CA  PRO A 122       7.159   8.164  11.490  1.00 94.93           C  
ATOM   1881  HA  PRO A 122       6.597   7.502  10.832  1.00 94.93           H  
ATOM   1882  C   PRO A 122       8.586   7.633  11.635  1.00 94.93           C  
ATOM   1883  CB  PRO A 122       7.126   9.584  10.918  1.00 94.93           C  
ATOM   1884  HB2 PRO A 122       6.194   9.739  10.376  1.00 94.93           H  
ATOM   1885  HB3 PRO A 122       7.980   9.796  10.274  1.00 94.93           H  
ATOM   1886  O   PRO A 122       9.300   7.939  12.593  1.00 94.93           O  
ATOM   1887  CG  PRO A 122       7.138  10.444  12.179  1.00 94.93           C  
ATOM   1888  HG2 PRO A 122       8.158  10.534  12.551  1.00 94.93           H  
ATOM   1889  HG3 PRO A 122       6.702  11.427  12.003  1.00 94.93           H  
ATOM   1890  CD  PRO A 122       6.300   9.631  13.164  1.00 94.93           C  
ATOM   1891  HD2 PRO A 122       5.246   9.883  13.049  1.00 94.93           H  
ATOM   1892  HD3 PRO A 122       6.629   9.832  14.183  1.00 94.93           H  
ATOM   1893  N   ILE A 123       9.016   6.868  10.640  1.00 91.23           N  
ATOM   1894  H   ILE A 123       8.399   6.700   9.858  1.00 91.23           H  
ATOM   1895  CA  ILE A 123      10.379   6.348  10.521  1.00 91.23           C  
ATOM   1896  HA  ILE A 123      11.025   6.868  11.228  1.00 91.23           H  
ATOM   1897  C   ILE A 123      10.889   6.681   9.119  1.00 91.23           C  
ATOM   1898  CB  ILE A 123      10.443   4.837  10.859  1.00 91.23           C  
ATOM   1899  HB  ILE A 123      11.492   4.544  10.850  1.00 91.23           H  
ATOM   1900  O   ILE A 123      10.099   6.766   8.181  1.00 91.23           O  
ATOM   1901  CG1 ILE A 123       9.704   3.954   9.836  1.00 91.23           C  
ATOM   1902 HG12 ILE A 123       8.635   4.139   9.945  1.00 91.23           H  
ATOM   1903 HG13 ILE A 123      10.008   4.228   8.826  1.00 91.23           H  
ATOM   1904  CG2 ILE A 123       9.882   4.596  12.276  1.00 91.23           C  
ATOM   1905 HG21 ILE A 123       8.831   4.879  12.332  1.00 91.23           H  
ATOM   1906 HG22 ILE A 123       9.941   3.542  12.547  1.00 91.23           H  
ATOM   1907 HG23 ILE A 123      10.443   5.184  13.002  1.00 91.23           H  
ATOM   1908  CD1 ILE A 123       9.974   2.449   9.984  1.00 91.23           C  
ATOM   1909 HD11 ILE A 123       9.520   2.065  10.898  1.00 91.23           H  
ATOM   1910 HD12 ILE A 123      11.048   2.264  10.004  1.00 91.23           H  
ATOM   1911 HD13 ILE A 123       9.550   1.914   9.134  1.00 91.23           H  
ATOM   1912  N   LEU A 124      12.199   6.864   8.954  1.00 84.67           N  
ATOM   1913  H   LEU A 124      12.813   6.738   9.746  1.00 84.67           H  
ATOM   1914  CA  LEU A 124      12.779   7.036   7.614  1.00 84.67           C  
ATOM   1915  HA  LEU A 124      12.148   7.703   7.027  1.00 84.67           H  
ATOM   1916  C   LEU A 124      12.822   5.716   6.843  1.00 84.67           C  
ATOM   1917  CB  LEU A 124      14.194   7.624   7.723  1.00 84.67           C  
ATOM   1918  HB2 LEU A 124      14.662   7.572   6.740  1.00 84.67           H  
ATOM   1919  HB3 LEU A 124      14.780   7.008   8.406  1.00 84.67           H  
ATOM   1920  O   LEU A 124      12.796   5.698   5.614  1.00 84.67           O  
ATOM   1921  CG  LEU A 124      14.238   9.081   8.197  1.00 84.67           C  
ATOM   1922  HG  LEU A 124      13.807   9.130   9.197  1.00 84.67           H  
ATOM   1923  CD1 LEU A 124      15.693   9.545   8.276  1.00 84.67           C  
ATOM   1924 HD11 LEU A 124      15.741  10.595   8.566  1.00 84.67           H  
ATOM   1925 HD12 LEU A 124      16.177   9.422   7.308  1.00 84.67           H  
ATOM   1926 HD13 LEU A 124      16.219   8.954   9.026  1.00 84.67           H  
ATOM   1927  CD2 LEU A 124      13.472  10.035   7.275  1.00 84.67           C  
ATOM   1928 HD21 LEU A 124      13.814   9.920   6.247  1.00 84.67           H  
ATOM   1929 HD22 LEU A 124      12.403   9.828   7.322  1.00 84.67           H  
ATOM   1930 HD23 LEU A 124      13.627  11.067   7.592  1.00 84.67           H  
ATOM   1931  N   GLY A 125      12.904   4.612   7.576  1.00 78.67           N  
ATOM   1932  H   GLY A 125      12.939   4.710   8.581  1.00 78.67           H  
ATOM   1933  CA  GLY A 125      12.914   3.267   7.037  1.00 78.67           C  
ATOM   1934  HA2 GLY A 125      13.343   3.260   6.035  1.00 78.67           H  
ATOM   1935  HA3 GLY A 125      11.887   2.904   6.988  1.00 78.67           H  
ATOM   1936  C   GLY A 125      13.700   2.332   7.938  1.00 78.67           C  
ATOM   1937  O   GLY A 125      13.776   2.537   9.151  1.00 78.67           O  
ATOM   1938  N   TYR A 126      14.308   1.314   7.340  1.00 71.84           N  
ATOM   1939  H   TYR A 126      14.242   1.231   6.336  1.00 71.84           H  
ATOM   1940  CA  TYR A 126      15.084   0.310   8.056  1.00 71.84           C  
ATOM   1941  HA  TYR A 126      15.005   0.498   9.127  1.00 71.84           H  
ATOM   1942  C   TYR A 126      16.558   0.403   7.690  1.00 71.84           C  
ATOM   1943  CB  TYR A 126      14.502  -1.083   7.812  1.00 71.84           C  
ATOM   1944  HB2 TYR A 126      15.173  -1.824   8.246  1.00 71.84           H  
ATOM   1945  HB3 TYR A 126      14.447  -1.274   6.740  1.00 71.84           H  
ATOM   1946  O   TYR A 126      16.933   0.586   6.532  1.00 71.84           O  
ATOM   1947  CG  TYR A 126      13.129  -1.246   8.430  1.00 71.84           C  
ATOM   1948  CD1 TYR A 126      12.998  -1.774   9.729  1.00 71.84           C  
ATOM   1949  HD1 TYR A 126      13.880  -2.068  10.280  1.00 71.84           H  
ATOM   1950  CD2 TYR A 126      11.985  -0.809   7.735  1.00 71.84           C  
ATOM   1951  HD2 TYR A 126      12.072  -0.384   6.746  1.00 71.84           H  
ATOM   1952  CE1 TYR A 126      11.726  -1.918  10.314  1.00 71.84           C  
ATOM   1953  HE1 TYR A 126      11.629  -2.339  11.304  1.00 71.84           H  
ATOM   1954  CE2 TYR A 126      10.717  -0.913   8.333  1.00 71.84           C  
ATOM   1955  HE2 TYR A 126       9.835  -0.578   7.809  1.00 71.84           H  
ATOM   1956  OH  TYR A 126       9.341  -1.657  10.143  1.00 71.84           O  
ATOM   1957  HH  TYR A 126       9.377  -1.960  11.053  1.00 71.84           H  
ATOM   1958  CZ  TYR A 126      10.579  -1.502   9.604  1.00 71.84           C  
ATOM   1959  N   SER A 127      17.408   0.265   8.699  1.00 70.23           N  
ATOM   1960  H   SER A 127      17.031   0.105   9.622  1.00 70.23           H  
ATOM   1961  CA  SER A 127      18.848   0.218   8.517  1.00 70.23           C  
ATOM   1962  HA  SER A 127      19.131   0.994   7.805  1.00 70.23           H  
ATOM   1963  C   SER A 127      19.275  -1.117   7.909  1.00 70.23           C  
ATOM   1964  CB  SER A 127      19.551   0.509   9.847  1.00 70.23           C  
ATOM   1965  HB2 SER A 127      20.530   0.946   9.650  1.00 70.23           H  
ATOM   1966  HB3 SER A 127      18.965   1.213  10.439  1.00 70.23           H  
ATOM   1967  O   SER A 127      18.509  -2.081   7.805  1.00 70.23           O  
ATOM   1968  OG  SER A 127      19.725  -0.695  10.550  1.00 70.23           O  
ATOM   1969  HG  SER A 127      19.432  -0.588  11.458  1.00 70.23           H  
ATOM   1970  N   GLN A 128      20.555  -1.216   7.554  1.00 59.51           N  
ATOM   1971  H   GLN A 128      21.158  -0.414   7.672  1.00 59.51           H  
ATOM   1972  CA  GLN A 128      21.112  -2.458   7.036  1.00 59.51           C  
ATOM   1973  HA  GLN A 128      20.544  -2.727   6.145  1.00 59.51           H  
ATOM   1974  C   GLN A 128      21.015  -3.632   8.024  1.00 59.51           C  
ATOM   1975  CB  GLN A 128      22.571  -2.260   6.628  1.00 59.51           C  
ATOM   1976  HB2 GLN A 128      22.984  -3.233   6.363  1.00 59.51           H  
ATOM   1977  HB3 GLN A 128      23.137  -1.867   7.473  1.00 59.51           H  
ATOM   1978  O   GLN A 128      20.987  -4.771   7.572  1.00 59.51           O  
ATOM   1979  CG  GLN A 128      22.730  -1.325   5.421  1.00 59.51           C  
ATOM   1980  HG2 GLN A 128      22.420  -0.315   5.691  1.00 59.51           H  
ATOM   1981  HG3 GLN A 128      22.100  -1.674   4.603  1.00 59.51           H  
ATOM   1982  CD  GLN A 128      24.173  -1.279   4.930  1.00 59.51           C  
ATOM   1983  NE2 GLN A 128      24.471  -0.487   3.926  1.00 59.51           N  
ATOM   1984 HE21 GLN A 128      23.774   0.099   3.489  1.00 59.51           H  
ATOM   1985 HE22 GLN A 128      25.439  -0.486   3.638  1.00 59.51           H  
ATOM   1986  OE1 GLN A 128      25.052  -1.962   5.426  1.00 59.51           O  
ATOM   1987  N   ASN A 129      20.929  -3.417   9.336  1.00 73.71           N  
ATOM   1988  H   ASN A 129      20.851  -2.472   9.682  1.00 73.71           H  
ATOM   1989  CA  ASN A 129      20.733  -4.523  10.284  1.00 73.71           C  
ATOM   1990  HA  ASN A 129      21.113  -5.441   9.836  1.00 73.71           H  
ATOM   1991  C   ASN A 129      19.239  -4.815  10.563  1.00 73.71           C  
ATOM   1992  CB  ASN A 129      21.607  -4.287  11.530  1.00 73.71           C  
ATOM   1993  HB2 ASN A 129      21.594  -5.184  12.148  1.00 73.71           H  
ATOM   1994  HB3 ASN A 129      22.636  -4.099  11.223  1.00 73.71           H  
ATOM   1995  O   ASN A 129      18.918  -5.676  11.381  1.00 73.71           O  
ATOM   1996  CG  ASN A 129      21.132  -3.136  12.390  1.00 73.71           C  
ATOM   1997  ND2 ASN A 129      21.952  -2.606  13.262  1.00 73.71           N  
ATOM   1998 HD21 ASN A 129      22.895  -2.949  13.375  1.00 73.71           H  
ATOM   1999 HD22 ASN A 129      21.581  -1.839  13.804  1.00 73.71           H  
ATOM   2000  OD1 ASN A 129      20.005  -2.708  12.302  1.00 73.71           O  
ATOM   2001  N   GLY A 130      18.325  -4.118   9.877  1.00 67.16           N  
ATOM   2002  H   GLY A 130      18.636  -3.407   9.231  1.00 67.16           H  
ATOM   2003  CA  GLY A 130      16.882  -4.232  10.078  1.00 67.16           C  
ATOM   2004  HA2 GLY A 130      16.611  -5.282  10.182  1.00 67.16           H  
ATOM   2005  HA3 GLY A 130      16.376  -3.828   9.202  1.00 67.16           H  
ATOM   2006  C   GLY A 130      16.362  -3.477  11.303  1.00 67.16           C  
ATOM   2007  O   GLY A 130      15.199  -3.656  11.659  1.00 67.16           O  
ATOM   2008  N   SER A 131      17.188  -2.660  11.965  1.00 77.02           N  
ATOM   2009  H   SER A 131      18.157  -2.598  11.687  1.00 77.02           H  
ATOM   2010  CA  SER A 131      16.722  -1.716  12.980  1.00 77.02           C  
ATOM   2011  HA  SER A 131      16.055  -2.248  13.658  1.00 77.02           H  
ATOM   2012  C   SER A 131      15.934  -0.587  12.329  1.00 77.02           C  
ATOM   2013  CB  SER A 131      17.875  -1.143  13.820  1.00 77.02           C  
ATOM   2014  HB2 SER A 131      17.460  -0.632  14.689  1.00 77.02           H  
ATOM   2015  HB3 SER A 131      18.498  -1.962  14.179  1.00 77.02           H  
ATOM   2016  O   SER A 131      16.212  -0.188  11.198  1.00 77.02           O  
ATOM   2017  OG  SER A 131      18.667  -0.217  13.091  1.00 77.02           O  
ATOM   2018  HG  SER A 131      18.268   0.649  13.198  1.00 77.02           H  
ATOM   2019  N   ILE A 132      14.977  -0.041  13.066  1.00 83.96           N  
ATOM   2020  H   ILE A 132      14.813  -0.387  14.000  1.00 83.96           H  
ATOM   2021  CA  ILE A 132      14.251   1.158  12.657  1.00 83.96           C  
ATOM   2022  HA  ILE A 132      13.846   1.010  11.656  1.00 83.96           H  
ATOM   2023  C   ILE A 132      15.234   2.337  12.605  1.00 83.96           C  
ATOM   2024  CB  ILE A 132      13.075   1.381  13.631  1.00 83.96           C  
ATOM   2025  HB  ILE A 132      13.458   1.373  14.651  1.00 83.96           H  
ATOM   2026  O   ILE A 132      16.035   2.520  13.522  1.00 83.96           O  
ATOM   2027  CG1 ILE A 132      12.046   0.232  13.472  1.00 83.96           C  
ATOM   2028 HG12 ILE A 132      11.586   0.295  12.486  1.00 83.96           H  
ATOM   2029 HG13 ILE A 132      12.553  -0.730  13.542  1.00 83.96           H  
ATOM   2030  CG2 ILE A 132      12.423   2.744  13.381  1.00 83.96           C  
ATOM   2031 HG21 ILE A 132      13.124   3.552  13.593  1.00 83.96           H  
ATOM   2032 HG22 ILE A 132      11.575   2.887  14.052  1.00 83.96           H  
ATOM   2033 HG23 ILE A 132      12.099   2.809  12.343  1.00 83.96           H  
ATOM   2034  CD1 ILE A 132      10.940   0.226  14.535  1.00 83.96           C  
ATOM   2035 HD11 ILE A 132      10.285   1.087  14.410  1.00 83.96           H  
ATOM   2036 HD12 ILE A 132      11.381   0.243  15.532  1.00 83.96           H  
ATOM   2037 HD13 ILE A 132      10.342  -0.679  14.427  1.00 83.96           H  
ATOM   2038  N   ILE A 133      15.189   3.117  11.525  1.00 87.14           N  
ATOM   2039  H   ILE A 133      14.535   2.882  10.793  1.00 87.14           H  
ATOM   2040  CA  ILE A 133      15.819   4.438  11.445  1.00 87.14           C  
ATOM   2041  HA  ILE A 133      16.617   4.510  12.184  1.00 87.14           H  
ATOM   2042  C   ILE A 133      14.740   5.455  11.796  1.00 87.14           C  
ATOM   2043  CB  ILE A 133      16.431   4.718  10.056  1.00 87.14           C  
ATOM   2044  HB  ILE A 133      15.640   4.678   9.307  1.00 87.14           H  
ATOM   2045  O   ILE A 133      13.815   5.686  11.014  1.00 87.14           O  
ATOM   2046  CG1 ILE A 133      17.501   3.665   9.699  1.00 87.14           C  
ATOM   2047 HG12 ILE A 133      17.065   2.670   9.794  1.00 87.14           H  
ATOM   2048 HG13 ILE A 133      18.331   3.740  10.402  1.00 87.14           H  
ATOM   2049  CG2 ILE A 133      17.056   6.129  10.044  1.00 87.14           C  
ATOM   2050 HG21 ILE A 133      16.329   6.879  10.355  1.00 87.14           H  
ATOM   2051 HG22 ILE A 133      17.375   6.402   9.038  1.00 87.14           H  
ATOM   2052 HG23 ILE A 133      17.908   6.173  10.722  1.00 87.14           H  
ATOM   2053  CD1 ILE A 133      18.039   3.801   8.269  1.00 87.14           C  
ATOM   2054 HD11 ILE A 133      18.808   3.048   8.095  1.00 87.14           H  
ATOM   2055 HD12 ILE A 133      18.502   4.776   8.114  1.00 87.14           H  
ATOM   2056 HD13 ILE A 133      17.229   3.662   7.553  1.00 87.14           H  
ATOM   2057  N   GLU A 134      14.853   6.051  12.977  1.00 89.48           N  
ATOM   2058  H   GLU A 134      15.616   5.805  13.592  1.00 89.48           H  
ATOM   2059  CA  GLU A 134      13.893   7.046  13.445  1.00 89.48           C  
ATOM   2060  HA  GLU A 134      12.896   6.606  13.406  1.00 89.48           H  
ATOM   2061  C   GLU A 134      13.878   8.291  12.554  1.00 89.48           C  
ATOM   2062  CB  GLU A 134      14.172   7.435  14.900  1.00 89.48           C  
ATOM   2063  HB2 GLU A 134      15.193   7.808  14.989  1.00 89.48           H  
ATOM   2064  HB3 GLU A 134      13.479   8.231  15.174  1.00 89.48           H  
ATOM   2065  O   GLU A 134      14.903   8.721  12.014  1.00 89.48           O  
ATOM   2066  CG  GLU A 134      13.964   6.248  15.852  1.00 89.48           C  
ATOM   2067  HG2 GLU A 134      14.718   5.489  15.643  1.00 89.48           H  
ATOM   2068  HG3 GLU A 134      12.985   5.813  15.653  1.00 89.48           H  
ATOM   2069  CD  GLU A 134      14.042   6.644  17.334  1.00 89.48           C  
ATOM   2070  OE1 GLU A 134      13.791   5.745  18.165  1.00 89.48           O  
ATOM   2071  OE2 GLU A 134      14.335   7.825  17.626  1.00 89.48           O  
ATOM   2072  N   ALA A 135      12.691   8.879  12.403  1.00 92.48           N  
ATOM   2073  H   ALA A 135      11.884   8.512  12.887  1.00 92.48           H  
ATOM   2074  CA  ALA A 135      12.548  10.150  11.721  1.00 92.48           C  
ATOM   2075  HA  ALA A 135      13.103  10.087  10.785  1.00 92.48           H  
ATOM   2076  C   ALA A 135      13.153  11.295  12.555  1.00 92.48           C  
ATOM   2077  CB  ALA A 135      11.077  10.371  11.371  1.00 92.48           C  
ATOM   2078  HB1 ALA A 135      10.712   9.543  10.764  1.00 92.48           H  
ATOM   2079  HB2 ALA A 135      10.490  10.442  12.286  1.00 92.48           H  
ATOM   2080  HB3 ALA A 135      10.968  11.295  10.801  1.00 92.48           H  
ATOM   2081  O   ALA A 135      12.998  11.324  13.779  1.00 92.48           O  
ATOM   2082  N   PRO A 136      13.822  12.273  11.917  1.00 92.98           N  
ATOM   2083  CA  PRO A 136      14.360  13.422  12.629  1.00 92.98           C  
ATOM   2084  HA  PRO A 136      15.035  13.063  13.405  1.00 92.98           H  
ATOM   2085  C   PRO A 136      13.220  14.245  13.256  1.00 92.98           C  
ATOM   2086  CB  PRO A 136      15.150  14.217  11.584  1.00 92.98           C  
ATOM   2087  HB2 PRO A 136      16.178  13.855  11.559  1.00 92.98           H  
ATOM   2088  HB3 PRO A 136      15.131  15.290  11.775  1.00 92.98           H  
ATOM   2089  O   PRO A 136      12.118  14.280  12.698  1.00 92.98           O  
ATOM   2090  CG  PRO A 136      14.455  13.860  10.271  1.00 92.98           C  
ATOM   2091  HG2 PRO A 136      13.567  14.481  10.154  1.00 92.98           H  
ATOM   2092  HG3 PRO A 136      15.119  13.968   9.414  1.00 92.98           H  
ATOM   2093  CD  PRO A 136      14.040  12.407  10.486  1.00 92.98           C  
ATOM   2094  HD2 PRO A 136      14.852  11.742  10.192  1.00 92.98           H  
ATOM   2095  HD3 PRO A 136      13.138  12.186   9.914  1.00 92.98           H  
ATOM   2096  N   PRO A 137      13.480  15.008  14.338  1.00 95.28           N  
ATOM   2097  CA  PRO A 137      12.447  15.763  15.055  1.00 95.28           C  
ATOM   2098  HA  PRO A 137      11.794  15.054  15.566  1.00 95.28           H  
ATOM   2099  C   PRO A 137      11.589  16.666  14.164  1.00 95.28           C  
ATOM   2100  CB  PRO A 137      13.204  16.590  16.097  1.00 95.28           C  
ATOM   2101  HB2 PRO A 137      13.526  17.539  15.668  1.00 95.28           H  
ATOM   2102  HB3 PRO A 137      12.601  16.760  16.989  1.00 95.28           H  
ATOM   2103  O   PRO A 137      10.399  16.822  14.411  1.00 95.28           O  
ATOM   2104  CG  PRO A 137      14.430  15.732  16.398  1.00 95.28           C  
ATOM   2105  HG2 PRO A 137      15.262  16.328  16.773  1.00 95.28           H  
ATOM   2106  HG3 PRO A 137      14.163  14.955  17.115  1.00 95.28           H  
ATOM   2107  CD  PRO A 137      14.750  15.093  15.049  1.00 95.28           C  
ATOM   2108  HD2 PRO A 137      15.441  15.727  14.492  1.00 95.28           H  
ATOM   2109  HD3 PRO A 137      15.190  14.109  15.216  1.00 95.28           H  
ATOM   2110  N   LYS A 138      12.163  17.224  13.088  1.00 95.42           N  
ATOM   2111  H   LYS A 138      13.145  17.036  12.941  1.00 95.42           H  
ATOM   2112  CA  LYS A 138      11.431  18.017  12.087  1.00 95.42           C  
ATOM   2113  HA  LYS A 138      10.999  18.890  12.578  1.00 95.42           H  
ATOM   2114  C   LYS A 138      10.253  17.245  11.475  1.00 95.42           C  
ATOM   2115  CB  LYS A 138      12.417  18.484  11.000  1.00 95.42           C  
ATOM   2116  HB2 LYS A 138      13.217  19.056  11.469  1.00 95.42           H  
ATOM   2117  HB3 LYS A 138      12.854  17.610  10.518  1.00 95.42           H  
ATOM   2118  O   LYS A 138       9.163  17.797  11.369  1.00 95.42           O  
ATOM   2119  CG  LYS A 138      11.739  19.360   9.933  1.00 95.42           C  
ATOM   2120  HG2 LYS A 138      11.336  20.256  10.406  1.00 95.42           H  
ATOM   2121  HG3 LYS A 138      10.920  18.809   9.472  1.00 95.42           H  
ATOM   2122  CD  LYS A 138      12.719  19.765   8.825  1.00 95.42           C  
ATOM   2123  HD2 LYS A 138      13.521  20.369   9.248  1.00 95.42           H  
ATOM   2124  HD3 LYS A 138      13.142  18.864   8.380  1.00 95.42           H  
ATOM   2125  CE  LYS A 138      11.968  20.562   7.750  1.00 95.42           C  
ATOM   2126  HE2 LYS A 138      11.111  19.974   7.422  1.00 95.42           H  
ATOM   2127  HE3 LYS A 138      11.583  21.478   8.199  1.00 95.42           H  
ATOM   2128  NZ  LYS A 138      12.831  20.882   6.585  1.00 95.42           N  
ATOM   2129  HZ1 LYS A 138      13.159  20.034   6.145  1.00 95.42           H  
ATOM   2130  HZ2 LYS A 138      12.307  21.398   5.892  1.00 95.42           H  
ATOM   2131  HZ3 LYS A 138      13.628  21.437   6.862  1.00 95.42           H  
ATOM   2132  N   ILE A 139      10.479  15.994  11.074  1.00 94.40           N  
ATOM   2133  H   ILE A 139      11.352  15.563  11.341  1.00 94.40           H  
ATOM   2134  CA  ILE A 139       9.467  15.132  10.450  1.00 94.40           C  
ATOM   2135  HA  ILE A 139       8.870  15.718   9.751  1.00 94.40           H  
ATOM   2136  C   ILE A 139       8.499  14.610  11.513  1.00 94.40           C  
ATOM   2137  CB  ILE A 139      10.156  13.989   9.671  1.00 94.40           C  
ATOM   2138  HB  ILE A 139      10.818  13.469  10.364  1.00 94.40           H  
ATOM   2139  O   ILE A 139       7.287  14.673  11.327  1.00 94.40           O  
ATOM   2140  CG1 ILE A 139      11.037  14.504   8.509  1.00 94.40           C  
ATOM   2141 HG12 ILE A 139      11.554  13.653   8.066  1.00 94.40           H  
ATOM   2142 HG13 ILE A 139      11.800  15.173   8.906  1.00 94.40           H  
ATOM   2143  CG2 ILE A 139       9.137  12.965   9.148  1.00 94.40           C  
ATOM   2144 HG21 ILE A 139       8.353  13.470   8.584  1.00 94.40           H  
ATOM   2145 HG22 ILE A 139       9.626  12.241   8.496  1.00 94.40           H  
ATOM   2146 HG23 ILE A 139       8.684  12.418   9.975  1.00 94.40           H  
ATOM   2147  CD1 ILE A 139      10.297  15.250   7.390  1.00 94.40           C  
ATOM   2148 HD11 ILE A 139      11.017  15.557   6.631  1.00 94.40           H  
ATOM   2149 HD12 ILE A 139       9.559  14.600   6.920  1.00 94.40           H  
ATOM   2150 HD13 ILE A 139       9.805  16.140   7.782  1.00 94.40           H  
ATOM   2151  N   THR A 140       9.009  14.187  12.671  1.00 96.43           N  
ATOM   2152  H   THR A 140      10.009  14.079  12.764  1.00 96.43           H  
ATOM   2153  CA  THR A 140       8.167  13.735  13.789  1.00 96.43           C  
ATOM   2154  HA  THR A 140       7.567  12.890  13.451  1.00 96.43           H  
ATOM   2155  C   THR A 140       7.191  14.824  14.239  1.00 96.43           C  
ATOM   2156  CB  THR A 140       9.042  13.246  14.950  1.00 96.43           C  
ATOM   2157  HB  THR A 140       9.625  14.077  15.348  1.00 96.43           H  
ATOM   2158  O   THR A 140       5.993  14.570  14.334  1.00 96.43           O  
ATOM   2159  CG2 THR A 140       8.228  12.608  16.071  1.00 96.43           C  
ATOM   2160 HG21 THR A 140       8.899  12.222  16.839  1.00 96.43           H  
ATOM   2161 HG22 THR A 140       7.627  11.789  15.675  1.00 96.43           H  
ATOM   2162 HG23 THR A 140       7.572  13.350  16.525  1.00 96.43           H  
ATOM   2163  OG1 THR A 140       9.915  12.265  14.439  1.00 96.43           O  
ATOM   2164  HG1 THR A 140      10.520  11.970  15.124  1.00 96.43           H  
ATOM   2165  N   ASN A 141       7.660  16.061  14.423  1.00 97.55           N  
ATOM   2166  H   ASN A 141       8.655  16.218  14.343  1.00 97.55           H  
ATOM   2167  CA  ASN A 141       6.814  17.192  14.813  1.00 97.55           C  
ATOM   2168  HA  ASN A 141       6.238  16.911  15.694  1.00 97.55           H  
ATOM   2169  C   ASN A 141       5.797  17.574  13.728  1.00 97.55           C  
ATOM   2170  CB  ASN A 141       7.705  18.391  15.178  1.00 97.55           C  
ATOM   2171  HB2 ASN A 141       7.075  19.269  15.316  1.00 97.55           H  
ATOM   2172  HB3 ASN A 141       8.399  18.593  14.362  1.00 97.55           H  
ATOM   2173  O   ASN A 141       4.675  17.957  14.061  1.00 97.55           O  
ATOM   2174  CG  ASN A 141       8.479  18.190  16.470  1.00 97.55           C  
ATOM   2175  ND2 ASN A 141       9.516  18.962  16.694  1.00 97.55           N  
ATOM   2176 HD21 ASN A 141       9.791  19.660  16.018  1.00 97.55           H  
ATOM   2177 HD22 ASN A 141       9.975  18.820  17.582  1.00 97.55           H  
ATOM   2178  OD1 ASN A 141       8.159  17.372  17.312  1.00 97.55           O  
ATOM   2179  N   TYR A 142       6.153  17.439  12.445  1.00 97.71           N  
ATOM   2180  H   TYR A 142       7.087  17.124  12.226  1.00 97.71           H  
ATOM   2181  CA  TYR A 142       5.210  17.621  11.338  1.00 97.71           C  
ATOM   2182  HA  TYR A 142       4.787  18.624  11.392  1.00 97.71           H  
ATOM   2183  C   TYR A 142       4.040  16.634  11.435  1.00 97.71           C  
ATOM   2184  CB  TYR A 142       5.951  17.479  10.001  1.00 97.71           C  
ATOM   2185  HB2 TYR A 142       6.683  18.282   9.917  1.00 97.71           H  
ATOM   2186  HB3 TYR A 142       6.500  16.538   9.975  1.00 97.71           H  
ATOM   2187  O   TYR A 142       2.879  17.041  11.402  1.00 97.71           O  
ATOM   2188  CG  TYR A 142       5.035  17.518   8.799  1.00 97.71           C  
ATOM   2189  CD1 TYR A 142       4.567  16.321   8.219  1.00 97.71           C  
ATOM   2190  HD1 TYR A 142       4.872  15.361   8.609  1.00 97.71           H  
ATOM   2191  CD2 TYR A 142       4.630  18.762   8.283  1.00 97.71           C  
ATOM   2192  HD2 TYR A 142       4.977  19.677   8.741  1.00 97.71           H  
ATOM   2193  CE1 TYR A 142       3.697  16.371   7.114  1.00 97.71           C  
ATOM   2194  HE1 TYR A 142       3.341  15.463   6.649  1.00 97.71           H  
ATOM   2195  CE2 TYR A 142       3.766  18.816   7.176  1.00 97.71           C  
ATOM   2196  HE2 TYR A 142       3.453  19.769   6.776  1.00 97.71           H  
ATOM   2197  OH  TYR A 142       2.485  17.685   5.513  1.00 97.71           O  
ATOM   2198  HH  TYR A 142       2.319  18.586   5.227  1.00 97.71           H  
ATOM   2199  CZ  TYR A 142       3.303  17.620   6.590  1.00 97.71           C  
ATOM   2200  N   PHE A 143       4.330  15.347  11.642  1.00 97.95           N  
ATOM   2201  H   PHE A 143       5.299  15.062  11.653  1.00 97.95           H  
ATOM   2202  CA  PHE A 143       3.295  14.321  11.766  1.00 97.95           C  
ATOM   2203  HA  PHE A 143       2.572  14.478  10.966  1.00 97.95           H  
ATOM   2204  C   PHE A 143       2.497  14.403  13.073  1.00 97.95           C  
ATOM   2205  CB  PHE A 143       3.919  12.939  11.559  1.00 97.95           C  
ATOM   2206  HB2 PHE A 143       3.257  12.187  11.989  1.00 97.95           H  
ATOM   2207  HB3 PHE A 143       4.864  12.880  12.097  1.00 97.95           H  
ATOM   2208  O   PHE A 143       1.316  14.055  13.065  1.00 97.95           O  
ATOM   2209  CG  PHE A 143       4.115  12.603  10.094  1.00 97.95           C  
ATOM   2210  CD1 PHE A 143       2.996  12.372   9.268  1.00 97.95           C  
ATOM   2211  HD1 PHE A 143       2.000  12.382   9.685  1.00 97.95           H  
ATOM   2212  CD2 PHE A 143       5.406  12.572   9.538  1.00 97.95           C  
ATOM   2213  HD2 PHE A 143       6.272  12.739  10.162  1.00 97.95           H  
ATOM   2214  CE1 PHE A 143       3.170  12.166   7.889  1.00 97.95           C  
ATOM   2215  HE1 PHE A 143       2.317  12.039   7.239  1.00 97.95           H  
ATOM   2216  CE2 PHE A 143       5.580  12.342   8.164  1.00 97.95           C  
ATOM   2217  HE2 PHE A 143       6.565  12.319   7.723  1.00 97.95           H  
ATOM   2218  CZ  PHE A 143       4.462  12.169   7.338  1.00 97.95           C  
ATOM   2219  HZ  PHE A 143       4.606  12.061   6.273  1.00 97.95           H  
ATOM   2220  N   ILE A 144       3.086  14.911  14.164  1.00 98.48           N  
ATOM   2221  H   ILE A 144       4.080  15.087  14.129  1.00 98.48           H  
ATOM   2222  CA  ILE A 144       2.348  15.260  15.392  1.00 98.48           C  
ATOM   2223  HA  ILE A 144       1.776  14.394  15.724  1.00 98.48           H  
ATOM   2224  C   ILE A 144       1.322  16.356  15.100  1.00 98.48           C  
ATOM   2225  CB  ILE A 144       3.307  15.664  16.539  1.00 98.48           C  
ATOM   2226  HB  ILE A 144       4.024  16.391  16.156  1.00 98.48           H  
ATOM   2227  O   ILE A 144       0.152  16.211  15.449  1.00 98.48           O  
ATOM   2228  CG1 ILE A 144       4.074  14.426  17.051  1.00 98.48           C  
ATOM   2229 HG12 ILE A 144       3.388  13.775  17.593  1.00 98.48           H  
ATOM   2230 HG13 ILE A 144       4.455  13.863  16.199  1.00 98.48           H  
ATOM   2231  CG2 ILE A 144       2.534  16.318  17.702  1.00 98.48           C  
ATOM   2232 HG21 ILE A 144       2.121  17.280  17.398  1.00 98.48           H  
ATOM   2233 HG22 ILE A 144       3.188  16.507  18.553  1.00 98.48           H  
ATOM   2234 HG23 ILE A 144       1.723  15.664  18.024  1.00 98.48           H  
ATOM   2235  CD1 ILE A 144       5.268  14.754  17.958  1.00 98.48           C  
ATOM   2236 HD11 ILE A 144       5.795  13.831  18.199  1.00 98.48           H  
ATOM   2237 HD12 ILE A 144       5.954  15.428  17.445  1.00 98.48           H  
ATOM   2238 HD13 ILE A 144       4.936  15.210  18.890  1.00 98.48           H  
ATOM   2239  N   ALA A 145       1.726  17.439  14.432  1.00 98.43           N  
ATOM   2240  H   ALA A 145       2.695  17.523  14.161  1.00 98.43           H  
ATOM   2241  CA  ALA A 145       0.797  18.504  14.066  1.00 98.43           C  
ATOM   2242  HA  ALA A 145       0.308  18.868  14.970  1.00 98.43           H  
ATOM   2243  C   ALA A 145      -0.306  17.989  13.126  1.00 98.43           C  
ATOM   2244  CB  ALA A 145       1.591  19.660  13.449  1.00 98.43           C  
ATOM   2245  HB1 ALA A 145       2.088  19.332  12.536  1.00 98.43           H  
ATOM   2246  HB2 ALA A 145       2.342  20.012  14.157  1.00 98.43           H  
ATOM   2247  HB3 ALA A 145       0.915  20.480  13.210  1.00 98.43           H  
ATOM   2248  O   ALA A 145      -1.483  18.281  13.338  1.00 98.43           O  
ATOM   2249  N   TYR A 146       0.060  17.170  12.135  1.00 98.41           N  
ATOM   2250  H   TYR A 146       1.045  17.002  11.991  1.00 98.41           H  
ATOM   2251  CA  TYR A 146      -0.884  16.614  11.169  1.00 98.41           C  
ATOM   2252  HA  TYR A 146      -1.431  17.446  10.725  1.00 98.41           H  
ATOM   2253  C   TYR A 146      -1.928  15.697  11.822  1.00 98.41           C  
ATOM   2254  CB  TYR A 146      -0.111  15.896  10.055  1.00 98.41           C  
ATOM   2255  HB2 TYR A 146       0.604  16.591   9.615  1.00 98.41           H  
ATOM   2256  HB3 TYR A 146       0.453  15.072  10.494  1.00 98.41           H  
ATOM   2257  O   TYR A 146      -3.125  15.909  11.633  1.00 98.41           O  
ATOM   2258  CG  TYR A 146      -0.991  15.359   8.943  1.00 98.41           C  
ATOM   2259  CD1 TYR A 146      -0.929  13.999   8.579  1.00 98.41           C  
ATOM   2260  HD1 TYR A 146      -0.245  13.329   9.079  1.00 98.41           H  
ATOM   2261  CD2 TYR A 146      -1.880  16.223   8.271  1.00 98.41           C  
ATOM   2262  HD2 TYR A 146      -1.932  17.268   8.539  1.00 98.41           H  
ATOM   2263  CE1 TYR A 146      -1.757  13.508   7.553  1.00 98.41           C  
ATOM   2264  HE1 TYR A 146      -1.725  12.468   7.263  1.00 98.41           H  
ATOM   2265  CE2 TYR A 146      -2.713  15.733   7.249  1.00 98.41           C  
ATOM   2266  HE2 TYR A 146      -3.401  16.396   6.744  1.00 98.41           H  
ATOM   2267  OH  TYR A 146      -3.432  13.887   5.889  1.00 98.41           O  
ATOM   2268  HH  TYR A 146      -4.031  14.546   5.531  1.00 98.41           H  
ATOM   2269  CZ  TYR A 146      -2.648  14.372   6.885  1.00 98.41           C  
ATOM   2270  N   ILE A 147      -1.514  14.729  12.652  1.00 98.45           N  
ATOM   2271  H   ILE A 147      -0.524  14.606  12.815  1.00 98.45           H  
ATOM   2272  CA  ILE A 147      -2.462  13.804  13.293  1.00 98.45           C  
ATOM   2273  HA  ILE A 147      -3.105  13.419  12.502  1.00 98.45           H  
ATOM   2274  C   ILE A 147      -3.382  14.517  14.291  1.00 98.45           C  
ATOM   2275  CB  ILE A 147      -1.729  12.607  13.936  1.00 98.45           C  
ATOM   2276  HB  ILE A 147      -0.903  12.328  13.282  1.00 98.45           H  
ATOM   2277  O   ILE A 147      -4.567  14.194  14.380  1.00 98.45           O  
ATOM   2278  CG1 ILE A 147      -2.691  11.406  13.993  1.00 98.45           C  
ATOM   2279 HG12 ILE A 147      -3.500  11.616  14.693  1.00 98.45           H  
ATOM   2280 HG13 ILE A 147      -3.129  11.259  13.006  1.00 98.45           H  
ATOM   2281  CG2 ILE A 147      -1.115  12.932  15.309  1.00 98.45           C  
ATOM   2282 HG21 ILE A 147      -0.524  12.089  15.667  1.00 98.45           H  
ATOM   2283 HG22 ILE A 147      -0.453  13.793  15.223  1.00 98.45           H  
ATOM   2284 HG23 ILE A 147      -1.891  13.130  16.049  1.00 98.45           H  
ATOM   2285  CD1 ILE A 147      -2.011  10.094  14.387  1.00 98.45           C  
ATOM   2286 HD11 ILE A 147      -1.189   9.897  13.699  1.00 98.45           H  
ATOM   2287 HD12 ILE A 147      -1.633  10.141  15.408  1.00 98.45           H  
ATOM   2288 HD13 ILE A 147      -2.729   9.276  14.321  1.00 98.45           H  
ATOM   2289  N   LYS A 148      -2.864  15.533  15.000  1.00 98.42           N  
ATOM   2290  H   LYS A 148      -1.879  15.732  14.901  1.00 98.42           H  
ATOM   2291  CA  LYS A 148      -3.673  16.385  15.881  1.00 98.42           C  
ATOM   2292  HA  LYS A 148      -4.229  15.754  16.574  1.00 98.42           H  
ATOM   2293  C   LYS A 148      -4.708  17.165  15.088  1.00 98.42           C  
ATOM   2294  CB  LYS A 148      -2.787  17.349  16.677  1.00 98.42           C  
ATOM   2295  HB2 LYS A 148      -3.417  18.113  17.134  1.00 98.42           H  
ATOM   2296  HB3 LYS A 148      -2.082  17.839  16.005  1.00 98.42           H  
ATOM   2297  O   LYS A 148      -5.851  17.220  15.523  1.00 98.42           O  
ATOM   2298  CG  LYS A 148      -2.034  16.606  17.784  1.00 98.42           C  
ATOM   2299  HG2 LYS A 148      -1.468  15.781  17.352  1.00 98.42           H  
ATOM   2300  HG3 LYS A 148      -2.748  16.182  18.489  1.00 98.42           H  
ATOM   2301  CD  LYS A 148      -1.063  17.523  18.531  1.00 98.42           C  
ATOM   2302  HD2 LYS A 148      -0.402  16.880  19.113  1.00 98.42           H  
ATOM   2303  HD3 LYS A 148      -0.446  18.075  17.822  1.00 98.42           H  
ATOM   2304  CE  LYS A 148      -1.794  18.485  19.473  1.00 98.42           C  
ATOM   2305  HE2 LYS A 148      -2.156  19.343  18.907  1.00 98.42           H  
ATOM   2306  HE3 LYS A 148      -2.648  17.957  19.898  1.00 98.42           H  
ATOM   2307  NZ  LYS A 148      -0.889  18.893  20.572  1.00 98.42           N  
ATOM   2308  HZ1 LYS A 148      -0.021  19.280  20.233  1.00 98.42           H  
ATOM   2309  HZ2 LYS A 148      -0.617  18.063  21.080  1.00 98.42           H  
ATOM   2310  HZ3 LYS A 148      -1.333  19.503  21.244  1.00 98.42           H  
ATOM   2311  N   SER A 149      -4.331  17.713  13.931  1.00 98.28           N  
ATOM   2312  H   SER A 149      -3.363  17.637  13.653  1.00 98.28           H  
ATOM   2313  CA  SER A 149      -5.258  18.423  13.046  1.00 98.28           C  
ATOM   2314  HA  SER A 149      -5.686  19.264  13.592  1.00 98.28           H  
ATOM   2315  C   SER A 149      -6.406  17.516  12.601  1.00 98.28           C  
ATOM   2316  CB  SER A 149      -4.518  18.977  11.827  1.00 98.28           C  
ATOM   2317  HB2 SER A 149      -4.175  18.160  11.191  1.00 98.28           H  
ATOM   2318  HB3 SER A 149      -3.650  19.547  12.159  1.00 98.28           H  
ATOM   2319  O   SER A 149      -7.562  17.909  12.732  1.00 98.28           O  
ATOM   2320  OG  SER A 149      -5.360  19.833  11.081  1.00 98.28           O  
ATOM   2321  HG  SER A 149      -6.170  19.379  10.839  1.00 98.28           H  
ATOM   2322  N   LEU A 150      -6.110  16.287  12.153  1.00 98.21           N  
ATOM   2323  H   LEU A 150      -5.138  16.030  12.052  1.00 98.21           H  
ATOM   2324  CA  LEU A 150      -7.142  15.314  11.761  1.00 98.21           C  
ATOM   2325  HA  LEU A 150      -7.760  15.747  10.974  1.00 98.21           H  
ATOM   2326  C   LEU A 150      -8.085  14.985  12.926  1.00 98.21           C  
ATOM   2327  CB  LEU A 150      -6.485  14.016  11.248  1.00 98.21           C  
ATOM   2328  HB2 LEU A 150      -7.275  13.285  11.074  1.00 98.21           H  
ATOM   2329  HB3 LEU A 150      -5.837  13.619  12.030  1.00 98.21           H  
ATOM   2330  O   LEU A 150      -9.307  14.949  12.765  1.00 98.21           O  
ATOM   2331  CG  LEU A 150      -5.665  14.143   9.951  1.00 98.21           C  
ATOM   2332  HG  LEU A 150      -4.856  14.858  10.098  1.00 98.21           H  
ATOM   2333  CD1 LEU A 150      -5.053  12.782   9.610  1.00 98.21           C  
ATOM   2334 HD11 LEU A 150      -4.443  12.871   8.711  1.00 98.21           H  
ATOM   2335 HD12 LEU A 150      -5.839  12.049   9.431  1.00 98.21           H  
ATOM   2336 HD13 LEU A 150      -4.421  12.445  10.431  1.00 98.21           H  
ATOM   2337  CD2 LEU A 150      -6.512  14.610   8.768  1.00 98.21           C  
ATOM   2338 HD21 LEU A 150      -6.904  15.610   8.952  1.00 98.21           H  
ATOM   2339 HD22 LEU A 150      -5.893  14.653   7.871  1.00 98.21           H  
ATOM   2340 HD23 LEU A 150      -7.342  13.924   8.601  1.00 98.21           H  
ATOM   2341  N   ALA A 151      -7.532  14.768  14.122  1.00 98.54           N  
ATOM   2342  H   ALA A 151      -6.525  14.781  14.201  1.00 98.54           H  
ATOM   2343  CA  ALA A 151      -8.329  14.476  15.307  1.00 98.54           C  
ATOM   2344  HA  ALA A 151      -9.003  13.652  15.071  1.00 98.54           H  
ATOM   2345  C   ALA A 151      -9.200  15.671  15.734  1.00 98.54           C  
ATOM   2346  CB  ALA A 151      -7.392  14.013  16.425  1.00 98.54           C  
ATOM   2347  HB1 ALA A 151      -6.843  13.130  16.100  1.00 98.54           H  
ATOM   2348  HB2 ALA A 151      -7.979  13.764  17.309  1.00 98.54           H  
ATOM   2349  HB3 ALA A 151      -6.685  14.806  16.668  1.00 98.54           H  
ATOM   2350  O   ALA A 151     -10.379  15.493  16.018  1.00 98.54           O  
ATOM   2351  N   GLN A 152      -8.656  16.891  15.734  1.00 98.11           N  
ATOM   2352  H   GLN A 152      -7.690  16.984  15.453  1.00 98.11           H  
ATOM   2353  CA  GLN A 152      -9.386  18.108  16.101  1.00 98.11           C  
ATOM   2354  HA  GLN A 152      -9.833  17.974  17.087  1.00 98.11           H  
ATOM   2355  C   GLN A 152     -10.528  18.410  15.132  1.00 98.11           C  
ATOM   2356  CB  GLN A 152      -8.420  19.300  16.142  1.00 98.11           C  
ATOM   2357  HB2 GLN A 152      -8.993  20.228  16.156  1.00 98.11           H  
ATOM   2358  HB3 GLN A 152      -7.805  19.293  15.242  1.00 98.11           H  
ATOM   2359  O   GLN A 152     -11.639  18.691  15.577  1.00 98.11           O  
ATOM   2360  CG  GLN A 152      -7.532  19.268  17.390  1.00 98.11           C  
ATOM   2361  HG2 GLN A 152      -7.036  18.301  17.471  1.00 98.11           H  
ATOM   2362  HG3 GLN A 152      -8.161  19.400  18.270  1.00 98.11           H  
ATOM   2363  CD  GLN A 152      -6.453  20.344  17.381  1.00 98.11           C  
ATOM   2364  NE2 GLN A 152      -5.948  20.728  18.533  1.00 98.11           N  
ATOM   2365 HE21 GLN A 152      -5.303  21.502  18.471  1.00 98.11           H  
ATOM   2366 HE22 GLN A 152      -6.322  20.366  19.399  1.00 98.11           H  
ATOM   2367  OE1 GLN A 152      -6.023  20.866  16.368  1.00 98.11           O  
ATOM   2368  N   GLU A 153     -10.274  18.313  13.827  1.00 96.24           N  
ATOM   2369  H   GLU A 153      -9.337  18.092  13.521  1.00 96.24           H  
ATOM   2370  CA  GLU A 153     -11.286  18.544  12.794  1.00 96.24           C  
ATOM   2371  HA  GLU A 153     -11.707  19.542  12.919  1.00 96.24           H  
ATOM   2372  C   GLU A 153     -12.442  17.541  12.899  1.00 96.24           C  
ATOM   2373  CB  GLU A 153     -10.603  18.467  11.422  1.00 96.24           C  
ATOM   2374  HB2 GLU A 153      -9.770  19.170  11.406  1.00 96.24           H  
ATOM   2375  HB3 GLU A 153     -10.214  17.459  11.275  1.00 96.24           H  
ATOM   2376  O   GLU A 153     -13.605  17.918  12.782  1.00 96.24           O  
ATOM   2377  CG  GLU A 153     -11.564  18.821  10.279  1.00 96.24           C  
ATOM   2378  HG2 GLU A 153     -11.962  19.819  10.462  1.00 96.24           H  
ATOM   2379  HG3 GLU A 153     -12.398  18.120  10.279  1.00 96.24           H  
ATOM   2380  CD  GLU A 153     -10.902  18.782   8.894  1.00 96.24           C  
ATOM   2381  OE1 GLU A 153     -11.529  19.333   7.962  1.00 96.24           O  
ATOM   2382  OE2 GLU A 153      -9.806  18.188   8.758  1.00 96.24           O  
ATOM   2383  N   SER A 154     -12.131  16.275  13.191  1.00 96.94           N  
ATOM   2384  H   SER A 154     -11.152  16.039  13.268  1.00 96.94           H  
ATOM   2385  CA  SER A 154     -13.127  15.212  13.364  1.00 96.94           C  
ATOM   2386  HA  SER A 154     -13.944  15.413  12.672  1.00 96.94           H  
ATOM   2387  C   SER A 154     -13.762  15.159  14.764  1.00 96.94           C  
ATOM   2388  CB  SER A 154     -12.521  13.863  12.963  1.00 96.94           C  
ATOM   2389  HB2 SER A 154     -13.270  13.081  13.088  1.00 96.94           H  
ATOM   2390  HB3 SER A 154     -12.232  13.899  11.912  1.00 96.94           H  
ATOM   2391  O   SER A 154     -14.634  14.325  15.022  1.00 96.94           O  
ATOM   2392  OG  SER A 154     -11.382  13.528  13.729  1.00 96.94           O  
ATOM   2393  HG  SER A 154     -10.648  14.035  13.375  1.00 96.94           H  
ATOM   2394  N   GLY A 155     -13.334  16.017  15.698  1.00 97.45           N  
ATOM   2395  H   GLY A 155     -12.645  16.705  15.428  1.00 97.45           H  
ATOM   2396  CA  GLY A 155     -13.775  15.986  17.096  1.00 97.45           C  
ATOM   2397  HA2 GLY A 155     -14.860  16.088  17.133  1.00 97.45           H  
ATOM   2398  HA3 GLY A 155     -13.326  16.834  17.614  1.00 97.45           H  
ATOM   2399  C   GLY A 155     -13.377  14.709  17.851  1.00 97.45           C  
ATOM   2400  O   GLY A 155     -14.039  14.337  18.823  1.00 97.45           O  
ATOM   2401  N   ARG A 156     -12.333  14.016  17.389  1.00 98.23           N  
ATOM   2402  H   ARG A 156     -11.824  14.437  16.625  1.00 98.23           H  
ATOM   2403  CA  ARG A 156     -11.717  12.854  18.042  1.00 98.23           C  
ATOM   2404  HA  ARG A 156     -12.473  12.326  18.623  1.00 98.23           H  
ATOM   2405  C   ARG A 156     -10.639  13.307  19.023  1.00 98.23           C  
ATOM   2406  CB  ARG A 156     -11.167  11.890  16.977  1.00 98.23           C  
ATOM   2407  HB2 ARG A 156     -10.488  12.432  16.319  1.00 98.23           H  
ATOM   2408  HB3 ARG A 156     -10.611  11.087  17.462  1.00 98.23           H  
ATOM   2409  O   ARG A 156     -10.179  14.449  19.004  1.00 98.23           O  
ATOM   2410  CG  ARG A 156     -12.299  11.265  16.151  1.00 98.23           C  
ATOM   2411  HG2 ARG A 156     -12.926  12.048  15.724  1.00 98.23           H  
ATOM   2412  HG3 ARG A 156     -12.912  10.637  16.797  1.00 98.23           H  
ATOM   2413  CD  ARG A 156     -11.743  10.420  15.007  1.00 98.23           C  
ATOM   2414  HD2 ARG A 156     -11.122   9.623  15.417  1.00 98.23           H  
ATOM   2415  HD3 ARG A 156     -11.108  11.045  14.379  1.00 98.23           H  
ATOM   2416  NE  ARG A 156     -12.843   9.834  14.225  1.00 98.23           N  
ATOM   2417  HE  ARG A 156     -13.531   9.304  14.741  1.00 98.23           H  
ATOM   2418  NH1 ARG A 156     -12.336  10.703  12.135  1.00 98.23           N  
ATOM   2419 HH11 ARG A 156     -11.530  11.211  12.469  1.00 98.23           H  
ATOM   2420 HH12 ARG A 156     -12.534  10.712  11.144  1.00 98.23           H  
ATOM   2421  NH2 ARG A 156     -14.062   9.361  12.380  1.00 98.23           N  
ATOM   2422 HH21 ARG A 156     -14.630   8.757  12.955  1.00 98.23           H  
ATOM   2423 HH22 ARG A 156     -14.175   9.425  11.378  1.00 98.23           H  
ATOM   2424  CZ  ARG A 156     -13.062   9.973  12.932  1.00 98.23           C  
ATOM   2425  N   ASN A 157     -10.225  12.414  19.915  1.00 98.37           N  
ATOM   2426  H   ASN A 157     -10.654  11.499  19.903  1.00 98.37           H  
ATOM   2427  CA  ASN A 157      -9.298  12.762  20.990  1.00 98.37           C  
ATOM   2428  HA  ASN A 157      -9.671  13.667  21.471  1.00 98.37           H  
ATOM   2429  C   ASN A 157      -7.879  13.072  20.480  1.00 98.37           C  
ATOM   2430  CB  ASN A 157      -9.352  11.651  22.033  1.00 98.37           C  
ATOM   2431  HB2 ASN A 157     -10.403  11.523  22.292  1.00 98.37           H  
ATOM   2432  HB3 ASN A 157      -8.977  10.716  21.618  1.00 98.37           H  
ATOM   2433  O   ASN A 157      -7.059  12.178  20.268  1.00 98.37           O  
ATOM   2434  CG  ASN A 157      -8.593  11.965  23.307  1.00 98.37           C  
ATOM   2435  ND2 ASN A 157      -9.016  11.370  24.393  1.00 98.37           N  
ATOM   2436 HD21 ASN A 157      -8.513  11.537  25.252  1.00 98.37           H  
ATOM   2437 HD22 ASN A 157      -9.779  10.715  24.300  1.00 98.37           H  
ATOM   2438  OD1 ASN A 157      -7.637  12.726  23.349  1.00 98.37           O  
ATOM   2439  N   ALA A 158      -7.588  14.365  20.326  1.00 98.45           N  
ATOM   2440  H   ALA A 158      -8.357  15.018  20.381  1.00 98.45           H  
ATOM   2441  CA  ALA A 158      -6.310  14.861  19.827  1.00 98.45           C  
ATOM   2442  HA  ALA A 158      -6.107  14.381  18.870  1.00 98.45           H  
ATOM   2443  C   ALA A 158      -5.120  14.544  20.748  1.00 98.45           C  
ATOM   2444  CB  ALA A 158      -6.449  16.367  19.590  1.00 98.45           C  
ATOM   2445  HB1 ALA A 158      -6.608  16.885  20.536  1.00 98.45           H  
ATOM   2446  HB2 ALA A 158      -5.543  16.746  19.117  1.00 98.45           H  
ATOM   2447  HB3 ALA A 158      -7.297  16.549  18.929  1.00 98.45           H  
ATOM   2448  O   ALA A 158      -4.007  14.378  20.254  1.00 98.45           O  
ATOM   2449  N   THR A 159      -5.341  14.422  22.061  1.00 98.43           N  
ATOM   2450  H   THR A 159      -6.277  14.541  22.420  1.00 98.43           H  
ATOM   2451  CA  THR A 159      -4.288  14.035  23.012  1.00 98.43           C  
ATOM   2452  HA  THR A 159      -3.417  14.674  22.866  1.00 98.43           H  
ATOM   2453  C   THR A 159      -3.852  12.596  22.764  1.00 98.43           C  
ATOM   2454  CB  THR A 159      -4.766  14.185  24.463  1.00 98.43           C  
ATOM   2455  HB  THR A 159      -5.575  13.482  24.658  1.00 98.43           H  
ATOM   2456  O   THR A 159      -2.666  12.320  22.643  1.00 98.43           O  
ATOM   2457  CG2 THR A 159      -3.652  13.940  25.480  1.00 98.43           C  
ATOM   2458 HG21 THR A 159      -2.814  14.607  25.280  1.00 98.43           H  
ATOM   2459 HG22 THR A 159      -4.023  14.112  26.490  1.00 98.43           H  
ATOM   2460 HG23 THR A 159      -3.303  12.910  25.415  1.00 98.43           H  
ATOM   2461  OG1 THR A 159      -5.244  15.494  24.680  1.00 98.43           O  
ATOM   2462  HG1 THR A 159      -5.411  15.580  25.621  1.00 98.43           H  
ATOM   2463  N   ILE A 160      -4.808  11.678  22.609  1.00 98.44           N  
ATOM   2464  H   ILE A 160      -5.773  11.968  22.680  1.00 98.44           H  
ATOM   2465  CA  ILE A 160      -4.507  10.273  22.306  1.00 98.44           C  
ATOM   2466  HA  ILE A 160      -3.746   9.919  23.001  1.00 98.44           H  
ATOM   2467  C   ILE A 160      -3.903  10.127  20.905  1.00 98.44           C  
ATOM   2468  CB  ILE A 160      -5.775   9.425  22.496  1.00 98.44           C  
ATOM   2469  HB  ILE A 160      -6.578   9.882  21.918  1.00 98.44           H  
ATOM   2470  O   ILE A 160      -2.962   9.359  20.722  1.00 98.44           O  
ATOM   2471  CG1 ILE A 160      -6.210   9.418  23.980  1.00 98.44           C  
ATOM   2472 HG12 ILE A 160      -7.199   8.963  24.042  1.00 98.44           H  
ATOM   2473 HG13 ILE A 160      -6.314  10.443  24.336  1.00 98.44           H  
ATOM   2474  CG2 ILE A 160      -5.601   7.994  21.977  1.00 98.44           C  
ATOM   2475 HG21 ILE A 160      -4.715   7.533  22.413  1.00 98.44           H  
ATOM   2476 HG22 ILE A 160      -5.495   7.988  20.892  1.00 98.44           H  
ATOM   2477 HG23 ILE A 160      -6.484   7.413  22.243  1.00 98.44           H  
ATOM   2478  CD1 ILE A 160      -5.294   8.674  24.961  1.00 98.44           C  
ATOM   2479 HD11 ILE A 160      -4.295   9.109  24.963  1.00 98.44           H  
ATOM   2480 HD12 ILE A 160      -5.232   7.617  24.700  1.00 98.44           H  
ATOM   2481 HD13 ILE A 160      -5.708   8.754  25.966  1.00 98.44           H  
ATOM   2482  N   ALA A 161      -4.378  10.915  19.936  1.00 98.43           N  
ATOM   2483  H   ALA A 161      -5.183  11.494  20.130  1.00 98.43           H  
ATOM   2484  CA  ALA A 161      -3.785  10.965  18.603  1.00 98.43           C  
ATOM   2485  HA  ALA A 161      -3.837   9.966  18.170  1.00 98.43           H  
ATOM   2486  C   ALA A 161      -2.298  11.378  18.637  1.00 98.43           C  
ATOM   2487  CB  ALA A 161      -4.627  11.906  17.736  1.00 98.43           C  
ATOM   2488  HB1 ALA A 161      -4.265  11.874  16.708  1.00 98.43           H  
ATOM   2489  HB2 ALA A 161      -4.543  12.930  18.101  1.00 98.43           H  
ATOM   2490  HB3 ALA A 161      -5.671  11.593  17.752  1.00 98.43           H  
ATOM   2491  O   ALA A 161      -1.477  10.793  17.936  1.00 98.43           O  
ATOM   2492  N   GLU A 162      -1.925  12.339  19.485  1.00 98.44           N  
ATOM   2493  H   GLU A 162      -2.638  12.813  20.022  1.00 98.44           H  
ATOM   2494  CA  GLU A 162      -0.526  12.715  19.724  1.00 98.44           C  
ATOM   2495  HA  GLU A 162      -0.039  12.894  18.765  1.00 98.44           H  
ATOM   2496  C   GLU A 162       0.271  11.604  20.432  1.00 98.44           C  
ATOM   2497  CB  GLU A 162      -0.521  14.030  20.521  1.00 98.44           C  
ATOM   2498  HB2 GLU A 162      -1.005  14.785  19.901  1.00 98.44           H  
ATOM   2499  HB3 GLU A 162      -1.112  13.911  21.429  1.00 98.44           H  
ATOM   2500  O   GLU A 162       1.445  11.380  20.122  1.00 98.44           O  
ATOM   2501  CG  GLU A 162       0.875  14.531  20.918  1.00 98.44           C  
ATOM   2502  HG2 GLU A 162       1.521  14.487  20.041  1.00 98.44           H  
ATOM   2503  HG3 GLU A 162       1.291  13.868  21.676  1.00 98.44           H  
ATOM   2504  CD  GLU A 162       0.855  15.973  21.461  1.00 98.44           C  
ATOM   2505  OE1 GLU A 162       1.928  16.609  21.481  1.00 98.44           O  
ATOM   2506  OE2 GLU A 162      -0.235  16.531  21.744  1.00 98.44           O  
ATOM   2507  N   GLU A 163      -0.351  10.866  21.352  1.00 98.58           N  
ATOM   2508  H   GLU A 163      -1.299  11.111  21.599  1.00 98.58           H  
ATOM   2509  CA  GLU A 163       0.279   9.744  22.060  1.00 98.58           C  
ATOM   2510  HA  GLU A 163       1.260  10.062  22.413  1.00 98.58           H  
ATOM   2511  C   GLU A 163       0.557   8.528  21.165  1.00 98.58           C  
ATOM   2512  CB  GLU A 163      -0.521   9.364  23.312  1.00 98.58           C  
ATOM   2513  HB2 GLU A 163      -0.107   8.436  23.707  1.00 98.58           H  
ATOM   2514  HB3 GLU A 163      -1.568   9.199  23.057  1.00 98.58           H  
ATOM   2515  O   GLU A 163       1.537   7.819  21.410  1.00 98.58           O  
ATOM   2516  CG  GLU A 163      -0.397  10.451  24.395  1.00 98.58           C  
ATOM   2517  HG2 GLU A 163       0.663  10.657  24.549  1.00 98.58           H  
ATOM   2518  HG3 GLU A 163      -0.861  11.377  24.056  1.00 98.58           H  
ATOM   2519  CD  GLU A 163      -0.996  10.048  25.748  1.00 98.58           C  
ATOM   2520  OE1 GLU A 163      -0.786  10.812  26.722  1.00 98.58           O  
ATOM   2521  OE2 GLU A 163      -1.483   8.911  25.906  1.00 98.58           O  
ATOM   2522  N   PHE A 164      -0.190   8.340  20.068  1.00 98.43           N  
ATOM   2523  H   PHE A 164      -1.020   8.903  19.948  1.00 98.43           H  
ATOM   2524  CA  PHE A 164       0.151   7.349  19.034  1.00 98.43           C  
ATOM   2525  HA  PHE A 164       0.175   6.357  19.486  1.00 98.43           H  
ATOM   2526  C   PHE A 164       1.544   7.560  18.424  1.00 98.43           C  
ATOM   2527  CB  PHE A 164      -0.886   7.368  17.898  1.00 98.43           C  
ATOM   2528  HB2 PHE A 164      -0.531   6.688  17.123  1.00 98.43           H  
ATOM   2529  HB3 PHE A 164      -0.917   8.366  17.462  1.00 98.43           H  
ATOM   2530  O   PHE A 164       2.137   6.609  17.912  1.00 98.43           O  
ATOM   2531  CG  PHE A 164      -2.294   6.915  18.228  1.00 98.43           C  
ATOM   2532  CD1 PHE A 164      -2.506   5.853  19.121  1.00 98.43           C  
ATOM   2533  HD1 PHE A 164      -1.679   5.411  19.658  1.00 98.43           H  
ATOM   2534  CD2 PHE A 164      -3.394   7.471  17.549  1.00 98.43           C  
ATOM   2535  HD2 PHE A 164      -3.236   8.268  16.837  1.00 98.43           H  
ATOM   2536  CE1 PHE A 164      -3.787   5.327  19.314  1.00 98.43           C  
ATOM   2537  HE1 PHE A 164      -3.919   4.470  19.957  1.00 98.43           H  
ATOM   2538  CE2 PHE A 164      -4.691   6.974  17.775  1.00 98.43           C  
ATOM   2539  HE2 PHE A 164      -5.533   7.400  17.249  1.00 98.43           H  
ATOM   2540  CZ  PHE A 164      -4.883   5.891  18.650  1.00 98.43           C  
ATOM   2541  HZ  PHE A 164      -5.866   5.471  18.804  1.00 98.43           H  
ATOM   2542  N   ILE A 165       2.072   8.788  18.485  1.00 98.09           N  
ATOM   2543  H   ILE A 165       1.506   9.515  18.899  1.00 98.09           H  
ATOM   2544  CA  ILE A 165       3.415   9.137  18.006  1.00 98.09           C  
ATOM   2545  HA  ILE A 165       3.801   8.325  17.389  1.00 98.09           H  
ATOM   2546  C   ILE A 165       4.388   9.312  19.171  1.00 98.09           C  
ATOM   2547  CB  ILE A 165       3.365  10.412  17.136  1.00 98.09           C  
ATOM   2548  HB  ILE A 165       2.932  11.216  17.730  1.00 98.09           H  
ATOM   2549  O   ILE A 165       5.510   8.813  19.127  1.00 98.09           O  
ATOM   2550  CG1 ILE A 165       2.465  10.194  15.901  1.00 98.09           C  
ATOM   2551 HG12 ILE A 165       1.483   9.849  16.224  1.00 98.09           H  
ATOM   2552 HG13 ILE A 165       2.900   9.433  15.253  1.00 98.09           H  
ATOM   2553  CG2 ILE A 165       4.794  10.838  16.733  1.00 98.09           C  
ATOM   2554 HG21 ILE A 165       5.343   9.987  16.329  1.00 98.09           H  
ATOM   2555 HG22 ILE A 165       4.775  11.629  15.983  1.00 98.09           H  
ATOM   2556 HG23 ILE A 165       5.330  11.225  17.599  1.00 98.09           H  
ATOM   2557  CD1 ILE A 165       2.241  11.476  15.098  1.00 98.09           C  
ATOM   2558 HD11 ILE A 165       2.011  12.291  15.784  1.00 98.09           H  
ATOM   2559 HD12 ILE A 165       1.388  11.340  14.433  1.00 98.09           H  
ATOM   2560 HD13 ILE A 165       3.121  11.721  14.504  1.00 98.09           H  
ATOM   2561  N   THR A 166       4.011  10.050  20.214  1.00 97.76           N  
ATOM   2562  H   THR A 166       3.083  10.449  20.211  1.00 97.76           H  
ATOM   2563  CA  THR A 166       4.943  10.429  21.293  1.00 97.76           C  
ATOM   2564  HA  THR A 166       5.904  10.687  20.849  1.00 97.76           H  
ATOM   2565  C   THR A 166       5.217   9.294  22.278  1.00 97.76           C  
ATOM   2566  CB  THR A 166       4.464  11.671  22.052  1.00 97.76           C  
ATOM   2567  HB  THR A 166       5.138  11.856  22.889  1.00 97.76           H  
ATOM   2568  O   THR A 166       6.308   9.245  22.843  1.00 97.76           O  
ATOM   2569  CG2 THR A 166       4.434  12.916  21.166  1.00 97.76           C  
ATOM   2570 HG21 THR A 166       4.106  13.772  21.755  1.00 97.76           H  
ATOM   2571 HG22 THR A 166       5.434  13.118  20.783  1.00 97.76           H  
ATOM   2572 HG23 THR A 166       3.750  12.782  20.328  1.00 97.76           H  
ATOM   2573  OG1 THR A 166       3.167  11.473  22.545  1.00 97.76           O  
ATOM   2574  HG1 THR A 166       2.555  11.739  21.855  1.00 97.76           H  
ATOM   2575  N   LYS A 167       4.284   8.348  22.437  1.00 97.75           N  
ATOM   2576  H   LYS A 167       3.410   8.451  21.941  1.00 97.75           H  
ATOM   2577  CA  LYS A 167       4.400   7.205  23.359  1.00 97.75           C  
ATOM   2578  HA  LYS A 167       5.373   7.225  23.849  1.00 97.75           H  
ATOM   2579  C   LYS A 167       4.338   5.845  22.663  1.00 97.75           C  
ATOM   2580  CB  LYS A 167       3.314   7.307  24.441  1.00 97.75           C  
ATOM   2581  HB2 LYS A 167       2.332   7.307  23.966  1.00 97.75           H  
ATOM   2582  HB3 LYS A 167       3.375   6.432  25.087  1.00 97.75           H  
ATOM   2583  O   LYS A 167       4.275   4.833  23.352  1.00 97.75           O  
ATOM   2584  CG  LYS A 167       3.461   8.555  25.319  1.00 97.75           C  
ATOM   2585  HG2 LYS A 167       3.338   9.453  24.714  1.00 97.75           H  
ATOM   2586  HG3 LYS A 167       4.448   8.563  25.781  1.00 97.75           H  
ATOM   2587  CD  LYS A 167       2.385   8.533  26.406  1.00 97.75           C  
ATOM   2588  HD2 LYS A 167       1.406   8.503  25.927  1.00 97.75           H  
ATOM   2589  HD3 LYS A 167       2.500   7.639  27.019  1.00 97.75           H  
ATOM   2590  CE  LYS A 167       2.486   9.777  27.288  1.00 97.75           C  
ATOM   2591  HE2 LYS A 167       3.403   9.722  27.875  1.00 97.75           H  
ATOM   2592  HE3 LYS A 167       2.539  10.654  26.643  1.00 97.75           H  
ATOM   2593  NZ  LYS A 167       1.297   9.887  28.166  1.00 97.75           N  
ATOM   2594  HZ1 LYS A 167       1.102   9.026  28.657  1.00 97.75           H  
ATOM   2595  HZ2 LYS A 167       0.481  10.081  27.604  1.00 97.75           H  
ATOM   2596  HZ3 LYS A 167       1.362  10.671  28.801  1.00 97.75           H  
ATOM   2597  N   ASP A 168       4.314   5.828  21.329  1.00 96.58           N  
ATOM   2598  H   ASP A 168       4.432   6.702  20.837  1.00 96.58           H  
ATOM   2599  CA  ASP A 168       4.098   4.617  20.529  1.00 96.58           C  
ATOM   2600  HA  ASP A 168       3.867   4.953  19.518  1.00 96.58           H  
ATOM   2601  C   ASP A 168       2.859   3.828  21.002  1.00 96.58           C  
ATOM   2602  CB  ASP A 168       5.394   3.790  20.436  1.00 96.58           C  
ATOM   2603  HB2 ASP A 168       5.209   2.907  19.825  1.00 96.58           H  
ATOM   2604  HB3 ASP A 168       5.694   3.461  21.430  1.00 96.58           H  
ATOM   2605  O   ASP A 168       2.848   2.597  21.068  1.00 96.58           O  
ATOM   2606  CG  ASP A 168       6.526   4.592  19.787  1.00 96.58           C  
ATOM   2607  OD1 ASP A 168       6.349   5.009  18.621  1.00 96.58           O  
ATOM   2608  OD2 ASP A 168       7.556   4.847  20.458  1.00 96.58           O  
ATOM   2609  N   LEU A 169       1.803   4.559  21.378  1.00 98.05           N  
ATOM   2610  H   LEU A 169       1.869   5.565  21.318  1.00 98.05           H  
ATOM   2611  CA  LEU A 169       0.583   3.973  21.916  1.00 98.05           C  
ATOM   2612  HA  LEU A 169       0.875   3.293  22.716  1.00 98.05           H  
ATOM   2613  C   LEU A 169      -0.141   3.160  20.834  1.00 98.05           C  
ATOM   2614  CB  LEU A 169      -0.284   5.097  22.513  1.00 98.05           C  
ATOM   2615  HB2 LEU A 169       0.314   5.650  23.237  1.00 98.05           H  
ATOM   2616  HB3 LEU A 169      -0.551   5.786  21.711  1.00 98.05           H  
ATOM   2617  O   LEU A 169      -0.250   3.583  19.687  1.00 98.05           O  
ATOM   2618  CG  LEU A 169      -1.580   4.633  23.203  1.00 98.05           C  
ATOM   2619  HG  LEU A 169      -2.191   4.074  22.494  1.00 98.05           H  
ATOM   2620  CD1 LEU A 169      -1.305   3.757  24.427  1.00 98.05           C  
ATOM   2621 HD11 LEU A 169      -0.662   4.287  25.130  1.00 98.05           H  
ATOM   2622 HD12 LEU A 169      -0.831   2.822  24.128  1.00 98.05           H  
ATOM   2623 HD13 LEU A 169      -2.248   3.512  24.917  1.00 98.05           H  
ATOM   2624  CD2 LEU A 169      -2.369   5.863  23.650  1.00 98.05           C  
ATOM   2625 HD21 LEU A 169      -3.305   5.562  24.120  1.00 98.05           H  
ATOM   2626 HD22 LEU A 169      -1.789   6.448  24.364  1.00 98.05           H  
ATOM   2627 HD23 LEU A 169      -2.594   6.488  22.785  1.00 98.05           H  
ATOM   2628  N   SER A 170      -0.675   2.003  21.211  1.00 98.10           N  
ATOM   2629  H   SER A 170      -0.563   1.714  22.172  1.00 98.10           H  
ATOM   2630  CA  SER A 170      -1.625   1.229  20.408  1.00 98.10           C  
ATOM   2631  HA  SER A 170      -1.954   1.810  19.547  1.00 98.10           H  
ATOM   2632  C   SER A 170      -2.830   0.918  21.281  1.00 98.10           C  
ATOM   2633  CB  SER A 170      -1.005  -0.076  19.908  1.00 98.10           C  
ATOM   2634  HB2 SER A 170      -0.739  -0.700  20.761  1.00 98.10           H  
ATOM   2635  HB3 SER A 170      -1.728  -0.608  19.290  1.00 98.10           H  
ATOM   2636  O   SER A 170      -2.657   0.635  22.464  1.00 98.10           O  
ATOM   2637  OG  SER A 170       0.154   0.187  19.149  1.00 98.10           O  
ATOM   2638  HG  SER A 170       0.660   0.857  19.615  1.00 98.10           H  
ATOM   2639  N   LEU A 171      -4.032   0.981  20.716  1.00 98.59           N  
ATOM   2640  H   LEU A 171      -4.095   1.188  19.729  1.00 98.59           H  
ATOM   2641  CA  LEU A 171      -5.272   0.777  21.461  1.00 98.59           C  
ATOM   2642  HA  LEU A 171      -5.043   0.541  22.500  1.00 98.59           H  
ATOM   2643  C   LEU A 171      -6.062  -0.411  20.923  1.00 98.59           C  
ATOM   2644  CB  LEU A 171      -6.117   2.060  21.445  1.00 98.59           C  
ATOM   2645  HB2 LEU A 171      -6.313   2.333  20.408  1.00 98.59           H  
ATOM   2646  HB3 LEU A 171      -7.074   1.847  21.921  1.00 98.59           H  
ATOM   2647  O   LEU A 171      -6.129  -0.641  19.712  1.00 98.59           O  
ATOM   2648  CG  LEU A 171      -5.469   3.255  22.164  1.00 98.59           C  
ATOM   2649  HG  LEU A 171      -4.519   3.501  21.690  1.00 98.59           H  
ATOM   2650  CD1 LEU A 171      -6.402   4.458  22.047  1.00 98.59           C  
ATOM   2651 HD11 LEU A 171      -6.531   4.722  20.997  1.00 98.59           H  
ATOM   2652 HD12 LEU A 171      -7.371   4.220  22.486  1.00 98.59           H  
ATOM   2653 HD13 LEU A 171      -5.956   5.297  22.580  1.00 98.59           H  
ATOM   2654  CD2 LEU A 171      -5.184   3.003  23.643  1.00 98.59           C  
ATOM   2655 HD21 LEU A 171      -6.067   2.593  24.133  1.00 98.59           H  
ATOM   2656 HD22 LEU A 171      -4.371   2.284  23.745  1.00 98.59           H  
ATOM   2657 HD23 LEU A 171      -4.890   3.926  24.141  1.00 98.59           H  
ATOM   2658  N   THR A 172      -6.696  -1.126  21.848  1.00 98.59           N  
ATOM   2659  H   THR A 172      -6.543  -0.881  22.816  1.00 98.59           H  
ATOM   2660  CA  THR A 172      -7.763  -2.091  21.557  1.00 98.59           C  
ATOM   2661  HA  THR A 172      -7.435  -2.728  20.735  1.00 98.59           H  
ATOM   2662  C   THR A 172      -9.051  -1.368  21.130  1.00 98.59           C  
ATOM   2663  CB  THR A 172      -8.041  -2.980  22.781  1.00 98.59           C  
ATOM   2664  HB  THR A 172      -8.833  -3.691  22.547  1.00 98.59           H  
ATOM   2665  O   THR A 172      -9.190  -0.165  21.381  1.00 98.59           O  
ATOM   2666  CG2 THR A 172      -6.810  -3.772  23.221  1.00 98.59           C  
ATOM   2667 HG21 THR A 172      -7.074  -4.404  24.069  1.00 98.59           H  
ATOM   2668 HG22 THR A 172      -6.468  -4.402  22.399  1.00 98.59           H  
ATOM   2669 HG23 THR A 172      -6.005  -3.101  23.520  1.00 98.59           H  
ATOM   2670  OG1 THR A 172      -8.461  -2.189  23.863  1.00 98.59           O  
ATOM   2671  HG1 THR A 172      -7.680  -1.729  24.179  1.00 98.59           H  
ATOM   2672  N   PRO A 173     -10.027  -2.057  20.508  1.00 98.65           N  
ATOM   2673  CA  PRO A 173     -11.289  -1.448  20.083  1.00 98.65           C  
ATOM   2674  HA  PRO A 173     -11.081  -0.699  19.319  1.00 98.65           H  
ATOM   2675  C   PRO A 173     -12.044  -0.789  21.245  1.00 98.65           C  
ATOM   2676  CB  PRO A 173     -12.106  -2.596  19.471  1.00 98.65           C  
ATOM   2677  HB2 PRO A 173     -12.760  -3.040  20.221  1.00 98.65           H  
ATOM   2678  HB3 PRO A 173     -12.692  -2.268  18.612  1.00 98.65           H  
ATOM   2679  O   PRO A 173     -12.575   0.313  21.106  1.00 98.65           O  
ATOM   2680  CG  PRO A 173     -11.054  -3.623  19.067  1.00 98.65           C  
ATOM   2681  HG2 PRO A 173     -10.628  -3.377  18.094  1.00 98.65           H  
ATOM   2682  HG3 PRO A 173     -11.459  -4.635  19.075  1.00 98.65           H  
ATOM   2683  CD  PRO A 173     -10.008  -3.465  20.155  1.00 98.65           C  
ATOM   2684  HD2 PRO A 173      -9.029  -3.788  19.802  1.00 98.65           H  
ATOM   2685  HD3 PRO A 173     -10.302  -4.062  21.018  1.00 98.65           H  
ATOM   2686  N   GLU A 174     -12.068  -1.435  22.412  1.00 98.47           N  
ATOM   2687  H   GLU A 174     -11.662  -2.359  22.458  1.00 98.47           H  
ATOM   2688  CA  GLU A 174     -12.745  -0.946  23.612  1.00 98.47           C  
ATOM   2689  HA  GLU A 174     -13.768  -0.669  23.354  1.00 98.47           H  
ATOM   2690  C   GLU A 174     -12.069   0.308  24.181  1.00 98.47           C  
ATOM   2691  CB  GLU A 174     -12.788  -2.050  24.684  1.00 98.47           C  
ATOM   2692  HB2 GLU A 174     -11.776  -2.388  24.910  1.00 98.47           H  
ATOM   2693  HB3 GLU A 174     -13.191  -1.608  25.595  1.00 98.47           H  
ATOM   2694  O   GLU A 174     -12.753   1.262  24.559  1.00 98.47           O  
ATOM   2695  CG  GLU A 174     -13.680  -3.257  24.334  1.00 98.47           C  
ATOM   2696  HG2 GLU A 174     -14.664  -2.883  24.051  1.00 98.47           H  
ATOM   2697  HG3 GLU A 174     -13.809  -3.849  25.240  1.00 98.47           H  
ATOM   2698  CD  GLU A 174     -13.140  -4.183  23.226  1.00 98.47           C  
ATOM   2699  OE1 GLU A 174     -13.972  -4.904  22.628  1.00 98.47           O  
ATOM   2700  OE2 GLU A 174     -11.918  -4.162  22.959  1.00 98.47           O  
ATOM   2701  N   GLU A 175     -10.735   0.343  24.215  1.00 98.59           N  
ATOM   2702  H   GLU A 175     -10.218  -0.458  23.881  1.00 98.59           H  
ATOM   2703  CA  GLU A 175      -9.985   1.527  24.644  1.00 98.59           C  
ATOM   2704  HA  GLU A 175     -10.364   1.870  25.607  1.00 98.59           H  
ATOM   2705  C   GLU A 175     -10.139   2.674  23.646  1.00 98.59           C  
ATOM   2706  CB  GLU A 175      -8.501   1.200  24.794  1.00 98.59           C  
ATOM   2707  HB2 GLU A 175      -8.153   0.790  23.846  1.00 98.59           H  
ATOM   2708  HB3 GLU A 175      -7.971   2.131  24.993  1.00 98.59           H  
ATOM   2709  O   GLU A 175     -10.396   3.807  24.049  1.00 98.59           O  
ATOM   2710  CG  GLU A 175      -8.204   0.238  25.952  1.00 98.59           C  
ATOM   2711  HG2 GLU A 175      -8.938  -0.568  25.965  1.00 98.59           H  
ATOM   2712  HG3 GLU A 175      -8.308   0.786  26.889  1.00 98.59           H  
ATOM   2713  CD  GLU A 175      -6.803  -0.375  25.841  1.00 98.59           C  
ATOM   2714  OE1 GLU A 175      -6.193  -0.600  26.907  1.00 98.59           O  
ATOM   2715  OE2 GLU A 175      -6.389  -0.667  24.691  1.00 98.59           O  
ATOM   2716  N   ALA A 176     -10.042   2.390  22.346  1.00 98.72           N  
ATOM   2717  H   ALA A 176      -9.834   1.440  22.073  1.00 98.72           H  
ATOM   2718  CA  ALA A 176     -10.205   3.385  21.294  1.00 98.72           C  
ATOM   2719  HA  ALA A 176      -9.475   4.179  21.446  1.00 98.72           H  
ATOM   2720  C   ALA A 176     -11.602   4.028  21.336  1.00 98.72           C  
ATOM   2721  CB  ALA A 176      -9.913   2.711  19.950  1.00 98.72           C  
ATOM   2722  HB1 ALA A 176      -9.937   3.453  19.153  1.00 98.72           H  
ATOM   2723  HB2 ALA A 176     -10.651   1.934  19.748  1.00 98.72           H  
ATOM   2724  HB3 ALA A 176      -8.922   2.257  19.969  1.00 98.72           H  
ATOM   2725  O   ALA A 176     -11.723   5.247  21.190  1.00 98.72           O  
ATOM   2726  N   LEU A 177     -12.651   3.237  21.597  1.00 98.73           N  
ATOM   2727  H   LEU A 177     -12.498   2.239  21.643  1.00 98.73           H  
ATOM   2728  CA  LEU A 177     -14.009   3.748  21.790  1.00 98.73           C  
ATOM   2729  HA  LEU A 177     -14.248   4.405  20.953  1.00 98.73           H  
ATOM   2730  C   LEU A 177     -14.109   4.582  23.074  1.00 98.73           C  
ATOM   2731  CB  LEU A 177     -14.995   2.566  21.800  1.00 98.73           C  
ATOM   2732  HB2 LEU A 177     -14.862   1.993  20.882  1.00 98.73           H  
ATOM   2733  HB3 LEU A 177     -14.748   1.913  22.637  1.00 98.73           H  
ATOM   2734  O   LEU A 177     -14.613   5.703  23.044  1.00 98.73           O  
ATOM   2735  CG  LEU A 177     -16.472   2.990  21.913  1.00 98.73           C  
ATOM   2736  HG  LEU A 177     -16.607   3.626  22.788  1.00 98.73           H  
ATOM   2737  CD1 LEU A 177     -16.944   3.744  20.670  1.00 98.73           C  
ATOM   2738 HD11 LEU A 177     -18.010   3.961  20.742  1.00 98.73           H  
ATOM   2739 HD12 LEU A 177     -16.759   3.151  19.774  1.00 98.73           H  
ATOM   2740 HD13 LEU A 177     -16.416   4.694  20.583  1.00 98.73           H  
ATOM   2741  CD2 LEU A 177     -17.365   1.761  22.092  1.00 98.73           C  
ATOM   2742 HD21 LEU A 177     -17.299   1.121  21.212  1.00 98.73           H  
ATOM   2743 HD22 LEU A 177     -17.044   1.202  22.971  1.00 98.73           H  
ATOM   2744 HD23 LEU A 177     -18.398   2.080  22.231  1.00 98.73           H  
ATOM   2745  N   LYS A 178     -13.586   4.066  24.196  1.00 98.52           N  
ATOM   2746  H   LYS A 178     -13.177   3.144  24.141  1.00 98.52           H  
ATOM   2747  CA  LYS A 178     -13.581   4.754  25.499  1.00 98.52           C  
ATOM   2748  HA  LYS A 178     -14.610   4.941  25.806  1.00 98.52           H  
ATOM   2749  C   LYS A 178     -12.888   6.114  25.432  1.00 98.52           C  
ATOM   2750  CB  LYS A 178     -12.894   3.842  26.527  1.00 98.52           C  
ATOM   2751  HB2 LYS A 178     -13.458   2.913  26.604  1.00 98.52           H  
ATOM   2752  HB3 LYS A 178     -11.892   3.602  26.169  1.00 98.52           H  
ATOM   2753  O   LYS A 178     -13.354   7.070  26.046  1.00 98.52           O  
ATOM   2754  CG  LYS A 178     -12.777   4.472  27.923  1.00 98.52           C  
ATOM   2755  HG2 LYS A 178     -13.773   4.650  28.329  1.00 98.52           H  
ATOM   2756  HG3 LYS A 178     -12.238   5.418  27.865  1.00 98.52           H  
ATOM   2757  CD  LYS A 178     -11.994   3.539  28.849  1.00 98.52           C  
ATOM   2758  HD2 LYS A 178     -12.537   2.600  28.959  1.00 98.52           H  
ATOM   2759  HD3 LYS A 178     -11.023   3.335  28.398  1.00 98.52           H  
ATOM   2760  CE  LYS A 178     -11.795   4.197  30.215  1.00 98.52           C  
ATOM   2761  HE2 LYS A 178     -11.343   5.177  30.060  1.00 98.52           H  
ATOM   2762  HE3 LYS A 178     -12.769   4.343  30.681  1.00 98.52           H  
ATOM   2763  NZ  LYS A 178     -10.919   3.362  31.072  1.00 98.52           N  
ATOM   2764  HZ1 LYS A 178     -10.773   3.793  31.974  1.00 98.52           H  
ATOM   2765  HZ2 LYS A 178     -10.021   3.239  30.627  1.00 98.52           H  
ATOM   2766  HZ3 LYS A 178     -11.321   2.445  31.203  1.00 98.52           H  
ATOM   2767  N   TYR A 179     -11.776   6.200  24.709  1.00 98.42           N  
ATOM   2768  H   TYR A 179     -11.415   5.353  24.291  1.00 98.42           H  
ATOM   2769  CA  TYR A 179     -11.005   7.426  24.561  1.00 98.42           C  
ATOM   2770  HA  TYR A 179     -11.079   7.988  25.492  1.00 98.42           H  
ATOM   2771  C   TYR A 179     -11.542   8.370  23.483  1.00 98.42           C  
ATOM   2772  CB  TYR A 179      -9.529   7.078  24.334  1.00 98.42           C  
ATOM   2773  HB2 TYR A 179      -9.452   6.358  23.519  1.00 98.42           H  
ATOM   2774  HB3 TYR A 179      -9.017   7.983  24.007  1.00 98.42           H  
ATOM   2775  O   TYR A 179     -11.016   9.475  23.368  1.00 98.42           O  
ATOM   2776  CG  TYR A 179      -8.811   6.552  25.566  1.00 98.42           C  
ATOM   2777  CD1 TYR A 179      -8.802   7.306  26.758  1.00 98.42           C  
ATOM   2778  HD1 TYR A 179      -9.280   8.274  26.787  1.00 98.42           H  
ATOM   2779  CD2 TYR A 179      -8.141   5.314  25.523  1.00 98.42           C  
ATOM   2780  HD2 TYR A 179      -8.121   4.742  24.607  1.00 98.42           H  
ATOM   2781  CE1 TYR A 179      -8.152   6.812  27.905  1.00 98.42           C  
ATOM   2782  HE1 TYR A 179      -8.136   7.401  28.811  1.00 98.42           H  
ATOM   2783  CE2 TYR A 179      -7.506   4.807  26.671  1.00 98.42           C  
ATOM   2784  HE2 TYR A 179      -6.993   3.857  26.638  1.00 98.42           H  
ATOM   2785  OH  TYR A 179      -6.902   5.070  28.976  1.00 98.42           O  
ATOM   2786  HH  TYR A 179      -6.743   5.760  29.624  1.00 98.42           H  
ATOM   2787  CZ  TYR A 179      -7.511   5.555  27.863  1.00 98.42           C  
ATOM   2788  N   GLY A 180     -12.573   7.989  22.721  1.00 98.30           N  
ATOM   2789  H   GLY A 180     -12.997   7.087  22.882  1.00 98.30           H  
ATOM   2790  CA  GLY A 180     -13.138   8.825  21.658  1.00 98.30           C  
ATOM   2791  HA2 GLY A 180     -14.075   8.378  21.327  1.00 98.30           H  
ATOM   2792  HA3 GLY A 180     -13.344   9.823  22.044  1.00 98.30           H  
ATOM   2793  C   GLY A 180     -12.225   8.954  20.435  1.00 98.30           C  
ATOM   2794  O   GLY A 180     -12.171  10.014  19.811  1.00 98.30           O  
ATOM   2795  N   VAL A 181     -11.465   7.901  20.124  1.00 98.48           N  
ATOM   2796  H   VAL A 181     -11.544   7.079  20.704  1.00 98.48           H  
ATOM   2797  CA  VAL A 181     -10.686   7.782  18.879  1.00 98.48           C  
ATOM   2798  HA  VAL A 181     -10.350   8.769  18.560  1.00 98.48           H  
ATOM   2799  C   VAL A 181     -11.547   7.211  17.756  1.00 98.48           C  
ATOM   2800  CB  VAL A 181      -9.446   6.895  19.093  1.00 98.48           C  
ATOM   2801  HB  VAL A 181      -9.766   5.909  19.431  1.00 98.48           H  
ATOM   2802  O   VAL A 181     -11.358   7.581  16.604  1.00 98.48           O  
ATOM   2803  CG1 VAL A 181      -8.620   6.711  17.813  1.00 98.48           C  
ATOM   2804 HG11 VAL A 181      -8.257   7.677  17.463  1.00 98.48           H  
ATOM   2805 HG12 VAL A 181      -9.212   6.239  17.029  1.00 98.48           H  
ATOM   2806 HG13 VAL A 181      -7.774   6.053  18.012  1.00 98.48           H  
ATOM   2807  CG2 VAL A 181      -8.519   7.496  20.155  1.00 98.48           C  
ATOM   2808 HG21 VAL A 181      -7.643   6.858  20.266  1.00 98.48           H  
ATOM   2809 HG22 VAL A 181      -8.201   8.495  19.858  1.00 98.48           H  
ATOM   2810 HG23 VAL A 181      -9.028   7.549  21.118  1.00 98.48           H  
ATOM   2811  N   ILE A 182     -12.490   6.326  18.085  1.00 98.74           N  
ATOM   2812  H   ILE A 182     -12.622   6.113  19.063  1.00 98.74           H  
ATOM   2813  CA  ILE A 182     -13.418   5.703  17.134  1.00 98.74           C  
ATOM   2814  HA  ILE A 182     -13.329   6.208  16.172  1.00 98.74           H  
ATOM   2815  C   ILE A 182     -14.865   5.892  17.586  1.00 98.74           C  
ATOM   2816  CB  ILE A 182     -13.088   4.207  16.914  1.00 98.74           C  
ATOM   2817  HB  ILE A 182     -13.702   3.853  16.086  1.00 98.74           H  
ATOM   2818  O   ILE A 182     -15.129   6.281  18.724  1.00 98.74           O  
ATOM   2819  CG1 ILE A 182     -13.435   3.357  18.156  1.00 98.74           C  
ATOM   2820 HG12 ILE A 182     -12.781   3.653  18.976  1.00 98.74           H  
ATOM   2821 HG13 ILE A 182     -14.467   3.538  18.457  1.00 98.74           H  
ATOM   2822  CG2 ILE A 182     -11.617   4.042  16.497  1.00 98.74           C  
ATOM   2823 HG21 ILE A 182     -10.956   4.206  17.348  1.00 98.74           H  
ATOM   2824 HG22 ILE A 182     -11.446   3.041  16.100  1.00 98.74           H  
ATOM   2825 HG23 ILE A 182     -11.367   4.775  15.730  1.00 98.74           H  
ATOM   2826  CD1 ILE A 182     -13.306   1.850  17.943  1.00 98.74           C  
ATOM   2827 HD11 ILE A 182     -13.840   1.551  17.041  1.00 98.74           H  
ATOM   2828 HD12 ILE A 182     -12.253   1.580  17.858  1.00 98.74           H  
ATOM   2829 HD13 ILE A 182     -13.727   1.327  18.801  1.00 98.74           H  
ATOM   2830  N   GLU A 183     -15.808   5.555  16.709  1.00 98.60           N  
ATOM   2831  H   GLU A 183     -15.528   5.252  15.787  1.00 98.60           H  
ATOM   2832  CA  GLU A 183     -17.237   5.721  16.974  1.00 98.60           C  
ATOM   2833  HA  GLU A 183     -17.385   6.351  17.851  1.00 98.60           H  
ATOM   2834  C   GLU A 183     -17.959   4.401  17.267  1.00 98.60           C  
ATOM   2835  CB  GLU A 183     -17.877   6.425  15.771  1.00 98.60           C  
ATOM   2836  HB2 GLU A 183     -17.646   5.874  14.859  1.00 98.60           H  
ATOM   2837  HB3 GLU A 183     -18.959   6.407  15.905  1.00 98.60           H  
ATOM   2838  O   GLU A 183     -18.944   4.394  18.006  1.00 98.60           O  
ATOM   2839  CG  GLU A 183     -17.460   7.897  15.622  1.00 98.60           C  
ATOM   2840  HG2 GLU A 183     -17.612   8.395  16.579  1.00 98.60           H  
ATOM   2841  HG3 GLU A 183     -18.140   8.364  14.909  1.00 98.60           H  
ATOM   2842  CD  GLU A 183     -16.019   8.133  15.127  1.00 98.60           C  
ATOM   2843  OE1 GLU A 183     -15.282   8.897  15.785  1.00 98.60           O  
ATOM   2844  OE2 GLU A 183     -15.666   7.682  14.015  1.00 98.60           O  
ATOM   2845  N   VAL A 184     -17.500   3.284  16.691  1.00 98.58           N  
ATOM   2846  H   VAL A 184     -16.692   3.352  16.088  1.00 98.58           H  
ATOM   2847  CA  VAL A 184     -18.226   2.006  16.747  1.00 98.58           C  
ATOM   2848  HA  VAL A 184     -18.913   2.033  17.592  1.00 98.58           H  
ATOM   2849  C   VAL A 184     -17.285   0.823  16.966  1.00 98.58           C  
ATOM   2850  CB  VAL A 184     -19.073   1.805  15.469  1.00 98.58           C  
ATOM   2851  HB  VAL A 184     -18.418   1.802  14.598  1.00 98.58           H  
ATOM   2852  O   VAL A 184     -16.291   0.660  16.268  1.00 98.58           O  
ATOM   2853  CG1 VAL A 184     -19.847   0.478  15.497  1.00 98.58           C  
ATOM   2854 HG11 VAL A 184     -19.151  -0.359  15.443  1.00 98.58           H  
ATOM   2855 HG12 VAL A 184     -20.441   0.409  16.409  1.00 98.58           H  
ATOM   2856 HG13 VAL A 184     -20.505   0.413  14.631  1.00 98.58           H  
ATOM   2857  CG2 VAL A 184     -20.115   2.916  15.287  1.00 98.58           C  
ATOM   2858 HG21 VAL A 184     -19.623   3.875  15.122  1.00 98.58           H  
ATOM   2859 HG22 VAL A 184     -20.738   2.709  14.417  1.00 98.58           H  
ATOM   2860 HG23 VAL A 184     -20.746   2.984  16.174  1.00 98.58           H  
ATOM   2861  N   VAL A 185     -17.664  -0.075  17.877  1.00 98.76           N  
ATOM   2862  H   VAL A 185     -18.474   0.134  18.443  1.00 98.76           H  
ATOM   2863  CA  VAL A 185     -17.132  -1.446  17.922  1.00 98.76           C  
ATOM   2864  HA  VAL A 185     -16.276  -1.512  17.249  1.00 98.76           H  
ATOM   2865  C   VAL A 185     -18.207  -2.403  17.414  1.00 98.76           C  
ATOM   2866  CB  VAL A 185     -16.619  -1.829  19.322  1.00 98.76           C  
ATOM   2867  HB  VAL A 185     -17.433  -1.737  20.040  1.00 98.76           H  
ATOM   2868  O   VAL A 185     -19.326  -2.401  17.938  1.00 98.76           O  
ATOM   2869  CG1 VAL A 185     -16.090  -3.269  19.356  1.00 98.76           C  
ATOM   2870 HG11 VAL A 185     -16.891  -3.981  19.157  1.00 98.76           H  
ATOM   2871 HG12 VAL A 185     -15.300  -3.396  18.615  1.00 98.76           H  
ATOM   2872 HG13 VAL A 185     -15.675  -3.488  20.340  1.00 98.76           H  
ATOM   2873  CG2 VAL A 185     -15.477  -0.902  19.749  1.00 98.76           C  
ATOM   2874 HG21 VAL A 185     -15.811   0.135  19.771  1.00 98.76           H  
ATOM   2875 HG22 VAL A 185     -15.122  -1.175  20.742  1.00 98.76           H  
ATOM   2876 HG23 VAL A 185     -14.650  -0.981  19.043  1.00 98.76           H  
ATOM   2877  N   ALA A 186     -17.893  -3.211  16.402  1.00 98.61           N  
ATOM   2878  H   ALA A 186     -16.948  -3.185  16.047  1.00 98.61           H  
ATOM   2879  CA  ALA A 186     -18.833  -4.134  15.755  1.00 98.61           C  
ATOM   2880  HA  ALA A 186     -19.613  -4.424  16.459  1.00 98.61           H  
ATOM   2881  C   ALA A 186     -18.129  -5.413  15.288  1.00 98.61           C  
ATOM   2882  CB  ALA A 186     -19.485  -3.420  14.567  1.00 98.61           C  
ATOM   2883  HB1 ALA A 186     -20.113  -4.124  14.023  1.00 98.61           H  
ATOM   2884  HB2 ALA A 186     -20.097  -2.590  14.920  1.00 98.61           H  
ATOM   2885  HB3 ALA A 186     -18.717  -3.046  13.890  1.00 98.61           H  
ATOM   2886  O   ALA A 186     -16.996  -5.348  14.829  1.00 98.61           O  
ATOM   2887  N   ARG A 187     -18.780  -6.575  15.386  1.00 98.19           N  
ATOM   2888  H   ARG A 187     -19.713  -6.572  15.774  1.00 98.19           H  
ATOM   2889  CA  ARG A 187     -18.215  -7.890  15.026  1.00 98.19           C  
ATOM   2890  HA  ARG A 187     -17.148  -7.914  15.251  1.00 98.19           H  
ATOM   2891  C   ARG A 187     -18.325  -8.227  13.545  1.00 98.19           C  
ATOM   2892  CB  ARG A 187     -18.938  -8.977  15.831  1.00 98.19           C  
ATOM   2893  HB2 ARG A 187     -20.011  -8.892  15.663  1.00 98.19           H  
ATOM   2894  HB3 ARG A 187     -18.620  -9.958  15.478  1.00 98.19           H  
ATOM   2895  O   ARG A 187     -17.556  -9.052  13.061  1.00 98.19           O  
ATOM   2896  CG  ARG A 187     -18.627  -8.875  17.326  1.00 98.19           C  
ATOM   2897  HG2 ARG A 187     -17.582  -9.143  17.478  1.00 98.19           H  
ATOM   2898  HG3 ARG A 187     -18.801  -7.861  17.685  1.00 98.19           H  
ATOM   2899  CD  ARG A 187     -19.516  -9.835  18.112  1.00 98.19           C  
ATOM   2900  HD2 ARG A 187     -20.552  -9.537  17.951  1.00 98.19           H  
ATOM   2901  HD3 ARG A 187     -19.371 -10.845  17.730  1.00 98.19           H  
ATOM   2902  NE  ARG A 187     -19.196  -9.792  19.551  1.00 98.19           N  
ATOM   2903  HE  ARG A 187     -18.368  -9.276  19.812  1.00 98.19           H  
ATOM   2904  NH1 ARG A 187     -21.011 -10.987  20.269  1.00 98.19           N  
ATOM   2905 HH11 ARG A 187     -21.311 -11.048  19.307  1.00 98.19           H  
ATOM   2906 HH12 ARG A 187     -21.555 -11.404  21.011  1.00 98.19           H  
ATOM   2907  NH2 ARG A 187     -19.536 -10.214  21.762  1.00 98.19           N  
ATOM   2908 HH21 ARG A 187     -20.087 -10.625  22.502  1.00 98.19           H  
ATOM   2909 HH22 ARG A 187     -18.683  -9.720  21.983  1.00 98.19           H  
ATOM   2910  CZ  ARG A 187     -19.913 -10.329  20.518  1.00 98.19           C  
ATOM   2911  N   ASP A 188     -19.282  -7.619  12.858  1.00 98.13           N  
ATOM   2912  H   ASP A 188     -19.870  -6.952  13.337  1.00 98.13           H  
ATOM   2913  CA  ASP A 188     -19.537  -7.803  11.435  1.00 98.13           C  
ATOM   2914  HA  ASP A 188     -18.584  -7.936  10.923  1.00 98.13           H  
ATOM   2915  C   ASP A 188     -20.206  -6.555  10.830  1.00 98.13           C  
ATOM   2916  CB  ASP A 188     -20.377  -9.080  11.226  1.00 98.13           C  
ATOM   2917  HB2 ASP A 188     -19.806  -9.935  11.589  1.00 98.13           H  
ATOM   2918  HB3 ASP A 188     -20.533  -9.233  10.158  1.00 98.13           H  
ATOM   2919  O   ASP A 188     -20.562  -5.602  11.534  1.00 98.13           O  
ATOM   2920  CG  ASP A 188     -21.744  -9.059  11.922  1.00 98.13           C  
ATOM   2921  OD1 ASP A 188     -22.491  -8.076  11.714  1.00 98.13           O  
ATOM   2922  OD2 ASP A 188     -22.072 -10.046  12.613  1.00 98.13           O  
ATOM   2923  N   ILE A 189     -20.387  -6.573   9.507  1.00 97.75           N  
ATOM   2924  H   ILE A 189     -20.039  -7.370   8.993  1.00 97.75           H  
ATOM   2925  CA  ILE A 189     -21.003  -5.479   8.747  1.00 97.75           C  
ATOM   2926  HA  ILE A 189     -20.440  -4.567   8.940  1.00 97.75           H  
ATOM   2927  C   ILE A 189     -22.444  -5.199   9.199  1.00 97.75           C  
ATOM   2928  CB  ILE A 189     -20.929  -5.793   7.232  1.00 97.75           C  
ATOM   2929  HB  ILE A 189     -21.392  -6.766   7.068  1.00 97.75           H  
ATOM   2930  O   ILE A 189     -22.840  -4.038   9.265  1.00 97.75           O  
ATOM   2931  CG1 ILE A 189     -19.472  -5.887   6.716  1.00 97.75           C  
ATOM   2932 HG12 ILE A 189     -18.942  -6.671   7.257  1.00 97.75           H  
ATOM   2933 HG13 ILE A 189     -19.491  -6.184   5.668  1.00 97.75           H  
ATOM   2934  CG2 ILE A 189     -21.717  -4.775   6.387  1.00 97.75           C  
ATOM   2935 HG21 ILE A 189     -21.421  -3.756   6.638  1.00 97.75           H  
ATOM   2936 HG22 ILE A 189     -22.787  -4.884   6.564  1.00 97.75           H  
ATOM   2937 HG23 ILE A 189     -21.534  -4.948   5.327  1.00 97.75           H  
ATOM   2938  CD1 ILE A 189     -18.655  -4.590   6.824  1.00 97.75           C  
ATOM   2939 HD11 ILE A 189     -17.652  -4.763   6.432  1.00 97.75           H  
ATOM   2940 HD12 ILE A 189     -18.568  -4.275   7.864  1.00 97.75           H  
ATOM   2941 HD13 ILE A 189     -19.117  -3.798   6.236  1.00 97.75           H  
ATOM   2942  N   ASN A 190     -23.232  -6.215   9.561  1.00 97.53           N  
ATOM   2943  H   ASN A 190     -22.812  -7.119   9.725  1.00 97.53           H  
ATOM   2944  CA  ASN A 190     -24.621  -6.005   9.979  1.00 97.53           C  
ATOM   2945  HA  ASN A 190     -25.124  -5.380   9.241  1.00 97.53           H  
ATOM   2946  C   ASN A 190     -24.690  -5.269  11.322  1.00 97.53           C  
ATOM   2947  CB  ASN A 190     -25.352  -7.354  10.064  1.00 97.53           C  
ATOM   2948  HB2 ASN A 190     -26.351  -7.192  10.470  1.00 97.53           H  
ATOM   2949  HB3 ASN A 190     -24.819  -8.020  10.743  1.00 97.53           H  
ATOM   2950  O   ASN A 190     -25.486  -4.342  11.493  1.00 97.53           O  
ATOM   2951  CG  ASN A 190     -25.520  -8.023   8.717  1.00 97.53           C  
ATOM   2952  ND2 ASN A 190     -25.283  -9.310   8.638  1.00 97.53           N  
ATOM   2953 HD21 ASN A 190     -24.904  -9.800   9.436  1.00 97.53           H  
ATOM   2954 HD22 ASN A 190     -25.363  -9.722   7.719  1.00 97.53           H  
ATOM   2955  OD1 ASN A 190     -25.888  -7.412   7.730  1.00 97.53           O  
ATOM   2956  N   GLU A 191     -23.839  -5.652  12.276  1.00 98.27           N  
ATOM   2957  H   GLU A 191     -23.237  -6.441  12.089  1.00 98.27           H  
ATOM   2958  CA  GLU A 191     -23.721  -4.965  13.557  1.00 98.27           C  
ATOM   2959  HA  GLU A 191     -24.719  -4.879  13.987  1.00 98.27           H  
ATOM   2960  C   GLU A 191     -23.184  -3.538  13.379  1.00 98.27           C  
ATOM   2961  CB  GLU A 191     -22.856  -5.795  14.520  1.00 98.27           C  
ATOM   2962  HB2 GLU A 191     -23.246  -6.812  14.559  1.00 98.27           H  
ATOM   2963  HB3 GLU A 191     -21.827  -5.825  14.161  1.00 98.27           H  
ATOM   2964  O   GLU A 191     -23.700  -2.615  14.016  1.00 98.27           O  
ATOM   2965  CG  GLU A 191     -22.904  -5.197  15.935  1.00 98.27           C  
ATOM   2966  HG2 GLU A 191     -23.945  -5.134  16.252  1.00 98.27           H  
ATOM   2967  HG3 GLU A 191     -22.502  -4.184  15.905  1.00 98.27           H  
ATOM   2968  CD  GLU A 191     -22.109  -5.978  16.988  1.00 98.27           C  
ATOM   2969  OE1 GLU A 191     -22.293  -5.661  18.187  1.00 98.27           O  
ATOM   2970  OE2 GLU A 191     -21.232  -6.790  16.640  1.00 98.27           O  
ATOM   2971  N   LEU A 192     -22.208  -3.338  12.483  1.00 98.46           N  
ATOM   2972  H   LEU A 192     -21.820  -4.143  12.013  1.00 98.46           H  
ATOM   2973  CA  LEU A 192     -21.680  -2.018  12.139  1.00 98.46           C  
ATOM   2974  HA  LEU A 192     -21.296  -1.552  13.046  1.00 98.46           H  
ATOM   2975  C   LEU A 192     -22.787  -1.109  11.599  1.00 98.46           C  
ATOM   2976  CB  LEU A 192     -20.517  -2.169  11.141  1.00 98.46           C  
ATOM   2977  HB2 LEU A 192     -19.696  -2.688  11.636  1.00 98.46           H  
ATOM   2978  HB3 LEU A 192     -20.842  -2.794  10.308  1.00 98.46           H  
ATOM   2979  O   LEU A 192     -22.994  -0.024  12.144  1.00 98.46           O  
ATOM   2980  CG  LEU A 192     -19.998  -0.842  10.553  1.00 98.46           C  
ATOM   2981  HG  LEU A 192     -20.772  -0.391   9.933  1.00 98.46           H  
ATOM   2982  CD1 LEU A 192     -19.596   0.154  11.641  1.00 98.46           C  
ATOM   2983 HD11 LEU A 192     -18.949  -0.341  12.364  1.00 98.46           H  
ATOM   2984 HD12 LEU A 192     -20.479   0.540  12.150  1.00 98.46           H  
ATOM   2985 HD13 LEU A 192     -19.078   0.998  11.185  1.00 98.46           H  
ATOM   2986  CD2 LEU A 192     -18.783  -1.112   9.671  1.00 98.46           C  
ATOM   2987 HD21 LEU A 192     -18.467  -0.193   9.177  1.00 98.46           H  
ATOM   2988 HD22 LEU A 192     -17.962  -1.497  10.277  1.00 98.46           H  
ATOM   2989 HD23 LEU A 192     -19.032  -1.852   8.911  1.00 98.46           H  
ATOM   2990  N   LEU A 193     -23.533  -1.554  10.585  1.00 98.37           N  
ATOM   2991  H   LEU A 193     -23.303  -2.452  10.185  1.00 98.37           H  
ATOM   2992  CA  LEU A 193     -24.638  -0.793   9.995  1.00 98.37           C  
ATOM   2993  HA  LEU A 193     -24.262   0.156   9.614  1.00 98.37           H  
ATOM   2994  C   LEU A 193     -25.707  -0.459  11.039  1.00 98.37           C  
ATOM   2995  CB  LEU A 193     -25.253  -1.600   8.838  1.00 98.37           C  
ATOM   2996  HB2 LEU A 193     -26.183  -1.123   8.530  1.00 98.37           H  
ATOM   2997  HB3 LEU A 193     -25.498  -2.598   9.203  1.00 98.37           H  
ATOM   2998  O   LEU A 193     -26.154   0.681  11.126  1.00 98.37           O  
ATOM   2999  CG  LEU A 193     -24.347  -1.732   7.602  1.00 98.37           C  
ATOM   3000  HG  LEU A 193     -23.361  -2.098   7.887  1.00 98.37           H  
ATOM   3001  CD1 LEU A 193     -24.972  -2.718   6.618  1.00 98.37           C  
ATOM   3002 HD11 LEU A 193     -25.095  -3.690   7.096  1.00 98.37           H  
ATOM   3003 HD12 LEU A 193     -25.941  -2.354   6.276  1.00 98.37           H  
ATOM   3004 HD13 LEU A 193     -24.303  -2.834   5.766  1.00 98.37           H  
ATOM   3005  CD2 LEU A 193     -24.150  -0.404   6.880  1.00 98.37           C  
ATOM   3006 HD21 LEU A 193     -23.557  -0.575   5.981  1.00 98.37           H  
ATOM   3007 HD22 LEU A 193     -25.112   0.017   6.591  1.00 98.37           H  
ATOM   3008 HD23 LEU A 193     -23.617   0.305   7.514  1.00 98.37           H  
ATOM   3009  N   LYS A 194     -26.073  -1.416  11.900  1.00 97.99           N  
ATOM   3010  H   LYS A 194     -25.687  -2.341  11.770  1.00 97.99           H  
ATOM   3011  CA  LYS A 194     -27.055  -1.184  12.967  1.00 97.99           C  
ATOM   3012  HA  LYS A 194     -27.958  -0.777  12.512  1.00 97.99           H  
ATOM   3013  C   LYS A 194     -26.583  -0.144  13.986  1.00 97.99           C  
ATOM   3014  CB  LYS A 194     -27.392  -2.521  13.638  1.00 97.99           C  
ATOM   3015  HB2 LYS A 194     -27.722  -3.223  12.873  1.00 97.99           H  
ATOM   3016  HB3 LYS A 194     -26.496  -2.924  14.111  1.00 97.99           H  
ATOM   3017  O   LYS A 194     -27.374   0.708  14.380  1.00 97.99           O  
ATOM   3018  CG  LYS A 194     -28.503  -2.367  14.687  1.00 97.99           C  
ATOM   3019  HG2 LYS A 194     -29.396  -1.965  14.211  1.00 97.99           H  
ATOM   3020  HG3 LYS A 194     -28.180  -1.684  15.473  1.00 97.99           H  
ATOM   3021  CD  LYS A 194     -28.830  -3.719  15.324  1.00 97.99           C  
ATOM   3022  HD2 LYS A 194     -27.928  -4.123  15.785  1.00 97.99           H  
ATOM   3023  HD3 LYS A 194     -29.174  -4.405  14.550  1.00 97.99           H  
ATOM   3024  CE  LYS A 194     -29.919  -3.532  16.383  1.00 97.99           C  
ATOM   3025  HE2 LYS A 194     -30.802  -3.114  15.900  1.00 97.99           H  
ATOM   3026  HE3 LYS A 194     -29.568  -2.807  17.118  1.00 97.99           H  
ATOM   3027  NZ  LYS A 194     -30.252  -4.817  17.044  1.00 97.99           N  
ATOM   3028  HZ1 LYS A 194     -30.975  -4.683  17.737  1.00 97.99           H  
ATOM   3029  HZ2 LYS A 194     -30.581  -5.484  16.361  1.00 97.99           H  
ATOM   3030  HZ3 LYS A 194     -29.435  -5.202  17.495  1.00 97.99           H  
ATOM   3031  N   LYS A 195     -25.328  -0.226  14.440  1.00 98.45           N  
ATOM   3032  H   LYS A 195     -24.739  -0.958  14.069  1.00 98.45           H  
ATOM   3033  CA  LYS A 195     -24.775   0.677  15.464  1.00 98.45           C  
ATOM   3034  HA  LYS A 195     -25.513   0.827  16.253  1.00 98.45           H  
ATOM   3035  C   LYS A 195     -24.479   2.074  14.927  1.00 98.45           C  
ATOM   3036  CB  LYS A 195     -23.504   0.071  16.073  1.00 98.45           C  
ATOM   3037  HB2 LYS A 195     -22.970   0.852  16.615  1.00 98.45           H  
ATOM   3038  HB3 LYS A 195     -22.856  -0.295  15.276  1.00 98.45           H  
ATOM   3039  O   LYS A 195     -24.568   3.025  15.691  1.00 98.45           O  
ATOM   3040  CG  LYS A 195     -23.821  -1.062  17.056  1.00 98.45           C  
ATOM   3041  HG2 LYS A 195     -24.448  -0.672  17.858  1.00 98.45           H  
ATOM   3042  HG3 LYS A 195     -24.357  -1.862  16.545  1.00 98.45           H  
ATOM   3043  CD  LYS A 195     -22.524  -1.618  17.651  1.00 98.45           C  
ATOM   3044  HD2 LYS A 195     -21.945  -2.090  16.857  1.00 98.45           H  
ATOM   3045  HD3 LYS A 195     -21.937  -0.805  18.078  1.00 98.45           H  
ATOM   3046  CE  LYS A 195     -22.838  -2.639  18.745  1.00 98.45           C  
ATOM   3047  HE2 LYS A 195     -23.349  -2.134  19.565  1.00 98.45           H  
ATOM   3048  HE3 LYS A 195     -23.504  -3.398  18.335  1.00 98.45           H  
ATOM   3049  NZ  LYS A 195     -21.607  -3.300  19.230  1.00 98.45           N  
ATOM   3050  HZ1 LYS A 195     -21.647  -4.269  18.948  1.00 98.45           H  
ATOM   3051  HZ2 LYS A 195     -21.509  -3.266  20.234  1.00 98.45           H  
ATOM   3052  HZ3 LYS A 195     -20.787  -2.912  18.787  1.00 98.45           H  
ATOM   3053  N   SER A 196     -24.130   2.191  13.648  1.00 98.22           N  
ATOM   3054  H   SER A 196     -24.050   1.349  13.096  1.00 98.22           H  
ATOM   3055  CA  SER A 196     -23.805   3.471  13.007  1.00 98.22           C  
ATOM   3056  HA  SER A 196     -23.415   4.146  13.769  1.00 98.22           H  
ATOM   3057  C   SER A 196     -25.012   4.184  12.390  1.00 98.22           C  
ATOM   3058  CB  SER A 196     -22.695   3.290  11.971  1.00 98.22           C  
ATOM   3059  HB2 SER A 196     -21.782   2.956  12.464  1.00 98.22           H  
ATOM   3060  HB3 SER A 196     -22.498   4.245  11.485  1.00 98.22           H  
ATOM   3061  O   SER A 196     -24.926   5.377  12.099  1.00 98.22           O  
ATOM   3062  OG  SER A 196     -23.067   2.340  10.998  1.00 98.22           O  
ATOM   3063  HG  SER A 196     -22.975   1.460  11.373  1.00 98.22           H  
ATOM   3064  N   ASN A 197     -26.150   3.502  12.220  1.00 98.14           N  
ATOM   3065  H   ASN A 197     -26.156   2.509  12.405  1.00 98.14           H  
ATOM   3066  CA  ASN A 197     -27.373   4.117  11.710  1.00 98.14           C  
ATOM   3067  HA  ASN A 197     -27.168   4.487  10.705  1.00 98.14           H  
ATOM   3068  C   ASN A 197     -27.812   5.306  12.584  1.00 98.14           C  
ATOM   3069  CB  ASN A 197     -28.482   3.057  11.630  1.00 98.14           C  
ATOM   3070  HB2 ASN A 197     -28.746   2.736  12.638  1.00 98.14           H  
ATOM   3071  HB3 ASN A 197     -28.131   2.192  11.069  1.00 98.14           H  
ATOM   3072  O   ASN A 197     -27.925   5.190  13.803  1.00 98.14           O  
ATOM   3073  CG  ASN A 197     -29.706   3.588  10.913  1.00 98.14           C  
ATOM   3074  ND2 ASN A 197     -30.893   3.337  11.407  1.00 98.14           N  
ATOM   3075 HD21 ASN A 197     -30.987   2.831  12.277  1.00 98.14           H  
ATOM   3076 HD22 ASN A 197     -31.679   3.656  10.859  1.00 98.14           H  
ATOM   3077  OD1 ASN A 197     -29.613   4.229   9.884  1.00 98.14           O  
ATOM   3078  N   GLY A 198     -28.082   6.450  11.958  1.00 97.76           N  
ATOM   3079  H   GLY A 198     -28.006   6.479  10.951  1.00 97.76           H  
ATOM   3080  CA  GLY A 198     -28.453   7.695  12.630  1.00 97.76           C  
ATOM   3081  HA2 GLY A 198     -28.989   8.324  11.919  1.00 97.76           H  
ATOM   3082  HA3 GLY A 198     -29.123   7.468  13.459  1.00 97.76           H  
ATOM   3083  C   GLY A 198     -27.276   8.508  13.182  1.00 97.76           C  
ATOM   3084  O   GLY A 198     -27.489   9.625  13.658  1.00 97.76           O  
ATOM   3085  N   MET A 199     -26.037   8.009  13.113  1.00 98.09           N  
ATOM   3086  H   MET A 199     -25.893   7.099  12.699  1.00 98.09           H  
ATOM   3087  CA  MET A 199     -24.862   8.808  13.469  1.00 98.09           C  
ATOM   3088  HA  MET A 199     -25.064   9.309  14.416  1.00 98.09           H  
ATOM   3089  C   MET A 199     -24.601   9.891  12.419  1.00 98.09           C  
ATOM   3090  CB  MET A 199     -23.616   7.932  13.661  1.00 98.09           C  
ATOM   3091  HB2 MET A 199     -22.754   8.579  13.824  1.00 98.09           H  
ATOM   3092  HB3 MET A 199     -23.428   7.345  12.762  1.00 98.09           H  
ATOM   3093  O   MET A 199     -24.845   9.699  11.229  1.00 98.09           O  
ATOM   3094  CG  MET A 199     -23.749   7.007  14.873  1.00 98.09           C  
ATOM   3095  HG2 MET A 199     -24.002   7.610  15.745  1.00 98.09           H  
ATOM   3096  HG3 MET A 199     -24.558   6.297  14.700  1.00 98.09           H  
ATOM   3097  SD  MET A 199     -22.232   6.086  15.239  1.00 98.09           S  
ATOM   3098  CE  MET A 199     -22.708   5.364  16.829  1.00 98.09           C  
ATOM   3099  HE1 MET A 199     -22.014   4.568  17.098  1.00 98.09           H  
ATOM   3100  HE2 MET A 199     -23.723   4.970  16.772  1.00 98.09           H  
ATOM   3101  HE3 MET A 199     -22.676   6.136  17.598  1.00 98.09           H  
ATOM   3102  N   LYS A 200     -24.069  11.036  12.852  1.00 97.97           N  
ATOM   3103  H   LYS A 200     -23.834  11.106  13.831  1.00 97.97           H  
ATOM   3104  CA  LYS A 200     -23.542  12.060  11.942  1.00 97.97           C  
ATOM   3105  HA  LYS A 200     -24.086  12.010  10.998  1.00 97.97           H  
ATOM   3106  C   LYS A 200     -22.082  11.772  11.614  1.00 97.97           C  
ATOM   3107  CB  LYS A 200     -23.718  13.467  12.523  1.00 97.97           C  
ATOM   3108  HB2 LYS A 200     -23.151  14.168  11.910  1.00 97.97           H  
ATOM   3109  HB3 LYS A 200     -23.324  13.501  13.539  1.00 97.97           H  
ATOM   3110  O   LYS A 200     -21.336  11.344  12.495  1.00 97.97           O  
ATOM   3111  CG  LYS A 200     -25.193  13.886  12.510  1.00 97.97           C  
ATOM   3112  HG2 LYS A 200     -25.771  13.227  13.157  1.00 97.97           H  
ATOM   3113  HG3 LYS A 200     -25.568  13.804  11.490  1.00 97.97           H  
ATOM   3114  CD  LYS A 200     -25.349  15.334  12.980  1.00 97.97           C  
ATOM   3115  HD2 LYS A 200     -24.977  15.423  14.001  1.00 97.97           H  
ATOM   3116  HD3 LYS A 200     -24.768  15.985  12.326  1.00 97.97           H  
ATOM   3117  CE  LYS A 200     -26.828  15.728  12.924  1.00 97.97           C  
ATOM   3118  HE2 LYS A 200     -27.189  15.568  11.908  1.00 97.97           H  
ATOM   3119  HE3 LYS A 200     -27.390  15.059  13.576  1.00 97.97           H  
ATOM   3120  NZ  LYS A 200     -27.024  17.141  13.330  1.00 97.97           N  
ATOM   3121  HZ1 LYS A 200     -26.699  17.282  14.276  1.00 97.97           H  
ATOM   3122  HZ2 LYS A 200     -26.509  17.754  12.715  1.00 97.97           H  
ATOM   3123  HZ3 LYS A 200     -28.004  17.383  13.284  1.00 97.97           H  
ATOM   3124  N   THR A 201     -21.673  12.044  10.377  1.00 98.17           N  
ATOM   3125  H   THR A 201     -22.347  12.370   9.699  1.00 98.17           H  
ATOM   3126  CA  THR A 201     -20.262  11.983   9.978  1.00 98.17           C  
ATOM   3127  HA  THR A 201     -19.906  10.966  10.146  1.00 98.17           H  
ATOM   3128  C   THR A 201     -19.415  12.912  10.849  1.00 98.17           C  
ATOM   3129  CB  THR A 201     -20.067  12.308   8.487  1.00 98.17           C  
ATOM   3130  HB  THR A 201     -19.001  12.269   8.268  1.00 98.17           H  
ATOM   3131  O   THR A 201     -19.871  13.979  11.259  1.00 98.17           O  
ATOM   3132  CG2 THR A 201     -20.773  11.274   7.607  1.00 98.17           C  
ATOM   3133 HG21 THR A 201     -21.854  11.338   7.726  1.00 98.17           H  
ATOM   3134 HG22 THR A 201     -20.519  11.453   6.562  1.00 98.17           H  
ATOM   3135 HG23 THR A 201     -20.445  10.271   7.879  1.00 98.17           H  
ATOM   3136  OG1 THR A 201     -20.541  13.594   8.138  1.00 98.17           O  
ATOM   3137  HG1 THR A 201     -19.753  14.117   7.974  1.00 98.17           H  
ATOM   3138  N   LYS A 202     -18.183  12.505  11.162  1.00 97.91           N  
ATOM   3139  H   LYS A 202     -17.890  11.586  10.862  1.00 97.91           H  
ATOM   3140  CA  LYS A 202     -17.258  13.282  12.002  1.00 97.91           C  
ATOM   3141  HA  LYS A 202     -17.812  13.747  12.817  1.00 97.91           H  
ATOM   3142  C   LYS A 202     -16.613  14.457  11.280  1.00 97.91           C  
ATOM   3143  CB  LYS A 202     -16.184  12.348  12.570  1.00 97.91           C  
ATOM   3144  HB2 LYS A 202     -15.722  11.783  11.760  1.00 97.91           H  
ATOM   3145  HB3 LYS A 202     -15.407  12.959  13.029  1.00 97.91           H  
ATOM   3146  O   LYS A 202     -16.284  15.445  11.918  1.00 97.91           O  
ATOM   3147  CG  LYS A 202     -16.709  11.378  13.633  1.00 97.91           C  
ATOM   3148  HG2 LYS A 202     -15.858  10.798  13.991  1.00 97.91           H  
ATOM   3149  HG3 LYS A 202     -17.436  10.693  13.196  1.00 97.91           H  
ATOM   3150  CD  LYS A 202     -17.339  12.116  14.822  1.00 97.91           C  
ATOM   3151  HD2 LYS A 202     -16.690  12.944  15.108  1.00 97.91           H  
ATOM   3152  HD3 LYS A 202     -18.319  12.505  14.545  1.00 97.91           H  
ATOM   3153  CE  LYS A 202     -17.485  11.165  16.004  1.00 97.91           C  
ATOM   3154  HE2 LYS A 202     -18.275  10.444  15.791  1.00 97.91           H  
ATOM   3155  HE3 LYS A 202     -16.548  10.619  16.108  1.00 97.91           H  
ATOM   3156  NZ  LYS A 202     -17.745  11.902  17.257  1.00 97.91           N  
ATOM   3157  HZ1 LYS A 202     -17.775  11.254  18.030  1.00 97.91           H  
ATOM   3158  HZ2 LYS A 202     -18.605  12.428  17.193  1.00 97.91           H  
ATOM   3159  HZ3 LYS A 202     -16.977  12.538  17.418  1.00 97.91           H  
ATOM   3160  N   ILE A 203     -16.496  14.360   9.962  1.00 97.12           N  
ATOM   3161  H   ILE A 203     -16.825  13.510   9.527  1.00 97.12           H  
ATOM   3162  CA  ILE A 203     -16.078  15.444   9.072  1.00 97.12           C  
ATOM   3163  HA  ILE A 203     -16.013  16.356   9.664  1.00 97.12           H  
ATOM   3164  C   ILE A 203     -17.153  15.669   7.993  1.00 97.12           C  
ATOM   3165  CB  ILE A 203     -14.671  15.177   8.487  1.00 97.12           C  
ATOM   3166  HB  ILE A 203     -14.435  15.981   7.789  1.00 97.12           H  
ATOM   3167  O   ILE A 203     -17.977  14.769   7.756  1.00 97.12           O  
ATOM   3168  CG1 ILE A 203     -14.614  13.839   7.722  1.00 97.12           C  
ATOM   3169 HG12 ILE A 203     -15.423  13.821   6.992  1.00 97.12           H  
ATOM   3170 HG13 ILE A 203     -14.749  13.013   8.421  1.00 97.12           H  
ATOM   3171  CG2 ILE A 203     -13.628  15.219   9.616  1.00 97.12           C  
ATOM   3172 HG21 ILE A 203     -13.728  14.342  10.256  1.00 97.12           H  
ATOM   3173 HG22 ILE A 203     -13.764  16.119  10.216  1.00 97.12           H  
ATOM   3174 HG23 ILE A 203     -12.622  15.247   9.198  1.00 97.12           H  
ATOM   3175  CD1 ILE A 203     -13.309  13.605   6.959  1.00 97.12           C  
ATOM   3176 HD11 ILE A 203     -12.469  13.527   7.650  1.00 97.12           H  
ATOM   3177 HD12 ILE A 203     -13.386  12.676   6.393  1.00 97.12           H  
ATOM   3178 HD13 ILE A 203     -13.140  14.428   6.265  1.00 97.12           H  
ATOM   3179  N   PRO A 204     -17.206  16.854   7.358  1.00 97.14           N  
ATOM   3180  CA  PRO A 204     -18.180  17.139   6.309  1.00 97.14           C  
ATOM   3181  HA  PRO A 204     -19.178  16.954   6.707  1.00 97.14           H  
ATOM   3182  C   PRO A 204     -17.956  16.278   5.058  1.00 97.14           C  
ATOM   3183  CB  PRO A 204     -18.033  18.634   5.995  1.00 97.14           C  
ATOM   3184  HB2 PRO A 204     -19.006  19.109   5.866  1.00 97.14           H  
ATOM   3185  HB3 PRO A 204     -17.417  18.780   5.108  1.00 97.14           H  
ATOM   3186  O   PRO A 204     -16.848  16.211   4.543  1.00 97.14           O  
ATOM   3187  CG  PRO A 204     -17.306  19.211   7.207  1.00 97.14           C  
ATOM   3188  HG2 PRO A 204     -18.029  19.456   7.984  1.00 97.14           H  
ATOM   3189  HG3 PRO A 204     -16.708  20.085   6.946  1.00 97.14           H  
ATOM   3190  CD  PRO A 204     -16.435  18.050   7.668  1.00 97.14           C  
ATOM   3191  HD2 PRO A 204     -15.503  18.040   7.103  1.00 97.14           H  
ATOM   3192  HD3 PRO A 204     -16.228  18.159   8.733  1.00 97.14           H  
ATOM   3193  N   VAL A 205     -19.029  15.700   4.521  1.00 96.77           N  
ATOM   3194  H   VAL A 205     -19.925  15.861   4.960  1.00 96.77           H  
ATOM   3195  CA  VAL A 205     -19.061  15.074   3.191  1.00 96.77           C  
ATOM   3196  HA  VAL A 205     -18.076  14.687   2.934  1.00 96.77           H  
ATOM   3197  C   VAL A 205     -19.478  16.149   2.194  1.00 96.77           C  
ATOM   3198  CB  VAL A 205     -20.075  13.920   3.145  1.00 96.77           C  
ATOM   3199  HB  VAL A 205     -21.069  14.332   3.323  1.00 96.77           H  
ATOM   3200  O   VAL A 205     -20.559  16.728   2.332  1.00 96.77           O  
ATOM   3201  CG1 VAL A 205     -20.084  13.228   1.781  1.00 96.77           C  
ATOM   3202 HG11 VAL A 205     -20.823  12.427   1.780  1.00 96.77           H  
ATOM   3203 HG12 VAL A 205     -19.098  12.815   1.566  1.00 96.77           H  
ATOM   3204 HG13 VAL A 205     -20.354  13.933   0.996  1.00 96.77           H  
ATOM   3205  CG2 VAL A 205     -19.826  12.843   4.201  1.00 96.77           C  
ATOM   3206 HG21 VAL A 205     -18.940  12.270   3.928  1.00 96.77           H  
ATOM   3207 HG22 VAL A 205     -20.685  12.173   4.224  1.00 96.77           H  
ATOM   3208 HG23 VAL A 205     -19.700  13.287   5.189  1.00 96.77           H  
ATOM   3209  N   ASN A 206     -18.636  16.458   1.206  1.00 90.95           N  
ATOM   3210  H   ASN A 206     -17.786  15.919   1.117  1.00 90.95           H  
ATOM   3211  CA  ASN A 206     -18.914  17.510   0.217  1.00 90.95           C  
ATOM   3212  HA  ASN A 206     -17.975  17.724  -0.295  1.00 90.95           H  
ATOM   3213  C   ASN A 206     -19.373  18.846   0.862  1.00 90.95           C  
ATOM   3214  CB  ASN A 206     -19.892  16.940  -0.824  1.00 90.95           C  
ATOM   3215  HB2 ASN A 206     -20.874  16.821  -0.365  1.00 90.95           H  
ATOM   3216  HB3 ASN A 206     -19.544  15.960  -1.148  1.00 90.95           H  
ATOM   3217  O   ASN A 206     -20.354  19.472   0.453  1.00 90.95           O  
ATOM   3218  CG  ASN A 206     -20.020  17.807  -2.060  1.00 90.95           C  
ATOM   3219  ND2 ASN A 206     -21.142  17.739  -2.737  1.00 90.95           N  
ATOM   3220 HD21 ASN A 206     -21.199  18.326  -3.557  1.00 90.95           H  
ATOM   3221 HD22 ASN A 206     -21.876  17.119  -2.425  1.00 90.95           H  
ATOM   3222  OD1 ASN A 206     -19.120  18.522  -2.467  1.00 90.95           O  
ATOM   3223  N   GLY A 207     -18.705  19.239   1.953  1.00 92.09           N  
ATOM   3224  H   GLY A 207     -17.928  18.666   2.251  1.00 92.09           H  
ATOM   3225  CA  GLY A 207     -18.982  20.473   2.696  1.00 92.09           C  
ATOM   3226  HA2 GLY A 207     -19.148  21.282   1.984  1.00 92.09           H  
ATOM   3227  HA3 GLY A 207     -18.102  20.724   3.288  1.00 92.09           H  
ATOM   3228  C   GLY A 207     -20.185  20.435   3.649  1.00 92.09           C  
ATOM   3229  O   GLY A 207     -20.502  21.462   4.248  1.00 92.09           O  
ATOM   3230  N   ARG A 208     -20.867  19.292   3.828  1.00 95.30           N  
ATOM   3231  H   ARG A 208     -20.600  18.480   3.290  1.00 95.30           H  
ATOM   3232  CA  ARG A 208     -22.007  19.160   4.757  1.00 95.30           C  
ATOM   3233  HA  ARG A 208     -22.037  20.035   5.406  1.00 95.30           H  
ATOM   3234  C   ARG A 208     -21.873  17.940   5.664  1.00 95.30           C  
ATOM   3235  CB  ARG A 208     -23.325  19.095   3.971  1.00 95.30           C  
ATOM   3236  HB2 ARG A 208     -23.295  18.234   3.303  1.00 95.30           H  
ATOM   3237  HB3 ARG A 208     -24.147  18.956   4.673  1.00 95.30           H  
ATOM   3238  O   ARG A 208     -21.458  16.873   5.235  1.00 95.30           O  
ATOM   3239  CG  ARG A 208     -23.581  20.365   3.150  1.00 95.30           C  
ATOM   3240  HG2 ARG A 208     -23.580  21.234   3.808  1.00 95.30           H  
ATOM   3241  HG3 ARG A 208     -22.795  20.483   2.403  1.00 95.30           H  
ATOM   3242  CD  ARG A 208     -24.926  20.268   2.431  1.00 95.30           C  
ATOM   3243  HD2 ARG A 208     -25.718  20.176   3.174  1.00 95.30           H  
ATOM   3244  HD3 ARG A 208     -24.919  19.375   1.806  1.00 95.30           H  
ATOM   3245  NE  ARG A 208     -25.162  21.457   1.593  1.00 95.30           N  
ATOM   3246  HE  ARG A 208     -24.407  22.126   1.546  1.00 95.30           H  
ATOM   3247  NH1 ARG A 208     -27.209  20.832   0.767  1.00 95.30           N  
ATOM   3248 HH11 ARG A 208     -27.996  20.998   0.157  1.00 95.30           H  
ATOM   3249 HH12 ARG A 208     -27.132  19.967   1.283  1.00 95.30           H  
ATOM   3250  NH2 ARG A 208     -26.312  22.775   0.132  1.00 95.30           N  
ATOM   3251 HH21 ARG A 208     -27.101  22.922  -0.482  1.00 95.30           H  
ATOM   3252 HH22 ARG A 208     -25.566  23.455   0.165  1.00 95.30           H  
ATOM   3253  CZ  ARG A 208     -26.223  21.683   0.839  1.00 95.30           C  
ATOM   3254  N   TYR A 209     -22.282  18.073   6.921  1.00 97.00           N  
ATOM   3255  H   TYR A 209     -22.620  18.971   7.235  1.00 97.00           H  
ATOM   3256  CA  TYR A 209     -22.406  16.922   7.816  1.00 97.00           C  
ATOM   3257  HA  TYR A 209     -21.505  16.313   7.745  1.00 97.00           H  
ATOM   3258  C   TYR A 209     -23.600  16.057   7.397  1.00 97.00           C  
ATOM   3259  CB  TYR A 209     -22.537  17.402   9.263  1.00 97.00           C  
ATOM   3260  HB2 TYR A 209     -22.821  16.554   9.886  1.00 97.00           H  
ATOM   3261  HB3 TYR A 209     -23.333  18.143   9.334  1.00 97.00           H  
ATOM   3262  O   TYR A 209     -24.728  16.552   7.332  1.00 97.00           O  
ATOM   3263  CG  TYR A 209     -21.248  17.979   9.811  1.00 97.00           C  
ATOM   3264  CD1 TYR A 209     -20.268  17.103  10.305  1.00 97.00           C  
ATOM   3265  HD1 TYR A 209     -20.439  16.037  10.280  1.00 97.00           H  
ATOM   3266  CD2 TYR A 209     -21.011  19.368   9.807  1.00 97.00           C  
ATOM   3267  HD2 TYR A 209     -21.753  20.049   9.417  1.00 97.00           H  
ATOM   3268  CE1 TYR A 209     -19.062  17.604  10.822  1.00 97.00           C  
ATOM   3269  HE1 TYR A 209     -18.306  16.939  11.213  1.00 97.00           H  
ATOM   3270  CE2 TYR A 209     -19.795  19.875  10.311  1.00 97.00           C  
ATOM   3271  HE2 TYR A 209     -19.602  20.938  10.304  1.00 97.00           H  
ATOM   3272  OH  TYR A 209     -17.649  19.460  11.320  1.00 97.00           O  
ATOM   3273  HH  TYR A 209     -17.535  20.410  11.242  1.00 97.00           H  
ATOM   3274  CZ  TYR A 209     -18.821  18.991  10.827  1.00 97.00           C  
ATOM   3275  N   VAL A 210     -23.358  14.774   7.130  1.00 96.86           N  
ATOM   3276  H   VAL A 210     -22.419  14.423   7.253  1.00 96.86           H  
ATOM   3277  CA  VAL A 210     -24.380  13.813   6.685  1.00 96.86           C  
ATOM   3278  HA  VAL A 210     -25.263  14.359   6.350  1.00 96.86           H  
ATOM   3279  C   VAL A 210     -24.797  12.940   7.865  1.00 96.86           C  
ATOM   3280  CB  VAL A 210     -23.876  12.991   5.480  1.00 96.86           C  
ATOM   3281  HB  VAL A 210     -22.925  12.524   5.737  1.00 96.86           H  
ATOM   3282  O   VAL A 210     -23.959  12.532   8.664  1.00 96.86           O  
ATOM   3283  CG1 VAL A 210     -24.860  11.895   5.054  1.00 96.86           C  
ATOM   3284 HG11 VAL A 210     -24.951  11.137   5.832  1.00 96.86           H  
ATOM   3285 HG12 VAL A 210     -25.842  12.317   4.839  1.00 96.86           H  
ATOM   3286 HG13 VAL A 210     -24.492  11.396   4.158  1.00 96.86           H  
ATOM   3287  CG2 VAL A 210     -23.666  13.912   4.272  1.00 96.86           C  
ATOM   3288 HG21 VAL A 210     -22.952  14.699   4.513  1.00 96.86           H  
ATOM   3289 HG22 VAL A 210     -23.273  13.335   3.435  1.00 96.86           H  
ATOM   3290 HG23 VAL A 210     -24.610  14.368   3.974  1.00 96.86           H  
ATOM   3291  N   THR A 211     -26.097  12.669   8.000  1.00 97.61           N  
ATOM   3292  H   THR A 211     -26.710  12.925   7.240  1.00 97.61           H  
ATOM   3293  CA  THR A 211     -26.605  11.672   8.958  1.00 97.61           C  
ATOM   3294  HA  THR A 211     -25.896  11.540   9.776  1.00 97.61           H  
ATOM   3295  C   THR A 211     -26.745  10.346   8.227  1.00 97.61           C  
ATOM   3296  CB  THR A 211     -27.945  12.098   9.571  1.00 97.61           C  
ATOM   3297  HB  THR A 211     -28.703  12.147   8.790  1.00 97.61           H  
ATOM   3298  O   THR A 211     -27.446  10.286   7.222  1.00 97.61           O  
ATOM   3299  CG2 THR A 211     -28.411  11.144  10.667  1.00 97.61           C  
ATOM   3300 HG21 THR A 211     -29.335  11.518  11.109  1.00 97.61           H  
ATOM   3301 HG22 THR A 211     -28.599  10.155  10.250  1.00 97.61           H  
ATOM   3302 HG23 THR A 211     -27.646  11.070  11.440  1.00 97.61           H  
ATOM   3303  OG1 THR A 211     -27.794  13.384  10.141  1.00 97.61           O  
ATOM   3304  HG1 THR A 211     -27.398  13.913   9.445  1.00 97.61           H  
ATOM   3305  N   LEU A 212     -26.070   9.309   8.712  1.00 97.58           N  
ATOM   3306  H   LEU A 212     -25.548   9.426   9.569  1.00 97.58           H  
ATOM   3307  CA  LEU A 212     -26.041   7.993   8.084  1.00 97.58           C  
ATOM   3308  HA  LEU A 212     -25.788   8.102   7.030  1.00 97.58           H  
ATOM   3309  C   LEU A 212     -27.419   7.331   8.174  1.00 97.58           C  
ATOM   3310  CB  LEU A 212     -24.968   7.133   8.776  1.00 97.58           C  
ATOM   3311  HB2 LEU A 212     -24.981   6.143   8.322  1.00 97.58           H  
ATOM   3312  HB3 LEU A 212     -25.239   7.018   9.826  1.00 97.58           H  
ATOM   3313  O   LEU A 212     -27.977   7.224   9.267  1.00 97.58           O  
ATOM   3314  CG  LEU A 212     -23.537   7.700   8.702  1.00 97.58           C  
ATOM   3315  HG  LEU A 212     -23.507   8.684   9.170  1.00 97.58           H  
ATOM   3316  CD1 LEU A 212     -22.573   6.800   9.468  1.00 97.58           C  
ATOM   3317 HD11 LEU A 212     -21.588   7.265   9.496  1.00 97.58           H  
ATOM   3318 HD12 LEU A 212     -22.499   5.828   8.980  1.00 97.58           H  
ATOM   3319 HD13 LEU A 212     -22.933   6.663  10.488  1.00 97.58           H  
ATOM   3320  CD2 LEU A 212     -23.029   7.843   7.266  1.00 97.58           C  
ATOM   3321 HD21 LEU A 212     -23.148   6.905   6.723  1.00 97.58           H  
ATOM   3322 HD22 LEU A 212     -23.592   8.621   6.750  1.00 97.58           H  
ATOM   3323 HD23 LEU A 212     -21.977   8.126   7.272  1.00 97.58           H  
ATOM   3324  N   ASN A 213     -27.956   6.868   7.044  1.00 95.33           N  
ATOM   3325  H   ASN A 213     -27.472   7.017   6.170  1.00 95.33           H  
ATOM   3326  CA  ASN A 213     -29.220   6.142   6.990  1.00 95.33           C  
ATOM   3327  HA  ASN A 213     -29.601   5.995   8.001  1.00 95.33           H  
ATOM   3328  C   ASN A 213     -29.023   4.755   6.373  1.00 95.33           C  
ATOM   3329  CB  ASN A 213     -30.264   6.965   6.230  1.00 95.33           C  
ATOM   3330  HB2 ASN A 213     -30.392   7.934   6.713  1.00 95.33           H  
ATOM   3331  HB3 ASN A 213     -29.913   7.131   5.212  1.00 95.33           H  
ATOM   3332  O   ASN A 213     -29.045   4.572   5.160  1.00 95.33           O  
ATOM   3333  CG  ASN A 213     -31.612   6.262   6.178  1.00 95.33           C  
ATOM   3334  ND2 ASN A 213     -32.492   6.737   5.331  1.00 95.33           N  
ATOM   3335 HD21 ASN A 213     -32.193   7.447   4.677  1.00 95.33           H  
ATOM   3336 HD22 ASN A 213     -33.357   6.228   5.227  1.00 95.33           H  
ATOM   3337  OD1 ASN A 213     -31.907   5.303   6.889  1.00 95.33           O  
ATOM   3338  N   PHE A 214     -28.895   3.756   7.239  1.00 95.73           N  
ATOM   3339  H   PHE A 214     -28.930   3.983   8.223  1.00 95.73           H  
ATOM   3340  CA  PHE A 214     -28.720   2.357   6.865  1.00 95.73           C  
ATOM   3341  HA  PHE A 214     -28.489   2.330   5.800  1.00 95.73           H  
ATOM   3342  C   PHE A 214     -30.008   1.535   6.987  1.00 95.73           C  
ATOM   3343  CB  PHE A 214     -27.500   1.777   7.589  1.00 95.73           C  
ATOM   3344  HB2 PHE A 214     -27.335   0.759   7.236  1.00 95.73           H  
ATOM   3345  HB3 PHE A 214     -27.717   1.730   8.656  1.00 95.73           H  
ATOM   3346  O   PHE A 214     -29.977   0.311   7.109  1.00 95.73           O  
ATOM   3347  CG  PHE A 214     -26.221   2.568   7.366  1.00 95.73           C  
ATOM   3348  CD1 PHE A 214     -25.904   3.080   6.089  1.00 95.73           C  
ATOM   3349  HD1 PHE A 214     -26.560   2.927   5.245  1.00 95.73           H  
ATOM   3350  CD2 PHE A 214     -25.344   2.807   8.439  1.00 95.73           C  
ATOM   3351  HD2 PHE A 214     -25.570   2.434   9.427  1.00 95.73           H  
ATOM   3352  CE1 PHE A 214     -24.733   3.822   5.887  1.00 95.73           C  
ATOM   3353  HE1 PHE A 214     -24.513   4.227   4.910  1.00 95.73           H  
ATOM   3354  CE2 PHE A 214     -24.162   3.538   8.230  1.00 95.73           C  
ATOM   3355  HE2 PHE A 214     -23.489   3.733   9.052  1.00 95.73           H  
ATOM   3356  CZ  PHE A 214     -23.858   4.041   6.956  1.00 95.73           C  
ATOM   3357  HZ  PHE A 214     -22.963   4.622   6.792  1.00 95.73           H  
ATOM   3358  N   THR A 215     -31.166   2.196   6.944  1.00 90.78           N  
ATOM   3359  H   THR A 215     -31.140   3.198   6.813  1.00 90.78           H  
ATOM   3360  CA  THR A 215     -32.469   1.522   6.958  1.00 90.78           C  
ATOM   3361  HA  THR A 215     -32.441   0.739   7.716  1.00 90.78           H  
ATOM   3362  C   THR A 215     -32.739   0.884   5.593  1.00 90.78           C  
ATOM   3363  CB  THR A 215     -33.599   2.495   7.327  1.00 90.78           C  
ATOM   3364  HB  THR A 215     -33.796   3.164   6.489  1.00 90.78           H  
ATOM   3365  O   THR A 215     -32.769   1.581   4.585  1.00 90.78           O  
ATOM   3366  CG2 THR A 215     -34.885   1.747   7.684  1.00 90.78           C  
ATOM   3367 HG21 THR A 215     -35.243   1.183   6.823  1.00 90.78           H  
ATOM   3368 HG22 THR A 215     -34.702   1.069   8.518  1.00 90.78           H  
ATOM   3369 HG23 THR A 215     -35.649   2.469   7.972  1.00 90.78           H  
ATOM   3370  OG1 THR A 215     -33.241   3.277   8.447  1.00 90.78           O  
ATOM   3371  HG1 THR A 215     -32.736   4.015   8.099  1.00 90.78           H  
ATOM   3372  N   ASN A 216     -32.973  -0.434   5.554  1.00 89.26           N  
ATOM   3373  H   ASN A 216     -32.928  -0.948   6.423  1.00 89.26           H  
ATOM   3374  CA  ASN A 216     -33.262  -1.203   4.330  1.00 89.26           C  
ATOM   3375  HA  ASN A 216     -33.244  -2.256   4.611  1.00 89.26           H  
ATOM   3376  C   ASN A 216     -32.193  -1.091   3.221  1.00 89.26           C  
ATOM   3377  CB  ASN A 216     -34.689  -0.894   3.833  1.00 89.26           C  
ATOM   3378  HB2 ASN A 216     -34.778   0.172   3.623  1.00 89.26           H  
ATOM   3379  HB3 ASN A 216     -34.873  -1.431   2.902  1.00 89.26           H  
ATOM   3380  O   ASN A 216     -32.525  -1.144   2.034  1.00 89.26           O  
ATOM   3381  CG  ASN A 216     -35.771  -1.320   4.800  1.00 89.26           C  
ATOM   3382  ND2 ASN A 216     -36.927  -0.704   4.729  1.00 89.26           N  
ATOM   3383 HD21 ASN A 216     -37.639  -1.013   5.376  1.00 89.26           H  
ATOM   3384 HD22 ASN A 216     -37.063   0.040   4.061  1.00 89.26           H  
ATOM   3385  OD1 ASN A 216     -35.612  -2.214   5.613  1.00 89.26           O  
ATOM   3386  N   VAL A 217     -30.917  -0.964   3.598  1.00 93.90           N  
ATOM   3387  H   VAL A 217     -30.692  -0.913   4.581  1.00 93.90           H  
ATOM   3388  CA  VAL A 217     -29.817  -0.904   2.626  1.00 93.90           C  
ATOM   3389  HA  VAL A 217     -30.164  -0.264   1.815  1.00 93.90           H  
ATOM   3390  C   VAL A 217     -29.494  -2.262   2.007  1.00 93.90           C  
ATOM   3391  CB  VAL A 217     -28.539  -0.255   3.187  1.00 93.90           C  
ATOM   3392  HB  VAL A 217     -27.766  -0.306   2.420  1.00 93.90           H  
ATOM   3393  O   VAL A 217     -29.554  -3.302   2.662  1.00 93.90           O  
ATOM   3394  CG1 VAL A 217     -28.795   1.220   3.473  1.00 93.90           C  
ATOM   3395 HG11 VAL A 217     -29.043   1.713   2.533  1.00 93.90           H  
ATOM   3396 HG12 VAL A 217     -27.885   1.686   3.852  1.00 93.90           H  
ATOM   3397 HG13 VAL A 217     -29.621   1.349   4.173  1.00 93.90           H  
ATOM   3398  CG2 VAL A 217     -27.990  -0.936   4.445  1.00 93.90           C  
ATOM   3399 HG21 VAL A 217     -27.083  -0.426   4.769  1.00 93.90           H  
ATOM   3400 HG22 VAL A 217     -27.740  -1.974   4.224  1.00 93.90           H  
ATOM   3401 HG23 VAL A 217     -28.722  -0.908   5.251  1.00 93.90           H  
ATOM   3402  N   GLU A 218     -29.106  -2.254   0.734  1.00 95.09           N  
ATOM   3403  H   GLU A 218     -29.067  -1.357   0.272  1.00 95.09           H  
ATOM   3404  CA  GLU A 218     -28.414  -3.369   0.094  1.00 95.09           C  
ATOM   3405  HA  GLU A 218     -28.764  -4.304   0.532  1.00 95.09           H  
ATOM   3406  C   GLU A 218     -26.911  -3.249   0.324  1.00 95.09           C  
ATOM   3407  CB  GLU A 218     -28.699  -3.393  -1.413  1.00 95.09           C  
ATOM   3408  HB2 GLU A 218     -29.767  -3.246  -1.577  1.00 95.09           H  
ATOM   3409  HB3 GLU A 218     -28.183  -2.568  -1.906  1.00 95.09           H  
ATOM   3410  O   GLU A 218     -26.294  -2.269  -0.092  1.00 95.09           O  
ATOM   3411  CG  GLU A 218     -28.266  -4.722  -2.051  1.00 95.09           C  
ATOM   3412  HG2 GLU A 218     -27.185  -4.829  -1.967  1.00 95.09           H  
ATOM   3413  HG3 GLU A 218     -28.737  -5.542  -1.508  1.00 95.09           H  
ATOM   3414  CD  GLU A 218     -28.686  -4.799  -3.524  1.00 95.09           C  
ATOM   3415  OE1 GLU A 218     -27.835  -4.977  -4.415  1.00 95.09           O  
ATOM   3416  OE2 GLU A 218     -29.903  -4.694  -3.780  1.00 95.09           O  
ATOM   3417  N   VAL A 219     -26.309  -4.266   0.934  1.00 96.94           N  
ATOM   3418  H   VAL A 219     -26.861  -5.044   1.269  1.00 96.94           H  
ATOM   3419  CA  VAL A 219     -24.851  -4.364   1.032  1.00 96.94           C  
ATOM   3420  HA  VAL A 219     -24.437  -3.361   1.133  1.00 96.94           H  
ATOM   3421  C   VAL A 219     -24.305  -4.983  -0.251  1.00 96.94           C  
ATOM   3422  CB  VAL A 219     -24.426  -5.157   2.277  1.00 96.94           C  
ATOM   3423  HB  VAL A 219     -24.820  -6.172   2.223  1.00 96.94           H  
ATOM   3424  O   VAL A 219     -24.650  -6.118  -0.586  1.00 96.94           O  
ATOM   3425  CG1 VAL A 219     -22.902  -5.219   2.390  1.00 96.94           C  
ATOM   3426 HG11 VAL A 219     -22.468  -5.725   1.528  1.00 96.94           H  
ATOM   3427 HG12 VAL A 219     -22.619  -5.776   3.284  1.00 96.94           H  
ATOM   3428 HG13 VAL A 219     -22.507  -4.204   2.454  1.00 96.94           H  
ATOM   3429  CG2 VAL A 219     -24.961  -4.482   3.545  1.00 96.94           C  
ATOM   3430 HG21 VAL A 219     -26.049  -4.540   3.580  1.00 96.94           H  
ATOM   3431 HG22 VAL A 219     -24.564  -4.982   4.428  1.00 96.94           H  
ATOM   3432 HG23 VAL A 219     -24.660  -3.434   3.556  1.00 96.94           H  
ATOM   3433  N   ARG A 220     -23.437  -4.255  -0.959  1.00 96.61           N  
ATOM   3434  H   ARG A 220     -23.217  -3.330  -0.619  1.00 96.61           H  
ATOM   3435  CA  ARG A 220     -22.750  -4.736  -2.165  1.00 96.61           C  
ATOM   3436  HA  ARG A 220     -23.103  -5.739  -2.407  1.00 96.61           H  
ATOM   3437  C   ARG A 220     -21.252  -4.820  -1.939  1.00 96.61           C  
ATOM   3438  CB  ARG A 220     -23.048  -3.828  -3.359  1.00 96.61           C  
ATOM   3439  HB2 ARG A 220     -22.390  -4.111  -4.180  1.00 96.61           H  
ATOM   3440  HB3 ARG A 220     -22.842  -2.792  -3.090  1.00 96.61           H  
ATOM   3441  O   ARG A 220     -20.608  -3.829  -1.613  1.00 96.61           O  
ATOM   3442  CG  ARG A 220     -24.497  -3.953  -3.827  1.00 96.61           C  
ATOM   3443  HG2 ARG A 220     -24.746  -5.002  -3.988  1.00 96.61           H  
ATOM   3444  HG3 ARG A 220     -25.167  -3.535  -3.075  1.00 96.61           H  
ATOM   3445  CD  ARG A 220     -24.656  -3.190  -5.141  1.00 96.61           C  
ATOM   3446  HD2 ARG A 220     -24.390  -2.145  -4.980  1.00 96.61           H  
ATOM   3447  HD3 ARG A 220     -23.985  -3.611  -5.890  1.00 96.61           H  
ATOM   3448  NE  ARG A 220     -26.036  -3.287  -5.609  1.00 96.61           N  
ATOM   3449  HE  ARG A 220     -26.636  -3.936  -5.120  1.00 96.61           H  
ATOM   3450  NH1 ARG A 220     -25.902  -1.808  -7.355  1.00 96.61           N  
ATOM   3451 HH11 ARG A 220     -26.345  -1.238  -8.062  1.00 96.61           H  
ATOM   3452 HH12 ARG A 220     -24.935  -1.622  -7.132  1.00 96.61           H  
ATOM   3453  NH2 ARG A 220     -27.860  -2.793  -6.800  1.00 96.61           N  
ATOM   3454 HH21 ARG A 220     -28.346  -2.260  -7.507  1.00 96.61           H  
ATOM   3455 HH22 ARG A 220     -28.334  -3.440  -6.186  1.00 96.61           H  
ATOM   3456  CZ  ARG A 220     -26.587  -2.622  -6.595  1.00 96.61           C  
ATOM   3457  N   TYR A 221     -20.684  -5.996  -2.172  1.00 96.15           N  
ATOM   3458  H   TYR A 221     -21.262  -6.767  -2.473  1.00 96.15           H  
ATOM   3459  CA  TYR A 221     -19.250  -6.217  -2.028  1.00 96.15           C  
ATOM   3460  HA  TYR A 221     -18.863  -5.532  -1.273  1.00 96.15           H  
ATOM   3461  C   TYR A 221     -18.520  -5.932  -3.344  1.00 96.15           C  
ATOM   3462  CB  TYR A 221     -18.994  -7.633  -1.507  1.00 96.15           C  
ATOM   3463  HB2 TYR A 221     -19.470  -8.357  -2.168  1.00 96.15           H  
ATOM   3464  HB3 TYR A 221     -17.921  -7.822  -1.532  1.00 96.15           H  
ATOM   3465  O   TYR A 221     -18.829  -6.531  -4.375  1.00 96.15           O  
ATOM   3466  CG  TYR A 221     -19.486  -7.841  -0.086  1.00 96.15           C  
ATOM   3467  CD1 TYR A 221     -18.615  -7.602   0.994  1.00 96.15           C  
ATOM   3468  HD1 TYR A 221     -17.601  -7.276   0.815  1.00 96.15           H  
ATOM   3469  CD2 TYR A 221     -20.814  -8.247   0.160  1.00 96.15           C  
ATOM   3470  HD2 TYR A 221     -21.491  -8.428  -0.663  1.00 96.15           H  
ATOM   3471  CE1 TYR A 221     -19.061  -7.775   2.318  1.00 96.15           C  
ATOM   3472  HE1 TYR A 221     -18.385  -7.594   3.140  1.00 96.15           H  
ATOM   3473  CE2 TYR A 221     -21.267  -8.414   1.483  1.00 96.15           C  
ATOM   3474  HE2 TYR A 221     -22.283  -8.716   1.686  1.00 96.15           H  
ATOM   3475  OH  TYR A 221     -20.821  -8.346   3.840  1.00 96.15           O  
ATOM   3476  HH  TYR A 221     -20.113  -8.158   4.460  1.00 96.15           H  
ATOM   3477  CZ  TYR A 221     -20.390  -8.179   2.563  1.00 96.15           C  
ATOM   3478  N   LEU A 222     -17.525  -5.046  -3.301  1.00 92.62           N  
ATOM   3479  H   LEU A 222     -17.324  -4.603  -2.416  1.00 92.62           H  
ATOM   3480  CA  LEU A 222     -16.595  -4.812  -4.401  1.00 92.62           C  
ATOM   3481  HA  LEU A 222     -17.121  -4.925  -5.349  1.00 92.62           H  
ATOM   3482  C   LEU A 222     -15.505  -5.883  -4.357  1.00 92.62           C  
ATOM   3483  CB  LEU A 222     -16.024  -3.381  -4.334  1.00 92.62           C  
ATOM   3484  HB2 LEU A 222     -15.537  -3.247  -3.368  1.00 92.62           H  
ATOM   3485  HB3 LEU A 222     -15.262  -3.276  -5.106  1.00 92.62           H  
ATOM   3486  O   LEU A 222     -14.540  -5.794  -3.597  1.00 92.62           O  
ATOM   3487  CG  LEU A 222     -17.067  -2.263  -4.519  1.00 92.62           C  
ATOM   3488  HG  LEU A 222     -17.804  -2.334  -3.719  1.00 92.62           H  
ATOM   3489  CD1 LEU A 222     -16.402  -0.889  -4.432  1.00 92.62           C  
ATOM   3490 HD11 LEU A 222     -15.667  -0.776  -5.229  1.00 92.62           H  
ATOM   3491 HD12 LEU A 222     -17.156  -0.108  -4.530  1.00 92.62           H  
ATOM   3492 HD13 LEU A 222     -15.914  -0.770  -3.465  1.00 92.62           H  
ATOM   3493  CD2 LEU A 222     -17.779  -2.344  -5.873  1.00 92.62           C  
ATOM   3494 HD21 LEU A 222     -17.051  -2.334  -6.684  1.00 92.62           H  
ATOM   3495 HD22 LEU A 222     -18.446  -1.489  -5.981  1.00 92.62           H  
ATOM   3496 HD23 LEU A 222     -18.387  -3.247  -5.928  1.00 92.62           H  
ATOM   3497  N   ALA A 223     -15.679  -6.930  -5.161  1.00 83.82           N  
ATOM   3498  H   ALA A 223     -16.517  -6.972  -5.723  1.00 83.82           H  
ATOM   3499  CA  ALA A 223     -14.662  -7.959  -5.319  1.00 83.82           C  
ATOM   3500  HA  ALA A 223     -14.310  -8.222  -4.321  1.00 83.82           H  
ATOM   3501  C   ALA A 223     -13.479  -7.425  -6.151  1.00 83.82           C  
ATOM   3502  CB  ALA A 223     -15.291  -9.208  -5.946  1.00 83.82           C  
ATOM   3503  HB1 ALA A 223     -16.110  -9.561  -5.319  1.00 83.82           H  
ATOM   3504  HB2 ALA A 223     -15.673  -8.970  -6.938  1.00 83.82           H  
ATOM   3505  HB3 ALA A 223     -14.540  -9.994  -6.031  1.00 83.82           H  
ATOM   3506  O   ALA A 223     -13.703  -6.733  -7.148  1.00 83.82           O  
ATOM   3507  N   PRO A 224     -12.226  -7.785  -5.810  1.00 77.05           N  
ATOM   3508  CA  PRO A 224     -11.075  -7.421  -6.624  1.00 77.05           C  
ATOM   3509  HA  PRO A 224     -11.019  -6.337  -6.721  1.00 77.05           H  
ATOM   3510  C   PRO A 224     -11.208  -8.048  -8.015  1.00 77.05           C  
ATOM   3511  CB  PRO A 224      -9.847  -7.923  -5.857  1.00 77.05           C  
ATOM   3512  HB2 PRO A 224      -9.484  -7.130  -5.204  1.00 77.05           H  
ATOM   3513  HB3 PRO A 224      -9.051  -8.259  -6.521  1.00 77.05           H  
ATOM   3514  O   PRO A 224     -11.382  -9.266  -8.159  1.00 77.05           O  
ATOM   3515  CG  PRO A 224     -10.395  -9.069  -5.006  1.00 77.05           C  
ATOM   3516  HG2 PRO A 224      -9.810  -9.214  -4.098  1.00 77.05           H  
ATOM   3517  HG3 PRO A 224     -10.422  -9.984  -5.596  1.00 77.05           H  
ATOM   3518  CD  PRO A 224     -11.822  -8.623  -4.691  1.00 77.05           C  
ATOM   3519  HD2 PRO A 224     -11.832  -8.029  -3.777  1.00 77.05           H  
ATOM   3520  HD3 PRO A 224     -12.469  -9.494  -4.582  1.00 77.05           H  
ATOM   3521  N   SER A 225     -11.109  -7.211  -9.046  1.00 81.04           N  
ATOM   3522  H   SER A 225     -10.925  -6.239  -8.845  1.00 81.04           H  
ATOM   3523  CA  SER A 225     -11.106  -7.639 -10.442  1.00 81.04           C  
ATOM   3524  HA  SER A 225     -11.997  -8.243 -10.613  1.00 81.04           H  
ATOM   3525  C   SER A 225      -9.874  -8.501 -10.754  1.00 81.04           C  
ATOM   3526  CB  SER A 225     -11.180  -6.412 -11.362  1.00 81.04           C  
ATOM   3527  HB2 SER A 225     -11.349  -6.742 -12.386  1.00 81.04           H  
ATOM   3528  HB3 SER A 225     -12.014  -5.778 -11.060  1.00 81.04           H  
ATOM   3529  O   SER A 225      -8.905  -8.545  -9.993  1.00 81.04           O  
ATOM   3530  OG  SER A 225      -9.978  -5.673 -11.309  1.00 81.04           O  
ATOM   3531  HG  SER A 225      -9.972  -5.210 -10.468  1.00 81.04           H  
ATOM   3532  N   PHE A 226      -9.866  -9.185 -11.904  1.00 83.90           N  
ATOM   3533  H   PHE A 226     -10.682  -9.159 -12.499  1.00 83.90           H  
ATOM   3534  CA  PHE A 226      -8.672  -9.914 -12.359  1.00 83.90           C  
ATOM   3535  HA  PHE A 226      -8.433 -10.694 -11.636  1.00 83.90           H  
ATOM   3536  C   PHE A 226      -7.445  -8.994 -12.446  1.00 83.90           C  
ATOM   3537  CB  PHE A 226      -8.944 -10.568 -13.719  1.00 83.90           C  
ATOM   3538  HB2 PHE A 226      -9.731 -11.314 -13.603  1.00 83.90           H  
ATOM   3539  HB3 PHE A 226      -9.305  -9.811 -14.415  1.00 83.90           H  
ATOM   3540  O   PHE A 226      -6.354  -9.385 -12.035  1.00 83.90           O  
ATOM   3541  CG  PHE A 226      -7.717 -11.238 -14.311  1.00 83.90           C  
ATOM   3542  CD1 PHE A 226      -7.001 -10.617 -15.354  1.00 83.90           C  
ATOM   3543  HD1 PHE A 226      -7.336  -9.674 -15.760  1.00 83.90           H  
ATOM   3544  CD2 PHE A 226      -7.259 -12.460 -13.783  1.00 83.90           C  
ATOM   3545  HD2 PHE A 226      -7.797 -12.939 -12.978  1.00 83.90           H  
ATOM   3546  CE1 PHE A 226      -5.840 -11.220 -15.869  1.00 83.90           C  
ATOM   3547  HE1 PHE A 226      -5.292 -10.744 -16.669  1.00 83.90           H  
ATOM   3548  CE2 PHE A 226      -6.097 -13.061 -14.298  1.00 83.90           C  
ATOM   3549  HE2 PHE A 226      -5.745 -13.998 -13.893  1.00 83.90           H  
ATOM   3550  CZ  PHE A 226      -5.388 -12.442 -15.342  1.00 83.90           C  
ATOM   3551  HZ  PHE A 226      -4.496 -12.903 -15.737  1.00 83.90           H  
ATOM   3552  N   LYS A 227      -7.648  -7.751 -12.906  1.00 82.06           N  
ATOM   3553  H   LYS A 227      -8.591  -7.484 -13.150  1.00 82.06           H  
ATOM   3554  CA  LYS A 227      -6.611  -6.718 -12.927  1.00 82.06           C  
ATOM   3555  HA  LYS A 227      -5.764  -7.082 -13.508  1.00 82.06           H  
ATOM   3556  C   LYS A 227      -6.084  -6.444 -11.517  1.00 82.06           C  
ATOM   3557  CB  LYS A 227      -7.169  -5.449 -13.597  1.00 82.06           C  
ATOM   3558  HB2 LYS A 227      -8.018  -5.083 -13.019  1.00 82.06           H  
ATOM   3559  HB3 LYS A 227      -7.514  -5.695 -14.601  1.00 82.06           H  
ATOM   3560  O   LYS A 227      -4.874  -6.411 -11.343  1.00 82.06           O  
ATOM   3561  CG  LYS A 227      -6.117  -4.335 -13.690  1.00 82.06           C  
ATOM   3562  HG2 LYS A 227      -5.289  -4.666 -14.317  1.00 82.06           H  
ATOM   3563  HG3 LYS A 227      -5.740  -4.122 -12.690  1.00 82.06           H  
ATOM   3564  CD  LYS A 227      -6.705  -3.034 -14.255  1.00 82.06           C  
ATOM   3565  HD2 LYS A 227      -7.023  -3.193 -15.285  1.00 82.06           H  
ATOM   3566  HD3 LYS A 227      -7.565  -2.746 -13.651  1.00 82.06           H  
ATOM   3567  CE  LYS A 227      -5.643  -1.927 -14.191  1.00 82.06           C  
ATOM   3568  HE2 LYS A 227      -4.803  -2.207 -14.827  1.00 82.06           H  
ATOM   3569  HE3 LYS A 227      -5.273  -1.870 -13.167  1.00 82.06           H  
ATOM   3570  NZ  LYS A 227      -6.173  -0.600 -14.593  1.00 82.06           N  
ATOM   3571  HZ1 LYS A 227      -5.450   0.101 -14.514  1.00 82.06           H  
ATOM   3572  HZ2 LYS A 227      -6.931  -0.322 -13.986  1.00 82.06           H  
ATOM   3573  HZ3 LYS A 227      -6.503  -0.612 -15.547  1.00 82.06           H  
ATOM   3574  N   ASP A 228      -6.958  -6.309 -10.520  1.00 76.77           N  
ATOM   3575  H   ASP A 228      -7.946  -6.343 -10.729  1.00 76.77           H  
ATOM   3576  CA  ASP A 228      -6.543  -6.042  -9.135  1.00 76.77           C  
ATOM   3577  HA  ASP A 228      -5.902  -5.160  -9.136  1.00 76.77           H  
ATOM   3578  C   ASP A 228      -5.741  -7.202  -8.544  1.00 76.77           C  
ATOM   3579  CB  ASP A 228      -7.754  -5.766  -8.232  1.00 76.77           C  
ATOM   3580  HB2 ASP A 228      -7.404  -5.561  -7.221  1.00 76.77           H  
ATOM   3581  HB3 ASP A 228      -8.382  -6.656  -8.195  1.00 76.77           H  
ATOM   3582  O   ASP A 228      -4.714  -6.986  -7.904  1.00 76.77           O  
ATOM   3583  CG  ASP A 228      -8.582  -4.581  -8.711  1.00 76.77           C  
ATOM   3584  OD1 ASP A 228      -8.000  -3.525  -9.025  1.00 76.77           O  
ATOM   3585  OD2 ASP A 228      -9.811  -4.747  -8.856  1.00 76.77           O  
ATOM   3586  N   LYS A 229      -6.173  -8.443  -8.803  1.00 83.07           N  
ATOM   3587  H   LYS A 229      -7.033  -8.538  -9.323  1.00 83.07           H  
ATOM   3588  CA  LYS A 229      -5.439  -9.645  -8.383  1.00 83.07           C  
ATOM   3589  HA  LYS A 229      -5.264  -9.594  -7.309  1.00 83.07           H  
ATOM   3590  C   LYS A 229      -4.059  -9.698  -9.036  1.00 83.07           C  
ATOM   3591  CB  LYS A 229      -6.249 -10.910  -8.695  1.00 83.07           C  
ATOM   3592  HB2 LYS A 229      -6.541 -10.908  -9.745  1.00 83.07           H  
ATOM   3593  HB3 LYS A 229      -5.619 -11.781  -8.513  1.00 83.07           H  
ATOM   3594  O   LYS A 229      -3.072  -9.895  -8.335  1.00 83.07           O  
ATOM   3595  CG  LYS A 229      -7.499 -11.016  -7.810  1.00 83.07           C  
ATOM   3596  HG2 LYS A 229      -7.199 -11.018  -6.762  1.00 83.07           H  
ATOM   3597  HG3 LYS A 229      -8.146 -10.157  -7.987  1.00 83.07           H  
ATOM   3598  CD  LYS A 229      -8.280 -12.298  -8.116  1.00 83.07           C  
ATOM   3599  HD2 LYS A 229      -8.544 -12.311  -9.173  1.00 83.07           H  
ATOM   3600  HD3 LYS A 229      -7.658 -13.163  -7.885  1.00 83.07           H  
ATOM   3601  CE  LYS A 229      -9.554 -12.321  -7.266  1.00 83.07           C  
ATOM   3602  HE2 LYS A 229     -10.133 -11.427  -7.493  1.00 83.07           H  
ATOM   3603  HE3 LYS A 229      -9.272 -12.271  -6.214  1.00 83.07           H  
ATOM   3604  NZ  LYS A 229     -10.368 -13.534  -7.524  1.00 83.07           N  
ATOM   3605  HZ1 LYS A 229     -10.656 -13.559  -8.491  1.00 83.07           H  
ATOM   3606  HZ2 LYS A 229     -11.200 -13.514  -6.951  1.00 83.07           H  
ATOM   3607  HZ3 LYS A 229      -9.844 -14.369  -7.307  1.00 83.07           H  
ATOM   3608  N   LEU A 230      -3.981  -9.465 -10.346  1.00 85.23           N  
ATOM   3609  H   LEU A 230      -4.836  -9.291 -10.854  1.00 85.23           H  
ATOM   3610  CA  LEU A 230      -2.723  -9.476 -11.090  1.00 85.23           C  
ATOM   3611  HA  LEU A 230      -2.224 -10.426 -10.897  1.00 85.23           H  
ATOM   3612  C   LEU A 230      -1.772  -8.365 -10.626  1.00 85.23           C  
ATOM   3613  CB  LEU A 230      -3.037  -9.372 -12.593  1.00 85.23           C  
ATOM   3614  HB2 LEU A 230      -3.572  -8.439 -12.773  1.00 85.23           H  
ATOM   3615  HB3 LEU A 230      -3.694 -10.195 -12.875  1.00 85.23           H  
ATOM   3616  O   LEU A 230      -0.608  -8.647 -10.354  1.00 85.23           O  
ATOM   3617  CG  LEU A 230      -1.789  -9.400 -13.494  1.00 85.23           C  
ATOM   3618  HG  LEU A 230      -1.127  -8.580 -13.218  1.00 85.23           H  
ATOM   3619  CD1 LEU A 230      -1.027 -10.723 -13.391  1.00 85.23           C  
ATOM   3620 HD11 LEU A 230      -0.213 -10.737 -14.116  1.00 85.23           H  
ATOM   3621 HD12 LEU A 230      -0.591 -10.826 -12.397  1.00 85.23           H  
ATOM   3622 HD13 LEU A 230      -1.696 -11.561 -13.588  1.00 85.23           H  
ATOM   3623  CD2 LEU A 230      -2.196  -9.189 -14.951  1.00 85.23           C  
ATOM   3624 HD21 LEU A 230      -2.713  -8.235 -15.053  1.00 85.23           H  
ATOM   3625 HD22 LEU A 230      -2.852  -9.997 -15.276  1.00 85.23           H  
ATOM   3626 HD23 LEU A 230      -1.306  -9.172 -15.579  1.00 85.23           H  
ATOM   3627  N   ILE A 231      -2.261  -7.127 -10.496  1.00 82.41           N  
ATOM   3628  H   ILE A 231      -3.228  -6.955 -10.730  1.00 82.41           H  
ATOM   3629  CA  ILE A 231      -1.442  -6.001 -10.035  1.00 82.41           C  
ATOM   3630  HA  ILE A 231      -0.542  -5.961 -10.649  1.00 82.41           H  
ATOM   3631  C   ILE A 231      -0.975  -6.256  -8.608  1.00 82.41           C  
ATOM   3632  CB  ILE A 231      -2.163  -4.644 -10.181  1.00 82.41           C  
ATOM   3633  HB  ILE A 231      -3.133  -4.696  -9.686  1.00 82.41           H  
ATOM   3634  O   ILE A 231       0.224  -6.200  -8.383  1.00 82.41           O  
ATOM   3635  CG1 ILE A 231      -2.361  -4.321 -11.678  1.00 82.41           C  
ATOM   3636 HG12 ILE A 231      -1.387  -4.199 -12.152  1.00 82.41           H  
ATOM   3637 HG13 ILE A 231      -2.859  -5.155 -12.174  1.00 82.41           H  
ATOM   3638  CG2 ILE A 231      -1.322  -3.529  -9.527  1.00 82.41           C  
ATOM   3639 HG21 ILE A 231      -1.237  -3.683  -8.452  1.00 82.41           H  
ATOM   3640 HG22 ILE A 231      -1.777  -2.549  -9.671  1.00 82.41           H  
ATOM   3641 HG23 ILE A 231      -0.321  -3.510  -9.959  1.00 82.41           H  
ATOM   3642  CD1 ILE A 231      -3.192  -3.061 -11.936  1.00 82.41           C  
ATOM   3643 HD11 ILE A 231      -3.403  -3.000 -13.004  1.00 82.41           H  
ATOM   3644 HD12 ILE A 231      -4.125  -3.106 -11.374  1.00 82.41           H  
ATOM   3645 HD13 ILE A 231      -2.637  -2.167 -11.652  1.00 82.41           H  
ATOM   3646  N   SER A 232      -1.866  -6.637  -7.683  1.00 79.65           N  
ATOM   3647  H   SER A 232      -2.845  -6.670  -7.929  1.00 79.65           H  
ATOM   3648  CA  SER A 232      -1.476  -6.921  -6.293  1.00 79.65           C  
ATOM   3649  HA  SER A 232      -1.078  -6.002  -5.864  1.00 79.65           H  
ATOM   3650  C   SER A 232      -0.373  -7.981  -6.191  1.00 79.65           C  
ATOM   3651  CB  SER A 232      -2.687  -7.327  -5.447  1.00 79.65           C  
ATOM   3652  HB2 SER A 232      -2.385  -7.366  -4.400  1.00 79.65           H  
ATOM   3653  HB3 SER A 232      -3.460  -6.566  -5.549  1.00 79.65           H  
ATOM   3654  O   SER A 232       0.513  -7.860  -5.348  1.00 79.65           O  
ATOM   3655  OG  SER A 232      -3.219  -8.590  -5.809  1.00 79.65           O  
ATOM   3656  HG  SER A 232      -3.240  -8.658  -6.767  1.00 79.65           H  
ATOM   3657  N   TYR A 233      -0.387  -8.975  -7.088  1.00 84.21           N  
ATOM   3658  H   TYR A 233      -1.143  -9.007  -7.757  1.00 84.21           H  
ATOM   3659  CA  TYR A 233       0.643 -10.004  -7.170  1.00 84.21           C  
ATOM   3660  HA  TYR A 233       0.838 -10.374  -6.164  1.00 84.21           H  
ATOM   3661  C   TYR A 233       1.965  -9.448  -7.714  1.00 84.21           C  
ATOM   3662  CB  TYR A 233       0.121 -11.170  -8.022  1.00 84.21           C  
ATOM   3663  HB2 TYR A 233       0.092 -10.876  -9.071  1.00 84.21           H  
ATOM   3664  HB3 TYR A 233      -0.903 -11.393  -7.719  1.00 84.21           H  
ATOM   3665  O   TYR A 233       3.010  -9.697  -7.131  1.00 84.21           O  
ATOM   3666  CG  TYR A 233       0.928 -12.443  -7.869  1.00 84.21           C  
ATOM   3667  CD1 TYR A 233       1.887 -12.808  -8.833  1.00 84.21           C  
ATOM   3668  HD1 TYR A 233       2.056 -12.177  -9.693  1.00 84.21           H  
ATOM   3669  CD2 TYR A 233       0.724 -13.255  -6.738  1.00 84.21           C  
ATOM   3670  HD2 TYR A 233       0.000 -12.960  -5.992  1.00 84.21           H  
ATOM   3671  CE1 TYR A 233       2.647 -13.982  -8.660  1.00 84.21           C  
ATOM   3672  HE1 TYR A 233       3.400 -14.262  -9.382  1.00 84.21           H  
ATOM   3673  CE2 TYR A 233       1.479 -14.429  -6.561  1.00 84.21           C  
ATOM   3674  HE2 TYR A 233       1.332 -15.038  -5.681  1.00 84.21           H  
ATOM   3675  OH  TYR A 233       3.184 -15.920  -7.354  1.00 84.21           O  
ATOM   3676  HH  TYR A 233       2.982 -16.355  -6.523  1.00 84.21           H  
ATOM   3677  CZ  TYR A 233       2.447 -14.791  -7.522  1.00 84.21           C  
ATOM   3678  N   ILE A 234       1.933  -8.659  -8.793  1.00 85.09           N  
ATOM   3679  H   ILE A 234       1.034  -8.456  -9.206  1.00 85.09           H  
ATOM   3680  CA  ILE A 234       3.133  -8.050  -9.395  1.00 85.09           C  
ATOM   3681  HA  ILE A 234       3.888  -8.824  -9.531  1.00 85.09           H  
ATOM   3682  C   ILE A 234       3.757  -6.989  -8.476  1.00 85.09           C  
ATOM   3683  CB  ILE A 234       2.784  -7.460 -10.780  1.00 85.09           C  
ATOM   3684  HB  ILE A 234       1.927  -6.797 -10.662  1.00 85.09           H  
ATOM   3685  O   ILE A 234       4.973  -6.832  -8.467  1.00 85.09           O  
ATOM   3686  CG1 ILE A 234       2.417  -8.583 -11.775  1.00 85.09           C  
ATOM   3687 HG12 ILE A 234       1.763  -9.313 -11.298  1.00 85.09           H  
ATOM   3688 HG13 ILE A 234       3.322  -9.105 -12.087  1.00 85.09           H  
ATOM   3689  CG2 ILE A 234       3.952  -6.639 -11.359  1.00 85.09           C  
ATOM   3690 HG21 ILE A 234       3.732  -6.273 -12.362  1.00 85.09           H  
ATOM   3691 HG22 ILE A 234       4.859  -7.242 -11.388  1.00 85.09           H  
ATOM   3692 HG23 ILE A 234       4.135  -5.757 -10.744  1.00 85.09           H  
ATOM   3693  CD1 ILE A 234       1.687  -8.050 -13.011  1.00 85.09           C  
ATOM   3694 HD11 ILE A 234       2.323  -7.359 -13.565  1.00 85.09           H  
ATOM   3695 HD12 ILE A 234       0.787  -7.519 -12.700  1.00 85.09           H  
ATOM   3696 HD13 ILE A 234       1.418  -8.881 -13.662  1.00 85.09           H  
ATOM   3697  N   THR A 235       2.947  -6.268  -7.701  1.00 78.65           N  
ATOM   3698  H   THR A 235       1.950  -6.399  -7.794  1.00 78.65           H  
ATOM   3699  CA  THR A 235       3.408  -5.244  -6.752  1.00 78.65           C  
ATOM   3700  HA  THR A 235       4.241  -4.702  -7.200  1.00 78.65           H  
ATOM   3701  C   THR A 235       3.944  -5.820  -5.444  1.00 78.65           C  
ATOM   3702  CB  THR A 235       2.305  -4.220  -6.447  1.00 78.65           C  
ATOM   3703  HB  THR A 235       2.680  -3.505  -5.714  1.00 78.65           H  
ATOM   3704  O   THR A 235       4.447  -5.062  -4.617  1.00 78.65           O  
ATOM   3705  CG2 THR A 235       1.901  -3.444  -7.699  1.00 78.65           C  
ATOM   3706 HG21 THR A 235       1.175  -2.675  -7.433  1.00 78.65           H  
ATOM   3707 HG22 THR A 235       2.788  -2.981  -8.132  1.00 78.65           H  
ATOM   3708 HG23 THR A 235       1.467  -4.106  -8.449  1.00 78.65           H  
ATOM   3709  OG1 THR A 235       1.150  -4.842  -5.925  1.00 78.65           O  
ATOM   3710  HG1 THR A 235       1.413  -5.634  -5.452  1.00 78.65           H  
ATOM   3711  N   ASP A 236       3.848  -7.137  -5.223  1.00 80.08           N  
ATOM   3712  H   ASP A 236       3.461  -7.738  -5.936  1.00 80.08           H  
ATOM   3713  CA  ASP A 236       4.556  -7.768  -4.110  1.00 80.08           C  
ATOM   3714  HA  ASP A 236       4.272  -7.243  -3.198  1.00 80.08           H  
ATOM   3715  C   ASP A 236       6.073  -7.651  -4.355  1.00 80.08           C  
ATOM   3716  CB  ASP A 236       4.134  -9.230  -3.915  1.00 80.08           C  
ATOM   3717  HB2 ASP A 236       3.051  -9.278  -3.798  1.00 80.08           H  
ATOM   3718  HB3 ASP A 236       4.407  -9.814  -4.794  1.00 80.08           H  
ATOM   3719  O   ASP A 236       6.552  -8.098  -5.402  1.00 80.08           O  
ATOM   3720  CG  ASP A 236       4.810  -9.830  -2.673  1.00 80.08           C  
ATOM   3721  OD1 ASP A 236       6.023 -10.152  -2.740  1.00 80.08           O  
ATOM   3722  OD2 ASP A 236       4.145  -9.917  -1.619  1.00 80.08           O  
ATOM   3723  N   PRO A 237       6.860  -7.081  -3.422  1.00 76.26           N  
ATOM   3724  CA  PRO A 237       8.289  -6.859  -3.636  1.00 76.26           C  
ATOM   3725  HA  PRO A 237       8.412  -6.139  -4.445  1.00 76.26           H  
ATOM   3726  C   PRO A 237       9.068  -8.131  -3.981  1.00 76.26           C  
ATOM   3727  CB  PRO A 237       8.803  -6.251  -2.328  1.00 76.26           C  
ATOM   3728  HB2 PRO A 237       9.624  -5.556  -2.506  1.00 76.26           H  
ATOM   3729  HB3 PRO A 237       9.104  -7.037  -1.635  1.00 76.26           H  
ATOM   3730  O   PRO A 237      10.012  -8.079  -4.770  1.00 76.26           O  
ATOM   3731  CG  PRO A 237       7.574  -5.540  -1.777  1.00 76.26           C  
ATOM   3732  HG2 PRO A 237       7.630  -5.403  -0.697  1.00 76.26           H  
ATOM   3733  HG3 PRO A 237       7.459  -4.586  -2.292  1.00 76.26           H  
ATOM   3734  CD  PRO A 237       6.428  -6.458  -2.180  1.00 76.26           C  
ATOM   3735  HD2 PRO A 237       6.274  -7.227  -1.422  1.00 76.26           H  
ATOM   3736  HD3 PRO A 237       5.526  -5.862  -2.313  1.00 76.26           H  
ATOM   3737  N   ASN A 238       8.675  -9.279  -3.418  1.00 81.96           N  
ATOM   3738  H   ASN A 238       7.799  -9.303  -2.916  1.00 81.96           H  
ATOM   3739  CA  ASN A 238       9.337 -10.548  -3.698  1.00 81.96           C  
ATOM   3740  HA  ASN A 238      10.415 -10.404  -3.640  1.00 81.96           H  
ATOM   3741  C   ASN A 238       9.002 -11.021  -5.113  1.00 81.96           C  
ATOM   3742  CB  ASN A 238       8.932 -11.613  -2.669  1.00 81.96           C  
ATOM   3743  HB2 ASN A 238       9.549 -12.500  -2.813  1.00 81.96           H  
ATOM   3744  HB3 ASN A 238       7.894 -11.902  -2.831  1.00 81.96           H  
ATOM   3745  O   ASN A 238       9.894 -11.464  -5.833  1.00 81.96           O  
ATOM   3746  CG  ASN A 238       9.104 -11.154  -1.238  1.00 81.96           C  
ATOM   3747  ND2 ASN A 238       8.014 -11.006  -0.525  1.00 81.96           N  
ATOM   3748 HD21 ASN A 238       7.131 -10.996  -1.016  1.00 81.96           H  
ATOM   3749 HD22 ASN A 238       8.120 -10.648   0.413  1.00 81.96           H  
ATOM   3750  OD1 ASN A 238      10.196 -10.901  -0.756  1.00 81.96           O  
ATOM   3751  N   VAL A 239       7.740 -10.895  -5.537  1.00 87.26           N  
ATOM   3752  H   VAL A 239       7.067 -10.469  -4.915  1.00 87.26           H  
ATOM   3753  CA  VAL A 239       7.316 -11.258  -6.897  1.00 87.26           C  
ATOM   3754  HA  VAL A 239       7.654 -12.272  -7.110  1.00 87.26           H  
ATOM   3755  C   VAL A 239       7.964 -10.340  -7.929  1.00 87.26           C  
ATOM   3756  CB  VAL A 239       5.788 -11.228  -7.047  1.00 87.26           C  
ATOM   3757  HB  VAL A 239       5.440 -10.227  -6.792  1.00 87.26           H  
ATOM   3758  O   VAL A 239       8.537 -10.844  -8.893  1.00 87.26           O  
ATOM   3759  CG1 VAL A 239       5.359 -11.547  -8.487  1.00 87.26           C  
ATOM   3760 HG11 VAL A 239       5.753 -12.516  -8.795  1.00 87.26           H  
ATOM   3761 HG12 VAL A 239       5.708 -10.771  -9.169  1.00 87.26           H  
ATOM   3762 HG13 VAL A 239       4.271 -11.562  -8.540  1.00 87.26           H  
ATOM   3763  CG2 VAL A 239       5.123 -12.255  -6.120  1.00 87.26           C  
ATOM   3764 HG21 VAL A 239       5.370 -12.042  -5.080  1.00 87.26           H  
ATOM   3765 HG22 VAL A 239       4.040 -12.192  -6.229  1.00 87.26           H  
ATOM   3766 HG23 VAL A 239       5.453 -13.263  -6.373  1.00 87.26           H  
ATOM   3767  N   ALA A 240       7.944  -9.021  -7.720  1.00 85.76           N  
ATOM   3768  H   ALA A 240       7.427  -8.662  -6.930  1.00 85.76           H  
ATOM   3769  CA  ALA A 240       8.614  -8.060  -8.596  1.00 85.76           C  
ATOM   3770  HA  ALA A 240       8.154  -8.098  -9.584  1.00 85.76           H  
ATOM   3771  C   ALA A 240      10.106  -8.393  -8.748  1.00 85.76           C  
ATOM   3772  CB  ALA A 240       8.426  -6.650  -8.023  1.00 85.76           C  
ATOM   3773  HB1 ALA A 240       8.890  -6.577  -7.040  1.00 85.76           H  
ATOM   3774  HB2 ALA A 240       8.881  -5.917  -8.689  1.00 85.76           H  
ATOM   3775  HB3 ALA A 240       7.365  -6.421  -7.923  1.00 85.76           H  
ATOM   3776  O   ALA A 240      10.640  -8.423  -9.857  1.00 85.76           O  
ATOM   3777  N   TYR A 241      10.778  -8.733  -7.646  1.00 83.21           N  
ATOM   3778  H   TYR A 241      10.311  -8.671  -6.753  1.00 83.21           H  
ATOM   3779  CA  TYR A 241      12.183  -9.127  -7.676  1.00 83.21           C  
ATOM   3780  HA  TYR A 241      12.741  -8.383  -8.244  1.00 83.21           H  
ATOM   3781  C   TYR A 241      12.433 -10.460  -8.394  1.00 83.21           C  
ATOM   3782  CB  TYR A 241      12.724  -9.141  -6.245  1.00 83.21           C  
ATOM   3783  HB2 TYR A 241      12.222  -9.913  -5.663  1.00 83.21           H  
ATOM   3784  HB3 TYR A 241      12.529  -8.178  -5.772  1.00 83.21           H  
ATOM   3785  O   TYR A 241      13.390 -10.578  -9.167  1.00 83.21           O  
ATOM   3786  CG  TYR A 241      14.209  -9.389  -6.253  1.00 83.21           C  
ATOM   3787  CD1 TYR A 241      14.691 -10.705  -6.218  1.00 83.21           C  
ATOM   3788  HD1 TYR A 241      14.000 -11.530  -6.135  1.00 83.21           H  
ATOM   3789  CD2 TYR A 241      15.089  -8.321  -6.499  1.00 83.21           C  
ATOM   3790  HD2 TYR A 241      14.706  -7.315  -6.579  1.00 83.21           H  
ATOM   3791  CE1 TYR A 241      16.057 -10.951  -6.421  1.00 83.21           C  
ATOM   3792  HE1 TYR A 241      16.443 -11.958  -6.474  1.00 83.21           H  
ATOM   3793  CE2 TYR A 241      16.450  -8.572  -6.736  1.00 83.21           C  
ATOM   3794  HE2 TYR A 241      17.110  -7.758  -6.997  1.00 83.21           H  
ATOM   3795  OH  TYR A 241      18.199 -10.162  -7.088  1.00 83.21           O  
ATOM   3796  HH  TYR A 241      18.663  -9.370  -7.370  1.00 83.21           H  
ATOM   3797  CZ  TYR A 241      16.929  -9.894  -6.708  1.00 83.21           C  
ATOM   3798  N   LEU A 242      11.574 -11.461  -8.186  1.00 89.03           N  
ATOM   3799  H   LEU A 242      10.825 -11.322  -7.522  1.00 89.03           H  
ATOM   3800  CA  LEU A 242      11.637 -12.728  -8.915  1.00 89.03           C  
ATOM   3801  HA  LEU A 242      12.634 -13.153  -8.800  1.00 89.03           H  
ATOM   3802  C   LEU A 242      11.425 -12.515 -10.418  1.00 89.03           C  
ATOM   3803  CB  LEU A 242      10.593 -13.709  -8.357  1.00 89.03           C  
ATOM   3804  HB2 LEU A 242       9.634 -13.196  -8.289  1.00 89.03           H  
ATOM   3805  HB3 LEU A 242      10.474 -14.531  -9.063  1.00 89.03           H  
ATOM   3806  O   LEU A 242      12.173 -13.079 -11.212  1.00 89.03           O  
ATOM   3807  CG  LEU A 242      10.941 -14.307  -6.982  1.00 89.03           C  
ATOM   3808  HG  LEU A 242      11.181 -13.515  -6.272  1.00 89.03           H  
ATOM   3809  CD1 LEU A 242       9.737 -15.092  -6.458  1.00 89.03           C  
ATOM   3810 HD11 LEU A 242       9.481 -15.898  -7.147  1.00 89.03           H  
ATOM   3811 HD12 LEU A 242       8.885 -14.419  -6.354  1.00 89.03           H  
ATOM   3812 HD13 LEU A 242       9.968 -15.508  -5.478  1.00 89.03           H  
ATOM   3813  CD2 LEU A 242      12.143 -15.252  -7.046  1.00 89.03           C  
ATOM   3814 HD21 LEU A 242      12.302 -15.704  -6.068  1.00 89.03           H  
ATOM   3815 HD22 LEU A 242      13.043 -14.698  -7.314  1.00 89.03           H  
ATOM   3816 HD23 LEU A 242      11.966 -16.037  -7.781  1.00 89.03           H  
ATOM   3817  N   LEU A 243      10.467 -11.672 -10.810  1.00 91.86           N  
ATOM   3818  H   LEU A 243       9.887 -11.250 -10.098  1.00 91.86           H  
ATOM   3819  CA  LEU A 243      10.226 -11.301 -12.205  1.00 91.86           C  
ATOM   3820  HA  LEU A 243      10.050 -12.207 -12.784  1.00 91.86           H  
ATOM   3821  C   LEU A 243      11.452 -10.619 -12.822  1.00 91.86           C  
ATOM   3822  CB  LEU A 243       8.991 -10.387 -12.298  1.00 91.86           C  
ATOM   3823  HB2 LEU A 243       9.088  -9.591 -11.560  1.00 91.86           H  
ATOM   3824  HB3 LEU A 243       8.980  -9.921 -13.282  1.00 91.86           H  
ATOM   3825  O   LEU A 243      11.882 -11.017 -13.901  1.00 91.86           O  
ATOM   3826  CG  LEU A 243       7.633 -11.078 -12.095  1.00 91.86           C  
ATOM   3827  HG  LEU A 243       7.628 -11.638 -11.160  1.00 91.86           H  
ATOM   3828  CD1 LEU A 243       6.535 -10.014 -12.039  1.00 91.86           C  
ATOM   3829 HD11 LEU A 243       6.719  -9.346 -11.198  1.00 91.86           H  
ATOM   3830 HD12 LEU A 243       6.530  -9.433 -12.961  1.00 91.86           H  
ATOM   3831 HD13 LEU A 243       5.564 -10.489 -11.897  1.00 91.86           H  
ATOM   3832  CD2 LEU A 243       7.309 -12.041 -13.239  1.00 91.86           C  
ATOM   3833 HD21 LEU A 243       6.300 -12.435 -13.110  1.00 91.86           H  
ATOM   3834 HD22 LEU A 243       8.006 -12.879 -13.223  1.00 91.86           H  
ATOM   3835 HD23 LEU A 243       7.374 -11.523 -14.196  1.00 91.86           H  
ATOM   3836  N   LEU A 244      12.064  -9.658 -12.120  1.00 88.64           N  
ATOM   3837  H   LEU A 244      11.639  -9.351 -11.257  1.00 88.64           H  
ATOM   3838  CA  LEU A 244      13.284  -8.991 -12.583  1.00 88.64           C  
ATOM   3839  HA  LEU A 244      13.072  -8.517 -13.542  1.00 88.64           H  
ATOM   3840  C   LEU A 244      14.412 -10.004 -12.791  1.00 88.64           C  
ATOM   3841  CB  LEU A 244      13.704  -7.927 -11.553  1.00 88.64           C  
ATOM   3842  HB2 LEU A 244      13.922  -8.420 -10.606  1.00 88.64           H  
ATOM   3843  HB3 LEU A 244      12.872  -7.244 -11.382  1.00 88.64           H  
ATOM   3844  O   LEU A 244      15.043 -10.038 -13.842  1.00 88.64           O  
ATOM   3845  CG  LEU A 244      14.934  -7.104 -11.971  1.00 88.64           C  
ATOM   3846  HG  LEU A 244      15.763  -7.771 -12.207  1.00 88.64           H  
ATOM   3847  CD1 LEU A 244      14.652  -6.212 -13.181  1.00 88.64           C  
ATOM   3848 HD11 LEU A 244      15.534  -5.619 -13.420  1.00 88.64           H  
ATOM   3849 HD12 LEU A 244      13.815  -5.546 -12.972  1.00 88.64           H  
ATOM   3850 HD13 LEU A 244      14.413  -6.828 -14.048  1.00 88.64           H  
ATOM   3851  CD2 LEU A 244      15.369  -6.207 -10.818  1.00 88.64           C  
ATOM   3852 HD21 LEU A 244      16.236  -5.628 -11.137  1.00 88.64           H  
ATOM   3853 HD22 LEU A 244      15.638  -6.813  -9.953  1.00 88.64           H  
ATOM   3854 HD23 LEU A 244      14.577  -5.508 -10.549  1.00 88.64           H  
ATOM   3855  N   THR A 245      14.634 -10.856 -11.793  1.00 82.80           N  
ATOM   3856  H   THR A 245      14.055 -10.768 -10.970  1.00 82.80           H  
ATOM   3857  CA  THR A 245      15.691 -11.868 -11.797  1.00 82.80           C  
ATOM   3858  HA  THR A 245      16.661 -11.386 -11.914  1.00 82.80           H  
ATOM   3859  C   THR A 245      15.519 -12.864 -12.934  1.00 82.80           C  
ATOM   3860  CB  THR A 245      15.674 -12.633 -10.474  1.00 82.80           C  
ATOM   3861  HB  THR A 245      14.672 -13.017 -10.284  1.00 82.80           H  
ATOM   3862  O   THR A 245      16.431 -13.071 -13.731  1.00 82.80           O  
ATOM   3863  CG2 THR A 245      16.634 -13.821 -10.515  1.00 82.80           C  
ATOM   3864 HG21 THR A 245      17.582 -13.527 -10.967  1.00 82.80           H  
ATOM   3865 HG22 THR A 245      16.773 -14.218  -9.510  1.00 82.80           H  
ATOM   3866 HG23 THR A 245      16.192 -14.627 -11.101  1.00 82.80           H  
ATOM   3867  OG1 THR A 245      16.011 -11.764  -9.423  1.00 82.80           O  
ATOM   3868  HG1 THR A 245      15.232 -11.248  -9.204  1.00 82.80           H  
ATOM   3869  N   LEU A 246      14.356 -13.510 -13.004  1.00 91.61           N  
ATOM   3870  H   LEU A 246      13.626 -13.270 -12.348  1.00 91.61           H  
ATOM   3871  CA  LEU A 246      14.058 -14.503 -14.028  1.00 91.61           C  
ATOM   3872  HA  LEU A 246      14.829 -15.273 -14.035  1.00 91.61           H  
ATOM   3873  C   LEU A 246      14.049 -13.865 -15.417  1.00 91.61           C  
ATOM   3874  CB  LEU A 246      12.698 -15.133 -13.721  1.00 91.61           C  
ATOM   3875  HB2 LEU A 246      11.994 -14.313 -13.575  1.00 91.61           H  
ATOM   3876  HB3 LEU A 246      12.387 -15.715 -14.589  1.00 91.61           H  
ATOM   3877  O   LEU A 246      14.476 -14.500 -16.375  1.00 91.61           O  
ATOM   3878  CG  LEU A 246      12.636 -16.037 -12.481  1.00 91.61           C  
ATOM   3879  HG  LEU A 246      12.998 -15.499 -11.605  1.00 91.61           H  
ATOM   3880  CD1 LEU A 246      11.185 -16.456 -12.233  1.00 91.61           C  
ATOM   3881 HD11 LEU A 246      11.130 -17.070 -11.334  1.00 91.61           H  
ATOM   3882 HD12 LEU A 246      10.805 -17.024 -13.082  1.00 91.61           H  
ATOM   3883 HD13 LEU A 246      10.571 -15.568 -12.081  1.00 91.61           H  
ATOM   3884  CD2 LEU A 246      13.481 -17.299 -12.651  1.00 91.61           C  
ATOM   3885 HD21 LEU A 246      13.355 -17.944 -11.782  1.00 91.61           H  
ATOM   3886 HD22 LEU A 246      13.173 -17.838 -13.547  1.00 91.61           H  
ATOM   3887 HD23 LEU A 246      14.536 -17.036 -12.732  1.00 91.61           H  
ATOM   3888  N   GLY A 247      13.638 -12.600 -15.516  1.00 92.71           N  
ATOM   3889  H   GLY A 247      13.255 -12.137 -14.704  1.00 92.71           H  
ATOM   3890  CA  GLY A 247      13.703 -11.847 -16.755  1.00 92.71           C  
ATOM   3891  HA2 GLY A 247      13.156 -12.415 -17.507  1.00 92.71           H  
ATOM   3892  HA3 GLY A 247      13.213 -10.885 -16.605  1.00 92.71           H  
ATOM   3893  C   GLY A 247      15.133 -11.629 -17.248  1.00 92.71           C  
ATOM   3894  O   GLY A 247      15.416 -11.865 -18.422  1.00 92.71           O  
ATOM   3895  N   ILE A 248      16.060 -11.288 -16.346  1.00 86.67           N  
ATOM   3896  H   ILE A 248      15.755 -11.086 -15.405  1.00 86.67           H  
ATOM   3897  CA  ILE A 248      17.499 -11.200 -16.647  1.00 86.67           C  
ATOM   3898  HA  ILE A 248      17.642 -10.503 -17.473  1.00 86.67           H  
ATOM   3899  C   ILE A 248      18.036 -12.559 -17.112  1.00 86.67           C  
ATOM   3900  CB  ILE A 248      18.274 -10.665 -15.420  1.00 86.67           C  
ATOM   3901  HB  ILE A 248      18.005 -11.260 -14.547  1.00 86.67           H  
ATOM   3902  O   ILE A 248      18.707 -12.634 -18.138  1.00 86.67           O  
ATOM   3903  CG1 ILE A 248      17.886  -9.198 -15.153  1.00 86.67           C  
ATOM   3904 HG12 ILE A 248      16.810  -9.054 -15.255  1.00 86.67           H  
ATOM   3905 HG13 ILE A 248      18.370  -8.568 -15.899  1.00 86.67           H  
ATOM   3906  CG2 ILE A 248      19.799 -10.776 -15.618  1.00 86.67           C  
ATOM   3907 HG21 ILE A 248      20.094 -11.824 -15.665  1.00 86.67           H  
ATOM   3908 HG22 ILE A 248      20.096 -10.277 -16.541  1.00 86.67           H  
ATOM   3909 HG23 ILE A 248      20.333 -10.332 -14.778  1.00 86.67           H  
ATOM   3910  CD1 ILE A 248      18.309  -8.684 -13.782  1.00 86.67           C  
ATOM   3911 HD11 ILE A 248      17.961  -9.363 -13.002  1.00 86.67           H  
ATOM   3912 HD12 ILE A 248      17.869  -7.700 -13.620  1.00 86.67           H  
ATOM   3913 HD13 ILE A 248      19.395  -8.595 -13.751  1.00 86.67           H  
ATOM   3914  N   TRP A 249      17.703 -13.647 -16.412  1.00 87.06           N  
ATOM   3915  H   TRP A 249      17.165 -13.528 -15.565  1.00 87.06           H  
ATOM   3916  CA  TRP A 249      18.096 -15.002 -16.819  1.00 87.06           C  
ATOM   3917  HA  TRP A 249      19.183 -15.058 -16.867  1.00 87.06           H  
ATOM   3918  C   TRP A 249      17.574 -15.386 -18.200  1.00 87.06           C  
ATOM   3919  CB  TRP A 249      17.591 -16.020 -15.794  1.00 87.06           C  
ATOM   3920  HB2 TRP A 249      16.556 -15.804 -15.527  1.00 87.06           H  
ATOM   3921  HB3 TRP A 249      17.613 -17.012 -16.245  1.00 87.06           H  
ATOM   3922  O   TRP A 249      18.315 -15.948 -19.003  1.00 87.06           O  
ATOM   3923  CG  TRP A 249      18.427 -16.079 -14.570  1.00 87.06           C  
ATOM   3924  CD1 TRP A 249      18.075 -15.687 -13.328  1.00 87.06           C  
ATOM   3925  HD1 TRP A 249      17.109 -15.279 -13.068  1.00 87.06           H  
ATOM   3926  CD2 TRP A 249      19.789 -16.559 -14.474  1.00 87.06           C  
ATOM   3927  CE2 TRP A 249      20.209 -16.419 -13.122  1.00 87.06           C  
ATOM   3928  CE3 TRP A 249      20.701 -17.103 -15.396  1.00 87.06           C  
ATOM   3929  HE3 TRP A 249      20.412 -17.219 -16.430  1.00 87.06           H  
ATOM   3930  NE1 TRP A 249      19.138 -15.861 -12.469  1.00 87.06           N  
ATOM   3931  HE1 TRP A 249      19.120 -15.598 -11.494  1.00 87.06           H  
ATOM   3932  CH2 TRP A 249      22.354 -17.380 -13.624  1.00 87.06           C  
ATOM   3933  HH2 TRP A 249      23.328 -17.699 -13.284  1.00 87.06           H  
ATOM   3934  CZ2 TRP A 249      21.474 -16.807 -12.697  1.00 87.06           C  
ATOM   3935  HZ2 TRP A 249      21.756 -16.653 -11.666  1.00 87.06           H  
ATOM   3936  CZ3 TRP A 249      21.970 -17.516 -14.971  1.00 87.06           C  
ATOM   3937  HZ3 TRP A 249      22.637 -17.948 -15.702  1.00 87.06           H  
ATOM   3938  N   ALA A 250      16.312 -15.077 -18.483  1.00 91.10           N  
ATOM   3939  H   ALA A 250      15.746 -14.641 -17.769  1.00 91.10           H  
ATOM   3940  CA  ALA A 250      15.681 -15.397 -19.751  1.00 91.10           C  
ATOM   3941  HA  ALA A 250      15.848 -16.452 -19.965  1.00 91.10           H  
ATOM   3942  C   ALA A 250      16.304 -14.598 -20.910  1.00 91.10           C  
ATOM   3943  CB  ALA A 250      14.177 -15.182 -19.579  1.00 91.10           C  
ATOM   3944  HB1 ALA A 250      13.816 -15.765 -18.732  1.00 91.10           H  
ATOM   3945  HB2 ALA A 250      13.646 -15.519 -20.469  1.00 91.10           H  
ATOM   3946  HB3 ALA A 250      13.975 -14.127 -19.390  1.00 91.10           H  
ATOM   3947  O   ALA A 250      16.545 -15.174 -21.970  1.00 91.10           O  
ATOM   3948  N   LEU A 251      16.677 -13.329 -20.689  1.00 87.33           N  
ATOM   3949  H   LEU A 251      16.437 -12.901 -19.806  1.00 87.33           H  
ATOM   3950  CA  LEU A 251      17.484 -12.563 -21.645  1.00 87.33           C  
ATOM   3951  HA  LEU A 251      16.981 -12.557 -22.612  1.00 87.33           H  
ATOM   3952  C   LEU A 251      18.853 -13.215 -21.884  1.00 87.33           C  
ATOM   3953  CB  LEU A 251      17.673 -11.114 -21.162  1.00 87.33           C  
ATOM   3954  HB2 LEU A 251      18.470 -10.666 -21.755  1.00 87.33           H  
ATOM   3955  HB3 LEU A 251      18.010 -11.129 -20.125  1.00 87.33           H  
ATOM   3956  O   LEU A 251      19.226 -13.431 -23.033  1.00 87.33           O  
ATOM   3957  CG  LEU A 251      16.443 -10.197 -21.266  1.00 87.33           C  
ATOM   3958  HG  LEU A 251      15.617 -10.595 -20.677  1.00 87.33           H  
ATOM   3959  CD1 LEU A 251      16.831  -8.821 -20.731  1.00 87.33           C  
ATOM   3960 HD11 LEU A 251      15.988  -8.135 -20.815  1.00 87.33           H  
ATOM   3961 HD12 LEU A 251      17.671  -8.418 -21.296  1.00 87.33           H  
ATOM   3962 HD13 LEU A 251      17.123  -8.916 -19.685  1.00 87.33           H  
ATOM   3963  CD2 LEU A 251      15.973  -9.985 -22.702  1.00 87.33           C  
ATOM   3964 HD21 LEU A 251      15.147  -9.274 -22.724  1.00 87.33           H  
ATOM   3965 HD22 LEU A 251      15.611 -10.925 -23.117  1.00 87.33           H  
ATOM   3966 HD23 LEU A 251      16.789  -9.613 -23.322  1.00 87.33           H  
ATOM   3967  N   ILE A 252      19.584 -13.572 -20.822  1.00 82.98           N  
ATOM   3968  H   ILE A 252      19.222 -13.360 -19.903  1.00 82.98           H  
ATOM   3969  CA  ILE A 252      20.910 -14.203 -20.935  1.00 82.98           C  
ATOM   3970  HA  ILE A 252      21.565 -13.539 -21.498  1.00 82.98           H  
ATOM   3971  C   ILE A 252      20.825 -15.516 -21.724  1.00 82.98           C  
ATOM   3972  CB  ILE A 252      21.524 -14.421 -19.533  1.00 82.98           C  
ATOM   3973  HB  ILE A 252      20.804 -14.960 -18.917  1.00 82.98           H  
ATOM   3974  O   ILE A 252      21.596 -15.728 -22.655  1.00 82.98           O  
ATOM   3975  CG1 ILE A 252      21.836 -13.067 -18.862  1.00 82.98           C  
ATOM   3976 HG12 ILE A 252      22.699 -12.612 -19.349  1.00 82.98           H  
ATOM   3977 HG13 ILE A 252      21.009 -12.371 -19.006  1.00 82.98           H  
ATOM   3978  CG2 ILE A 252      22.809 -15.264 -19.621  1.00 82.98           C  
ATOM   3979 HG21 ILE A 252      22.574 -16.271 -19.966  1.00 82.98           H  
ATOM   3980 HG22 ILE A 252      23.516 -14.802 -20.311  1.00 82.98           H  
ATOM   3981 HG23 ILE A 252      23.276 -15.359 -18.641  1.00 82.98           H  
ATOM   3982  CD1 ILE A 252      22.077 -13.189 -17.352  1.00 82.98           C  
ATOM   3983 HD11 ILE A 252      22.905 -13.863 -17.132  1.00 82.98           H  
ATOM   3984 HD12 ILE A 252      21.178 -13.577 -16.872  1.00 82.98           H  
ATOM   3985 HD13 ILE A 252      22.302 -12.204 -16.944  1.00 82.98           H  
ATOM   3986  N   ILE A 253      19.871 -16.388 -21.389  1.00 85.66           N  
ATOM   3987  H   ILE A 253      19.262 -16.151 -20.619  1.00 85.66           H  
ATOM   3988  CA  ILE A 253      19.662 -17.665 -22.087  1.00 85.66           C  
ATOM   3989  HA  ILE A 253      20.608 -18.206 -22.114  1.00 85.66           H  
ATOM   3990  C   ILE A 253      19.247 -17.430 -23.545  1.00 85.66           C  
ATOM   3991  CB  ILE A 253      18.632 -18.528 -21.320  1.00 85.66           C  
ATOM   3992  HB  ILE A 253      17.746 -17.920 -21.136  1.00 85.66           H  
ATOM   3993  O   ILE A 253      19.730 -18.143 -24.425  1.00 85.66           O  
ATOM   3994  CG1 ILE A 253      19.222 -18.976 -19.961  1.00 85.66           C  
ATOM   3995 HG12 ILE A 253      20.004 -19.716 -20.131  1.00 85.66           H  
ATOM   3996 HG13 ILE A 253      19.684 -18.126 -19.460  1.00 85.66           H  
ATOM   3997  CG2 ILE A 253      18.205 -19.763 -22.139  1.00 85.66           C  
ATOM   3998 HG21 ILE A 253      19.078 -20.360 -22.404  1.00 85.66           H  
ATOM   3999 HG22 ILE A 253      17.696 -19.459 -23.054  1.00 85.66           H  
ATOM   4000 HG23 ILE A 253      17.504 -20.378 -21.574  1.00 85.66           H  
ATOM   4001  CD1 ILE A 253      18.182 -19.558 -18.994  1.00 85.66           C  
ATOM   4002 HD11 ILE A 253      17.795 -20.507 -19.365  1.00 85.66           H  
ATOM   4003 HD12 ILE A 253      17.362 -18.852 -18.864  1.00 85.66           H  
ATOM   4004 HD13 ILE A 253      18.652 -19.732 -18.026  1.00 85.66           H  
ATOM   4005  N   GLY A 254      18.393 -16.434 -23.807  1.00 85.35           N  
ATOM   4006  H   GLY A 254      18.040 -15.886 -23.036  1.00 85.35           H  
ATOM   4007  CA  GLY A 254      17.955 -16.055 -25.152  1.00 85.35           C  
ATOM   4008  HA2 GLY A 254      17.439 -16.891 -25.624  1.00 85.35           H  
ATOM   4009  HA3 GLY A 254      17.269 -15.211 -25.078  1.00 85.35           H  
ATOM   4010  C   GLY A 254      19.122 -15.640 -26.044  1.00 85.35           C  
ATOM   4011  O   GLY A 254      19.330 -16.245 -27.093  1.00 85.35           O  
ATOM   4012  N   PHE A 255      19.958 -14.705 -25.583  1.00 81.74           N  
ATOM   4013  H   PHE A 255      19.736 -14.240 -24.714  1.00 81.74           H  
ATOM   4014  CA  PHE A 255      21.138 -14.260 -26.335  1.00 81.74           C  
ATOM   4015  HA  PHE A 255      20.813 -13.970 -27.334  1.00 81.74           H  
ATOM   4016  C   PHE A 255      22.189 -15.364 -26.533  1.00 81.74           C  
ATOM   4017  CB  PHE A 255      21.765 -13.037 -25.647  1.00 81.74           C  
ATOM   4018  HB2 PHE A 255      22.746 -12.859 -26.085  1.00 81.74           H  
ATOM   4019  HB3 PHE A 255      21.916 -13.260 -24.590  1.00 81.74           H  
ATOM   4020  O   PHE A 255      22.924 -15.338 -27.519  1.00 81.74           O  
ATOM   4021  CG  PHE A 255      20.967 -11.755 -25.799  1.00 81.74           C  
ATOM   4022  CD1 PHE A 255      20.738 -11.224 -27.083  1.00 81.74           C  
ATOM   4023  HD1 PHE A 255      21.115 -11.734 -27.956  1.00 81.74           H  
ATOM   4024  CD2 PHE A 255      20.463 -11.082 -24.671  1.00 81.74           C  
ATOM   4025  HD2 PHE A 255      20.651 -11.471 -23.681  1.00 81.74           H  
ATOM   4026  CE1 PHE A 255      19.989 -10.045 -27.238  1.00 81.74           C  
ATOM   4027  HE1 PHE A 255      19.785  -9.665 -28.228  1.00 81.74           H  
ATOM   4028  CE2 PHE A 255      19.706  -9.906 -24.826  1.00 81.74           C  
ATOM   4029  HE2 PHE A 255      19.305  -9.403 -23.958  1.00 81.74           H  
ATOM   4030  CZ  PHE A 255      19.468  -9.389 -26.111  1.00 81.74           C  
ATOM   4031  HZ  PHE A 255      18.873  -8.496 -26.234  1.00 81.74           H  
ATOM   4032  N   LEU A 256      22.261 -16.347 -25.628  1.00 80.74           N  
ATOM   4033  H   LEU A 256      21.665 -16.283 -24.815  1.00 80.74           H  
ATOM   4034  CA  LEU A 256      23.174 -17.491 -25.737  1.00 80.74           C  
ATOM   4035  HA  LEU A 256      24.075 -17.169 -26.258  1.00 80.74           H  
ATOM   4036  C   LEU A 256      22.620 -18.659 -26.572  1.00 80.74           C  
ATOM   4037  CB  LEU A 256      23.568 -17.962 -24.325  1.00 80.74           C  
ATOM   4038  HB2 LEU A 256      24.129 -18.893 -24.410  1.00 80.74           H  
ATOM   4039  HB3 LEU A 256      22.655 -18.176 -23.770  1.00 80.74           H  
ATOM   4040  O   LEU A 256      23.366 -19.602 -26.841  1.00 80.74           O  
ATOM   4041  CG  LEU A 256      24.424 -16.963 -23.523  1.00 80.74           C  
ATOM   4042  HG  LEU A 256      23.920 -15.999 -23.452  1.00 80.74           H  
ATOM   4043  CD1 LEU A 256      24.630 -17.515 -22.111  1.00 80.74           C  
ATOM   4044 HD11 LEU A 256      25.202 -16.798 -21.523  1.00 80.74           H  
ATOM   4045 HD12 LEU A 256      25.162 -18.465 -22.152  1.00 80.74           H  
ATOM   4046 HD13 LEU A 256      23.657 -17.658 -21.642  1.00 80.74           H  
ATOM   4047  CD2 LEU A 256      25.800 -16.721 -24.145  1.00 80.74           C  
ATOM   4048 HD21 LEU A 256      26.390 -16.076 -23.493  1.00 80.74           H  
ATOM   4049 HD22 LEU A 256      26.320 -17.667 -24.291  1.00 80.74           H  
ATOM   4050 HD23 LEU A 256      25.688 -16.216 -25.104  1.00 80.74           H  
ATOM   4051  N   THR A 257      21.348 -18.623 -26.989  1.00 81.39           N  
ATOM   4052  H   THR A 257      20.795 -17.807 -26.769  1.00 81.39           H  
ATOM   4053  CA  THR A 257      20.690 -19.716 -27.726  1.00 81.39           C  
ATOM   4054  HA  THR A 257      21.396 -20.537 -27.854  1.00 81.39           H  
ATOM   4055  C   THR A 257      20.247 -19.246 -29.117  1.00 81.39           C  
ATOM   4056  CB  THR A 257      19.506 -20.302 -26.940  1.00 81.39           C  
ATOM   4057  HB  THR A 257      18.685 -19.587 -26.906  1.00 81.39           H  
ATOM   4058  O   THR A 257      19.115 -18.785 -29.288  1.00 81.39           O  
ATOM   4059  CG2 THR A 257      19.020 -21.614 -27.562  1.00 81.39           C  
ATOM   4060 HG21 THR A 257      18.618 -21.430 -28.558  1.00 81.39           H  
ATOM   4061 HG22 THR A 257      19.844 -22.325 -27.625  1.00 81.39           H  
ATOM   4062 HG23 THR A 257      18.232 -22.034 -26.937  1.00 81.39           H  
ATOM   4063  OG1 THR A 257      19.890 -20.604 -25.618  1.00 81.39           O  
ATOM   4064  HG1 THR A 257      19.951 -19.755 -25.174  1.00 81.39           H  
ATOM   4065  N   PRO A 258      21.105 -19.374 -30.149  1.00 75.10           N  
ATOM   4066  CA  PRO A 258      20.774 -18.935 -31.500  1.00 75.10           C  
ATOM   4067  HA  PRO A 258      20.637 -17.854 -31.479  1.00 75.10           H  
ATOM   4068  C   PRO A 258      19.505 -19.604 -32.041  1.00 75.10           C  
ATOM   4069  CB  PRO A 258      21.996 -19.269 -32.364  1.00 75.10           C  
ATOM   4070  HB2 PRO A 258      22.161 -18.516 -33.134  1.00 75.10           H  
ATOM   4071  HB3 PRO A 258      21.882 -20.255 -32.815  1.00 75.10           H  
ATOM   4072  O   PRO A 258      19.349 -20.822 -31.964  1.00 75.10           O  
ATOM   4073  CG  PRO A 258      23.145 -19.311 -31.360  1.00 75.10           C  
ATOM   4074  HG2 PRO A 258      23.509 -18.300 -31.180  1.00 75.10           H  
ATOM   4075  HG3 PRO A 258      23.956 -19.958 -31.695  1.00 75.10           H  
ATOM   4076  CD  PRO A 258      22.481 -19.844 -30.096  1.00 75.10           C  
ATOM   4077  HD2 PRO A 258      22.495 -20.934 -30.093  1.00 75.10           H  
ATOM   4078  HD3 PRO A 258      23.009 -19.451 -29.227  1.00 75.10           H  
ATOM   4079  N   GLY A 259      18.617 -18.804 -32.634  1.00 79.71           N  
ATOM   4080  H   GLY A 259      18.784 -17.808 -32.610  1.00 79.71           H  
ATOM   4081  CA  GLY A 259      17.415 -19.280 -33.328  1.00 79.71           C  
ATOM   4082  HA2 GLY A 259      17.140 -18.547 -34.086  1.00 79.71           H  
ATOM   4083  HA3 GLY A 259      17.641 -20.220 -33.832  1.00 79.71           H  
ATOM   4084  C   GLY A 259      16.185 -19.511 -32.445  1.00 79.71           C  
ATOM   4085  O   GLY A 259      15.126 -19.834 -32.981  1.00 79.71           O  
ATOM   4086  N   TRP A 260      16.277 -19.313 -31.124  1.00 79.68           N  
ATOM   4087  H   TRP A 260      17.172 -19.062 -30.727  1.00 79.68           H  
ATOM   4088  CA  TRP A 260      15.131 -19.416 -30.218  1.00 79.68           C  
ATOM   4089  HA  TRP A 260      14.240 -19.607 -30.816  1.00 79.68           H  
ATOM   4090  C   TRP A 260      14.883 -18.098 -29.469  1.00 79.68           C  
ATOM   4091  CB  TRP A 260      15.300 -20.629 -29.289  1.00 79.68           C  
ATOM   4092  HB2 TRP A 260      15.601 -21.484 -29.894  1.00 79.68           H  
ATOM   4093  HB3 TRP A 260      16.109 -20.429 -28.586  1.00 79.68           H  
ATOM   4094  O   TRP A 260      15.330 -17.911 -28.347  1.00 79.68           O  
ATOM   4095  CG  TRP A 260      14.079 -21.045 -28.514  1.00 79.68           C  
ATOM   4096  CD1 TRP A 260      12.801 -20.676 -28.769  1.00 79.68           C  
ATOM   4097  HD1 TRP A 260      12.489 -20.031 -29.577  1.00 79.68           H  
ATOM   4098  CD2 TRP A 260      13.999 -21.974 -27.388  1.00 79.68           C  
ATOM   4099  CE2 TRP A 260      12.633 -22.092 -26.992  1.00 79.68           C  
ATOM   4100  CE3 TRP A 260      14.937 -22.750 -26.675  1.00 79.68           C  
ATOM   4101  HE3 TRP A 260      15.979 -22.694 -26.952  1.00 79.68           H  
ATOM   4102  NE1 TRP A 260      11.949 -21.292 -27.876  1.00 79.68           N  
ATOM   4103  HE1 TRP A 260      10.945 -21.187 -27.901  1.00 79.68           H  
ATOM   4104  CH2 TRP A 260      13.179 -23.663 -25.240  1.00 79.68           C  
ATOM   4105  HH2 TRP A 260      12.882 -24.305 -24.423  1.00 79.68           H  
ATOM   4106  CZ2 TRP A 260      12.217 -22.909 -25.932  1.00 79.68           C  
ATOM   4107  HZ2 TRP A 260      11.173 -22.969 -25.663  1.00 79.68           H  
ATOM   4108  CZ3 TRP A 260      14.533 -23.587 -25.616  1.00 79.68           C  
ATOM   4109  HZ3 TRP A 260      15.271 -24.168 -25.083  1.00 79.68           H  
ATOM   4110  N   HIS A 261      14.108 -17.196 -30.080  1.00 80.28           N  
ATOM   4111  H   HIS A 261      13.865 -17.383 -31.042  1.00 80.28           H  
ATOM   4112  CA  HIS A 261      13.794 -15.840 -29.580  1.00 80.28           C  
ATOM   4113  HA  HIS A 261      14.713 -15.392 -29.203  1.00 80.28           H  
ATOM   4114  C   HIS A 261      12.758 -15.782 -28.433  1.00 80.28           C  
ATOM   4115  CB  HIS A 261      13.314 -15.005 -30.776  1.00 80.28           C  
ATOM   4116  HB2 HIS A 261      12.398 -15.436 -31.180  1.00 80.28           H  
ATOM   4117  HB3 HIS A 261      13.087 -13.992 -30.443  1.00 80.28           H  
ATOM   4118  O   HIS A 261      12.317 -14.713 -28.001  1.00 80.28           O  
ATOM   4119  CG  HIS A 261      14.349 -14.917 -31.866  1.00 80.28           C  
ATOM   4120  CD2 HIS A 261      14.310 -15.487 -33.109  1.00 80.28           C  
ATOM   4121  HD2 HIS A 261      13.503 -16.082 -33.512  1.00 80.28           H  
ATOM   4122  ND1 HIS A 261      15.545 -14.262 -31.755  1.00 80.28           N  
ATOM   4123  HD1 HIS A 261      15.775 -13.643 -30.991  1.00 80.28           H  
ATOM   4124  CE1 HIS A 261      16.223 -14.432 -32.899  1.00 80.28           C  
ATOM   4125  HE1 HIS A 261      17.186 -13.992 -33.113  1.00 80.28           H  
ATOM   4126  NE2 HIS A 261      15.512 -15.186 -33.758  1.00 80.28           N  
ATOM   4127  N   VAL A 262      12.300 -16.935 -27.940  1.00 88.12           N  
ATOM   4128  H   VAL A 262      12.753 -17.787 -28.241  1.00 88.12           H  
ATOM   4129  CA  VAL A 262      11.256 -16.993 -26.903  1.00 88.12           C  
ATOM   4130  HA  VAL A 262      10.482 -16.274 -27.173  1.00 88.12           H  
ATOM   4131  C   VAL A 262      11.779 -16.547 -25.532  1.00 88.12           C  
ATOM   4132  CB  VAL A 262      10.577 -18.372 -26.842  1.00 88.12           C  
ATOM   4133  HB  VAL A 262      11.329 -19.135 -26.642  1.00 88.12           H  
ATOM   4134  O   VAL A 262      11.107 -15.721 -24.913  1.00 88.12           O  
ATOM   4135  CG1 VAL A 262       9.525 -18.468 -25.732  1.00 88.12           C  
ATOM   4136 HG11 VAL A 262       8.784 -17.678 -25.850  1.00 88.12           H  
ATOM   4137 HG12 VAL A 262       9.028 -19.437 -25.771  1.00 88.12           H  
ATOM   4138 HG13 VAL A 262       9.997 -18.370 -24.754  1.00 88.12           H  
ATOM   4139  CG2 VAL A 262       9.880 -18.691 -28.173  1.00 88.12           C  
ATOM   4140 HG21 VAL A 262      10.600 -18.699 -28.992  1.00 88.12           H  
ATOM   4141 HG22 VAL A 262       9.123 -17.935 -28.383  1.00 88.12           H  
ATOM   4142 HG23 VAL A 262       9.396 -19.667 -28.120  1.00 88.12           H  
ATOM   4143  N   PRO A 263      12.949 -17.013 -25.042  1.00 90.14           N  
ATOM   4144  CA  PRO A 263      13.453 -16.609 -23.732  1.00 90.14           C  
ATOM   4145  HA  PRO A 263      12.720 -16.888 -22.975  1.00 90.14           H  
ATOM   4146  C   PRO A 263      13.702 -15.101 -23.640  1.00 90.14           C  
ATOM   4147  CB  PRO A 263      14.737 -17.417 -23.505  1.00 90.14           C  
ATOM   4148  HB2 PRO A 263      14.848 -17.715 -22.462  1.00 90.14           H  
ATOM   4149  HB3 PRO A 263      15.603 -16.839 -23.826  1.00 90.14           H  
ATOM   4150  O   PRO A 263      13.321 -14.492 -22.648  1.00 90.14           O  
ATOM   4151  CG  PRO A 263      14.579 -18.623 -24.426  1.00 90.14           C  
ATOM   4152  HG2 PRO A 263      15.541 -19.044 -24.716  1.00 90.14           H  
ATOM   4153  HG3 PRO A 263      13.944 -19.375 -23.959  1.00 90.14           H  
ATOM   4154  CD  PRO A 263      13.858 -17.996 -25.611  1.00 90.14           C  
ATOM   4155  HD2 PRO A 263      14.592 -17.456 -26.208  1.00 90.14           H  
ATOM   4156  HD3 PRO A 263      13.364 -18.766 -26.203  1.00 90.14           H  
ATOM   4157  N   GLU A 264      14.243 -14.470 -24.685  1.00 88.70           N  
ATOM   4158  H   GLU A 264      14.536 -15.003 -25.491  1.00 88.70           H  
ATOM   4159  CA  GLU A 264      14.480 -13.020 -24.687  1.00 88.70           C  
ATOM   4160  HA  GLU A 264      15.032 -12.791 -23.775  1.00 88.70           H  
ATOM   4161  C   GLU A 264      13.175 -12.211 -24.626  1.00 88.70           C  
ATOM   4162  CB  GLU A 264      15.364 -12.603 -25.878  1.00 88.70           C  
ATOM   4163  HB2 GLU A 264      15.498 -11.522 -25.861  1.00 88.70           H  
ATOM   4164  HB3 GLU A 264      16.340 -13.071 -25.744  1.00 88.70           H  
ATOM   4165  O   GLU A 264      13.061 -11.267 -23.843  1.00 88.70           O  
ATOM   4166  CG  GLU A 264      14.786 -13.022 -27.241  1.00 88.70           C  
ATOM   4167  HG2 GLU A 264      14.625 -14.100 -27.213  1.00 88.70           H  
ATOM   4168  HG3 GLU A 264      13.830 -12.523 -27.397  1.00 88.70           H  
ATOM   4169  CD  GLU A 264      15.700 -12.736 -28.435  1.00 88.70           C  
ATOM   4170  OE1 GLU A 264      15.167 -12.668 -29.564  1.00 88.70           O  
ATOM   4171  OE2 GLU A 264      16.931 -12.682 -28.251  1.00 88.70           O  
ATOM   4172  N   THR A 265      12.151 -12.631 -25.376  1.00 90.57           N  
ATOM   4173  H   THR A 265      12.313 -13.402 -26.009  1.00 90.57           H  
ATOM   4174  CA  THR A 265      10.837 -11.973 -25.378  1.00 90.57           C  
ATOM   4175  HA  THR A 265      10.978 -10.909 -25.572  1.00 90.57           H  
ATOM   4176  C   THR A 265      10.150 -12.115 -24.020  1.00 90.57           C  
ATOM   4177  CB  THR A 265       9.937 -12.550 -26.481  1.00 90.57           C  
ATOM   4178  HB  THR A 265       9.737 -13.602 -26.278  1.00 90.57           H  
ATOM   4179  O   THR A 265       9.659 -11.135 -23.459  1.00 90.57           O  
ATOM   4180  CG2 THR A 265       8.607 -11.798 -26.584  1.00 90.57           C  
ATOM   4181 HG21 THR A 265       8.027 -11.921 -25.670  1.00 90.57           H  
ATOM   4182 HG22 THR A 265       8.794 -10.738 -26.756  1.00 90.57           H  
ATOM   4183 HG23 THR A 265       8.032 -12.199 -27.419  1.00 90.57           H  
ATOM   4184  OG1 THR A 265      10.552 -12.442 -27.744  1.00 90.57           O  
ATOM   4185  HG1 THR A 265      11.264 -13.082 -27.815  1.00 90.57           H  
ATOM   4186  N   VAL A 266      10.147 -13.328 -23.454  1.00 93.23           N  
ATOM   4187  H   VAL A 266      10.595 -14.088 -23.946  1.00 93.23           H  
ATOM   4188  CA  VAL A 266       9.602 -13.586 -22.113  1.00 93.23           C  
ATOM   4189  HA  VAL A 266       8.570 -13.239 -22.076  1.00 93.23           H  
ATOM   4190  C   VAL A 266      10.378 -12.788 -21.068  1.00 93.23           C  
ATOM   4191  CB  VAL A 266       9.623 -15.095 -21.798  1.00 93.23           C  
ATOM   4192  HB  VAL A 266      10.624 -15.488 -21.976  1.00 93.23           H  
ATOM   4193  O   VAL A 266       9.771 -12.156 -20.206  1.00 93.23           O  
ATOM   4194  CG1 VAL A 266       9.234 -15.399 -20.346  1.00 93.23           C  
ATOM   4195 HG11 VAL A 266       8.274 -14.940 -20.108  1.00 93.23           H  
ATOM   4196 HG12 VAL A 266       9.169 -16.476 -20.194  1.00 93.23           H  
ATOM   4197 HG13 VAL A 266       9.994 -15.011 -19.667  1.00 93.23           H  
ATOM   4198  CG2 VAL A 266       8.629 -15.845 -22.698  1.00 93.23           C  
ATOM   4199 HG21 VAL A 266       7.612 -15.513 -22.488  1.00 93.23           H  
ATOM   4200 HG22 VAL A 266       8.704 -16.917 -22.515  1.00 93.23           H  
ATOM   4201 HG23 VAL A 266       8.847 -15.659 -23.749  1.00 93.23           H  
ATOM   4202  N   GLY A 267      11.705 -12.748 -21.180  1.00 93.45           N  
ATOM   4203  H   GLY A 267      12.150 -13.278 -21.916  1.00 93.45           H  
ATOM   4204  CA  GLY A 267      12.565 -12.025 -20.257  1.00 93.45           C  
ATOM   4205  HA2 GLY A 267      12.378 -12.430 -19.262  1.00 93.45           H  
ATOM   4206  HA3 GLY A 267      13.607 -12.181 -20.534  1.00 93.45           H  
ATOM   4207  C   GLY A 267      12.292 -10.526 -20.228  1.00 93.45           C  
ATOM   4208  O   GLY A 267      12.127  -9.951 -19.151  1.00 93.45           O  
ATOM   4209  N   ALA A 268      12.147  -9.908 -21.402  1.00 91.08           N  
ATOM   4210  H   ALA A 268      12.315 -10.433 -22.249  1.00 91.08           H  
ATOM   4211  CA  ALA A 268      11.782  -8.501 -21.523  1.00 91.08           C  
ATOM   4212  HA  ALA A 268      12.535  -7.901 -21.012  1.00 91.08           H  
ATOM   4213  C   ALA A 268      10.423  -8.197 -20.869  1.00 91.08           C  
ATOM   4214  CB  ALA A 268      11.791  -8.127 -23.009  1.00 91.08           C  
ATOM   4215  HB1 ALA A 268      11.055  -8.720 -23.552  1.00 91.08           H  
ATOM   4216  HB2 ALA A 268      11.553  -7.069 -23.123  1.00 91.08           H  
ATOM   4217  HB3 ALA A 268      12.777  -8.316 -23.433  1.00 91.08           H  
ATOM   4218  O   ALA A 268      10.308  -7.230 -20.116  1.00 91.08           O  
ATOM   4219  N   ILE A 269       9.410  -9.047 -21.088  1.00 92.79           N  
ATOM   4220  H   ILE A 269       9.568  -9.825 -21.713  1.00 92.79           H  
ATOM   4221  CA  ILE A 269       8.091  -8.902 -20.453  1.00 92.79           C  
ATOM   4222  HA  ILE A 269       7.701  -7.911 -20.685  1.00 92.79           H  
ATOM   4223  C   ILE A 269       8.219  -8.983 -18.929  1.00 92.79           C  
ATOM   4224  CB  ILE A 269       7.094  -9.954 -20.996  1.00 92.79           C  
ATOM   4225  HB  ILE A 269       7.549 -10.940 -20.907  1.00 92.79           H  
ATOM   4226  O   ILE A 269       7.680  -8.132 -18.226  1.00 92.79           O  
ATOM   4227  CG1 ILE A 269       6.788  -9.683 -22.486  1.00 92.79           C  
ATOM   4228 HG12 ILE A 269       7.715  -9.489 -23.025  1.00 92.79           H  
ATOM   4229 HG13 ILE A 269       6.169  -8.790 -22.575  1.00 92.79           H  
ATOM   4230  CG2 ILE A 269       5.781  -9.954 -20.185  1.00 92.79           C  
ATOM   4231 HG21 ILE A 269       5.968 -10.246 -19.151  1.00 92.79           H  
ATOM   4232 HG22 ILE A 269       5.331  -8.961 -20.200  1.00 92.79           H  
ATOM   4233 HG23 ILE A 269       5.076 -10.675 -20.597  1.00 92.79           H  
ATOM   4234  CD1 ILE A 269       6.088 -10.851 -23.193  1.00 92.79           C  
ATOM   4235 HD11 ILE A 269       6.018 -10.634 -24.258  1.00 92.79           H  
ATOM   4236 HD12 ILE A 269       6.665 -11.766 -23.059  1.00 92.79           H  
ATOM   4237 HD13 ILE A 269       5.080 -10.993 -22.803  1.00 92.79           H  
ATOM   4238  N   MET A 270       8.953  -9.968 -18.405  1.00 94.07           N  
ATOM   4239  H   MET A 270       9.391 -10.629 -19.031  1.00 94.07           H  
ATOM   4240  CA  MET A 270       9.141 -10.130 -16.961  1.00 94.07           C  
ATOM   4241  HA  MET A 270       8.163 -10.215 -16.486  1.00 94.07           H  
ATOM   4242  C   MET A 270       9.838  -8.918 -16.332  1.00 94.07           C  
ATOM   4243  CB  MET A 270       9.933 -11.407 -16.671  1.00 94.07           C  
ATOM   4244  HB2 MET A 270      10.878 -11.385 -17.213  1.00 94.07           H  
ATOM   4245  HB3 MET A 270      10.140 -11.448 -15.601  1.00 94.07           H  
ATOM   4246  O   MET A 270       9.408  -8.455 -15.277  1.00 94.07           O  
ATOM   4247  CG  MET A 270       9.163 -12.675 -17.043  1.00 94.07           C  
ATOM   4248  HG2 MET A 270       8.872 -12.632 -18.092  1.00 94.07           H  
ATOM   4249  HG3 MET A 270       8.246 -12.721 -16.456  1.00 94.07           H  
ATOM   4250  SD  MET A 270      10.112 -14.193 -16.783  1.00 94.07           S  
ATOM   4251  CE  MET A 270       9.772 -14.390 -15.024  1.00 94.07           C  
ATOM   4252  HE1 MET A 270       8.694 -14.406 -14.866  1.00 94.07           H  
ATOM   4253  HE2 MET A 270      10.183 -15.338 -14.678  1.00 94.07           H  
ATOM   4254  HE3 MET A 270      10.206 -13.554 -14.474  1.00 94.07           H  
ATOM   4255  N   ILE A 271      10.850  -8.350 -16.997  1.00 91.15           N  
ATOM   4256  H   ILE A 271      11.168  -8.787 -17.850  1.00 91.15           H  
ATOM   4257  CA  ILE A 271      11.520  -7.124 -16.539  1.00 91.15           C  
ATOM   4258  HA  ILE A 271      11.837  -7.269 -15.506  1.00 91.15           H  
ATOM   4259  C   ILE A 271      10.552  -5.939 -16.540  1.00 91.15           C  
ATOM   4260  CB  ILE A 271      12.778  -6.841 -17.389  1.00 91.15           C  
ATOM   4261  HB  ILE A 271      12.508  -6.907 -18.443  1.00 91.15           H  
ATOM   4262  O   ILE A 271      10.504  -5.203 -15.559  1.00 91.15           O  
ATOM   4263  CG1 ILE A 271      13.854  -7.900 -17.077  1.00 91.15           C  
ATOM   4264 HG12 ILE A 271      14.316  -7.693 -16.112  1.00 91.15           H  
ATOM   4265 HG13 ILE A 271      13.386  -8.882 -17.014  1.00 91.15           H  
ATOM   4266  CG2 ILE A 271      13.346  -5.433 -17.119  1.00 91.15           C  
ATOM   4267 HG21 ILE A 271      14.280  -5.283 -17.659  1.00 91.15           H  
ATOM   4268 HG22 ILE A 271      12.646  -4.674 -17.468  1.00 91.15           H  
ATOM   4269 HG23 ILE A 271      13.523  -5.296 -16.052  1.00 91.15           H  
ATOM   4270  CD1 ILE A 271      14.943  -7.994 -18.142  1.00 91.15           C  
ATOM   4271 HD11 ILE A 271      15.473  -7.048 -18.252  1.00 91.15           H  
ATOM   4272 HD12 ILE A 271      14.486  -8.271 -19.092  1.00 91.15           H  
ATOM   4273 HD13 ILE A 271      15.657  -8.764 -17.851  1.00 91.15           H  
ATOM   4274  N   ILE A 272       9.743  -5.763 -17.588  1.00 90.31           N  
ATOM   4275  H   ILE A 272       9.826  -6.391 -18.375  1.00 90.31           H  
ATOM   4276  CA  ILE A 272       8.740  -4.688 -17.641  1.00 90.31           C  
ATOM   4277  HA  ILE A 272       9.244  -3.733 -17.494  1.00 90.31           H  
ATOM   4278  C   ILE A 272       7.734  -4.832 -16.494  1.00 90.31           C  
ATOM   4279  CB  ILE A 272       8.047  -4.658 -19.022  1.00 90.31           C  
ATOM   4280  HB  ILE A 272       7.722  -5.669 -19.269  1.00 90.31           H  
ATOM   4281  O   ILE A 272       7.475  -3.862 -15.785  1.00 90.31           O  
ATOM   4282  CG1 ILE A 272       9.045  -4.179 -20.101  1.00 90.31           C  
ATOM   4283 HG12 ILE A 272       9.220  -3.109 -19.986  1.00 90.31           H  
ATOM   4284 HG13 ILE A 272      10.005  -4.679 -19.967  1.00 90.31           H  
ATOM   4285  CG2 ILE A 272       6.807  -3.742 -19.012  1.00 90.31           C  
ATOM   4286 HG21 ILE A 272       7.081  -2.740 -18.682  1.00 90.31           H  
ATOM   4287 HG22 ILE A 272       6.042  -4.142 -18.346  1.00 90.31           H  
ATOM   4288 HG23 ILE A 272       6.365  -3.683 -20.007  1.00 90.31           H  
ATOM   4289  CD1 ILE A 272       8.580  -4.460 -21.536  1.00 90.31           C  
ATOM   4290 HD11 ILE A 272       9.380  -4.197 -22.228  1.00 90.31           H  
ATOM   4291 HD12 ILE A 272       7.701  -3.865 -21.783  1.00 90.31           H  
ATOM   4292 HD13 ILE A 272       8.352  -5.519 -21.651  1.00 90.31           H  
ATOM   4293  N   LEU A 273       7.206  -6.038 -16.263  1.00 90.62           N  
ATOM   4294  H   LEU A 273       7.468  -6.801 -16.870  1.00 90.62           H  
ATOM   4295  CA  LEU A 273       6.285  -6.294 -15.152  1.00 90.62           C  
ATOM   4296  HA  LEU A 273       5.445  -5.604 -15.225  1.00 90.62           H  
ATOM   4297  C   LEU A 273       6.948  -6.018 -13.797  1.00 90.62           C  
ATOM   4298  CB  LEU A 273       5.762  -7.739 -15.217  1.00 90.62           C  
ATOM   4299  HB2 LEU A 273       5.175  -7.928 -14.319  1.00 90.62           H  
ATOM   4300  HB3 LEU A 273       6.618  -8.414 -15.207  1.00 90.62           H  
ATOM   4301  O   LEU A 273       6.321  -5.414 -12.931  1.00 90.62           O  
ATOM   4302  CG  LEU A 273       4.887  -8.072 -16.439  1.00 90.62           C  
ATOM   4303  HG  LEU A 273       5.435  -7.873 -17.360  1.00 90.62           H  
ATOM   4304  CD1 LEU A 273       4.527  -9.558 -16.403  1.00 90.62           C  
ATOM   4305 HD11 LEU A 273       3.932  -9.812 -17.281  1.00 90.62           H  
ATOM   4306 HD12 LEU A 273       5.441 -10.152 -16.418  1.00 90.62           H  
ATOM   4307 HD13 LEU A 273       3.961  -9.785 -15.500  1.00 90.62           H  
ATOM   4308  CD2 LEU A 273       3.593  -7.262 -16.501  1.00 90.62           C  
ATOM   4309 HD21 LEU A 273       2.989  -7.449 -15.614  1.00 90.62           H  
ATOM   4310 HD22 LEU A 273       3.027  -7.553 -17.386  1.00 90.62           H  
ATOM   4311 HD23 LEU A 273       3.819  -6.198 -16.578  1.00 90.62           H  
ATOM   4312  N   ALA A 274       8.219  -6.386 -13.627  1.00 88.86           N  
ATOM   4313  H   ALA A 274       8.684  -6.902 -14.361  1.00 88.86           H  
ATOM   4314  CA  ALA A 274       8.974  -6.067 -12.422  1.00 88.86           C  
ATOM   4315  HA  ALA A 274       8.448  -6.476 -11.559  1.00 88.86           H  
ATOM   4316  C   ALA A 274       9.118  -4.556 -12.205  1.00 88.86           C  
ATOM   4317  CB  ALA A 274      10.345  -6.726 -12.506  1.00 88.86           C  
ATOM   4318  HB1 ALA A 274      10.861  -6.535 -11.566  1.00 88.86           H  
ATOM   4319  HB2 ALA A 274      10.932  -6.311 -13.326  1.00 88.86           H  
ATOM   4320  HB3 ALA A 274      10.227  -7.800 -12.654  1.00 88.86           H  
ATOM   4321  O   ALA A 274       8.863  -4.078 -11.104  1.00 88.86           O  
ATOM   4322  N   ILE A 275       9.472  -3.795 -13.248  1.00 85.13           N  
ATOM   4323  H   ILE A 275       9.666  -4.257 -14.125  1.00 85.13           H  
ATOM   4324  CA  ILE A 275       9.581  -2.328 -13.189  1.00 85.13           C  
ATOM   4325  HA  ILE A 275      10.302  -2.061 -12.416  1.00 85.13           H  
ATOM   4326  C   ILE A 275       8.236  -1.708 -12.775  1.00 85.13           C  
ATOM   4327  CB  ILE A 275      10.084  -1.759 -14.541  1.00 85.13           C  
ATOM   4328  HB  ILE A 275       9.430  -2.125 -15.332  1.00 85.13           H  
ATOM   4329  O   ILE A 275       8.210  -0.837 -11.908  1.00 85.13           O  
ATOM   4330  CG1 ILE A 275      11.532  -2.211 -14.853  1.00 85.13           C  
ATOM   4331 HG12 ILE A 275      11.660  -3.267 -14.615  1.00 85.13           H  
ATOM   4332 HG13 ILE A 275      12.233  -1.663 -14.223  1.00 85.13           H  
ATOM   4333  CG2 ILE A 275      10.021  -0.217 -14.541  1.00 85.13           C  
ATOM   4334 HG21 ILE A 275      10.409   0.188 -15.476  1.00 85.13           H  
ATOM   4335 HG22 ILE A 275       8.989   0.124 -14.452  1.00 85.13           H  
ATOM   4336 HG23 ILE A 275      10.596   0.184 -13.707  1.00 85.13           H  
ATOM   4337  CD1 ILE A 275      11.964  -1.996 -16.308  1.00 85.13           C  
ATOM   4338 HD11 ILE A 275      11.285  -2.524 -16.978  1.00 85.13           H  
ATOM   4339 HD12 ILE A 275      12.972  -2.388 -16.442  1.00 85.13           H  
ATOM   4340 HD13 ILE A 275      11.974  -0.935 -16.559  1.00 85.13           H  
ATOM   4341  N   ILE A 276       7.119  -2.186 -13.339  1.00 84.28           N  
ATOM   4342  H   ILE A 276       7.213  -2.894 -14.054  1.00 84.28           H  
ATOM   4343  CA  ILE A 276       5.768  -1.746 -12.950  1.00 84.28           C  
ATOM   4344  HA  ILE A 276       5.709  -0.663 -13.059  1.00 84.28           H  
ATOM   4345  C   ILE A 276       5.502  -2.057 -11.471  1.00 84.28           C  
ATOM   4346  CB  ILE A 276       4.694  -2.389 -13.860  1.00 84.28           C  
ATOM   4347  HB  ILE A 276       4.836  -3.469 -13.852  1.00 84.28           H  
ATOM   4348  O   ILE A 276       5.042  -1.185 -10.734  1.00 84.28           O  
ATOM   4349  CG1 ILE A 276       4.838  -1.888 -15.316  1.00 84.28           C  
ATOM   4350 HG12 ILE A 276       4.610  -0.823 -15.364  1.00 84.28           H  
ATOM   4351 HG13 ILE A 276       5.870  -2.010 -15.645  1.00 84.28           H  
ATOM   4352  CG2 ILE A 276       3.270  -2.095 -13.343  1.00 84.28           C  
ATOM   4353 HG21 ILE A 276       2.519  -2.504 -14.018  1.00 84.28           H  
ATOM   4354 HG22 ILE A 276       3.113  -2.562 -12.370  1.00 84.28           H  
ATOM   4355 HG23 ILE A 276       3.122  -1.019 -13.248  1.00 84.28           H  
ATOM   4356  CD1 ILE A 276       3.944  -2.640 -16.312  1.00 84.28           C  
ATOM   4357 HD11 ILE A 276       3.985  -3.711 -16.117  1.00 84.28           H  
ATOM   4358 HD12 ILE A 276       2.915  -2.290 -16.230  1.00 84.28           H  
ATOM   4359 HD13 ILE A 276       4.295  -2.450 -17.327  1.00 84.28           H  
ATOM   4360  N   GLY A 277       5.815  -3.277 -11.026  1.00 84.02           N  
ATOM   4361  H   GLY A 277       6.186  -3.948 -11.683  1.00 84.02           H  
ATOM   4362  CA  GLY A 277       5.658  -3.699  -9.632  1.00 84.02           C  
ATOM   4363  HA2 GLY A 277       4.603  -3.676  -9.358  1.00 84.02           H  
ATOM   4364  HA3 GLY A 277       6.029  -4.719  -9.531  1.00 84.02           H  
ATOM   4365  C   GLY A 277       6.442  -2.817  -8.661  1.00 84.02           C  
ATOM   4366  O   GLY A 277       5.888  -2.325  -7.678  1.00 84.02           O  
ATOM   4367  N   PHE A 278       7.706  -2.542  -8.984  1.00 80.14           N  
ATOM   4368  H   PHE A 278       8.099  -2.989  -9.800  1.00 80.14           H  
ATOM   4369  CA  PHE A 278       8.561  -1.648  -8.210  1.00 80.14           C  
ATOM   4370  HA  PHE A 278       8.549  -1.973  -7.169  1.00 80.14           H  
ATOM   4371  C   PHE A 278       8.050  -0.205  -8.192  1.00 80.14           C  
ATOM   4372  CB  PHE A 278       9.993  -1.733  -8.757  1.00 80.14           C  
ATOM   4373  HB2 PHE A 278      10.594  -0.935  -8.321  1.00 80.14           H  
ATOM   4374  HB3 PHE A 278       9.973  -1.562  -9.834  1.00 80.14           H  
ATOM   4375  O   PHE A 278       8.130   0.447  -7.153  1.00 80.14           O  
ATOM   4376  CG  PHE A 278      10.705  -3.035  -8.456  1.00 80.14           C  
ATOM   4377  CD1 PHE A 278      10.692  -3.569  -7.151  1.00 80.14           C  
ATOM   4378  HD1 PHE A 278      10.194  -3.047  -6.347  1.00 80.14           H  
ATOM   4379  CD2 PHE A 278      11.373  -3.724  -9.483  1.00 80.14           C  
ATOM   4380  HD2 PHE A 278      11.380  -3.323 -10.486  1.00 80.14           H  
ATOM   4381  CE1 PHE A 278      11.309  -4.801  -6.891  1.00 80.14           C  
ATOM   4382  HE1 PHE A 278      11.243  -5.241  -5.907  1.00 80.14           H  
ATOM   4383  CE2 PHE A 278      12.002  -4.948  -9.215  1.00 80.14           C  
ATOM   4384  HE2 PHE A 278      12.482  -5.492 -10.015  1.00 80.14           H  
ATOM   4385  CZ  PHE A 278      11.985  -5.475  -7.916  1.00 80.14           C  
ATOM   4386  HZ  PHE A 278      12.483  -6.409  -7.702  1.00 80.14           H  
ATOM   4387  N   GLY A 279       7.460   0.278  -9.291  1.00 73.63           N  
ATOM   4388  H   GLY A 279       7.463  -0.295 -10.123  1.00 73.63           H  
ATOM   4389  CA  GLY A 279       6.829   1.601  -9.372  1.00 73.63           C  
ATOM   4390  HA2 GLY A 279       6.341   1.702 -10.341  1.00 73.63           H  
ATOM   4391  HA3 GLY A 279       7.568   2.394  -9.256  1.00 73.63           H  
ATOM   4392  C   GLY A 279       5.801   1.862  -8.287  1.00 73.63           C  
ATOM   4393  O   GLY A 279       5.828   2.914  -7.654  1.00 73.63           O  
ATOM   4394  N   TYR A 280       4.949   0.881  -8.011  1.00 73.22           N  
ATOM   4395  H   TYR A 280       4.989   0.035  -8.561  1.00 73.22           H  
ATOM   4396  CA  TYR A 280       3.935   1.006  -6.969  1.00 73.22           C  
ATOM   4397  HA  TYR A 280       3.445   1.973  -7.074  1.00 73.22           H  
ATOM   4398  C   TYR A 280       4.503   0.964  -5.551  1.00 73.22           C  
ATOM   4399  CB  TYR A 280       2.904  -0.096  -7.180  1.00 73.22           C  
ATOM   4400  HB2 TYR A 280       3.423  -1.033  -7.383  1.00 73.22           H  
ATOM   4401  HB3 TYR A 280       2.332  -0.228  -6.262  1.00 73.22           H  
ATOM   4402  O   TYR A 280       3.938   1.587  -4.651  1.00 73.22           O  
ATOM   4403  CG  TYR A 280       1.929   0.232  -8.289  1.00 73.22           C  
ATOM   4404  CD1 TYR A 280       1.020   1.282  -8.080  1.00 73.22           C  
ATOM   4405  HD1 TYR A 280       1.068   1.861  -7.169  1.00 73.22           H  
ATOM   4406  CD2 TYR A 280       1.911  -0.477  -9.506  1.00 73.22           C  
ATOM   4407  HD2 TYR A 280       2.639  -1.254  -9.691  1.00 73.22           H  
ATOM   4408  CE1 TYR A 280       0.041   1.580  -9.036  1.00 73.22           C  
ATOM   4409  HE1 TYR A 280      -0.662   2.380  -8.855  1.00 73.22           H  
ATOM   4410  CE2 TYR A 280       0.936  -0.173 -10.479  1.00 73.22           C  
ATOM   4411  HE2 TYR A 280       0.901  -0.718 -11.411  1.00 73.22           H  
ATOM   4412  OH  TYR A 280      -0.999   1.130 -11.125  1.00 73.22           O  
ATOM   4413  HH  TYR A 280      -1.539   1.840 -10.771  1.00 73.22           H  
ATOM   4414  CZ  TYR A 280      -0.015   0.844 -10.233  1.00 73.22           C  
ATOM   4415  N   PHE A 281       5.621   0.269  -5.348  1.00 67.07           N  
ATOM   4416  H   PHE A 281       6.039  -0.213  -6.130  1.00 67.07           H  
ATOM   4417  CA  PHE A 281       6.306   0.222  -4.059  1.00 67.07           C  
ATOM   4418  HA  PHE A 281       5.564   0.103  -3.269  1.00 67.07           H  
ATOM   4419  C   PHE A 281       7.096   1.502  -3.753  1.00 67.07           C  
ATOM   4420  CB  PHE A 281       7.212  -1.007  -4.064  1.00 67.07           C  
ATOM   4421  HB2 PHE A 281       8.036  -0.840  -4.758  1.00 67.07           H  
ATOM   4422  HB3 PHE A 281       6.646  -1.864  -4.430  1.00 67.07           H  
ATOM   4423  O   PHE A 281       7.340   1.805  -2.588  1.00 67.07           O  
ATOM   4424  CG  PHE A 281       7.762  -1.368  -2.706  1.00 67.07           C  
ATOM   4425  CD1 PHE A 281       9.127  -1.183  -2.428  1.00 67.07           C  
ATOM   4426  HD1 PHE A 281       9.767  -0.692  -3.146  1.00 67.07           H  
ATOM   4427  CD2 PHE A 281       6.912  -1.945  -1.744  1.00 67.07           C  
ATOM   4428  HD2 PHE A 281       5.857  -2.051  -1.949  1.00 67.07           H  
ATOM   4429  CE1 PHE A 281       9.672  -1.702  -1.245  1.00 67.07           C  
ATOM   4430  HE1 PHE A 281      10.733  -1.621  -1.062  1.00 67.07           H  
ATOM   4431  CE2 PHE A 281       7.453  -2.448  -0.552  1.00 67.07           C  
ATOM   4432  HE2 PHE A 281       6.813  -2.935   0.169  1.00 67.07           H  
ATOM   4433  CZ  PHE A 281       8.842  -2.403  -0.359  1.00 67.07           C  
ATOM   4434  HZ  PHE A 281       9.289  -2.965   0.448  1.00 67.07           H  
ATOM   4435  N   GLY A 282       7.447   2.273  -4.786  1.00 62.81           N  
ATOM   4436  H   GLY A 282       7.188   1.949  -5.707  1.00 62.81           H  
ATOM   4437  CA  GLY A 282       8.514   3.263  -4.715  1.00 62.81           C  
ATOM   4438  HA2 GLY A 282       8.522   3.758  -3.744  1.00 62.81           H  
ATOM   4439  HA3 GLY A 282       8.370   4.012  -5.494  1.00 62.81           H  
ATOM   4440  C   GLY A 282       9.849   2.551  -4.912  1.00 62.81           C  
ATOM   4441  O   GLY A 282      10.175   1.603  -4.204  1.00 62.81           O  
ATOM   4442  N   TYR A 283      10.607   2.955  -5.923  1.00 65.08           N  
ATOM   4443  H   TYR A 283      10.316   3.753  -6.469  1.00 65.08           H  
ATOM   4444  CA  TYR A 283      11.928   2.406  -6.205  1.00 65.08           C  
ATOM   4445  HA  TYR A 283      12.300   1.877  -5.327  1.00 65.08           H  
ATOM   4446  C   TYR A 283      12.882   3.541  -6.503  1.00 65.08           C  
ATOM   4447  CB  TYR A 283      11.875   1.420  -7.376  1.00 65.08           C  
ATOM   4448  HB2 TYR A 283      12.834   0.906  -7.443  1.00 65.08           H  
ATOM   4449  HB3 TYR A 283      11.123   0.675  -7.117  1.00 65.08           H  
ATOM   4450  O   TYR A 283      12.481   4.592  -7.009  1.00 65.08           O  
ATOM   4451  CG  TYR A 283      11.544   2.027  -8.735  1.00 65.08           C  
ATOM   4452  CD1 TYR A 283      10.207   2.261  -9.088  1.00 65.08           C  
ATOM   4453  HD1 TYR A 283       9.438   2.067  -8.355  1.00 65.08           H  
ATOM   4454  CD2 TYR A 283      12.560   2.377  -9.644  1.00 65.08           C  
ATOM   4455  HD2 TYR A 283      13.591   2.202  -9.375  1.00 65.08           H  
ATOM   4456  CE1 TYR A 283       9.875   2.777 -10.357  1.00 65.08           C  
ATOM   4457  HE1 TYR A 283       8.855   2.960 -10.662  1.00 65.08           H  
ATOM   4458  CE2 TYR A 283      12.230   2.919 -10.906  1.00 65.08           C  
ATOM   4459  HE2 TYR A 283      12.997   3.145 -11.632  1.00 65.08           H  
ATOM   4460  OH  TYR A 283      10.551   3.580 -12.497  1.00 65.08           O  
ATOM   4461  HH  TYR A 283      11.321   3.751 -13.044  1.00 65.08           H  
ATOM   4462  CZ  TYR A 283      10.884   3.098 -11.271  1.00 65.08           C  
ATOM   4463  N   ASN A 284      14.167   3.314  -6.256  1.00 69.09           N  
ATOM   4464  H   ASN A 284      14.449   2.440  -5.835  1.00 69.09           H  
ATOM   4465  CA  ASN A 284      15.169   4.236  -6.754  1.00 69.09           C  
ATOM   4466  HA  ASN A 284      14.795   5.255  -6.653  1.00 69.09           H  
ATOM   4467  C   ASN A 284      15.418   3.947  -8.239  1.00 69.09           C  
ATOM   4468  CB  ASN A 284      16.431   4.122  -5.906  1.00 69.09           C  
ATOM   4469  HB2 ASN A 284      16.166   4.074  -4.850  1.00 69.09           H  
ATOM   4470  HB3 ASN A 284      16.953   3.208  -6.192  1.00 69.09           H  
ATOM   4471  O   ASN A 284      15.965   2.898  -8.597  1.00 69.09           O  
ATOM   4472  CG  ASN A 284      17.373   5.283  -6.121  1.00 69.09           C  
ATOM   4473  ND2 ASN A 284      18.250   5.524  -5.178  1.00 69.09           N  
ATOM   4474 HD21 ASN A 284      18.811   6.359  -5.264  1.00 69.09           H  
ATOM   4475 HD22 ASN A 284      18.299   4.921  -4.369  1.00 69.09           H  
ATOM   4476  OD1 ASN A 284      17.344   5.962  -7.138  1.00 69.09           O  
ATOM   4477  N   SER A 285      15.037   4.877  -9.115  1.00 66.69           N  
ATOM   4478  H   SER A 285      14.599   5.719  -8.769  1.00 66.69           H  
ATOM   4479  CA  SER A 285      15.237   4.744 -10.563  1.00 66.69           C  
ATOM   4480  HA  SER A 285      14.742   3.830 -10.889  1.00 66.69           H  
ATOM   4481  C   SER A 285      16.704   4.564 -10.953  1.00 66.69           C  
ATOM   4482  CB  SER A 285      14.604   5.933 -11.292  1.00 66.69           C  
ATOM   4483  HB2 SER A 285      13.527   5.918 -11.123  1.00 66.69           H  
ATOM   4484  HB3 SER A 285      14.796   5.854 -12.362  1.00 66.69           H  
ATOM   4485  O   SER A 285      16.987   3.864 -11.928  1.00 66.69           O  
ATOM   4486  OG  SER A 285      15.135   7.145 -10.795  1.00 66.69           O  
ATOM   4487  HG  SER A 285      14.584   7.875 -11.085  1.00 66.69           H  
ATOM   4488  N   ALA A 286      17.639   5.074 -10.142  1.00 74.99           N  
ATOM   4489  H   ALA A 286      17.342   5.627  -9.351  1.00 74.99           H  
ATOM   4490  CA  ALA A 286      19.066   4.814 -10.307  1.00 74.99           C  
ATOM   4491  HA  ALA A 286      19.363   5.135 -11.305  1.00 74.99           H  
ATOM   4492  C   ALA A 286      19.410   3.319 -10.175  1.00 74.99           C  
ATOM   4493  CB  ALA A 286      19.836   5.649  -9.278  1.00 74.99           C  
ATOM   4494  HB1 ALA A 286      19.615   5.301  -8.269  1.00 74.99           H  
ATOM   4495  HB2 ALA A 286      19.558   6.699  -9.365  1.00 74.99           H  
ATOM   4496  HB3 ALA A 286      20.907   5.550  -9.457  1.00 74.99           H  
ATOM   4497  O   ALA A 286      20.256   2.819 -10.913  1.00 74.99           O  
ATOM   4498  N   GLY A 287      18.731   2.584  -9.287  1.00 79.18           N  
ATOM   4499  H   GLY A 287      17.981   3.022  -8.773  1.00 79.18           H  
ATOM   4500  CA  GLY A 287      18.920   1.142  -9.124  1.00 79.18           C  
ATOM   4501  HA2 GLY A 287      19.964   0.929  -8.893  1.00 79.18           H  
ATOM   4502  HA3 GLY A 287      18.301   0.795  -8.297  1.00 79.18           H  
ATOM   4503  C   GLY A 287      18.522   0.357 -10.373  1.00 79.18           C  
ATOM   4504  O   GLY A 287      19.297  -0.471 -10.847  1.00 79.18           O  
ATOM   4505  N   ILE A 288      17.364   0.674 -10.970  1.00 79.39           N  
ATOM   4506  H   ILE A 288      16.788   1.386 -10.545  1.00 79.39           H  
ATOM   4507  CA  ILE A 288      16.931   0.056 -12.238  1.00 79.39           C  
ATOM   4508  HA  ILE A 288      16.934  -1.027 -12.108  1.00 79.39           H  
ATOM   4509  C   ILE A 288      17.927   0.364 -13.352  1.00 79.39           C  
ATOM   4510  CB  ILE A 288      15.501   0.487 -12.647  1.00 79.39           C  
ATOM   4511  HB  ILE A 288      15.457   1.575 -12.714  1.00 79.39           H  
ATOM   4512  O   ILE A 288      18.332  -0.544 -14.076  1.00 79.39           O  
ATOM   4513  CG1 ILE A 288      14.520   0.024 -11.555  1.00 79.39           C  
ATOM   4514 HG12 ILE A 288      14.748  -1.011 -11.300  1.00 79.39           H  
ATOM   4515 HG13 ILE A 288      14.682   0.650 -10.677  1.00 79.39           H  
ATOM   4516  CG2 ILE A 288      15.120  -0.091 -14.025  1.00 79.39           C  
ATOM   4517 HG21 ILE A 288      14.111   0.209 -14.308  1.00 79.39           H  
ATOM   4518 HG22 ILE A 288      15.177  -1.179 -14.005  1.00 79.39           H  
ATOM   4519 HG23 ILE A 288      15.788   0.288 -14.799  1.00 79.39           H  
ATOM   4520  CD1 ILE A 288      13.030   0.071 -11.891  1.00 79.39           C  
ATOM   4521 HD11 ILE A 288      12.443   0.072 -10.972  1.00 79.39           H  
ATOM   4522 HD12 ILE A 288      12.766  -0.842 -12.424  1.00 79.39           H  
ATOM   4523 HD13 ILE A 288      12.789   0.939 -12.504  1.00 79.39           H  
ATOM   4524  N   LEU A 289      18.359   1.621 -13.466  1.00 84.21           N  
ATOM   4525  H   LEU A 289      17.985   2.325 -12.846  1.00 84.21           H  
ATOM   4526  CA  LEU A 289      19.338   2.022 -14.471  1.00 84.21           C  
ATOM   4527  HA  LEU A 289      18.922   1.795 -15.453  1.00 84.21           H  
ATOM   4528  C   LEU A 289      20.646   1.231 -14.330  1.00 84.21           C  
ATOM   4529  CB  LEU A 289      19.567   3.537 -14.356  1.00 84.21           C  
ATOM   4530  HB2 LEU A 289      18.607   4.047 -14.446  1.00 84.21           H  
ATOM   4531  HB3 LEU A 289      19.971   3.756 -13.368  1.00 84.21           H  
ATOM   4532  O   LEU A 289      21.166   0.735 -15.324  1.00 84.21           O  
ATOM   4533  CG  LEU A 289      20.532   4.100 -15.414  1.00 84.21           C  
ATOM   4534  HG  LEU A 289      21.492   3.590 -15.348  1.00 84.21           H  
ATOM   4535  CD1 LEU A 289      19.983   3.948 -16.835  1.00 84.21           C  
ATOM   4536 HD11 LEU A 289      20.654   4.438 -17.541  1.00 84.21           H  
ATOM   4537 HD12 LEU A 289      19.926   2.893 -17.103  1.00 84.21           H  
ATOM   4538 HD13 LEU A 289      18.994   4.400 -16.908  1.00 84.21           H  
ATOM   4539  CD2 LEU A 289      20.769   5.584 -15.140  1.00 84.21           C  
ATOM   4540 HD21 LEU A 289      21.188   5.711 -14.142  1.00 84.21           H  
ATOM   4541 HD22 LEU A 289      19.830   6.134 -15.209  1.00 84.21           H  
ATOM   4542 HD23 LEU A 289      21.474   5.985 -15.868  1.00 84.21           H  
ATOM   4543  N   LEU A 290      21.148   1.049 -13.106  1.00 87.58           N  
ATOM   4544  H   LEU A 290      20.687   1.492 -12.325  1.00 87.58           H  
ATOM   4545  CA  LEU A 290      22.342   0.241 -12.853  1.00 87.58           C  
ATOM   4546  HA  LEU A 290      23.149   0.596 -13.494  1.00 87.58           H  
ATOM   4547  C   LEU A 290      22.132  -1.235 -13.204  1.00 87.58           C  
ATOM   4548  CB  LEU A 290      22.755   0.391 -11.385  1.00 87.58           C  
ATOM   4549  HB2 LEU A 290      23.470  -0.393 -11.134  1.00 87.58           H  
ATOM   4550  HB3 LEU A 290      21.867   0.248 -10.770  1.00 87.58           H  
ATOM   4551  O   LEU A 290      23.019  -1.842 -13.793  1.00 87.58           O  
ATOM   4552  CG  LEU A 290      23.384   1.750 -11.049  1.00 87.58           C  
ATOM   4553  HG  LEU A 290      22.743   2.563 -11.392  1.00 87.58           H  
ATOM   4554  CD1 LEU A 290      23.532   1.836  -9.539  1.00 87.58           C  
ATOM   4555 HD11 LEU A 290      23.997   2.785  -9.269  1.00 87.58           H  
ATOM   4556 HD12 LEU A 290      22.542   1.787  -9.087  1.00 87.58           H  
ATOM   4557 HD13 LEU A 290      24.143   1.007  -9.182  1.00 87.58           H  
ATOM   4558  CD2 LEU A 290      24.773   1.938 -11.659  1.00 87.58           C  
ATOM   4559 HD21 LEU A 290      25.157   2.922 -11.387  1.00 87.58           H  
ATOM   4560 HD22 LEU A 290      25.451   1.174 -11.279  1.00 87.58           H  
ATOM   4561 HD23 LEU A 290      24.723   1.881 -12.746  1.00 87.58           H  
ATOM   4562  N   ILE A 291      20.965  -1.814 -12.917  1.00 85.31           N  
ATOM   4563  H   ILE A 291      20.267  -1.278 -12.422  1.00 85.31           H  
ATOM   4564  CA  ILE A 291      20.659  -3.197 -13.314  1.00 85.31           C  
ATOM   4565  HA  ILE A 291      21.474  -3.838 -12.976  1.00 85.31           H  
ATOM   4566  C   ILE A 291      20.610  -3.333 -14.844  1.00 85.31           C  
ATOM   4567  CB  ILE A 291      19.366  -3.679 -12.623  1.00 85.31           C  
ATOM   4568  HB  ILE A 291      18.577  -2.948 -12.804  1.00 85.31           H  
ATOM   4569  O   ILE A 291      21.123  -4.311 -15.387  1.00 85.31           O  
ATOM   4570  CG1 ILE A 291      19.617  -3.781 -11.101  1.00 85.31           C  
ATOM   4571 HG12 ILE A 291      20.044  -2.847 -10.737  1.00 85.31           H  
ATOM   4572 HG13 ILE A 291      20.346  -4.566 -10.899  1.00 85.31           H  
ATOM   4573  CG2 ILE A 291      18.903  -5.037 -13.180  1.00 85.31           C  
ATOM   4574 HG21 ILE A 291      18.033  -5.398 -12.631  1.00 85.31           H  
ATOM   4575 HG22 ILE A 291      18.608  -4.938 -14.225  1.00 85.31           H  
ATOM   4576 HG23 ILE A 291      19.706  -5.770 -13.103  1.00 85.31           H  
ATOM   4577  CD1 ILE A 291      18.358  -4.050 -10.276  1.00 85.31           C  
ATOM   4578 HD11 ILE A 291      18.534  -3.743  -9.244  1.00 85.31           H  
ATOM   4579 HD12 ILE A 291      17.517  -3.483 -10.674  1.00 85.31           H  
ATOM   4580 HD13 ILE A 291      18.146  -5.119 -10.279  1.00 85.31           H  
ATOM   4581  N   ILE A 292      20.072  -2.336 -15.555  1.00 86.19           N  
ATOM   4582  H   ILE A 292      19.645  -1.569 -15.055  1.00 86.19           H  
ATOM   4583  CA  ILE A 292      20.112  -2.284 -17.024  1.00 86.19           C  
ATOM   4584  HA  ILE A 292      19.713  -3.221 -17.413  1.00 86.19           H  
ATOM   4585  C   ILE A 292      21.561  -2.201 -17.522  1.00 86.19           C  
ATOM   4586  CB  ILE A 292      19.231  -1.132 -17.565  1.00 86.19           C  
ATOM   4587  HB  ILE A 292      19.516  -0.208 -17.062  1.00 86.19           H  
ATOM   4588  O   ILE A 292      21.948  -2.969 -18.399  1.00 86.19           O  
ATOM   4589  CG1 ILE A 292      17.738  -1.413 -17.275  1.00 86.19           C  
ATOM   4590 HG12 ILE A 292      17.397  -2.239 -17.900  1.00 86.19           H  
ATOM   4591 HG13 ILE A 292      17.613  -1.720 -16.237  1.00 86.19           H  
ATOM   4592  CG2 ILE A 292      19.443  -0.939 -19.080  1.00 86.19           C  
ATOM   4593 HG21 ILE A 292      20.473  -0.651 -19.292  1.00 86.19           H  
ATOM   4594 HG22 ILE A 292      18.807  -0.139 -19.460  1.00 86.19           H  
ATOM   4595 HG23 ILE A 292      19.216  -1.862 -19.613  1.00 86.19           H  
ATOM   4596  CD1 ILE A 292      16.823  -0.202 -17.507  1.00 86.19           C  
ATOM   4597 HD11 ILE A 292      16.789   0.063 -18.563  1.00 86.19           H  
ATOM   4598 HD12 ILE A 292      15.812  -0.453 -17.185  1.00 86.19           H  
ATOM   4599 HD13 ILE A 292      17.180   0.649 -16.926  1.00 86.19           H  
ATOM   4600  N   VAL A 293      22.391  -1.332 -16.938  1.00 88.55           N  
ATOM   4601  H   VAL A 293      22.015  -0.713 -16.233  1.00 88.55           H  
ATOM   4602  CA  VAL A 293      23.821  -1.226 -17.284  1.00 88.55           C  
ATOM   4603  HA  VAL A 293      23.907  -1.036 -18.354  1.00 88.55           H  
ATOM   4604  C   VAL A 293      24.560  -2.540 -17.014  1.00 88.55           C  
ATOM   4605  CB  VAL A 293      24.478  -0.048 -16.538  1.00 88.55           C  
ATOM   4606  HB  VAL A 293      24.261  -0.128 -15.472  1.00 88.55           H  
ATOM   4607  O   VAL A 293      25.359  -2.975 -17.841  1.00 88.55           O  
ATOM   4608  CG1 VAL A 293      26.002  -0.004 -16.719  1.00 88.55           C  
ATOM   4609 HG11 VAL A 293      26.410   0.879 -16.229  1.00 88.55           H  
ATOM   4610 HG12 VAL A 293      26.253   0.024 -17.779  1.00 88.55           H  
ATOM   4611 HG13 VAL A 293      26.468  -0.883 -16.274  1.00 88.55           H  
ATOM   4612  CG2 VAL A 293      23.939   1.295 -17.052  1.00 88.55           C  
ATOM   4613 HG21 VAL A 293      22.850   1.319 -17.015  1.00 88.55           H  
ATOM   4614 HG22 VAL A 293      24.324   2.107 -16.437  1.00 88.55           H  
ATOM   4615 HG23 VAL A 293      24.247   1.448 -18.087  1.00 88.55           H  
ATOM   4616  N   ALA A 294      24.259  -3.219 -15.907  1.00 88.17           N  
ATOM   4617  H   ALA A 294      23.612  -2.807 -15.249  1.00 88.17           H  
ATOM   4618  CA  ALA A 294      24.823  -4.525 -15.595  1.00 88.17           C  
ATOM   4619  HA  ALA A 294      25.909  -4.439 -15.571  1.00 88.17           H  
ATOM   4620  C   ALA A 294      24.464  -5.580 -16.652  1.00 88.17           C  
ATOM   4621  CB  ALA A 294      24.334  -4.951 -14.213  1.00 88.17           C  
ATOM   4622  HB1 ALA A 294      24.634  -4.213 -13.470  1.00 88.17           H  
ATOM   4623  HB2 ALA A 294      23.249  -5.054 -14.202  1.00 88.17           H  
ATOM   4624  HB3 ALA A 294      24.779  -5.919 -13.982  1.00 88.17           H  
ATOM   4625  O   ALA A 294      25.338  -6.327 -17.092  1.00 88.17           O  
ATOM   4626  N   MET A 295      23.206  -5.604 -17.111  1.00 83.55           N  
ATOM   4627  H   MET A 295      22.530  -4.976 -16.702  1.00 83.55           H  
ATOM   4628  CA  MET A 295      22.792  -6.462 -18.226  1.00 83.55           C  
ATOM   4629  HA  MET A 295      23.005  -7.502 -17.975  1.00 83.55           H  
ATOM   4630  C   MET A 295      23.566  -6.152 -19.509  1.00 83.55           C  
ATOM   4631  CB  MET A 295      21.290  -6.325 -18.505  1.00 83.55           C  
ATOM   4632  HB2 MET A 295      20.996  -5.275 -18.531  1.00 83.55           H  
ATOM   4633  HB3 MET A 295      21.086  -6.753 -19.486  1.00 83.55           H  
ATOM   4634  O   MET A 295      24.015  -7.076 -20.183  1.00 83.55           O  
ATOM   4635  CG  MET A 295      20.424  -7.071 -17.496  1.00 83.55           C  
ATOM   4636  HG2 MET A 295      20.490  -6.596 -16.518  1.00 83.55           H  
ATOM   4637  HG3 MET A 295      20.798  -8.091 -17.411  1.00 83.55           H  
ATOM   4638  SD  MET A 295      18.692  -7.158 -18.027  1.00 83.55           S  
ATOM   4639  CE  MET A 295      18.093  -5.536 -17.503  1.00 83.55           C  
ATOM   4640  HE1 MET A 295      18.401  -5.340 -16.476  1.00 83.55           H  
ATOM   4641  HE2 MET A 295      18.504  -4.774 -18.165  1.00 83.55           H  
ATOM   4642  HE3 MET A 295      17.005  -5.507 -17.566  1.00 83.55           H  
ATOM   4643  N   LEU A 296      23.768  -4.872 -19.832  1.00 87.01           N  
ATOM   4644  H   LEU A 296      23.363  -4.156 -19.246  1.00 87.01           H  
ATOM   4645  CA  LEU A 296      24.543  -4.472 -21.009  1.00 87.01           C  
ATOM   4646  HA  LEU A 296      24.120  -4.960 -21.887  1.00 87.01           H  
ATOM   4647  C   LEU A 296      25.999  -4.946 -20.924  1.00 87.01           C  
ATOM   4648  CB  LEU A 296      24.470  -2.947 -21.199  1.00 87.01           C  
ATOM   4649  HB2 LEU A 296      25.165  -2.666 -21.991  1.00 87.01           H  
ATOM   4650  HB3 LEU A 296      24.807  -2.462 -20.283  1.00 87.01           H  
ATOM   4651  O   LEU A 296      26.536  -5.405 -21.930  1.00 87.01           O  
ATOM   4652  CG  LEU A 296      23.076  -2.408 -21.567  1.00 87.01           C  
ATOM   4653  HG  LEU A 296      22.340  -2.731 -20.831  1.00 87.01           H  
ATOM   4654  CD1 LEU A 296      23.109  -0.879 -21.575  1.00 87.01           C  
ATOM   4655 HD11 LEU A 296      23.822  -0.523 -22.318  1.00 87.01           H  
ATOM   4656 HD12 LEU A 296      22.118  -0.493 -21.810  1.00 87.01           H  
ATOM   4657 HD13 LEU A 296      23.399  -0.513 -20.590  1.00 87.01           H  
ATOM   4658  CD2 LEU A 296      22.611  -2.888 -22.943  1.00 87.01           C  
ATOM   4659 HD21 LEU A 296      21.657  -2.423 -23.191  1.00 87.01           H  
ATOM   4660 HD22 LEU A 296      22.466  -3.969 -22.933  1.00 87.01           H  
ATOM   4661 HD23 LEU A 296      23.349  -2.628 -23.702  1.00 87.01           H  
ATOM   4662  N   PHE A 297      26.625  -4.910 -19.743  1.00 88.51           N  
ATOM   4663  H   PHE A 297      26.155  -4.483 -18.957  1.00 88.51           H  
ATOM   4664  CA  PHE A 297      27.960  -5.481 -19.550  1.00 88.51           C  
ATOM   4665  HA  PHE A 297      28.620  -5.097 -20.328  1.00 88.51           H  
ATOM   4666  C   PHE A 297      27.979  -7.001 -19.737  1.00 88.51           C  
ATOM   4667  CB  PHE A 297      28.520  -5.092 -18.174  1.00 88.51           C  
ATOM   4668  HB2 PHE A 297      29.417  -5.689 -18.006  1.00 88.51           H  
ATOM   4669  HB3 PHE A 297      27.796  -5.368 -17.407  1.00 88.51           H  
ATOM   4670  O   PHE A 297      28.849  -7.517 -20.435  1.00 88.51           O  
ATOM   4671  CG  PHE A 297      28.936  -3.646 -17.976  1.00 88.51           C  
ATOM   4672  CD1 PHE A 297      29.464  -2.882 -19.038  1.00 88.51           C  
ATOM   4673  HD1 PHE A 297      29.544  -3.291 -20.035  1.00 88.51           H  
ATOM   4674  CD2 PHE A 297      28.873  -3.078 -16.688  1.00 88.51           C  
ATOM   4675  HD2 PHE A 297      28.478  -3.648 -15.860  1.00 88.51           H  
ATOM   4676  CE1 PHE A 297      29.910  -1.569 -18.817  1.00 88.51           C  
ATOM   4677  HE1 PHE A 297      30.307  -0.990 -19.637  1.00 88.51           H  
ATOM   4678  CE2 PHE A 297      29.325  -1.767 -16.465  1.00 88.51           C  
ATOM   4679  HE2 PHE A 297      29.269  -1.345 -15.472  1.00 88.51           H  
ATOM   4680  CZ  PHE A 297      29.842  -1.011 -17.530  1.00 88.51           C  
ATOM   4681  HZ  PHE A 297      30.185  -0.001 -17.359  1.00 88.51           H  
ATOM   4682  N   PHE A 298      27.005  -7.730 -19.196  1.00 82.55           N  
ATOM   4683  H   PHE A 298      26.315  -7.279 -18.612  1.00 82.55           H  
ATOM   4684  CA  PHE A 298      26.927  -9.176 -19.408  1.00 82.55           C  
ATOM   4685  HA  PHE A 298      27.867  -9.630 -19.092  1.00 82.55           H  
ATOM   4686  C   PHE A 298      26.758  -9.559 -20.886  1.00 82.55           C  
ATOM   4687  CB  PHE A 298      25.780  -9.738 -18.568  1.00 82.55           C  
ATOM   4688  HB2 PHE A 298      24.872  -9.178 -18.792  1.00 82.55           H  
ATOM   4689  HB3 PHE A 298      25.606 -10.761 -18.901  1.00 82.55           H  
ATOM   4690  O   PHE A 298      27.421 -10.480 -21.363  1.00 82.55           O  
ATOM   4691  CG  PHE A 298      26.005  -9.750 -17.064  1.00 82.55           C  
ATOM   4692  CD1 PHE A 298      27.242 -10.150 -16.516  1.00 82.55           C  
ATOM   4693  HD1 PHE A 298      28.049 -10.473 -17.156  1.00 82.55           H  
ATOM   4694  CD2 PHE A 298      24.953  -9.388 -16.202  1.00 82.55           C  
ATOM   4695  HD2 PHE A 298      23.999  -9.089 -16.610  1.00 82.55           H  
ATOM   4696  CE1 PHE A 298      27.430 -10.157 -15.123  1.00 82.55           C  
ATOM   4697  HE1 PHE A 298      28.380 -10.462 -14.709  1.00 82.55           H  
ATOM   4698  CE2 PHE A 298      25.139  -9.402 -14.809  1.00 82.55           C  
ATOM   4699  HE2 PHE A 298      24.331  -9.113 -14.153  1.00 82.55           H  
ATOM   4700  CZ  PHE A 298      26.378  -9.785 -14.270  1.00 82.55           C  
ATOM   4701  HZ  PHE A 298      26.519  -9.799 -13.199  1.00 82.55           H  
ATOM   4702  N   ILE A 299      25.923  -8.825 -21.627  1.00 79.08           N  
ATOM   4703  H   ILE A 299      25.388  -8.102 -21.168  1.00 79.08           H  
ATOM   4704  CA  ILE A 299      25.762  -9.008 -23.077  1.00 79.08           C  
ATOM   4705  HA  ILE A 299      25.560 -10.059 -23.279  1.00 79.08           H  
ATOM   4706  C   ILE A 299      27.065  -8.655 -23.810  1.00 79.08           C  
ATOM   4707  CB  ILE A 299      24.560  -8.177 -23.586  1.00 79.08           C  
ATOM   4708  HB  ILE A 299      24.696  -7.144 -23.266  1.00 79.08           H  
ATOM   4709  O   ILE A 299      27.490  -9.393 -24.697  1.00 79.08           O  
ATOM   4710  CG1 ILE A 299      23.235  -8.713 -22.992  1.00 79.08           C  
ATOM   4711 HG12 ILE A 299      23.351  -8.895 -21.924  1.00 79.08           H  
ATOM   4712 HG13 ILE A 299      22.987  -9.667 -23.458  1.00 79.08           H  
ATOM   4713  CG2 ILE A 299      24.484  -8.202 -25.125  1.00 79.08           C  
ATOM   4714 HG21 ILE A 299      23.613  -7.649 -25.478  1.00 79.08           H  
ATOM   4715 HG22 ILE A 299      24.419  -9.230 -25.481  1.00 79.08           H  
ATOM   4716 HG23 ILE A 299      25.365  -7.728 -25.559  1.00 79.08           H  
ATOM   4717  CD1 ILE A 299      22.051  -7.751 -23.160  1.00 79.08           C  
ATOM   4718 HD11 ILE A 299      22.305  -6.774 -22.749  1.00 79.08           H  
ATOM   4719 HD12 ILE A 299      21.781  -7.649 -24.211  1.00 79.08           H  
ATOM   4720 HD13 ILE A 299      21.191  -8.146 -22.620  1.00 79.08           H  
ATOM   4721  N   ALA A 300      27.733  -7.563 -23.424  1.00 83.67           N  
ATOM   4722  H   ALA A 300      27.337  -6.977 -22.703  1.00 83.67           H  
ATOM   4723  CA  ALA A 300      29.004  -7.159 -24.016  1.00 83.67           C  
ATOM   4724  HA  ALA A 300      28.859  -7.055 -25.092  1.00 83.67           H  
ATOM   4725  C   ALA A 300      30.108  -8.210 -23.812  1.00 83.67           C  
ATOM   4726  CB  ALA A 300      29.415  -5.791 -23.459  1.00 83.67           C  
ATOM   4727  HB1 ALA A 300      30.339  -5.466 -23.938  1.00 83.67           H  
ATOM   4728  HB2 ALA A 300      28.633  -5.058 -23.659  1.00 83.67           H  
ATOM   4729  HB3 ALA A 300      29.584  -5.859 -22.384  1.00 83.67           H  
ATOM   4730  O   ALA A 300      30.844  -8.481 -24.757  1.00 83.67           O  
ATOM   4731  N   GLU A 301      30.207  -8.850 -22.639  1.00 83.20           N  
ATOM   4732  H   GLU A 301      29.608  -8.570 -21.876  1.00 83.20           H  
ATOM   4733  CA  GLU A 301      31.135  -9.978 -22.446  1.00 83.20           C  
ATOM   4734  HA  GLU A 301      32.148  -9.657 -22.691  1.00 83.20           H  
ATOM   4735  C   GLU A 301      30.777 -11.151 -23.365  1.00 83.20           C  
ATOM   4736  CB  GLU A 301      31.118 -10.502 -21.000  1.00 83.20           C  
ATOM   4737  HB2 GLU A 301      30.175 -11.020 -20.828  1.00 83.20           H  
ATOM   4738  HB3 GLU A 301      31.154  -9.693 -20.269  1.00 83.20           H  
ATOM   4739  O   GLU A 301      31.651 -11.721 -24.004  1.00 83.20           O  
ATOM   4740  CG  GLU A 301      32.268 -11.501 -20.754  1.00 83.20           C  
ATOM   4741  HG2 GLU A 301      32.011 -12.106 -19.885  1.00 83.20           H  
ATOM   4742  HG3 GLU A 301      32.333 -12.215 -21.575  1.00 83.20           H  
ATOM   4743  CD  GLU A 301      33.650 -10.872 -20.511  1.00 83.20           C  
ATOM   4744  OE1 GLU A 301      34.663 -11.539 -20.812  1.00 83.20           O  
ATOM   4745  OE2 GLU A 301      33.732  -9.812 -19.842  1.00 83.20           O  
ATOM   4746  N   ALA A 302      29.494 -11.514 -23.464  1.00 74.38           N  
ATOM   4747  H   ALA A 302      28.799 -11.017 -22.925  1.00 74.38           H  
ATOM   4748  CA  ALA A 302      29.075 -12.662 -24.269  1.00 74.38           C  
ATOM   4749  HA  ALA A 302      29.634 -13.537 -23.936  1.00 74.38           H  
ATOM   4750  C   ALA A 302      29.374 -12.482 -25.770  1.00 74.38           C  
ATOM   4751  CB  ALA A 302      27.584 -12.911 -24.015  1.00 74.38           C  
ATOM   4752  HB1 ALA A 302      27.410 -13.073 -22.951  1.00 74.38           H  
ATOM   4753  HB2 ALA A 302      27.000 -12.053 -24.348  1.00 74.38           H  
ATOM   4754  HB3 ALA A 302      27.263 -13.793 -24.569  1.00 74.38           H  
ATOM   4755  O   ALA A 302      29.595 -13.465 -26.477  1.00 74.38           O  
ATOM   4756  N   LEU A 303      29.388 -11.235 -26.252  1.00 77.13           N  
ATOM   4757  H   LEU A 303      29.143 -10.493 -25.612  1.00 77.13           H  
ATOM   4758  CA  LEU A 303      29.627 -10.891 -27.656  1.00 77.13           C  
ATOM   4759  HA  LEU A 303      29.422 -11.762 -28.277  1.00 77.13           H  
ATOM   4760  C   LEU A 303      31.076 -10.492 -27.967  1.00 77.13           C  
ATOM   4761  CB  LEU A 303      28.662  -9.762 -28.057  1.00 77.13           C  
ATOM   4762  HB2 LEU A 303      28.842  -8.909 -27.403  1.00 77.13           H  
ATOM   4763  HB3 LEU A 303      28.894  -9.454 -29.077  1.00 77.13           H  
ATOM   4764  O   LEU A 303      31.440 -10.432 -29.143  1.00 77.13           O  
ATOM   4765  CG  LEU A 303      27.167 -10.129 -27.993  1.00 77.13           C  
ATOM   4766  HG  LEU A 303      26.898 -10.435 -26.982  1.00 77.13           H  
ATOM   4767  CD1 LEU A 303      26.338  -8.897 -28.359  1.00 77.13           C  
ATOM   4768 HD11 LEU A 303      25.278  -9.130 -28.264  1.00 77.13           H  
ATOM   4769 HD12 LEU A 303      26.552  -8.589 -29.382  1.00 77.13           H  
ATOM   4770 HD13 LEU A 303      26.578  -8.082 -27.675  1.00 77.13           H  
ATOM   4771  CD2 LEU A 303      26.797 -11.261 -28.953  1.00 77.13           C  
ATOM   4772 HD21 LEU A 303      27.281 -12.186 -28.638  1.00 77.13           H  
ATOM   4773 HD22 LEU A 303      27.107 -11.013 -29.968  1.00 77.13           H  
ATOM   4774 HD23 LEU A 303      25.719 -11.422 -28.930  1.00 77.13           H  
ATOM   4775  N   THR A 304      31.907 -10.197 -26.963  1.00 74.91           N  
ATOM   4776  H   THR A 304      31.597 -10.347 -26.013  1.00 74.91           H  
ATOM   4777  CA  THR A 304      33.283  -9.725 -27.178  1.00 74.91           C  
ATOM   4778  HA  THR A 304      33.459  -9.701 -28.253  1.00 74.91           H  
ATOM   4779  C   THR A 304      34.312 -10.683 -26.576  1.00 74.91           C  
ATOM   4780  CB  THR A 304      33.521  -8.286 -26.692  1.00 74.91           C  
ATOM   4781  HB  THR A 304      34.536  -8.005 -26.974  1.00 74.91           H  
ATOM   4782  O   THR A 304      34.076 -11.268 -25.526  1.00 74.91           O  
ATOM   4783  CG2 THR A 304      32.573  -7.270 -27.327  1.00 74.91           C  
ATOM   4784 HG21 THR A 304      32.816  -6.270 -26.966  1.00 74.91           H  
ATOM   4785 HG22 THR A 304      31.538  -7.498 -27.072  1.00 74.91           H  
ATOM   4786 HG23 THR A 304      32.684  -7.296 -28.411  1.00 74.91           H  
ATOM   4787  OG1 THR A 304      33.429  -8.160 -25.300  1.00 74.91           O  
ATOM   4788  HG1 THR A 304      32.518  -8.352 -25.064  1.00 74.91           H  
ATOM   4789  N   PRO A 305      35.494 -10.851 -27.195  1.00 70.63           N  
ATOM   4790  CA  PRO A 305      36.571 -11.672 -26.647  1.00 70.63           C  
ATOM   4791  HA  PRO A 305      36.167 -12.595 -26.233  1.00 70.63           H  
ATOM   4792  C   PRO A 305      37.295 -10.917 -25.520  1.00 70.63           C  
ATOM   4793  CB  PRO A 305      37.452 -12.004 -27.857  1.00 70.63           C  
ATOM   4794  HB2 PRO A 305      38.486 -12.218 -27.586  1.00 70.63           H  
ATOM   4795  HB3 PRO A 305      37.024 -12.851 -28.391  1.00 70.63           H  
ATOM   4796  O   PRO A 305      38.473 -10.577 -25.636  1.00 70.63           O  
ATOM   4797  CG  PRO A 305      37.326 -10.747 -28.718  1.00 70.63           C  
ATOM   4798  HG2 PRO A 305      38.007  -9.979 -28.350  1.00 70.63           H  
ATOM   4799  HG3 PRO A 305      37.520 -10.956 -29.770  1.00 70.63           H  
ATOM   4800  CD  PRO A 305      35.883 -10.304 -28.487  1.00 70.63           C  
ATOM   4801  HD2 PRO A 305      35.818  -9.216 -28.496  1.00 70.63           H  
ATOM   4802  HD3 PRO A 305      35.245 -10.727 -29.263  1.00 70.63           H  
ATOM   4803  N   THR A 306      36.581 -10.585 -24.445  1.00 67.10           N  
ATOM   4804  H   THR A 306      35.622 -10.898 -24.386  1.00 67.10           H  
ATOM   4805  CA  THR A 306      37.160  -9.976 -23.246  1.00 67.10           C  
ATOM   4806  HA  THR A 306      38.066  -9.451 -23.549  1.00 67.10           H  
ATOM   4807  C   THR A 306      37.625 -11.042 -22.250  1.00 67.10           C  
ATOM   4808  CB  THR A 306      36.236  -8.927 -22.590  1.00 67.10           C  
ATOM   4809  HB  THR A 306      36.218  -9.099 -21.514  1.00 67.10           H  
ATOM   4810  O   THR A 306      37.247 -12.210 -22.305  1.00 67.10           O  
ATOM   4811  CG2 THR A 306      36.765  -7.511 -22.822  1.00 67.10           C  
ATOM   4812 HG21 THR A 306      36.775  -7.289 -23.889  1.00 67.10           H  
ATOM   4813 HG22 THR A 306      37.773  -7.419 -22.417  1.00 67.10           H  
ATOM   4814 HG23 THR A 306      36.118  -6.799 -22.310  1.00 67.10           H  
ATOM   4815  OG1 THR A 306      34.908  -8.955 -23.049  1.00 67.10           O  
ATOM   4816  HG1 THR A 306      34.835  -8.753 -23.985  1.00 67.10           H  
ATOM   4817  N   PHE A 307      38.536 -10.655 -21.351  1.00 73.78           N  
ATOM   4818  H   PHE A 307      38.853  -9.697 -21.381  1.00 73.78           H  
ATOM   4819  CA  PHE A 307      39.072 -11.522 -20.294  1.00 73.78           C  
ATOM   4820  HA  PHE A 307      39.027 -12.553 -20.644  1.00 73.78           H  
ATOM   4821  C   PHE A 307      38.216 -11.470 -19.012  1.00 73.78           C  
ATOM   4822  CB  PHE A 307      40.554 -11.194 -20.030  1.00 73.78           C  
ATOM   4823  HB2 PHE A 307      40.901 -11.790 -19.186  1.00 73.78           H  
ATOM   4824  HB3 PHE A 307      40.637 -10.147 -19.737  1.00 73.78           H  
ATOM   4825  O   PHE A 307      38.759 -11.520 -17.911  1.00 73.78           O  
ATOM   4826  CG  PHE A 307      41.500 -11.469 -21.183  1.00 73.78           C  
ATOM   4827  CD1 PHE A 307      42.025 -12.762 -21.371  1.00 73.78           C  
ATOM   4828  HD1 PHE A 307      41.730 -13.562 -20.708  1.00 73.78           H  
ATOM   4829  CD2 PHE A 307      41.885 -10.428 -22.049  1.00 73.78           C  
ATOM   4830  HD2 PHE A 307      41.489  -9.433 -21.911  1.00 73.78           H  
ATOM   4831  CE1 PHE A 307      42.929 -13.014 -22.420  1.00 73.78           C  
ATOM   4832  HE1 PHE A 307      43.325 -14.007 -22.567  1.00 73.78           H  
ATOM   4833  CE2 PHE A 307      42.785 -10.680 -23.098  1.00 73.78           C  
ATOM   4834  HE2 PHE A 307      43.069  -9.881 -23.768  1.00 73.78           H  
ATOM   4835  CZ  PHE A 307      43.308 -11.971 -23.284  1.00 73.78           C  
ATOM   4836  HZ  PHE A 307      43.994 -12.162 -24.096  1.00 73.78           H  
ATOM   4837  N   GLY A 308      36.888 -11.359 -19.122  1.00 76.76           N  
ATOM   4838  H   GLY A 308      36.438 -11.405 -20.026  1.00 76.76           H  
ATOM   4839  CA  GLY A 308      35.977 -11.365 -17.972  1.00 76.76           C  
ATOM   4840  HA2 GLY A 308      36.360 -12.035 -17.202  1.00 76.76           H  
ATOM   4841  HA3 GLY A 308      35.006 -11.744 -18.292  1.00 76.76           H  
ATOM   4842  C   GLY A 308      35.766  -9.989 -17.347  1.00 76.76           C  
ATOM   4843  O   GLY A 308      35.119  -9.880 -16.304  1.00 76.76           O  
ATOM   4844  N   LEU A 309      36.317  -8.933 -17.954  1.00 87.22           N  
ATOM   4845  H   LEU A 309      36.750  -9.100 -18.851  1.00 87.22           H  
ATOM   4846  CA  LEU A 309      36.228  -7.565 -17.444  1.00 87.22           C  
ATOM   4847  HA  LEU A 309      36.652  -7.546 -16.440  1.00 87.22           H  
ATOM   4848  C   LEU A 309      34.770  -7.105 -17.337  1.00 87.22           C  
ATOM   4849  CB  LEU A 309      37.039  -6.625 -18.356  1.00 87.22           C  
ATOM   4850  HB2 LEU A 309      36.672  -6.734 -19.377  1.00 87.22           H  
ATOM   4851  HB3 LEU A 309      38.085  -6.930 -18.337  1.00 87.22           H  
ATOM   4852  O   LEU A 309      34.374  -6.577 -16.296  1.00 87.22           O  
ATOM   4853  CG  LEU A 309      36.940  -5.134 -17.966  1.00 87.22           C  
ATOM   4854  HG  LEU A 309      35.899  -4.814 -17.980  1.00 87.22           H  
ATOM   4855  CD1 LEU A 309      37.524  -4.858 -16.578  1.00 87.22           C  
ATOM   4856 HD11 LEU A 309      36.930  -5.365 -15.817  1.00 87.22           H  
ATOM   4857 HD12 LEU A 309      38.556  -5.204 -16.527  1.00 87.22           H  
ATOM   4858 HD13 LEU A 309      37.490  -3.788 -16.373  1.00 87.22           H  
ATOM   4859  CD2 LEU A 309      37.695  -4.283 -18.985  1.00 87.22           C  
ATOM   4860 HD21 LEU A 309      37.596  -3.229 -18.728  1.00 87.22           H  
ATOM   4861 HD22 LEU A 309      37.268  -4.438 -19.976  1.00 87.22           H  
ATOM   4862 HD23 LEU A 309      38.750  -4.556 -18.998  1.00 87.22           H  
ATOM   4863  N   PHE A 310      33.970  -7.319 -18.384  1.00 86.94           N  
ATOM   4864  H   PHE A 310      34.276  -7.917 -19.139  1.00 86.94           H  
ATOM   4865  CA  PHE A 310      32.571  -6.915 -18.375  1.00 86.94           C  
ATOM   4866  HA  PHE A 310      32.497  -5.906 -17.969  1.00 86.94           H  
ATOM   4867  C   PHE A 310      31.737  -7.821 -17.467  1.00 86.94           C  
ATOM   4868  CB  PHE A 310      32.003  -6.888 -19.792  1.00 86.94           C  
ATOM   4869  HB2 PHE A 310      30.939  -6.669 -19.703  1.00 86.94           H  
ATOM   4870  HB3 PHE A 310      32.120  -7.872 -20.246  1.00 86.94           H  
ATOM   4871  O   PHE A 310      30.800  -7.338 -16.843  1.00 86.94           O  
ATOM   4872  CG  PHE A 310      32.574  -5.861 -20.737  1.00 86.94           C  
ATOM   4873  CD1 PHE A 310      32.383  -4.492 -20.486  1.00 86.94           C  
ATOM   4874  HD1 PHE A 310      31.874  -4.173 -19.588  1.00 86.94           H  
ATOM   4875  CD2 PHE A 310      33.218  -6.275 -21.914  1.00 86.94           C  
ATOM   4876  HD2 PHE A 310      33.321  -7.329 -22.124  1.00 86.94           H  
ATOM   4877  CE1 PHE A 310      32.849  -3.538 -21.407  1.00 86.94           C  
ATOM   4878  HE1 PHE A 310      32.698  -2.486 -21.216  1.00 86.94           H  
ATOM   4879  CE2 PHE A 310      33.689  -5.324 -22.834  1.00 86.94           C  
ATOM   4880  HE2 PHE A 310      34.166  -5.655 -23.745  1.00 86.94           H  
ATOM   4881  CZ  PHE A 310      33.506  -3.954 -22.579  1.00 86.94           C  
ATOM   4882  HZ  PHE A 310      33.857  -3.222 -23.292  1.00 86.94           H  
ATOM   4883  N   THR A 311      32.111  -9.092 -17.284  1.00 83.97           N  
ATOM   4884  H   THR A 311      32.855  -9.450 -17.865  1.00 83.97           H  
ATOM   4885  CA  THR A 311      31.470  -9.948 -16.263  1.00 83.97           C  
ATOM   4886  HA  THR A 311      30.399  -9.978 -16.460  1.00 83.97           H  
ATOM   4887  C   THR A 311      31.657  -9.392 -14.851  1.00 83.97           C  
ATOM   4888  CB  THR A 311      31.995 -11.388 -16.308  1.00 83.97           C  
ATOM   4889  HB  THR A 311      33.079 -11.402 -16.198  1.00 83.97           H  
ATOM   4890  O   THR A 311      30.691  -9.293 -14.095  1.00 83.97           O  
ATOM   4891  CG2 THR A 311      31.368 -12.290 -15.244  1.00 83.97           C  
ATOM   4892 HG21 THR A 311      30.281 -12.238 -15.309  1.00 83.97           H  
ATOM   4893 HG22 THR A 311      31.691 -13.318 -15.408  1.00 83.97           H  
ATOM   4894 HG23 THR A 311      31.689 -11.986 -14.248  1.00 83.97           H  
ATOM   4895  OG1 THR A 311      31.642 -11.973 -17.526  1.00 83.97           O  
ATOM   4896  HG1 THR A 311      32.090 -11.509 -18.238  1.00 83.97           H  
ATOM   4897  N   VAL A 312      32.883  -9.004 -14.479  1.00 86.55           N  
ATOM   4898  H   VAL A 312      33.642  -9.110 -15.136  1.00 86.55           H  
ATOM   4899  CA  VAL A 312      33.164  -8.450 -13.143  1.00 86.55           C  
ATOM   4900  HA  VAL A 312      32.742  -9.118 -12.393  1.00 86.55           H  
ATOM   4901  C   VAL A 312      32.479  -7.096 -12.960  1.00 86.55           C  
ATOM   4902  CB  VAL A 312      34.681  -8.347 -12.888  1.00 86.55           C  
ATOM   4903  HB  VAL A 312      35.144  -7.772 -13.690  1.00 86.55           H  
ATOM   4904  O   VAL A 312      31.831  -6.876 -11.935  1.00 86.55           O  
ATOM   4905  CG1 VAL A 312      34.998  -7.662 -11.550  1.00 86.55           C  
ATOM   4906 HG11 VAL A 312      36.072  -7.688 -11.366  1.00 86.55           H  
ATOM   4907 HG12 VAL A 312      34.688  -6.618 -11.577  1.00 86.55           H  
ATOM   4908 HG13 VAL A 312      34.480  -8.170 -10.736  1.00 86.55           H  
ATOM   4909  CG2 VAL A 312      35.321  -9.740 -12.845  1.00 86.55           C  
ATOM   4910 HG21 VAL A 312      34.899 -10.323 -12.025  1.00 86.55           H  
ATOM   4911 HG22 VAL A 312      35.144 -10.271 -13.780  1.00 86.55           H  
ATOM   4912 HG23 VAL A 312      36.398  -9.648 -12.706  1.00 86.55           H  
ATOM   4913  N   ALA A 313      32.568  -6.210 -13.958  1.00 88.95           N  
ATOM   4914  H   ALA A 313      33.113  -6.445 -14.775  1.00 88.95           H  
ATOM   4915  CA  ALA A 313      31.876  -4.923 -13.937  1.00 88.95           C  
ATOM   4916  HA  ALA A 313      32.203  -4.366 -13.059  1.00 88.95           H  
ATOM   4917  C   ALA A 313      30.356  -5.113 -13.823  1.00 88.95           C  
ATOM   4918  CB  ALA A 313      32.262  -4.128 -15.189  1.00 88.95           C  
ATOM   4919  HB1 ALA A 313      31.790  -3.146 -15.158  1.00 88.95           H  
ATOM   4920  HB2 ALA A 313      31.927  -4.651 -16.085  1.00 88.95           H  
ATOM   4921  HB3 ALA A 313      33.344  -4.001 -15.231  1.00 88.95           H  
ATOM   4922  O   ALA A 313      29.737  -4.541 -12.931  1.00 88.95           O  
ATOM   4923  N   GLY A 314      29.773  -5.988 -14.647  1.00 89.19           N  
ATOM   4924  H   GLY A 314      30.343  -6.437 -15.350  1.00 89.19           H  
ATOM   4925  CA  GLY A 314      28.358  -6.352 -14.618  1.00 89.19           C  
ATOM   4926  HA2 GLY A 314      28.177  -7.133 -15.357  1.00 89.19           H  
ATOM   4927  HA3 GLY A 314      27.748  -5.485 -14.871  1.00 89.19           H  
ATOM   4928  C   GLY A 314      27.914  -6.872 -13.257  1.00 89.19           C  
ATOM   4929  O   GLY A 314      26.903  -6.412 -12.737  1.00 89.19           O  
ATOM   4930  N   LEU A 315      28.691  -7.750 -12.618  1.00 86.28           N  
ATOM   4931  H   LEU A 315      29.505  -8.110 -13.097  1.00 86.28           H  
ATOM   4932  CA  LEU A 315      28.367  -8.267 -11.288  1.00 86.28           C  
ATOM   4933  HA  LEU A 315      27.357  -8.674 -11.326  1.00 86.28           H  
ATOM   4934  C   LEU A 315      28.373  -7.170 -10.215  1.00 86.28           C  
ATOM   4935  CB  LEU A 315      29.348  -9.396 -10.939  1.00 86.28           C  
ATOM   4936  HB2 LEU A 315      29.277 -10.168 -11.706  1.00 86.28           H  
ATOM   4937  HB3 LEU A 315      30.363  -8.999 -10.956  1.00 86.28           H  
ATOM   4938  O   LEU A 315      27.434  -7.082  -9.425  1.00 86.28           O
[truncated: 165,654 more chars]
