# Supplementary material for: Higher‐order structure formation using refined monomer structures of lipid raft markers, Stomatin, Prohibitin, Flotillin, and HflK/C‐related proteins
Source: FEBS Open Bio. 2023 Mar 17;13(5):926–37. doi: 10.1002/2211-5463.13593 (PMC10153343; doi:10.1002/2211-5463.13593)
Supplement: Supplementary file 8 — Data S8. PH1510 14mer (cylinder).pdb. [file FEB4-13-926-s009.pdb]

CRYST1   75.847   75.847   43.631  90.00  90.00 120.00 P 62 2 2                 
ATOM      1  N   MET A   1      83.092 -75.868  80.426  1.00 54.30           N  
ATOM      2  H   MET A   1      83.477 -76.731  80.782  1.00 54.30           H  
ATOM      3  H2  MET A   1      83.853 -75.216  80.304  1.00 54.30           H  
ATOM      4  H3  MET A   1      82.437 -75.525  81.114  1.00 54.30           H  
ATOM      5  CA  MET A   1      82.408 -76.140  79.136  1.00 54.30           C  
ATOM      6  HA  MET A   1      83.140 -76.577  78.456  1.00 54.30           H  
ATOM      7  C   MET A   1      81.890 -74.898  78.386  1.00 54.30           C  
ATOM      8  CB  MET A   1      81.321 -77.205  79.320  1.00 54.30           C  
ATOM      9  HB2 MET A   1      80.714 -76.976  80.195  1.00 54.30           H  
ATOM     10  HB3 MET A   1      80.677 -77.230  78.442  1.00 54.30           H  
ATOM     11  O   MET A   1      81.732 -74.990  77.179  1.00 54.30           O  
ATOM     12  CG  MET A   1      81.976 -78.583  79.471  1.00 54.30           C  
ATOM     13  HG2 MET A   1      82.715 -78.566  80.273  1.00 54.30           H  
ATOM     14  HG3 MET A   1      82.487 -78.825  78.540  1.00 54.30           H  
ATOM     15  SD  MET A   1      80.791 -79.890  79.837  1.00 54.30           S  
ATOM     16  CE  MET A   1      81.478 -81.244  78.840  1.00 54.30           C  
ATOM     17  HE1 MET A   1      81.486 -80.964  77.786  1.00 54.30           H  
ATOM     18  HE2 MET A   1      82.493 -81.470  79.168  1.00 54.30           H  
ATOM     19  HE3 MET A   1      80.859 -82.133  78.964  1.00 54.30           H  
ATOM     20  N   ARG A   2      81.695 -73.718  79.007  1.00 55.29           N  
ATOM     21  H   ARG A   2      81.757 -73.657  80.014  1.00 55.29           H  
ATOM     22  CA  ARG A   2      81.166 -72.516  78.308  1.00 55.29           C  
ATOM     23  HA  ARG A   2      80.378 -72.838  77.628  1.00 55.29           H  
ATOM     24  C   ARG A   2      82.132 -71.764  77.370  1.00 55.29           C  
ATOM     25  CB  ARG A   2      80.530 -71.546  79.327  1.00 55.29           C  
ATOM     26  HB2 ARG A   2      80.617 -70.526  78.956  1.00 55.29           H  
ATOM     27  HB3 ARG A   2      81.060 -71.597  80.278  1.00 55.29           H  
ATOM     28  O   ARG A   2      81.660 -70.998  76.542  1.00 55.29           O  
ATOM     29  CG  ARG A   2      79.032 -71.828  79.542  1.00 55.29           C  
ATOM     30  HG2 ARG A   2      78.515 -71.715  78.589  1.00 55.29           H  
ATOM     31  HG3 ARG A   2      78.893 -72.848  79.900  1.00 55.29           H  
ATOM     32  CD  ARG A   2      78.430 -70.843  80.556  1.00 55.29           C  
ATOM     33  HD2 ARG A   2      78.704 -69.829  80.265  1.00 55.29           H  
ATOM     34  HD3 ARG A   2      78.848 -71.049  81.541  1.00 55.29           H  
ATOM     35  NE  ARG A   2      76.957 -70.934  80.607  1.00 55.29           N  
ATOM     36  HE  ARG A   2      76.502 -71.499  79.904  1.00 55.29           H  
ATOM     37  NH1 ARG A   2      76.607 -69.484  82.363  1.00 55.29           N  
ATOM     38 HH11 ARG A   2      75.963 -68.983  82.959  1.00 55.29           H  
ATOM     39 HH12 ARG A   2      77.602 -69.356  82.479  1.00 55.29           H  
ATOM     40  NH2 ARG A   2      74.860 -70.384  81.316  1.00 55.29           N  
ATOM     41 HH21 ARG A   2      74.444 -70.973  80.608  1.00 55.29           H  
ATOM     42 HH22 ARG A   2      74.248 -69.866  81.930  1.00 55.29           H  
ATOM     43  CZ  ARG A   2      76.154 -70.271  81.426  1.00 55.29           C  
ATOM     44  N   ARG A   3      83.454 -71.970  77.458  1.00 55.61           N  
ATOM     45  H   ARG A   3      83.800 -72.603  78.165  1.00 55.61           H  
ATOM     46  CA  ARG A   3      84.426 -71.257  76.597  1.00 55.61           C  
ATOM     47  HA  ARG A   3      84.014 -70.280  76.342  1.00 55.61           H  
ATOM     48  C   ARG A   3      84.644 -71.899  75.219  1.00 55.61           C  
ATOM     49  CB  ARG A   3      85.750 -70.995  77.339  1.00 55.61           C  
ATOM     50  HB2 ARG A   3      86.473 -70.608  76.621  1.00 55.61           H  
ATOM     51  HB3 ARG A   3      86.143 -71.927  77.748  1.00 55.61           H  
ATOM     52  O   ARG A   3      84.983 -71.183  74.291  1.00 55.61           O  
ATOM     53  CG  ARG A   3      85.579 -69.952  78.460  1.00 55.61           C  
ATOM     54  HG2 ARG A   3      85.075 -69.077  78.053  1.00 55.61           H  
ATOM     55  HG3 ARG A   3      84.968 -70.369  79.260  1.00 55.61           H  
ATOM     56  CD  ARG A   3      86.934 -69.508  79.032  1.00 55.61           C  
ATOM     57  HD2 ARG A   3      87.548 -69.134  78.212  1.00 55.61           H  
ATOM     58  HD3 ARG A   3      87.434 -70.368  79.476  1.00 55.61           H  
ATOM     59  NE  ARG A   3      86.780 -68.443  80.047  1.00 55.61           N  
ATOM     60  HE  ARG A   3      85.841 -68.164  80.291  1.00 55.61           H  
ATOM     61  NH1 ARG A   3      89.016 -67.972  80.342  1.00 55.61           N  
ATOM     62 HH11 ARG A   3      89.742 -67.420  80.776  1.00 55.61           H  
ATOM     63 HH12 ARG A   3      89.267 -68.660  79.647  1.00 55.61           H  
ATOM     64  NH2 ARG A   3      87.493 -66.826  81.492  1.00 55.61           N  
ATOM     65 HH21 ARG A   3      86.541 -66.582  81.729  1.00 55.61           H  
ATOM     66 HH22 ARG A   3      88.247 -66.299  81.910  1.00 55.61           H  
ATOM     67  CZ  ARG A   3      87.759 -67.757  80.619  1.00 55.61           C  
ATOM     68  N   ILE A   4      84.376 -73.199  75.069  1.00 58.96           N  
ATOM     69  H   ILE A   4      84.055 -73.727  75.868  1.00 58.96           H  
ATOM     70  CA  ILE A   4      84.559 -73.917  73.792  1.00 58.96           C  
ATOM     71  HA  ILE A   4      85.458 -73.538  73.307  1.00 58.96           H  
ATOM     72  C   ILE A   4      83.399 -73.628  72.821  1.00 58.96           C  
ATOM     73  CB  ILE A   4      84.781 -75.429  74.053  1.00 58.96           C  
ATOM     74  HB  ILE A   4      83.915 -75.814  74.593  1.00 58.96           H  
ATOM     75  O   ILE A   4      83.598 -73.574  71.609  1.00 58.96           O  
ATOM     76  CG1 ILE A   4      86.046 -75.640  74.926  1.00 58.96           C  
ATOM     77 HG12 ILE A   4      86.927 -75.330  74.362  1.00 58.96           H  
ATOM     78 HG13 ILE A   4      85.989 -75.017  75.817  1.00 58.96           H  
ATOM     79  CG2 ILE A   4      84.912 -76.213  72.736  1.00 58.96           C  
ATOM     80 HG21 ILE A   4      85.065 -77.275  72.924  1.00 58.96           H  
ATOM     81 HG22 ILE A   4      84.005 -76.127  72.138  1.00 58.96           H  
ATOM     82 HG23 ILE A   4      85.752 -75.834  72.152  1.00 58.96           H  
ATOM     83  CD1 ILE A   4      86.256 -77.079  75.413  1.00 58.96           C  
ATOM     84 HD11 ILE A   4      87.087 -77.103  76.117  1.00 58.96           H  
ATOM     85 HD12 ILE A   4      85.356 -77.438  75.914  1.00 58.96           H  
ATOM     86 HD13 ILE A   4      86.497 -77.737  74.579  1.00 58.96           H  
ATOM     87  N   LEU A   5      82.194 -73.355  73.339  1.00 56.24           N  
ATOM     88  H   LEU A   5      82.060 -73.422  74.338  1.00 56.24           H  
ATOM     89  CA  LEU A   5      81.040 -73.039  72.491  1.00 56.24           C  
ATOM     90  HA  LEU A   5      81.030 -73.755  71.671  1.00 56.24           H  
ATOM     91  C   LEU A   5      81.149 -71.646  71.844  1.00 56.24           C  
ATOM     92  CB  LEU A   5      79.733 -73.193  73.298  1.00 56.24           C  
ATOM     93  HB2 LEU A   5      79.346 -72.200  73.524  1.00 56.24           H  
ATOM     94  HB3 LEU A   5      79.917 -73.697  74.247  1.00 56.24           H  
ATOM     95  O   LEU A   5      80.733 -71.472  70.702  1.00 56.24           O  
ATOM     96  CG  LEU A   5      78.671 -73.985  72.511  1.00 56.24           C  
ATOM     97  HG  LEU A   5      78.712 -73.712  71.456  1.00 56.24           H  
ATOM     98  CD1 LEU A   5      78.909 -75.492  72.657  1.00 56.24           C  
ATOM     99 HD11 LEU A   5      78.821 -75.796  73.699  1.00 56.24           H  
ATOM    100 HD12 LEU A   5      78.170 -76.033  72.067  1.00 56.24           H  
ATOM    101 HD13 LEU A   5      79.899 -75.752  72.282  1.00 56.24           H  
ATOM    102  CD2 LEU A   5      77.271 -73.668  73.030  1.00 56.24           C  
ATOM    103 HD21 LEU A   5      76.535 -74.243  72.468  1.00 56.24           H  
ATOM    104 HD22 LEU A   5      77.190 -73.918  74.089  1.00 56.24           H  
ATOM    105 HD23 LEU A   5      77.058 -72.609  72.885  1.00 56.24           H  
ATOM    106  N   LEU A   6      81.752 -70.669  72.537  1.00 57.24           N  
ATOM    107  H   LEU A   6      82.097 -70.868  73.465  1.00 57.24           H  
ATOM    108  CA  LEU A   6      81.929 -69.321  71.987  1.00 57.24           C  
ATOM    109  HA  LEU A   6      80.991 -69.038  71.509  1.00 57.24           H  
ATOM    110  C   LEU A   6      82.997 -69.287  70.884  1.00 57.24           C  
ATOM    111  CB  LEU A   6      82.244 -68.304  73.106  1.00 57.24           C  
ATOM    112  HB2 LEU A   6      82.180 -68.773  74.088  1.00 57.24           H  
ATOM    113  HB3 LEU A   6      83.271 -67.960  72.981  1.00 57.24           H  
ATOM    114  O   LEU A   6      82.816 -68.596  69.887  1.00 57.24           O  
ATOM    115  CG  LEU A   6      81.296 -67.087  73.056  1.00 57.24           C  
ATOM    116  HG  LEU A   6      81.032 -66.864  72.022  1.00 57.24           H  
ATOM    117  CD1 LEU A   6      80.022 -67.372  73.856  1.00 57.24           C  
ATOM    118 HD11 LEU A   6      79.349 -66.518  73.779  1.00 57.24           H  
ATOM    119 HD12 LEU A   6      80.262 -67.549  74.904  1.00 57.24           H  
ATOM    120 HD13 LEU A   6      79.520 -68.246  73.443  1.00 57.24           H  
ATOM    121  CD2 LEU A   6      81.966 -65.846  73.642  1.00 57.24           C  
ATOM    122 HD21 LEU A   6      82.846 -65.593  73.050  1.00 57.24           H  
ATOM    123 HD22 LEU A   6      82.260 -66.024  74.676  1.00 57.24           H  
ATOM    124 HD23 LEU A   6      81.275 -65.005  73.600  1.00 57.24           H  
ATOM    125  N   SER A   7      84.071 -70.074  71.015  1.00 58.09           N  
ATOM    126  H   SER A   7      84.197 -70.631  71.848  1.00 58.09           H  
ATOM    127  CA  SER A   7      85.093 -70.172  69.964  1.00 58.09           C  
ATOM    128  HA  SER A   7      85.392 -69.163  69.683  1.00 58.09           H  
ATOM    129  C   SER A   7      84.562 -70.834  68.693  1.00 58.09           C  
ATOM    130  CB  SER A   7      86.347 -70.892  70.474  1.00 58.09           C  
ATOM    131  HB2 SER A   7      86.873 -70.227  71.158  1.00 58.09           H  
ATOM    132  HB3 SER A   7      87.009 -71.111  69.636  1.00 58.09           H  
ATOM    133  O   SER A   7      84.970 -70.446  67.607  1.00 58.09           O  
ATOM    134  OG  SER A   7      86.039 -72.087  71.169  1.00 58.09           O  
ATOM    135  HG  SER A   7      85.612 -72.712  70.577  1.00 58.09           H  
ATOM    136  N   MET A   8      83.620 -71.780  68.797  1.00 58.74           N  
ATOM    137  H   MET A   8      83.298 -72.061  69.712  1.00 58.74           H  
ATOM    138  CA  MET A   8      83.096 -72.478  67.617  1.00 58.74           C  
ATOM    139  HA  MET A   8      83.939 -72.671  66.954  1.00 58.74           H  
ATOM    140  C   MET A   8      82.105 -71.622  66.813  1.00 58.74           C  
ATOM    141  CB  MET A   8      82.514 -73.835  68.041  1.00 58.74           C  
ATOM    142  HB2 MET A   8      83.065 -74.199  68.909  1.00 58.74           H  
ATOM    143  HB3 MET A   8      81.466 -73.731  68.321  1.00 58.74           H  
ATOM    144  O   MET A   8      82.091 -71.699  65.590  1.00 58.74           O  
ATOM    145  CG  MET A   8      82.671 -74.882  66.934  1.00 58.74           C  
ATOM    146  HG2 MET A   8      81.980 -74.667  66.120  1.00 58.74           H  
ATOM    147  HG3 MET A   8      83.685 -74.815  66.539  1.00 58.74           H  
ATOM    148  SD  MET A   8      82.439 -76.587  67.509  1.00 58.74           S  
ATOM    149  CE  MET A   8      80.634 -76.710  67.453  1.00 58.74           C  
ATOM    150  HE1 MET A   8      80.329 -77.710  67.763  1.00 58.74           H  
ATOM    151  HE2 MET A   8      80.191 -75.972  68.121  1.00 58.74           H  
ATOM    152  HE3 MET A   8      80.289 -76.533  66.434  1.00 58.74           H  
ATOM    153  N   ILE A   9      81.336 -70.746  67.471  1.00 58.75           N  
ATOM    154  H   ILE A   9      81.368 -70.734  68.482  1.00 58.75           H  
ATOM    155  CA  ILE A   9      80.434 -69.809  66.778  1.00 58.75           C  
ATOM    156  HA  ILE A   9      79.938 -70.344  65.968  1.00 58.75           H  
ATOM    157  C   ILE A   9      81.227 -68.680  66.107  1.00 58.75           C  
ATOM    158  CB  ILE A   9      79.334 -69.307  67.741  1.00 58.75           C  
ATOM    159  HB  ILE A   9      79.809 -68.947  68.654  1.00 58.75           H  
ATOM    160  O   ILE A   9      80.917 -68.306  64.981  1.00 58.75           O  
ATOM    161  CG1 ILE A   9      78.398 -70.491  68.089  1.00 58.75           C  
ATOM    162 HG12 ILE A   9      78.996 -71.345  68.409  1.00 58.75           H  
ATOM    163 HG13 ILE A   9      77.845 -70.790  67.199  1.00 58.75           H  
ATOM    164  CG2 ILE A   9      78.525 -68.146  67.129  1.00 58.75           C  
ATOM    165 HG21 ILE A   9      78.068 -68.460  66.190  1.00 58.75           H  
ATOM    166 HG22 ILE A   9      77.745 -67.815  67.814  1.00 58.75           H  
ATOM    167 HG23 ILE A   9      79.169 -67.287  66.936  1.00 58.75           H  
ATOM    168  CD1 ILE A   9      77.403 -70.203  69.218  1.00 58.75           C  
ATOM    169 HD11 ILE A   9      77.936 -69.847  70.101  1.00 58.75           H  
ATOM    170 HD12 ILE A   9      76.874 -71.122  69.472  1.00 58.75           H  
ATOM    171 HD13 ILE A   9      76.670 -69.459  68.906  1.00 58.75           H  
ATOM    172  N   VAL A  10      82.299 -68.190  66.737  1.00 57.98           N  
ATOM    173  H   VAL A  10      82.512 -68.510  67.671  1.00 57.98           H  
ATOM    174  CA  VAL A  10      83.171 -67.176  66.118  1.00 57.98           C  
ATOM    175  HA  VAL A  10      82.541 -66.390  65.702  1.00 57.98           H  
ATOM    176  C   VAL A  10      83.949 -67.759  64.927  1.00 57.98           C  
ATOM    177  CB  VAL A  10      84.067 -66.524  67.191  1.00 57.98           C  
ATOM    178  HB  VAL A  10      84.600 -67.305  67.735  1.00 57.98           H  
ATOM    179  O   VAL A  10      84.122 -67.068  63.928  1.00 57.98           O  
ATOM    180  CG1 VAL A  10      85.093 -65.550  66.615  1.00 57.98           C  
ATOM    181 HG11 VAL A  10      85.847 -66.111  66.065  1.00 57.98           H  
ATOM    182 HG12 VAL A  10      84.602 -64.833  65.956  1.00 57.98           H  
ATOM    183 HG13 VAL A  10      85.599 -65.013  67.418  1.00 57.98           H  
ATOM    184  CG2 VAL A  10      83.212 -65.724  68.187  1.00 57.98           C  
ATOM    185 HG21 VAL A  10      82.456 -66.361  68.647  1.00 57.98           H  
ATOM    186 HG22 VAL A  10      83.846 -65.320  68.976  1.00 57.98           H  
ATOM    187 HG23 VAL A  10      82.713 -64.903  67.672  1.00 57.98           H  
ATOM    188  N   LEU A  11      84.327 -69.046  64.962  1.00 57.71           N  
ATOM    189  H   LEU A  11      84.196 -69.574  65.812  1.00 57.71           H  
ATOM    190  CA  LEU A  11      85.015 -69.696  63.837  1.00 57.71           C  
ATOM    191  HA  LEU A  11      85.810 -69.023  63.513  1.00 57.71           H  
ATOM    192  C   LEU A  11      84.112 -69.914  62.609  1.00 57.71           C  
ATOM    193  CB  LEU A  11      85.648 -71.024  64.297  1.00 57.71           C  
ATOM    194  HB2 LEU A  11      84.965 -71.839  64.057  1.00 57.71           H  
ATOM    195  HB3 LEU A  11      85.792 -71.027  65.377  1.00 57.71           H  
ATOM    196  O   LEU A  11      84.598 -69.846  61.485  1.00 57.71           O  
ATOM    197  CG  LEU A  11      87.018 -71.283  63.643  1.00 57.71           C  
ATOM    198  HG  LEU A  11      86.979 -71.021  62.585  1.00 57.71           H  
ATOM    199  CD1 LEU A  11      88.115 -70.465  64.334  1.00 57.71           C  
ATOM    200 HD11 LEU A  11      89.071 -70.659  63.851  1.00 57.71           H  
ATOM    201 HD12 LEU A  11      87.897 -69.400  64.247  1.00 57.71           H  
ATOM    202 HD13 LEU A  11      88.180 -70.733  65.389  1.00 57.71           H  
ATOM    203  CD2 LEU A  11      87.389 -72.762  63.762  1.00 57.71           C  
ATOM    204 HD21 LEU A  11      87.427 -73.058  64.809  1.00 57.71           H  
ATOM    205 HD22 LEU A  11      88.360 -72.933  63.298  1.00 57.71           H  
ATOM    206 HD23 LEU A  11      86.647 -73.365  63.239  1.00 57.71           H  
ATOM    207  N   ILE A  12      82.803 -70.120  62.804  1.00 55.50           N  
ATOM    208  H   ILE A  12      82.461 -70.198  63.750  1.00 55.50           H  
ATOM    209  CA  ILE A  12      81.847 -70.261  61.690  1.00 55.50           C  
ATOM    210  HA  ILE A  12      82.303 -70.886  60.922  1.00 55.50           H  
ATOM    211  C   ILE A  12      81.576 -68.907  61.007  1.00 55.50           C  
ATOM    212  CB  ILE A  12      80.567 -70.988  62.174  1.00 55.50           C  
ATOM    213  HB  ILE A  12      80.217 -70.498  63.083  1.00 55.50           H  
ATOM    214  O   ILE A  12      81.307 -68.873  59.810  1.00 55.50           O  
ATOM    215  CG1 ILE A  12      80.908 -72.465  62.495  1.00 55.50           C  
ATOM    216 HG12 ILE A  12      81.110 -72.999  61.566  1.00 55.50           H  
ATOM    217 HG13 ILE A  12      81.814 -72.509  63.097  1.00 55.50           H  
ATOM    218  CG2 ILE A  12      79.433 -70.934  61.132  1.00 55.50           C  
ATOM    219 HG21 ILE A  12      79.124 -69.903  60.960  1.00 55.50           H  
ATOM    220 HG22 ILE A  12      79.771 -71.363  60.187  1.00 55.50           H  
ATOM    221 HG23 ILE A  12      78.557 -71.479  61.482  1.00 55.50           H  
ATOM    222  CD1 ILE A  12      79.815 -73.213  63.271  1.00 55.50           C  
ATOM    223 HD11 ILE A  12      79.555 -72.657  64.172  1.00 55.50           H  
ATOM    224 HD12 ILE A  12      78.927 -73.349  62.653  1.00 55.50           H  
ATOM    225 HD13 ILE A  12      80.190 -74.195  63.558  1.00 55.50           H  
ATOM    226  N   PHE A  13      81.713 -67.785  61.722  1.00 54.40           N  
ATOM    227  H   PHE A  13      81.937 -67.859  62.705  1.00 54.40           H  
ATOM    228  CA  PHE A  13      81.494 -66.450  61.151  1.00 54.40           C  
ATOM    229  HA  PHE A  13      80.770 -66.540  60.342  1.00 54.40           H  
ATOM    230  C   PHE A  13      82.727 -65.808  60.491  1.00 54.40           C  
ATOM    231  CB  PHE A  13      80.858 -65.535  62.210  1.00 54.40           C  
ATOM    232  HB2 PHE A  13      81.246 -65.780  63.198  1.00 54.40           H  
ATOM    233  HB3 PHE A  13      81.138 -64.501  62.006  1.00 54.40           H  
ATOM    234  O   PHE A  13      82.564 -64.827  59.772  1.00 54.40           O  
ATOM    235  CG  PHE A  13      79.342 -65.601  62.210  1.00 54.40           C  
ATOM    236  CD1 PHE A  13      78.615 -64.867  61.253  1.00 54.40           C  
ATOM    237  HD1 PHE A  13      79.138 -64.255  60.534  1.00 54.40           H  
ATOM    238  CD2 PHE A  13      78.654 -66.410  63.133  1.00 54.40           C  
ATOM    239  HD2 PHE A  13      79.205 -66.985  63.862  1.00 54.40           H  
ATOM    240  CE1 PHE A  13      77.211 -64.936  61.226  1.00 54.40           C  
ATOM    241  HE1 PHE A  13      76.659 -64.373  60.487  1.00 54.40           H  
ATOM    242  CE2 PHE A  13      77.250 -66.481  63.106  1.00 54.40           C  
ATOM    243  HE2 PHE A  13      76.726 -67.106  63.813  1.00 54.40           H  
ATOM    244  CZ  PHE A  13      76.527 -65.742  62.152  1.00 54.40           C  
ATOM    245  HZ  PHE A  13      75.449 -65.798  62.126  1.00 54.40           H  
ATOM    246  N   LEU A  14      83.944 -66.330  60.692  1.00 54.54           N  
ATOM    247  H   LEU A  14      84.024 -67.136  61.295  1.00 54.54           H  
ATOM    248  CA  LEU A  14      85.180 -65.653  60.256  1.00 54.54           C  
ATOM    249  HA  LEU A  14      84.932 -64.618  60.019  1.00 54.54           H  
ATOM    250  C   LEU A  14      85.818 -66.162  58.956  1.00 54.54           C  
ATOM    251  CB  LEU A  14      86.180 -65.619  61.430  1.00 54.54           C  
ATOM    252  HB2 LEU A  14      85.964 -66.447  62.105  1.00 54.54           H  
ATOM    253  HB3 LEU A  14      87.198 -65.766  61.070  1.00 54.54           H  
ATOM    254  O   LEU A  14      86.816 -65.583  58.536  1.00 54.54           O  
ATOM    255  CG  LEU A  14      86.114 -64.279  62.187  1.00 54.54           C  
ATOM    256  HG  LEU A  14      85.084 -63.921  62.217  1.00 54.54           H  
ATOM    257  CD1 LEU A  14      86.588 -64.462  63.621  1.00 54.54           C  
ATOM    258 HD11 LEU A  14      86.469 -63.529  64.174  1.00 54.54           H  
ATOM    259 HD12 LEU A  14      85.973 -65.237  64.078  1.00 54.54           H  
ATOM    260 HD13 LEU A  14      87.632 -64.774  63.635  1.00 54.54           H  
ATOM    261  CD2 LEU A  14      87.005 -63.217  61.538  1.00 54.54           C  
ATOM    262 HD21 LEU A  14      88.045 -63.543  61.539  1.00 54.54           H  
ATOM    263 HD22 LEU A  14      86.690 -63.059  60.506  1.00 54.54           H  
ATOM    264 HD23 LEU A  14      86.916 -62.276  62.080  1.00 54.54           H  
ATOM    265  N   ALA A  15      85.297 -67.204  58.302  1.00 50.20           N  
ATOM    266  H   ALA A  15      84.490 -67.676  58.688  1.00 50.20           H  
ATOM    267  CA  ALA A  15      86.019 -67.807  57.174  1.00 50.20           C  
ATOM    268  HA  ALA A  15      86.601 -67.025  56.685  1.00 50.20           H  
ATOM    269  C   ALA A  15      85.155 -68.382  56.046  1.00 50.20           C  
ATOM    270  CB  ALA A  15      87.027 -68.827  57.723  1.00 50.20           C  
ATOM    271  HB1 ALA A  15      87.666 -68.357  58.469  1.00 50.20           H  
ATOM    272  HB2 ALA A  15      86.496 -69.663  58.177  1.00 50.20           H  
ATOM    273  HB3 ALA A  15      87.658 -69.199  56.915  1.00 50.20           H  
ATOM    274  O   ALA A  15      85.594 -69.301  55.359  1.00 50.20           O  
ATOM    275  N   SER A  16      83.979 -67.816  55.773  1.00 51.79           N  
ATOM    276  H   SER A  16      83.635 -67.085  56.379  1.00 51.79           H  
ATOM    277  CA  SER A  16      83.570 -67.784  54.368  1.00 51.79           C  
ATOM    278  HA  SER A  16      83.864 -68.697  53.850  1.00 51.79           H  
ATOM    279  C   SER A  16      84.297 -66.586  53.773  1.00 51.79           C  
ATOM    280  CB  SER A  16      82.054 -67.671  54.198  1.00 51.79           C  
ATOM    281  HB2 SER A  16      81.822 -67.494  53.147  1.00 51.79           H  
ATOM    282  HB3 SER A  16      81.677 -66.839  54.792  1.00 51.79           H  
ATOM    283  O   SER A  16      83.814 -65.466  53.968  1.00 51.79           O  
ATOM    284  OG  SER A  16      81.442 -68.876  54.612  1.00 51.79           O  
ATOM    285  HG  SER A  16      80.496 -68.733  54.694  1.00 51.79           H  
ATOM    286  N   PRO A  17      85.446 -66.739  53.074  1.00 50.83           N  
ATOM    287  CA  PRO A  17      85.735 -65.751  52.056  1.00 50.83           C  
ATOM    288  HA  PRO A  17      85.918 -64.768  52.488  1.00 50.83           H  
ATOM    289  C   PRO A  17      84.459 -65.752  51.225  1.00 50.83           C  
ATOM    290  CB  PRO A  17      86.968 -66.251  51.293  1.00 50.83           C  
ATOM    291  HB2 PRO A  17      86.943 -65.963  50.242  1.00 50.83           H  
ATOM    292  HB3 PRO A  17      87.867 -65.863  51.772  1.00 50.83           H  
ATOM    293  O   PRO A  17      84.068 -66.788  50.686  1.00 50.83           O  
ATOM    294  CG  PRO A  17      86.913 -67.767  51.469  1.00 50.83           C  
ATOM    295  HG2 PRO A  17      86.310 -68.209  50.676  1.00 50.83           H  
ATOM    296  HG3 PRO A  17      87.910 -68.206  51.474  1.00 50.83           H  
ATOM    297  CD  PRO A  17      86.210 -67.954  52.813  1.00 50.83           C  
ATOM    298  HD2 PRO A  17      86.962 -68.073  53.594  1.00 50.83           H  
ATOM    299  HD3 PRO A  17      85.580 -68.842  52.762  1.00 50.83           H  
ATOM    300  N   ILE A  18      83.723 -64.641  51.234  1.00 55.05           N  
ATOM    301  H   ILE A  18      84.018 -63.875  51.823  1.00 55.05           H  
ATOM    302  CA  ILE A  18      82.793 -64.366  50.152  1.00 55.05           C  
ATOM    303  HA  ILE A  18      82.003 -65.117  50.115  1.00 55.05           H  
ATOM    304  C   ILE A  18      83.702 -64.500  48.948  1.00 55.05           C  
ATOM    305  CB  ILE A  18      82.185 -62.957  50.301  1.00 55.05           C  
ATOM    306  HB  ILE A  18      82.993 -62.247  50.481  1.00 55.05           H  
ATOM    307  O   ILE A  18      84.570 -63.651  48.757  1.00 55.05           O  
ATOM    308  CG1 ILE A  18      81.226 -62.937  51.513  1.00 55.05           C  
ATOM    309 HG12 ILE A  18      80.305 -63.461  51.260  1.00 55.05           H  
ATOM    310 HG13 ILE A  18      81.685 -63.457  52.354  1.00 55.05           H  
ATOM    311  CG2 ILE A  18      81.452 -62.538  49.013  1.00 55.05           C  
ATOM    312 HG21 ILE A  18      81.015 -61.546  49.132  1.00 55.05           H  
ATOM    313 HG22 ILE A  18      80.663 -63.251  48.777  1.00 55.05           H  
ATOM    314 HG23 ILE A  18      82.151 -62.487  48.177  1.00 55.05           H  
ATOM    315  CD1 ILE A  18      80.890 -61.521  51.995  1.00 55.05           C  
ATOM    316 HD11 ILE A  18      81.805 -60.989  52.251  1.00 55.05           H  
ATOM    317 HD12 ILE A  18      80.352 -60.970  51.225  1.00 55.05           H  
ATOM    318 HD13 ILE A  18      80.259 -61.585  52.882  1.00 55.05           H  
ATOM    319  N   LEU A  19      83.651 -65.667  48.299  1.00 55.63           N  
ATOM    320  H   LEU A  19      83.048 -66.386  48.673  1.00 55.63           H  
ATOM    321  CA  LEU A  19      84.504 -66.006  47.182  1.00 55.63           C  
ATOM    322  HA  LEU A  19      85.547 -66.024  47.500  1.00 55.63           H  
ATOM    323  C   LEU A  19      84.254 -64.856  46.231  1.00 55.63           C  
ATOM    324  CB  LEU A  19      84.067 -67.377  46.627  1.00 55.63           C  
ATOM    325  HB2 LEU A  19      83.041 -67.294  46.268  1.00 55.63           H  
ATOM    326  HB3 LEU A  19      84.073 -68.105  47.438  1.00 55.63           H  
ATOM    327  O   LEU A  19      83.118 -64.719  45.773  1.00 55.63           O  
ATOM    328  CG  LEU A  19      84.951 -67.906  45.485  1.00 55.63           C  
ATOM    329  HG  LEU A  19      85.093 -67.126  44.738  1.00 55.63           H  
ATOM    330  CD1 LEU A  19      86.314 -68.365  46.009  1.00 55.63           C  
ATOM    331 HD11 LEU A  19      86.901 -68.777  45.186  1.00 55.63           H  
ATOM    332 HD12 LEU A  19      86.861 -67.518  46.422  1.00 55.63           H  
ATOM    333 HD13 LEU A  19      86.188 -69.127  46.778  1.00 55.63           H  
ATOM    334  CD2 LEU A  19      84.272 -69.103  44.818  1.00 55.63           C  
ATOM    335 HD21 LEU A  19      84.139 -69.912  45.537  1.00 55.63           H  
ATOM    336 HD22 LEU A  19      84.886 -69.451  43.987  1.00 55.63           H  
ATOM    337 HD23 LEU A  19      83.301 -68.800  44.425  1.00 55.63           H  
ATOM    338  N   ALA A  20      85.232 -63.953  46.114  1.00 58.58           N  
ATOM    339  H   ALA A  20      86.088 -64.082  46.633  1.00 58.58           H  
ATOM    340  CA  ALA A  20      85.087 -62.742  45.333  1.00 58.58           C  
ATOM    341  HA  ALA A  20      84.272 -62.139  45.734  1.00 58.58           H  
ATOM    342  C   ALA A  20      84.727 -63.244  43.947  1.00 58.58           C  
ATOM    343  CB  ALA A  20      86.384 -61.930  45.376  1.00 58.58           C  
ATOM    344  HB1 ALA A  20      86.276 -61.042  44.754  1.00 58.58           H  
ATOM    345  HB2 ALA A  20      86.597 -61.625  46.400  1.00 58.58           H  
ATOM    346  HB3 ALA A  20      87.212 -62.525  44.992  1.00 58.58           H  
ATOM    347  O   ALA A  20      85.519 -63.929  43.302  1.00 58.58           O  
ATOM    348  N   LYS A  21      83.446 -63.119  43.611  1.00 73.00           N  
ATOM    349  H   LYS A  21      82.821 -62.631  44.237  1.00 73.00           H  
ATOM    350  CA  LYS A  21      82.902 -63.879  42.507  1.00 73.00           C  
ATOM    351  HA  LYS A  21      83.303 -64.893  42.554  1.00 73.00           H  
ATOM    352  C   LYS A  21      83.439 -63.201  41.272  1.00 73.00           C  
ATOM    353  CB  LYS A  21      81.378 -63.943  42.608  1.00 73.00           C  
ATOM    354  HB2 LYS A  21      81.118 -64.216  43.630  1.00 73.00           H  
ATOM    355  HB3 LYS A  21      80.951 -62.963  42.389  1.00 73.00           H  
ATOM    356  O   LYS A  21      83.225 -62.005  41.101  1.00 73.00           O  
ATOM    357  CG  LYS A  21      80.795 -64.995  41.656  1.00 73.00           C  
ATOM    358  HG2 LYS A  21      80.891 -64.648  40.627  1.00 73.00           H  
ATOM    359  HG3 LYS A  21      81.327 -65.940  41.769  1.00 73.00           H  
ATOM    360  CD  LYS A  21      79.323 -65.201  42.013  1.00 73.00           C  
ATOM    361  HD2 LYS A  21      78.854 -64.217  42.018  1.00 73.00           H  
ATOM    362  HD3 LYS A  21      79.247 -65.612  43.019  1.00 73.00           H  
ATOM    363  CE  LYS A  21      78.617 -66.142  41.029  1.00 73.00           C  
ATOM    364  HE2 LYS A  21      78.859 -67.174  41.281  1.00 73.00           H  
ATOM    365  HE3 LYS A  21      79.007 -65.957  40.028  1.00 73.00           H  
ATOM    366  NZ  LYS A  21      77.155 -65.909  41.057  1.00 73.00           N  
ATOM    367  HZ1 LYS A  21      76.684 -66.374  40.295  1.00 73.00           H  
ATOM    368  HZ2 LYS A  21      76.755 -66.164  41.949  1.00 73.00           H  
ATOM    369  HZ3 LYS A  21      76.999 -64.915  40.962  1.00 73.00           H  
ATOM    370  N   ASN A  22      84.164 -63.951  40.460  1.00 90.54           N  
ATOM    371  H   ASN A  22      84.464 -64.864  40.773  1.00 90.54           H  
ATOM    372  CA  ASN A  22      84.685 -63.447  39.207  1.00 90.54           C  
ATOM    373  HA  ASN A  22      85.351 -62.604  39.398  1.00 90.54           H  
ATOM    374  C   ASN A  22      83.493 -62.967  38.370  1.00 90.54           C  
ATOM    375  CB  ASN A  22      85.478 -64.568  38.529  1.00 90.54           C  
ATOM    376  HB2 ASN A  22      84.874 -65.471  38.451  1.00 90.54           H  
ATOM    377  HB3 ASN A  22      85.735 -64.231  37.525  1.00 90.54           H  
ATOM    378  O   ASN A  22      82.577 -63.742  38.098  1.00 90.54           O  
ATOM    379  CG  ASN A  22      86.787 -64.904  39.215  1.00 90.54           C  
ATOM    380  ND2 ASN A  22      87.562 -65.784  38.637  1.00 90.54           N  
ATOM    381 HD21 ASN A  22      87.361 -66.042  37.682  1.00 90.54           H  
ATOM    382 HD22 ASN A  22      88.512 -65.731  38.977  1.00 90.54           H  
ATOM    383  OD1 ASN A  22      87.121 -64.423  40.281  1.00 90.54           O  
ATOM    384  N   ILE A  23      83.454 -61.684  38.028  1.00 95.69           N  
ATOM    385  H   ILE A  23      84.220 -61.086  38.302  1.00 95.69           H  
ATOM    386  CA  ILE A  23      82.343 -61.087  37.283  1.00 95.69           C  
ATOM    387  HA  ILE A  23      81.508 -61.785  37.245  1.00 95.69           H  
ATOM    388  C   ILE A  23      82.803 -60.842  35.854  1.00 95.69           C  
ATOM    389  CB  ILE A  23      81.832 -59.808  37.979  1.00 95.69           C  
ATOM    390  HB  ILE A  23      82.691 -59.172  38.192  1.00 95.69           H  
ATOM    391  O   ILE A  23      83.898 -60.333  35.628  1.00 95.69           O  
ATOM    392  CG1 ILE A  23      81.103 -60.147  39.298  1.00 95.69           C  
ATOM    393 HG12 ILE A  23      81.492 -61.072  39.723  1.00 95.69           H  
ATOM    394 HG13 ILE A  23      80.044 -60.319  39.105  1.00 95.69           H  
ATOM    395  CG2 ILE A  23      80.854 -59.017  37.090  1.00 95.69           C  
ATOM    396 HG21 ILE A  23      80.472 -58.155  37.638  1.00 95.69           H  
ATOM    397 HG22 ILE A  23      80.025 -59.650  36.773  1.00 95.69           H  
ATOM    398 HG23 ILE A  23      81.369 -58.630  36.211  1.00 95.69           H  
ATOM    399  CD1 ILE A  23      81.253 -59.035  40.342  1.00 95.69           C  
ATOM    400 HD11 ILE A  23      82.306 -58.910  40.595  1.00 95.69           H  
ATOM    401 HD12 ILE A  23      80.708 -59.307  41.246  1.00 95.69           H  
ATOM    402 HD13 ILE A  23      80.868 -58.093  39.951  1.00 95.69           H  
ATOM    403  N   VAL A  24      81.940 -61.165  34.897  1.00 97.92           N  
ATOM    404  H   VAL A  24      81.065 -61.589  35.169  1.00 97.92           H  
ATOM    405  CA  VAL A  24      82.056 -60.686  33.520  1.00 97.92           C  
ATOM    406  HA  VAL A  24      82.954 -60.076  33.421  1.00 97.92           H  
ATOM    407  C   VAL A  24      80.858 -59.798  33.236  1.00 97.92           C  
ATOM    408  CB  VAL A  24      82.177 -61.837  32.511  1.00 97.92           C  
ATOM    409  HB  VAL A  24      81.332 -62.517  32.623  1.00 97.92           H  
ATOM    410  O   VAL A  24      79.709 -60.229  33.357  1.00 97.92           O  
ATOM    411  CG1 VAL A  24      82.201 -61.299  31.075  1.00 97.92           C  
ATOM    412 HG11 VAL A  24      81.229 -60.886  30.807  1.00 97.92           H  
ATOM    413 HG12 VAL A  24      82.959 -60.523  30.978  1.00 97.92           H  
ATOM    414 HG13 VAL A  24      82.439 -62.102  30.377  1.00 97.92           H  
ATOM    415  CG2 VAL A  24      83.477 -62.618  32.742  1.00 97.92           C  
ATOM    416 HG21 VAL A  24      83.504 -63.015  33.757  1.00 97.92           H  
ATOM    417 HG22 VAL A  24      83.537 -63.447  32.038  1.00 97.92           H  
ATOM    418 HG23 VAL A  24      84.334 -61.960  32.598  1.00 97.92           H  
ATOM    419  N   TYR A  25      81.126 -58.551  32.858  1.00 98.22           N  
ATOM    420  H   TYR A  25      82.090 -58.279  32.727  1.00 98.22           H  
ATOM    421  CA  TYR A  25      80.075 -57.632  32.441  1.00 98.22           C  
ATOM    422  HA  TYR A  25      79.180 -57.861  33.019  1.00 98.22           H  
ATOM    423  C   TYR A  25      79.723 -57.842  30.973  1.00 98.22           C  
ATOM    424  CB  TYR A  25      80.456 -56.182  32.761  1.00 98.22           C  
ATOM    425  HB2 TYR A  25      79.864 -55.511  32.137  1.00 98.22           H  
ATOM    426  HB3 TYR A  25      81.507 -56.012  32.525  1.00 98.22           H  
ATOM    427  O   TYR A  25      80.599 -58.083  30.149  1.00 98.22           O  
ATOM    428  CG  TYR A  25      80.173 -55.840  34.207  1.00 98.22           C  
ATOM    429  CD1 TYR A  25      78.837 -55.686  34.619  1.00 98.22           C  
ATOM    430  HD1 TYR A  25      78.037 -55.786  33.900  1.00 98.22           H  
ATOM    431  CD2 TYR A  25      81.212 -55.745  35.150  1.00 98.22           C  
ATOM    432  HD2 TYR A  25      82.236 -55.876  34.831  1.00 98.22           H  
ATOM    433  CE1 TYR A  25      78.537 -55.456  35.970  1.00 98.22           C  
ATOM    434  HE1 TYR A  25      77.513 -55.346  36.294  1.00 98.22           H  
ATOM    435  CE2 TYR A  25      80.915 -55.498  36.507  1.00 98.22           C  
ATOM    436  HE2 TYR A  25      81.706 -55.442  37.242  1.00 98.22           H  
ATOM    437  OH  TYR A  25      79.200 -55.242  38.218  1.00 98.22           O  
ATOM    438  HH  TYR A  25      79.832 -54.714  38.712  1.00 98.22           H  
ATOM    439  CZ  TYR A  25      79.569 -55.374  36.918  1.00 98.22           C  
ATOM    440  N   VAL A  26      78.442 -57.717  30.642  1.00 98.27           N  
ATOM    441  H   VAL A  26      77.773 -57.585  31.387  1.00 98.27           H  
ATOM    442  CA  VAL A  26      77.940 -57.713  29.266  1.00 98.27           C  
ATOM    443  HA  VAL A  26      78.785 -57.721  28.577  1.00 98.27           H  
ATOM    444  C   VAL A  26      77.153 -56.429  29.053  1.00 98.27           C  
ATOM    445  CB  VAL A  26      77.085 -58.951  28.947  1.00 98.27           C  
ATOM    446  HB  VAL A  26      76.210 -58.957  29.597  1.00 98.27           H  
ATOM    447  O   VAL A  26      76.226 -56.138  29.809  1.00 98.27           O  
ATOM    448  CG1 VAL A  26      76.628 -58.939  27.482  1.00 98.27           C  
ATOM    449 HG11 VAL A  26      76.102 -59.863  27.240  1.00 98.27           H  
ATOM    450 HG12 VAL A  26      77.486 -58.847  26.818  1.00 98.27           H  
ATOM    451 HG13 VAL A  26      75.946 -58.108  27.297  1.00 98.27           H  
ATOM    452  CG2 VAL A  26      77.861 -60.253  29.175  1.00 98.27           C  
ATOM    453 HG21 VAL A  26      78.253 -60.284  30.191  1.00 98.27           H  
ATOM    454 HG22 VAL A  26      78.692 -60.325  28.473  1.00 98.27           H  
ATOM    455 HG23 VAL A  26      77.194 -61.102  29.024  1.00 98.27           H  
ATOM    456  N   ALA A  27      77.507 -55.660  28.031  1.00 97.06           N  
ATOM    457  H   ALA A  27      78.277 -55.954  27.447  1.00 97.06           H  
ATOM    458  CA  ALA A  27      76.780 -54.458  27.642  1.00 97.06           C  
ATOM    459  HA  ALA A  27      75.830 -54.419  28.175  1.00 97.06           H  
ATOM    460  C   ALA A  27      76.468 -54.483  26.147  1.00 97.06           C  
ATOM    461  CB  ALA A  27      77.588 -53.221  28.037  1.00 97.06           C  
ATOM    462  HB1 ALA A  27      78.466 -53.129  27.398  1.00 97.06           H  
ATOM    463  HB2 ALA A  27      77.909 -53.306  29.075  1.00 97.06           H  
ATOM    464  HB3 ALA A  27      76.964 -52.334  27.929  1.00 97.06           H  
ATOM    465  O   ALA A  27      77.249 -55.000  25.354  1.00 97.06           O  
ATOM    466  N   GLN A  28      75.339 -53.893  25.765  1.00 95.47           N  
ATOM    467  H   GLN A  28      74.751 -53.464  26.466  1.00 95.47           H  
ATOM    468  CA  GLN A  28      74.923 -53.804  24.371  1.00 95.47           C  
ATOM    469  HA  GLN A  28      75.527 -54.487  23.774  1.00 95.47           H  
ATOM    470  C   GLN A  28      75.152 -52.395  23.825  1.00 95.47           C  
ATOM    471  CB  GLN A  28      73.466 -54.267  24.245  1.00 95.47           C  
ATOM    472  HB2 GLN A  28      72.816 -53.578  24.784  1.00 95.47           H  
ATOM    473  HB3 GLN A  28      73.372 -55.257  24.690  1.00 95.47           H  
ATOM    474  O   GLN A  28      74.744 -51.401  24.437  1.00 95.47           O  
ATOM    475  CG  GLN A  28      73.024 -54.349  22.779  1.00 95.47           C  
ATOM    476  HG2 GLN A  28      73.053 -53.361  22.320  1.00 95.47           H  
ATOM    477  HG3 GLN A  28      73.708 -55.001  22.237  1.00 95.47           H  
ATOM    478  CD  GLN A  28      71.606 -54.887  22.660  1.00 95.47           C  
ATOM    479  NE2 GLN A  28      71.421 -56.024  22.030  1.00 95.47           N  
ATOM    480 HE21 GLN A  28      70.500 -56.430  22.105  1.00 95.47           H  
ATOM    481 HE22 GLN A  28      72.231 -56.598  21.839  1.00 95.47           H  
ATOM    482  OE1 GLN A  28      70.641 -54.298  23.124  1.00 95.47           O  
ATOM    483  N   ILE A  29      75.768 -52.317  22.647  1.00 94.88           N  
ATOM    484  H   ILE A  29      76.107 -53.170  22.228  1.00 94.88           H  
ATOM    485  CA  ILE A  29      75.947 -51.089  21.875  1.00 94.88           C  
ATOM    486  HA  ILE A  29      75.343 -50.297  22.320  1.00 94.88           H  
ATOM    487  C   ILE A  29      75.423 -51.321  20.458  1.00 94.88           C  
ATOM    488  CB  ILE A  29      77.417 -50.619  21.914  1.00 94.88           C  
ATOM    489  HB  ILE A  29      78.066 -51.439  21.605  1.00 94.88           H  
ATOM    490  O   ILE A  29      75.946 -52.137  19.701  1.00 94.88           O  
ATOM    491  CG1 ILE A  29      77.768 -50.214  23.367  1.00 94.88           C  
ATOM    492 HG12 ILE A  29      77.039 -49.484  23.722  1.00 94.88           H  
ATOM    493 HG13 ILE A  29      77.700 -51.096  24.005  1.00 94.88           H  
ATOM    494  CG2 ILE A  29      77.623 -49.441  20.942  1.00 94.88           C  
ATOM    495 HG21 ILE A  29      77.401 -49.740  19.918  1.00 94.88           H  
ATOM    496 HG22 ILE A  29      76.987 -48.604  21.227  1.00 94.88           H  
ATOM    497 HG23 ILE A  29      78.668 -49.131  20.955  1.00 94.88           H  
ATOM    498  CD1 ILE A  29      79.162 -49.622  23.571  1.00 94.88           C  
ATOM    499 HD11 ILE A  29      79.910 -50.283  23.134  1.00 94.88           H  
ATOM    500 HD12 ILE A  29      79.224 -48.633  23.115  1.00 94.88           H  
ATOM    501 HD13 ILE A  29      79.362 -49.516  24.637  1.00 94.88           H  
ATOM    502  N   LYS A  30      74.380 -50.566  20.101  1.00 92.78           N  
ATOM    503  H   LYS A  30      74.044 -49.875  20.756  1.00 92.78           H  
ATOM    504  CA  LYS A  30      73.702 -50.659  18.808  1.00 92.78           C  
ATOM    505  HA  LYS A  30      74.302 -51.296  18.157  1.00 92.78           H  
ATOM    506  C   LYS A  30      73.583 -49.294  18.139  1.00 92.78           C  
ATOM    507  CB  LYS A  30      72.342 -51.344  18.994  1.00 92.78           C  
ATOM    508  HB2 LYS A  30      72.512 -52.330  19.427  1.00 92.78           H  
ATOM    509  HB3 LYS A  30      71.726 -50.762  19.681  1.00 92.78           H  
ATOM    510  O   LYS A  30      73.222 -48.317  18.790  1.00 92.78           O  
ATOM    511  CG  LYS A  30      71.606 -51.502  17.658  1.00 92.78           C  
ATOM    512  HG2 LYS A  30      72.283 -51.941  16.927  1.00 92.78           H  
ATOM    513  HG3 LYS A  30      71.282 -50.524  17.299  1.00 92.78           H  
ATOM    514  CD  LYS A  30      70.384 -52.405  17.806  1.00 92.78           C  
ATOM    515  HD2 LYS A  30      70.720 -53.379  18.160  1.00 92.78           H  
ATOM    516  HD3 LYS A  30      69.680 -51.977  18.519  1.00 92.78           H  
ATOM    517  CE  LYS A  30      69.734 -52.553  16.431  1.00 92.78           C  
ATOM    518  HE2 LYS A  30      69.220 -51.629  16.168  1.00 92.78           H  
ATOM    519  HE3 LYS A  30      70.532 -52.723  15.706  1.00 92.78           H  
ATOM    520  NZ  LYS A  30      68.822 -53.713  16.400  1.00 92.78           N  
ATOM    521  HZ1 LYS A  30      68.419 -53.819  15.480  1.00 92.78           H  
ATOM    522  HZ2 LYS A  30      69.387 -54.536  16.557  1.00 92.78           H  
ATOM    523  HZ3 LYS A  30      68.108 -53.648  17.111  1.00 92.78           H  
ATOM    524  N   GLY A  31      73.789 -49.253  16.826  1.00 89.98           N  
ATOM    525  H   GLY A  31      74.164 -50.087  16.399  1.00 89.98           H  
ATOM    526  CA  GLY A  31      73.592 -48.063  16.000  1.00 89.98           C  
ATOM    527  HA2 GLY A  31      73.062 -48.349  15.092  1.00 89.98           H  
ATOM    528  HA3 GLY A  31      72.980 -47.339  16.535  1.00 89.98           H  
ATOM    529  C   GLY A  31      74.895 -47.382  15.588  1.00 89.98           C  
ATOM    530  O   GLY A  31      75.952 -48.006  15.543  1.00 89.98           O  
ATOM    531  N   GLN A  32      74.798 -46.112  15.196  1.00 89.10           N  
ATOM    532  H   GLN A  32      73.944 -45.607  15.384  1.00 89.10           H  
ATOM    533  CA  GLN A  32      75.932 -45.366  14.646  1.00 89.10           C  
ATOM    534  HA  GLN A  32      76.399 -45.988  13.882  1.00 89.10           H  
ATOM    535  C   GLN A  32      76.990 -45.064  15.713  1.00 89.10           C  
ATOM    536  CB  GLN A  32      75.455 -44.060  13.987  1.00 89.10           C  
ATOM    537  HB2 GLN A  32      76.322 -43.434  13.776  1.00 89.10           H  
ATOM    538  HB3 GLN A  32      74.809 -43.521  14.679  1.00 89.10           H  
ATOM    539  O   GLN A  32      76.644 -44.734  16.845  1.00 89.10           O  
ATOM    540  CG  GLN A  32      74.717 -44.306  12.665  1.00 89.10           C  
ATOM    541  HG2 GLN A  32      75.409 -44.745  11.945  1.00 89.10           H  
ATOM    542  HG3 GLN A  32      73.894 -45.002  12.823  1.00 89.10           H  
ATOM    543  CD  GLN A  32      74.164 -43.008  12.082  1.00 89.10           C  
ATOM    544  NE2 GLN A  32      72.932 -42.650  12.372  1.00 89.10           N  
ATOM    545 HE21 GLN A  32      72.415 -43.127  13.097  1.00 89.10           H  
ATOM    546 HE22 GLN A  32      72.668 -41.737  12.030  1.00 89.10           H  
ATOM    547  OE1 GLN A  32      74.809 -42.281  11.356  1.00 89.10           O  
ATOM    548  N   ILE A  33      78.267 -45.117  15.330  1.00 92.46           N  
ATOM    549  H   ILE A  33      78.462 -45.409  14.383  1.00 92.46           H  
ATOM    550  CA  ILE A  33      79.388 -44.701  16.180  1.00 92.46           C  
ATOM    551  HA  ILE A  33      79.195 -45.067  17.188  1.00 92.46           H  
ATOM    552  C   ILE A  33      79.442 -43.172  16.248  1.00 92.46           C  
ATOM    553  CB  ILE A  33      80.728 -45.319  15.715  1.00 92.46           C  
ATOM    554  HB  ILE A  33      80.982 -44.929  14.729  1.00 92.46           H  
ATOM    555  O   ILE A  33      79.663 -42.483  15.253  1.00 92.46           O  
ATOM    556  CG1 ILE A  33      80.690 -46.859  15.593  1.00 92.46           C  
ATOM    557 HG12 ILE A  33      81.692 -47.218  15.362  1.00 92.46           H  
ATOM    558 HG13 ILE A  33      80.056 -47.129  14.749  1.00 92.46           H  
ATOM    559  CG2 ILE A  33      81.863 -44.891  16.654  1.00 92.46           C  
ATOM    560 HG21 ILE A  33      82.035 -43.818  16.573  1.00 92.46           H  
ATOM    561 HG22 ILE A  33      82.790 -45.391  16.374  1.00 92.46           H  
ATOM    562 HG23 ILE A  33      81.612 -45.138  17.686  1.00 92.46           H  
ATOM    563  CD1 ILE A  33      80.191 -47.608  16.836  1.00 92.46           C  
ATOM    564 HD11 ILE A  33      79.141 -47.383  17.016  1.00 92.46           H  
ATOM    565 HD12 ILE A  33      80.789 -47.342  17.708  1.00 92.46           H  
ATOM    566 HD13 ILE A  33      80.288 -48.681  16.667  1.00 92.46           H  
ATOM    567  N   THR A  34      79.223 -42.635  17.440  1.00 88.70           N  
ATOM    568  H   THR A  34      79.025 -43.256  18.212  1.00 88.70           H  
ATOM    569  CA  THR A  34      79.167 -41.194  17.707  1.00 88.70           C  
ATOM    570  HA  THR A  34      79.656 -40.640  16.905  1.00 88.70           H  
ATOM    571  C   THR A  34      79.892 -40.866  19.009  1.00 88.70           C  
ATOM    572  CB  THR A  34      77.708 -40.725  17.806  1.00 88.70           C  
ATOM    573  HB  THR A  34      77.708 -39.654  18.011  1.00 88.70           H  
ATOM    574  O   THR A  34      80.317 -41.767  19.736  1.00 88.70           O  
ATOM    575  CG2 THR A  34      76.888 -40.960  16.538  1.00 88.70           C  
ATOM    576 HG21 THR A  34      77.390 -40.497  15.688  1.00 88.70           H  
ATOM    577 HG22 THR A  34      76.764 -42.026  16.350  1.00 88.70           H  
ATOM    578 HG23 THR A  34      75.907 -40.500  16.658  1.00 88.70           H  
ATOM    579  OG1 THR A  34      77.072 -41.383  18.878  1.00 88.70           O  
ATOM    580  HG1 THR A  34      76.961 -42.301  18.620  1.00 88.70           H  
ATOM    581  N   SER A  35      79.992 -39.582  19.358  1.00 89.03           N  
ATOM    582  H   SER A  35      79.665 -38.856  18.738  1.00 89.03           H  
ATOM    583  CA  SER A  35      80.519 -39.171  20.666  1.00 89.03           C  
ATOM    584  HA  SER A  35      81.539 -39.543  20.768  1.00 89.03           H  
ATOM    585  C   SER A  35      79.700 -39.757  21.825  1.00 89.03           C  
ATOM    586  CB  SER A  35      80.553 -37.644  20.760  1.00 89.03           C  
ATOM    587  HB2 SER A  35      81.042 -37.343  21.687  1.00 89.03           H  
ATOM    588  HB3 SER A  35      79.533 -37.260  20.759  1.00 89.03           H  
ATOM    589  O   SER A  35      80.261 -40.089  22.862  1.00 89.03           O  
ATOM    590  OG  SER A  35      81.247 -37.103  19.649  1.00 89.03           O  
ATOM    591  HG  SER A  35      82.191 -37.214  19.780  1.00 89.03           H  
ATOM    592  N   TYR A  36      78.393 -39.991  21.637  1.00 89.14           N  
ATOM    593  H   TYR A  36      77.973 -39.770  20.747  1.00 89.14           H  
ATOM    594  CA  TYR A  36      77.579 -40.669  22.652  1.00 89.14           C  
ATOM    595  HA  TYR A  36      77.725 -40.172  23.610  1.00 89.14           H  
ATOM    596  C   TYR A  36      77.992 -42.133  22.823  1.00 89.14           C  
ATOM    597  CB  TYR A  36      76.094 -40.603  22.278  1.00 89.14           C  
ATOM    598  HB2 TYR A  36      75.952 -41.031  21.286  1.00 89.14           H  
ATOM    599  HB3 TYR A  36      75.762 -39.565  22.235  1.00 89.14           H  
ATOM    600  O   TYR A  36      78.063 -42.640  23.940  1.00 89.14           O  
ATOM    601  CG  TYR A  36      75.216 -41.334  23.270  1.00 89.14           C  
ATOM    602  CD2 TYR A  36      74.521 -42.493  22.872  1.00 89.14           C  
ATOM    603  HD2 TYR A  36      74.600 -42.848  21.856  1.00 89.14           H  
ATOM    604  CD1 TYR A  36      75.144 -40.886  24.602  1.00 89.14           C  
ATOM    605  HD1 TYR A  36      75.687 -40.001  24.900  1.00 89.14           H  
ATOM    606  CE2 TYR A  36      73.732 -43.193  23.799  1.00 89.14           C  
ATOM    607  HE2 TYR A  36      73.205 -44.084  23.489  1.00 89.14           H  
ATOM    608  CE1 TYR A  36      74.369 -41.595  25.539  1.00 89.14           C  
ATOM    609  HE1 TYR A  36      74.293 -41.252  26.560  1.00 89.14           H  
ATOM    610  OH  TYR A  36      72.899 -43.412  26.032  1.00 89.14           O  
ATOM    611  HH  TYR A  36      72.381 -44.101  25.609  1.00 89.14           H  
ATOM    612  CZ  TYR A  36      73.654 -42.739  25.131  1.00 89.14           C  
ATOM    613  N   THR A  37      78.302 -42.813  21.717  1.00 92.50           N  
ATOM    614  H   THR A  37      78.231 -42.349  20.822  1.00 92.50           H  
ATOM    615  CA  THR A  37      78.802 -44.188  21.748  1.00 92.50           C  
ATOM    616  HA  THR A  37      78.076 -44.810  22.272  1.00 92.50           H  
ATOM    617  C   THR A  37      80.124 -44.269  22.502  1.00 92.50           C  
ATOM    618  CB  THR A  37      79.002 -44.739  20.334  1.00 92.50           C  
ATOM    619  HB  THR A  37      79.899 -44.304  19.893  1.00 92.50           H  
ATOM    620  O   THR A  37      80.306 -45.187  23.296  1.00 92.50           O  
ATOM    621  CG2 THR A  37      79.137 -46.255  20.332  1.00 92.50           C  
ATOM    622 HG21 THR A  37      80.086 -46.540  20.785  1.00 92.50           H  
ATOM    623 HG22 THR A  37      78.319 -46.694  20.902  1.00 92.50           H  
ATOM    624 HG23 THR A  37      79.107 -46.628  19.308  1.00 92.50           H  
ATOM    625  OG1 THR A  37      77.907 -44.408  19.511  1.00 92.50           O  
ATOM    626  HG1 THR A  37      77.177 -44.987  19.747  1.00 92.50           H  
ATOM    627  N   TYR A  38      81.016 -43.290  22.320  1.00 94.94           N  
ATOM    628  H   TYR A  38      80.810 -42.556  21.657  1.00 94.94           H  
ATOM    629  CA  TYR A  38      82.227 -43.171  23.134  1.00 94.94           C  
ATOM    630  HA  TYR A  38      82.818 -44.080  23.018  1.00 94.94           H  
ATOM    631  C   TYR A  38      81.899 -43.071  24.629  1.00 94.94           C  
ATOM    632  CB  TYR A  38      83.079 -41.992  22.655  1.00 94.94           C  
ATOM    633  HB2 TYR A  38      82.451 -41.115  22.500  1.00 94.94           H  
ATOM    634  HB3 TYR A  38      83.526 -42.242  21.692  1.00 94.94           H  
ATOM    635  O   TYR A  38      82.423 -43.867  25.406  1.00 94.94           O  
ATOM    636  CG  TYR A  38      84.177 -41.624  23.629  1.00 94.94           C  
ATOM    637  CD2 TYR A  38      84.017 -40.519  24.488  1.00 94.94           C  
ATOM    638  HD2 TYR A  38      83.110 -39.932  24.469  1.00 94.94           H  
ATOM    639  CD1 TYR A  38      85.329 -42.426  23.717  1.00 94.94           C  
ATOM    640  HD1 TYR A  38      85.445 -43.284  23.072  1.00 94.94           H  
ATOM    641  CE2 TYR A  38      85.024 -40.199  25.415  1.00 94.94           C  
ATOM    642  HE2 TYR A  38      84.899 -39.366  26.090  1.00 94.94           H  
ATOM    643  CE1 TYR A  38      86.339 -42.104  24.642  1.00 94.94           C  
ATOM    644  HE1 TYR A  38      87.241 -42.697  24.682  1.00 94.94           H  
ATOM    645  OH  TYR A  38      87.165 -40.674  26.382  1.00 94.94           O  
ATOM    646  HH  TYR A  38      87.886 -41.307  26.365  1.00 94.94           H  
ATOM    647  CZ  TYR A  38      86.188 -40.990  25.494  1.00 94.94           C  
ATOM    648  N   ASP A  39      80.964 -42.200  25.026  1.00 91.84           N  
ATOM    649  H   ASP A  39      80.643 -41.497  24.375  1.00 91.84           H  
ATOM    650  CA  ASP A  39      80.550 -42.098  26.429  1.00 91.84           C  
ATOM    651  HA  ASP A  39      81.424 -41.843  27.030  1.00 91.84           H  
ATOM    652  C   ASP A  39      79.971 -43.426  26.955  1.00 91.84           C  
ATOM    653  CB  ASP A  39      79.483 -41.008  26.632  1.00 91.84           C  
ATOM    654  HB2 ASP A  39      78.584 -41.267  26.074  1.00 91.84           H  
ATOM    655  HB3 ASP A  39      79.231 -41.004  27.692  1.00 91.84           H  
ATOM    656  O   ASP A  39      80.116 -43.739  28.137  1.00 91.84           O  
ATOM    657  CG  ASP A  39      79.872 -39.565  26.318  1.00 91.84           C  
ATOM    658  OD1 ASP A  39      81.078 -39.280  26.192  1.00 91.84           O  
ATOM    659  OD2 ASP A  39      78.917 -38.748  26.293  1.00 91.84           O  
ATOM    660  N   GLN A  40      79.275 -44.207  26.118  1.00 93.50           N  
ATOM    661  H   GLN A  40      79.163 -43.894  25.165  1.00 93.50           H  
ATOM    662  CA  GLN A  40      78.784 -45.538  26.501  1.00 93.50           C  
ATOM    663  HA  GLN A  40      78.229 -45.453  27.436  1.00 93.50           H  
ATOM    664  C   GLN A  40      79.944 -46.502  26.766  1.00 93.50           C  
ATOM    665  CB  GLN A  40      77.846 -46.132  25.437  1.00 93.50           C  
ATOM    666  HB2 GLN A  40      78.341 -46.148  24.467  1.00 93.50           H  
ATOM    667  HB3 GLN A  40      77.633 -47.166  25.711  1.00 93.50           H  
ATOM    668  O   GLN A  40      79.962 -47.139  27.818  1.00 93.50           O  
ATOM    669  CG  GLN A  40      76.511 -45.395  25.308  1.00 93.50           C  
ATOM    670  HG2 GLN A  40      76.668 -44.353  25.032  1.00 93.50           H  
ATOM    671  HG3 GLN A  40      75.995 -45.426  26.268  1.00 93.50           H  
ATOM    672  CD  GLN A  40      75.634 -46.056  24.254  1.00 93.50           C  
ATOM    673  NE2 GLN A  40      74.720 -46.914  24.655  1.00 93.50           N  
ATOM    674 HE21 GLN A  40      74.208 -47.385  23.924  1.00 93.50           H  
ATOM    675 HE22 GLN A  40      74.637 -47.147  25.635  1.00 93.50           H  
ATOM    676  OE1 GLN A  40      75.764 -45.846  23.061  1.00 93.50           O  
ATOM    677  N   PHE A  41      80.920 -46.582  25.853  1.00 96.85           N  
ATOM    678  H   PHE A  41      80.861 -45.995  25.034  1.00 96.85           H  
ATOM    679  CA  PHE A  41      82.129 -47.386  26.050  1.00 96.85           C  
ATOM    680  HA  PHE A  41      81.847 -48.432  26.174  1.00 96.85           H  
ATOM    681  C   PHE A  41      82.866 -46.975  27.326  1.00 96.85           C  
ATOM    682  CB  PHE A  41      83.062 -47.268  24.833  1.00 96.85           C  
ATOM    683  HB2 PHE A  41      84.093 -47.388  25.168  1.00 96.85           H  
ATOM    684  HB3 PHE A  41      82.992 -46.269  24.403  1.00 96.85           H  
ATOM    685  O   PHE A  41      83.174 -47.835  28.148  1.00 96.85           O  
ATOM    686  CG  PHE A  41      82.816 -48.307  23.759  1.00 96.85           C  
ATOM    687  CD1 PHE A  41      83.427 -49.569  23.856  1.00 96.85           C  
ATOM    688  HD1 PHE A  41      84.058 -49.801  24.701  1.00 96.85           H  
ATOM    689  CD2 PHE A  41      82.006 -48.015  22.648  1.00 96.85           C  
ATOM    690  HD2 PHE A  41      81.560 -47.036  22.553  1.00 96.85           H  
ATOM    691  CE1 PHE A  41      83.221 -50.531  22.853  1.00 96.85           C  
ATOM    692  HE1 PHE A  41      83.692 -51.500  22.937  1.00 96.85           H  
ATOM    693  CE2 PHE A  41      81.794 -48.978  21.646  1.00 96.85           C  
ATOM    694  HE2 PHE A  41      81.172 -48.747  20.792  1.00 96.85           H  
ATOM    695  CZ  PHE A  41      82.400 -50.240  21.750  1.00 96.85           C  
ATOM    696  HZ  PHE A  41      82.239 -50.984  20.985  1.00 96.85           H  
ATOM    697  N   ASP A  42      83.095 -45.676  27.524  1.00 96.87           N  
ATOM    698  H   ASP A  42      82.822 -45.016  26.811  1.00 96.87           H  
ATOM    699  CA  ASP A  42      83.791 -45.165  28.702  1.00 96.87           C  
ATOM    700  HA  ASP A  42      84.777 -45.626  28.747  1.00 96.87           H  
ATOM    701  C   ASP A  42      83.063 -45.526  30.003  1.00 96.87           C  
ATOM    702  CB  ASP A  42      83.983 -43.649  28.582  1.00 96.87           C  
ATOM    703  HB2 ASP A  42      84.540 -43.425  27.672  1.00 96.87           H  
ATOM    704  HB3 ASP A  42      83.011 -43.157  28.527  1.00 96.87           H  
ATOM    705  O   ASP A  42      83.678 -46.074  30.918  1.00 96.87           O  
ATOM    706  CG  ASP A  42      84.765 -43.141  29.792  1.00 96.87           C  
ATOM    707  OD1 ASP A  42      85.908 -43.629  29.964  1.00 96.87           O  
ATOM    708  OD2 ASP A  42      84.181 -42.369  30.581  1.00 96.87           O  
ATOM    709  N   ARG A  43      81.740 -45.322  30.072  1.00 94.80           N  
ATOM    710  H   ARG A  43      81.291 -44.873  29.286  1.00 94.80           H  
ATOM    711  CA  ARG A  43      80.945 -45.690  31.254  1.00 94.80           C  
ATOM    712  HA  ARG A  43      81.386 -45.214  32.130  1.00 94.80           H  
ATOM    713  C   ARG A  43      80.979 -47.187  31.530  1.00 94.80           C  
ATOM    714  CB  ARG A  43      79.485 -45.245  31.102  1.00 94.80           C  
ATOM    715  HB2 ARG A  43      78.893 -45.757  31.861  1.00 94.80           H  
ATOM    716  HB3 ARG A  43      79.112 -45.542  30.122  1.00 94.80           H  
ATOM    717  O   ARG A  43      81.203 -47.583  32.670  1.00 94.80           O  
ATOM    718  CG  ARG A  43      79.297 -43.737  31.301  1.00 94.80           C  
ATOM    719  HG2 ARG A  43      79.831 -43.430  32.200  1.00 94.80           H  
ATOM    720  HG3 ARG A  43      79.725 -43.183  30.465  1.00 94.80           H  
ATOM    721  CD  ARG A  43      77.816 -43.368  31.483  1.00 94.80           C  
ATOM    722  HD2 ARG A  43      77.734 -42.282  31.529  1.00 94.80           H  
ATOM    723  HD3 ARG A  43      77.489 -43.763  32.446  1.00 94.80           H  
ATOM    724  NE  ARG A  43      76.904 -43.891  30.438  1.00 94.80           N  
ATOM    725  HE  ARG A  43      76.282 -44.646  30.691  1.00 94.80           H  
ATOM    726  NH1 ARG A  43      77.503 -42.493  28.727  1.00 94.80           N  
ATOM    727 HH11 ARG A  43      78.417 -42.387  29.142  1.00 94.80           H  
ATOM    728 HH12 ARG A  43      77.406 -42.206  27.763  1.00 94.80           H  
ATOM    729  NH2 ARG A  43      75.789 -43.839  28.448  1.00 94.80           N  
ATOM    730 HH21 ARG A  43      74.968 -44.235  28.881  1.00 94.80           H  
ATOM    731 HH22 ARG A  43      75.669 -43.446  27.524  1.00 94.80           H  
ATOM    732  CZ  ARG A  43      76.743 -43.418  29.215  1.00 94.80           C  
ATOM    733  N   TYR A  44      80.730 -48.015  30.518  1.00 96.33           N  
ATOM    734  H   TYR A  44      80.571 -47.629  29.598  1.00 96.33           H  
ATOM    735  CA  TYR A  44      80.651 -49.462  30.699  1.00 96.33           C  
ATOM    736  HA  TYR A  44      79.968 -49.687  31.518  1.00 96.33           H  
ATOM    737  C   TYR A  44      82.002 -50.055  31.104  1.00 96.33           C  
ATOM    738  CB  TYR A  44      80.124 -50.120  29.420  1.00 96.33           C  
ATOM    739  HB2 TYR A  44      80.821 -49.911  28.609  1.00 96.33           H  
ATOM    740  HB3 TYR A  44      80.114 -51.198  29.583  1.00 96.33           H  
ATOM    741  O   TYR A  44      82.055 -50.850  32.043  1.00 96.33           O  
ATOM    742  CG  TYR A  44      78.720 -49.753  28.971  1.00 96.33           C  
ATOM    743  CD1 TYR A  44      77.736 -49.306  29.880  1.00 96.33           C  
ATOM    744  HD1 TYR A  44      77.967 -49.179  30.927  1.00 96.33           H  
ATOM    745  CD2 TYR A  44      78.388 -49.928  27.615  1.00 96.33           C  
ATOM    746  HD2 TYR A  44      79.139 -50.279  26.923  1.00 96.33           H  
ATOM    747  CE1 TYR A  44      76.431 -49.026  29.428  1.00 96.33           C  
ATOM    748  HE1 TYR A  44      75.668 -48.695  30.116  1.00 96.33           H  
ATOM    749  CE2 TYR A  44      77.081 -49.671  27.164  1.00 96.33           C  
ATOM    750  HE2 TYR A  44      76.828 -49.833  26.126  1.00 96.33           H  
ATOM    751  OH  TYR A  44      74.837 -48.999  27.625  1.00 96.33           O  
ATOM    752  HH  TYR A  44      74.724 -49.402  26.760  1.00 96.33           H  
ATOM    753  CZ  TYR A  44      76.102 -49.218  28.070  1.00 96.33           C  
ATOM    754  N   ILE A  45      83.090 -49.619  30.461  1.00 97.85           N  
ATOM    755  H   ILE A  45      82.988 -48.948  29.713  1.00 97.85           H  
ATOM    756  CA  ILE A  45      84.443 -50.029  30.844  1.00 97.85           C  
ATOM    757  HA  ILE A  45      84.476 -51.119  30.874  1.00 97.85           H  
ATOM    758  C   ILE A  45      84.745 -49.544  32.266  1.00 97.85           C  
ATOM    759  CB  ILE A  45      85.487 -49.552  29.810  1.00 97.85           C  
ATOM    760  HB  ILE A  45      85.411 -48.470  29.700  1.00 97.85           H  
ATOM    761  O   ILE A  45      85.187 -50.339  33.084  1.00 97.85           O  
ATOM    762  CG1 ILE A  45      85.263 -50.229  28.436  1.00 97.85           C  
ATOM    763 HG12 ILE A  45      85.554 -51.277  28.497  1.00 97.85           H  
ATOM    764 HG13 ILE A  45      84.204 -50.205  28.175  1.00 97.85           H  
ATOM    765  CG2 ILE A  45      86.897 -49.908  30.308  1.00 97.85           C  
ATOM    766 HG21 ILE A  45      87.127 -49.359  31.220  1.00 97.85           H  
ATOM    767 HG22 ILE A  45      87.653 -49.654  29.566  1.00 97.85           H  
ATOM    768 HG23 ILE A  45      86.967 -50.975  30.520  1.00 97.85           H  
ATOM    769  CD1 ILE A  45      86.033 -49.566  27.284  1.00 97.85           C  
ATOM    770 HD11 ILE A  45      87.110 -49.635  27.438  1.00 97.85           H  
ATOM    771 HD12 ILE A  45      85.786 -50.074  26.351  1.00 97.85           H  
ATOM    772 HD13 ILE A  45      85.742 -48.519  27.202  1.00 97.85           H  
ATOM    773  N   THR A  46      84.426 -48.292  32.609  1.00 97.53           N  
ATOM    774  H   THR A  46      84.073 -47.668  31.897  1.00 97.53           H  
ATOM    775  CA  THR A  46      84.668 -47.742  33.955  1.00 97.53           C  
ATOM    776  HA  THR A  46      85.734 -47.825  34.172  1.00 97.53           H  
ATOM    777  C   THR A  46      83.926 -48.513  35.052  1.00 97.53           C  
ATOM    778  CB  THR A  46      84.297 -46.254  34.011  1.00 97.53           C  
ATOM    779  HB  THR A  46      83.251 -46.125  33.734  1.00 97.53           H  
ATOM    780  O   THR A  46      84.517 -48.794  36.091  1.00 97.53           O  
ATOM    781  CG2 THR A  46      84.520 -45.629  35.389  1.00 97.53           C  
ATOM    782 HG21 THR A  46      83.801 -46.033  36.101  1.00 97.53           H  
ATOM    783 HG22 THR A  46      85.534 -45.843  35.727  1.00 97.53           H  
ATOM    784 HG23 THR A  46      84.381 -44.550  35.321  1.00 97.53           H  
ATOM    785  OG1 THR A  46      85.104 -45.537  33.109  1.00 97.53           O  
ATOM    786  HG1 THR A  46      84.628 -45.501  32.277  1.00 97.53           H  
ATOM    787  N   ILE A  47      82.662 -48.900  34.839  1.00 96.02           N  
ATOM    788  H   ILE A  47      82.219 -48.636  33.970  1.00 96.02           H  
ATOM    789  CA  ILE A  47      81.903 -49.726  35.798  1.00 96.02           C  
ATOM    790  HA  ILE A  47      81.889 -49.228  36.768  1.00 96.02           H  
ATOM    791  C   ILE A  47      82.599 -51.076  36.005  1.00 96.02           C  
ATOM    792  CB  ILE A  47      80.443 -49.916  35.317  1.00 96.02           C  
ATOM    793  HB  ILE A  47      80.462 -50.227  34.274  1.00 96.02           H  
ATOM    794  O   ILE A  47      82.822 -51.504  37.135  1.00 96.02           O  
ATOM    795  CG1 ILE A  47      79.664 -48.585  35.426  1.00 96.02           C  
ATOM    796 HG12 ILE A  47      79.445 -48.377  36.473  1.00 96.02           H  
ATOM    797 HG13 ILE A  47      80.284 -47.765  35.059  1.00 96.02           H  
ATOM    798  CG2 ILE A  47      79.717 -51.009  36.129  1.00 96.02           C  
ATOM    799 HG21 ILE A  47      80.155 -51.987  35.936  1.00 96.02           H  
ATOM    800 HG22 ILE A  47      78.663 -51.065  35.857  1.00 96.02           H  
ATOM    801 HG23 ILE A  47      79.797 -50.799  37.196  1.00 96.02           H  
ATOM    802  CD1 ILE A  47      78.357 -48.569  34.621  1.00 96.02           C  
ATOM    803 HD11 ILE A  47      77.639 -49.279  35.032  1.00 96.02           H  
ATOM    804 HD12 ILE A  47      78.560 -48.818  33.580  1.00 96.02           H  
ATOM    805 HD13 ILE A  47      77.921 -47.571  34.665  1.00 96.02           H  
ATOM    806  N   ALA A  48      82.987 -51.731  34.912  1.00 97.12           N  
ATOM    807  H   ALA A  48      82.817 -51.324  34.004  1.00 97.12           H  
ATOM    808  CA  ALA A  48      83.640 -53.030  34.979  1.00 97.12           C  
ATOM    809  HA  ALA A  48      83.051 -53.675  35.632  1.00 97.12           H  
ATOM    810  C   ALA A  48      85.053 -52.952  35.598  1.00 97.12           C  
ATOM    811  CB  ALA A  48      83.603 -53.610  33.566  1.00 97.12           C  
ATOM    812  HB1 ALA A  48      82.568 -53.677  33.230  1.00 97.12           H  
ATOM    813  HB2 ALA A  48      84.032 -54.613  33.566  1.00 97.12           H  
ATOM    814  HB3 ALA A  48      84.150 -52.958  32.886  1.00 97.12           H  
ATOM    815  O   ALA A  48      85.457 -53.859  36.325  1.00 97.12           O  
ATOM    816  N   GLU A  49      85.786 -51.858  35.373  1.00 97.02           N  
ATOM    817  H   GLU A  49      85.429 -51.179  34.714  1.00 97.02           H  
ATOM    818  CA  GLU A  49      87.069 -51.573  36.024  1.00 97.02           C  
ATOM    819  HA  GLU A  49      87.735 -52.425  35.899  1.00 97.02           H  
ATOM    820  C   GLU A  49      86.912 -51.336  37.532  1.00 97.02           C  
ATOM    821  CB  GLU A  49      87.722 -50.328  35.396  1.00 97.02           C  
ATOM    822  HB2 GLU A  49      88.542 -50.002  36.036  1.00 97.02           H  
ATOM    823  HB3 GLU A  49      86.982 -49.527  35.366  1.00 97.02           H  
ATOM    824  O   GLU A  49      87.717 -51.844  38.311  1.00 97.02           O  
ATOM    825  CG  GLU A  49      88.296 -50.553  33.989  1.00 97.02           C  
ATOM    826  HG2 GLU A  49      87.539 -50.992  33.338  1.00 97.02           H  
ATOM    827  HG3 GLU A  49      89.104 -51.282  34.059  1.00 97.02           H  
ATOM    828  CD  GLU A  49      88.824 -49.257  33.347  1.00 97.02           C  
ATOM    829  OE1 GLU A  49      89.651 -49.339  32.414  1.00 97.02           O  
ATOM    830  OE2 GLU A  49      88.421 -48.140  33.743  1.00 97.02           O  
ATOM    831  N   GLN A  50      85.891 -50.583  37.959  1.00 96.22           N  
ATOM    832  H   GLN A  50      85.258 -50.198  37.274  1.00 96.22           H  
ATOM    833  CA  GLN A  50      85.624 -50.308  39.380  1.00 96.22           C  
ATOM    834  HA  GLN A  50      86.507 -49.853  39.828  1.00 96.22           H  
ATOM    835  C   GLN A  50      85.339 -51.588  40.171  1.00 96.22           C  
ATOM    836  CB  GLN A  50      84.437 -49.340  39.508  1.00 96.22           C  
ATOM    837  HB2 GLN A  50      84.058 -49.369  40.530  1.00 96.22           H  
ATOM    838  HB3 GLN A  50      83.634 -49.651  38.840  1.00 96.22           H  
ATOM    839  O   GLN A  50      85.799 -51.731  41.306  1.00 96.22           O  
ATOM    840  CG  GLN A  50      84.849 -47.895  39.193  1.00 96.22           C  
ATOM    841  HG2 GLN A  50      85.556 -47.561  39.953  1.00 96.22           H  
ATOM    842  HG3 GLN A  50      85.360 -47.852  38.231  1.00 96.22           H  
ATOM    843  CD  GLN A  50      83.677 -46.918  39.167  1.00 96.22           C  
ATOM    844  NE2 GLN A  50      83.934 -45.655  38.907  1.00 96.22           N  
ATOM    845 HE21 GLN A  50      83.122 -45.054  38.865  1.00 96.22           H  
ATOM    846 HE22 GLN A  50      84.863 -45.370  38.633  1.00 96.22           H  
ATOM    847  OE1 GLN A  50      82.519 -47.228  39.389  1.00 96.22           O  
ATOM    848  N   ASP A  51      84.652 -52.538  39.543  1.00 94.92           N  
ATOM    849  H   ASP A  51      84.246 -52.311  38.647  1.00 94.92           H  
ATOM    850  CA  ASP A  51      84.312 -53.829  40.139  1.00 94.92           C  
ATOM    851  HA  ASP A  51      84.176 -53.694  41.212  1.00 94.92           H  
ATOM    852  C   ASP A  51      85.414 -54.890  39.986  1.00 94.92           C  
ATOM    853  CB  ASP A  51      82.977 -54.293  39.551  1.00 94.92           C  
ATOM    854  HB2 ASP A  51      83.021 -54.188  38.466  1.00 94.92           H  
ATOM    855  HB3 ASP A  51      82.825 -55.347  39.783  1.00 94.92           H  
ATOM    856  O   ASP A  51      85.225 -56.027  40.417  1.00 94.92           O  
ATOM    857  CG  ASP A  51      81.769 -53.524  40.095  1.00 94.92           C  
ATOM    858  OD1 ASP A  51      81.891 -52.775  41.086  1.00 94.92           O  
ATOM    859  OD2 ASP A  51      80.669 -53.779  39.562  1.00 94.92           O  
ATOM    860  N   ASN A  52      86.567 -54.536  39.401  1.00 93.64           N  
ATOM    861  H   ASN A  52      86.663 -53.578  39.098  1.00 93.64           H  
ATOM    862  CA  ASN A  52      87.658 -55.465  39.077  1.00 93.64           C  
ATOM    863  HA  ASN A  52      88.321 -54.948  38.383  1.00 93.64           H  
ATOM    864  C   ASN A  52      87.155 -56.714  38.328  1.00 93.64           C  
ATOM    865  CB  ASN A  52      88.484 -55.808  40.331  1.00 93.64           C  
ATOM    866  HB2 ASN A  52      89.316 -56.452  40.043  1.00 93.64           H  
ATOM    867  HB3 ASN A  52      87.861 -56.363  41.032  1.00 93.64           H  
ATOM    868  O   ASN A  52      87.514 -57.842  38.665  1.00 93.64           O  
ATOM    869  CG  ASN A  52      89.061 -54.587  41.011  1.00 93.64           C  
ATOM    870  ND2 ASN A  52      88.437 -54.130  42.070  1.00 93.64           N  
ATOM    871 HD21 ASN A  52      87.517 -54.496  42.264  1.00 93.64           H  
ATOM    872 HD22 ASN A  52      88.717 -53.209  42.377  1.00 93.64           H  
ATOM    873  OD1 ASN A  52      90.067 -54.029  40.606  1.00 93.64           O  
ATOM    874  N   ALA A  53      86.283 -56.509  37.339  1.00 96.38           N  
ATOM    875  H   ALA A  53      86.019 -55.561  37.112  1.00 96.38           H  
ATOM    876  CA  ALA A  53      85.742 -57.591  36.531  1.00 96.38           C  
ATOM    877  HA  ALA A  53      85.272 -58.315  37.198  1.00 96.38           H  
ATOM    878  C   ALA A  53      86.850 -58.319  35.749  1.00 96.38           C  
ATOM    879  CB  ALA A  53      84.668 -57.014  35.607  1.00 96.38           C  
ATOM    880  HB1 ALA A  53      85.122 -56.294  34.926  1.00 96.38           H  
ATOM    881  HB2 ALA A  53      84.203 -57.808  35.023  1.00 96.38           H  
ATOM    882  HB3 ALA A  53      83.910 -56.517  36.213  1.00 96.38           H  
ATOM    883  O   ALA A  53      87.831 -57.714  35.318  1.00 96.38           O  
ATOM    884  N   GLU A  54      86.656 -59.615  35.497  1.00 96.79           N  
ATOM    885  H   GLU A  54      85.800 -60.042  35.822  1.00 96.79           H  
ATOM    886  CA  GLU A  54      87.582 -60.427  34.692  1.00 96.79           C  
ATOM    887  HA  GLU A  54      88.590 -60.368  35.100  1.00 96.79           H  
ATOM    888  C   GLU A  54      87.639 -59.950  33.237  1.00 96.79           C  
ATOM    889  CB  GLU A  54      87.115 -61.888  34.679  1.00 96.79           C  
ATOM    890  HB2 GLU A  54      86.059 -61.921  34.412  1.00 96.79           H  
ATOM    891  HB3 GLU A  54      87.656 -62.431  33.905  1.00 96.79           H  
ATOM    892  O   GLU A  54      88.668 -60.062  32.574  1.00 96.79           O  
ATOM    893  CG  GLU A  54      87.300 -62.625  36.006  1.00 96.79           C  
ATOM    894  HG2 GLU A  54      86.881 -63.620  35.863  1.00 96.79           H  
ATOM    895  HG3 GLU A  54      86.727 -62.120  36.784  1.00 96.79           H  
ATOM    896  CD  GLU A  54      88.767 -62.793  36.434  1.00 96.79           C  
ATOM    897  OE1 GLU A  54      89.009 -62.795  37.660  1.00 96.79           O  
ATOM    898  OE2 GLU A  54      89.626 -63.010  35.549  1.00 96.79           O  
ATOM    899  N   ALA A  55      86.515 -59.445  32.727  1.00 98.21           N  
ATOM    900  H   ALA A  55      85.716 -59.377  33.342  1.00 98.21           H  
ATOM    901  CA  ALA A  55      86.392 -58.837  31.412  1.00 98.21           C  
ATOM    902  HA  ALA A  55      87.219 -58.143  31.264  1.00 98.21           H  
ATOM    903  C   ALA A  55      85.072 -58.066  31.297  1.00 98.21           C  
ATOM    904  CB  ALA A  55      86.447 -59.933  30.332  1.00 98.21           C  
ATOM    905  HB1 ALA A  55      85.621 -60.630  30.470  1.00 98.21           H  
ATOM    906  HB2 ALA A  55      87.390 -60.476  30.391  1.00 98.21           H  
ATOM    907  HB3 ALA A  55      86.372 -59.482  29.342  1.00 98.21           H  
ATOM    908  O   ALA A  55      84.124 -58.278  32.062  1.00 98.21           O  
ATOM    909  N   ILE A  56      84.988 -57.235  30.263  1.00 98.58           N  
ATOM    910  H   ILE A  56      85.819 -57.083  29.709  1.00 98.58           H  
ATOM    911  CA  ILE A  56      83.725 -56.734  29.735  1.00 98.58           C  
ATOM    912  HA  ILE A  56      82.917 -57.174  30.321  1.00 98.58           H  
ATOM    913  C   ILE A  56      83.530 -57.209  28.295  1.00 98.58           C  
ATOM    914  CB  ILE A  56      83.605 -55.211  29.915  1.00 98.58           C  
ATOM    915  HB  ILE A  56      83.681 -55.005  30.983  1.00 98.58           H  
ATOM    916  O   ILE A  56      84.420 -57.079  27.455  1.00 98.58           O  
ATOM    917  CG1 ILE A  56      82.208 -54.774  29.439  1.00 98.58           C  
ATOM    918 HG12 ILE A  56      81.461 -55.450  29.858  1.00 98.58           H  
ATOM    919 HG13 ILE A  56      82.148 -54.838  28.352  1.00 98.58           H  
ATOM    920  CG2 ILE A  56      84.718 -54.425  29.200  1.00 98.58           C  
ATOM    921 HG21 ILE A  56      85.697 -54.797  29.500  1.00 98.58           H  
ATOM    922 HG22 ILE A  56      84.609 -54.518  28.120  1.00 98.58           H  
ATOM    923 HG23 ILE A  56      84.662 -53.372  29.476  1.00 98.58           H  
ATOM    924  CD1 ILE A  56      81.827 -53.362  29.866  1.00 98.58           C  
ATOM    925 HD11 ILE A  56      80.790 -53.203  29.571  1.00 98.58           H  
ATOM    926 HD12 ILE A  56      82.465 -52.623  29.382  1.00 98.58           H  
ATOM    927 HD13 ILE A  56      81.904 -53.271  30.950  1.00 98.58           H  
ATOM    928  N   ILE A  57      82.352 -57.755  28.014  1.00 98.74           N  
ATOM    929  H   ILE A  57      81.683 -57.838  28.766  1.00 98.74           H  
ATOM    930  CA  ILE A  57      81.885 -58.110  26.679  1.00 98.74           C  
ATOM    931  HA  ILE A  57      82.738 -58.169  26.002  1.00 98.74           H  
ATOM    932  C   ILE A  57      80.966 -56.991  26.195  1.00 98.74           C  
ATOM    933  CB  ILE A  57      81.183 -59.485  26.678  1.00 98.74           C  
ATOM    934  HB  ILE A  57      80.318 -59.419  27.337  1.00 98.74           H  
ATOM    935  O   ILE A  57      79.969 -56.668  26.840  1.00 98.74           O  
ATOM    936  CG1 ILE A  57      82.120 -60.600  27.201  1.00 98.74           C  
ATOM    937 HG12 ILE A  57      82.922 -60.763  26.480  1.00 98.74           H  
ATOM    938 HG13 ILE A  57      82.573 -60.291  28.143  1.00 98.74           H  
ATOM    939  CG2 ILE A  57      80.691 -59.819  25.255  1.00 98.74           C  
ATOM    940 HG21 ILE A  57      80.174 -60.778  25.238  1.00 98.74           H  
ATOM    941 HG22 ILE A  57      79.979 -59.069  24.907  1.00 98.74           H  
ATOM    942 HG23 ILE A  57      81.536 -59.854  24.566  1.00 98.74           H  
ATOM    943  CD1 ILE A  57      81.425 -61.940  27.467  1.00 98.74           C  
ATOM    944 HD11 ILE A  57      82.157 -62.643  27.866  1.00 98.74           H  
ATOM    945 HD12 ILE A  57      81.017 -62.359  26.547  1.00 98.74           H  
ATOM    946 HD13 ILE A  57      80.625 -61.808  28.195  1.00 98.74           H  
ATOM    947  N   ILE A  58      81.295 -56.409  25.048  1.00 98.59           N  
ATOM    948  H   ILE A  58      82.130 -56.724  24.576  1.00 98.59           H  
ATOM    949  CA  ILE A  58      80.451 -55.439  24.357  1.00 98.59           C  
ATOM    950  HA  ILE A  58      79.651 -55.109  25.019  1.00 98.59           H  
ATOM    951  C   ILE A  58      79.819 -56.138  23.155  1.00 98.59           C  
ATOM    952  CB  ILE A  58      81.262 -54.193  23.957  1.00 98.59           C  
ATOM    953  HB  ILE A  58      82.023 -54.516  23.248  1.00 98.59           H  
ATOM    954  O   ILE A  58      80.503 -56.437  22.175  1.00 98.59           O  
ATOM    955  CG1 ILE A  58      81.998 -53.520  25.140  1.00 98.59           C  
ATOM    956 HG12 ILE A  58      82.709 -54.225  25.570  1.00 98.59           H  
ATOM    957 HG13 ILE A  58      82.579 -52.682  24.754  1.00 98.59           H  
ATOM    958  CG2 ILE A  58      80.358 -53.184  23.231  1.00 98.59           C  
ATOM    959 HG21 ILE A  58      79.495 -52.928  23.847  1.00 98.59           H  
ATOM    960 HG22 ILE A  58      80.928 -52.284  23.004  1.00 98.59           H  
ATOM    961 HG23 ILE A  58      79.999 -53.604  22.291  1.00 98.59           H  
ATOM    962  CD1 ILE A  58      81.097 -52.994  26.264  1.00 98.59           C  
ATOM    963 HD11 ILE A  58      81.716 -52.504  27.016  1.00 98.59           H  
ATOM    964 HD12 ILE A  58      80.564 -53.822  26.732  1.00 98.59           H  
ATOM    965 HD13 ILE A  58      80.385 -52.266  25.877  1.00 98.59           H  
ATOM    966  N   GLU A  59      78.515 -56.392  23.236  1.00 98.51           N  
ATOM    967  H   GLU A  59      78.023 -56.086  24.064  1.00 98.51           H  
ATOM    968  CA  GLU A  59      77.706 -56.830  22.100  1.00 98.51           C  
ATOM    969  HA  GLU A  59      78.213 -57.652  21.595  1.00 98.51           H  
ATOM    970  C   GLU A  59      77.544 -55.652  21.133  1.00 98.51           C  
ATOM    971  CB  GLU A  59      76.335 -57.342  22.559  1.00 98.51           C  
ATOM    972  HB2 GLU A  59      75.839 -56.556  23.129  1.00 98.51           H  
ATOM    973  HB3 GLU A  59      75.735 -57.557  21.676  1.00 98.51           H  
ATOM    974  O   GLU A  59      76.919 -54.645  21.478  1.00 98.51           O  
ATOM    975  CG  GLU A  59      76.411 -58.612  23.421  1.00 98.51           C  
ATOM    976  HG2 GLU A  59      76.883 -59.400  22.834  1.00 98.51           H  
ATOM    977  HG3 GLU A  59      77.035 -58.418  24.293  1.00 98.51           H  
ATOM    978  CD  GLU A  59      75.026 -59.086  23.896  1.00 98.51           C  
ATOM    979  OE1 GLU A  59      74.961 -60.208  24.448  1.00 98.51           O  
ATOM    980  OE2 GLU A  59      74.034 -58.337  23.714  1.00 98.51           O  
ATOM    981  N   LEU A  60      78.145 -55.757  19.947  1.00 98.46           N  
ATOM    982  H   LEU A  60      78.613 -56.626  19.735  1.00 98.46           H  
ATOM    983  CA  LEU A  60      78.243 -54.673  18.975  1.00 98.46           C  
ATOM    984  HA  LEU A  60      77.854 -53.766  19.435  1.00 98.46           H  
ATOM    985  C   LEU A  60      77.400 -54.963  17.725  1.00 98.46           C  
ATOM    986  CB  LEU A  60      79.730 -54.433  18.645  1.00 98.46           C  
ATOM    987  HB2 LEU A  60      80.282 -54.306  19.575  1.00 98.46           H  
ATOM    988  HB3 LEU A  60      80.115 -55.323  18.147  1.00 98.46           H  
ATOM    989  O   LEU A  60      77.621 -55.957  17.034  1.00 98.46           O  
ATOM    990  CG  LEU A  60      79.986 -53.210  17.741  1.00 98.46           C  
ATOM    991  HG  LEU A  60      79.372 -53.283  16.843  1.00 98.46           H  
ATOM    992  CD1 LEU A  60      79.670 -51.889  18.452  1.00 98.46           C  
ATOM    993 HD11 LEU A  60      78.604 -51.830  18.671  1.00 98.46           H  
ATOM    994 HD12 LEU A  60      80.232 -51.823  19.384  1.00 98.46           H  
ATOM    995 HD13 LEU A  60      79.933 -51.050  17.808  1.00 98.46           H  
ATOM    996  CD2 LEU A  60      81.454 -53.172  17.312  1.00 98.46           C  
ATOM    997 HD21 LEU A  60      82.098 -53.087  18.187  1.00 98.46           H  
ATOM    998 HD22 LEU A  60      81.625 -52.323  16.651  1.00 98.46           H  
ATOM    999 HD23 LEU A  60      81.699 -54.087  16.772  1.00 98.46           H  
ATOM   1000  N   ASP A  61      76.492 -54.038  17.409  1.00 98.17           N  
ATOM   1001  H   ASP A  61      76.321 -53.311  18.089  1.00 98.17           H  
ATOM   1002  CA  ASP A  61      75.721 -53.995  16.161  1.00 98.17           C  
ATOM   1003  HA  ASP A  61      76.164 -54.672  15.429  1.00 98.17           H  
ATOM   1004  C   ASP A  61      75.765 -52.575  15.582  1.00 98.17           C  
ATOM   1005  CB  ASP A  61      74.277 -54.461  16.424  1.00 98.17           C  
ATOM   1006  HB2 ASP A  61      74.292 -55.490  16.784  1.00 98.17           H  
ATOM   1007  HB3 ASP A  61      73.844 -53.848  17.215  1.00 98.17           H  
ATOM   1008  O   ASP A  61      75.012 -51.687  15.995  1.00 98.17           O  
ATOM   1009  CG  ASP A  61      73.375 -54.384  15.181  1.00 98.17           C  
ATOM   1010  OD1 ASP A  61      73.915 -54.390  14.051  1.00 98.17           O  
ATOM   1011  OD2 ASP A  61      72.130 -54.295  15.371  1.00 98.17           O  
ATOM   1012  N   THR A  62      76.684 -52.322  14.653  1.00 96.93           N  
ATOM   1013  H   THR A  62      77.220 -53.095  14.285  1.00 96.93           H  
ATOM   1014  CA  THR A  62      76.928 -50.987  14.111  1.00 96.93           C  
ATOM   1015  HA  THR A  62      76.049 -50.387  14.344  1.00 96.93           H  
ATOM   1016  C   THR A  62      77.127 -50.980  12.591  1.00 96.93           C  
ATOM   1017  CB  THR A  62      78.097 -50.298  14.827  1.00 96.93           C  
ATOM   1018  HB  THR A  62      77.899 -50.304  15.899  1.00 96.93           H  
ATOM   1019  O   THR A  62      77.938 -51.742  12.059  1.00 96.93           O  
ATOM   1020  CG2 THR A  62      79.466 -50.933  14.585  1.00 96.93           C  
ATOM   1021 HG21 THR A  62      80.198 -50.487  15.258  1.00 96.93           H  
ATOM   1022 HG22 THR A  62      79.416 -52.005  14.779  1.00 96.93           H  
ATOM   1023 HG23 THR A  62      79.786 -50.767  13.557  1.00 96.93           H  
ATOM   1024  OG1 THR A  62      78.158 -48.960  14.389  1.00 96.93           O  
ATOM   1025  HG1 THR A  62      77.462 -48.504  14.866  1.00 96.93           H  
ATOM   1026  N   PRO A  63      76.463 -50.055  11.870  1.00 94.10           N  
ATOM   1027  CA  PRO A  63      76.759 -49.785  10.467  1.00 94.10           C  
ATOM   1028  HA  PRO A  63      76.888 -50.722   9.926  1.00 94.10           H  
ATOM   1029  C   PRO A  63      78.027 -48.924  10.278  1.00 94.10           C  
ATOM   1030  CB  PRO A  63      75.504 -49.079   9.950  1.00 94.10           C  
ATOM   1031  HB2 PRO A  63      74.742 -49.821   9.715  1.00 94.10           H  
ATOM   1032  HB3 PRO A  63      75.706 -48.452   9.080  1.00 94.10           H  
ATOM   1033  O   PRO A  63      78.374 -48.605   9.143  1.00 94.10           O  
ATOM   1034  CG  PRO A  63      75.065 -48.253  11.156  1.00 94.10           C  
ATOM   1035  HG2 PRO A  63      74.002 -48.013  11.124  1.00 94.10           H  
ATOM   1036  HG3 PRO A  63      75.661 -47.343  11.214  1.00 94.10           H  
ATOM   1037  CD  PRO A  63      75.406 -49.161  12.334  1.00 94.10           C  
ATOM   1038  HD2 PRO A  63      75.753 -48.549  13.166  1.00 94.10           H  
ATOM   1039  HD3 PRO A  63      74.535 -49.750  12.623  1.00 94.10           H  
ATOM   1040  N   GLY A  64      78.681 -48.495  11.364  1.00 93.65           N  
ATOM   1041  H   GLY A  64      78.357 -48.803  12.270  1.00 93.65           H  
ATOM   1042  CA  GLY A  64      79.781 -47.533  11.362  1.00 93.65           C  
ATOM   1043  HA2 GLY A  64      80.072 -47.306  10.336  1.00 93.65           H  
ATOM   1044  HA3 GLY A  64      80.632 -47.978  11.876  1.00 93.65           H  
ATOM   1045  C   GLY A  64      79.418 -46.210  12.037  1.00 93.65           C  
ATOM   1046  O   GLY A  64      78.356 -46.068  12.634  1.00 93.65           O  
ATOM   1047  N   GLY A  65      80.300 -45.218  11.948  1.00 90.59           N  
ATOM   1048  H   GLY A  65      81.165 -45.365  11.447  1.00 90.59           H  
ATOM   1049  CA  GLY A  65      80.037 -43.845  12.365  1.00 90.59           C  
ATOM   1050  HA2 GLY A  65      79.714 -43.845  13.406  1.00 90.59           H  
ATOM   1051  HA3 GLY A  65      79.218 -43.423  11.782  1.00 90.59           H  
ATOM   1052  C   GLY A  65      81.263 -42.949  12.198  1.00 90.59           C  
ATOM   1053  O   GLY A  65      82.107 -43.227  11.348  1.00 90.59           O  
ATOM   1054  N   ARG A  66      81.353 -41.879  12.991  1.00 88.67           N  
ATOM   1055  H   ARG A  66      80.680 -41.788  13.739  1.00 88.67           H  
ATOM   1056  CA  ARG A  66      82.411 -40.864  12.875  1.00 88.67           C  
ATOM   1057  HA  ARG A  66      82.443 -40.504  11.847  1.00 88.67           H  
ATOM   1058  C   ARG A  66      83.793 -41.437  13.198  1.00 88.67           C  
ATOM   1059  CB  ARG A  66      82.121 -39.666  13.785  1.00 88.67           C  
ATOM   1060  HB2 ARG A  66      82.135 -39.984  14.828  1.00 88.67           H  
ATOM   1061  HB3 ARG A  66      82.931 -38.958  13.614  1.00 88.67           H  
ATOM   1062  O   ARG A  66      83.921 -42.265  14.108  1.00 88.67           O  
ATOM   1063  CG  ARG A  66      80.804 -38.934  13.484  1.00 88.67           C  
ATOM   1064  HG2 ARG A  66      79.968 -39.629  13.559  1.00 88.67           H  
ATOM   1065  HG3 ARG A  66      80.837 -38.537  12.470  1.00 88.67           H  
ATOM   1066  CD  ARG A  66      80.558 -37.778  14.464  1.00 88.67           C  
ATOM   1067  HD2 ARG A  66      79.636 -37.273  14.177  1.00 88.67           H  
ATOM   1068  HD3 ARG A  66      80.434 -38.195  15.464  1.00 88.67           H  
ATOM   1069  NE  ARG A  66      81.659 -36.800  14.460  1.00 88.67           N  
ATOM   1070  HE  ARG A  66      82.313 -36.852  13.692  1.00 88.67           H  
ATOM   1071  NH1 ARG A  66      81.298 -35.870  16.533  1.00 88.67           N  
ATOM   1072 HH11 ARG A  66      81.644 -35.250  17.252  1.00 88.67           H  
ATOM   1073 HH12 ARG A  66      80.430 -36.378  16.631  1.00 88.67           H  
ATOM   1074  NH2 ARG A  66      83.062 -35.254  15.353  1.00 88.67           N  
ATOM   1075 HH21 ARG A  66      83.548 -35.252  14.467  1.00 88.67           H  
ATOM   1076 HH22 ARG A  66      83.713 -35.407  16.110  1.00 88.67           H  
ATOM   1077  CZ  ARG A  66      81.999 -35.989  15.442  1.00 88.67           C  
ATOM   1078  N   ALA A  67      84.825 -41.001  12.472  1.00 93.13           N  
ATOM   1079  H   ALA A  67      84.718 -40.233  11.823  1.00 93.13           H  
ATOM   1080  CA  ALA A  67      86.157 -41.563  12.650  1.00 93.13           C  
ATOM   1081  HA  ALA A  67      86.051 -42.644  12.735  1.00 93.13           H  
ATOM   1082  C   ALA A  67      86.822 -41.071  13.942  1.00 93.13           C  
ATOM   1083  CB  ALA A  67      87.015 -41.296  11.417  1.00 93.13           C  
ATOM   1084  HB1 ALA A  67      87.404 -40.279  11.432  1.00 93.13           H  
ATOM   1085  HB2 ALA A  67      87.850 -41.997  11.444  1.00 93.13           H  
ATOM   1086  HB3 ALA A  67      86.441 -41.458  10.505  1.00 93.13           H  
ATOM   1087  O   ALA A  67      87.457 -41.868  14.627  1.00 93.13           O  
ATOM   1088  N   ASP A  68      86.606 -39.816  14.340  1.00 91.72           N  
ATOM   1089  H   ASP A  68      86.088 -39.197  13.733  1.00 91.72           H  
ATOM   1090  CA  ASP A  68      87.077 -39.285  15.625  1.00 91.72           C  
ATOM   1091  HA  ASP A  68      88.163 -39.383  15.649  1.00 91.72           H  
ATOM   1092  C   ASP A  68      86.526 -40.083  16.825  1.00 91.72           C  
ATOM   1093  CB  ASP A  68      86.744 -37.785  15.727  1.00 91.72           C  
ATOM   1094  HB2 ASP A  68      87.296 -37.377  16.573  1.00 91.72           H  
ATOM   1095  HB3 ASP A  68      87.100 -37.279  14.829  1.00 91.72           H  
ATOM   1096  O   ASP A  68      87.283 -40.531  17.686  1.00 91.72           O  
ATOM   1097  CG  ASP A  68      85.254 -37.473  15.917  1.00 91.72           C  
ATOM   1098  OD1 ASP A  68      84.402 -38.157  15.308  1.00 91.72           O  
ATOM   1099  OD2 ASP A  68      84.928 -36.566  16.716  1.00 91.72           O  
ATOM   1100  N   ALA A  69      85.217 -40.350  16.847  1.00 94.60           N  
ATOM   1101  H   ALA A  69      84.649 -39.886  16.152  1.00 94.60           H  
ATOM   1102  CA  ALA A  69      84.574 -41.157  17.879  1.00 94.60           C  
ATOM   1103  HA  ALA A  69      84.794 -40.720  18.853  1.00 94.60           H  
ATOM   1104  C   ALA A  69      85.108 -42.597  17.887  1.00 94.60           C  
ATOM   1105  CB  ALA A  69      83.060 -41.124  17.655  1.00 94.60           C  
ATOM   1106  HB1 ALA A  69      82.576 -41.737  18.416  1.00 94.60           H  
ATOM   1107  HB2 ALA A  69      82.702 -40.097  17.731  1.00 94.60           H  
ATOM   1108  HB3 ALA A  69      82.819 -41.517  16.668  1.00 94.60           H  
ATOM   1109  O   ALA A  69      85.377 -43.150  18.953  1.00 94.60           O  
ATOM   1110  N   MET A  70      85.305 -43.192  16.707  1.00 97.49           N  
ATOM   1111  H   MET A  70      85.071 -42.675  15.871  1.00 97.49           H  
ATOM   1112  CA  MET A  70      85.921 -44.510  16.558  1.00 97.49           C  
ATOM   1113  HA  MET A  70      85.316 -45.244  17.092  1.00 97.49           H  
ATOM   1114  C   MET A  70      87.326 -44.554  17.168  1.00 97.49           C  
ATOM   1115  CB  MET A  70      85.927 -44.876  15.069  1.00 97.49           C  
ATOM   1116  HB2 MET A  70      84.889 -44.955  14.747  1.00 97.49           H  
ATOM   1117  HB3 MET A  70      86.382 -44.076  14.485  1.00 97.49           H  
ATOM   1118  O   MET A  70      87.614 -45.453  17.960  1.00 97.49           O  
ATOM   1119  CG  MET A  70      86.660 -46.184  14.754  1.00 97.49           C  
ATOM   1120  HG2 MET A  70      86.425 -46.909  15.532  1.00 97.49           H  
ATOM   1121  HG3 MET A  70      86.283 -46.571  13.808  1.00 97.49           H  
ATOM   1122  SD  MET A  70      88.466 -46.054  14.618  1.00 97.49           S  
ATOM   1123  CE  MET A  70      88.620 -45.179  13.041  1.00 97.49           C  
ATOM   1124  HE1 MET A  70      88.096 -45.729  12.259  1.00 97.49           H  
ATOM   1125  HE2 MET A  70      88.204 -44.175  13.129  1.00 97.49           H  
ATOM   1126  HE3 MET A  70      89.675 -45.105  12.780  1.00 97.49           H  
ATOM   1127  N   MET A  71      88.180 -43.580  16.850  1.00 97.68           N  
ATOM   1128  H   MET A  71      87.882 -42.862  16.205  1.00 97.68           H  
ATOM   1129  CA  MET A  71      89.554 -43.536  17.355  1.00 97.68           C  
ATOM   1130  HA  MET A  71      90.033 -44.493  17.151  1.00 97.68           H  
ATOM   1131  C   MET A  71      89.584 -43.333  18.873  1.00 97.68           C  
ATOM   1132  CB  MET A  71      90.347 -42.437  16.639  1.00 97.68           C  
ATOM   1133  HB2 MET A  71      91.324 -42.343  17.114  1.00 97.68           H  
ATOM   1134  HB3 MET A  71      89.825 -41.484  16.729  1.00 97.68           H  
ATOM   1135  O   MET A  71      90.350 -44.009  19.558  1.00 97.68           O  
ATOM   1136  CG  MET A  71      90.560 -42.766  15.158  1.00 97.68           C  
ATOM   1137  HG2 MET A  71      89.595 -42.827  14.657  1.00 97.68           H  
ATOM   1138  HG3 MET A  71      91.026 -43.748  15.074  1.00 97.68           H  
ATOM   1139  SD  MET A  71      91.570 -41.544  14.285  1.00 97.68           S  
ATOM   1140  CE  MET A  71      93.135 -42.446  14.264  1.00 97.68           C  
ATOM   1141  HE1 MET A  71      93.262 -42.950  13.307  1.00 97.68           H  
ATOM   1142  HE2 MET A  71      93.155 -43.183  15.067  1.00 97.68           H  
ATOM   1143  HE3 MET A  71      93.951 -41.743  14.435  1.00 97.68           H  
ATOM   1144  N   ASN A  72      88.704 -42.484  19.413  1.00 98.03           N  
ATOM   1145  H   ASN A  72      88.147 -41.913  18.795  1.00 98.03           H  
ATOM   1146  CA  ASN A  72      88.561 -42.293  20.859  1.00 98.03           C  
ATOM   1147  HA  ASN A  72      89.529 -42.022  21.279  1.00 98.03           H  
ATOM   1148  C   ASN A  72      88.105 -43.580  21.568  1.00 98.03           C  
ATOM   1149  CB  ASN A  72      87.571 -41.144  21.118  1.00 98.03           C  
ATOM   1150  HB2 ASN A  72      87.350 -41.097  22.184  1.00 98.03           H  
ATOM   1151  HB3 ASN A  72      86.640 -41.333  20.583  1.00 98.03           H  
ATOM   1152  O   ASN A  72      88.606 -43.900  22.646  1.00 98.03           O  
ATOM   1153  CG  ASN A  72      88.111 -39.781  20.721  1.00 98.03           C  
ATOM   1154  ND2 ASN A  72      87.248 -38.807  20.559  1.00 98.03           N  
ATOM   1155 HD21 ASN A  72      87.633 -37.935  20.225  1.00 98.03           H  
ATOM   1156 HD22 ASN A  72      86.256 -38.981  20.636  1.00 98.03           H  
ATOM   1157  OD1 ASN A  72      89.300 -39.557  20.580  1.00 98.03           O  
ATOM   1158  N   ILE A  73      87.195 -44.354  20.963  1.00 98.62           N  
ATOM   1159  H   ILE A  73      86.794 -44.030  20.094  1.00 98.62           H  
ATOM   1160  CA  ILE A  73      86.775 -45.661  21.491  1.00 98.62           C  
ATOM   1161  HA  ILE A  73      86.481 -45.537  22.534  1.00 98.62           H  
ATOM   1162  C   ILE A  73      87.945 -46.646  21.484  1.00 98.62           C  
ATOM   1163  CB  ILE A  73      85.559 -46.215  20.716  1.00 98.62           C  
ATOM   1164  HB  ILE A  73      85.761 -46.146  19.647  1.00 98.62           H  
ATOM   1165  O   ILE A  73      88.202 -47.277  22.507  1.00 98.62           O  
ATOM   1166  CG1 ILE A  73      84.299 -45.389  21.044  1.00 98.62           C  
ATOM   1167 HG12 ILE A  73      83.932 -45.675  22.030  1.00 98.62           H  
ATOM   1168 HG13 ILE A  73      84.552 -44.329  21.078  1.00 98.62           H  
ATOM   1169  CG2 ILE A  73      85.301 -47.694  21.066  1.00 98.62           C  
ATOM   1170 HG21 ILE A  73      85.211 -47.814  22.146  1.00 98.62           H  
ATOM   1171 HG22 ILE A  73      84.385 -48.052  20.594  1.00 98.62           H  
ATOM   1172 HG23 ILE A  73      86.118 -48.318  20.706  1.00 98.62           H  
ATOM   1173  CD1 ILE A  73      83.175 -45.561  20.017  1.00 98.62           C  
ATOM   1174 HD11 ILE A  73      82.363 -44.874  20.256  1.00 98.62           H  
ATOM   1175 HD12 ILE A  73      82.789 -46.580  20.029  1.00 98.62           H  
ATOM   1176 HD13 ILE A  73      83.557 -45.325  19.025  1.00 98.62           H  
ATOM   1177  N   VAL A  74      88.678 -46.761  20.372  1.00 98.39           N  
ATOM   1178  H   VAL A  74      88.419 -46.214  19.563  1.00 98.39           H  
ATOM   1179  CA  VAL A  74      89.858 -47.640  20.286  1.00 98.39           C  
ATOM   1180  HA  VAL A  74      89.547 -48.665  20.490  1.00 98.39           H  
ATOM   1181  C   VAL A  74      90.884 -47.270  21.359  1.00 98.39           C  
ATOM   1182  CB  VAL A  74      90.484 -47.603  18.876  1.00 98.39           C  
ATOM   1183  HB  VAL A  74      90.643 -46.568  18.575  1.00 98.39           H  
ATOM   1184  O   VAL A  74      91.347 -48.145  22.086  1.00 98.39           O  
ATOM   1185  CG1 VAL A  74      91.831 -48.338  18.830  1.00 98.39           C  
ATOM   1186 HG11 VAL A  74      92.593 -47.765  19.359  1.00 98.39           H  
ATOM   1187 HG12 VAL A  74      92.151 -48.461  17.795  1.00 98.39           H  
ATOM   1188 HG13 VAL A  74      91.743 -49.318  19.297  1.00 98.39           H  
ATOM   1189  CG2 VAL A  74      89.562 -48.279  17.853  1.00 98.39           C  
ATOM   1190 HG21 VAL A  74      88.568 -47.831  17.876  1.00 98.39           H  
ATOM   1191 HG22 VAL A  74      89.972 -48.152  16.852  1.00 98.39           H  
ATOM   1192 HG23 VAL A  74      89.483 -49.343  18.073  1.00 98.39           H  
ATOM   1193  N   GLN A  75      91.176 -45.978  21.535  1.00 97.95           N  
ATOM   1194  H   GLN A  75      90.764 -45.299  20.912  1.00 97.95           H  
ATOM   1195  CA  GLN A  75      92.080 -45.505  22.586  1.00 97.95           C  
ATOM   1196  HA  GLN A  75      93.050 -45.989  22.465  1.00 97.95           H  
ATOM   1197  C   GLN A  75      91.571 -45.849  23.990  1.00 97.95           C  
ATOM   1198  CB  GLN A  75      92.263 -43.990  22.470  1.00 97.95           C  
ATOM   1199  HB2 GLN A  75      91.287 -43.513  22.380  1.00 97.95           H  
ATOM   1200  HB3 GLN A  75      92.740 -43.622  23.378  1.00 97.95           H  
ATOM   1201  O   GLN A  75      92.342 -46.335  24.817  1.00 97.95           O  
ATOM   1202  CG  GLN A  75      93.144 -43.593  21.278  1.00 97.95           C  
ATOM   1203  HG2 GLN A  75      94.149 -43.986  21.430  1.00 97.95           H  
ATOM   1204  HG3 GLN A  75      92.751 -44.027  20.358  1.00 97.95           H  
ATOM   1205  CD  GLN A  75      93.232 -42.081  21.106  1.00 97.95           C  
ATOM   1206  NE2 GLN A  75      93.879 -41.605  20.067  1.00 97.95           N  
ATOM   1207 HE21 GLN A  75      94.247 -42.229  19.362  1.00 97.95           H  
ATOM   1208 HE22 GLN A  75      93.842 -40.601  19.968  1.00 97.95           H  
ATOM   1209  OE1 GLN A  75      92.754 -41.291  21.902  1.00 97.95           O  
ATOM   1210  N   ARG A  76      90.274 -45.656  24.270  1.00 98.35           N  
ATOM   1211  H   ARG A  76      89.687 -45.227  23.569  1.00 98.35           H  
ATOM   1212  CA  ARG A  76      89.696 -45.999  25.578  1.00 98.35           C  
ATOM   1213  HA  ARG A  76      90.310 -45.512  26.335  1.00 98.35           H  
ATOM   1214  C   ARG A  76      89.760 -47.497  25.865  1.00 98.35           C  
ATOM   1215  CB  ARG A  76      88.255 -45.468  25.673  1.00 98.35           C  
ATOM   1216  HB2 ARG A  76      88.287 -44.385  25.558  1.00 98.35           H  
ATOM   1217  HB3 ARG A  76      87.660 -45.883  24.859  1.00 98.35           H  
ATOM   1218  O   ARG A  76      90.004 -47.876  27.011  1.00 98.35           O  
ATOM   1219  CG  ARG A  76      87.556 -45.794  27.006  1.00 98.35           C  
ATOM   1220  HG2 ARG A  76      86.561 -45.347  26.998  1.00 98.35           H  
ATOM   1221  HG3 ARG A  76      87.440 -46.872  27.105  1.00 98.35           H  
ATOM   1222  CD  ARG A  76      88.331 -45.254  28.216  1.00 98.35           C  
ATOM   1223  HD2 ARG A  76      89.364 -45.601  28.198  1.00 98.35           H  
ATOM   1224  HD3 ARG A  76      88.344 -44.165  28.162  1.00 98.35           H  
ATOM   1225  NE  ARG A  76      87.714 -45.650  29.491  1.00 98.35           N  
ATOM   1226  HE  ARG A  76      87.006 -45.015  29.829  1.00 98.35           H  
ATOM   1227  NH1 ARG A  76      89.081 -47.431  30.065  1.00 98.35           N  
ATOM   1228 HH11 ARG A  76      89.342 -48.092  30.783  1.00 98.35           H  
ATOM   1229 HH12 ARG A  76      89.498 -47.455  29.146  1.00 98.35           H  
ATOM   1230  NH2 ARG A  76      87.572 -46.670  31.510  1.00 98.35           N  
ATOM   1231 HH21 ARG A  76      87.955 -47.275  32.221  1.00 98.35           H  
ATOM   1232 HH22 ARG A  76      86.856 -46.013  31.785  1.00 98.35           H  
ATOM   1233  CZ  ARG A  76      88.124 -46.582  30.335  1.00 98.35           C  
ATOM   1234  N   ILE A  77      89.574 -48.330  24.838  1.00 98.26           N  
ATOM   1235  H   ILE A  77      89.342 -47.927  23.942  1.00 98.26           H  
ATOM   1236  CA  ILE A  77      89.746 -49.782  24.931  1.00 98.26           C  
ATOM   1237  HA  ILE A  77      89.158 -50.143  25.775  1.00 98.26           H  
ATOM   1238  C   ILE A  77      91.207 -50.123  25.240  1.00 98.26           C  
ATOM   1239  CB  ILE A  77      89.234 -50.492  23.654  1.00 98.26           C  
ATOM   1240  HB  ILE A  77      89.682 -50.024  22.778  1.00 98.26           H  
ATOM   1241  O   ILE A  77      91.451 -50.869  26.180  1.00 98.26           O  
ATOM   1242  CG1 ILE A  77      87.698 -50.376  23.549  1.00 98.26           C  
ATOM   1243 HG12 ILE A  77      87.398 -49.338  23.697  1.00 98.26           H  
ATOM   1244 HG13 ILE A  77      87.236 -50.954  24.350  1.00 98.26           H  
ATOM   1245  CG2 ILE A  77      89.657 -51.970  23.685  1.00 98.26           C  
ATOM   1246 HG21 ILE A  77      90.718 -52.056  23.446  1.00 98.26           H  
ATOM   1247 HG22 ILE A  77      89.483 -52.381  24.679  1.00 98.26           H  
ATOM   1248 HG23 ILE A  77      89.099 -52.542  22.944  1.00 98.26           H  
ATOM   1249  CD1 ILE A  77      87.123 -50.831  22.200  1.00 98.26           C  
ATOM   1250 HD11 ILE A  77      87.643 -50.327  21.385  1.00 98.26           H  
ATOM   1251 HD12 ILE A  77      86.066 -50.566  22.158  1.00 98.26           H  
ATOM   1252 HD13 ILE A  77      87.209 -51.910  22.077  1.00 98.26           H  
ATOM   1253  N   GLN A  78      92.175 -49.545  24.526  1.00 95.94           N  
ATOM   1254  H   GLN A  78      91.914 -48.947  23.754  1.00 95.94           H  
ATOM   1255  CA  GLN A  78      93.610 -49.776  24.762  1.00 95.94           C  
ATOM   1256  HA  GLN A  78      93.817 -50.845  24.694  1.00 95.94           H  
ATOM   1257  C   GLN A  78      94.075 -49.318  26.157  1.00 95.94           C  
ATOM   1258  CB  GLN A  78      94.418 -49.043  23.680  1.00 95.94           C  
ATOM   1259  HB2 GLN A  78      94.078 -48.009  23.623  1.00 95.94           H  
ATOM   1260  HB3 GLN A  78      95.468 -49.037  23.967  1.00 95.94           H  
ATOM   1261  O   GLN A  78      94.990 -49.900  26.733  1.00 95.94           O  
ATOM   1262  CG  GLN A  78      94.310 -49.703  22.297  1.00 95.94           C  
ATOM   1263  HG2 GLN A  78      94.752 -50.698  22.353  1.00 95.94           H  
ATOM   1264  HG3 GLN A  78      93.267 -49.819  22.002  1.00 95.94           H  
ATOM   1265  CD  GLN A  78      95.031 -48.903  21.214  1.00 95.94           C  
ATOM   1266  NE2 GLN A  78      95.591 -49.559  20.220  1.00 95.94           N  
ATOM   1267 HE21 GLN A  78      95.679 -50.565  20.250  1.00 95.94           H  
ATOM   1268 HE22 GLN A  78      96.208 -49.036  19.616  1.00 95.94           H  
ATOM   1269  OE1 GLN A  78      95.114 -47.682  21.238  1.00 95.94           O  
ATOM   1270  N   GLN A  79      93.438 -48.289  26.720  1.00 96.92           N  
ATOM   1271  H   GLN A  79      92.761 -47.795  26.157  1.00 96.92           H  
ATOM   1272  CA  GLN A  79      93.704 -47.792  28.076  1.00 96.92           C  
ATOM   1273  HA  GLN A  79      94.767 -47.895  28.290  1.00 96.92           H  
ATOM   1274  C   GLN A  79      92.964 -48.573  29.174  1.00 96.92           C  
ATOM   1275  CB  GLN A  79      93.337 -46.305  28.138  1.00 96.92           C  
ATOM   1276  HB2 GLN A  79      92.319 -46.178  27.769  1.00 96.92           H  
ATOM   1277  HB3 GLN A  79      93.370 -45.961  29.171  1.00 96.92           H  
ATOM   1278  O   GLN A  79      93.144 -48.279  30.358  1.00 96.92           O  
ATOM   1279  CG  GLN A  79      94.302 -45.437  27.318  1.00 96.92           C  
ATOM   1280  HG2 GLN A  79      95.289 -45.470  27.778  1.00 96.92           H  
ATOM   1281  HG3 GLN A  79      94.392 -45.823  26.303  1.00 96.92           H  
ATOM   1282  CD  GLN A  79      93.849 -43.984  27.233  1.00 96.92           C  
ATOM   1283  NE2 GLN A  79      94.612 -43.134  26.582  1.00 96.92           N  
ATOM   1284 HE21 GLN A  79      95.430 -43.456  26.085  1.00 96.92           H  
ATOM   1285 HE22 GLN A  79      94.237 -42.200  26.490  1.00 96.92           H  
ATOM   1286  OE1 GLN A  79      92.821 -43.572  27.744  1.00 96.92           O  
ATOM   1287  N   SER A  80      92.121 -49.543  28.807  1.00 97.85           N  
ATOM   1288  H   SER A  80      92.047 -49.778  27.827  1.00 97.85           H  
ATOM   1289  CA  SER A  80      91.327 -50.312  29.761  1.00 97.85           C  
ATOM   1290  HA  SER A  80      90.730 -49.604  30.337  1.00 97.85           H  
ATOM   1291  C   SER A  80      92.208 -51.105  30.729  1.00 97.85           C  
ATOM   1292  CB  SER A  80      90.365 -51.244  29.029  1.00 97.85           C  
ATOM   1293  HB2 SER A  80      90.943 -51.964  28.450  1.00 97.85           H  
ATOM   1294  HB3 SER A  80      89.734 -50.663  28.356  1.00 97.85           H  
ATOM   1295  O   SER A  80      93.184 -51.752  30.339  1.00 97.85           O  
ATOM   1296  OG  SER A  80      89.553 -51.946  29.946  1.00 97.85           O  
ATOM   1297  HG  SER A  80      89.719 -52.882  29.814  1.00 97.85           H  
ATOM   1298  N   LYS A  81      91.831 -51.098  32.011  1.00 97.79           N  
ATOM   1299  H   LYS A  81      91.035 -50.523  32.244  1.00 97.79           H  
ATOM   1300  CA  LYS A  81      92.489 -51.898  33.062  1.00 97.79           C  
ATOM   1301  HA  LYS A  81      93.558 -51.928  32.851  1.00 97.79           H  
ATOM   1302  C   LYS A  81      92.030 -53.353  33.083  1.00 97.79           C  
ATOM   1303  CB  LYS A  81      92.280 -51.261  34.438  1.00 97.79           C  
ATOM   1304  HB2 LYS A  81      91.213 -51.245  34.663  1.00 97.79           H  
ATOM   1305  HB3 LYS A  81      92.774 -51.874  35.191  1.00 97.79           H  
ATOM   1306  O   LYS A  81      92.651 -54.170  33.758  1.00 97.79           O  
ATOM   1307  CG  LYS A  81      92.845 -49.841  34.511  1.00 97.79           C  
ATOM   1308  HG2 LYS A  81      92.405 -49.224  33.729  1.00 97.79           H  
ATOM   1309  HG3 LYS A  81      93.927 -49.866  34.383  1.00 97.79           H  
ATOM   1310  CD  LYS A  81      92.491 -49.233  35.868  1.00 97.79           C  
ATOM   1311  HD2 LYS A  81      91.410 -49.285  35.998  1.00 97.79           H  
ATOM   1312  HD3 LYS A  81      92.979 -49.794  36.664  1.00 97.79           H  
ATOM   1313  CE  LYS A  81      92.936 -47.773  35.892  1.00 97.79           C  
ATOM   1314  HE2 LYS A  81      92.562 -47.293  34.987  1.00 97.79           H  
ATOM   1315  HE3 LYS A  81      94.025 -47.730  35.870  1.00 97.79           H  
ATOM   1316  NZ  LYS A  81      92.393 -47.086  37.085  1.00 97.79           N  
ATOM   1317  HZ1 LYS A  81      92.706 -47.538  37.931  1.00 97.79           H  
ATOM   1318  HZ2 LYS A  81      92.664 -46.114  37.087  1.00 97.79           H  
ATOM   1319  HZ3 LYS A  81      91.384 -47.130  37.053  1.00 97.79           H  
ATOM   1320  N   ILE A  82      90.969 -53.664  32.343  1.00 97.68           N  
ATOM   1321  H   ILE A  82      90.537 -52.915  31.820  1.00 97.68           H  
ATOM   1322  CA  ILE A  82      90.422 -55.011  32.177  1.00 97.68           C  
ATOM   1323  HA  ILE A  82      91.094 -55.715  32.668  1.00 97.68           H  
ATOM   1324  C   ILE A  82      90.342 -55.386  30.687  1.00 97.68           C  
ATOM   1325  CB  ILE A  82      89.049 -55.139  32.866  1.00 97.68           C  
ATOM   1326  HB  ILE A  82      88.714 -56.169  32.739  1.00 97.68           H  
ATOM   1327  O   ILE A  82      90.259 -54.498  29.831  1.00 97.68           O  
ATOM   1328  CG1 ILE A  82      88.002 -54.212  32.213  1.00 97.68           C  
ATOM   1329 HG12 ILE A  82      88.187 -53.175  32.494  1.00 97.68           H  
ATOM   1330 HG13 ILE A  82      88.053 -54.284  31.127  1.00 97.68           H  
ATOM   1331  CG2 ILE A  82      89.171 -54.880  34.379  1.00 97.68           C  
ATOM   1332 HG21 ILE A  82      89.947 -55.517  34.802  1.00 97.68           H  
ATOM   1333 HG22 ILE A  82      88.233 -55.127  34.877  1.00 97.68           H  
ATOM   1334 HG23 ILE A  82      89.409 -53.835  34.578  1.00 97.68           H  
ATOM   1335  CD1 ILE A  82      86.580 -54.597  32.594  1.00 97.68           C  
ATOM   1336 HD11 ILE A  82      86.406 -55.653  32.388  1.00 97.68           H  
ATOM   1337 HD12 ILE A  82      86.413 -54.399  33.652  1.00 97.68           H  
ATOM   1338 HD13 ILE A  82      85.895 -54.001  31.991  1.00 97.68           H  
ATOM   1339  N   PRO A  83      90.319 -56.682  30.340  1.00 98.40           N  
ATOM   1340  CA  PRO A  83      90.037 -57.119  28.979  1.00 98.40           C  
ATOM   1341  HA  PRO A  83      90.829 -56.748  28.329  1.00 98.40           H  
ATOM   1342  C   PRO A  83      88.674 -56.618  28.473  1.00 98.40           C  
ATOM   1343  CB  PRO A  83      90.090 -58.651  29.012  1.00 98.40           C  
ATOM   1344  HB2 PRO A  83      90.559 -59.051  28.113  1.00 98.40           H  
ATOM   1345  HB3 PRO A  83      89.087 -59.062  29.124  1.00 98.40           H  
ATOM   1346  O   PRO A  83      87.643 -56.797  29.121  1.00 98.40           O  
ATOM   1347  CG  PRO A  83      90.898 -58.983  30.265  1.00 98.40           C  
ATOM   1348  HG2 PRO A  83      90.589 -59.934  30.702  1.00 98.40           H  
ATOM   1349  HG3 PRO A  83      91.960 -59.013  30.027  1.00 98.40           H  
ATOM   1350  CD  PRO A  83      90.600 -57.817  31.203  1.00 98.40           C  
ATOM   1351  HD2 PRO A  83      91.460 -57.638  31.848  1.00 98.40           H  
ATOM   1352  HD3 PRO A  83      89.717 -58.031  31.804  1.00 98.40           H  
ATOM   1353  N   VAL A  84      88.674 -56.046  27.271  1.00 98.71           N  
ATOM   1354  H   VAL A  84      89.577 -55.939  26.832  1.00 98.71           H  
ATOM   1355  CA  VAL A  84      87.471 -55.653  26.518  1.00 98.71           C  
ATOM   1356  HA  VAL A  84      86.596 -55.767  27.157  1.00 98.71           H  
ATOM   1357  C   VAL A  84      87.320 -56.576  25.317  1.00 98.71           C  
ATOM   1358  CB  VAL A  84      87.506 -54.187  26.046  1.00 98.71           C  
ATOM   1359  HB  VAL A  84      88.316 -54.083  25.323  1.00 98.71           H  
ATOM   1360  O   VAL A  84      88.187 -56.595  24.438  1.00 98.71           O  
ATOM   1361  CG1 VAL A  84      86.192 -53.804  25.350  1.00 98.71           C  
ATOM   1362 HG11 VAL A  84      86.190 -52.742  25.104  1.00 98.71           H  
ATOM   1363 HG12 VAL A  84      86.070 -54.367  24.425  1.00 98.71           H  
ATOM   1364 HG13 VAL A  84      85.345 -54.008  26.005  1.00 98.71           H  
ATOM   1365  CG2 VAL A  84      87.770 -53.208  27.194  1.00 98.71           C  
ATOM   1366 HG21 VAL A  84      87.772 -52.185  26.822  1.00 98.71           H  
ATOM   1367 HG22 VAL A  84      88.741 -53.409  27.645  1.00 98.71           H  
ATOM   1368 HG23 VAL A  84      87.000 -53.308  27.960  1.00 98.71           H  
ATOM   1369  N   ILE A  85      86.222 -57.323  25.296  1.00 98.80           N  
ATOM   1370  H   ILE A  85      85.564 -57.210  26.054  1.00 98.80           H  
ATOM   1371  CA  ILE A  85      85.859 -58.276  24.252  1.00 98.80           C  
ATOM   1372  HA  ILE A  85      86.734 -58.487  23.638  1.00 98.80           H  
ATOM   1373  C   ILE A  85      84.782 -57.640  23.379  1.00 98.80           C  
ATOM   1374  CB  ILE A  85      85.375 -59.605  24.880  1.00 98.80           C  
ATOM   1375  HB  ILE A  85      84.503 -59.394  25.499  1.00 98.80           H  
ATOM   1376  O   ILE A  85      83.702 -57.323  23.875  1.00 98.80           O  
ATOM   1377  CG1 ILE A  85      86.465 -60.198  25.802  1.00 98.80           C  
ATOM   1378 HG12 ILE A  85      86.721 -59.473  26.573  1.00 98.80           H  
ATOM   1379 HG13 ILE A  85      87.370 -60.387  25.224  1.00 98.80           H  
ATOM   1380  CG2 ILE A  85      84.946 -60.577  23.764  1.00 98.80           C  
ATOM   1381 HG21 ILE A  85      85.769 -60.725  23.065  1.00 98.80           H  
ATOM   1382 HG22 ILE A  85      84.092 -60.175  23.217  1.00 98.80           H  
ATOM   1383 HG23 ILE A  85      84.633 -61.536  24.178  1.00 98.80           H  
ATOM   1384  CD1 ILE A  85      86.077 -61.484  26.534  1.00 98.80           C  
ATOM   1385 HD11 ILE A  85      85.226 -61.300  27.189  1.00 98.80           H  
ATOM   1386 HD12 ILE A  85      86.934 -61.793  27.133  1.00 98.80           H  
ATOM   1387 HD13 ILE A  85      85.845 -62.288  25.835  1.00 98.80           H  
ATOM   1388  N   ILE A  86      85.044 -57.478  22.084  1.00 98.85           N  
ATOM   1389  H   ILE A  86      85.923 -57.820  21.722  1.00 98.85           H  
ATOM   1390  CA  ILE A  86      84.011 -57.066  21.127  1.00 98.85           C  
ATOM   1391  HA  ILE A  86      83.246 -56.485  21.644  1.00 98.85           H  
ATOM   1392  C   ILE A  86      83.337 -58.319  20.585  1.00 98.85           C  
ATOM   1393  CB  ILE A  86      84.591 -56.176  20.010  1.00 98.85           C  
ATOM   1394  HB  ILE A  86      85.412 -56.713  19.536  1.00 98.85           H  
ATOM   1395  O   ILE A  86      83.991 -59.162  19.971  1.00 98.85           O  
ATOM   1396  CG1 ILE A  86      85.162 -54.857  20.573  1.00 98.85           C  
ATOM   1397 HG12 ILE A  86      85.954 -55.100  21.281  1.00 98.85           H  
ATOM   1398 HG13 ILE A  86      85.608 -54.289  19.756  1.00 98.85           H  
ATOM   1399  CG2 ILE A  86      83.540 -55.882  18.924  1.00 98.85           C  
ATOM   1400 HG21 ILE A  86      83.921 -55.135  18.228  1.00 98.85           H  
ATOM   1401 HG22 ILE A  86      83.318 -56.788  18.361  1.00 98.85           H  
ATOM   1402 HG23 ILE A  86      82.617 -55.514  19.374  1.00 98.85           H  
ATOM   1403  CD1 ILE A  86      84.187 -53.938  21.312  1.00 98.85           C  
ATOM   1404 HD11 ILE A  86      84.688 -52.990  21.512  1.00 98.85           H  
ATOM   1405 HD12 ILE A  86      83.293 -53.745  20.718  1.00 98.85           H  
ATOM   1406 HD13 ILE A  86      83.922 -54.391  22.267  1.00 98.85           H  
ATOM   1407  N   TYR A  87      82.030 -58.440  20.802  1.00 98.85           N  
ATOM   1408  H   TYR A  87      81.550 -57.708  21.306  1.00 98.85           H  
ATOM   1409  CA  TYR A  87      81.228 -59.544  20.297  1.00 98.85           C  
ATOM   1410  HA  TYR A  87      81.886 -60.249  19.790  1.00 98.85           H  
ATOM   1411  C   TYR A  87      80.210 -59.025  19.284  1.00 98.85           C  
ATOM   1412  CB  TYR A  87      80.575 -60.285  21.471  1.00 98.85           C  
ATOM   1413  HB2 TYR A  87      81.363 -60.608  22.150  1.00 98.85           H  
ATOM   1414  HB3 TYR A  87      79.941 -59.584  22.013  1.00 98.85           H  
ATOM   1415  O   TYR A  87      79.247 -58.361  19.653  1.00 98.85           O  
ATOM   1416  CG  TYR A  87      79.752 -61.511  21.107  1.00 98.85           C  
ATOM   1417  CD2 TYR A  87      78.665 -61.870  21.926  1.00 98.85           C  
ATOM   1418  HD2 TYR A  87      78.394 -61.251  22.767  1.00 98.85           H  
ATOM   1419  CD1 TYR A  87      80.079 -62.323  19.998  1.00 98.85           C  
ATOM   1420  HD1 TYR A  87      80.902 -62.061  19.350  1.00 98.85           H  
ATOM   1421  CE2 TYR A  87      77.919 -63.028  21.645  1.00 98.85           C  
ATOM   1422  HE2 TYR A  87      77.070 -63.291  22.260  1.00 98.85           H  
ATOM   1423  CE1 TYR A  87      79.343 -63.488  19.720  1.00 98.85           C  
ATOM   1424  HE1 TYR A  87      79.598 -64.115  18.879  1.00 98.85           H  
ATOM   1425  OH  TYR A  87      77.526 -64.952  20.293  1.00 98.85           O  
ATOM   1426  HH  TYR A  87      77.869 -65.466  19.558  1.00 98.85           H  
ATOM   1427  CZ  TYR A  87      78.258 -63.839  20.547  1.00 98.85           C  
ATOM   1428  N   VAL A  88      80.409 -59.312  17.997  1.00 98.81           N  
ATOM   1429  H   VAL A  88      81.226 -59.847  17.739  1.00 98.81           H  
ATOM   1430  CA  VAL A  88      79.433 -58.945  16.962  1.00 98.81           C  
ATOM   1431  HA  VAL A  88      79.122 -57.916  17.141  1.00 98.81           H  
ATOM   1432  C   VAL A  88      78.213 -59.852  17.111  1.00 98.81           C  
ATOM   1433  CB  VAL A  88      80.014 -59.004  15.541  1.00 98.81           C  
ATOM   1434  HB  VAL A  88      80.132 -60.045  15.237  1.00 98.81           H  
ATOM   1435  O   VAL A  88      78.275 -61.040  16.771  1.00 98.81           O  
ATOM   1436  CG1 VAL A  88      79.062 -58.316  14.559  1.00 98.81           C  
ATOM   1437 HG11 VAL A  88      78.968 -57.259  14.814  1.00 98.81           H  
ATOM   1438 HG12 VAL A  88      79.445 -58.409  13.543  1.00 98.81           H  
ATOM   1439 HG13 VAL A  88      78.072 -58.769  14.605  1.00 98.81           H  
ATOM   1440  CG2 VAL A  88      81.382 -58.314  15.461  1.00 98.81           C  
ATOM   1441 HG21 VAL A  88      82.129 -58.893  16.004  1.00 98.81           H  
ATOM   1442 HG22 VAL A  88      81.317 -57.320  15.905  1.00 98.81           H  
ATOM   1443 HG23 VAL A  88      81.699 -58.239  14.421  1.00 98.81           H  
ATOM   1444  N   TYR A  89      77.142 -59.302  17.679  1.00 98.56           N  
ATOM   1445  H   TYR A  89      77.180 -58.317  17.897  1.00 98.56           H  
ATOM   1446  CA  TYR A  89      75.965 -60.023  18.168  1.00 98.56           C  
ATOM   1447  HA  TYR A  89      75.750 -60.857  17.501  1.00 98.56           H  
ATOM   1448  C   TYR A  89      74.754 -59.076  18.224  1.00 98.56           C  
ATOM   1449  CB  TYR A  89      76.268 -60.557  19.583  1.00 98.56           C  
ATOM   1450  HB2 TYR A  89      77.174 -61.161  19.537  1.00 98.56           H  
ATOM   1451  HB3 TYR A  89      76.472 -59.717  20.248  1.00 98.56           H  
ATOM   1452  O   TYR A  89      74.946 -57.890  18.508  1.00 98.56           O  
ATOM   1453  CG  TYR A  89      75.154 -61.401  20.177  1.00 98.56           C  
ATOM   1454  CD2 TYR A  89      74.133 -60.818  20.951  1.00 98.56           C  
ATOM   1455  HD2 TYR A  89      74.183 -59.773  21.220  1.00 98.56           H  
ATOM   1456  CD1 TYR A  89      75.089 -62.773  19.875  1.00 98.56           C  
ATOM   1457  HD1 TYR A  89      75.886 -63.226  19.303  1.00 98.56           H  
ATOM   1458  CE2 TYR A  89      73.043 -61.599  21.387  1.00 98.56           C  
ATOM   1459  HE2 TYR A  89      72.276 -61.157  22.004  1.00 98.56           H  
ATOM   1460  CE1 TYR A  89      74.003 -63.556  20.296  1.00 98.56           C  
ATOM   1461  HE1 TYR A  89      73.968 -64.606  20.048  1.00 98.56           H  
ATOM   1462  OH  TYR A  89      71.913 -63.726  21.439  1.00 98.56           O  
ATOM   1463  HH  TYR A  89      72.050 -64.646  21.202  1.00 98.56           H  
ATOM   1464  CZ  TYR A  89      72.970 -62.967  21.050  1.00 98.56           C  
ATOM   1465  N   PRO A  90      73.505 -59.549  18.023  1.00 98.10           N  
ATOM   1466  CA  PRO A  90      73.040 -60.926  17.740  1.00 98.10           C  
ATOM   1467  HA  PRO A  90      73.534 -61.659  18.378  1.00 98.10           H  
ATOM   1468  C   PRO A  90      73.254 -61.387  16.287  1.00 98.10           C  
ATOM   1469  CB  PRO A  90      71.556 -60.894  18.133  1.00 98.10           C  
ATOM   1470  HB2 PRO A  90      71.454 -61.064  19.205  1.00 98.10           H  
ATOM   1471  HB3 PRO A  90      70.942 -61.605  17.581  1.00 98.10           H  
ATOM   1472  O   PRO A  90      73.767 -60.614  15.485  1.00 98.10           O  
ATOM   1473  CG  PRO A  90      71.136 -59.470  17.806  1.00 98.10           C  
ATOM   1474  HG2 PRO A  90      70.257 -59.164  18.376  1.00 98.10           H  
ATOM   1475  HG3 PRO A  90      70.955 -59.377  16.735  1.00 98.10           H  
ATOM   1476  CD  PRO A  90      72.365 -58.662  18.190  1.00 98.10           C  
ATOM   1477  HD2 PRO A  90      72.455 -57.781  17.554  1.00 98.10           H  
ATOM   1478  HD3 PRO A  90      72.299 -58.360  19.235  1.00 98.10           H  
ATOM   1479  N   PRO A  91      72.871 -62.623  15.897  1.00 97.69           N  
ATOM   1480  CA  PRO A  91      72.757 -62.995  14.485  1.00 97.69           C  
ATOM   1481  HA  PRO A  91      73.759 -63.142  14.080  1.00 97.69           H  
ATOM   1482  C   PRO A  91      72.017 -61.926  13.664  1.00 97.69           C  
ATOM   1483  CB  PRO A  91      72.008 -64.331  14.478  1.00 97.69           C  
ATOM   1484  HB2 PRO A  91      72.282 -64.948  13.622  1.00 97.69           H  
ATOM   1485  HB3 PRO A  91      70.932 -64.162  14.498  1.00 97.69           H  
ATOM   1486  O   PRO A  91      70.954 -61.453  14.070  1.00 97.69           O  
ATOM   1487  CG  PRO A  91      72.444 -64.961  15.801  1.00 97.69           C  
ATOM   1488  HG2 PRO A  91      71.734 -65.709  16.149  1.00 97.69           H  
ATOM   1489  HG3 PRO A  91      73.439 -65.394  15.690  1.00 97.69           H  
ATOM   1490  CD  PRO A  91      72.510 -63.758  16.742  1.00 97.69           C  
ATOM   1491  HD2 PRO A  91      71.526 -63.605  17.187  1.00 97.69           H  
ATOM   1492  HD3 PRO A  91      73.256 -63.925  17.519  1.00 97.69           H  
ATOM   1493  N   GLY A  92      72.584 -61.531  12.522  1.00 95.59           N  
ATOM   1494  H   GLY A  92      73.432 -61.983  12.213  1.00 95.59           H  
ATOM   1495  CA  GLY A  92      72.123 -60.401  11.709  1.00 95.59           C  
ATOM   1496  HA2 GLY A  92      72.351 -60.612  10.665  1.00 95.59           H  
ATOM   1497  HA3 GLY A  92      71.042 -60.296  11.808  1.00 95.59           H  
ATOM   1498  C   GLY A  92      72.760 -59.047  12.055  1.00 95.59           C  
ATOM   1499  O   GLY A  92      72.581 -58.099  11.292  1.00 95.59           O  
ATOM   1500  N   ALA A  93      73.509 -58.945  13.158  1.00 98.03           N  
ATOM   1501  H   ALA A  93      73.584 -59.736  13.780  1.00 98.03           H  
ATOM   1502  CA  ALA A  93      74.309 -57.766  13.486  1.00 98.03           C  
ATOM   1503  HA  ALA A  93      73.694 -56.875  13.351  1.00 98.03           H  
ATOM   1504  C   ALA A  93      75.535 -57.630  12.576  1.00 98.03           C  
ATOM   1505  CB  ALA A  93      74.746 -57.830  14.953  1.00 98.03           C  
ATOM   1506  HB1 ALA A  93      75.312 -56.935  15.212  1.00 98.03           H  
ATOM   1507  HB2 ALA A  93      75.391 -58.694  15.118  1.00 98.03           H  
ATOM   1508  HB3 ALA A  93      73.869 -57.888  15.597  1.00 98.03           H  
ATOM   1509  O   ALA A  93      75.977 -58.588  11.934  1.00 98.03           O  
ATOM   1510  N   SER A  94      76.136 -56.445  12.575  1.00 97.79           N  
ATOM   1511  H   SER A  94      75.713 -55.677  13.076  1.00 97.79           H  
ATOM   1512  CA  SER A  94      77.393 -56.199  11.871  1.00 97.79           C  
ATOM   1513  HA  SER A  94      77.893 -57.154  11.709  1.00 97.79           H  
ATOM   1514  C   SER A  94      78.361 -55.337  12.676  1.00 97.79           C  
ATOM   1515  CB  SER A  94      77.116 -55.603  10.488  1.00 97.79           C  
ATOM   1516  HB2 SER A  94      78.058 -55.456   9.960  1.00 97.79           H  
ATOM   1517  HB3 SER A  94      76.512 -56.313   9.922  1.00 97.79           H  
ATOM   1518  O   SER A  94      77.971 -54.525  13.510  1.00 97.79           O  
ATOM   1519  OG  SER A  94      76.424 -54.372  10.573  1.00 97.79           O  
ATOM   1520  HG  SER A  94      75.881 -54.284   9.787  1.00 97.79           H  
ATOM   1521  N   ALA A  95      79.651 -55.511  12.408  1.00 98.21           N  
ATOM   1522  H   ALA A  95      79.899 -56.262  11.779  1.00 98.21           H  
ATOM   1523  CA  ALA A  95      80.702 -54.568  12.760  1.00 98.21           C  
ATOM   1524  HA  ALA A  95      80.289 -53.763  13.369  1.00 98.21           H  
ATOM   1525  C   ALA A  95      81.222 -53.938  11.466  1.00 98.21           C  
ATOM   1526  CB  ALA A  95      81.775 -55.279  13.589  1.00 98.21           C  
ATOM   1527  HB1 ALA A  95      82.616 -54.609  13.764  1.00 98.21           H  
ATOM   1528  HB2 ALA A  95      82.127 -56.167  13.064  1.00 98.21           H  
ATOM   1529  HB3 ALA A  95      81.346 -55.562  14.550  1.00 98.21           H  
ATOM   1530  O   ALA A  95      82.299 -54.280  10.979  1.00 98.21           O  
ATOM   1531  N   ALA A  96      80.412 -53.058  10.878  1.00 97.18           N  
ATOM   1532  H   ALA A  96      79.537 -52.819  11.322  1.00 97.18           H  
ATOM   1533  CA  ALA A  96      80.743 -52.395   9.625  1.00 97.18           C  
ATOM   1534  HA  ALA A  96      81.404 -53.042   9.050  1.00 97.18           H  
ATOM   1535  C   ALA A  96      81.482 -51.073   9.864  1.00 97.18           C  
ATOM   1536  CB  ALA A  96      79.465 -52.213   8.804  1.00 97.18           C  
ATOM   1537  HB1 ALA A  96      78.996 -53.182   8.637  1.00 97.18           H  
ATOM   1538  HB2 ALA A  96      79.706 -51.765   7.839  1.00 97.18           H  
ATOM   1539  HB3 ALA A  96      78.776 -51.563   9.342  1.00 97.18           H  
ATOM   1540  O   ALA A  96      81.287 -50.393  10.877  1.00 97.18           O  
ATOM   1541  N   SER A  97      82.317 -50.686   8.900  1.00 96.89           N  
ATOM   1542  H   SER A  97      82.422 -51.278   8.089  1.00 96.89           H  
ATOM   1543  CA  SER A  97      83.059 -49.427   8.902  1.00 96.89           C  
ATOM   1544  HA  SER A  97      83.861 -49.546   8.173  1.00 96.89           H  
ATOM   1545  C   SER A  97      83.793 -49.149  10.222  1.00 96.89           C  
ATOM   1546  CB  SER A  97      82.182 -48.307   8.348  1.00 96.89           C  
ATOM   1547  HB2 SER A  97      81.801 -48.604   7.372  1.00 96.89           H  
ATOM   1548  HB3 SER A  97      81.338 -48.124   9.014  1.00 96.89           H  
ATOM   1549  O   SER A  97      84.683 -49.916  10.585  1.00 96.89           O  
ATOM   1550  OG  SER A  97      82.964 -47.143   8.204  1.00 96.89           O  
ATOM   1551  HG  SER A  97      82.576 -46.582   7.529  1.00 96.89           H  
ATOM   1552  N   ALA A  98      83.430 -48.100  10.967  1.00 97.83           N  
ATOM   1553  H   ALA A  98      82.790 -47.440  10.551  1.00 97.83           H  
ATOM   1554  CA  ALA A  98      84.009 -47.795  12.278  1.00 97.83           C  
ATOM   1555  HA  ALA A  98      85.045 -47.488  12.139  1.00 97.83           H  
ATOM   1556  C   ALA A  98      84.002 -48.996  13.251  1.00 97.83           C  
ATOM   1557  CB  ALA A  98      83.238 -46.617  12.877  1.00 97.83           C  
ATOM   1558  HB1 ALA A  98      83.614 -46.419  13.881  1.00 97.83           H  
ATOM   1559  HB2 ALA A  98      83.365 -45.727  12.261  1.00 97.83           H  
ATOM   1560  HB3 ALA A  98      82.182 -46.868  12.967  1.00 97.83           H  
ATOM   1561  O   ALA A  98      84.943 -49.157  14.027  1.00 97.83           O  
ATOM   1562  N   GLY A  99      82.989 -49.870  13.179  1.00 98.28           N  
ATOM   1563  H   GLY A  99      82.293 -49.747  12.457  1.00 98.28           H  
ATOM   1564  CA  GLY A  99      82.914 -51.090  13.986  1.00 98.28           C  
ATOM   1565  HA2 GLY A  99      81.998 -51.623  13.727  1.00 98.28           H  
ATOM   1566  HA3 GLY A  99      82.884 -50.827  15.043  1.00 98.28           H  
ATOM   1567  C   GLY A  99      84.080 -52.053  13.752  1.00 98.28           C  
ATOM   1568  O   GLY A  99      84.552 -52.671  14.704  1.00 98.28           O  
ATOM   1569  N   THR A 100      84.605 -52.125  12.524  1.00 98.59           N  
ATOM   1570  H   THR A 100      84.183 -51.592  11.777  1.00 98.59           H  
ATOM   1571  CA  THR A 100      85.774 -52.947  12.175  1.00 98.59           C  
ATOM   1572  HA  THR A 100      85.569 -53.987  12.432  1.00 98.59           H  
ATOM   1573  C   THR A 100      87.018 -52.496  12.935  1.00 98.59           C  
ATOM   1574  CB  THR A 100      86.075 -52.863  10.670  1.00 98.59           C  
ATOM   1575  HB  THR A 100      86.394 -51.851  10.419  1.00 98.59           H  
ATOM   1576  O   THR A 100      87.742 -53.324  13.484  1.00 98.59           O  
ATOM   1577  CG2 THR A 100      87.156 -53.839  10.215  1.00 98.59           C  
ATOM   1578 HG21 THR A 100      88.093 -53.635  10.735  1.00 98.59           H  
ATOM   1579 HG22 THR A 100      86.851 -54.864  10.424  1.00 98.59           H  
ATOM   1580 HG23 THR A 100      87.327 -53.721   9.145  1.00 98.59           H  
ATOM   1581  OG1 THR A 100      84.932 -53.175   9.920  1.00 98.59           O  
ATOM   1582  HG1 THR A 100      85.223 -53.266   9.010  1.00 98.59           H  
ATOM   1583  N   TYR A 101      87.260 -51.186  13.006  1.00 98.64           N  
ATOM   1584  H   TYR A 101      86.612 -50.550  12.565  1.00 98.64           H  
ATOM   1585  CA  TYR A 101      88.404 -50.628  13.732  1.00 98.64           C  
ATOM   1586  HA  TYR A 101      89.319 -51.119  13.402  1.00 98.64           H  
ATOM   1587  C   TYR A 101      88.273 -50.845  15.240  1.00 98.64           C  
ATOM   1588  CB  TYR A 101      88.525 -49.133  13.455  1.00 98.64           C  
ATOM   1589  HB2 TYR A 101      87.596 -48.648  13.757  1.00 98.64           H  
ATOM   1590  HB3 TYR A 101      89.324 -48.740  14.084  1.00 98.64           H  
ATOM   1591  O   TYR A 101      89.239 -51.254  15.879  1.00 98.64           O  
ATOM   1592  CG  TYR A 101      88.821 -48.756  12.022  1.00 98.64           C  
ATOM   1593  CD2 TYR A 101      90.149 -48.514  11.620  1.00 98.64           C  
ATOM   1594  HD2 TYR A 101      90.953 -48.609  12.334  1.00 98.64           H  
ATOM   1595  CD1 TYR A 101      87.764 -48.588  11.108  1.00 98.64           C  
ATOM   1596  HD1 TYR A 101      86.743 -48.742  11.425  1.00 98.64           H  
ATOM   1597  CE2 TYR A 101      90.421 -48.132  10.294  1.00 98.64           C  
ATOM   1598  HE2 TYR A 101      91.434 -47.921   9.987  1.00 98.64           H  
ATOM   1599  CE1 TYR A 101      88.034 -48.204   9.785  1.00 98.64           C  
ATOM   1600  HE1 TYR A 101      87.238 -48.037   9.075  1.00 98.64           H  
ATOM   1601  OH  TYR A 101      89.614 -47.696   8.080  1.00 98.64           O  
ATOM   1602  HH  TYR A 101      90.557 -47.656   7.903  1.00 98.64           H  
ATOM   1603  CZ  TYR A 101      89.362 -48.009   9.370  1.00 98.64           C  
ATOM   1604  N   ILE A 102      87.073 -50.632  15.797  1.00 98.74           N  
ATOM   1605  H   ILE A 102      86.334 -50.274  15.210  1.00 98.74           H  
ATOM   1606  CA  ILE A 102      86.780 -50.881  17.218  1.00 98.74           C  
ATOM   1607  HA  ILE A 102      87.456 -50.284  17.830  1.00 98.74           H  
ATOM   1608  C   ILE A 102      87.044 -52.349  17.567  1.00 98.74           C  
ATOM   1609  CB  ILE A 102      85.330 -50.462  17.554  1.00 98.74           C  
ATOM   1610  HB  ILE A 102      84.657 -50.933  16.836  1.00 98.74           H  
ATOM   1611  O   ILE A 102      87.699 -52.637  18.568  1.00 98.74           O  
ATOM   1612  CG1 ILE A 102      85.185 -48.929  17.434  1.00 98.74           C  
ATOM   1613 HG12 ILE A 102      85.760 -48.441  18.221  1.00 98.74           H  
ATOM   1614 HG13 ILE A 102      85.603 -48.609  16.479  1.00 98.74           H  
ATOM   1615  CG2 ILE A 102      84.923 -50.924  18.965  1.00 98.74           C  
ATOM   1616 HG21 ILE A 102      84.918 -52.011  19.027  1.00 98.74           H  
ATOM   1617 HG22 ILE A 102      85.620 -50.526  19.703  1.00 98.74           H  
ATOM   1618 HG23 ILE A 102      83.915 -50.584  19.205  1.00 98.74           H  
ATOM   1619  CD1 ILE A 102      83.738 -48.425  17.476  1.00 98.74           C  
ATOM   1620 HD11 ILE A 102      83.292 -48.595  18.455  1.00 98.74           H  
ATOM   1621 HD12 ILE A 102      83.731 -47.353  17.276  1.00 98.74           H  
ATOM   1622 HD13 ILE A 102      83.148 -48.930  16.711  1.00 98.74           H  
ATOM   1623  N   ALA A 103      86.589 -53.278  16.722  1.00 98.62           N  
ATOM   1624  H   ALA A 103      86.033 -52.988  15.930  1.00 98.62           H  
ATOM   1625  CA  ALA A 103      86.861 -54.699  16.889  1.00 98.62           C  
ATOM   1626  HA  ALA A 103      86.515 -55.007  17.875  1.00 98.62           H  
ATOM   1627  C   ALA A 103      88.371 -54.986  16.832  1.00 98.62           C  
ATOM   1628  CB  ALA A 103      86.059 -55.482  15.843  1.00 98.62           C  
ATOM   1629  HB1 ALA A 103      86.209 -56.552  15.988  1.00 98.62           H  
ATOM   1630  HB2 ALA A 103      84.997 -55.258  15.946  1.00 98.62           H  
ATOM   1631  HB3 ALA A 103      86.381 -55.209  14.838  1.00 98.62           H  
ATOM   1632  O   ALA A 103      88.918 -55.546  17.782  1.00 98.62           O  
ATOM   1633  N   LEU A 104      89.075 -54.553  15.781  1.00 98.43           N  
ATOM   1634  H   LEU A 104      88.584 -54.066  15.045  1.00 98.43           H  
ATOM   1635  CA  LEU A 104      90.520 -54.780  15.624  1.00 98.43           C  
ATOM   1636  HA  LEU A 104      90.724 -55.848  15.689  1.00 98.43           H  
ATOM   1637  C   LEU A 104      91.372 -54.142  16.729  1.00 98.43           C  
ATOM   1638  CB  LEU A 104      90.973 -54.282  14.244  1.00 98.43           C  
ATOM   1639  HB2 LEU A 104      90.601 -53.268  14.099  1.00 98.43           H  
ATOM   1640  HB3 LEU A 104      92.062 -54.239  14.229  1.00 98.43           H  
ATOM   1641  O   LEU A 104      92.427 -54.681  17.058  1.00 98.43           O  
ATOM   1642  CG  LEU A 104      90.514 -55.170  13.072  1.00 98.43           C  
ATOM   1643  HG  LEU A 104      89.428 -55.259  13.066  1.00 98.43           H  
ATOM   1644  CD1 LEU A 104      90.958 -54.520  11.764  1.00 98.43           C  
ATOM   1645 HD11 LEU A 104      90.516 -53.526  11.700  1.00 98.43           H  
ATOM   1646 HD12 LEU A 104      92.045 -54.439  11.732  1.00 98.43           H  
ATOM   1647 HD13 LEU A 104      90.610 -55.112  10.917  1.00 98.43           H  
ATOM   1648  CD2 LEU A 104      91.117 -56.575  13.130  1.00 98.43           C  
ATOM   1649 HD21 LEU A 104      90.921 -57.096  12.193  1.00 98.43           H  
ATOM   1650 HD22 LEU A 104      92.195 -56.517  13.285  1.00 98.43           H  
ATOM   1651 HD23 LEU A 104      90.653 -57.146  13.935  1.00 98.43           H  
ATOM   1652  N   GLY A 105      90.909 -53.043  17.325  1.00 97.85           N  
ATOM   1653  H   GLY A 105      90.074 -52.617  16.947  1.00 97.85           H  
ATOM   1654  CA  GLY A 105      91.530 -52.392  18.477  1.00 97.85           C  
ATOM   1655  HA2 GLY A 105      92.613 -52.387  18.351  1.00 97.85           H  
ATOM   1656  HA3 GLY A 105      91.182 -51.360  18.513  1.00 97.85           H  
ATOM   1657  C   GLY A 105      91.213 -53.040  19.829  1.00 97.85           C  
ATOM   1658  O   GLY A 105      91.672 -52.548  20.855  1.00 97.85           O  
ATOM   1659  N   SER A 106      90.428 -54.120  19.860  1.00 98.55           N  
ATOM   1660  H   SER A 106      90.056 -54.463  18.985  1.00 98.55           H  
ATOM   1661  CA  SER A 106      90.018 -54.792  21.098  1.00 98.55           C  
ATOM   1662  HA  SER A 106      90.102 -54.069  21.910  1.00 98.55           H  
ATOM   1663  C   SER A 106      90.906 -55.970  21.495  1.00 98.55           C  
ATOM   1664  CB  SER A 106      88.550 -55.199  21.024  1.00 98.55           C  
ATOM   1665  HB2 SER A 106      88.186 -55.408  22.030  1.00 98.55           H  
ATOM   1666  HB3 SER A 106      87.971 -54.374  20.607  1.00 98.55           H  
ATOM   1667  O   SER A 106      91.656 -56.535  20.688  1.00 98.55           O  
ATOM   1668  OG  SER A 106      88.385 -56.355  20.232  1.00 98.55           O  
ATOM   1669  HG  SER A 106      88.577 -56.116  19.322  1.00 98.55           H  
ATOM   1670  N   HIS A 107      90.786 -56.381  22.760  1.00 98.62           N  
ATOM   1671  H   HIS A 107      90.084 -55.948  23.341  1.00 98.62           H  
ATOM   1672  CA  HIS A 107      91.600 -57.441  23.353  1.00 98.62           C  
ATOM   1673  HA  HIS A 107      92.646 -57.256  23.114  1.00 98.62           H  
ATOM   1674  C   HIS A 107      91.250 -58.833  22.823  1.00 98.62           C  
ATOM   1675  CB  HIS A 107      91.443 -57.405  24.876  1.00 98.62           C  
ATOM   1676  HB2 HIS A 107      92.073 -58.180  25.313  1.00 98.62           H  
ATOM   1677  HB3 HIS A 107      90.412 -57.639  25.145  1.00 98.62           H  
ATOM   1678  O   HIS A 107      92.126 -59.698  22.781  1.00 98.62           O  
ATOM   1679  CG  HIS A 107      91.826 -56.086  25.482  1.00 98.62           C  
ATOM   1680  CD2 HIS A 107      93.074 -55.715  25.897  1.00 98.62           C  
ATOM   1681  HD2 HIS A 107      93.972 -56.313  25.850  1.00 98.62           H  
ATOM   1682  ND1 HIS A 107      90.984 -55.028  25.737  1.00 98.62           N  
ATOM   1683  HD1 HIS A 107      90.027 -54.927  25.429  1.00 98.62           H  
ATOM   1684  CE1 HIS A 107      91.697 -54.069  26.346  1.00 98.62           C  
ATOM   1685  HE1 HIS A 107      91.309 -53.118  26.680  1.00 98.62           H  
ATOM   1686  NE2 HIS A 107      92.977 -54.442  26.452  1.00 98.62           N  
ATOM   1687  N   LEU A 108      89.997 -59.048  22.419  1.00 98.71           N  
ATOM   1688  H   LEU A 108      89.337 -58.288  22.494  1.00 98.71           H  
ATOM   1689  CA  LEU A 108      89.511 -60.267  21.777  1.00 98.71           C  
ATOM   1690  HA  LEU A 108      90.281 -60.647  21.105  1.00 98.71           H  
ATOM   1691  C   LEU A 108      88.262 -59.934  20.956  1.00 98.71           C  
ATOM   1692  CB  LEU A 108      89.230 -61.329  22.859  1.00 98.71           C  
ATOM   1693  HB2 LEU A 108      88.445 -60.968  23.522  1.00 98.71           H  
ATOM   1694  HB3 LEU A 108      90.139 -61.440  23.451  1.00 98.71           H  
ATOM   1695  O   LEU A 108      87.393 -59.202  21.427  1.00 98.71           O  
ATOM   1696  CG  LEU A 108      88.834 -62.717  22.314  1.00 98.71           C  
ATOM   1697  HG  LEU A 108      89.302 -62.864  21.340  1.00 98.71           H  
ATOM   1698  CD1 LEU A 108      89.329 -63.818  23.252  1.00 98.71           C  
ATOM   1699 HD11 LEU A 108      90.410 -63.751  23.369  1.00 98.71           H  
ATOM   1700 HD12 LEU A 108      89.089 -64.793  22.827  1.00 98.71           H  
ATOM   1701 HD13 LEU A 108      88.844 -63.721  24.223  1.00 98.71           H  
ATOM   1702  CD2 LEU A 108      87.320 -62.914  22.192  1.00 98.71           C  
ATOM   1703 HD21 LEU A 108      86.885 -62.158  21.539  1.00 98.71           H  
ATOM   1704 HD22 LEU A 108      87.113 -63.892  21.756  1.00 98.71           H  
ATOM   1705 HD23 LEU A 108      86.851 -62.851  23.175  1.00 98.71           H  
ATOM   1706  N   ILE A 109      88.163 -60.500  19.756  1.00 98.81           N  
ATOM   1707  H   ILE A 109      88.921 -61.083  19.429  1.00 98.81           H  
ATOM   1708  CA  ILE A 109      87.000 -60.352  18.884  1.00 98.81           C  
ATOM   1709  HA  ILE A 109      86.315 -59.632  19.331  1.00 98.81           H  
ATOM   1710  C   ILE A 109      86.288 -61.690  18.769  1.00 98.81           C  
ATOM   1711  CB  ILE A 109      87.363 -59.819  17.487  1.00 98.81           C  
ATOM   1712  HB  ILE A 109      87.939 -60.588  16.972  1.00 98.81           H  
ATOM   1713  O   ILE A 109      86.893 -62.724  18.458  1.00 98.81           O  
ATOM   1714  CG1 ILE A 109      88.202 -58.534  17.555  1.00 98.81           C  
ATOM   1715 HG12 ILE A 109      87.559 -57.695  17.820  1.00 98.81           H  
ATOM   1716 HG13 ILE A 109      88.973 -58.616  18.323  1.00 98.81           H  
ATOM   1717  CG2 ILE A 109      86.071 -59.527  16.694  1.00 98.81           C  
ATOM   1718 HG21 ILE A 109      85.433 -58.843  17.254  1.00 98.81           H  
ATOM   1719 HG22 ILE A 109      86.299 -59.075  15.729  1.00 98.81           H  
ATOM   1720 HG23 ILE A 109      85.519 -60.447  16.506  1.00 98.81           H  
ATOM   1721  CD1 ILE A 109      88.916 -58.263  16.229  1.00 98.81           C  
ATOM   1722 HD11 ILE A 109      89.702 -57.525  16.388  1.00 98.81           H  
ATOM   1723 HD12 ILE A 109      88.220 -57.899  15.473  1.00 98.81           H  
ATOM   1724 HD13 ILE A 109      89.390 -59.180  15.879  1.00 98.81           H  
ATOM   1725  N   ALA A 110      84.978 -61.640  18.967  1.00 98.84           N  
ATOM   1726  H   ALA A 110      84.568 -60.750  19.213  1.00 98.84           H  
ATOM   1727  CA  ALA A 110      84.078 -62.737  18.703  1.00 98.84           C  
ATOM   1728  HA  ALA A 110      84.653 -63.538  18.236  1.00 98.84           H  
ATOM   1729  C   ALA A 110      82.978 -62.327  17.723  1.00 98.84           C  
ATOM   1730  CB  ALA A 110      83.533 -63.254  20.031  1.00 98.84           C  
ATOM   1731  HB1 ALA A 110      82.996 -62.460  20.551  1.00 98.84           H  
ATOM   1732  HB2 ALA A 110      82.861 -64.092  19.848  1.00 98.84           H  
ATOM   1733  HB3 ALA A 110      84.369 -63.580  20.649  1.00 98.84           H  
ATOM   1734  O   ALA A 110      82.568 -61.167  17.675  1.00 98.84           O  
ATOM   1735  N   MET A 111      82.458 -63.288  16.967  1.00 98.86           N  
ATOM   1736  H   MET A 111      82.864 -64.212  17.022  1.00 98.86           H  
ATOM   1737  CA  MET A 111      81.327 -63.081  16.060  1.00 98.86           C  
ATOM   1738  HA  MET A 111      80.826 -62.144  16.303  1.00 98.86           H  
ATOM   1739  C   MET A 111      80.294 -64.194  16.218  1.00 98.86           C  
ATOM   1740  CB  MET A 111      81.819 -62.993  14.608  1.00 98.86           C  
ATOM   1741  HB2 MET A 111      82.430 -63.866  14.381  1.00 98.86           H  
ATOM   1742  HB3 MET A 111      80.952 -63.000  13.947  1.00 98.86           H  
ATOM   1743  O   MET A 111      80.644 -65.362  16.404  1.00 98.86           O  
ATOM   1744  CG  MET A 111      82.637 -61.725  14.335  1.00 98.86           C  
ATOM   1745  HG2 MET A 111      82.037 -60.852  14.590  1.00 98.86           H  
ATOM   1746  HG3 MET A 111      83.512 -61.729  14.985  1.00 98.86           H  
ATOM   1747  SD  MET A 111      83.217 -61.529  12.628  1.00 98.86           S  
ATOM   1748  CE  MET A 111      81.663 -61.252  11.740  1.00 98.86           C  
ATOM   1749  HE1 MET A 111      81.013 -62.121  11.840  1.00 98.86           H  
ATOM   1750  HE2 MET A 111      81.158 -60.372  12.139  1.00 98.86           H  
ATOM   1751  HE3 MET A 111      81.879 -61.103  10.682  1.00 98.86           H  
ATOM   1752  N   ALA A 112      79.012 -63.838  16.147  1.00 98.77           N  
ATOM   1753  H   ALA A 112      78.768 -62.859  16.105  1.00 98.77           H  
ATOM   1754  CA  ALA A 112      77.931 -64.811  16.073  1.00 98.77           C  
ATOM   1755  HA  ALA A 112      78.239 -65.684  16.647  1.00 98.77           H  
ATOM   1756  C   ALA A 112      77.678 -65.295  14.644  1.00 98.77           C  
ATOM   1757  CB  ALA A 112      76.687 -64.224  16.733  1.00 98.77           C  
ATOM   1758  HB1 ALA A 112      75.911 -64.985  16.824  1.00 98.77           H  
ATOM   1759  HB2 ALA A 112      76.980 -63.875  17.723  1.00 98.77           H  
ATOM   1760  HB3 ALA A 112      76.310 -63.381  16.154  1.00 98.77           H  
ATOM   1761  O   ALA A 112      77.874 -64.527  13.706  1.00 98.77           O  
ATOM   1762  N   PRO A 113      77.213 -66.540  14.434  1.00 98.55           N  
ATOM   1763  CA  PRO A 113      76.793 -66.985  13.109  1.00 98.55           C  
ATOM   1764  HA  PRO A 113      77.672 -67.048  12.466  1.00 98.55           H  
ATOM   1765  C   PRO A 113      75.765 -66.028  12.493  1.00 98.55           C  
ATOM   1766  CB  PRO A 113      76.231 -68.393  13.301  1.00 98.55           C  
ATOM   1767  HB2 PRO A 113      75.168 -68.350  13.540  1.00 98.55           H  
ATOM   1768  HB3 PRO A 113      76.407 -69.020  12.428  1.00 98.55           H  
ATOM   1769  O   PRO A 113      74.839 -65.582  13.171  1.00 98.55           O  
ATOM   1770  CG  PRO A 113      77.007 -68.887  14.521  1.00 98.55           C  
ATOM   1771  HG2 PRO A 113      78.005 -69.199  14.215  1.00 98.55           H  
ATOM   1772  HG3 PRO A 113      76.490 -69.704  15.023  1.00 98.55           H  
ATOM   1773  CD  PRO A 113      77.105 -67.632  15.388  1.00 98.55           C  
ATOM   1774  HD2 PRO A 113      77.984 -67.698  16.031  1.00 98.55           H  
ATOM   1775  HD3 PRO A 113      76.199 -67.509  15.981  1.00 98.55           H  
ATOM   1776  N   GLY A 114      75.923 -65.722  11.204  1.00 97.97           N  
ATOM   1777  H   GLY A 114      76.711 -66.112  10.707  1.00 97.97           H  
ATOM   1778  CA  GLY A 114      75.052 -64.781  10.494  1.00 97.97           C  
ATOM   1779  HA2 GLY A 114      75.163 -64.947   9.422  1.00 97.97           H  
ATOM   1780  HA3 GLY A 114      74.014 -64.975  10.763  1.00 97.97           H  
ATOM   1781  C   GLY A 114      75.340 -63.299  10.760  1.00 97.97           C  
ATOM   1782  O   GLY A 114      74.482 -62.475  10.457  1.00 97.97           O  
ATOM   1783  N   THR A 115      76.496 -62.946  11.330  1.00 98.65           N  
ATOM   1784  H   THR A 115      77.133 -63.658  11.658  1.00 98.65           H  
ATOM   1785  CA  THR A 115      76.974 -61.551  11.400  1.00 98.65           C  
ATOM   1786  HA  THR A 115      76.138 -60.887  11.184  1.00 98.65           H  
ATOM   1787  C   THR A 115      78.026 -61.251  10.333  1.00 98.65           C  
ATOM   1788  CB  THR A 115      77.477 -61.175  12.802  1.00 98.65           C  
ATOM   1789  HB  THR A 115      77.689 -60.106  12.814  1.00 98.65           H  
ATOM   1790  O   THR A 115      78.418 -62.134   9.571  1.00 98.65           O  
ATOM   1791  CG2 THR A 115      76.423 -61.461  13.866  1.00 98.65           C  
ATOM   1792 HG21 THR A 115      75.488 -60.984  13.573  1.00 98.65           H  
ATOM   1793 HG22 THR A 115      76.259 -62.534  13.969  1.00 98.65           H  
ATOM   1794 HG23 THR A 115      76.734 -61.040  14.821  1.00 98.65           H  
ATOM   1795  OG1 THR A 115      78.657 -61.838  13.169  1.00 98.65           O  
ATOM   1796  HG1 THR A 115      78.717 -61.740  14.122  1.00 98.65           H  
ATOM   1797  N   SER A 116      78.479 -60.003  10.240  1.00 98.52           N  
ATOM   1798  H   SER A 116      78.072 -59.286  10.825  1.00 98.52           H  
ATOM   1799  CA  SER A 116      79.547 -59.602   9.316  1.00 98.52           C  
ATOM   1800  HA  SER A 116      80.142 -60.481   9.070  1.00 98.52           H  
ATOM   1801  C   SER A 116      80.504 -58.578   9.929  1.00 98.52           C  
ATOM   1802  CB  SER A 116      78.954 -59.078   8.004  1.00 98.52           C  
ATOM   1803  HB2 SER A 116      79.767 -58.818   7.324  1.00 98.52           H  
ATOM   1804  HB3 SER A 116      78.357 -59.865   7.543  1.00 98.52           H  
ATOM   1805  O   SER A 116      80.143 -57.842  10.849  1.00 98.52           O  
ATOM   1806  OG  SER A 116      78.141 -57.939   8.221  1.00 98.52           O  
ATOM   1807  HG  SER A 116      77.885 -57.589   7.365  1.00 98.52           H  
ATOM   1808  N   ILE A 117      81.736 -58.537   9.419  1.00 98.72           N  
ATOM   1809  H   ILE A 117      81.972 -59.201   8.695  1.00 98.72           H  
ATOM   1810  CA  ILE A 117      82.763 -57.540   9.763  1.00 98.72           C  
ATOM   1811  HA  ILE A 117      82.269 -56.704  10.259  1.00 98.72           H  
ATOM   1812  C   ILE A 117      83.407 -56.985   8.485  1.00 98.72           C  
ATOM   1813  CB  ILE A 117      83.793 -58.130  10.755  1.00 98.72           C  
ATOM   1814  HB  ILE A 117      83.234 -58.524  11.604  1.00 98.72           H  
ATOM   1815  O   ILE A 117      83.562 -57.716   7.504  1.00 98.72           O  
ATOM   1816  CG1 ILE A 117      84.732 -57.024  11.286  1.00 98.72           C  
ATOM   1817 HG12 ILE A 117      84.134 -56.169  11.600  1.00 98.72           H  
ATOM   1818 HG13 ILE A 117      85.395 -56.698  10.486  1.00 98.72           H  
ATOM   1819  CG2 ILE A 117      84.597 -59.289  10.133  1.00 98.72           C  
ATOM   1820 HG21 ILE A 117      85.202 -59.780  10.895  1.00 98.72           H  
ATOM   1821 HG22 ILE A 117      85.248 -58.921   9.339  1.00 98.72           H  
ATOM   1822 HG23 ILE A 117      83.923 -60.037   9.716  1.00 98.72           H  
ATOM   1823  CD1 ILE A 117      85.595 -57.450  12.480  1.00 98.72           C  
ATOM   1824 HD11 ILE A 117      86.286 -58.241  12.191  1.00 98.72           H  
ATOM   1825 HD12 ILE A 117      84.957 -57.801  13.293  1.00 98.72           H  
ATOM   1826 HD13 ILE A 117      86.174 -56.595  12.826  1.00 98.72           H  
ATOM   1827  N   GLY A 118      83.773 -55.699   8.486  1.00 96.82           N  
ATOM   1828  H   GLY A 118      83.576 -55.155   9.315  1.00 96.82           H  
ATOM   1829  CA  GLY A 118      84.091 -54.963   7.253  1.00 96.82           C  
ATOM   1830  HA2 GLY A 118      84.668 -55.596   6.580  1.00 96.82           H  
ATOM   1831  HA3 GLY A 118      84.689 -54.081   7.480  1.00 96.82           H  
ATOM   1832  C   GLY A 118      82.813 -54.518   6.522  1.00 96.82           C  
ATOM   1833  O   GLY A 118      81.713 -54.650   7.050  1.00 96.82           O  
ATOM   1834  N   ALA A 119      82.875 -53.953   5.319  1.00 96.61           N  
ATOM   1835  H   ALA A 119      81.982 -53.889   4.851  1.00 96.61           H  
ATOM   1836  CA  ALA A 119      83.959 -53.158   4.748  1.00 96.61           C  
ATOM   1837  HA  ALA A 119      84.901 -53.704   4.798  1.00 96.61           H  
ATOM   1838  C   ALA A 119      84.113 -51.838   5.512  1.00 96.61           C  
ATOM   1839  CB  ALA A 119      83.607 -52.878   3.287  1.00 96.61           C  
ATOM   1840  HB1 ALA A 119      83.437 -53.823   2.770  1.00 96.61           H  
ATOM   1841  HB2 ALA A 119      82.700 -52.276   3.226  1.00 96.61           H  
ATOM   1842  HB3 ALA A 119      84.423 -52.337   2.807  1.00 96.61           H  
ATOM   1843  O   ALA A 119      83.195 -51.407   6.214  1.00 96.61           O  
ATOM   1844  N   CYS A 120      85.271 -51.188   5.397  1.00 96.73           N  
ATOM   1845  H   CYS A 120      85.997 -51.571   4.810  1.00 96.73           H  
ATOM   1846  CA  CYS A 120      85.554 -49.994   6.190  1.00 96.73           C  
ATOM   1847  HA  CYS A 120      84.603 -49.494   6.371  1.00 96.73           H  
ATOM   1848  C   CYS A 120      86.350 -48.904   5.472  1.00 96.73           C  
ATOM   1849  CB  CYS A 120      86.145 -50.425   7.542  1.00 96.73           C  
ATOM   1850  HB2 CYS A 120      86.147 -49.578   8.227  1.00 96.73           H  
ATOM   1851  HB3 CYS A 120      85.527 -51.208   7.983  1.00 96.73           H  
ATOM   1852  O   CYS A 120      87.076 -48.143   6.112  1.00 96.73           O  
ATOM   1853  SG  CYS A 120      87.834 -51.031   7.334  1.00 96.73           S  
ATOM   1854  HG  CYS A 120      88.366 -49.835   7.066  1.00 96.73           H  
ATOM   1855  N   ARG A 121      86.201 -48.793   4.148  1.00 95.96           N  
ATOM   1856  H   ARG A 121      85.601 -49.445   3.663  1.00 95.96           H  
ATOM   1857  CA  ARG A 121      86.752 -47.661   3.399  1.00 95.96           C  
ATOM   1858  HA  ARG A 121      87.830 -47.673   3.562  1.00 95.96           H  
ATOM   1859  C   ARG A 121      86.189 -46.331   3.936  1.00 95.96           C  
ATOM   1860  CB  ARG A 121      86.476 -47.851   1.899  1.00 95.96           C  
ATOM   1861  HB2 ARG A 121      86.968 -48.766   1.569  1.00 95.96           H  
ATOM   1862  HB3 ARG A 121      85.404 -47.965   1.742  1.00 95.96           H  
ATOM   1863  O   ARG A 121      84.969 -46.205   4.062  1.00 95.96           O  
ATOM   1864  CG  ARG A 121      86.974 -46.667   1.054  1.00 95.96           C  
ATOM   1865  HG2 ARG A 121      88.024 -46.466   1.267  1.00 95.96           H  
ATOM   1866  HG3 ARG A 121      86.390 -45.782   1.305  1.00 95.96           H  
ATOM   1867  CD  ARG A 121      86.811 -46.922  -0.445  1.00 95.96           C  
ATOM   1868  HD2 ARG A 121      85.807 -47.308  -0.627  1.00 95.96           H  
ATOM   1869  HD3 ARG A 121      86.924 -45.978  -0.977  1.00 95.96           H  
ATOM   1870  NE  ARG A 121      87.817 -47.873  -0.937  1.00 95.96           N  
ATOM   1871  HE  ARG A 121      88.472 -48.245  -0.265  1.00 95.96           H  
ATOM   1872  NH1 ARG A 121      86.776 -48.437  -2.911  1.00 95.96           N  
ATOM   1873 HH11 ARG A 121      86.174 -47.635  -2.790  1.00 95.96           H  
ATOM   1874 HH12 ARG A 121      86.255 -49.295  -3.022  1.00 95.96           H  
ATOM   1875  NH2 ARG A 121      88.603 -49.503  -2.271  1.00 95.96           N  
ATOM   1876 HH21 ARG A 121      89.113 -49.837  -1.465  1.00 95.96           H  
ATOM   1877 HH22 ARG A 121      88.480 -50.096  -3.078  1.00 95.96           H  
ATOM   1878  CZ  ARG A 121      87.728 -48.578  -2.044  1.00 95.96           C  
ATOM   1879  N   PRO A 122      87.043 -45.333   4.237  1.00 94.93           N  
ATOM   1880  CA  PRO A 122      86.578 -44.034   4.704  1.00 94.93           C  
ATOM   1881  HA  PRO A 122      85.891 -44.170   5.538  1.00 94.93           H  
ATOM   1882  C   PRO A 122      85.862 -43.281   3.582  1.00 94.93           C  
ATOM   1883  CB  PRO A 122      87.823 -43.291   5.197  1.00 94.93           C  
ATOM   1884  HB2 PRO A 122      88.008 -43.539   6.242  1.00 94.93           H  
ATOM   1885  HB3 PRO A 122      87.743 -42.211   5.071  1.00 94.93           H  
ATOM   1886  O   PRO A 122      86.248 -43.335   2.412  1.00 94.93           O  
ATOM   1887  CG  PRO A 122      88.925 -43.885   4.324  1.00 94.93           C  
ATOM   1888  HG2 PRO A 122      88.924 -43.396   3.350  1.00 94.93           H  
ATOM   1889  HG3 PRO A 122      89.904 -43.804   4.796  1.00 94.93           H  
ATOM   1890  CD  PRO A 122      88.500 -45.344   4.169  1.00 94.93           C  
ATOM   1891  HD2 PRO A 122      88.892 -45.933   4.997  1.00 94.93           H  
ATOM   1892  HD3 PRO A 122      88.862 -45.736   3.219  1.00 94.93           H  
ATOM   1893  N   ILE A 123      84.837 -42.529   3.961  1.00 91.23           N  
ATOM   1894  H   ILE A 123      84.606 -42.486   4.944  1.00 91.23           H  
ATOM   1895  CA  ILE A 123      84.084 -41.642   3.073  1.00 91.23           C  
ATOM   1896  HA  ILE A 123      84.632 -41.519   2.139  1.00 91.23           H  
ATOM   1897  C   ILE A 123      84.011 -40.266   3.735  1.00 91.23           C  
ATOM   1898  CB  ILE A 123      82.695 -42.233   2.722  1.00 91.23           C  
ATOM   1899  HB  ILE A 123      82.237 -41.576   1.984  1.00 91.23           H  
ATOM   1900  O   ILE A 123      84.018 -40.171   4.960  1.00 91.23           O  
ATOM   1901  CG1 ILE A 123      81.744 -42.310   3.932  1.00 91.23           C  
ATOM   1902 HG12 ILE A 123      82.124 -43.077   4.607  1.00 91.23           H  
ATOM   1903 HG13 ILE A 123      81.735 -41.354   4.454  1.00 91.23           H  
ATOM   1904  CG2 ILE A 123      82.868 -43.630   2.090  1.00 91.23           C  
ATOM   1905 HG21 ILE A 123      83.328 -44.322   2.795  1.00 91.23           H  
ATOM   1906 HG22 ILE A 123      81.905 -44.056   1.809  1.00 91.23           H  
ATOM   1907 HG23 ILE A 123      83.500 -43.560   1.204  1.00 91.23           H  
ATOM   1908  CD1 ILE A 123      80.285 -42.630   3.573  1.00 91.23           C  
ATOM   1909 HD11 ILE A 123      80.193 -43.657   3.219  1.00 91.23           H  
ATOM   1910 HD12 ILE A 123      79.933 -41.945   2.801  1.00 91.23           H  
ATOM   1911 HD13 ILE A 123      79.655 -42.507   4.454  1.00 91.23           H  
ATOM   1912  N   LEU A 124      83.932 -39.193   2.947  1.00 84.67           N  
ATOM   1913  H   LEU A 124      83.883 -39.325   1.947  1.00 84.67           H  
ATOM   1914  CA  LEU A 124      83.707 -37.853   3.508  1.00 84.67           C  
ATOM   1915  HA  LEU A 124      84.324 -37.722   4.397  1.00 84.67           H  
ATOM   1916  C   LEU A 124      82.261 -37.672   3.973  1.00 84.67           C  
ATOM   1917  CB  LEU A 124      84.060 -36.779   2.468  1.00 84.67           C  
ATOM   1918  HB2 LEU A 124      83.716 -35.815   2.843  1.00 84.67           H  
ATOM   1919  HB3 LEU A 124      83.521 -36.992   1.545  1.00 84.67           H  
ATOM   1920  O   LEU A 124      81.978 -36.879   4.869  1.00 84.67           O  
ATOM   1921  CG  LEU A 124      85.558 -36.666   2.161  1.00 84.67           C  
ATOM   1922  HG  LEU A 124      85.896 -37.617   1.748  1.00 84.67           H  
ATOM   1923  CD1 LEU A 124      85.779 -35.578   1.109  1.00 84.67           C  
ATOM   1924 HD11 LEU A 124      86.844 -35.451   0.914  1.00 84.67           H  
ATOM   1925 HD12 LEU A 124      85.367 -34.632   1.459  1.00 84.67           H  
ATOM   1926 HD13 LEU A 124      85.288 -35.870   0.181  1.00 84.67           H  
ATOM   1927  CD2 LEU A 124      86.399 -36.329   3.396  1.00 84.67           C  
ATOM   1928 HD21 LEU A 124      86.006 -35.440   3.887  1.00 84.67           H  
ATOM   1929 HD22 LEU A 124      86.389 -37.161   4.099  1.00 84.67           H  
ATOM   1930 HD23 LEU A 124      87.435 -36.150   3.105  1.00 84.67           H  
ATOM   1931  N   GLY A 125      81.347 -38.401   3.344  1.00 78.67           N  
ATOM   1932  H   GLY A 125      81.657 -39.017   2.605  1.00 78.67           H  
ATOM   1933  CA  GLY A 125      79.934 -38.403   3.665  1.00 78.67           C  
ATOM   1934  HA2 GLY A 125      79.636 -37.442   4.082  1.00 78.67           H  
ATOM   1935  HA3 GLY A 125      79.746 -39.185   4.401  1.00 78.67           H  
ATOM   1936  C   GLY A 125      79.103 -38.708   2.432  1.00 78.67           C  
ATOM   1937  O   GLY A 125      79.554 -39.404   1.520  1.00 78.67           O  
ATOM   1938  N   TYR A 126      77.892 -38.165   2.392  1.00 71.84           N  
ATOM   1939  H   TYR A 126      77.602 -37.567   3.153  1.00 71.84           H  
ATOM   1940  CA  TYR A 126      76.955 -38.372   1.296  1.00 71.84           C  
ATOM   1941  HA  TYR A 126      77.384 -39.087   0.593  1.00 71.84           H  
ATOM   1942  C   TYR A 126      76.719 -37.077   0.534  1.00 71.84           C  
ATOM   1943  CB  TYR A 126      75.659 -38.996   1.817  1.00 71.84           C  
ATOM   1944  HB2 TYR A 126      74.931 -39.018   1.006  1.00 71.84           H  
ATOM   1945  HB3 TYR A 126      75.249 -38.375   2.614  1.00 71.84           H  
ATOM   1946  O   TYR A 126      76.577 -35.997   1.108  1.00 71.84           O  
ATOM   1947  CG  TYR A 126      75.867 -40.407   2.325  1.00 71.84           C  
ATOM   1948  CD2 TYR A 126      75.667 -41.504   1.465  1.00 71.84           C  
ATOM   1949  HD2 TYR A 126      75.359 -41.335   0.443  1.00 71.84           H  
ATOM   1950  CD1 TYR A 126      76.325 -40.624   3.639  1.00 71.84           C  
ATOM   1951  HD1 TYR A 126      76.501 -39.792   4.304  1.00 71.84           H  
ATOM   1952  CE2 TYR A 126      75.869 -42.817   1.928  1.00 71.84           C  
ATOM   1953  HE2 TYR A 126      75.698 -43.656   1.269  1.00 71.84           H  
ATOM   1954  CE1 TYR A 126      76.567 -41.933   4.091  1.00 71.84           C  
ATOM   1955  HE1 TYR A 126      76.921 -42.109   5.096  1.00 71.84           H  
ATOM   1956  OH  TYR A 126      76.479 -44.295   3.725  1.00 71.84           O  
ATOM   1957  HH  TYR A 126      76.382 -44.956   3.036  1.00 71.84           H  
ATOM   1958  CZ  TYR A 126      76.303 -43.033   3.253  1.00 71.84           C  
ATOM   1959  N   SER A 127      76.666 -37.191  -0.787  1.00 70.23           N  
ATOM   1960  H   SER A 127      76.778 -38.110  -1.191  1.00 70.23           H  
ATOM   1961  CA  SER A 127      76.341 -36.080  -1.663  1.00 70.23           C  
ATOM   1962  HA  SER A 127      76.884 -35.199  -1.318  1.00 70.23           H  
ATOM   1963  C   SER A 127      74.854 -35.743  -1.583  1.00 70.23           C  
ATOM   1964  CB  SER A 127      76.797 -36.393  -3.092  1.00 70.23           C  
ATOM   1965  HB2 SER A 127      77.010 -35.461  -3.616  1.00 70.23           H  
ATOM   1966  HB3 SER A 127      77.701 -37.002  -3.077  1.00 70.23           H  
ATOM   1967  O   SER A 127      74.031 -36.470  -1.016  1.00 70.23           O  
ATOM   1968  OG  SER A 127      75.765 -37.066  -3.768  1.00 70.23           O  
ATOM   1969  HG  SER A 127      76.116 -37.843  -4.209  1.00 70.23           H  
ATOM   1970  N   GLN A 128      74.467 -34.642  -2.227  1.00 59.51           N  
ATOM   1971  H   GLN A 128      75.164 -34.081  -2.697  1.00 59.51           H  
ATOM   1972  CA  GLN A 128      73.067 -34.248  -2.298  1.00 59.51           C  
ATOM   1973  HA  GLN A 128      72.707 -34.126  -1.276  1.00 59.51           H  
ATOM   1974  C   GLN A 128      72.172 -35.291  -2.987  1.00 59.51           C  
ATOM   1975  CB  GLN A 128      72.925 -32.907  -3.015  1.00 59.51           C  
ATOM   1976  HB2 GLN A 128      71.862 -32.708  -3.155  1.00 59.51           H  
ATOM   1977  HB3 GLN A 128      73.394 -32.966  -3.998  1.00 59.51           H  
ATOM   1978  O   GLN A 128      70.982 -35.321  -2.693  1.00 59.51           O  
ATOM   1979  CG  GLN A 128      73.532 -31.741  -2.223  1.00 59.51           C  
ATOM   1980  HG2 GLN A 128      74.613 -31.861  -2.156  1.00 59.51           H  
ATOM   1981  HG3 GLN A 128      73.121 -31.732  -1.213  1.00 59.51           H  
ATOM   1982  CD  GLN A 128      73.228 -30.397  -2.876  1.00 59.51           C  
ATOM   1983  NE2 GLN A 128      73.719 -29.307  -2.332  1.00 59.51           N  
ATOM   1984 HE21 GLN A 128      74.302 -29.344  -1.508  1.00 59.51           H  
ATOM   1985 HE22 GLN A 128      73.495 -28.441  -2.801  1.00 59.51           H  
ATOM   1986  OE1 GLN A 128      72.534 -30.299  -3.873  1.00 59.51           O  
ATOM   1987  N   ASN A 129      72.681 -36.163  -3.856  1.00 73.71           N  
ATOM   1988  H   ASN A 129      73.679 -36.189  -4.009  1.00 73.71           H  
ATOM   1989  CA  ASN A 129      71.859 -37.230  -4.445  1.00 73.71           C  
ATOM   1990  HA  ASN A 129      70.815 -36.918  -4.429  1.00 73.71           H  
ATOM   1991  C   ASN A 129      71.888 -38.536  -3.615  1.00 73.71           C  
ATOM   1992  CB  ASN A 129      72.214 -37.383  -5.936  1.00 73.71           C  
ATOM   1993  HB2 ASN A 129      71.490 -38.046  -6.407  1.00 73.71           H  
ATOM   1994  HB3 ASN A 129      72.156 -36.411  -6.426  1.00 73.71           H  
ATOM   1995  O   ASN A 129      71.294 -39.536  -4.013  1.00 73.71           O  
ATOM   1996  CG  ASN A 129      73.589 -37.971  -6.170  1.00 73.71           C  
ATOM   1997  ND2 ASN A 129      74.154 -37.833  -7.343  1.00 73.71           N  
ATOM   1998 HD21 ASN A 129      73.692 -37.344  -8.097  1.00 73.71           H  
ATOM   1999 HD22 ASN A 129      75.072 -38.242  -7.439  1.00 73.71           H  
ATOM   2000  OD1 ASN A 129      74.169 -38.581  -5.303  1.00 73.71           O  
ATOM   2001  N   GLY A 130      72.560 -38.528  -2.457  1.00 67.16           N  
ATOM   2002  H   GLY A 130      73.049 -37.689  -2.181  1.00 67.16           H  
ATOM   2003  CA  GLY A 130      72.734 -39.698  -1.599  1.00 67.16           C  
ATOM   2004  HA2 GLY A 130      71.793 -40.242  -1.530  1.00 67.16           H  
ATOM   2005  HA3 GLY A 130      73.014 -39.359  -0.602  1.00 67.16           H  
ATOM   2006  C   GLY A 130      73.816 -40.667  -2.080  1.00 67.16           C  
ATOM   2007  O   GLY A 130      73.916 -41.763  -1.531  1.00 67.16           O  
ATOM   2008  N   SER A 131      74.609 -40.308  -3.095  1.00 77.02           N  
ATOM   2009  H   SER A 131      74.447 -39.431  -3.569  1.00 77.02           H  
ATOM   2010  CA  SER A 131      75.818 -41.049  -3.455  1.00 77.02           C  
ATOM   2011  HA  SER A 131      75.566 -42.108  -3.498  1.00 77.02           H  
ATOM   2012  C   SER A 131      76.891 -40.859  -2.392  1.00 77.02           C  
ATOM   2013  CB  SER A 131      76.361 -40.646  -4.836  1.00 77.02           C  
ATOM   2014  HB2 SER A 131      77.112 -41.373  -5.146  1.00 77.02           H  
ATOM   2015  HB3 SER A 131      75.549 -40.673  -5.562  1.00 77.02           H  
ATOM   2016  O   SER A 131      76.979 -39.806  -1.760  1.00 77.02           O  
ATOM   2017  OG  SER A 131      76.959 -39.359  -4.827  1.00 77.02           O  
ATOM   2018  HG  SER A 131      77.882 -39.472  -4.588  1.00 77.02           H  
ATOM   2019  N   ILE A 132      77.737 -41.866  -2.228  1.00 83.96           N  
ATOM   2020  H   ILE A 132      77.637 -42.694  -2.797  1.00 83.96           H  
ATOM   2021  CA  ILE A 132      78.920 -41.774  -1.378  1.00 83.96           C  
ATOM   2022  HA  ILE A 132      78.625 -41.433  -0.386  1.00 83.96           H  
ATOM   2023  C   ILE A 132      79.879 -40.733  -1.976  1.00 83.96           C  
ATOM   2024  CB  ILE A 132      79.545 -43.179  -1.245  1.00 83.96           C  
ATOM   2025  HB  ILE A 132      79.697 -43.591  -2.242  1.00 83.96           H  
ATOM   2026  O   ILE A 132      80.123 -40.733  -3.182  1.00 83.96           O  
ATOM   2027  CG1 ILE A 132      78.576 -44.104  -0.462  1.00 83.96           C  
ATOM   2028 HG12 ILE A 132      78.497 -43.753   0.567  1.00 83.96           H  
ATOM   2029 HG13 ILE A 132      77.583 -44.059  -0.907  1.00 83.96           H  
ATOM   2030  CG2 ILE A 132      80.908 -43.096  -0.553  1.00 83.96           C  
ATOM   2031 HG21 ILE A 132      81.615 -42.528  -1.159  1.00 83.96           H  
ATOM   2032 HG22 ILE A 132      81.334 -44.093  -0.435  1.00 83.96           H  
ATOM   2033 HG23 ILE A 132      80.796 -42.616   0.419  1.00 83.96           H  
ATOM   2034  CD1 ILE A 132      78.988 -45.581  -0.451  1.00 83.96           C  
ATOM   2035 HD11 ILE A 132      79.898 -45.720   0.132  1.00 83.96           H  
ATOM   2036 HD12 ILE A 132      79.151 -45.931  -1.471  1.00 83.96           H  
ATOM   2037 HD13 ILE A 132      78.194 -46.173   0.004  1.00 83.96           H  
ATOM   2038  N   ILE A 133      80.398 -39.836  -1.138  1.00 87.14           N  
ATOM   2039  H   ILE A 133      80.120 -39.870  -0.169  1.00 87.14           H  
ATOM   2040  CA  ILE A 133      81.546 -38.984  -1.464  1.00 87.14           C  
ATOM   2041  HA  ILE A 133      81.645 -38.898  -2.546  1.00 87.14           H  
ATOM   2042  C   ILE A 133      82.780 -39.692  -0.919  1.00 87.14           C  
ATOM   2043  CB  ILE A 133      81.408 -37.559  -0.885  1.00 87.14           C  
ATOM   2044  HB  ILE A 133      81.336 -37.625   0.200  1.00 87.14           H  
ATOM   2045  O   ILE A 133      82.984 -39.755   0.296  1.00 87.14           O  
ATOM   2046  CG1 ILE A 133      80.139 -36.864  -1.421  1.00 87.14           C  
ATOM   2047 HG12 ILE A 133      79.276 -37.502  -1.228  1.00 87.14           H  
ATOM   2048 HG13 ILE A 133      80.227 -36.731  -2.500  1.00 87.14           H  
ATOM   2049  CG2 ILE A 133      82.657 -36.732  -1.252  1.00 87.14           C  
ATOM   2050 HG21 ILE A 133      83.568 -37.240  -0.935  1.00 87.14           H  
ATOM   2051 HG22 ILE A 133      82.645 -35.768  -0.743  1.00 87.14           H  
ATOM   2052 HG23 ILE A 133      82.707 -36.575  -2.330  1.00 87.14           H  
ATOM   2053  CD1 ILE A 133      79.866 -35.503  -0.768  1.00 87.14           C  
ATOM   2054 HD11 ILE A 133      78.976 -35.057  -1.212  1.00 87.14           H  
ATOM   2055 HD12 ILE A 133      80.692 -34.812  -0.938  1.00 87.14           H  
ATOM   2056 HD13 ILE A 133      79.709 -35.631   0.303  1.00 87.14           H  
ATOM   2057  N   GLU A 134      83.594 -40.234  -1.817  1.00 89.48           N  
ATOM   2058  H   GLU A 134      83.366 -40.177  -2.799  1.00 89.48           H  
ATOM   2059  CA  GLU A 134      84.813 -40.942  -1.439  1.00 89.48           C  
ATOM   2060  HA  GLU A 134      84.547 -41.731  -0.735  1.00 89.48           H  
ATOM   2061  C   GLU A 134      85.816 -40.023  -0.738  1.00 89.48           C  
ATOM   2062  CB  GLU A 134      85.460 -41.607  -2.658  1.00 89.48           C  
ATOM   2063  HB2 GLU A 134      85.668 -40.853  -3.418  1.00 89.48           H  
ATOM   2064  HB3 GLU A 134      86.401 -42.055  -2.336  1.00 89.48           H  
ATOM   2065  O   GLU A 134      85.940 -38.833  -1.049  1.00 89.48           O  
ATOM   2066  CG  GLU A 134      84.563 -42.707  -3.245  1.00 89.48           C  
ATOM   2067  HG2 GLU A 134      83.662 -42.249  -3.654  1.00 89.48           H  
ATOM   2068  HG3 GLU A 134      84.264 -43.376  -2.438  1.00 89.48           H  
ATOM   2069  CD  GLU A 134      85.257 -43.528  -4.342  1.00 89.48           C  
ATOM   2070  OE1 GLU A 134      84.617 -44.499  -4.800  1.00 89.48           O  
ATOM   2071  OE2 GLU A 134      86.407 -43.196  -4.705  1.00 89.48           O  
ATOM   2072  N   ALA A 135      86.546 -40.590   0.223  1.00 92.48           N  
ATOM   2073  H   ALA A 135      86.434 -41.573   0.424  1.00 92.48           H  
ATOM   2074  CA  ALA A 135      87.641 -39.891   0.865  1.00 92.48           C  
ATOM   2075  HA  ALA A 135      87.283 -38.900   1.145  1.00 92.48           H  
ATOM   2076  C   ALA A 135      88.825 -39.710  -0.105  1.00 92.48           C  
ATOM   2077  CB  ALA A 135      88.022 -40.623   2.151  1.00 92.48           C  
ATOM   2078  HB1 ALA A 135      87.153 -40.701   2.804  1.00 92.48           H  
ATOM   2079  HB2 ALA A 135      88.389 -41.620   1.909  1.00 92.48           H  
ATOM   2080  HB3 ALA A 135      88.803 -40.070   2.674  1.00 92.48           H  
ATOM   2081  O   ALA A 135      89.147 -40.622  -0.871  1.00 92.48           O  
ATOM   2082  N   PRO A 136      89.513 -38.554  -0.073  1.00 92.98           N  
ATOM   2083  CA  PRO A 136      90.685 -38.339  -0.908  1.00 92.98           C  
ATOM   2084  HA  PRO A 136      90.398 -38.481  -1.949  1.00 92.98           H  
ATOM   2085  C   PRO A 136      91.803 -39.325  -0.526  1.00 92.98           C  
ATOM   2086  CB  PRO A 136      91.088 -36.878  -0.678  1.00 92.98           C  
ATOM   2087  HB2 PRO A 136      90.563 -36.244  -1.392  1.00 92.98           H  
ATOM   2088  HB3 PRO A 136      92.164 -36.726  -0.755  1.00 92.98           H  
ATOM   2089  O   PRO A 136      91.898 -39.713   0.643  1.00 92.98           O  
ATOM   2090  CG  PRO A 136      90.571 -36.589   0.731  1.00 92.98           C  
ATOM   2091  HG2 PRO A 136      91.290 -36.961   1.461  1.00 92.98           H  
ATOM   2092  HG3 PRO A 136      90.376 -35.528   0.885  1.00 92.98           H  
ATOM   2093  CD  PRO A 136      89.291 -37.417   0.804  1.00 92.98           C  
ATOM   2094  HD2 PRO A 136      88.452 -36.837   0.420  1.00 92.98           H  
ATOM   2095  HD3 PRO A 136      89.103 -37.726   1.833  1.00 92.98           H  
ATOM   2096  N   PRO A 137      92.731 -39.654  -1.449  1.00 95.28           N  
ATOM   2097  CA  PRO A 137      93.787 -40.644  -1.209  1.00 95.28           C  
ATOM   2098  HA  PRO A 137      93.326 -41.631  -1.149  1.00 95.28           H  
ATOM   2099  C   PRO A 137      94.601 -40.405   0.066  1.00 95.28           C  
ATOM   2100  CB  PRO A 137      94.685 -40.582  -2.447  1.00 95.28           C  
ATOM   2101  HB2 PRO A 137      95.449 -39.814  -2.324  1.00 95.28           H  
ATOM   2102  HB3 PRO A 137      95.145 -41.548  -2.657  1.00 95.28           H  
ATOM   2103  O   PRO A 137      95.004 -41.355   0.726  1.00 95.28           O  
ATOM   2104  CG  PRO A 137      93.722 -40.161  -3.554  1.00 95.28           C  
ATOM   2105  HG2 PRO A 137      94.239 -39.667  -4.377  1.00 95.28           H  
ATOM   2106  HG3 PRO A 137      93.177 -41.034  -3.914  1.00 95.28           H  
ATOM   2107  CD  PRO A 137      92.758 -39.217  -2.840  1.00 95.28           C  
ATOM   2108  HD2 PRO A 137      93.130 -38.193  -2.896  1.00 95.28           H  
ATOM   2109  HD3 PRO A 137      91.776 -39.289  -3.308  1.00 95.28           H  
ATOM   2110  N   LYS A 138      94.806 -39.139   0.459  1.00 95.42           N  
ATOM   2111  H   LYS A 138      94.429 -38.408  -0.129  1.00 95.42           H  
ATOM   2112  CA  LYS A 138      95.470 -38.769   1.719  1.00 95.42           C  
ATOM   2113  HA  LYS A 138      96.489 -39.158   1.707  1.00 95.42           H  
ATOM   2114  C   LYS A 138      94.789 -39.394   2.946  1.00 95.42           C  
ATOM   2115  CB  LYS A 138      95.515 -37.233   1.829  1.00 95.42           C  
ATOM   2116  HB2 LYS A 138      96.035 -36.831   0.960  1.00 95.42           H  
ATOM   2117  HB3 LYS A 138      94.497 -36.847   1.832  1.00 95.42           H  
ATOM   2118  O   LYS A 138      95.478 -39.933   3.806  1.00 95.42           O  
ATOM   2119  CG  LYS A 138      96.236 -36.760   3.103  1.00 95.42           C  
ATOM   2120  HG2 LYS A 138      97.268 -37.110   3.084  1.00 95.42           H  
ATOM   2121  HG3 LYS A 138      95.741 -37.175   3.980  1.00 95.42           H  
ATOM   2122  CD  LYS A 138      96.218 -35.231   3.229  1.00 95.42           C  
ATOM   2123  HD2 LYS A 138      96.758 -34.788   2.393  1.00 95.42           H  
ATOM   2124  HD3 LYS A 138      95.184 -34.887   3.214  1.00 95.42           H  
ATOM   2125  CE  LYS A 138      96.873 -34.824   4.556  1.00 95.42           C  
ATOM   2126  HE2 LYS A 138      96.378 -35.364   5.363  1.00 95.42           H  
ATOM   2127  HE3 LYS A 138      97.916 -35.141   4.543  1.00 95.42           H  
ATOM   2128  NZ  LYS A 138      96.781 -33.363   4.801  1.00 95.42           N  
ATOM   2129  HZ1 LYS A 138      95.814 -33.073   4.851  1.00 95.42           H  
ATOM   2130  HZ2 LYS A 138      97.212 -33.128   5.684  1.00 95.42           H  
ATOM   2131  HZ3 LYS A 138      97.243 -32.840   4.071  1.00 95.42           H  
ATOM   2132  N   ILE A 139      93.461 -39.311   3.021  1.00 94.40           N  
ATOM   2133  H   ILE A 139      92.960 -38.998   2.203  1.00 94.40           H  
ATOM   2134  CA  ILE A 139      92.663 -39.838   4.137  1.00 94.40           C  
ATOM   2135  HA  ILE A 139      93.172 -39.630   5.078  1.00 94.40           H  
ATOM   2136  C   ILE A 139      92.557 -41.360   4.029  1.00 94.40           C  
ATOM   2137  CB  ILE A 139      91.279 -39.152   4.164  1.00 94.40           C  
ATOM   2138  HB  ILE A 139      90.821 -39.292   3.185  1.00 94.40           H  
ATOM   2139  O   ILE A 139      92.778 -42.064   5.010  1.00 94.40           O  
ATOM   2140  CG1 ILE A 139      91.372 -37.627   4.403  1.00 94.40           C  
ATOM   2141 HG12 ILE A 139      90.370 -37.205   4.323  1.00 94.40           H  
ATOM   2142 HG13 ILE A 139      91.975 -37.176   3.615  1.00 94.40           H  
ATOM   2143  CG2 ILE A 139      90.349 -39.794   5.205  1.00 94.40           C  
ATOM   2144 HG21 ILE A 139      90.841 -39.829   6.177  1.00 94.40           H  
ATOM   2145 HG22 ILE A 139      89.428 -39.218   5.300  1.00 94.40           H  
ATOM   2146 HG23 ILE A 139      90.081 -40.808   4.906  1.00 94.40           H  
ATOM   2147  CD1 ILE A 139      91.966 -37.197   5.751  1.00 94.40           C  
ATOM   2148 HD11 ILE A 139      91.974 -36.108   5.805  1.00 94.40           H  
ATOM   2149 HD12 ILE A 139      91.361 -37.577   6.575  1.00 94.40           H  
ATOM   2150 HD13 ILE A 139      92.990 -37.558   5.852  1.00 94.40           H  
ATOM   2151  N   THR A 140      92.320 -41.888   2.827  1.00 96.43           N  
ATOM   2152  H   THR A 140      92.070 -41.282   2.058  1.00 96.43           H  
ATOM   2153  CA  THR A 140      92.271 -43.339   2.595  1.00 96.43           C  
ATOM   2154  HA  THR A 140      91.484 -43.763   3.219  1.00 96.43           H  
ATOM   2155  C   THR A 140      93.579 -44.021   3.001  1.00 96.43           C  
ATOM   2156  CB  THR A 140      91.911 -43.633   1.134  1.00 96.43           C  
ATOM   2157  HB  THR A 140      92.700 -43.264   0.478  1.00 96.43           H  
ATOM   2158  O   THR A 140      93.555 -44.988   3.758  1.00 96.43           O  
ATOM   2159  CG2 THR A 140      91.679 -45.117   0.872  1.00 96.43           C  
ATOM   2160 HG21 THR A 140      91.366 -45.264  -0.162  1.00 96.43           H  
ATOM   2161 HG22 THR A 140      90.905 -45.497   1.540  1.00 96.43           H  
ATOM   2162 HG23 THR A 140      92.602 -45.674   1.037  1.00 96.43           H  
ATOM   2163  OG1 THR A 140      90.710 -42.953   0.848  1.00 96.43           O  
ATOM   2164  HG1 THR A 140      90.476 -43.066  -0.077  1.00 96.43           H  
ATOM   2165  N   ASN A 141      94.731 -43.480   2.595  1.00 97.55           N  
ATOM   2166  H   ASN A 141      94.698 -42.690   1.965  1.00 97.55           H  
ATOM   2167  CA  ASN A 141      96.044 -44.020   2.955  1.00 97.55           C  
ATOM   2168  HA  ASN A 141      96.064 -45.082   2.714  1.00 97.55           H  
ATOM   2169  C   ASN A 141      96.342 -43.905   4.457  1.00 97.55           C  
ATOM   2170  CB  ASN A 141      97.129 -43.314   2.124  1.00 97.55           C  
ATOM   2171  HB2 ASN A 141      98.108 -43.606   2.502  1.00 97.55           H  
ATOM   2172  HB3 ASN A 141      97.028 -42.234   2.232  1.00 97.55           H  
ATOM   2173  O   ASN A 141      96.970 -44.803   5.017  1.00 97.55           O  
ATOM   2174  CG  ASN A 141      97.091 -43.687   0.651  1.00 97.55           C  
ATOM   2175  ND2 ASN A 141      97.710 -42.902  -0.200  1.00 97.55           N  
ATOM   2176 HD21 ASN A 141      98.186 -42.072   0.122  1.00 97.55           H  
ATOM   2177 HD22 ASN A 141      97.692 -43.210  -1.161  1.00 97.55           H  
ATOM   2178  OD1 ASN A 141      96.543 -44.691   0.237  1.00 97.55           O  
ATOM   2179  N   TYR A 142      95.871 -42.842   5.120  1.00 97.71           N  
ATOM   2180  H   TYR A 142      95.365 -42.132   4.612  1.00 97.71           H  
ATOM   2181  CA  TYR A 142      95.960 -42.716   6.578  1.00 97.71           C  
ATOM   2182  HA  TYR A 142      97.006 -42.773   6.877  1.00 97.71           H  
ATOM   2183  C   TYR A 142      95.227 -43.864   7.282  1.00 97.71           C  
ATOM   2184  CB  TYR A 142      95.406 -41.351   7.011  1.00 97.71           C  
ATOM   2185  HB2 TYR A 142      96.037 -40.566   6.595  1.00 97.71           H  
ATOM   2186  HB3 TYR A 142      94.404 -41.207   6.606  1.00 97.71           H  
ATOM   2187  O   TYR A 142      95.804 -44.541   8.133  1.00 97.71           O  
ATOM   2188  CG  TYR A 142      95.332 -41.181   8.511  1.00 97.71           C  
ATOM   2189  CD2 TYR A 142      94.131 -41.449   9.201  1.00 97.71           C  
ATOM   2190  HD2 TYR A 142      93.243 -41.757   8.668  1.00 97.71           H  
ATOM   2191  CD1 TYR A 142      96.481 -40.783   9.216  1.00 97.71           C  
ATOM   2192  HD1 TYR A 142      97.404 -40.595   8.686  1.00 97.71           H  
ATOM   2193  CE2 TYR A 142      94.081 -41.309  10.601  1.00 97.71           C  
ATOM   2194  HE2 TYR A 142      93.165 -41.496  11.143  1.00 97.71           H  
ATOM   2195  CE1 TYR A 142      96.434 -40.636  10.613  1.00 97.71           C  
ATOM   2196  HE1 TYR A 142      97.314 -40.329  11.158  1.00 97.71           H  
ATOM   2197  OH  TYR A 142      95.194 -40.733  12.647  1.00 97.71           O  
ATOM   2198  HH  TYR A 142      96.025 -40.414  13.006  1.00 97.71           H  
ATOM   2199  CZ  TYR A 142      95.232 -40.896  11.304  1.00 97.71           C  
ATOM   2200  N   PHE A 143      93.987 -44.150   6.876  1.00 97.95           N  
ATOM   2201  H   PHE A 143      93.554 -43.560   6.180  1.00 97.95           H  
ATOM   2202  CA  PHE A 143      93.200 -45.233   7.466  1.00 97.95           C  
ATOM   2203  HA  PHE A 143      93.296 -45.164   8.549  1.00 97.95           H  
ATOM   2204  C   PHE A 143      93.699 -46.634   7.091  1.00 97.95           C  
ATOM   2205  CB  PHE A 143      91.723 -45.037   7.119  1.00 97.95           C  
ATOM   2206  HB2 PHE A 143      91.204 -45.989   7.241  1.00 97.95           H  
ATOM   2207  HB3 PHE A 143      91.627 -44.752   6.073  1.00 97.95           H  
ATOM   2208  O   PHE A 143      93.560 -47.547   7.906  1.00 97.95           O  
ATOM   2209  CG  PHE A 143      91.045 -44.021   8.016  1.00 97.95           C  
ATOM   2210  CD1 PHE A 143      90.827 -44.315   9.378  1.00 97.95           C  
ATOM   2211  HD1 PHE A 143      91.095 -45.284   9.774  1.00 97.95           H  
ATOM   2212  CD2 PHE A 143      90.678 -42.760   7.512  1.00 97.95           C  
ATOM   2213  HD2 PHE A 143      90.832 -42.525   6.469  1.00 97.95           H  
ATOM   2214  CE1 PHE A 143      90.297 -43.336  10.234  1.00 97.95           C  
ATOM   2215  HE1 PHE A 143      90.174 -43.534  11.288  1.00 97.95           H  
ATOM   2216  CE2 PHE A 143      90.126 -41.790   8.364  1.00 97.95           C  
ATOM   2217  HE2 PHE A 143      89.843 -40.818   7.991  1.00 97.95           H  
ATOM   2218  CZ  PHE A 143      89.964 -42.069   9.727  1.00 97.95           C  
ATOM   2219  HZ  PHE A 143      89.602 -41.291  10.383  1.00 97.95           H  
ATOM   2220  N   ILE A 144      94.330 -46.809   5.922  1.00 98.48           N  
ATOM   2221  H   ILE A 144      94.326 -46.045   5.261  1.00 98.48           H  
ATOM   2222  CA  ILE A 144      95.058 -48.043   5.573  1.00 98.48           C  
ATOM   2223  HA  ILE A 144      94.394 -48.898   5.697  1.00 98.48           H  
ATOM   2224  C   ILE A 144      96.218 -48.266   6.544  1.00 98.48           C  
ATOM   2225  CB  ILE A 144      95.539 -48.025   4.101  1.00 98.48           C  
ATOM   2226  HB  ILE A 144      96.034 -47.073   3.906  1.00 98.48           H  
ATOM   2227  O   ILE A 144      96.350 -49.352   7.105  1.00 98.48           O  
ATOM   2228  CG1 ILE A 144      94.334 -48.168   3.147  1.00 98.48           C  
ATOM   2229 HG12 ILE A 144      93.941 -49.183   3.210  1.00 98.48           H  
ATOM   2230 HG13 ILE A 144      93.542 -47.490   3.466  1.00 98.48           H  
ATOM   2231  CG2 ILE A 144      96.552 -49.157   3.836  1.00 98.48           C  
ATOM   2232 HG21 ILE A 144      97.478 -48.981   4.383  1.00 98.48           H  
ATOM   2233 HG22 ILE A 144      96.812 -49.215   2.779  1.00 98.48           H  
ATOM   2234 HG23 ILE A 144      96.129 -50.114   4.144  1.00 98.48           H  
ATOM   2235  CD1 ILE A 144      94.650 -47.848   1.679  1.00 98.48           C  
ATOM   2236 HD11 ILE A 144      93.728 -47.892   1.100  1.00 98.48           H  
ATOM   2237 HD12 ILE A 144      95.071 -46.846   1.596  1.00 98.48           H  
ATOM   2238 HD13 ILE A 144      95.348 -48.573   1.264  1.00 98.48           H  
ATOM   2239  N   ALA A 145      97.045 -47.246   6.787  1.00 98.43           N  
ATOM   2240  H   ALA A 145      96.905 -46.368   6.308  1.00 98.43           H  
ATOM   2241  CA  ALA A 145      98.143 -47.361   7.742  1.00 98.43           C  
ATOM   2242  HA  ALA A 145      98.773 -48.202   7.452  1.00 98.43           H  
ATOM   2243  C   ALA A 145      97.624 -47.646   9.162  1.00 98.43           C  
ATOM   2244  CB  ALA A 145      98.986 -46.083   7.679  1.00 98.43           C  
ATOM   2245  HB1 ALA A 145      98.387 -45.220   7.972  1.00 98.43           H  
ATOM   2246  HB2 ALA A 145      99.355 -45.933   6.664  1.00 98.43           H  
ATOM   2247  HB3 ALA A 145      99.834 -46.172   8.357  1.00 98.43           H  
ATOM   2248  O   ALA A 145      98.148 -48.527   9.844  1.00 98.43           O  
ATOM   2249  N   TYR A 146      96.558 -46.957   9.580  1.00 98.41           N  
ATOM   2250  H   TYR A 146      96.201 -46.220   8.989  1.00 98.41           H  
ATOM   2251  CA  TYR A 146      95.969 -47.125  10.906  1.00 98.41           C  
ATOM   2252  HA  TYR A 146      96.762 -46.985  11.641  1.00 98.41           H  
ATOM   2253  C   TYR A 146      95.405 -48.536  11.128  1.00 98.41           C  
ATOM   2254  CB  TYR A 146      94.905 -46.043  11.133  1.00 98.41           C  
ATOM   2255  HB2 TYR A 146      95.357 -45.064  10.979  1.00 98.41           H  
ATOM   2256  HB3 TYR A 146      94.116 -46.166  10.390  1.00 98.41           H  
ATOM   2257  O   TYR A 146      95.766 -49.187  12.107  1.00 98.41           O  
ATOM   2258  CG  TYR A 146      94.291 -46.065  12.519  1.00 98.41           C  
ATOM   2259  CD2 TYR A 146      92.893 -46.151  12.678  1.00 98.41           C  
ATOM   2260  HD2 TYR A 146      92.245 -46.188  11.814  1.00 98.41           H  
ATOM   2261  CD1 TYR A 146      95.121 -46.004  13.657  1.00 98.41           C  
ATOM   2262  HD1 TYR A 146      96.193 -45.933  13.546  1.00 98.41           H  
ATOM   2263  CE2 TYR A 146      92.333 -46.181  13.968  1.00 98.41           C  
ATOM   2264  HE2 TYR A 146      91.265 -46.250  14.109  1.00 98.41           H  
ATOM   2265  CE1 TYR A 146      94.564 -46.040  14.948  1.00 98.41           C  
ATOM   2266  HE1 TYR A 146      95.205 -46.004  15.817  1.00 98.41           H  
ATOM   2267  OH  TYR A 146      92.611 -46.141  16.343  1.00 98.41           O  
ATOM   2268  HH  TYR A 146      93.265 -46.142  17.045  1.00 98.41           H  
ATOM   2269  CZ  TYR A 146      93.165 -46.124  15.105  1.00 98.41           C  
ATOM   2270  N   ILE A 147      94.588 -49.062  10.204  1.00 98.45           N  
ATOM   2271  H   ILE A 147      94.341 -48.513   9.391  1.00 98.45           H  
ATOM   2272  CA  ILE A 147      93.997 -50.399  10.367  1.00 98.45           C  
ATOM   2273  HA  ILE A 147      93.560 -50.428  11.365  1.00 98.45           H  
ATOM   2274  C   ILE A 147      95.055 -51.508  10.325  1.00 98.45           C  
ATOM   2275  CB  ILE A 147      92.866 -50.641   9.345  1.00 98.45           C  
ATOM   2276  HB  ILE A 147      92.317 -49.708   9.224  1.00 98.45           H  
ATOM   2277  O   ILE A 147      94.961 -52.481  11.075  1.00 98.45           O  
ATOM   2278  CG1 ILE A 147      91.884 -51.677   9.923  1.00 98.45           C  
ATOM   2279 HG12 ILE A 147      92.375 -52.648   9.996  1.00 98.45           H  
ATOM   2280 HG13 ILE A 147      91.599 -51.367  10.929  1.00 98.45           H  
ATOM   2281  CG2 ILE A 147      93.378 -51.035   7.948  1.00 98.45           C  
ATOM   2282 HG21 ILE A 147      92.548 -51.091   7.244  1.00 98.45           H  
ATOM   2283 HG22 ILE A 147      94.077 -50.283   7.585  1.00 98.45           H  
ATOM   2284 HG23 ILE A 147      93.860 -52.013   7.969  1.00 98.45           H  
ATOM   2285  CD1 ILE A 147      90.597 -51.821   9.111  1.00 98.45           C  
ATOM   2286 HD11 ILE A 147      90.119 -50.846   9.021  1.00 98.45           H  
ATOM   2287 HD12 ILE A 147      90.803 -52.222   8.119  1.00 98.45           H  
ATOM   2288 HD13 ILE A 147      89.915 -52.501   9.624  1.00 98.45           H  
ATOM   2289  N   LYS A 148      96.101 -51.341   9.501  1.00 98.42           N  
ATOM   2290  H   LYS A 148      96.107 -50.535   8.893  1.00 98.42           H  
ATOM   2291  CA  LYS A 148      97.249 -52.257   9.471  1.00 98.42           C  
ATOM   2292  HA  LYS A 148      96.887 -53.276   9.336  1.00 98.42           H  
ATOM   2293  C   LYS A 148      97.996 -52.240  10.794  1.00 98.42           C  
ATOM   2294  CB  LYS A 148      98.203 -51.905   8.325  1.00 98.42           C  
ATOM   2295  HB2 LYS A 148      99.143 -52.439   8.470  1.00 98.42           H  
ATOM   2296  HB3 LYS A 148      98.409 -50.834   8.335  1.00 98.42           H  
ATOM   2297  O   LYS A 148      98.335 -53.310  11.282  1.00 98.42           O  
ATOM   2298  CG  LYS A 148      97.607 -52.317   6.976  1.00 98.42           C  
ATOM   2299  HG2 LYS A 148      96.625 -51.861   6.855  1.00 98.42           H  
ATOM   2300  HG3 LYS A 148      97.473 -53.398   6.952  1.00 98.42           H  
ATOM   2301  CD  LYS A 148      98.491 -51.886   5.804  1.00 98.42           C  
ATOM   2302  HD2 LYS A 148      97.891 -51.987   4.899  1.00 98.42           H  
ATOM   2303  HD3 LYS A 148      98.763 -50.835   5.904  1.00 98.42           H  
ATOM   2304  CE  LYS A 148      99.744 -52.758   5.681  1.00 98.42           C  
ATOM   2305  HE2 LYS A 148     100.505 -52.401   6.375  1.00 98.42           H  
ATOM   2306  HE3 LYS A 148      99.472 -53.779   5.950  1.00 98.42           H  
ATOM   2307  NZ  LYS A 148     100.228 -52.745   4.281  1.00 98.42           N  
ATOM   2308  HZ1 LYS A 148     100.381 -51.810   3.935  1.00 98.42           H  
ATOM   2309  HZ2 LYS A 148      99.496 -53.119   3.693  1.00 98.42           H  
ATOM   2310  HZ3 LYS A 148     101.036 -53.334   4.137  1.00 98.42           H  
ATOM   2311  N   SER A 149      98.206 -51.060  11.382  1.00 98.28           N  
ATOM   2312  H   SER A 149      97.911 -50.222  10.902  1.00 98.28           H  
ATOM   2313  CA  SER A 149      98.848 -50.926  12.692  1.00 98.28           C  
ATOM   2314  HA  SER A 149      99.848 -51.357  12.636  1.00 98.28           H  
ATOM   2315  C   SER A 149      98.070 -51.678  13.772  1.00 98.28           C  
ATOM   2316  CB  SER A 149      98.990 -49.451  13.071  1.00 98.28           C  
ATOM   2317  HB2 SER A 149      98.007 -49.012  13.252  1.00 98.28           H  
ATOM   2318  HB3 SER A 149      99.466 -48.911  12.253  1.00 98.28           H  
ATOM   2319  O   SER A 149      98.668 -52.464  14.502  1.00 98.28           O  
ATOM   2320  OG  SER A 149      99.788 -49.310  14.229  1.00 98.28           O  
ATOM   2321  HG  SER A 149      99.434 -49.837  14.948  1.00 98.28           H  
ATOM   2322  N   LEU A 150      96.740 -51.509  13.833  1.00 98.21           N  
ATOM   2323  H   LEU A 150      96.309 -50.835  13.217  1.00 98.21           H  
ATOM   2324  CA  LEU A 150      95.891 -52.234  14.792  1.00 98.21           C  
ATOM   2325  HA  LEU A 150      96.237 -52.024  15.804  1.00 98.21           H  
ATOM   2326  C   LEU A 150      95.988 -53.753  14.602  1.00 98.21           C  
ATOM   2327  CB  LEU A 150      94.421 -51.789  14.645  1.00 98.21           C  
ATOM   2328  HB2 LEU A 150      93.811 -52.423  15.289  1.00 98.21           H  
ATOM   2329  HB3 LEU A 150      94.103 -51.964  13.617  1.00 98.21           H  
ATOM   2330  O   LEU A 150      96.121 -54.508  15.568  1.00 98.21           O  
ATOM   2331  CG  LEU A 150      94.121 -50.323  15.006  1.00 98.21           C  
ATOM   2332  HG  LEU A 150      94.706 -49.661  14.367  1.00 98.21           H  
ATOM   2333  CD1 LEU A 150      92.636 -50.041  14.765  1.00 98.21           C  
ATOM   2334 HD11 LEU A 150      92.423 -48.995  14.986  1.00 98.21           H  
ATOM   2335 HD12 LEU A 150      92.023 -50.669  15.410  1.00 98.21           H  
ATOM   2336 HD13 LEU A 150      92.388 -50.236  13.722  1.00 98.21           H  
ATOM   2337  CD2 LEU A 150      94.451 -50.001  16.463  1.00 98.21           C  
ATOM   2338 HD21 LEU A 150      95.518 -50.124  16.648  1.00 98.21           H  
ATOM   2339 HD22 LEU A 150      94.192 -48.963  16.675  1.00 98.21           H  
ATOM   2340 HD23 LEU A 150      93.893 -50.655  17.132  1.00 98.21           H  
ATOM   2341  N   ALA A 151      95.950 -54.220  13.352  1.00 98.54           N  
ATOM   2342  H   ALA A 151      95.812 -53.567  12.593  1.00 98.54           H  
ATOM   2343  CA  ALA A 151      96.062 -55.641  13.048  1.00 98.54           C  
ATOM   2344  HA  ALA A 151      95.331 -56.179  13.651  1.00 98.54           H  
ATOM   2345  C   ALA A 151      97.450 -56.206  13.401  1.00 98.54           C  
ATOM   2346  CB  ALA A 151      95.707 -55.856  11.575  1.00 98.54           C  
ATOM   2347  HB1 ALA A 151      94.696 -55.498  11.386  1.00 98.54           H  
ATOM   2348  HB2 ALA A 151      95.760 -56.920  11.341  1.00 98.54           H  
ATOM   2349  HB3 ALA A 151      96.405 -55.309  10.942  1.00 98.54           H  
ATOM   2350  O   ALA A 151      97.537 -57.265  14.013  1.00 98.54           O  
ATOM   2351  N   GLN A 152      98.532 -55.495  13.074  1.00 98.11           N  
ATOM   2352  H   GLN A 152      98.399 -54.610  12.605  1.00 98.11           H  
ATOM   2353  CA  GLN A 152      99.904 -55.916  13.373  1.00 98.11           C  
ATOM   2354  HA  GLN A 152     100.066 -56.918  12.973  1.00 98.11           H  
ATOM   2355  C   GLN A 152     100.171 -55.986  14.875  1.00 98.11           C  
ATOM   2356  CB  GLN A 152     100.898 -54.945  12.721  1.00 98.11           C  
ATOM   2357  HB2 GLN A 152     101.889 -55.101  13.150  1.00 98.11           H  
ATOM   2358  HB3 GLN A 152     100.591 -53.921  12.935  1.00 98.11           H  
ATOM   2359  O   GLN A 152     100.724 -56.979  15.344  1.00 98.11           O  
ATOM   2360  CG  GLN A 152     100.994 -55.162  11.207  1.00 98.11           C  
ATOM   2361  HG2 GLN A 152     100.000 -55.134  10.762  1.00 98.11           H  
ATOM   2362  HG3 GLN A 152     101.419 -56.149  11.022  1.00 98.11           H  
ATOM   2363  CD  GLN A 152     101.847 -54.111  10.507  1.00 98.11           C  
ATOM   2364  NE2 GLN A 152     102.385 -54.419   9.347  1.00 98.11           N  
ATOM   2365 HE21 GLN A 152     103.008 -53.717   8.975  1.00 98.11           H  
ATOM   2366 HE22 GLN A 152     102.290 -55.353   8.973  1.00 98.11           H  
ATOM   2367  OE1 GLN A 152     102.054 -52.997  10.954  1.00 98.11           O  
ATOM   2368  N   GLU A 153      99.749 -54.970  15.627  1.00 96.24           N  
ATOM   2369  H   GLU A 153      99.313 -54.174  15.183  1.00 96.24           H  
ATOM   2370  CA  GLU A 153      99.912 -54.927  17.082  1.00 96.24           C  
ATOM   2371  HA  GLU A 153     100.969 -55.032  17.329  1.00 96.24           H  
ATOM   2372  C   GLU A 153      99.164 -56.076  17.770  1.00 96.24           C  
ATOM   2373  CB  GLU A 153      99.423 -53.562  17.584  1.00 96.24           C  
ATOM   2374  HB2 GLU A 153      99.956 -52.779  17.044  1.00 96.24           H  
ATOM   2375  HB3 GLU A 153      98.357 -53.468  17.374  1.00 96.24           H  
ATOM   2376  O   GLU A 153      99.694 -56.706  18.681  1.00 96.24           O  
ATOM   2377  CG  GLU A 153      99.672 -53.377  19.087  1.00 96.24           C  
ATOM   2378  HG2 GLU A 153     100.738 -53.504  19.276  1.00 96.24           H  
ATOM   2379  HG3 GLU A 153      99.137 -54.149  19.638  1.00 96.24           H  
ATOM   2380  CD  GLU A 153      99.220 -52.008  19.614  1.00 96.24           C  
ATOM   2381  OE1 GLU A 153      99.649 -51.676  20.742  1.00 96.24           O  
ATOM   2382  OE2 GLU A 153      98.436 -51.315  18.921  1.00 96.24           O  
ATOM   2383  N   SER A 154      97.959 -56.398  17.290  1.00 96.94           N  
ATOM   2384  H   SER A 154      97.586 -55.831  16.542  1.00 96.94           H  
ATOM   2385  CA  SER A 154      97.141 -57.496  17.816  1.00 96.94           C  
ATOM   2386  HA  SER A 154      97.318 -57.552  18.889  1.00 96.94           H  
ATOM   2387  C   SER A 154      97.504 -58.882  17.255  1.00 96.94           C  
ATOM   2388  CB  SER A 154      95.655 -57.175  17.622  1.00 96.94           C  
ATOM   2389  HB2 SER A 154      95.056 -57.993  18.022  1.00 96.94           H  
ATOM   2390  HB3 SER A 154      95.411 -56.267  18.174  1.00 96.94           H  
ATOM   2391  O   SER A 154      96.904 -59.888  17.643  1.00 96.94           O  
ATOM   2392  OG  SER A 154      95.312 -56.981  16.265  1.00 96.94           O  
ATOM   2393  HG  SER A 154      95.600 -56.096  16.028  1.00 96.94           H  
ATOM   2394  N   GLY A 155      98.463 -58.969  16.325  1.00 97.45           N  
ATOM   2395  H   GLY A 155      98.950 -58.123  16.067  1.00 97.45           H  
ATOM   2396  CA  GLY A 155      98.814 -60.213  15.631  1.00 97.45           C  
ATOM   2397  HA2 GLY A 155      99.100 -60.966  16.366  1.00 97.45           H  
ATOM   2398  HA3 GLY A 155      99.668 -60.012  14.984  1.00 97.45           H  
ATOM   2399  C   GLY A 155      97.686 -60.784  14.759  1.00 97.45           C  
ATOM   2400  O   GLY A 155      97.652 -61.991  14.510  1.00 97.45           O  
ATOM   2401  N   ARG A 156      96.744 -59.939  14.332  1.00 98.23           N  
ATOM   2402  H   ARG A 156      96.896 -58.962  14.541  1.00 98.23           H  
ATOM   2403  CA  ARG A 156      95.668 -60.259  13.385  1.00 98.23           C  
ATOM   2404  HA  ARG A 156      95.414 -61.315  13.474  1.00 98.23           H  
ATOM   2405  C   ARG A 156      96.140 -60.035  11.951  1.00 98.23           C  
ATOM   2406  CB  ARG A 156      94.416 -59.432  13.722  1.00 98.23           C  
ATOM   2407  HB2 ARG A 156      94.679 -58.374  13.742  1.00 98.23           H  
ATOM   2408  HB3 ARG A 156      93.658 -59.585  12.953  1.00 98.23           H  
ATOM   2409  O   ARG A 156      97.157 -59.391  11.693  1.00 98.23           O  
ATOM   2410  CG  ARG A 156      93.822 -59.843  15.076  1.00 98.23           C  
ATOM   2411  HG2 ARG A 156      94.585 -59.783  15.852  1.00 98.23           H  
ATOM   2412  HG3 ARG A 156      93.463 -60.870  15.014  1.00 98.23           H  
ATOM   2413  CD  ARG A 156      92.666 -58.927  15.470  1.00 98.23           C  
ATOM   2414  HD2 ARG A 156      91.887 -58.983  14.709  1.00 98.23           H  
ATOM   2415  HD3 ARG A 156      93.023 -57.897  15.503  1.00 98.23           H  
ATOM   2416  NE  ARG A 156      92.114 -59.334  16.771  1.00 98.23           N  
ATOM   2417  HE  ARG A 156      91.832 -60.300  16.859  1.00 98.23           H  
ATOM   2418  NH1 ARG A 156      92.405 -57.358  17.950  1.00 98.23           N  
ATOM   2419 HH11 ARG A 156      92.833 -56.879  17.170  1.00 98.23           H  
ATOM   2420 HH12 ARG A 156      92.229 -56.836  18.797  1.00 98.23           H  
ATOM   2421  NH2 ARG A 156      91.456 -59.089  18.921  1.00 98.23           N  
ATOM   2422 HH21 ARG A 156      91.097 -60.031  18.880  1.00 98.23           H  
ATOM   2423 HH22 ARG A 156      91.316 -58.486  19.719  1.00 98.23           H  
ATOM   2424  CZ  ARG A 156      91.999 -58.591  17.855  1.00 98.23           C  
ATOM   2425  N   ASN A 157      95.409 -60.581  10.986  1.00 98.37           N  
ATOM   2426  H   ASN A 157      94.598 -61.122  11.254  1.00 98.37           H  
ATOM   2427  CA  ASN A 157      95.826 -60.554   9.585  1.00 98.37           C  
ATOM   2428  HA  ASN A 157      96.863 -60.886   9.540  1.00 98.37           H  
ATOM   2429  C   ASN A 157      95.775 -59.142   8.973  1.00 98.37           C  
ATOM   2430  CB  ASN A 157      94.996 -61.586   8.829  1.00 98.37           C  
ATOM   2431  HB2 ASN A 157      95.105 -62.525   9.372  1.00 98.37           H  
ATOM   2432  HB3 ASN A 157      93.944 -61.304   8.824  1.00 98.37           H  
ATOM   2433  O   ASN A 157      94.733 -58.673   8.515  1.00 98.37           O  
ATOM   2434  CG  ASN A 157      95.452 -61.816   7.402  1.00 98.37           C  
ATOM   2435  ND2 ASN A 157      95.189 -62.994   6.895  1.00 98.37           N  
ATOM   2436 HD21 ASN A 157      95.455 -63.167   5.937  1.00 98.37           H  
ATOM   2437 HD22 ASN A 157      94.666 -63.642   7.465  1.00 98.37           H  
ATOM   2438  OD1 ASN A 157      96.033 -60.971   6.738  1.00 98.37           O  
ATOM   2439  N   ALA A 158      96.936 -58.485   8.936  1.00 98.45           N  
ATOM   2440  H   ALA A 158      97.704 -58.879   9.461  1.00 98.45           H  
ATOM   2441  CA  ALA A 158      97.090 -57.128   8.423  1.00 98.45           C  
ATOM   2442  HA  ALA A 158      96.385 -56.482   8.945  1.00 98.45           H  
ATOM   2443  C   ALA A 158      96.790 -56.996   6.920  1.00 98.45           C  
ATOM   2444  CB  ALA A 158      98.509 -56.657   8.754  1.00 98.45           C  
ATOM   2445  HB1 ALA A 158      99.241 -57.254   8.210  1.00 98.45           H  
ATOM   2446  HB2 ALA A 158      98.618 -55.609   8.476  1.00 98.45           H  
ATOM   2447  HB3 ALA A 158      98.680 -56.760   9.826  1.00 98.45           H  
ATOM   2448  O   ALA A 158      96.337 -55.937   6.490  1.00 98.45           O  
ATOM   2449  N   THR A 159      96.998 -58.054   6.130  1.00 98.43           N  
ATOM   2450  H   THR A 159      97.347 -58.912   6.531  1.00 98.43           H  
ATOM   2451  CA  THR A 159      96.660 -58.056   4.699  1.00 98.43           C  
ATOM   2452  HA  THR A 159      97.097 -57.178   4.223  1.00 98.43           H  
ATOM   2453  C   THR A 159      95.150 -57.980   4.510  1.00 98.43           C  
ATOM   2454  CB  THR A 159      97.203 -59.311   4.001  1.00 98.43           C  
ATOM   2455  HB  THR A 159      96.705 -60.196   4.396  1.00 98.43           H  
ATOM   2456  O   THR A 159      94.661 -57.148   3.758  1.00 98.43           O  
ATOM   2457  CG2 THR A 159      97.006 -59.276   2.486  1.00 98.43           C  
ATOM   2458 HG21 THR A 159      97.463 -58.378   2.073  1.00 98.43           H  
ATOM   2459 HG22 THR A 159      97.455 -60.158   2.030  1.00 98.43           H  
ATOM   2460 HG23 THR A 159      95.943 -59.270   2.245  1.00 98.43           H  
ATOM   2461  OG1 THR A 159      98.588 -59.432   4.235  1.00 98.43           O  
ATOM   2462  HG1 THR A 159      98.906 -60.149   3.682  1.00 98.43           H  
ATOM   2463  N   ILE A 160      94.392 -58.793   5.249  1.00 98.44           N  
ATOM   2464  H   ILE A 160      94.847 -59.434   5.884  1.00 98.44           H  
ATOM   2465  CA  ILE A 160      92.925 -58.765   5.195  1.00 98.44           C  
ATOM   2466  HA  ILE A 160      92.611 -58.792   4.152  1.00 98.44           H  
ATOM   2467  C   ILE A 160      92.376 -57.455   5.770  1.00 98.44           C  
ATOM   2468  CB  ILE A 160      92.363 -60.006   5.908  1.00 98.44           C  
ATOM   2469  HB  ILE A 160      92.809 -60.058   6.901  1.00 98.44           H  
ATOM   2470  O   ILE A 160      91.441 -56.887   5.212  1.00 98.44           O  
ATOM   2471  CG1 ILE A 160      92.755 -61.296   5.149  1.00 98.44           C  
ATOM   2472 HG12 ILE A 160      92.496 -62.150   5.775  1.00 98.44           H  
ATOM   2473 HG13 ILE A 160      93.836 -61.325   5.011  1.00 98.44           H  
ATOM   2474  CG2 ILE A 160      90.844 -59.930   6.096  1.00 98.44           C  
ATOM   2475 HG21 ILE A 160      90.350 -59.728   5.147  1.00 98.44           H  
ATOM   2476 HG22 ILE A 160      90.582 -59.138   6.798  1.00 98.44           H  
ATOM   2477 HG23 ILE A 160      90.491 -60.881   6.497  1.00 98.44           H  
ATOM   2478  CD1 ILE A 160      92.103 -61.511   3.777  1.00 98.44           C  
ATOM   2479 HD11 ILE A 160      92.355 -60.697   3.097  1.00 98.44           H  
ATOM   2480 HD12 ILE A 160      91.019 -61.582   3.875  1.00 98.44           H  
ATOM   2481 HD13 ILE A 160      92.470 -62.444   3.350  1.00 98.44           H  
ATOM   2482  N   ALA A 161      93.000 -56.928   6.828  1.00 98.43           N  
ATOM   2483  H   ALA A 161      93.733 -57.460   7.276  1.00 98.43           H  
ATOM   2484  CA  ALA A 161      92.656 -55.617   7.370  1.00 98.43           C  
ATOM   2485  HA  ALA A 161      91.609 -55.638   7.673  1.00 98.43           H  
ATOM   2486  C   ALA A 161      92.813 -54.491   6.326  1.00 98.43           C  
ATOM   2487  CB  ALA A 161      93.510 -55.373   8.618  1.00 98.43           C  
ATOM   2488  HB1 ALA A 161      93.193 -54.447   9.099  1.00 98.43           H  
ATOM   2489  HB2 ALA A 161      94.561 -55.277   8.342  1.00 98.43           H  
ATOM   2490  HB3 ALA A 161      93.386 -56.196   9.321  1.00 98.43           H  
ATOM   2491  O   ALA A 161      91.960 -53.613   6.230  1.00 98.43           O  
ATOM   2492  N   GLU A 162      93.861 -54.532   5.501  1.00 98.44           N  
ATOM   2493  H   GLU A 162      94.553 -55.256   5.634  1.00 98.44           H  
ATOM   2494  CA  GLU A 162      94.042 -53.613   4.370  1.00 98.44           C  
ATOM   2495  HA  GLU A 162      93.922 -52.588   4.724  1.00 98.44           H  
ATOM   2496  C   GLU A 162      92.997 -53.830   3.260  1.00 98.44           C  
ATOM   2497  CB  GLU A 162      95.481 -53.780   3.853  1.00 98.44           C  
ATOM   2498  HB2 GLU A 162      96.151 -53.500   4.666  1.00 98.44           H  
ATOM   2499  HB3 GLU A 162      95.664 -54.826   3.610  1.00 98.44           H  
ATOM   2500  O   GLU A 162      92.519 -52.867   2.653  1.00 98.44           O  
ATOM   2501  CG  GLU A 162      95.817 -52.934   2.617  1.00 98.44           C  
ATOM   2502  HG2 GLU A 162      95.475 -51.914   2.791  1.00 98.44           H  
ATOM   2503  HG3 GLU A 162      95.277 -53.327   1.756  1.00 98.44           H  
ATOM   2504  CD  GLU A 162      97.326 -52.915   2.304  1.00 98.44           C  
ATOM   2505  OE1 GLU A 162      97.763 -52.007   1.568  1.00 98.44           O  
ATOM   2506  OE2 GLU A 162      98.106 -53.710   2.886  1.00 98.44           O  
ATOM   2507  N   GLU A 163      92.594 -55.074   3.004  1.00 98.58           N  
ATOM   2508  H   GLU A 163      93.041 -55.832   3.499  1.00 98.58           H  
ATOM   2509  CA  GLU A 163      91.566 -55.411   2.010  1.00 98.58           C  
ATOM   2510  HA  GLU A 163      91.786 -54.874   1.087  1.00 98.58           H  
ATOM   2511  C   GLU A 163      90.154 -54.954   2.404  1.00 98.58           C  
ATOM   2512  CB  GLU A 163      91.609 -56.902   1.657  1.00 98.58           C  
ATOM   2513  HB2 GLU A 163      90.735 -57.129   1.045  1.00 98.58           H  
ATOM   2514  HB3 GLU A 163      91.569 -57.508   2.562  1.00 98.58           H  
ATOM   2515  O   GLU A 163      89.363 -54.627   1.515  1.00 98.58           O  
ATOM   2516  CG  GLU A 163      92.872 -57.238   0.842  1.00 98.58           C  
ATOM   2517  HG2 GLU A 163      92.927 -56.545   0.001  1.00 98.58           H  
ATOM   2518  HG3 GLU A 163      93.764 -57.084   1.448  1.00 98.58           H  
ATOM   2519  CD  GLU A 163      92.881 -58.663   0.275  1.00 98.58           C  
ATOM   2520  OE1 GLU A 163      93.795 -58.955  -0.536  1.00 98.58           O  
ATOM   2521  OE2 GLU A 163      91.904 -59.417   0.453  1.00 98.58           O  
ATOM   2522  N   PHE A 164      89.857 -54.799   3.702  1.00 98.43           N  
ATOM   2523  H   PHE A 164      90.510 -55.144   4.391  1.00 98.43           H  
ATOM   2524  CA  PHE A 164      88.620 -54.145   4.161  1.00 98.43           C  
ATOM   2525  HA  PHE A 164      87.762 -54.698   3.779  1.00 98.43           H  
ATOM   2526  C   PHE A 164      88.457 -52.712   3.635  1.00 98.43           C  
ATOM   2527  CB  PHE A 164      88.561 -54.109   5.698  1.00 98.43           C  
ATOM   2528  HB2 PHE A 164      87.678 -53.533   5.976  1.00 98.43           H  
ATOM   2529  HB3 PHE A 164      89.430 -53.569   6.074  1.00 98.43           H  
ATOM   2530  O   PHE A 164      87.331 -52.218   3.547  1.00 98.43           O  
ATOM   2531  CG  PHE A 164      88.432 -55.433   6.425  1.00 98.43           C  
ATOM   2532  CD1 PHE A 164      87.643 -56.462   5.888  1.00 98.43           C  
ATOM   2533  HD1 PHE A 164      87.199 -56.362   4.909  1.00 98.43           H  
ATOM   2534  CD2 PHE A 164      89.001 -55.597   7.702  1.00 98.43           C  
ATOM   2535  HD2 PHE A 164      89.584 -54.798   8.135  1.00 98.43           H  
ATOM   2536  CE1 PHE A 164      87.393 -57.626   6.621  1.00 98.43           C  
ATOM   2537  HE1 PHE A 164      86.733 -58.378   6.217  1.00 98.43           H  
ATOM   2538  CE2 PHE A 164      88.788 -56.787   8.423  1.00 98.43           C  
ATOM   2539  HE2 PHE A 164      89.222 -56.909   9.405  1.00 98.43           H  
ATOM   2540  CZ  PHE A 164      87.972 -57.796   7.885  1.00 98.43           C  
ATOM   2541  HZ  PHE A 164      87.766 -58.698   8.442  1.00 98.43           H  
ATOM   2542  N   ILE A 165      89.563 -52.050   3.276  1.00 98.09           N  
ATOM   2543  H   ILE A 165      90.447 -52.521   3.406  1.00 98.09           H  
ATOM   2544  CA  ILE A 165      89.569 -50.701   2.697  1.00 98.09           C  
ATOM   2545  HA  ILE A 165      88.589 -50.244   2.834  1.00 98.09           H  
ATOM   2546  C   ILE A 165      89.832 -50.748   1.192  1.00 98.09           C  
ATOM   2547  CB  ILE A 165      90.612 -49.811   3.408  1.00 98.09           C  
ATOM   2548  HB  ILE A 165      91.587 -50.288   3.320  1.00 98.09           H  
ATOM   2549  O   ILE A 165      89.156 -50.073   0.420  1.00 98.09           O  
ATOM   2550  CG1 ILE A 165      90.281 -49.679   4.910  1.00 98.09           C  
ATOM   2551 HG12 ILE A 165      90.184 -50.672   5.349  1.00 98.09           H  
ATOM   2552 HG13 ILE A 165      89.334 -49.153   5.038  1.00 98.09           H  
ATOM   2553  CG2 ILE A 165      90.695 -48.432   2.718  1.00 98.09           C  
ATOM   2554 HG21 ILE A 165      89.697 -48.013   2.588  1.00 98.09           H  
ATOM   2555 HG22 ILE A 165      91.294 -47.732   3.302  1.00 98.09           H  
ATOM   2556 HG23 ILE A 165      91.168 -48.528   1.741  1.00 98.09           H  
ATOM   2557  CD1 ILE A 165      91.374 -48.953   5.696  1.00 98.09           C  
ATOM   2558 HD11 ILE A 165      92.346 -49.346   5.400  1.00 98.09           H  
ATOM   2559 HD12 ILE A 165      91.239 -49.144   6.761  1.00 98.09           H  
ATOM   2560 HD13 ILE A 165      91.332 -47.879   5.517  1.00 98.09           H  
ATOM   2561  N   THR A 166      90.833 -51.502   0.741  1.00 97.76           N  
ATOM   2562  H   THR A 166      91.371 -52.038   1.407  1.00 97.76           H  
ATOM   2563  CA  THR A 166      91.280 -51.465  -0.665  1.00 97.76           C  
ATOM   2564  HA  THR A 166      91.270 -50.430  -1.007  1.00 97.76           H  
ATOM   2565  C   THR A 166      90.360 -52.236  -1.609  1.00 97.76           C  
ATOM   2566  CB  THR A 166      92.720 -51.964  -0.821  1.00 97.76           C  
ATOM   2567  HB  THR A 166      92.970 -51.999  -1.881  1.00 97.76           H  
ATOM   2568  O   THR A 166      90.255 -51.864  -2.777  1.00 97.76           O  
ATOM   2569  CG2 THR A 166      93.727 -51.058  -0.113  1.00 97.76           C  
ATOM   2570 HG21 THR A 166      94.734 -51.444  -0.268  1.00 97.76           H  
ATOM   2571 HG22 THR A 166      93.671 -50.052  -0.527  1.00 97.76           H  
ATOM   2572 HG23 THR A 166      93.528 -51.015   0.958  1.00 97.76           H  
ATOM   2573  OG1 THR A 166      92.854 -53.249  -0.277  1.00 97.76           O  
ATOM   2574  HG1 THR A 166      93.060 -53.145   0.655  1.00 97.76           H  
ATOM   2575  N   LYS A 167      89.641 -53.250  -1.113  1.00 97.75           N  
ATOM   2576  H   LYS A 167      89.776 -53.502  -0.144  1.00 97.75           H  
ATOM   2577  CA  LYS A 167      88.725 -54.092  -1.902  1.00 97.75           C  
ATOM   2578  HA  LYS A 167      88.690 -53.733  -2.930  1.00 97.75           H  
ATOM   2579  C   LYS A 167      87.275 -54.044  -1.419  1.00 97.75           C  
ATOM   2580  CB  LYS A 167      89.242 -55.539  -1.914  1.00 97.75           C  
ATOM   2581  HB2 LYS A 167      89.301 -55.908  -0.889  1.00 97.75           H  
ATOM   2582  HB3 LYS A 167      88.533 -56.163  -2.456  1.00 97.75           H  
ATOM   2583  O   LYS A 167      86.465 -54.820  -1.912  1.00 97.75           O  
ATOM   2584  CG  LYS A 167      90.610 -55.679  -2.591  1.00 97.75           C  
ATOM   2585  HG2 LYS A 167      91.361 -55.118  -2.034  1.00 97.75           H  
ATOM   2586  HG3 LYS A 167      90.555 -55.295  -3.610  1.00 97.75           H  
ATOM   2587  CD  LYS A 167      91.007 -57.156  -2.619  1.00 97.75           C  
ATOM   2588  HD2 LYS A 167      91.036 -57.528  -1.595  1.00 97.75           H  
ATOM   2589  HD3 LYS A 167      90.263 -57.726  -3.176  1.00 97.75           H  
ATOM   2590  CE  LYS A 167      92.380 -57.331  -3.267  1.00 97.75           C  
ATOM   2591  HE2 LYS A 167      92.304 -57.097  -4.329  1.00 97.75           H  
ATOM   2592  HE3 LYS A 167      93.072 -56.628  -2.805  1.00 97.75           H  
ATOM   2593  NZ  LYS A 167      92.877 -58.713  -3.061  1.00 97.75           N  
ATOM   2594  HZ1 LYS A 167      92.189 -59.409  -3.313  1.00 97.75           H  
ATOM   2595  HZ2 LYS A 167      93.075 -58.856  -2.082  1.00 97.75           H  
ATOM   2596  HZ3 LYS A 167      93.759 -58.875  -3.527  1.00 97.75           H  
ATOM   2597  N   ASP A 168      86.970 -53.180  -0.449  1.00 96.58           N  
ATOM   2598  H   ASP A 168      87.682 -52.534  -0.142  1.00 96.58           H  
ATOM   2599  CA  ASP A 168      85.666 -53.130   0.222  1.00 96.58           C  
ATOM   2600  HA  ASP A 168      85.805 -52.529   1.121  1.00 96.58           H  
ATOM   2601  C   ASP A 168      85.217 -54.522   0.714  1.00 96.58           C  
ATOM   2602  CB  ASP A 168      84.635 -52.390  -0.651  1.00 96.58           C  
ATOM   2603  HB2 ASP A 168      83.682 -52.354  -0.123  1.00 96.58           H  
ATOM   2604  HB3 ASP A 168      84.487 -52.930  -1.585  1.00 96.58           H  
ATOM   2605  O   ASP A 168      84.051 -54.909   0.622  1.00 96.58           O  
ATOM   2606  CG  ASP A 168      85.074 -50.952  -0.942  1.00 96.58           C  
ATOM   2607  OD1 ASP A 168      85.248 -50.189   0.033  1.00 96.58           O  
ATOM   2608  OD2 ASP A 168      85.296 -50.610  -2.130  1.00 96.58           O  
ATOM   2609  N   LEU A 169      86.179 -55.308   1.213  1.00 98.05           N  
ATOM   2610  H   LEU A 169      87.121 -54.949   1.253  1.00 98.05           H  
ATOM   2611  CA  LEU A 169      85.937 -56.675   1.654  1.00 98.05           C  
ATOM   2612  HA  LEU A 169      85.410 -57.188   0.849  1.00 98.05           H  
ATOM   2613  C   LEU A 169      85.038 -56.684   2.898  1.00 98.05           C  
ATOM   2614  CB  LEU A 169      87.293 -57.369   1.880  1.00 98.05           C  
ATOM   2615  HB2 LEU A 169      87.884 -57.282   0.969  1.00 98.05           H  
ATOM   2616  HB3 LEU A 169      87.823 -56.836   2.669  1.00 98.05           H  
ATOM   2617  O   LEU A 169      85.210 -55.883   3.813  1.00 98.05           O  
ATOM   2618  CG  LEU A 169      87.214 -58.857   2.270  1.00 98.05           C  
ATOM   2619  HG  LEU A 169      86.622 -58.965   3.180  1.00 98.05           H  
ATOM   2620  CD1 LEU A 169      86.595 -59.716   1.166  1.00 98.05           C  
ATOM   2621 HD11 LEU A 169      87.152 -59.589   0.237  1.00 98.05           H  
ATOM   2622 HD12 LEU A 169      85.552 -59.442   1.009  1.00 98.05           H  
ATOM   2623 HD13 LEU A 169      86.624 -60.765   1.462  1.00 98.05           H  
ATOM   2624  CD2 LEU A 169      88.626 -59.368   2.554  1.00 98.05           C  
ATOM   2625 HD21 LEU A 169      88.596 -60.414   2.858  1.00 98.05           H  
ATOM   2626 HD22 LEU A 169      89.249 -59.278   1.664  1.00 98.05           H  
ATOM   2627 HD23 LEU A 169      89.074 -58.781   3.356  1.00 98.05           H  
ATOM   2628  N   SER A 170      84.097 -57.621   2.951  1.00 98.10           N  
ATOM   2629  H   SER A 170      84.012 -58.259   2.173  1.00 98.10           H  
ATOM   2630  CA  SER A 170      83.335 -57.961   4.155  1.00 98.10           C  
ATOM   2631  HA  SER A 170      83.759 -57.461   5.025  1.00 98.10           H  
ATOM   2632  C   SER A 170      83.428 -59.465   4.358  1.00 98.10           C  
ATOM   2633  CB  SER A 170      81.867 -57.553   4.024  1.00 98.10           C  
ATOM   2634  HB2 SER A 170      81.411 -58.103   3.202  1.00 98.10           H  
ATOM   2635  HB3 SER A 170      81.340 -57.792   4.948  1.00 98.10           H  
ATOM   2636  O   SER A 170      83.388 -60.206   3.379  1.00 98.10           O  
ATOM   2637  OG  SER A 170      81.760 -56.170   3.770  1.00 98.10           O  
ATOM   2638  HG  SER A 170      82.423 -55.944   3.113  1.00 98.10           H  
ATOM   2639  N   LEU A 171      83.565 -59.911   5.603  1.00 98.59           N  
ATOM   2640  H   LEU A 171      83.557 -59.244   6.362  1.00 98.59           H  
ATOM   2641  CA  LEU A 171      83.739 -61.325   5.927  1.00 98.59           C  
ATOM   2642  HA  LEU A 171      83.702 -61.919   5.013  1.00 98.59           H  
ATOM   2643  C   LEU A 171      82.610 -61.842   6.811  1.00 98.59           C  
ATOM   2644  CB  LEU A 171      85.109 -61.554   6.582  1.00 98.59           C  
ATOM   2645  HB2 LEU A 171      85.176 -60.928   7.472  1.00 98.59           H  
ATOM   2646  HB3 LEU A 171      85.168 -62.594   6.900  1.00 98.59           H  
ATOM   2647  O   LEU A 171      82.134 -61.148   7.715  1.00 98.59           O  
ATOM   2648  CG  LEU A 171      86.308 -61.253   5.667  1.00 98.59           C  
ATOM   2649  HG  LEU A 171      86.282 -60.210   5.354  1.00 98.59           H  
ATOM   2650  CD1 LEU A 171      87.594 -61.498   6.453  1.00 98.59           C  
ATOM   2651 HD11 LEU A 171      87.638 -60.820   7.306  1.00 98.59           H  
ATOM   2652 HD12 LEU A 171      87.623 -62.530   6.805  1.00 98.59           H  
ATOM   2653 HD13 LEU A 171      88.443 -61.313   5.797  1.00 98.59           H  
ATOM   2654  CD2 LEU A 171      86.344 -62.105   4.400  1.00 98.59           C  
ATOM   2655 HD21 LEU A 171      86.204 -63.157   4.648  1.00 98.59           H  
ATOM   2656 HD22 LEU A 171      85.540 -61.801   3.729  1.00 98.59           H  
ATOM   2657 HD23 LEU A 171      87.291 -61.979   3.878  1.00 98.59           H  
ATOM   2658  N   THR A 172      82.232 -63.092   6.561  1.00 98.59           N  
ATOM   2659  H   THR A 172      82.655 -63.561   5.773  1.00 98.59           H  
ATOM   2660  CA  THR A 172      81.418 -63.906   7.473  1.00 98.59           C  
ATOM   2661  HA  THR A 172      80.570 -63.305   7.804  1.00 98.59           H  
ATOM   2662  C   THR A 172      82.233 -64.323   8.707  1.00 98.59           C  
ATOM   2663  CB  THR A 172      80.879 -65.154   6.753  1.00 98.59           C  
ATOM   2664  HB  THR A 172      80.275 -65.744   7.442  1.00 98.59           H  
ATOM   2665  O   THR A 172      83.468 -64.259   8.676  1.00 98.59           O  
ATOM   2666  CG2 THR A 172      80.009 -64.803   5.546  1.00 98.59           C  
ATOM   2667 HG21 THR A 172      79.632 -65.722   5.096  1.00 98.59           H  
ATOM   2668 HG22 THR A 172      79.166 -64.191   5.868  1.00 98.59           H  
ATOM   2669 HG23 THR A 172      80.586 -64.258   4.799  1.00 98.59           H  
ATOM   2670  OG1 THR A 172      81.947 -65.949   6.306  1.00 98.59           O  
ATOM   2671  HG1 THR A 172      82.328 -65.489   5.555  1.00 98.59           H  
ATOM   2672  N   PRO A 173      81.597 -64.779   9.803  1.00 98.65           N  
ATOM   2673  CA  PRO A 173      82.298 -65.210  11.014  1.00 98.65           C  
ATOM   2674  HA  PRO A 173      82.816 -64.355  11.447  1.00 98.65           H  
ATOM   2675  C   PRO A 173      83.313 -66.328  10.738  1.00 98.65           C  
ATOM   2676  CB  PRO A 173      81.196 -65.687  11.972  1.00 98.65           C  
ATOM   2677  HB2 PRO A 173      81.043 -66.761  11.873  1.00 98.65           H  
ATOM   2678  HB3 PRO A 173      81.420 -65.436  13.010  1.00 98.65           H  
ATOM   2679  O   PRO A 173      84.430 -66.306  11.255  1.00 98.65           O  
ATOM   2680  CG  PRO A 173      79.945 -64.965  11.483  1.00 98.65           C  
ATOM   2681  HG2 PRO A 173      79.897 -63.956  11.893  1.00 98.65           H  
ATOM   2682  HG3 PRO A 173      79.042 -65.528  11.717  1.00 98.65           H  
ATOM   2683  CD  PRO A 173      80.162 -64.915   9.982  1.00 98.65           C  
ATOM   2684  HD2 PRO A 173      79.611 -64.086   9.538  1.00 98.65           H  
ATOM   2685  HD3 PRO A 173      79.827 -65.855   9.545  1.00 98.65           H  
ATOM   2686  N   GLU A 174      82.953 -67.295   9.892  1.00 98.47           N  
ATOM   2687  H   GLU A 174      82.007 -67.294   9.536  1.00 98.47           H  
ATOM   2688  CA  GLU A 174      83.799 -68.429   9.527  1.00 98.47           C  
ATOM   2689  HA  GLU A 174      84.179 -68.896  10.437  1.00 98.47           H  
ATOM   2690  C   GLU A 174      85.017 -67.994   8.702  1.00 98.47           C  
ATOM   2691  CB  GLU A 174      82.981 -69.471   8.743  1.00 98.47           C  
ATOM   2692  HB2 GLU A 174      82.537 -69.008   7.861  1.00 98.47           H  
ATOM   2693  HB3 GLU A 174      83.673 -70.236   8.391  1.00 98.47           H  
ATOM   2694  O   GLU A 174      86.131 -68.462   8.950  1.00 98.47           O  
ATOM   2695  CG  GLU A 174      81.892 -70.190   9.563  1.00 98.47           C  
ATOM   2696  HG2 GLU A 174      82.353 -70.586  10.468  1.00 98.47           H  
ATOM   2697  HG3 GLU A 174      81.544 -71.042   8.980  1.00 98.47           H  
ATOM   2698  CD  GLU A 174      80.669 -69.330   9.940  1.00 98.47           C  
ATOM   2699  OE1 GLU A 174      79.983 -69.710  10.917  1.00 98.47           O  
ATOM   2700  OE2 GLU A 174      80.427 -68.296   9.279  1.00 98.47           O  
ATOM   2701  N   GLU A 175      84.836 -67.077   7.749  1.00 98.59           N  
ATOM   2702  H   GLU A 175      83.907 -66.714   7.593  1.00 98.59           H  
ATOM   2703  CA  GLU A 175      85.944 -66.517   6.969  1.00 98.59           C  
ATOM   2704  HA  GLU A 175      86.548 -67.326   6.560  1.00 98.59           H  
ATOM   2705  C   GLU A 175      86.853 -65.650   7.840  1.00 98.59           C  
ATOM   2706  CB  GLU A 175      85.416 -65.671   5.813  1.00 98.59           C  
ATOM   2707  HB2 GLU A 175      84.755 -64.911   6.231  1.00 98.59           H  
ATOM   2708  HB3 GLU A 175      86.266 -65.180   5.341  1.00 98.59           H  
ATOM   2709  O   GLU A 175      88.073 -65.787   7.779  1.00 98.59           O  
ATOM   2710  CG  GLU A 175      84.696 -66.494   4.736  1.00 98.59           C  
ATOM   2711  HG2 GLU A 175      84.046 -67.234   5.204  1.00 98.59           H  
ATOM   2712  HG3 GLU A 175      85.446 -67.039   4.162  1.00 98.59           H  
ATOM   2713  CD  GLU A 175      83.849 -65.611   3.812  1.00 98.59           C  
ATOM   2714  OE1 GLU A 175      83.766 -65.954   2.615  1.00 98.59           O  
ATOM   2715  OE2 GLU A 175      83.247 -64.639   4.333  1.00 98.59           O  
ATOM   2716  N   ALA A 176      86.278 -64.797   8.690  1.00 98.72           N  
ATOM   2717  H   ALA A 176      85.270 -64.730   8.699  1.00 98.72           H  
ATOM   2718  CA  ALA A 176      87.030 -63.942   9.599  1.00 98.72           C  
ATOM   2719  HA  ALA A 176      87.705 -63.317   9.015  1.00 98.72           H  
ATOM   2720  C   ALA A 176      87.890 -64.768  10.571  1.00 98.72           C  
ATOM   2721  CB  ALA A 176      86.038 -63.030  10.327  1.00 98.72           C  
ATOM   2722  HB1 ALA A 176      86.580 -62.316  10.946  1.00 98.72           H  
ATOM   2723  HB2 ALA A 176      85.370 -63.622  10.953  1.00 98.72           H  
ATOM   2724  HB3 ALA A 176      85.441 -62.476   9.603  1.00 98.72           H  
ATOM   2725  O   ALA A 176      89.050 -64.423  10.812  1.00 98.72           O  
ATOM   2726  N   LEU A 177      87.361 -65.888  11.082  1.00 98.73           N  
ATOM   2727  H   LEU A 177      86.387 -66.084  10.899  1.00 98.73           H  
ATOM   2728  CA  LEU A 177      88.121 -66.823  11.913  1.00 98.73           C  
ATOM   2729  HA  LEU A 177      88.608 -66.255  12.706  1.00 98.73           H  
ATOM   2730  C   LEU A 177      89.222 -67.517  11.100  1.00 98.73           C  
ATOM   2731  CB  LEU A 177      87.151 -67.839  12.543  1.00 98.73           C  
ATOM   2732  HB2 LEU A 177      86.376 -67.293  13.082  1.00 98.73           H  
ATOM   2733  HB3 LEU A 177      86.666 -68.400  11.744  1.00 98.73           H  
ATOM   2734  O   LEU A 177      90.376 -67.543  11.521  1.00 98.73           O  
ATOM   2735  CG  LEU A 177      87.829 -68.828  13.510  1.00 98.73           C  
ATOM   2736  HG  LEU A 177      88.656 -69.329  13.006  1.00 98.73           H  
ATOM   2737  CD1 LEU A 177      88.359 -68.127  14.761  1.00 98.73           C  
ATOM   2738 HD11 LEU A 177      88.761 -68.858  15.462  1.00 98.73           H  
ATOM   2739 HD12 LEU A 177      87.562 -67.565  15.247  1.00 98.73           H  
ATOM   2740 HD13 LEU A 177      89.166 -67.442  14.496  1.00 98.73           H  
ATOM   2741  CD2 LEU A 177      86.836 -69.904  13.953  1.00 98.73           C  
ATOM   2742 HD21 LEU A 177      86.016 -69.448  14.509  1.00 98.73           H  
ATOM   2743 HD22 LEU A 177      86.438 -70.415  13.076  1.00 98.73           H  
ATOM   2744 HD23 LEU A 177      87.345 -70.629  14.587  1.00 98.73           H  
ATOM   2745  N   LYS A 178      88.885 -68.038   9.910  1.00 98.52           N  
ATOM   2746  H   LYS A 178      87.919 -67.967   9.625  1.00 98.52           H  
ATOM   2747  CA  LYS A 178      89.832 -68.711   9.004  1.00 98.52           C  
ATOM   2748  HA  LYS A 178      90.251 -69.581   9.511  1.00 98.52           H  
ATOM   2749  C   LYS A 178      91.009 -67.813   8.627  1.00 98.52           C  
ATOM   2750  CB  LYS A 178      89.067 -69.163   7.751  1.00 98.52           C  
ATOM   2751  HB2 LYS A 178      88.285 -69.860   8.049  1.00 98.52           H  
ATOM   2752  HB3 LYS A 178      88.591 -68.292   7.298  1.00 98.52           H  
ATOM   2753  O   LYS A 178      92.141 -68.285   8.554  1.00 98.52           O  
ATOM   2754  CG  LYS A 178      89.960 -69.836   6.698  1.00 98.52           C  
ATOM   2755  HG2 LYS A 178      90.387 -70.751   7.110  1.00 98.52           H  
ATOM   2756  HG3 LYS A 178      90.767 -69.164   6.404  1.00 98.52           H  
ATOM   2757  CD  LYS A 178      89.137 -70.158   5.449  1.00 98.52           C  
ATOM   2758  HD2 LYS A 178      88.349 -70.865   5.709  1.00 98.52           H  
ATOM   2759  HD3 LYS A 178      88.680 -69.238   5.086  1.00 98.52           H  
ATOM   2760  CE  LYS A 178      90.037 -70.746   4.362  1.00 98.52           C  
ATOM   2761  HE2 LYS A 178      90.869 -70.062   4.199  1.00 98.52           H  
ATOM   2762  HE3 LYS A 178      90.441 -71.695   4.714  1.00 98.52           H  
ATOM   2763  NZ  LYS A 178      89.277 -70.932   3.102  1.00 98.52           N  
ATOM   2764  HZ1 LYS A 178      89.865 -71.311   2.373  1.00 98.52           H  
ATOM   2765  HZ2 LYS A 178      88.911 -70.044   2.788  1.00 98.52           H  
ATOM   2766  HZ3 LYS A 178      88.491 -71.549   3.249  1.00 98.52           H  
ATOM   2767  N   TYR A 179      90.748 -66.535   8.372  1.00 98.42           N  
ATOM   2768  H   TYR A 179      89.782 -66.237   8.383  1.00 98.42           H  
ATOM   2769  CA  TYR A 179      91.766 -65.566   7.993  1.00 98.42           C  
ATOM   2770  HA  TYR A 179      92.523 -66.082   7.403  1.00 98.42           H  
ATOM   2771  C   TYR A 179      92.525 -64.968   9.179  1.00 98.42           C  
ATOM   2772  CB  TYR A 179      91.136 -64.481   7.111  1.00 98.42           C  
ATOM   2773  HB2 TYR A 179      90.252 -64.083   7.609  1.00 98.42           H  
ATOM   2774  HB3 TYR A 179      91.849 -63.661   7.026  1.00 98.42           H  
ATOM   2775  O   TYR A 179      93.475 -64.224   8.942  1.00 98.42           O  
ATOM   2776  CG  TYR A 179      90.781 -64.941   5.706  1.00 98.42           C  
ATOM   2777  CD1 TYR A 179      91.767 -65.520   4.880  1.00 98.42           C  
ATOM   2778  HD1 TYR A 179      92.783 -65.609   5.234  1.00 98.42           H  
ATOM   2779  CD2 TYR A 179      89.471 -64.783   5.217  1.00 98.42           C  
ATOM   2780  HD2 TYR A 179      88.716 -64.317   5.833  1.00 98.42           H  
ATOM   2781  CE1 TYR A 179      91.436 -65.963   3.585  1.00 98.42           C  
ATOM   2782  HE1 TYR A 179      92.199 -66.392   2.951  1.00 98.42           H  
ATOM   2783  CE2 TYR A 179      89.130 -65.240   3.931  1.00 98.42           C  
ATOM   2784  HE2 TYR A 179      88.124 -65.119   3.556  1.00 98.42           H  
ATOM   2785  OH  TYR A 179      89.789 -66.276   1.872  1.00 98.42           O  
ATOM   2786  HH  TYR A 179      90.568 -66.408   1.327  1.00 98.42           H  
ATOM   2787  CZ  TYR A 179      90.112 -65.831   3.114  1.00 98.42           C  
ATOM   2788  N   GLY A 180      92.163 -65.285  10.427  1.00 98.30           N  
ATOM   2789  H   GLY A 180      91.402 -65.933  10.569  1.00 98.30           H  
ATOM   2790  CA  GLY A 180      92.827 -64.745  11.617  1.00 98.30           C  
ATOM   2791  HA2 GLY A 180      92.481 -65.301  12.488  1.00 98.30           H  
ATOM   2792  HA3 GLY A 180      93.906 -64.873  11.528  1.00 98.30           H  
ATOM   2793  C   GLY A 180      92.530 -63.263  11.861  1.00 98.30           C  
ATOM   2794  O   GLY A 180      93.403 -62.522  12.315  1.00 98.30           O  
ATOM   2795  N   VAL A 181      91.323 -62.814  11.508  1.00 98.48           N  
ATOM   2796  H   VAL A 181      90.674 -63.477  11.113  1.00 98.48           H  
ATOM   2797  CA  VAL A 181      90.806 -61.477  11.850  1.00 98.48           C  
ATOM   2798  HA  VAL A 181      91.628 -60.763  11.886  1.00 98.48           H  
ATOM   2799  C   VAL A 181      90.153 -61.488  13.229  1.00 98.48           C  
ATOM   2800  CB  VAL A 181      89.794 -60.997  10.794  1.00 98.48           C  
ATOM   2801  HB  VAL A 181      88.973 -61.712  10.733  1.00 98.48           H  
ATOM   2802  O   VAL A 181      90.224 -60.491  13.937  1.00 98.48           O  
ATOM   2803  CG1 VAL A 181      89.198 -59.622  11.125  1.00 98.48           C  
ATOM   2804 HG11 VAL A 181      89.989 -58.874  11.164  1.00 98.48           H  
ATOM   2805 HG12 VAL A 181      88.670 -59.643  12.079  1.00 98.48           H  
ATOM   2806 HG13 VAL A 181      88.468 -59.343  10.365  1.00 98.48           H  
ATOM   2807  CG2 VAL A 181      90.451 -60.891   9.413  1.00 98.48           C  
ATOM   2808 HG21 VAL A 181      89.716 -60.528   8.696  1.00 98.48           H  
ATOM   2809 HG22 VAL A 181      91.293 -60.200   9.447  1.00 98.48           H  
ATOM   2810 HG23 VAL A 181      90.798 -61.870   9.082  1.00 98.48           H  
ATOM   2811  N   ILE A 182      89.532 -62.604  13.614  1.00 98.74           N  
ATOM   2812  H   ILE A 182      89.564 -63.403  12.997  1.00 98.74           H  
ATOM   2813  CA  ILE A 182      88.878 -62.790  14.915  1.00 98.74           C  
ATOM   2814  HA  ILE A 182      89.137 -61.952  15.562  1.00 98.74           H  
ATOM   2815  C   ILE A 182      89.400 -64.047  15.609  1.00 98.74           C  
ATOM   2816  CB  ILE A 182      87.337 -62.822  14.778  1.00 98.74           C  
ATOM   2817  HB  ILE A 182      86.917 -62.797  15.783  1.00 98.74           H  
ATOM   2818  O   ILE A 182      90.068 -64.880  14.996  1.00 98.74           O  
ATOM   2819  CG1 ILE A 182      86.851 -64.119  14.095  1.00 98.74           C  
ATOM   2820 HG12 ILE A 182      87.207 -64.126  13.065  1.00 98.74           H  
ATOM   2821 HG13 ILE A 182      87.263 -64.989  14.607  1.00 98.74           H  
ATOM   2822  CG2 ILE A 182      86.842 -61.565  14.043  1.00 98.74           C  
ATOM   2823 HG21 ILE A 182      87.077 -61.624  12.980  1.00 98.74           H  
ATOM   2824 HG22 ILE A 182      85.764 -61.455  14.165  1.00 98.74           H  
ATOM   2825 HG23 ILE A 182      87.336 -60.682  14.448  1.00 98.74           H  
ATOM   2826  CD1 ILE A 182      85.334 -64.298  14.093  1.00 98.74           C  
ATOM   2827 HD11 ILE A 182      84.937 -64.153  15.098  1.00 98.74           H  
ATOM   2828 HD12 ILE A 182      84.880 -63.581  13.408  1.00 98.74           H  
ATOM   2829 HD13 ILE A 182      85.090 -65.303  13.750  1.00 98.74           H  
ATOM   2830  N   GLU A 183      89.040 -64.214  16.879  1.00 98.60           N  
ATOM   2831  H   GLU A 183      88.500 -63.490  17.331  1.00 98.60           H  
ATOM   2832  CA  GLU A 183      89.496 -65.341  17.694  1.00 98.60           C  
ATOM   2833  HA  GLU A 183      90.319 -65.854  17.197  1.00 98.60           H  
ATOM   2834  C   GLU A 183      88.412 -66.398  17.931  1.00 98.60           C  
ATOM   2835  CB  GLU A 183      90.015 -64.797  19.031  1.00 98.60           C  
ATOM   2836  HB2 GLU A 183      89.246 -64.181  19.498  1.00 98.60           H  
ATOM   2837  HB3 GLU A 183      90.207 -65.645  19.689  1.00 98.60           H  
ATOM   2838  O   GLU A 183      88.731 -67.577  18.089  1.00 98.60           O  
ATOM   2839  CG  GLU A 183      91.327 -64.007  18.910  1.00 98.60           C  
ATOM   2840  HG2 GLU A 183      92.042 -64.612  18.352  1.00 98.60           H  
ATOM   2841  HG3 GLU A 183      91.733 -63.880  19.914  1.00 98.60           H  
ATOM   2842  CD  GLU A 183      91.205 -62.610  18.269  1.00 98.60           C  
ATOM   2843  OE1 GLU A 183      91.962 -62.324  17.317  1.00 98.60           O  
ATOM   2844  OE2 GLU A 183      90.469 -61.749  18.798  1.00 98.60           O  
ATOM   2845  N   VAL A 184      87.135 -66.000  17.975  1.00 98.58           N  
ATOM   2846  H   VAL A 184      86.933 -65.018  17.846  1.00 98.58           H  
ATOM   2847  CA  VAL A 184      86.040 -66.891  18.387  1.00 98.58           C  
ATOM   2848  HA  VAL A 184      86.366 -67.923  18.263  1.00 98.58           H  
ATOM   2849  C   VAL A 184      84.794 -66.703  17.523  1.00 98.58           C  
ATOM   2850  CB  VAL A 184      85.706 -66.689  19.883  1.00 98.58           C  
ATOM   2851  HB  VAL A 184      85.403 -65.655  20.049  1.00 98.58           H  
ATOM   2852  O   VAL A 184      84.318 -65.592  17.322  1.00 98.58           O  
ATOM   2853  CG1 VAL A 184      84.566 -67.608  20.346  1.00 98.58           C  
ATOM   2854 HG11 VAL A 184      83.633 -67.315  19.863  1.00 98.58           H  
ATOM   2855 HG12 VAL A 184      84.799 -68.646  20.105  1.00 98.58           H  
ATOM   2856 HG13 VAL A 184      84.422 -67.510  21.422  1.00 98.58           H  
ATOM   2857  CG2 VAL A 184      86.908 -66.992  20.788  1.00 98.58           C  
ATOM   2858 HG21 VAL A 184      87.711 -66.278  20.604  1.00 98.58           H  
ATOM   2859 HG22 VAL A 184      86.621 -66.905  21.836  1.00 98.58           H  
ATOM   2860 HG23 VAL A 184      87.273 -68.001  20.596  1.00 98.58           H  
ATOM   2861  N   VAL A 185      84.194 -67.816  17.097  1.00 98.76           N  
ATOM   2862  H   VAL A 185      84.654 -68.699  17.266  1.00 98.76           H  
ATOM   2863  CA  VAL A 185      82.798 -67.849  16.635  1.00 98.76           C  
ATOM   2864  HA  VAL A 185      82.444 -66.824  16.517  1.00 98.76           H  
ATOM   2865  C   VAL A 185      81.945 -68.522  17.707  1.00 98.76           C  
ATOM   2866  CB  VAL A 185      82.652 -68.524  15.260  1.00 98.76           C  
ATOM   2867  HB  VAL A 185      83.034 -69.543  15.318  1.00 98.76           H  
ATOM   2868  O   VAL A 185      82.248 -69.649  18.113  1.00 98.76           O  
ATOM   2869  CG1 VAL A 185      81.187 -68.570  14.805  1.00 98.76           C  
ATOM   2870 HG11 VAL A 185      80.592 -69.191  15.475  1.00 98.76           H  
ATOM   2871 HG12 VAL A 185      80.771 -67.563  14.778  1.00 98.76           H  
ATOM   2872 HG13 VAL A 185      81.124 -68.993  13.802  1.00 98.76           H  
ATOM   2873  CG2 VAL A 185      83.447 -67.759  14.197  1.00 98.76           C  
ATOM   2874 HG21 VAL A 185      84.504 -67.724  14.459  1.00 98.76           H  
ATOM   2875 HG22 VAL A 185      83.344 -68.245  13.228  1.00 98.76           H  
ATOM   2876 HG23 VAL A 185      83.078 -66.736  14.122  1.00 98.76           H  
ATOM   2877  N   ALA A 186      80.894 -67.852  18.178  1.00 98.61           N  
ATOM   2878  H   ALA A 186      80.683 -66.950  17.774  1.00 98.61           H  
ATOM   2879  CA  ALA A 186      80.020 -68.329  19.257  1.00 98.61           C  
ATOM   2880  HA  ALA A 186      80.026 -69.419  19.285  1.00 98.61           H  
ATOM   2881  C   ALA A 186      78.571 -67.877  19.045  1.00 98.61           C  
ATOM   2882  CB  ALA A 186      80.554 -67.801  20.592  1.00 98.61           C  
ATOM   2883  HB1 ALA A 186      79.862 -68.069  21.389  1.00 98.61           H  
ATOM   2884  HB2 ALA A 186      81.531 -68.235  20.802  1.00 98.61           H  
ATOM   2885  HB3 ALA A 186      80.637 -66.715  20.556  1.00 98.61           H  
ATOM   2886  O   ALA A 186      78.344 -66.765  18.586  1.00 98.61           O  
ATOM   2887  N   ARG A 187      77.584 -68.712  19.379  1.00 98.19           N  
ATOM   2888  H   ARG A 187      77.828 -69.619  19.752  1.00 98.19           H  
ATOM   2889  CA  ARG A 187      76.147 -68.438  19.186  1.00 98.19           C  
ATOM   2890  HA  ARG A 187      75.996 -67.850  18.280  1.00 98.19           H  
ATOM   2891  C   ARG A 187      75.516 -67.624  20.308  1.00 98.19           C  
ATOM   2892  CB  ARG A 187      75.399 -69.772  19.068  1.00 98.19           C  
ATOM   2893  HB2 ARG A 187      75.623 -70.385  19.940  1.00 98.19           H  
ATOM   2894  HB3 ARG A 187      74.326 -69.583  19.057  1.00 98.19           H  
ATOM   2895  O   ARG A 187      74.488 -66.992  20.082  1.00 98.19           O  
ATOM   2896  CG  ARG A 187      75.774 -70.519  17.786  1.00 98.19           C  
ATOM   2897  HG2 ARG A 187      75.376 -69.964  16.937  1.00 98.19           H  
ATOM   2898  HG3 ARG A 187      76.857 -70.602  17.694  1.00 98.19           H  
ATOM   2899  CD  ARG A 187      75.172 -71.921  17.803  1.00 98.19           C  
ATOM   2900  HD2 ARG A 187      75.596 -72.456  18.653  1.00 98.19           H  
ATOM   2901  HD3 ARG A 187      74.093 -71.842  17.932  1.00 98.19           H  
ATOM   2902  NE  ARG A 187      75.477 -72.641  16.552  1.00 98.19           N  
ATOM   2903  HE  ARG A 187      75.892 -72.097  15.810  1.00 98.19           H  
ATOM   2904  NH1 ARG A 187      74.788 -74.708  17.253  1.00 98.19           N  
ATOM   2905 HH11 ARG A 187      74.568 -74.296  18.148  1.00 98.19           H  
ATOM   2906 HH12 ARG A 187      74.641 -75.693  17.084  1.00 98.19           H  
ATOM   2907  NH2 ARG A 187      75.614 -74.460  15.190  1.00 98.19           N  
ATOM   2908 HH21 ARG A 187      75.473 -75.447  15.027  1.00 98.19           H  
ATOM   2909 HH22 ARG A 187      75.995 -73.877  14.458  1.00 98.19           H  
ATOM   2910  CZ  ARG A 187      75.293 -73.929  16.338  1.00 98.19           C  
ATOM   2911  N   ASP A 188      76.108 -67.670  21.493  1.00 98.13           N  
ATOM   2912  H   ASP A 188      76.953 -68.215  21.589  1.00 98.13           H  
ATOM   2913  CA  ASP A 188      75.661 -66.953  22.680  1.00 98.13           C  
ATOM   2914  HA  ASP A 188      75.262 -65.986  22.376  1.00 98.13           H  
ATOM   2915  C   ASP A 188      76.839 -66.678  23.633  1.00 98.13           C  
ATOM   2916  CB  ASP A 188      74.527 -67.748  23.361  1.00 98.13           C  
ATOM   2917  HB2 ASP A 188      73.690 -67.824  22.667  1.00 98.13           H  
ATOM   2918  HB3 ASP A 188      74.171 -67.190  24.227  1.00 98.13           H  
ATOM   2919  O   ASP A 188      77.969 -67.134  23.419  1.00 98.13           O  
ATOM   2920  CG  ASP A 188      74.928 -69.157  23.818  1.00 98.13           C  
ATOM   2921  OD1 ASP A 188      75.952 -69.272  24.530  1.00 98.13           O  
ATOM   2922  OD2 ASP A 188      74.186 -70.113  23.510  1.00 98.13           O  
ATOM   2923  N   ILE A 189      76.561 -65.932  24.705  1.00 97.75           N  
ATOM   2924  H   ILE A 189      75.624 -65.565  24.796  1.00 97.75           H  
ATOM   2925  CA  ILE A 189      77.548 -65.559  25.725  1.00 97.75           C  
ATOM   2926  HA  ILE A 189      78.373 -65.046  25.234  1.00 97.75           H  
ATOM   2927  C   ILE A 189      78.156 -66.787  26.419  1.00 97.75           C  
ATOM   2928  CB  ILE A 189      76.901 -64.588  26.744  1.00 97.75           C  
ATOM   2929  HB  ILE A 189      76.006 -65.067  27.142  1.00 97.75           H  
ATOM   2930  O   ILE A 189      79.353 -66.790  26.698  1.00 97.75           O  
ATOM   2931  CG1 ILE A 189      76.454 -63.256  26.093  1.00 97.75           C  
ATOM   2932 HG12 ILE A 189      75.732 -63.459  25.302  1.00 97.75           H  
ATOM   2933 HG13 ILE A 189      75.942 -62.655  26.843  1.00 97.75           H  
ATOM   2934  CG2 ILE A 189      77.825 -64.299  27.942  1.00 97.75           C  
ATOM   2935 HG21 ILE A 189      78.810 -63.982  27.599  1.00 97.75           H  
ATOM   2936 HG22 ILE A 189      77.937 -65.192  28.557  1.00 97.75           H  
ATOM   2937 HG23 ILE A 189      77.395 -63.516  28.565  1.00 97.75           H  
ATOM   2938  CD1 ILE A 189      77.589 -62.405  25.501  1.00 97.75           C  
ATOM   2939 HD11 ILE A 189      77.169 -61.493  25.074  1.00 97.75           H  
ATOM   2940 HD12 ILE A 189      78.106 -62.948  24.710  1.00 97.75           H  
ATOM   2941 HD13 ILE A 189      78.298 -62.121  26.278  1.00 97.75           H  
ATOM   2942  N   ASN A 190      77.390 -67.853  26.666  1.00 97.53           N  
ATOM   2943  H   ASN A 190      76.488 -67.915  26.217  1.00 97.53           H  
ATOM   2944  CA  ASN A 190      77.915 -69.041  27.345  1.00 97.53           C  
ATOM   2945  HA  ASN A 190      78.437 -68.732  28.251  1.00 97.53           H  
ATOM   2946  C   ASN A 190      78.930 -69.780  26.464  1.00 97.53           C  
ATOM   2947  CB  ASN A 190      76.759 -69.974  27.736  1.00 97.53           C  
ATOM   2948  HB2 ASN A 190      77.170 -70.896  28.150  1.00 97.53           H  
ATOM   2949  HB3 ASN A 190      76.179 -70.235  26.850  1.00 97.53           H  
ATOM   2950  O   ASN A 190      79.991 -70.195  26.937  1.00 97.53           O  
ATOM   2951  CG  ASN A 190      75.848 -69.380  28.788  1.00 97.53           C  
ATOM   2952  ND2 ASN A 190      74.554 -69.513  28.625  1.00 97.53           N  
ATOM   2953 HD21 ASN A 190      74.195 -69.912  27.768  1.00 97.53           H  
ATOM   2954 HD22 ASN A 190      73.969 -69.072  29.320  1.00 97.53           H  
ATOM   2955  OD1 ASN A 190      76.279 -68.816  29.777  1.00 97.53           O  
ATOM   2956  N   GLU A 191      78.629 -69.924  25.172  1.00 98.27           N  
ATOM   2957  H   GLU A 191      77.730 -69.595  24.852  1.00 98.27           H  
ATOM   2958  CA  GLU A 191      79.552 -70.504  24.203  1.00 98.27           C  
ATOM   2959  HA  GLU A 191      79.895 -71.461  24.595  1.00 98.27           H  
ATOM   2960  C   GLU A 191      80.795 -69.623  24.017  1.00 98.27           C  
ATOM   2961  CB  GLU A 191      78.822 -70.766  22.875  1.00 98.27           C  
ATOM   2962  HB2 GLU A 191      77.918 -71.341  23.076  1.00 98.27           H  
ATOM   2963  HB3 GLU A 191      78.543 -69.819  22.413  1.00 98.27           H  
ATOM   2964  O   GLU A 191      81.908 -70.154  23.960  1.00 98.27           O  
ATOM   2965  CG  GLU A 191      79.716 -71.575  21.922  1.00 98.27           C  
ATOM   2966  HG2 GLU A 191      80.019 -72.494  22.424  1.00 98.27           H  
ATOM   2967  HG3 GLU A 191      80.616 -70.999  21.706  1.00 98.27           H  
ATOM   2968  CD  GLU A 191      79.064 -71.932  20.581  1.00 98.27           C  
ATOM   2969  OE1 GLU A 191      79.663 -72.770  19.865  1.00 98.27           O  
ATOM   2970  OE2 GLU A 191      78.061 -71.312  20.183  1.00 98.27           O  
ATOM   2971  N   LEU A 192      80.628 -68.294  23.985  1.00 98.46           N  
ATOM   2972  H   LEU A 192      79.686 -67.931  24.016  1.00 98.46           H  
ATOM   2973  CA  LEU A 192      81.733 -67.338  23.920  1.00 98.46           C  
ATOM   2974  HA  LEU A 192      82.317 -67.545  23.023  1.00 98.46           H  
ATOM   2975  C   LEU A 192      82.672 -67.504  25.117  1.00 98.46           C  
ATOM   2976  CB  LEU A 192      81.175 -65.907  23.816  1.00 98.46           C  
ATOM   2977  HB2 LEU A 192      80.648 -65.804  22.867  1.00 98.46           H  
ATOM   2978  HB3 LEU A 192      80.445 -65.751  24.611  1.00 98.46           H  
ATOM   2979  O   LEU A 192      83.870 -67.714  24.918  1.00 98.46           O  
ATOM   2980  CG  LEU A 192      82.235 -64.793  23.931  1.00 98.46           C  
ATOM   2981  HG  LEU A 192      82.661 -64.799  24.934  1.00 98.46           H  
ATOM   2982  CD1 LEU A 192      83.365 -64.964  22.915  1.00 98.46           C  
ATOM   2983 HD11 LEU A 192      82.940 -65.127  21.926  1.00 98.46           H  
ATOM   2984 HD12 LEU A 192      83.995 -65.812  23.184  1.00 98.46           H  
ATOM   2985 HD13 LEU A 192      83.989 -64.070  22.916  1.00 98.46           H  
ATOM   2986  CD2 LEU A 192      81.579 -63.435  23.703  1.00 98.46           C  
ATOM   2987 HD21 LEU A 192      82.301 -62.637  23.875  1.00 98.46           H  
ATOM   2988 HD22 LEU A 192      81.206 -63.370  22.680  1.00 98.46           H  
ATOM   2989 HD23 LEU A 192      80.742 -63.306  24.389  1.00 98.46           H  
ATOM   2990  N   LEU A 193      82.146 -67.472  26.344  1.00 98.37           N  
ATOM   2991  H   LEU A 193      81.156 -67.291  26.431  1.00 98.37           H  
ATOM   2992  CA  LEU A 193      82.932 -67.644  27.569  1.00 98.37           C  
ATOM   2993  HA  LEU A 193      83.697 -66.871  27.620  1.00 98.37           H  
ATOM   2994  C   LEU A 193      83.660 -68.990  27.582  1.00 98.37           C  
ATOM   2995  CB  LEU A 193      82.004 -67.525  28.791  1.00 98.37           C  
ATOM   2996  HB2 LEU A 193      82.549 -67.839  29.680  1.00 98.37           H  
ATOM   2997  HB3 LEU A 193      81.166 -68.210  28.658  1.00 98.37           H  
ATOM   2998  O   LEU A 193      84.849 -69.049  27.881  1.00 98.37           O  
ATOM   2999  CG  LEU A 193      81.454 -66.109  29.037  1.00 98.37           C  
ATOM   3000  HG  LEU A 193      81.001 -65.711  28.130  1.00 98.37           H  
ATOM   3001  CD1 LEU A 193      80.394 -66.161  30.135  1.00 98.37           C  
ATOM   3002 HD11 LEU A 193      79.586 -66.828  29.837  1.00 98.37           H  
ATOM   3003 HD12 LEU A 193      80.830 -66.510  31.071  1.00 98.37           H  
ATOM   3004 HD13 LEU A 193      79.984 -65.161  30.273  1.00 98.37           H  
ATOM   3005  CD2 LEU A 193      82.539 -65.131  29.473  1.00 98.37           C  
ATOM   3006 HD21 LEU A 193      82.079 -64.168  29.695  1.00 98.37           H  
ATOM   3007 HD22 LEU A 193      83.041 -65.496  30.369  1.00 98.37           H  
ATOM   3008 HD23 LEU A 193      83.272 -64.987  28.678  1.00 98.37           H  
ATOM   3009  N   LYS A 194      82.990 -70.077  27.181  1.00 97.99           N  
ATOM   3010  H   LYS A 194      82.008 -69.974  26.965  1.00 97.99           H  
ATOM   3011  CA  LYS A 194      83.611 -71.406  27.112  1.00 97.99           C  
ATOM   3012  HA  LYS A 194      84.053 -71.623  28.085  1.00 97.99           H  
ATOM   3013  C   LYS A 194      84.757 -71.470  26.099  1.00 97.99           C  
ATOM   3014  CB  LYS A 194      82.530 -72.451  26.810  1.00 97.99           C  
ATOM   3015  HB2 LYS A 194      81.742 -72.364  27.557  1.00 97.99           H  
ATOM   3016  HB3 LYS A 194      82.097 -72.250  25.830  1.00 97.99           H  
ATOM   3017  O   LYS A 194      85.794 -72.051  26.405  1.00 97.99           O  
ATOM   3018  CG  LYS A 194      83.093 -73.879  26.841  1.00 97.99           C  
ATOM   3019  HG2 LYS A 194      83.524 -74.076  27.822  1.00 97.99           H  
ATOM   3020  HG3 LYS A 194      83.869 -73.989  26.083  1.00 97.99           H  
ATOM   3021  CD  LYS A 194      81.988 -74.898  26.556  1.00 97.99           C  
ATOM   3022  HD2 LYS A 194      81.551 -74.685  25.580  1.00 97.99           H  
ATOM   3023  HD3 LYS A 194      81.216 -74.811  27.320  1.00 97.99           H  
ATOM   3024  CE  LYS A 194      82.582 -76.308  26.566  1.00 97.99           C  
ATOM   3025  HE2 LYS A 194      83.025 -76.489  27.545  1.00 97.99           H  
ATOM   3026  HE3 LYS A 194      83.382 -76.354  25.827  1.00 97.99           H  
ATOM   3027  NZ  LYS A 194      81.548 -77.329  26.270  1.00 97.99           N  
ATOM   3028  HZ1 LYS A 194      81.949 -78.256  26.285  1.00 97.99           H  
ATOM   3029  HZ2 LYS A 194      80.811 -77.287  26.960  1.00 97.99           H  
ATOM   3030  HZ3 LYS A 194      81.141 -77.163  25.361  1.00 97.99           H  
ATOM   3031  N   LYS A 195      84.569 -70.919  24.895  1.00 98.45           N  
ATOM   3032  H   LYS A 195      83.686 -70.462  24.718  1.00 98.45           H  
ATOM   3033  CA  LYS A 195      85.570 -70.967  23.816  1.00 98.45           C  
ATOM   3034  HA  LYS A 195      86.010 -71.964  23.772  1.00 98.45           H  
ATOM   3035  C   LYS A 195      86.745 -70.024  24.053  1.00 98.45           C  
ATOM   3036  CB  LYS A 195      84.910 -70.650  22.467  1.00 98.45           C  
ATOM   3037  HB2 LYS A 195      85.691 -70.425  21.741  1.00 98.45           H  
ATOM   3038  HB3 LYS A 195      84.275 -69.769  22.570  1.00 98.45           H  
ATOM   3039  O   LYS A 195      87.842 -70.333  23.609  1.00 98.45           O  
ATOM   3040  CG  LYS A 195      84.090 -71.832  21.937  1.00 98.45           C  
ATOM   3041  HG2 LYS A 195      84.745 -72.694  21.817  1.00 98.45           H  
ATOM   3042  HG3 LYS A 195      83.297 -72.084  22.642  1.00 98.45           H  
ATOM   3043  CD  LYS A 195      83.470 -71.474  20.583  1.00 98.45           C  
ATOM   3044  HD2 LYS A 195      82.745 -70.672  20.727  1.00 98.45           H  
ATOM   3045  HD3 LYS A 195      84.248 -71.127  19.903  1.00 98.45           H  
ATOM   3046  CE  LYS A 195      82.781 -72.697  19.976  1.00 98.45           C  
ATOM   3047  HE2 LYS A 195      83.532 -73.459  19.767  1.00 98.45           H  
ATOM   3048  HE3 LYS A 195      82.073 -73.095  20.701  1.00 98.45           H  
ATOM   3049  NZ  LYS A 195      82.048 -72.340  18.742  1.00 98.45           N  
ATOM   3050  HZ1 LYS A 195      81.061 -72.445  18.930  1.00 98.45           H  
ATOM   3051  HZ2 LYS A 195      82.285 -72.929  17.957  1.00 98.45           H  
ATOM   3052  HZ3 LYS A 195      82.187 -71.369  18.503  1.00 98.45           H  
ATOM   3053  N   SER A 196      86.519 -68.900  24.730  1.00 98.22           N  
ATOM   3054  H   SER A 196      85.574 -68.708  25.032  1.00 98.22           H  
ATOM   3055  CA  SER A 196      87.554 -67.900  25.016  1.00 98.22           C  
ATOM   3056  HA  SER A 196      88.305 -67.950  24.228  1.00 98.22           H  
ATOM   3057  C   SER A 196      88.304 -68.138  26.330  1.00 98.22           C  
ATOM   3058  CB  SER A 196      86.967 -66.488  24.975  1.00 98.22           C  
ATOM   3059  HB2 SER A 196      86.603 -66.270  23.971  1.00 98.22           H  
ATOM   3060  HB3 SER A 196      87.746 -65.768  25.226  1.00 98.22           H  
ATOM   3061  O   SER A 196      89.373 -67.560  26.529  1.00 98.22           O  
ATOM   3062  OG  SER A 196      85.902 -66.361  25.890  1.00 98.22           O  
ATOM   3063  HG  SER A 196      85.123 -66.785  25.520  1.00 98.22           H  
ATOM   3064  N   ASN A 197      87.801 -69.004  27.216  1.00 98.14           N  
ATOM   3065  H   ASN A 197      86.888 -69.401  27.045  1.00 98.14           H  
ATOM   3066  CA  ASN A 197      88.483 -69.350  28.460  1.00 98.14           C  
ATOM   3067  HA  ASN A 197      88.584 -68.440  29.052  1.00 98.14           H  
ATOM   3068  C   ASN A 197      89.892 -69.912  28.192  1.00 98.14           C  
ATOM   3069  CB  ASN A 197      87.631 -70.359  29.246  1.00 98.14           C  
ATOM   3070  HB2 ASN A 197      87.588 -71.299  28.695  1.00 98.14           H  
ATOM   3071  HB3 ASN A 197      86.618 -69.978  29.365  1.00 98.14           H  
ATOM   3072  O   ASN A 197      90.067 -70.831  27.394  1.00 98.14           O  
ATOM   3073  CG  ASN A 197      88.188 -70.592  30.635  1.00 98.14           C  
ATOM   3074  ND2 ASN A 197      88.253 -71.815  31.099  1.00 98.14           N  
ATOM   3075 HD21 ASN A 197      87.973 -72.595  30.521  1.00 98.14           H  
ATOM   3076 HD22 ASN A 197      88.570 -71.912  32.053  1.00 98.14           H  
ATOM   3077  OD1 ASN A 197      88.562 -69.670  31.334  1.00 98.14           O  
ATOM   3078  N   GLY A 198      90.898 -69.373  28.877  1.00 97.76           N  
ATOM   3079  H   GLY A 198      90.692 -68.644  29.546  1.00 97.76           H  
ATOM   3080  CA  GLY A 198      92.305 -69.739  28.709  1.00 97.76           C  
ATOM   3081  HA2 GLY A 198      92.842 -69.469  29.618  1.00 97.76           H  
ATOM   3082  HA3 GLY A 198      92.380 -70.817  28.574  1.00 97.76           H  
ATOM   3083  C   GLY A 198      93.012 -69.063  27.528  1.00 97.76           C  
ATOM   3084  O   GLY A 198      94.225 -69.223  27.384  1.00 97.76           O  
ATOM   3085  N   MET A 199      92.311 -68.290  26.692  1.00 98.09           N  
ATOM   3086  H   MET A 199      91.321 -68.162  26.848  1.00 98.09           H  
ATOM   3087  CA  MET A 199      92.961 -67.489  25.652  1.00 98.09           C  
ATOM   3088  HA  MET A 199      93.685 -68.122  25.137  1.00 98.09           H  
ATOM   3089  C   MET A 199      93.728 -66.316  26.267  1.00 98.09           C  
ATOM   3090  CB  MET A 199      91.954 -66.987  24.608  1.00 98.09           C  
ATOM   3091  HB2 MET A 199      92.469 -66.318  23.918  1.00 98.09           H  
ATOM   3092  HB3 MET A 199      91.161 -66.419  25.094  1.00 98.09           H  
ATOM   3093  O   MET A 199      93.323 -65.749  27.280  1.00 98.09           O  
ATOM   3094  CG  MET A 199      91.354 -68.135  23.794  1.00 98.09           C  
ATOM   3095  HG2 MET A 199      92.167 -68.726  23.373  1.00 98.09           H  
ATOM   3096  HG3 MET A 199      90.768 -68.778  24.452  1.00 98.09           H  
ATOM   3097  SD  MET A 199      90.296 -67.572  22.435  1.00 98.09           S  
ATOM   3098  CE  MET A 199      90.031 -69.155  21.598  1.00 98.09           C  
ATOM   3099  HE1 MET A 199      89.210 -69.066  20.888  1.00 98.09           H  
ATOM   3100  HE2 MET A 199      89.809 -69.932  22.330  1.00 98.09           H  
ATOM   3101  HE3 MET A 199      90.937 -69.432  21.059  1.00 98.09           H  
ATOM   3102  N   LYS A 200      94.835 -65.920  25.635  1.00 97.97           N  
ATOM   3103  H   LYS A 200      95.079 -66.387  24.774  1.00 97.97           H  
ATOM   3104  CA  LYS A 200      95.532 -64.670  25.963  1.00 97.97           C  
ATOM   3105  HA  LYS A 200      95.367 -64.437  27.015  1.00 97.97           H  
ATOM   3106  C   LYS A 200      94.940 -63.514  25.166  1.00 97.97           C  
ATOM   3107  CB  LYS A 200      97.041 -64.795  25.730  1.00 97.97           C  
ATOM   3108  HB2 LYS A 200      97.486 -63.802  25.803  1.00 97.97           H  
ATOM   3109  HB3 LYS A 200      97.232 -65.185  24.730  1.00 97.97           H  
ATOM   3110  O   LYS A 200      94.598 -63.695  23.998  1.00 97.97           O  
ATOM   3111  CG  LYS A 200      97.687 -65.700  26.786  1.00 97.97           C  
ATOM   3112  HG2 LYS A 200      97.292 -66.712  26.698  1.00 97.97           H  
ATOM   3113  HG3 LYS A 200      97.446 -65.307  27.774  1.00 97.97           H  
ATOM   3114  CD  LYS A 200      99.208 -65.726  26.621  1.00 97.97           C  
ATOM   3115  HD2 LYS A 200      99.456 -66.120  25.635  1.00 97.97           H  
ATOM   3116  HD3 LYS A 200      99.593 -64.710  26.711  1.00 97.97           H  
ATOM   3117  CE  LYS A 200      99.820 -66.613  27.709  1.00 97.97           C  
ATOM   3118  HE2 LYS A 200      99.503 -66.234  28.681  1.00 97.97           H  
ATOM   3119  HE3 LYS A 200      99.414 -67.619  27.606  1.00 97.97           H  
ATOM   3120  NZ  LYS A 200     101.301 -66.634  27.616  1.00 97.97           N  
ATOM   3121  HZ1 LYS A 200     101.590 -66.996  26.719  1.00 97.97           H  
ATOM   3122  HZ2 LYS A 200     101.669 -65.700  27.723  1.00 97.97           H  
ATOM   3123  HZ3 LYS A 200     101.686 -67.220  28.343  1.00 97.97           H  
ATOM   3124  N   THR A 201      94.861 -62.334  25.778  1.00 98.17           N  
ATOM   3125  H   THR A 201      95.138 -62.265  26.747  1.00 98.17           H  
ATOM   3126  CA  THR A 201      94.480 -61.102  25.076  1.00 98.17           C  
ATOM   3127  HA  THR A 201      93.480 -61.243  24.664  1.00 98.17           H  
ATOM   3128  C   THR A 201      95.424 -60.837  23.902  1.00 98.17           C  
ATOM   3129  CB  THR A 201      94.432 -59.889  26.021  1.00 98.17           C  
ATOM   3130  HB  THR A 201      94.169 -59.011  25.432  1.00 98.17           H  
ATOM   3131  O   THR A 201      96.615 -61.136  23.973  1.00 98.17           O  
ATOM   3132  CG2 THR A 201      93.362 -60.079  27.098  1.00 98.17           C  
ATOM   3133 HG21 THR A 201      93.630 -60.894  27.770  1.00 98.17           H  
ATOM   3134 HG22 THR A 201      93.262 -59.160  27.676  1.00 98.17           H  
ATOM   3135 HG23 THR A 201      92.404 -60.304  26.632  1.00 98.17           H  
ATOM   3136  OG1 THR A 201      95.671 -59.637  26.656  1.00 98.17           O  
ATOM   3137  HG1 THR A 201      96.006 -58.837  26.246  1.00 98.17           H  
ATOM   3138  N   LYS A 202      94.896 -60.297  22.801  1.00 97.91           N  
ATOM   3139  H   LYS A 202      93.898 -60.144  22.772  1.00 97.91           H  
ATOM   3140  CA  LYS A 202      95.674 -59.998  21.589  1.00 97.91           C  
ATOM   3141  HA  LYS A 202      96.392 -60.798  21.412  1.00 97.91           H  
ATOM   3142  C   LYS A 202      96.537 -58.749  21.706  1.00 97.91           C  
ATOM   3143  CB  LYS A 202      94.722 -59.880  20.393  1.00 97.91           C  
ATOM   3144  HB2 LYS A 202      93.924 -59.175  20.626  1.00 97.91           H  
ATOM   3145  HB3 LYS A 202      95.281 -59.477  19.549  1.00 97.91           H  
ATOM   3146  O   LYS A 202      97.573 -58.674  21.062  1.00 97.91           O  
ATOM   3147  CG  LYS A 202      94.111 -61.215  19.958  1.00 97.91           C  
ATOM   3148  HG2 LYS A 202      93.491 -61.018  19.083  1.00 97.91           H  
ATOM   3149  HG3 LYS A 202      93.477 -61.619  20.748  1.00 97.91           H  
ATOM   3150  CD  LYS A 202      95.187 -62.242  19.578  1.00 97.91           C  
ATOM   3151  HD2 LYS A 202      95.937 -61.754  18.956  1.00 97.91           H  
ATOM   3152  HD3 LYS A 202      95.663 -62.636  20.477  1.00 97.91           H  
ATOM   3153  CE  LYS A 202      94.557 -63.387  18.794  1.00 97.91           C  
ATOM   3154  HE2 LYS A 202      93.948 -63.993  19.466  1.00 97.91           H  
ATOM   3155  HE3 LYS A 202      93.899 -62.952  18.042  1.00 97.91           H  
ATOM   3156  NZ  LYS A 202      95.584 -64.199  18.110  1.00 97.91           N  
ATOM   3157  HZ1 LYS A 202      95.136 -64.909  17.551  1.00 97.91           H  
ATOM   3158  HZ2 LYS A 202      96.219 -64.612  18.779  1.00 97.91           H  
ATOM   3159  HZ3 LYS A 202      96.103 -63.597  17.487  1.00 97.91           H  
ATOM   3160  N   ILE A 203      96.135 -57.820  22.563  1.00 97.12           N  
ATOM   3161  H   ILE A 203      95.277 -57.992  23.067  1.00 97.12           H  
ATOM   3162  CA  ILE A 203      96.912 -56.643  22.954  1.00 97.12           C  
ATOM   3163  HA  ILE A 203      97.908 -56.742  22.524  1.00 97.12           H  
ATOM   3164  C   ILE A 203      97.069 -56.615  24.485  1.00 97.12           C  
ATOM   3165  CB  ILE A 203      96.292 -55.347  22.380  1.00 97.12           C  
ATOM   3166  HB  ILE A 203      96.872 -54.500  22.749  1.00 97.12           H  
ATOM   3167  O   ILE A 203      96.289 -57.277  25.191  1.00 97.12           O  
ATOM   3168  CG1 ILE A 203      94.828 -55.164  22.830  1.00 97.12           C  
ATOM   3169 HG12 ILE A 203      94.785 -55.248  23.915  1.00 97.12           H  
ATOM   3170 HG13 ILE A 203      94.210 -55.947  22.388  1.00 97.12           H  
ATOM   3171  CG2 ILE A 203      96.407 -55.357  20.846  1.00 97.12           C  
ATOM   3172 HG21 ILE A 203      95.722 -56.090  20.421  1.00 97.12           H  
ATOM   3173 HG22 ILE A 203      97.427 -55.605  20.551  1.00 97.12           H  
ATOM   3174 HG23 ILE A 203      96.175 -54.371  20.445  1.00 97.12           H  
ATOM   3175  CD1 ILE A 203      94.218 -53.812  22.455  1.00 97.12           C  
ATOM   3176 HD11 ILE A 203      94.156 -53.706  21.372  1.00 97.12           H  
ATOM   3177 HD12 ILE A 203      93.214 -53.743  22.874  1.00 97.12           H  
ATOM   3178 HD13 ILE A 203      94.829 -53.010  22.869  1.00 97.12           H  
ATOM   3179  N   PRO A 204      98.078 -55.908  25.027  1.00 97.14           N  
ATOM   3180  CA  PRO A 204      98.283 -55.813  26.469  1.00 97.14           C  
ATOM   3181  HA  PRO A 204      98.359 -56.823  26.873  1.00 97.14           H  
ATOM   3182  C   PRO A 204      97.143 -55.062  27.171  1.00 97.14           C  
ATOM   3183  CB  PRO A 204      99.627 -55.095  26.655  1.00 97.14           C  
ATOM   3184  HB2 PRO A 204     100.217 -55.558  27.447  1.00 97.14           H  
ATOM   3185  HB3 PRO A 204      99.469 -54.038  26.866  1.00 97.14           H  
ATOM   3186  O   PRO A 204      96.781 -53.966  26.763  1.00 97.14           O  
ATOM   3187  CG  PRO A 204     100.327 -55.235  25.306  1.00 97.14           C  
ATOM   3188  HG2 PRO A 204     100.853 -56.188  25.265  1.00 97.14           H  
ATOM   3189  HG3 PRO A 204     101.010 -54.407  25.113  1.00 97.14           H  
ATOM   3190  CD  PRO A 204      99.167 -55.250  24.319  1.00 97.14           C  
ATOM   3191  HD2 PRO A 204      98.878 -54.229  24.073  1.00 97.14           H  
ATOM   3192  HD3 PRO A 204      99.472 -55.783  23.417  1.00 97.14           H  
ATOM   3193  N   VAL A 205      96.648 -55.611  28.279  1.00 96.77           N  
ATOM   3194  H   VAL A 205      97.048 -56.482  28.596  1.00 96.77           H  
ATOM   3195  CA  VAL A 205      95.759 -54.921  29.225  1.00 96.77           C  
ATOM   3196  HA  VAL A 205      95.167 -54.170  28.706  1.00 96.77           H  
ATOM   3197  C   VAL A 205      96.643 -54.258  30.275  1.00 96.77           C  
ATOM   3198  CB  VAL A 205      94.809 -55.912  29.916  1.00 96.77           C  
ATOM   3199  HB  VAL A 205      95.409 -56.610  30.500  1.00 96.77           H  
ATOM   3200  O   VAL A 205      97.410 -54.945  30.956  1.00 96.77           O  
ATOM   3201  CG1 VAL A 205      93.845 -55.202  30.868  1.00 96.77           C  
ATOM   3202 HG11 VAL A 205      93.198 -55.934  31.350  1.00 96.77           H  
ATOM   3203 HG12 VAL A 205      93.237 -54.484  30.317  1.00 96.77           H  
ATOM   3204 HG13 VAL A 205      94.395 -54.677  31.648  1.00 96.77           H  
ATOM   3205  CG2 VAL A 205      93.964 -56.732  28.941  1.00 96.77           C  
ATOM   3206 HG21 VAL A 205      93.206 -56.090  28.494  1.00 96.77           H  
ATOM   3207 HG22 VAL A 205      93.468 -57.529  29.495  1.00 96.77           H  
ATOM   3208 HG23 VAL A 205      94.587 -57.179  28.165  1.00 96.77           H  
ATOM   3209  N   ASN A 206      96.582 -52.931  30.408  1.00 90.95           N  
ATOM   3210  H   ASN A 206      95.903 -52.427  29.856  1.00 90.95           H  
ATOM   3211  CA  ASN A 206      97.422 -52.182  31.354  1.00 90.95           C  
ATOM   3212  HA  ASN A 206      97.359 -51.130  31.075  1.00 90.95           H  
ATOM   3213  C   ASN A 206      98.925 -52.566  31.271  1.00 90.95           C  
ATOM   3214  CB  ASN A 206      96.808 -52.329  32.757  1.00 90.95           C  
ATOM   3215  HB2 ASN A 206      96.958 -53.350  33.108  1.00 90.95           H  
ATOM   3216  HB3 ASN A 206      95.737 -52.138  32.704  1.00 90.95           H  
ATOM   3217  O   ASN A 206      99.600 -52.808  32.274  1.00 90.95           O  
ATOM   3218  CG  ASN A 206      97.391 -51.362  33.767  1.00 90.95           C  
ATOM   3219  ND2 ASN A 206      97.364 -51.713  35.031  1.00 90.95           N  
ATOM   3220 HD21 ASN A 206      97.757 -51.049  35.683  1.00 90.95           H  
ATOM   3221 HD22 ASN A 206      96.959 -52.601  35.294  1.00 90.95           H  
ATOM   3222  OD1 ASN A 206      97.839 -50.270  33.461  1.00 90.95           O  
ATOM   3223  N   GLY A 207      99.431 -52.717  30.041  1.00 92.09           N  
ATOM   3224  H   GLY A 207      98.817 -52.530  29.261  1.00 92.09           H  
ATOM   3225  CA  GLY A 207     100.827 -53.067  29.756  1.00 92.09           C  
ATOM   3226  HA2 GLY A 207     101.476 -52.490  30.415  1.00 92.09           H  
ATOM   3227  HA3 GLY A 207     101.052 -52.778  28.729  1.00 92.09           H  
ATOM   3228  C   GLY A 207     101.200 -54.548  29.912  1.00 92.09           C  
ATOM   3229  O   GLY A 207     102.372 -54.887  29.748  1.00 92.09           O  
ATOM   3230  N   ARG A 208     100.254 -55.454  30.210  1.00 95.30           N  
ATOM   3231  H   ARG A 208      99.311 -55.132  30.374  1.00 95.30           H  
ATOM   3232  CA  ARG A 208     100.521 -56.900  30.335  1.00 95.30           C  
ATOM   3233  HA  ARG A 208     101.510 -57.113  29.929  1.00 95.30           H  
ATOM   3234  C   ARG A 208      99.526 -57.741  29.541  1.00 95.30           C  
ATOM   3235  CB  ARG A 208     100.505 -57.315  31.814  1.00 95.30           C  
ATOM   3236  HB2 ARG A 208      99.526 -57.086  32.234  1.00 95.30           H  
ATOM   3237  HB3 ARG A 208     100.663 -58.392  31.879  1.00 95.30           H  
ATOM   3238  O   ARG A 208      98.337 -57.458  29.512  1.00 95.30           O  
ATOM   3239  CG  ARG A 208     101.588 -56.603  32.634  1.00 95.30           C  
ATOM   3240  HG2 ARG A 208     102.568 -56.802  32.200  1.00 95.30           H  
ATOM   3241  HG3 ARG A 208     101.407 -55.528  32.625  1.00 95.30           H  
ATOM   3242  CD  ARG A 208     101.561 -57.090  34.083  1.00 95.30           C  
ATOM   3243  HD2 ARG A 208     101.768 -58.160  34.100  1.00 95.30           H  
ATOM   3244  HD3 ARG A 208     100.564 -56.914  34.486  1.00 95.30           H  
ATOM   3245  NE  ARG A 208     102.559 -56.375  34.898  1.00 95.30           N  
ATOM   3246  HE  ARG A 208     103.066 -55.635  34.433  1.00 95.30           H  
ATOM   3247  NH1 ARG A 208     102.117 -57.424  36.889  1.00 95.30           N  
ATOM   3248 HH11 ARG A 208     102.273 -57.522  37.882  1.00 95.30           H  
ATOM   3249 HH12 ARG A 208     101.386 -57.948  36.430  1.00 95.30           H  
ATOM   3250  NH2 ARG A 208     103.696 -55.848  36.801  1.00 95.30           N  
ATOM   3251 HH21 ARG A 208     103.833 -55.951  37.797  1.00 95.30           H  
ATOM   3252 HH22 ARG A 208     104.233 -55.165  36.286  1.00 95.30           H  
ATOM   3253  CZ  ARG A 208     102.787 -56.552  36.187  1.00 95.30           C  
ATOM   3254  N   TYR A 209      99.998 -58.824  28.933  1.00 97.00           N  
ATOM   3255  H   TYR A 209     100.987 -59.023  28.982  1.00 97.00           H  
ATOM   3256  CA  TYR A 209      99.109 -59.817  28.330  1.00 97.00           C  
ATOM   3257  HA  TYR A 209      98.358 -59.308  27.726  1.00 97.00           H  
ATOM   3258  C   TYR A 209      98.384 -60.607  29.425  1.00 97.00           C  
ATOM   3259  CB  TYR A 209      99.911 -60.738  27.407  1.00 97.00           C  
ATOM   3260  HB2 TYR A 209      99.280 -61.580  27.123  1.00 97.00           H  
ATOM   3261  HB3 TYR A 209     100.771 -61.138  27.943  1.00 97.00           H  
ATOM   3262  O   TYR A 209      99.034 -61.215  30.280  1.00 97.00           O  
ATOM   3263  CG  TYR A 209     100.371 -60.046  26.140  1.00 97.00           C  
ATOM   3264  CD1 TYR A 209      99.475 -59.929  25.066  1.00 97.00           C  
ATOM   3265  HD1 TYR A 209      98.473 -60.322  25.157  1.00 97.00           H  
ATOM   3266  CD2 TYR A 209     101.666 -59.499  26.037  1.00 97.00           C  
ATOM   3267  HD2 TYR A 209     102.358 -59.572  26.863  1.00 97.00           H  
ATOM   3268  CE1 TYR A 209      99.869 -59.295  23.876  1.00 97.00           C  
ATOM   3269  HE1 TYR A 209      99.190 -59.208  23.041  1.00 97.00           H  
ATOM   3270  CE2 TYR A 209     102.062 -58.848  24.850  1.00 97.00           C  
ATOM   3271  HE2 TYR A 209     103.050 -58.419  24.766  1.00 97.00           H  
ATOM   3272  OH  TYR A 209     101.528 -58.135  22.614  1.00 97.00           O  
ATOM   3273  HH  TYR A 209     102.405 -57.745  22.631  1.00 97.00           H  
ATOM   3274  CZ  TYR A 209     101.163 -58.752  23.764  1.00 97.00           C  
ATOM   3275  N   VAL A 210      97.052 -60.611  29.392  1.00 96.86           N  
ATOM   3276  H   VAL A 210      96.585 -60.134  28.634  1.00 96.86           H  
ATOM   3277  CA  VAL A 210      96.201 -61.290  30.382  1.00 96.86           C  
ATOM   3278  HA  VAL A 210      96.799 -61.534  31.261  1.00 96.86           H  
ATOM   3279  C   VAL A 210      95.690 -62.601  29.792  1.00 96.86           C  
ATOM   3280  CB  VAL A 210      95.062 -60.363  30.857  1.00 96.86           C  
ATOM   3281  HB  VAL A 210      94.511 -59.998  29.990  1.00 96.86           H  
ATOM   3282  O   VAL A 210      95.334 -62.658  28.618  1.00 96.86           O  
ATOM   3283  CG1 VAL A 210      94.078 -61.065  31.802  1.00 96.86           C  
ATOM   3284 HG11 VAL A 210      93.536 -61.851  31.276  1.00 96.86           H  
ATOM   3285 HG12 VAL A 210      94.600 -61.492  32.658  1.00 96.86           H  
ATOM   3286 HG13 VAL A 210      93.340 -60.350  32.164  1.00 96.86           H  
ATOM   3287  CG2 VAL A 210      95.646 -59.164  31.615  1.00 96.86           C  
ATOM   3288 HG21 VAL A 210      96.337 -58.612  30.978  1.00 96.86           H  
ATOM   3289 HG22 VAL A 210      94.842 -58.492  31.914  1.00 96.86           H  
ATOM   3290 HG23 VAL A 210      96.176 -59.500  32.506  1.00 96.86           H  
ATOM   3291  N   THR A 211      95.676 -63.670  30.590  1.00 97.61           N  
ATOM   3292  H   THR A 211      95.857 -63.524  31.573  1.00 97.61           H  
ATOM   3293  CA  THR A 211      95.013 -64.931  30.217  1.00 97.61           C  
ATOM   3294  HA  THR A 211      94.948 -65.016  29.131  1.00 97.61           H  
ATOM   3295  C   THR A 211      93.601 -64.905  30.780  1.00 97.61           C  
ATOM   3296  CB  THR A 211      95.780 -66.156  30.731  1.00 97.61           C  
ATOM   3297  HB  THR A 211      95.781 -66.153  31.821  1.00 97.61           H  
ATOM   3298  O   THR A 211      93.439 -64.744  31.986  1.00 97.61           O  
ATOM   3299  CG2 THR A 211      95.181 -67.468  30.231  1.00 97.61           C  
ATOM   3300 HG21 THR A 211      95.792 -68.303  30.576  1.00 97.61           H  
ATOM   3301 HG22 THR A 211      94.170 -67.591  30.619  1.00 97.61           H  
ATOM   3302 HG23 THR A 211      95.153 -67.467  29.142  1.00 97.61           H  
ATOM   3303  OG1 THR A 211      97.116 -66.078  30.273  1.00 97.61           O  
ATOM   3304  HG1 THR A 211      97.406 -65.197  30.518  1.00 97.61           H  
ATOM   3305  N   LEU A 212      92.598 -65.039  29.918  1.00 97.58           N  
ATOM   3306  H   LEU A 212      92.812 -65.212  28.946  1.00 97.58           H  
ATOM   3307  CA  LEU A 212      91.190 -64.961  30.291  1.00 97.58           C  
ATOM   3308  HA  LEU A 212      91.021 -64.056  30.873  1.00 97.58           H  
ATOM   3309  C   LEU A 212      90.803 -66.161  31.159  1.00 97.58           C  
ATOM   3310  CB  LEU A 212      90.337 -64.906  29.011  1.00 97.58           C  
ATOM   3311  HB2 LEU A 212      89.288 -64.884  29.302  1.00 97.58           H  
ATOM   3312  HB3 LEU A 212      90.503 -65.823  28.444  1.00 97.58           H  
ATOM   3313  O   LEU A 212      91.033 -67.304  30.762  1.00 97.58           O  
ATOM   3314  CG  LEU A 212      90.628 -63.705  28.090  1.00 97.58           C  
ATOM   3315  HG  LEU A 212      91.672 -63.727  27.776  1.00 97.58           H  
ATOM   3316  CD1 LEU A 212      89.771 -63.787  26.831  1.00 97.58           C  
ATOM   3317 HD11 LEU A 212      90.060 -62.992  26.144  1.00 97.58           H  
ATOM   3318 HD12 LEU A 212      88.717 -63.676  27.087  1.00 97.58           H  
ATOM   3319 HD13 LEU A 212      89.923 -64.752  26.346  1.00 97.58           H  
ATOM   3320  CD2 LEU A 212      90.365 -62.360  28.769  1.00 97.58           C  
ATOM   3321 HD21 LEU A 212      89.364 -62.338  29.200  1.00 97.58           H  
ATOM   3322 HD22 LEU A 212      91.093 -62.198  29.564  1.00 97.58           H  
ATOM   3323 HD23 LEU A 212      90.463 -61.553  28.043  1.00 97.58           H  
ATOM   3324  N   ASN A 213      90.199 -65.912  32.322  1.00 95.33           N  
ATOM   3325  H   ASN A 213      90.069 -64.954  32.616  1.00 95.33           H  
ATOM   3326  CA  ASN A 213      89.699 -66.955  33.212  1.00 95.33           C  
ATOM   3327  HA  ASN A 213      89.844 -67.931  32.748  1.00 95.33           H  
ATOM   3328  C   ASN A 213      88.198 -66.786  33.456  1.00 95.33           C  
ATOM   3329  CB  ASN A 213      90.497 -66.954  34.519  1.00 95.33           C  
ATOM   3330  HB2 ASN A 213      91.556 -67.100  34.304  1.00 95.33           H  
ATOM   3331  HB3 ASN A 213      90.375 -65.989  35.009  1.00 95.33           H  
ATOM   3332  O   ASN A 213      87.759 -66.047  34.331  1.00 95.33           O  
ATOM   3333  CG  ASN A 213      90.034 -68.051  35.466  1.00 95.33           C  
ATOM   3334  ND2 ASN A 213      90.451 -67.973  36.706  1.00 95.33           N  
ATOM   3335 HD21 ASN A 213      90.940 -67.137  36.996  1.00 95.33           H  
ATOM   3336 HD22 ASN A 213      90.083 -68.645  37.362  1.00 95.33           H  
ATOM   3337  OD1 ASN A 213      89.318 -68.989  35.122  1.00 95.33           O  
ATOM   3338  N   PHE A 214      87.407 -67.543  32.705  1.00 95.73           N  
ATOM   3339  H   PHE A 214      87.847 -68.159  32.035  1.00 95.73           H  
ATOM   3340  CA  PHE A 214      85.951 -67.555  32.790  1.00 95.73           C  
ATOM   3341  HA  PHE A 214      85.652 -66.694  33.389  1.00 95.73           H  
ATOM   3342  C   PHE A 214      85.402 -68.757  33.566  1.00 95.73           C  
ATOM   3343  CB  PHE A 214      85.349 -67.342  31.396  1.00 95.73           C  
ATOM   3344  HB2 PHE A 214      84.266 -67.271  31.490  1.00 95.73           H  
ATOM   3345  HB3 PHE A 214      85.575 -68.214  30.782  1.00 95.73           H  
ATOM   3346  O   PHE A 214      84.247 -69.150  33.405  1.00 95.73           O  
ATOM   3347  CG  PHE A 214      85.848 -66.088  30.698  1.00 95.73           C  
ATOM   3348  CD1 PHE A 214      86.006 -64.880  31.412  1.00 95.73           C  
ATOM   3349  HD1 PHE A 214      85.783 -64.819  32.467  1.00 95.73           H  
ATOM   3350  CD2 PHE A 214      86.167 -66.123  29.329  1.00 95.73           C  
ATOM   3351  HD2 PHE A 214      86.064 -67.038  28.764  1.00 95.73           H  
ATOM   3352  CE1 PHE A 214      86.480 -63.728  30.771  1.00 95.73           C  
ATOM   3353  HE1 PHE A 214      86.618 -62.816  31.334  1.00 95.73           H  
ATOM   3354  CE2 PHE A 214      86.627 -64.962  28.685  1.00 95.73           C  
ATOM   3355  HE2 PHE A 214      86.884 -64.985  27.636  1.00 95.73           H  
ATOM   3356  CZ  PHE A 214      86.780 -63.767  29.406  1.00 95.73           C  
ATOM   3357  HZ  PHE A 214      87.154 -62.877  28.924  1.00 95.73           H  
ATOM   3358  N   THR A 215      86.220 -69.356  34.433  1.00 90.78           N  
ATOM   3359  H   THR A 215      87.150 -68.978  34.551  1.00 90.78           H  
ATOM   3360  CA  THR A 215      85.792 -70.457  35.303  1.00 90.78           C  
ATOM   3361  HA  THR A 215      85.202 -71.153  34.707  1.00 90.78           H  
ATOM   3362  C   THR A 215      84.924 -69.913  36.440  1.00 90.78           C  
ATOM   3363  CB  THR A 215      86.997 -71.224  35.869  1.00 90.78           C  
ATOM   3364  HB  THR A 215      87.488 -70.623  36.634  1.00 90.78           H  
ATOM   3365  O   THR A 215      85.377 -69.075  37.212  1.00 90.78           O  
ATOM   3366  CG2 THR A 215      86.570 -72.561  36.478  1.00 90.78           C  
ATOM   3367 HG21 THR A 215      85.898 -72.393  37.320  1.00 90.78           H  
ATOM   3368 HG22 THR A 215      86.071 -73.171  35.725  1.00 90.78           H  
ATOM   3369 HG23 THR A 215      87.455 -73.088  36.836  1.00 90.78           H  
ATOM   3370  OG1 THR A 215      87.935 -71.504  34.851  1.00 90.78           O  
ATOM   3371  HG1 THR A 215      88.484 -70.720  34.780  1.00 90.78           H  
ATOM   3372  N   ASN A 216      83.687 -70.409  36.575  1.00 89.26           N  
ATOM   3373  H   ASN A 216      83.377 -71.094  35.900  1.00 89.26           H  
ATOM   3374  CA  ASN A 216      82.727 -70.008  37.619  1.00 89.26           C  
ATOM   3375  HA  ASN A 216      81.774 -70.469  37.360  1.00 89.26           H  
ATOM   3376  C   ASN A 216      82.413 -68.497  37.671  1.00 89.26           C  
ATOM   3377  CB  ASN A 216      83.152 -70.589  38.983  1.00 89.26           C  
ATOM   3378  HB2 ASN A 216      84.146 -70.221  39.241  1.00 89.26           H  
ATOM   3379  HB3 ASN A 216      82.462 -70.246  39.754  1.00 89.26           H  
ATOM   3380  O   ASN A 216      82.156 -67.955  38.750  1.00 89.26           O  
ATOM   3381  CG  ASN A 216      83.135 -72.101  39.028  1.00 89.26           C  
ATOM   3382  ND2 ASN A 216      83.904 -72.691  39.911  1.00 89.26           N  
ATOM   3383 HD21 ASN A 216      83.868 -73.701  39.932  1.00 89.26           H  
ATOM   3384 HD22 ASN A 216      84.495 -72.140  40.516  1.00 89.26           H  
ATOM   3385  OD1 ASN A 216      82.428 -72.773  38.297  1.00 89.26           O  
ATOM   3386  N   VAL A 217      82.406 -67.823  36.517  1.00 93.90           N  
ATOM   3387  H   VAL A 217      82.633 -68.305  35.659  1.00 93.90           H  
ATOM   3388  CA  VAL A 217      82.067 -66.395  36.448  1.00 93.90           C  
ATOM   3389  HA  VAL A 217      82.561 -65.925  37.297  1.00 93.90           H  
ATOM   3390  C   VAL A 217      80.571 -66.130  36.607  1.00 93.90           C  
ATOM   3391  CB  VAL A 217      82.601 -65.700  35.183  1.00 93.90           C  
ATOM   3392  HB  VAL A 217      82.255 -64.666  35.190  1.00 93.90           H  
ATOM   3393  O   VAL A 217      79.726 -66.889  36.136  1.00 93.90           O  
ATOM   3394  CG1 VAL A 217      84.124 -65.666  35.220  1.00 93.90           C  
ATOM   3395 HG11 VAL A 217      84.433 -65.081  36.086  1.00 93.90           H  
ATOM   3396 HG12 VAL A 217      84.504 -65.157  34.334  1.00 93.90           H  
ATOM   3397 HG13 VAL A 217      84.540 -66.671  35.301  1.00 93.90           H  
ATOM   3398  CG2 VAL A 217      82.132 -66.337  33.871  1.00 93.90           C  
ATOM   3399 HG21 VAL A 217      82.542 -65.781  33.028  1.00 93.90           H  
ATOM   3400 HG22 VAL A 217      81.044 -66.299  33.810  1.00 93.90           H  
ATOM   3401 HG23 VAL A 217      82.458 -67.375  33.806  1.00 93.90           H  
ATOM   3402  N   GLU A 218      80.235 -65.013  37.247  1.00 95.09           N  
ATOM   3403  H   GLU A 218      80.989 -64.435  37.589  1.00 95.09           H  
ATOM   3404  CA  GLU A 218      78.907 -64.409  37.174  1.00 95.09           C  
ATOM   3405  HA  GLU A 218      78.163 -65.199  37.065  1.00 95.09           H  
ATOM   3406  C   GLU A 218      78.823 -63.482  35.967  1.00 95.09           C  
ATOM   3407  CB  GLU A 218      78.600 -63.615  38.450  1.00 95.09           C  
ATOM   3408  HB2 GLU A 218      78.883 -64.210  39.319  1.00 95.09           H  
ATOM   3409  HB3 GLU A 218      79.199 -62.704  38.478  1.00 95.09           H  
ATOM   3410  O   GLU A 218      79.571 -62.509  35.876  1.00 95.09           O  
ATOM   3411  CG  GLU A 218      77.110 -63.252  38.547  1.00 95.09           C  
ATOM   3412  HG2 GLU A 218      76.846 -62.583  37.729  1.00 95.09           H  
ATOM   3413  HG3 GLU A 218      76.520 -64.164  38.452  1.00 95.09           H  
ATOM   3414  CD  GLU A 218      76.782 -62.589  39.891  1.00 95.09           C  
ATOM   3415  OE1 GLU A 218      76.273 -61.453  39.927  1.00 95.09           O  
ATOM   3416  OE2 GLU A 218      77.029 -63.238  40.927  1.00 95.09           O  
ATOM   3417  N   VAL A 219      77.879 -63.744  35.067  1.00 96.94           N  
ATOM   3418  H   VAL A 219      77.297 -64.563  35.179  1.00 96.94           H  
ATOM   3419  CA  VAL A 219      77.564 -62.819  33.975  1.00 96.94           C  
ATOM   3420  HA  VAL A 219      78.481 -62.325  33.657  1.00 96.94           H  
ATOM   3421  C   VAL A 219      76.596 -61.756  34.486  1.00 96.94           C  
ATOM   3422  CB  VAL A 219      77.004 -63.565  32.755  1.00 96.94           C  
ATOM   3423  HB  VAL A 219      76.083 -64.080  33.025  1.00 96.94           H  
ATOM   3424  O   VAL A 219      75.489 -62.084  34.917  1.00 96.94           O  
ATOM   3425  CG1 VAL A 219      76.716 -62.595  31.608  1.00 96.94           C  
ATOM   3426 HG11 VAL A 219      75.968 -61.858  31.900  1.00 96.94           H  
ATOM   3427 HG12 VAL A 219      76.330 -63.142  30.747  1.00 96.94           H  
ATOM   3428 HG13 VAL A 219      77.640 -62.085  31.330  1.00 96.94           H  
ATOM   3429  CG2 VAL A 219      78.021 -64.595  32.250  1.00 96.94           C  
ATOM   3430 HG21 VAL A 219      78.154 -65.393  32.981  1.00 96.94           H  
ATOM   3431 HG22 VAL A 219      77.669 -65.040  31.320  1.00 96.94           H  
ATOM   3432 HG23 VAL A 219      78.981 -64.107  32.077  1.00 96.94           H  
ATOM   3433  N   ARG A 220      76.995 -60.483  34.418  1.00 96.61           N  
ATOM   3434  H   ARG A 220      77.923 -60.304  34.061  1.00 96.61           H  
ATOM   3435  CA  ARG A 220      76.154 -59.336  34.781  1.00 96.61           C  
ATOM   3436  HA  ARG A 220      75.195 -59.694  35.157  1.00 96.61           H  
ATOM   3437  C   ARG A 220      75.873 -58.464  33.571  1.00 96.61           C  
ATOM   3438  CB  ARG A 220      76.813 -58.504  35.882  1.00 96.61           C  
ATOM   3439  HB2 ARG A 220      76.251 -57.578  35.998  1.00 96.61           H  
ATOM   3440  HB3 ARG A 220      77.834 -58.257  35.590  1.00 96.61           H  
ATOM   3441  O   ARG A 220      76.790 -57.962  32.931  1.00 96.61           O  
ATOM   3442  CG  ARG A 220      76.832 -59.238  37.222  1.00 96.61           C  
ATOM   3443  HG2 ARG A 220      75.829 -59.590  37.466  1.00 96.61           H  
ATOM   3444  HG3 ARG A 220      77.510 -60.089  37.169  1.00 96.61           H  
ATOM   3445  CD  ARG A 220      77.303 -58.269  38.305  1.00 96.61           C  
ATOM   3446  HD2 ARG A 220      78.298 -57.906  38.049  1.00 96.61           H  
ATOM   3447  HD3 ARG A 220      76.621 -57.419  38.355  1.00 96.61           H  
ATOM   3448  NE  ARG A 220      77.336 -58.947  39.598  1.00 96.61           N  
ATOM   3449  HE  ARG A 220      76.920 -59.866  39.639  1.00 96.61           H  
ATOM   3450  NH1 ARG A 220      78.351 -57.292  40.817  1.00 96.61           N  
ATOM   3451 HH11 ARG A 220      78.818 -56.977  41.656  1.00 96.61           H  
ATOM   3452 HH12 ARG A 220      78.418 -56.715  39.991  1.00 96.61           H  
ATOM   3453  NH2 ARG A 220      77.853 -59.293  41.744  1.00 96.61           N  
ATOM   3454 HH21 ARG A 220      78.290 -59.018  42.611  1.00 96.61           H  
ATOM   3455 HH22 ARG A 220      77.445 -60.207  41.607  1.00 96.61           H  
ATOM   3456  CZ  ARG A 220      77.850 -58.495  40.716  1.00 96.61           C  
ATOM   3457  N   TYR A 221      74.597 -58.234  33.291  1.00 96.15           N  
ATOM   3458  H   TYR A 221      73.886 -58.648  33.876  1.00 96.15           H  
ATOM   3459  CA  TYR A 221      74.178 -57.391  32.178  1.00 96.15           C  
ATOM   3460  HA  TYR A 221      74.938 -57.435  31.397  1.00 96.15           H  
ATOM   3461  C   TYR A 221      74.041 -55.931  32.622  1.00 96.15           C  
ATOM   3462  CB  TYR A 221      72.889 -57.944  31.566  1.00 96.15           C  
ATOM   3463  HB2 TYR A 221      72.126 -58.034  32.340  1.00 96.15           H  
ATOM   3464  HB3 TYR A 221      72.523 -57.231  30.827  1.00 96.15           H  
ATOM   3465  O   TYR A 221      73.290 -55.626  33.550  1.00 96.15           O  
ATOM   3466  CG  TYR A 221      73.083 -59.286  30.884  1.00 96.15           C  
ATOM   3467  CD2 TYR A 221      73.405 -59.330  29.514  1.00 96.15           C  
ATOM   3468  HD2 TYR A 221      73.510 -58.416  28.949  1.00 96.15           H  
ATOM   3469  CD1 TYR A 221      72.968 -60.485  31.617  1.00 96.15           C  
ATOM   3470  HD1 TYR A 221      72.725 -60.460  32.670  1.00 96.15           H  
ATOM   3471  CE2 TYR A 221      73.604 -60.566  28.871  1.00 96.15           C  
ATOM   3472  HE2 TYR A 221      73.846 -60.591  27.819  1.00 96.15           H  
ATOM   3473  CE1 TYR A 221      73.173 -61.724  30.979  1.00 96.15           C  
ATOM   3474  HE1 TYR A 221      73.097 -62.649  31.530  1.00 96.15           H  
ATOM   3475  OH  TYR A 221      73.683 -62.958  28.985  1.00 96.15           O  
ATOM   3476  HH  TYR A 221      73.882 -62.825  28.056  1.00 96.15           H  
ATOM   3477  CZ  TYR A 221      73.491 -61.765  29.605  1.00 96.15           C  
ATOM   3478  N   LEU A 222      74.736 -55.025  31.935  1.00 92.62           N  
ATOM   3479  H   LEU A 222      75.323 -55.351  31.181  1.00 92.62           H  
ATOM   3480  CA  LEU A 222      74.565 -53.583  32.084  1.00 92.62           C  
ATOM   3481  HA  LEU A 222      74.335 -53.352  33.124  1.00 92.62           H  
ATOM   3482  C   LEU A 222      73.363 -53.145  31.246  1.00 92.62           C  
ATOM   3483  CB  LEU A 222      75.860 -52.840  31.699  1.00 92.62           C  
ATOM   3484  HB2 LEU A 222      76.120 -53.105  30.674  1.00 92.62           H  
ATOM   3485  HB3 LEU A 222      75.664 -51.768  31.724  1.00 92.62           H  
ATOM   3486  O   LEU A 222      73.455 -52.952  30.033  1.00 92.62           O  
ATOM   3487  CG  LEU A 222      77.067 -53.140  32.606  1.00 92.62           C  
ATOM   3488  HG  LEU A 222      77.298 -54.203  32.545  1.00 92.62           H  
ATOM   3489  CD1 LEU A 222      78.297 -52.360  32.139  1.00 92.62           C  
ATOM   3490 HD11 LEU A 222      78.108 -51.288  32.201  1.00 92.62           H  
ATOM   3491 HD12 LEU A 222      79.151 -52.607  32.769  1.00 92.62           H  
ATOM   3492 HD13 LEU A 222      78.542 -52.629  31.112  1.00 92.62           H  
ATOM   3493  CD2 LEU A 222      76.810 -52.760  34.068  1.00 92.62           C  
ATOM   3494 HD21 LEU A 222      76.520 -51.712  34.141  1.00 92.62           H  
ATOM   3495 HD22 LEU A 222      77.719 -52.920  34.647  1.00 92.62           H  
ATOM   3496 HD23 LEU A 222      76.031 -53.393  34.493  1.00 92.62           H  
ATOM   3497  N   ALA A 223      72.209 -53.018  31.898  1.00 83.82           N  
ATOM   3498  H   ALA A 223      72.185 -53.240  32.882  1.00 83.82           H  
ATOM   3499  CA  ALA A 223      71.016 -52.484  31.257  1.00 83.82           C  
ATOM   3500  HA  ALA A 223      70.924 -52.973  30.286  1.00 83.82           H  
ATOM   3501  C   ALA A 223      71.150 -50.962  31.050  1.00 83.82           C  
ATOM   3502  CB  ALA A 223      69.782 -52.847  32.091  1.00 83.82           C  
ATOM   3503  HB1 ALA A 223      69.717 -53.930  32.198  1.00 83.82           H  
ATOM   3504  HB2 ALA A 223      69.857 -52.390  33.077  1.00 83.82           H  
ATOM   3505  HB3 ALA A 223      68.883 -52.481  31.594  1.00 83.82           H  
ATOM   3506  O   ALA A 223      71.633 -50.269  31.949  1.00 83.82           O  
ATOM   3507  N   PRO A 224      70.670 -50.413  29.917  1.00 77.05           N  
ATOM   3508  CA  PRO A 224      70.649 -48.972  29.712  1.00 77.05           C  
ATOM   3509  HA  PRO A 224      71.661 -48.573  29.788  1.00 77.05           H  
ATOM   3510  C   PRO A 224      69.763 -48.313  30.772  1.00 77.05           C  
ATOM   3511  CB  PRO A 224      70.131 -48.762  28.285  1.00 77.05           C  
ATOM   3512  HB2 PRO A 224      70.977 -48.726  27.599  1.00 77.05           H  
ATOM   3513  HB3 PRO A 224      69.530 -47.858  28.190  1.00 77.05           H  
ATOM   3514  O   PRO A 224      68.589 -48.670  30.945  1.00 77.05           O  
ATOM   3515  CG  PRO A 224      69.308 -50.020  28.009  1.00 77.05           C  
ATOM   3516  HG2 PRO A 224      69.271 -50.255  26.946  1.00 77.05           H  
ATOM   3517  HG3 PRO A 224      68.303 -49.897  28.411  1.00 77.05           H  
ATOM   3518  CD  PRO A 224      70.043 -51.102  28.798  1.00 77.05           C  
ATOM   3519  HD2 PRO A 224      70.817 -51.554  28.177  1.00 77.05           H  
ATOM   3520  HD3 PRO A 224      69.338 -51.863  29.134  1.00 77.05           H  
ATOM   3521  N   SER A 225      70.324 -47.332  31.477  1.00 81.04           N  
ATOM   3522  H   SER A 225      71.272 -47.072  31.246  1.00 81.04           H  
ATOM   3523  CA  SER A 225      69.605 -46.520  32.455  1.00 81.04           C  
ATOM   3524  HA  SER A 225      69.136 -47.193  33.173  1.00 81.04           H  
ATOM   3525  C   SER A 225      68.503 -45.690  31.782  1.00 81.04           C  
ATOM   3526  CB  SER A 225      70.595 -45.627  33.217  1.00 81.04           C  
ATOM   3527  HB2 SER A 225      70.081 -45.156  34.053  1.00 81.04           H  
ATOM   3528  HB3 SER A 225      71.410 -46.236  33.610  1.00 81.04           H  
ATOM   3529  O   SER A 225      68.467 -45.531  30.559  1.00 81.04           O  
ATOM   3530  OG  SER A 225      71.117 -44.624  32.372  1.00 81.04           O  
ATOM   3531  HG  SER A 225      71.746 -45.051  31.786  1.00 81.04           H  
ATOM   3532  N   PHE A 226      67.592 -45.108  32.569  1.00 83.90           N  
ATOM   3533  H   PHE A 226      67.622 -45.274  33.565  1.00 83.90           H  
ATOM   3534  CA  PHE A 226      66.592 -44.172  32.031  1.00 83.90           C  
ATOM   3535  HA  PHE A 226      65.962 -44.698  31.313  1.00 83.90           H  
ATOM   3536  C   PHE A 226      67.253 -43.009  31.276  1.00 83.90           C  
ATOM   3537  CB  PHE A 226      65.710 -43.638  33.165  1.00 83.90           C  
ATOM   3538  HB2 PHE A 226      65.149 -44.466  33.599  1.00 83.90           H  
ATOM   3539  HB3 PHE A 226      66.344 -43.221  33.947  1.00 83.90           H  
ATOM   3540  O   PHE A 226      66.786 -42.627  30.205  1.00 83.90           O  
ATOM   3541  CG  PHE A 226      64.731 -42.572  32.704  1.00 83.90           C  
ATOM   3542  CD2 PHE A 226      64.980 -41.212  32.977  1.00 83.90           C  
ATOM   3543  HD2 PHE A 226      65.853 -40.920  33.542  1.00 83.90           H  
ATOM   3544  CD1 PHE A 226      63.597 -42.936  31.954  1.00 83.90           C  
ATOM   3545  HD1 PHE A 226      63.403 -43.976  31.733  1.00 83.90           H  
ATOM   3546  CE2 PHE A 226      64.094 -40.226  32.510  1.00 83.90           C  
ATOM   3547  HE2 PHE A 226      64.284 -39.183  32.720  1.00 83.90           H  
ATOM   3548  CE1 PHE A 226      62.712 -41.948  31.487  1.00 83.90           C  
ATOM   3549  HE1 PHE A 226      61.842 -42.227  30.911  1.00 83.90           H  
ATOM   3550  CZ  PHE A 226      62.960 -40.593  31.765  1.00 83.90           C  
ATOM   3551  HZ  PHE A 226      62.281 -39.835  31.406  1.00 83.90           H  
ATOM   3552  N   LYS A 227      68.381 -42.506  31.800  1.00 82.06           N  
ATOM   3553  H   LYS A 227      68.741 -42.929  32.644  1.00 82.06           H  
ATOM   3554  CA  LYS A 227      69.196 -41.488  31.136  1.00 82.06           C  
ATOM   3555  HA  LYS A 227      68.578 -40.612  30.945  1.00 82.06           H  
ATOM   3556  C   LYS A 227      69.682 -41.982  29.772  1.00 82.06           C  
ATOM   3557  CB  LYS A 227      70.362 -41.087  32.059  1.00 82.06           C  
ATOM   3558  HB2 LYS A 227      70.982 -41.962  32.254  1.00 82.06           H  
ATOM   3559  HB3 LYS A 227      69.962 -40.729  33.007  1.00 82.06           H  
ATOM   3560  O   LYS A 227      69.551 -41.245  28.805  1.00 82.06           O  
ATOM   3561  CG  LYS A 227      71.237 -39.989  31.440  1.00 82.06           C  
ATOM   3562  HG2 LYS A 227      70.643 -39.086  31.296  1.00 82.06           H  
ATOM   3563  HG3 LYS A 227      71.599 -40.331  30.470  1.00 82.06           H  
ATOM   3564  CD  LYS A 227      72.461 -39.669  32.310  1.00 82.06           C  
ATOM   3565  HD2 LYS A 227      72.135 -39.251  33.261  1.00 82.06           H  
ATOM   3566  HD3 LYS A 227      73.014 -40.591  32.490  1.00 82.06           H  
ATOM   3567  CE  LYS A 227      73.363 -38.670  31.570  1.00 82.06           C  
ATOM   3568  HE2 LYS A 227      72.814 -37.739  31.427  1.00 82.06           H  
ATOM   3569  HE3 LYS A 227      73.581 -39.076  30.582  1.00 82.06           H  
ATOM   3570  NZ  LYS A 227      74.638 -38.411  32.285  1.00 82.06           N  
ATOM   3571  HZ1 LYS A 227      75.209 -37.769  31.754  1.00 82.06           H  
ATOM   3572  HZ2 LYS A 227      75.165 -39.267  32.391  1.00 82.06           H  
ATOM   3573  HZ3 LYS A 227      74.472 -38.012  33.197  1.00 82.06           H  
ATOM   3574  N   ASP A 228      70.176 -43.215  29.674  1.00 76.77           N  
ATOM   3575  H   ASP A 228      70.262 -43.775  30.511  1.00 76.77           H  
ATOM   3576  CA  ASP A 228      70.669 -43.772  28.405  1.00 76.77           C  
ATOM   3577  HA  ASP A 228      71.409 -43.084  27.997  1.00 76.77           H  
ATOM   3578  C   ASP A 228      69.550 -43.921  27.374  1.00 76.77           C  
ATOM   3579  CB  ASP A 228      71.334 -45.140  28.616  1.00 76.77           C  
ATOM   3580  HB2 ASP A 228      71.695 -45.511  27.658  1.00 76.77           H  
ATOM   3581  HB3 ASP A 228      70.591 -45.845  28.990  1.00 76.77           H  
ATOM   3582  O   ASP A 228      69.727 -43.571  26.209  1.00 76.77           O  
ATOM   3583  CG  ASP A 228      72.505 -45.077  29.587  1.00 76.77           C  
ATOM   3584  OD1 ASP A 228      73.355 -44.175  29.451  1.00 76.77           O  
ATOM   3585  OD2 ASP A 228      72.519 -45.882  30.541  1.00 76.77           O  
ATOM   3586  N   LYS A 229      68.372 -44.389  27.807  1.00 83.07           N  
ATOM   3587  H   LYS A 229      68.310 -44.669  28.775  1.00 83.07           H  
ATOM   3588  CA  LYS A 229      67.187 -44.483  26.943  1.00 83.07           C  
ATOM   3589  HA  LYS A 229      67.443 -45.060  26.055  1.00 83.07           H  
ATOM   3590  C   LYS A 229      66.763 -43.102  26.445  1.00 83.07           C  
ATOM   3591  CB  LYS A 229      66.037 -45.185  27.677  1.00 83.07           C  
ATOM   3592  HB2 LYS A 229      65.857 -44.692  28.632  1.00 83.07           H  
ATOM   3593  HB3 LYS A 229      65.135 -45.104  27.070  1.00 83.07           H  
ATOM   3594  O   LYS A 229      66.563 -42.933  25.247  1.00 83.07           O  
ATOM   3595  CG  LYS A 229      66.338 -46.672  27.911  1.00 83.07           C  
ATOM   3596  HG2 LYS A 229      66.516 -47.159  26.952  1.00 83.07           H  
ATOM   3597  HG3 LYS A 229      67.232 -46.772  28.526  1.00 83.07           H  
ATOM   3598  CD  LYS A 229      65.168 -47.363  28.620  1.00 83.07           C  
ATOM   3599  HD2 LYS A 229      64.967 -46.849  29.560  1.00 83.07           H  
ATOM   3600  HD3 LYS A 229      64.284 -47.318  27.984  1.00 83.07           H  
ATOM   3601  CE  LYS A 229      65.545 -48.821  28.900  1.00 83.07           C  
ATOM   3602  HE2 LYS A 229      66.451 -48.830  29.504  1.00 83.07           H  
ATOM   3603  HE3 LYS A 229      65.777 -49.309  27.953  1.00 83.07           H  
ATOM   3604  NZ  LYS A 229      64.458 -49.548  29.600  1.00 83.07           N  
ATOM   3605  HZ1 LYS A 229      64.269 -49.114  30.492  1.00 83.07           H  
ATOM   3606  HZ2 LYS A 229      64.741 -50.502  29.772  1.00 83.07           H  
ATOM   3607  HZ3 LYS A 229      63.616 -49.554  29.044  1.00 83.07           H  
ATOM   3608  N   LEU A 230      66.686 -42.116  27.338  1.00 85.23           N  
ATOM   3609  H   LEU A 230      66.884 -42.327  28.305  1.00 85.23           H  
ATOM   3610  CA  LEU A 230      66.302 -40.748  26.992  1.00 85.23           C  
ATOM   3611  HA  LEU A 230      65.348 -40.787  26.465  1.00 85.23           H  
ATOM   3612  C   LEU A 230      67.314 -40.091  26.045  1.00 85.23           C  
ATOM   3613  CB  LEU A 230      66.124 -39.942  28.291  1.00 85.23           C  
ATOM   3614  HB2 LEU A 230      67.070 -39.941  28.833  1.00 85.23           H  
ATOM   3615  HB3 LEU A 230      65.380 -40.437  28.915  1.00 85.23           H  
ATOM   3616  O   LEU A 230      66.909 -39.537  25.026  1.00 85.23           O  
ATOM   3617  CG  LEU A 230      65.691 -38.482  28.063  1.00 85.23           C  
ATOM   3618  HG  LEU A 230      66.430 -37.980  27.439  1.00 85.23           H  
ATOM   3619  CD1 LEU A 230      64.315 -38.380  27.402  1.00 85.23           C  
ATOM   3620 HD11 LEU A 230      64.007 -37.335  27.352  1.00 85.23           H  
ATOM   3621 HD12 LEU A 230      64.362 -38.763  26.382  1.00 85.23           H  
ATOM   3622 HD13 LEU A 230      63.578 -38.943  27.973  1.00 85.23           H  
ATOM   3623  CD2 LEU A 230      65.641 -37.742  29.399  1.00 85.23           C  
ATOM   3624 HD21 LEU A 230      66.622 -37.774  29.873  1.00 85.23           H  
ATOM   3625 HD22 LEU A 230      64.902 -38.203  30.054  1.00 85.23           H  
ATOM   3626 HD23 LEU A 230      65.372 -36.700  29.228  1.00 85.23           H  
ATOM   3627  N   ILE A 231      68.614 -40.180  26.346  1.00 82.41           N  
ATOM   3628  H   ILE A 231      68.889 -40.652  27.195  1.00 82.41           H  
ATOM   3629  CA  ILE A 231      69.661 -39.609  25.493  1.00 82.41           C  
ATOM   3630  HA  ILE A 231      69.415 -38.563  25.306  1.00 82.41           H  
ATOM   3631  C   ILE A 231      69.652 -40.299  24.136  1.00 82.41           C  
ATOM   3632  CB  ILE A 231      71.053 -39.645  26.158  1.00 82.41           C  
ATOM   3633  HB  ILE A 231      71.274 -40.663  26.479  1.00 82.41           H  
ATOM   3634  O   ILE A 231      69.556 -39.598  23.141  1.00 82.41           O  
ATOM   3635  CG1 ILE A 231      71.068 -38.702  27.381  1.00 82.41           C  
ATOM   3636 HG12 ILE A 231      70.919 -37.675  27.046  1.00 82.41           H  
ATOM   3637 HG13 ILE A 231      70.240 -38.947  28.048  1.00 82.41           H  
ATOM   3638  CG2 ILE A 231      72.129 -39.189  25.152  1.00 82.41           C  
ATOM   3639 HG21 ILE A 231      72.203 -39.885  24.317  1.00 82.41           H  
ATOM   3640 HG22 ILE A 231      73.115 -39.143  25.614  1.00 82.41           H  
ATOM   3641 HG23 ILE A 231      71.886 -38.199  24.763  1.00 82.41           H  
ATOM   3642  CD1 ILE A 231      72.360 -38.767  28.199  1.00 82.41           C  
ATOM   3643 HD11 ILE A 231      72.219 -38.189  29.113  1.00 82.41           H  
ATOM   3644 HD12 ILE A 231      72.596 -39.802  28.446  1.00 82.41           H  
ATOM   3645 HD13 ILE A 231      73.190 -38.325  27.647  1.00 82.41           H  
ATOM   3646  N   SER A 232      69.638 -41.638  24.079  1.00 79.65           N  
ATOM   3647  H   SER A 232      69.715 -42.166  24.936  1.00 79.65           H  
ATOM   3648  CA  SER A 232      69.605 -42.365  22.801  1.00 79.65           C  
ATOM   3649  HA  SER A 232      70.517 -42.122  22.256  1.00 79.65           H  
ATOM   3650  C   SER A 232      68.425 -41.953  21.913  1.00 79.65           C  
ATOM   3651  CB  SER A 232      69.603 -43.881  23.023  1.00 79.65           C  
ATOM   3652  HB2 SER A 232      69.745 -44.376  22.062  1.00 79.65           H  
ATOM   3653  HB3 SER A 232      70.440 -44.145  23.668  1.00 79.65           H  
ATOM   3654  O   SER A 232      68.579 -41.862  20.697  1.00 79.65           O  
ATOM   3655  OG  SER A 232      68.397 -44.356  23.599  1.00 79.65           O  
ATOM   3656  HG  SER A 232      68.125 -43.754  24.296  1.00 79.65           H  
ATOM   3657  N   TYR A 233      67.275 -41.638  22.522  1.00 84.21           N  
ATOM   3658  H   TYR A 233      67.223 -41.730  23.526  1.00 84.21           H  
ATOM   3659  CA  TYR A 233      66.096 -41.147  21.818  1.00 84.21           C  
ATOM   3660  HA  TYR A 233      65.929 -41.779  20.946  1.00 84.21           H  
ATOM   3661  C   TYR A 233      66.291 -39.713  21.309  1.00 84.21           C  
ATOM   3662  CB  TYR A 233      64.875 -41.263  22.741  1.00 84.21           C  
ATOM   3663  HB2 TYR A 233      64.932 -40.507  23.524  1.00 84.21           H  
ATOM   3664  HB3 TYR A 233      64.898 -42.238  23.229  1.00 84.21           H  
ATOM   3665  O   TYR A 233      66.006 -39.439  20.152  1.00 84.21           O  
ATOM   3666  CG  TYR A 233      63.551 -41.149  22.014  1.00 84.21           C  
ATOM   3667  CD2 TYR A 233      62.828 -39.940  22.019  1.00 84.21           C  
ATOM   3668  HD2 TYR A 233      63.218 -39.080  22.544  1.00 84.21           H  
ATOM   3669  CD1 TYR A 233      63.053 -42.262  21.313  1.00 84.21           C  
ATOM   3670  HD1 TYR A 233      63.621 -43.181  21.297  1.00 84.21           H  
ATOM   3671  CE2 TYR A 233      61.611 -39.845  21.315  1.00 84.21           C  
ATOM   3672  HE2 TYR A 233      61.058 -38.918  21.294  1.00 84.21           H  
ATOM   3673  CE1 TYR A 233      61.838 -42.173  20.609  1.00 84.21           C  
ATOM   3674  HE1 TYR A 233      61.470 -43.025  20.056  1.00 84.21           H  
ATOM   3675  OH  TYR A 233      59.946 -40.865  19.923  1.00 84.21           O  
ATOM   3676  HH  TYR A 233      59.745 -41.676  19.451  1.00 84.21           H  
ATOM   3677  CZ  TYR A 233      61.117 -40.960  20.606  1.00 84.21           C  
ATOM   3678  N   ILE A 234      66.818 -38.804  22.136  1.00 85.09           N  
ATOM   3679  H   ILE A 234      67.072 -39.102  23.068  1.00 85.09           H  
ATOM   3680  CA  ILE A 234      67.071 -37.403  21.756  1.00 85.09           C  
ATOM   3681  HA  ILE A 234      66.171 -36.997  21.294  1.00 85.09           H  
ATOM   3682  C   ILE A 234      68.189 -37.289  20.709  1.00 85.09           C  
ATOM   3683  CB  ILE A 234      67.392 -36.567  23.015  1.00 85.09           C  
ATOM   3684  HB  ILE A 234      68.198 -37.062  23.557  1.00 85.09           H  
ATOM   3685  O   ILE A 234      68.140 -36.404  19.861  1.00 85.09           O  
ATOM   3686  CG1 ILE A 234      66.155 -36.468  23.935  1.00 85.09           C  
ATOM   3687 HG12 ILE A 234      65.667 -37.439  24.019  1.00 85.09           H  
ATOM   3688 HG13 ILE A 234      65.434 -35.773  23.505  1.00 85.09           H  
ATOM   3689  CG2 ILE A 234      67.859 -35.145  22.650  1.00 85.09           C  
ATOM   3690 HG21 ILE A 234      68.027 -34.533  23.537  1.00 85.09           H  
ATOM   3691 HG22 ILE A 234      67.122 -34.658  22.012  1.00 85.09           H  
ATOM   3692 HG23 ILE A 234      68.812 -35.185  22.120  1.00 85.09           H  
ATOM   3693  CD1 ILE A 234      66.517 -36.012  25.351  1.00 85.09           C  
ATOM   3694 HD11 ILE A 234      66.953 -35.013  25.333  1.00 85.09           H  
ATOM   3695 HD12 ILE A 234      67.245 -36.701  25.779  1.00 85.09           H  
ATOM   3696 HD13 ILE A 234      65.619 -35.994  25.969  1.00 85.09           H  
ATOM   3697  N   THR A 235      69.187 -38.171  20.751  1.00 78.65           N  
ATOM   3698  H   THR A 235      69.207 -38.840  21.507  1.00 78.65           H  
ATOM   3699  CA  THR A 235      70.304 -38.200  19.794  1.00 78.65           C  
ATOM   3700  HA  THR A 235      70.587 -37.175  19.557  1.00 78.65           H  
ATOM   3701  C   THR A 235      69.948 -38.851  18.460  1.00 78.65           C  
ATOM   3702  CB  THR A 235      71.538 -38.892  20.389  1.00 78.65           C  
ATOM   3703  HB  THR A 235      72.325 -38.922  19.634  1.00 78.65           H  
ATOM   3704  O   THR A 235      70.775 -38.843  17.550  1.00 78.65           O  
ATOM   3705  CG2 THR A 235      72.076 -38.132  21.600  1.00 78.65           C  
ATOM   3706 HG21 THR A 235      72.995 -38.605  21.949  1.00 78.65           H  
ATOM   3707 HG22 THR A 235      72.279 -37.100  21.311  1.00 78.65           H  
ATOM   3708 HG23 THR A 235      71.347 -38.117  22.411  1.00 78.65           H  
ATOM   3709  OG1 THR A 235      71.248 -40.213  20.795  1.00 78.65           O  
ATOM   3710  HG1 THR A 235      70.547 -40.559  20.239  1.00 78.65           H  
ATOM   3711  N   ASP A 236      68.747 -39.423  18.312  1.00 80.08           N  
ATOM   3712  H   ASP A 236      68.077 -39.384  19.067  1.00 80.08           H  
ATOM   3713  CA  ASP A 236      68.267 -39.840  16.995  1.00 80.08           C  
ATOM   3714  HA  ASP A 236      69.020 -40.500  16.564  1.00 80.08           H  
ATOM   3715  C   ASP A 236      68.073 -38.588  16.117  1.00 80.08           C  
ATOM   3716  CB  ASP A 236      66.975 -40.662  17.088  1.00 80.08           C  
ATOM   3717  HB2 ASP A 236      67.135 -41.507  17.757  1.00 80.08           H  
ATOM   3718  HB3 ASP A 236      66.175 -40.048  17.501  1.00 80.08           H  
ATOM   3719  O   ASP A 236      67.334 -37.682  16.513  1.00 80.08           O  
ATOM   3720  CG  ASP A 236      66.559 -41.178  15.702  1.00 80.08           C  
ATOM   3721  OD1 ASP A 236      66.033 -40.376  14.890  1.00 80.08           O  
ATOM   3722  OD2 ASP A 236      66.818 -42.364  15.408  1.00 80.08           O  
ATOM   3723  N   PRO A 237      68.695 -38.504  14.926  1.00 76.26           N  
ATOM   3724  CA  PRO A 237      68.624 -37.305  14.091  1.00 76.26           C  
ATOM   3725  HA  PRO A 237      69.118 -36.487  14.615  1.00 76.26           H  
ATOM   3726  C   PRO A 237      67.196 -36.880  13.740  1.00 76.26           C  
ATOM   3727  CB  PRO A 237      69.410 -37.649  12.823  1.00 76.26           C  
ATOM   3728  HB2 PRO A 237      69.903 -36.769  12.408  1.00 76.26           H  
ATOM   3729  HB3 PRO A 237      68.757 -38.113  12.084  1.00 76.26           H  
ATOM   3730  O   PRO A 237      66.915 -35.684  13.648  1.00 76.26           O  
ATOM   3731  CG  PRO A 237      70.420 -38.677  13.317  1.00 76.26           C  
ATOM   3732  HG2 PRO A 237      70.779 -39.317  12.511  1.00 76.26           H  
ATOM   3733  HG3 PRO A 237      71.243 -38.156  13.806  1.00 76.26           H  
ATOM   3734  CD  PRO A 237      69.639 -39.459  14.365  1.00 76.26           C  
ATOM   3735  HD2 PRO A 237      69.092 -40.278  13.898  1.00 76.26           H  
ATOM   3736  HD3 PRO A 237      70.333 -39.837  15.115  1.00 76.26           H  
ATOM   3737  N   ASN A 238      66.282 -37.840  13.563  1.00 81.96           N  
ATOM   3738  H   ASN A 238      66.515 -38.790  13.813  1.00 81.96           H  
ATOM   3739  CA  ASN A 238      64.890 -37.538  13.247  1.00 81.96           C  
ATOM   3740  HA  ASN A 238      64.862 -36.786  12.459  1.00 81.96           H  
ATOM   3741  C   ASN A 238      64.180 -36.962  14.472  1.00 81.96           C  
ATOM   3742  CB  ASN A 238      64.160 -38.793  12.748  1.00 81.96           C  
ATOM   3743  HB2 ASN A 238      63.173 -38.509  12.382  1.00 81.96           H  
ATOM   3744  HB3 ASN A 238      64.019 -39.488  13.575  1.00 81.96           H  
ATOM   3745  O   ASN A 238      63.447 -35.984  14.346  1.00 81.96           O  
ATOM   3746  CG  ASN A 238      64.887 -39.498  11.624  1.00 81.96           C  
ATOM   3747  ND2 ASN A 238      65.368 -40.690  11.880  1.00 81.96           N  
ATOM   3748 HD21 ASN A 238      65.416 -40.977  12.848  1.00 81.96           H  
ATOM   3749 HD22 ASN A 238      65.900 -41.141  11.151  1.00 81.96           H  
ATOM   3750  OD1 ASN A 238      65.055 -38.988  10.528  1.00 81.96           O  
ATOM   3751  N   VAL A 239      64.418 -37.526  15.661  1.00 87.26           N  
ATOM   3752  H   VAL A 239      65.076 -38.292  15.704  1.00 87.26           H  
ATOM   3753  CA  VAL A 239      63.840 -37.018  16.914  1.00 87.26           C  
ATOM   3754  HA  VAL A 239      62.763 -36.918  16.787  1.00 87.26           H  
ATOM   3755  C   VAL A 239      64.388 -35.632  17.240  1.00 87.26           C  
ATOM   3756  CB  VAL A 239      64.091 -37.976  18.089  1.00 87.26           C  
ATOM   3757  HB  VAL A 239      65.167 -38.115  18.192  1.00 87.26           H  
ATOM   3758  O   VAL A 239      63.596 -34.731  17.508  1.00 87.26           O  
ATOM   3759  CG1 VAL A 239      63.539 -37.406  19.404  1.00 87.26           C  
ATOM   3760 HG11 VAL A 239      62.474 -37.191  19.308  1.00 87.26           H  
ATOM   3761 HG12 VAL A 239      64.077 -36.499  19.682  1.00 87.26           H  
ATOM   3762 HG13 VAL A 239      63.694 -38.134  20.200  1.00 87.26           H  
ATOM   3763  CG2 VAL A 239      63.418 -39.334  17.845  1.00 87.26           C  
ATOM   3764 HG21 VAL A 239      63.810 -39.794  16.938  1.00 87.26           H  
ATOM   3765 HG22 VAL A 239      63.635 -39.999  18.681  1.00 87.26           H  
ATOM   3766 HG23 VAL A 239      62.338 -39.211  17.753  1.00 87.26           H  
ATOM   3767  N   ALA A 240      65.705 -35.425  17.161  1.00 85.76           N  
ATOM   3768  H   ALA A 240      66.310 -36.212  16.972  1.00 85.76           H  
ATOM   3769  CA  ALA A 240      66.325 -34.116  17.361  1.00 85.76           C  
ATOM   3770  HA  ALA A 240      66.148 -33.791  18.387  1.00 85.76           H  
ATOM   3771  C   ALA A 240      65.723 -33.066  16.415  1.00 85.76           C  
ATOM   3772  CB  ALA A 240      67.838 -34.243  17.143  1.00 85.76           C  
ATOM   3773  HB1 ALA A 240      68.047 -34.551  16.119  1.00 85.76           H  
ATOM   3774  HB2 ALA A 240      68.320 -33.284  17.333  1.00 85.76           H  
ATOM   3775  HB3 ALA A 240      68.256 -34.986  17.821  1.00 85.76           H  
ATOM   3776  O   ALA A 240      65.362 -31.966  16.834  1.00 85.76           O  
ATOM   3777  N   TYR A 241      65.527 -33.421  15.143  1.00 83.21           N  
ATOM   3778  H   TYR A 241      65.860 -34.322  14.833  1.00 83.21           H  
ATOM   3779  CA  TYR A 241      64.908 -32.529  14.168  1.00 83.21           C  
ATOM   3780  HA  TYR A 241      65.405 -31.561  14.217  1.00 83.21           H  
ATOM   3781  C   TYR A 241      63.427 -32.242  14.450  1.00 83.21           C  
ATOM   3782  CB  TYR A 241      65.119 -33.105  12.766  1.00 83.21           C  
ATOM   3783  HB2 TYR A 241      64.588 -34.051  12.667  1.00 83.21           H  
ATOM   3784  HB3 TYR A 241      66.181 -33.292  12.605  1.00 83.21           H  
ATOM   3785  O   TYR A 241      62.984 -31.094  14.330  1.00 83.21           O  
ATOM   3786  CG  TYR A 241      64.631 -32.132  11.726  1.00 83.21           C  
ATOM   3787  CD1 TYR A 241      63.294 -32.178  11.308  1.00 83.21           C  
ATOM   3788  HD1 TYR A 241      62.634 -32.939  11.695  1.00 83.21           H  
ATOM   3789  CD2 TYR A 241      65.458 -31.065  11.333  1.00 83.21           C  
ATOM   3790  HD2 TYR A 241      66.471 -31.005  11.701  1.00 83.21           H  
ATOM   3791  CE1 TYR A 241      62.786 -31.158  10.490  1.00 83.21           C  
ATOM   3792  HE1 TYR A 241      61.742 -31.128  10.215  1.00 83.21           H  
ATOM   3793  CE2 TYR A 241      64.938 -30.027  10.543  1.00 83.21           C  
ATOM   3794  HE2 TYR A 241      65.553 -29.173  10.304  1.00 83.21           H  
ATOM   3795  OH  TYR A 241      63.041 -29.008   9.507  1.00 83.21           O  
ATOM   3796  HH  TYR A 241      63.663 -28.282   9.419  1.00 83.21           H  
ATOM   3797  CZ  TYR A 241      63.593 -30.072  10.132  1.00 83.21           C  
ATOM   3798  N   LEU A 242      62.653 -33.251  14.857  1.00 89.03           N  
ATOM   3799  H   LEU A 242      63.058 -34.176  14.911  1.00 89.03           H  
ATOM   3800  CA  LEU A 242      61.265 -33.069  15.281  1.00 89.03           C  
ATOM   3801  HA  LEU A 242      60.716 -32.566  14.485  1.00 89.03           H  
ATOM   3802  C   LEU A 242      61.174 -32.161  16.513  1.00 89.03           C  
ATOM   3803  CB  LEU A 242      60.618 -34.434  15.568  1.00 89.03           C  
ATOM   3804  HB2 LEU A 242      61.286 -35.007  16.210  1.00 89.03           H  
ATOM   3805  HB3 LEU A 242      59.693 -34.272  16.120  1.00 89.03           H  
ATOM   3806  O   LEU A 242      60.333 -31.267  16.535  1.00 89.03           O  
ATOM   3807  CG  LEU A 242      60.288 -35.266  14.316  1.00 89.03           C  
ATOM   3808  HG  LEU A 242      61.165 -35.354  13.674  1.00 89.03           H  
ATOM   3809  CD1 LEU A 242      59.849 -36.667  14.747  1.00 89.03           C  
ATOM   3810 HD11 LEU A 242      58.965 -36.608  15.384  1.00 89.03           H  
ATOM   3811 HD12 LEU A 242      60.660 -37.146  15.296  1.00 89.03           H  
ATOM   3812 HD13 LEU A 242      59.626 -37.269  13.867  1.00 89.03           H  
ATOM   3813  CD2 LEU A 242      59.165 -34.643  13.483  1.00 89.03           C  
ATOM   3814 HD21 LEU A 242      58.919 -35.304  12.653  1.00 89.03           H  
ATOM   3815 HD22 LEU A 242      59.489 -33.687  13.070  1.00 89.03           H  
ATOM   3816 HD23 LEU A 242      58.279 -34.493  14.098  1.00 89.03           H  
ATOM   3817  N   LEU A 243      62.058 -32.339  17.497  1.00 91.86           N  
ATOM   3818  H   LEU A 243      62.716 -33.101  17.411  1.00 91.86           H  
ATOM   3819  CA  LEU A 243      62.148 -31.481  18.679  1.00 91.86           C  
ATOM   3820  HA  LEU A 243      61.179 -31.466  19.177  1.00 91.86           H  
ATOM   3821  C   LEU A 243      62.464 -30.031  18.295  1.00 91.86           C  
ATOM   3822  CB  LEU A 243      63.211 -32.031  19.646  1.00 91.86           C  
ATOM   3823  HB2 LEU A 243      64.123 -32.236  19.085  1.00 91.86           H  
ATOM   3824  HB3 LEU A 243      63.445 -31.259  20.378  1.00 91.86           H  
ATOM   3825  O   LEU A 243      61.772 -29.124  18.749  1.00 91.86           O  
ATOM   3826  CG  LEU A 243      62.818 -33.300  20.419  1.00 91.86           C  
ATOM   3827  HG  LEU A 243      62.486 -34.077  19.729  1.00 91.86           H  
ATOM   3828  CD1 LEU A 243      64.036 -33.813  21.190  1.00 91.86           C  
ATOM   3829 HD11 LEU A 243      64.832 -34.061  20.489  1.00 91.86           H  
ATOM   3830 HD12 LEU A 243      64.392 -33.046  21.878  1.00 91.86           H  
ATOM   3831 HD13 LEU A 243      63.772 -34.713  21.746  1.00 91.86           H  
ATOM   3832  CD2 LEU A 243      61.695 -33.030  21.422  1.00 91.86           C  
ATOM   3833 HD21 LEU A 243      61.512 -33.926  22.016  1.00 91.86           H  
ATOM   3834 HD22 LEU A 243      60.777 -32.783  20.888  1.00 91.86           H  
ATOM   3835 HD23 LEU A 243      61.971 -32.208  22.083  1.00 91.86           H  
ATOM   3836  N   LEU A 244      63.440 -29.809  17.407  1.00 88.64           N  
ATOM   3837  H   LEU A 244      63.995 -30.594  17.099  1.00 88.64           H  
ATOM   3838  CA  LEU A 244      63.776 -28.470  16.915  1.00 88.64           C  
ATOM   3839  HA  LEU A 244      64.056 -27.852  17.770  1.00 88.64           H  
ATOM   3840  C   LEU A 244      62.569 -27.821  16.234  1.00 88.64           C  
ATOM   3841  CB  LEU A 244      64.956 -28.570  15.931  1.00 88.64           C  
ATOM   3842  HB2 LEU A 244      64.654 -29.181  15.081  1.00 88.64           H  
ATOM   3843  HB3 LEU A 244      65.788 -29.077  16.419  1.00 88.64           H  
ATOM   3844  O   LEU A 244      62.200 -26.694  16.544  1.00 88.64           O  
ATOM   3845  CG  LEU A 244      65.450 -27.211  15.408  1.00 88.64           C  
ATOM   3846  HG  LEU A 244      64.619 -26.659  14.970  1.00 88.64           H  
ATOM   3847  CD1 LEU A 244      66.088 -26.362  16.508  1.00 88.64           C  
ATOM   3848 HD11 LEU A 244      66.459 -25.428  16.089  1.00 88.64           H  
ATOM   3849 HD12 LEU A 244      66.914 -26.903  16.971  1.00 88.64           H  
ATOM   3850 HD13 LEU A 244      65.345 -26.122  17.269  1.00 88.64           H  
ATOM   3851  CD2 LEU A 244      66.493 -27.429  14.318  1.00 88.64           C  
ATOM   3852 HD21 LEU A 244      66.835 -26.455  13.966  1.00 88.64           H  
ATOM   3853 HD22 LEU A 244      66.056 -27.980  13.486  1.00 88.64           H  
ATOM   3854 HD23 LEU A 244      67.356 -27.969  14.708  1.00 88.64           H  
ATOM   3855  N   THR A 245      61.933 -28.561  15.329  1.00 82.80           N  
ATOM   3856  H   THR A 245      62.294 -29.486  15.148  1.00 82.80           H  
ATOM   3857  CA  THR A 245      60.783 -28.097  14.551  1.00 82.80           C  
ATOM   3858  HA  THR A 245      61.059 -27.212  13.979  1.00 82.80           H  
ATOM   3859  C   THR A 245      59.604 -27.734  15.442  1.00 82.80           C  
ATOM   3860  CB  THR A 245      60.341 -29.195  13.584  1.00 82.80           C  
ATOM   3861  HB  THR A 245      60.181 -30.124  14.130  1.00 82.80           H  
ATOM   3862  O   THR A 245      59.078 -26.626  15.367  1.00 82.80           O  
ATOM   3863  CG2 THR A 245      59.031 -28.822  12.893  1.00 82.80           C  
ATOM   3864 HG21 THR A 245      59.056 -27.782  12.567  1.00 82.80           H  
ATOM   3865 HG22 THR A 245      58.847 -29.500  12.060  1.00 82.80           H  
ATOM   3866 HG23 THR A 245      58.201 -28.961  13.586  1.00 82.80           H  
ATOM   3867  OG1 THR A 245      61.352 -29.420  12.634  1.00 82.80           O  
ATOM   3868  HG1 THR A 245      62.025 -29.968  13.043  1.00 82.80           H  
ATOM   3869  N   LEU A 246      59.161 -28.674  16.275  1.00 91.61           N  
ATOM   3870  H   LEU A 246      59.658 -29.553  16.326  1.00 91.61           H  
ATOM   3871  CA  LEU A 246      58.031 -28.473  17.173  1.00 91.61           C  
ATOM   3872  HA  LEU A 246      57.161 -28.141  16.607  1.00 91.61           H  
ATOM   3873  C   LEU A 246      58.341 -27.384  18.200  1.00 91.61           C  
ATOM   3874  CB  LEU A 246      57.720 -29.796  17.875  1.00 91.61           C  
ATOM   3875  HB2 LEU A 246      58.657 -30.160  18.297  1.00 91.61           H  
ATOM   3876  HB3 LEU A 246      57.021 -29.596  18.688  1.00 91.61           H  
ATOM   3877  O   LEU A 246      57.449 -26.624  18.560  1.00 91.61           O  
ATOM   3878  CG  LEU A 246      57.134 -30.908  16.993  1.00 91.61           C  
ATOM   3879  HG  LEU A 246      57.783 -31.090  16.137  1.00 91.61           H  
ATOM   3880  CD1 LEU A 246      57.027 -32.198  17.809  1.00 91.61           C  
ATOM   3881 HD11 LEU A 246      56.644 -33.000  17.178  1.00 91.61           H  
ATOM   3882 HD12 LEU A 246      56.357 -32.054  18.657  1.00 91.61           H  
ATOM   3883 HD13 LEU A 246      58.016 -32.485  18.167  1.00 91.61           H  
ATOM   3884  CD2 LEU A 246      55.743 -30.550  16.471  1.00 91.61           C  
ATOM   3885 HD21 LEU A 246      55.335 -31.390  15.909  1.00 91.61           H  
ATOM   3886 HD22 LEU A 246      55.079 -30.317  17.303  1.00 91.61           H  
ATOM   3887 HD23 LEU A 246      55.802 -29.690  15.804  1.00 91.61           H  
ATOM   3888  N   GLY A 247      59.603 -27.260  18.612  1.00 92.71           N  
ATOM   3889  H   GLY A 247      60.291 -27.940  18.318  1.00 92.71           H  
ATOM   3890  CA  GLY A 247      60.044 -26.188  19.485  1.00 92.71           C  
ATOM   3891  HA2 GLY A 247      59.424 -26.225  20.380  1.00 92.71           H  
ATOM   3892  HA3 GLY A 247      61.083 -26.367  19.761  1.00 92.71           H  
ATOM   3893  C   GLY A 247      59.907 -24.805  18.849  1.00 92.71           C  
ATOM   3894  O   GLY A 247      59.375 -23.893  19.482  1.00 92.71           O  
ATOM   3895  N   ILE A 248      60.279 -24.664  17.572  1.00 86.67           N  
ATOM   3896  H   ILE A 248      60.731 -25.446  17.121  1.00 86.67           H  
ATOM   3897  CA  ILE A 248      60.058 -23.438  16.788  1.00 86.67           C  
ATOM   3898  HA  ILE A 248      60.522 -22.600  17.309  1.00 86.67           H  
ATOM   3899  C   ILE A 248      58.560 -23.125  16.687  1.00 86.67           C  
ATOM   3900  CB  ILE A 248      60.713 -23.566  15.392  1.00 86.67           C  
ATOM   3901  HB  ILE A 248      60.378 -24.494  14.930  1.00 86.67           H  
ATOM   3902  O   ILE A 248      58.151 -21.997  16.950  1.00 86.67           O  
ATOM   3903  CG1 ILE A 248      62.246 -23.614  15.535  1.00 86.67           C  
ATOM   3904 HG12 ILE A 248      62.541 -24.257  16.365  1.00 86.67           H  
ATOM   3905 HG13 ILE A 248      62.607 -22.610  15.758  1.00 86.67           H  
ATOM   3906  CG2 ILE A 248      60.309 -22.402  14.465  1.00 86.67           C  
ATOM   3907 HG21 ILE A 248      59.242 -22.450  14.248  1.00 86.67           H  
ATOM   3908 HG22 ILE A 248      60.536 -21.447  14.940  1.00 86.67           H  
ATOM   3909 HG23 ILE A 248      60.831 -22.466  13.511  1.00 86.67           H  
ATOM   3910  CD1 ILE A 248      62.971 -24.088  14.281  1.00 86.67           C  
ATOM   3911 HD11 ILE A 248      62.548 -25.033  13.937  1.00 86.67           H  
ATOM   3912 HD12 ILE A 248      64.026 -24.234  14.514  1.00 86.67           H  
ATOM   3913 HD13 ILE A 248      62.883 -23.328  13.505  1.00 86.67           H  
ATOM   3914  N   TRP A 249      57.723 -24.118  16.372  1.00 87.06           N  
ATOM   3915  H   TRP A 249      58.114 -25.022  16.147  1.00 87.06           H  
ATOM   3916  CA  TRP A 249      56.266 -23.943  16.331  1.00 87.06           C  
ATOM   3917  HA  TRP A 249      56.021 -23.169  15.605  1.00 87.06           H  
ATOM   3918  C   TRP A 249      55.680 -23.495  17.667  1.00 87.06           C  
ATOM   3919  CB  TRP A 249      55.597 -25.252  15.907  1.00 87.06           C  
ATOM   3920  HB2 TRP A 249      56.036 -26.092  16.447  1.00 87.06           H  
ATOM   3921  HB3 TRP A 249      54.541 -25.208  16.172  1.00 87.06           H  
ATOM   3922  O   TRP A 249      54.840 -22.599  17.700  1.00 87.06           O  
ATOM   3923  CG  TRP A 249      55.670 -25.498  14.446  1.00 87.06           C  
ATOM   3924  CD1 TRP A 249      56.379 -26.460  13.820  1.00 87.06           C  
ATOM   3925  HD1 TRP A 249      56.989 -27.195  14.325  1.00 87.06           H  
ATOM   3926  CD2 TRP A 249      55.003 -24.743  13.406  1.00 87.06           C  
ATOM   3927  CE2 TRP A 249      55.365 -25.309  12.152  1.00 87.06           C  
ATOM   3928  CE3 TRP A 249      54.126 -23.644  13.406  1.00 87.06           C  
ATOM   3929  HE3 TRP A 249      53.835 -23.191  14.343  1.00 87.06           H  
ATOM   3930  NE1 TRP A 249      56.223 -26.337  12.456  1.00 87.06           N  
ATOM   3931  HE1 TRP A 249      56.694 -26.924  11.783  1.00 87.06           H  
ATOM   3932  CH2 TRP A 249      53.974 -23.743  10.974  1.00 87.06           C  
ATOM   3933  HH2 TRP A 249      53.580 -23.376  10.038  1.00 87.06           H  
ATOM   3934  CZ2 TRP A 249      54.875 -24.815  10.949  1.00 87.06           C  
ATOM   3935  HZ2 TRP A 249      55.203 -25.260  10.022  1.00 87.06           H  
ATOM   3936  CZ3 TRP A 249      53.611 -23.154  12.200  1.00 87.06           C  
ATOM   3937  HZ3 TRP A 249      52.924 -22.322  12.239  1.00 87.06           H  
ATOM   3938  N   ALA A 250      56.125 -24.103  18.763  1.00 91.10           N  
ATOM   3939  H   ALA A 250      56.795 -24.853  18.666  1.00 91.10           H  
ATOM   3940  CA  ALA A 250      55.644 -23.789  20.096  1.00 91.10           C  
ATOM   3941  HA  ALA A 250      54.555 -23.818  20.088  1.00 91.10           H  
ATOM   3942  C   ALA A 250      56.053 -22.368  20.525  1.00 91.10           C  
ATOM   3943  CB  ALA A 250      56.138 -24.893  21.031  1.00 91.10           C  
ATOM   3944  HB1 ALA A 250      55.824 -25.865  20.652  1.00 91.10           H  
ATOM   3945  HB2 ALA A 250      55.707 -24.764  22.024  1.00 91.10           H  
ATOM   3946  HB3 ALA A 250      57.228 -24.872  21.082  1.00 91.10           H  
ATOM   3947  O   ALA A 250      55.226 -21.654  21.090  1.00 91.10           O  
ATOM   3948  N   LEU A 251      57.259 -21.909  20.161  1.00 87.33           N  
ATOM   3949  H   LEU A 251      57.905 -22.546  19.715  1.00 87.33           H  
ATOM   3950  CA  LEU A 251      57.651 -20.504  20.315  1.00 87.33           C  
ATOM   3951  HA  LEU A 251      57.528 -20.211  21.357  1.00 87.33           H  
ATOM   3952  C   LEU A 251      56.744 -19.569  19.503  1.00 87.33           C  
ATOM   3953  CB  LEU A 251      59.119 -20.298  19.899  1.00 87.33           C  
ATOM   3954  HB2 LEU A 251      59.286 -19.227  19.787  1.00 87.33           H  
ATOM   3955  HB3 LEU A 251      59.276 -20.755  18.922  1.00 87.33           H  
ATOM   3956  O   LEU A 251      56.222 -18.606  20.055  1.00 87.33           O  
ATOM   3957  CG  LEU A 251      60.182 -20.836  20.871  1.00 87.33           C  
ATOM   3958  HG  LEU A 251      60.066 -21.911  21.009  1.00 87.33           H  
ATOM   3959  CD1 LEU A 251      61.558 -20.546  20.277  1.00 87.33           C  
ATOM   3960 HD11 LEU A 251      62.339 -20.891  20.954  1.00 87.33           H  
ATOM   3961 HD12 LEU A 251      61.681 -19.476  20.112  1.00 87.33           H  
ATOM   3962 HD13 LEU A 251      61.648 -21.062  19.321  1.00 87.33           H  
ATOM   3963  CD2 LEU A 251      60.148 -20.154  22.235  1.00 87.33           C  
ATOM   3964 HD21 LEU A 251      60.964 -20.521  22.857  1.00 87.33           H  
ATOM   3965 HD22 LEU A 251      59.214 -20.387  22.744  1.00 87.33           H  
ATOM   3966 HD23 LEU A 251      60.234 -19.072  22.125  1.00 87.33           H  
ATOM   3967  N   ILE A 252      56.513 -19.861  18.218  1.00 82.98           N  
ATOM   3968  H   ILE A 252      56.979 -20.665  17.822  1.00 82.98           H  
ATOM   3969  CA  ILE A 252      55.661 -19.034  17.347  1.00 82.98           C  
ATOM   3970  HA  ILE A 252      56.066 -18.023  17.321  1.00 82.98           H  
ATOM   3971  C   ILE A 252      54.239 -18.927  17.914  1.00 82.98           C  
ATOM   3972  CB  ILE A 252      55.657 -19.595  15.906  1.00 82.98           C  
ATOM   3973  HB  ILE A 252      55.394 -20.653  15.945  1.00 82.98           H  
ATOM   3974  O   ILE A 252      53.703 -17.830  18.033  1.00 82.98           O  
ATOM   3975  CG1 ILE A 252      57.054 -19.454  15.267  1.00 82.98           C  
ATOM   3976 HG12 ILE A 252      57.241 -18.406  15.033  1.00 82.98           H  
ATOM   3977 HG13 ILE A 252      57.829 -19.745  15.976  1.00 82.98           H  
ATOM   3978  CG2 ILE A 252      54.614 -18.871  15.037  1.00 82.98           C  
ATOM   3979 HG21 ILE A 252      53.609 -19.080  15.404  1.00 82.98           H  
ATOM   3980 HG22 ILE A 252      54.789 -17.795  15.057  1.00 82.98           H  
ATOM   3981 HG23 ILE A 252      54.660 -19.222  14.006  1.00 82.98           H  
ATOM   3982  CD1 ILE A 252      57.229 -20.321  14.013  1.00 82.98           C  
ATOM   3983 HD11 ILE A 252      56.492 -20.074  13.250  1.00 82.98           H  
ATOM   3984 HD12 ILE A 252      57.111 -21.372  14.281  1.00 82.98           H  
ATOM   3985 HD13 ILE A 252      58.228 -20.167  13.607  1.00 82.98           H  
ATOM   3986  N   ILE A 253      53.634 -20.052  18.303  1.00 85.66           N  
ATOM   3987  H   ILE A 253      54.132 -20.923  18.187  1.00 85.66           H  
ATOM   3988  CA  ILE A 253      52.287 -20.083  18.893  1.00 85.66           C  
ATOM   3989  HA  ILE A 253      51.604 -19.553  18.229  1.00 85.66           H  
ATOM   3990  C   ILE A 253      52.262 -19.341  20.235  1.00 85.66           C  
ATOM   3991  CB  ILE A 253      51.798 -21.544  19.026  1.00 85.66           C  
ATOM   3992  HB  ILE A 253      52.570 -22.118  19.538  1.00 85.66           H  
ATOM   3993  O   ILE A 253      51.303 -18.614  20.497  1.00 85.66           O  
ATOM   3994  CG1 ILE A 253      51.568 -22.157  17.623  1.00 85.66           C  
ATOM   3995 HG12 ILE A 253      50.689 -21.700  17.167  1.00 85.66           H  
ATOM   3996 HG13 ILE A 253      52.418 -21.935  16.979  1.00 85.66           H  
ATOM   3997  CG2 ILE A 253      50.502 -21.635  19.857  1.00 85.66           C  
ATOM   3998 HG21 ILE A 253      49.724 -21.013  19.412  1.00 85.66           H  
ATOM   3999 HG22 ILE A 253      50.678 -21.300  20.879  1.00 85.66           H  
ATOM   4000 HG23 ILE A 253      50.152 -22.666  19.915  1.00 85.66           H  
ATOM   4001  CD1 ILE A 253      51.394 -23.681  17.632  1.00 85.66           C  
ATOM   4002 HD11 ILE A 253      50.465 -23.964  18.127  1.00 85.66           H  
ATOM   4003 HD12 ILE A 253      52.238 -24.147  18.141  1.00 85.66           H  
ATOM   4004 HD13 ILE A 253      51.362 -24.043  16.604  1.00 85.66           H  
ATOM   4005  N   GLY A 254      53.304 -19.491  21.061  1.00 85.35           N  
ATOM   4006  H   GLY A 254      54.059 -20.099  20.779  1.00 85.35           H  
ATOM   4007  CA  GLY A 254      53.445 -18.801  22.345  1.00 85.35           C  
ATOM   4008  HA2 GLY A 254      52.624 -19.075  23.007  1.00 85.35           H  
ATOM   4009  HA3 GLY A 254      54.387 -19.098  22.807  1.00 85.35           H  
ATOM   4010  C   GLY A 254      53.454 -17.282  22.187  1.00 85.35           C  
ATOM   4011  O   GLY A 254      52.607 -16.606  22.766  1.00 85.35           O  
ATOM   4012  N   PHE A 255      54.315 -16.751  21.314  1.00 81.74           N  
ATOM   4013  H   PHE A 255      54.990 -17.355  20.867  1.00 81.74           H  
ATOM   4014  CA  PHE A 255      54.381 -15.308  21.048  1.00 81.74           C  
ATOM   4015  HA  PHE A 255      54.494 -14.793  22.002  1.00 81.74           H  
ATOM   4016  C   PHE A 255      53.101 -14.745  20.409  1.00 81.74           C  
ATOM   4017  CB  PHE A 255      55.603 -14.995  20.171  1.00 81.74           C  
ATOM   4018  HB2 PHE A 255      55.515 -13.972  19.807  1.00 81.74           H  
ATOM   4019  HB3 PHE A 255      55.596 -15.651  19.300  1.00 81.74           H  
ATOM   4020  O   PHE A 255      52.787 -13.572  20.603  1.00 81.74           O  
ATOM   4021  CG  PHE A 255      56.935 -15.101  20.891  1.00 81.74           C  
ATOM   4022  CD1 PHE A 255      57.201 -14.264  21.992  1.00 81.74           C  
ATOM   4023  HD1 PHE A 255      56.456 -13.561  22.332  1.00 81.74           H  
ATOM   4024  CD2 PHE A 255      57.914 -16.017  20.465  1.00 81.74           C  
ATOM   4025  HD2 PHE A 255      57.726 -16.649  19.609  1.00 81.74           H  
ATOM   4026  CE1 PHE A 255      58.425 -14.362  22.676  1.00 81.74           C  
ATOM   4027  HE1 PHE A 255      58.607 -13.744  23.542  1.00 81.74           H  
ATOM   4028  CE2 PHE A 255      59.136 -16.121  21.154  1.00 81.74           C  
ATOM   4029  HE2 PHE A 255      59.877 -16.840  20.834  1.00 81.74           H  
ATOM   4030  CZ  PHE A 255      59.390 -15.294  22.261  1.00 81.74           C  
ATOM   4031  HZ  PHE A 255      60.320 -15.384  22.802  1.00 81.74           H  
ATOM   4032  N   LEU A 256      52.343 -15.563  19.669  1.00 80.74           N  
ATOM   4033  H   LEU A 256      52.683 -16.500  19.506  1.00 80.74           H  
ATOM   4034  CA  LEU A 256      51.068 -15.166  19.061  1.00 80.74           C  
ATOM   4035  HA  LEU A 256      51.113 -14.105  18.819  1.00 80.74           H  
ATOM   4036  C   LEU A 256      49.854 -15.317  19.995  1.00 80.74           C  
ATOM   4037  CB  LEU A 256      50.860 -15.957  17.757  1.00 80.74           C  
ATOM   4038  HB2 LEU A 256      49.853 -15.763  17.386  1.00 80.74           H  
ATOM   4039  HB3 LEU A 256      50.928 -17.019  17.987  1.00 80.74           H  
ATOM   4040  O   LEU A 256      48.764 -14.875  19.627  1.00 80.74           O  
ATOM   4041  CG  LEU A 256      51.854 -15.620  16.629  1.00 80.74           C  
ATOM   4042  HG  LEU A 256      52.880 -15.756  16.971  1.00 80.74           H  
ATOM   4043  CD1 LEU A 256      51.600 -16.563  15.451  1.00 80.74           C  
ATOM   4044 HD11 LEU A 256      52.323 -16.359  14.662  1.00 80.74           H  
ATOM   4045 HD12 LEU A 256      50.589 -16.424  15.069  1.00 80.74           H  
ATOM   4046 HD13 LEU A 256      51.727 -17.591  15.788  1.00 80.74           H  
ATOM   4047  CD2 LEU A 256      51.721 -14.182  16.124  1.00 80.74           C  
ATOM   4048 HD21 LEU A 256      52.386 -14.028  15.274  1.00 80.74           H  
ATOM   4049 HD22 LEU A 256      50.693 -13.981  15.825  1.00 80.74           H  
ATOM   4050 HD23 LEU A 256      52.014 -13.487  16.910  1.00 80.74           H  
ATOM   4051  N   THR A 257      50.008 -15.917  21.182  1.00 81.39           N  
ATOM   4052  H   THR A 257      50.933 -16.226  21.446  1.00 81.39           H  
ATOM   4053  CA  THR A 257      48.905 -16.184  22.121  1.00 81.39           C  
ATOM   4054  HA  THR A 257      47.970 -15.831  21.685  1.00 81.39           H  
ATOM   4055  C   THR A 257      49.125 -15.442  23.446  1.00 81.39           C  
ATOM   4056  CB  THR A 257      48.712 -17.690  22.360  1.00 81.39           C  
ATOM   4057  HB  THR A 257      49.543 -18.090  22.939  1.00 81.39           H  
ATOM   4058  O   THR A 257      49.719 -15.992  24.377  1.00 81.39           O  
ATOM   4059  CG2 THR A 257      47.395 -17.974  23.088  1.00 81.39           C  
ATOM   4060 HG21 THR A 257      47.419 -17.543  24.088  1.00 81.39           H  
ATOM   4061 HG22 THR A 257      46.560 -17.551  22.528  1.00 81.39           H  
ATOM   4062 HG23 THR A 257      47.259 -19.052  23.172  1.00 81.39           H  
ATOM   4063  OG1 THR A 257      48.648 -18.382  21.134  1.00 81.39           O  
ATOM   4064  HG1 THR A 257      49.552 -18.403  20.810  1.00 81.39           H  
ATOM   4065  N   PRO A 258      48.632 -14.194  23.580  1.00 75.10           N  
ATOM   4066  CA  PRO A 258      48.812 -13.409  24.796  1.00 75.10           C  
ATOM   4067  HA  PRO A 258      49.878 -13.224  24.923  1.00 75.10           H  
ATOM   4068  C   PRO A 258      48.261 -14.117  26.039  1.00 75.10           C  
ATOM   4069  CB  PRO A 258      48.098 -12.076  24.547  1.00 75.10           C  
ATOM   4070  HB2 PRO A 258      48.625 -11.245  25.015  1.00 75.10           H  
ATOM   4071  HB3 PRO A 258      47.070 -12.124  24.907  1.00 75.10           H  
ATOM   4072  O   PRO A 258      47.133 -14.609  26.041  1.00 75.10           O  
ATOM   4073  CG  PRO A 258      48.087 -11.952  23.026  1.00 75.10           C  
ATOM   4074  HG2 PRO A 258      49.038 -11.542  22.686  1.00 75.10           H  
ATOM   4075  HG3 PRO A 258      47.256 -11.341  22.672  1.00 75.10           H  
ATOM   4076  CD  PRO A 258      47.963 -13.399  22.562  1.00 75.10           C  
ATOM   4077  HD2 PRO A 258      46.913 -13.688  22.503  1.00 75.10           H  
ATOM   4078  HD3 PRO A 258      48.444 -13.500  21.589  1.00 75.10           H  
ATOM   4079  N   GLY A 259      49.048 -14.125  27.117  1.00 79.71           N  
ATOM   4080  H   GLY A 259      49.982 -13.753  27.026  1.00 79.71           H  
ATOM   4081  CA  GLY A 259      48.637 -14.632  28.432  1.00 79.71           C  
ATOM   4082  HA2 GLY A 259      49.221 -14.121  29.197  1.00 79.71           H  
ATOM   4083  HA3 GLY A 259      47.585 -14.396  28.594  1.00 79.71           H  
ATOM   4084  C   GLY A 259      48.814 -16.138  28.648  1.00 79.71           C  
ATOM   4085  O   GLY A 259      48.562 -16.608  29.756  1.00 79.71           O  
ATOM   4086  N   TRP A 260      49.280 -16.896  27.647  1.00 79.68           N  
ATOM   4087  H   TRP A 260      49.459 -16.467  26.750  1.00 79.68           H  
ATOM   4088  CA  TRP A 260      49.571 -18.324  27.794  1.00 79.68           C  
ATOM   4089  HA  TRP A 260      49.404 -18.600  28.835  1.00 79.68           H  
ATOM   4090  C   TRP A 260      51.043 -18.634  27.488  1.00 79.68           C  
ATOM   4091  CB  TRP A 260      48.581 -19.153  26.960  1.00 79.68           C  
ATOM   4092  HB2 TRP A 260      47.576 -18.774  27.146  1.00 79.68           H  
ATOM   4093  HB3 TRP A 260      48.793 -19.001  25.901  1.00 79.68           H  
ATOM   4094  O   TRP A 260      51.395 -19.016  26.382  1.00 79.68           O  
ATOM   4095  CG  TRP A 260      48.554 -20.631  27.240  1.00 79.68           C  
ATOM   4096  CD1 TRP A 260      49.066 -21.252  28.329  1.00 79.68           C  
ATOM   4097  HD1 TRP A 260      49.560 -20.758  29.152  1.00 79.68           H  
ATOM   4098  CD2 TRP A 260      47.922 -21.687  26.450  1.00 79.68           C  
ATOM   4099  CE2 TRP A 260      48.123 -22.934  27.115  1.00 79.68           C  
ATOM   4100  CE3 TRP A 260      47.177 -21.717  25.253  1.00 79.68           C  
ATOM   4101  HE3 TRP A 260      46.997 -20.792  24.726  1.00 79.68           H  
ATOM   4102  NE1 TRP A 260      48.812 -22.606  28.258  1.00 79.68           N  
ATOM   4103  HE1 TRP A 260      49.074 -23.261  28.981  1.00 79.68           H  
ATOM   4104  CH2 TRP A 260      46.908 -24.143  25.413  1.00 79.68           C  
ATOM   4105  HH2 TRP A 260      46.520 -25.067  25.009  1.00 79.68           H  
ATOM   4106  CZ2 TRP A 260      47.640 -24.149  26.612  1.00 79.68           C  
ATOM   4107  HZ2 TRP A 260      47.816 -25.072  27.145  1.00 79.68           H  
ATOM   4108  CZ3 TRP A 260      46.673 -22.930  24.741  1.00 79.68           C  
ATOM   4109  HZ3 TRP A 260      46.109 -22.927  23.820  1.00 79.68           H  
ATOM   4110  N   HIS A 261      51.905 -18.524  28.504  1.00 80.28           N  
ATOM   4111  H   HIS A 261      51.554 -18.106  29.354  1.00 80.28           H  
ATOM   4112  CA  HIS A 261      53.371 -18.705  28.424  1.00 80.28           C  
ATOM   4113  HA  HIS A 261      53.731 -18.192  27.532  1.00 80.28           H  
ATOM   4114  C   HIS A 261      53.851 -20.172  28.329  1.00 80.28           C  
ATOM   4115  CB  HIS A 261      53.990 -18.018  29.650  1.00 80.28           C  
ATOM   4116  HB2 HIS A 261      53.640 -18.506  30.559  1.00 80.28           H  
ATOM   4117  HB3 HIS A 261      55.075 -18.122  29.613  1.00 80.28           H  
ATOM   4118  O   HIS A 261      55.047 -20.475  28.373  1.00 80.28           O  
ATOM   4119  CG  HIS A 261      53.663 -16.550  29.711  1.00 80.28           C  
ATOM   4120  CD2 HIS A 261      52.848 -15.908  30.603  1.00 80.28           C  
ATOM   4121  HD2 HIS A 261      52.322 -16.365  31.429  1.00 80.28           H  
ATOM   4122  ND1 HIS A 261      54.118 -15.612  28.826  1.00 80.28           N  
ATOM   4123  HD1 HIS A 261      54.843 -15.790  28.145  1.00 80.28           H  
ATOM   4124  CE1 HIS A 261      53.590 -14.427  29.164  1.00 80.28           C  
ATOM   4125  HE1 HIS A 261      53.806 -13.494  28.664  1.00 80.28           H  
ATOM   4126  NE2 HIS A 261      52.795 -14.558  30.242  1.00 80.28           N  
ATOM   4127  N   VAL A 262      52.927 -21.132  28.246  1.00 88.12           N  
ATOM   4128  H   VAL A 262      51.967 -20.849  28.109  1.00 88.12           H  
ATOM   4129  CA  VAL A 262      53.273 -22.564  28.230  1.00 88.12           C  
ATOM   4130  HA  VAL A 262      54.034 -22.728  28.994  1.00 88.12           H  
ATOM   4131  C   VAL A 262      53.917 -22.987  26.904  1.00 88.12           C  
ATOM   4132  CB  VAL A 262      52.074 -23.453  28.601  1.00 88.12           C  
ATOM   4133  HB  VAL A 262      51.260 -23.269  27.901  1.00 88.12           H  
ATOM   4134  O   VAL A 262      54.958 -23.641  26.965  1.00 88.12           O  
ATOM   4135  CG1 VAL A 262      52.401 -24.949  28.537  1.00 88.12           C  
ATOM   4136 HG11 VAL A 262      53.258 -25.172  29.172  1.00 88.12           H  
ATOM   4137 HG12 VAL A 262      51.544 -25.533  28.870  1.00 88.12           H  
ATOM   4138 HG13 VAL A 262      52.632 -25.242  27.512  1.00 88.12           H  
ATOM   4139  CG2 VAL A 262      51.591 -23.143  30.025  1.00 88.12           C  
ATOM   4140 HG21 VAL A 262      51.283 -22.100  30.109  1.00 88.12           H  
ATOM   4141 HG22 VAL A 262      52.397 -23.325  30.736  1.00 88.12           H  
ATOM   4142 HG23 VAL A 262      50.745 -23.781  30.283  1.00 88.12           H  
ATOM   4143  N   PRO A 263      53.382 -22.623  25.717  1.00 90.14           N  
ATOM   4144  CA  PRO A 263      53.974 -23.031  24.446  1.00 90.14           C  
ATOM   4145  HA  PRO A 263      53.994 -24.120  24.404  1.00 90.14           H  
ATOM   4146  C   PRO A 263      55.402 -22.508  24.271  1.00 90.14           C  
ATOM   4147  CB  PRO A 263      53.034 -22.507  23.353  1.00 90.14           C  
ATOM   4148  HB2 PRO A 263      52.958 -23.203  22.517  1.00 90.14           H  
ATOM   4149  HB3 PRO A 263      53.375 -21.533  23.004  1.00 90.14           H  
ATOM   4150  O   PRO A 263      56.269 -23.266  23.853  1.00 90.14           O  
ATOM   4151  CG  PRO A 263      51.698 -22.335  24.070  1.00 90.14           C  
ATOM   4152  HG2 PRO A 263      51.070 -21.586  23.589  1.00 90.14           H  
ATOM   4153  HG3 PRO A 263      51.184 -23.292  24.147  1.00 90.14           H  
ATOM   4154  CD  PRO A 263      52.160 -21.880  25.448  1.00 90.14           C  
ATOM   4155  HD2 PRO A 263      52.426 -20.826  25.386  1.00 90.14           H  
ATOM   4156  HD3 PRO A 263      51.372 -22.042  26.183  1.00 90.14           H  
ATOM   4157  N   GLU A 264      55.689 -21.266  24.668  1.00 88.70           N  
ATOM   4158  H   GLU A 264      54.951 -20.672  25.017  1.00 88.70           H  
ATOM   4159  CA  GLU A 264      57.043 -20.704  24.566  1.00 88.70           C  
ATOM   4160  HA  GLU A 264      57.372 -20.862  23.539  1.00 88.70           H  
ATOM   4161  C   GLU A 264      58.051 -21.434  25.468  1.00 88.70           C  
ATOM   4162  CB  GLU A 264      57.035 -19.184  24.819  1.00 88.70           C  
ATOM   4163  HB2 GLU A 264      58.055 -18.808  24.760  1.00 88.70           H  
ATOM   4164  HB3 GLU A 264      56.452 -18.721  24.023  1.00 88.70           H  
ATOM   4165  O   GLU A 264      59.150 -21.776  25.028  1.00 88.70           O  
ATOM   4166  CG  GLU A 264      56.429 -18.797  26.180  1.00 88.70           C  
ATOM   4167  HG2 GLU A 264      55.425 -19.222  26.226  1.00 88.70           H  
ATOM   4168  HG3 GLU A 264      57.033 -19.224  26.979  1.00 88.70           H  
ATOM   4169  CD  GLU A 264      56.289 -17.290  26.408  1.00 88.70           C  
ATOM   4170  OE1 GLU A 264      56.195 -16.894  27.591  1.00 88.70           O  
ATOM   4171  OE2 GLU A 264      56.176 -16.540  25.420  1.00 88.70           O  
ATOM   4172  N   THR A 265      57.653 -21.764  26.700  1.00 90.57           N  
ATOM   4173  H   THR A 265      56.746 -21.442  27.007  1.00 90.57           H  
ATOM   4174  CA  THR A 265      58.504 -22.500  27.647  1.00 90.57           C  
ATOM   4175  HA  THR A 265      59.460 -21.983  27.733  1.00 90.57           H  
ATOM   4176  C   THR A 265      58.780 -23.918  27.148  1.00 90.57           C  
ATOM   4177  CB  THR A 265      57.856 -22.552  29.039  1.00 90.57           C  
ATOM   4178  HB  THR A 265      56.923 -23.113  28.988  1.00 90.57           H  
ATOM   4179  O   THR A 265      59.927 -24.365  27.132  1.00 90.57           O  
ATOM   4180  CG2 THR A 265      58.778 -23.206  30.072  1.00 90.57           C  
ATOM   4181 HG21 THR A 265      58.957 -24.250  29.818  1.00 90.57           H  
ATOM   4182 HG22 THR A 265      59.728 -22.673  30.110  1.00 90.57           H  
ATOM   4183 HG23 THR A 265      58.305 -23.162  31.053  1.00 90.57           H  
ATOM   4184  OG1 THR A 265      57.580 -21.257  29.518  1.00 90.57           O  
ATOM   4185  HG1 THR A 265      56.831 -20.888  29.044  1.00 90.57           H  
ATOM   4186  N   VAL A 266      57.739 -24.626  26.694  1.00 93.23           N  
ATOM   4187  H   VAL A 266      56.826 -24.194  26.700  1.00 93.23           H  
ATOM   4188  CA  VAL A 266      57.877 -25.966  26.103  1.00 93.23           C  
ATOM   4189  HA  VAL A 266      58.390 -26.615  26.812  1.00 93.23           H  
ATOM   4190  C   VAL A 266      58.744 -25.901  24.849  1.00 93.23           C  
ATOM   4191  CB  VAL A 266      56.492 -26.571  25.799  1.00 93.23           C  
ATOM   4192  HB  VAL A 266      55.909 -25.862  25.211  1.00 93.23           H  
ATOM   4193  O   VAL A 266      59.642 -26.723  24.683  1.00 93.23           O  
ATOM   4194  CG1 VAL A 266      56.584 -27.888  25.019  1.00 93.23           C  
ATOM   4195 HG11 VAL A 266      57.237 -28.590  25.538  1.00 93.23           H  
ATOM   4196 HG12 VAL A 266      55.593 -28.328  24.909  1.00 93.23           H  
ATOM   4197 HG13 VAL A 266      56.980 -27.703  24.019  1.00 93.23           H  
ATOM   4198  CG2 VAL A 266      55.739 -26.871  27.104  1.00 93.23           C  
ATOM   4199 HG21 VAL A 266      56.273 -27.629  27.677  1.00 93.23           H  
ATOM   4200 HG22 VAL A 266      54.736 -27.232  26.875  1.00 93.23           H  
ATOM   4201 HG23 VAL A 266      55.650 -25.971  27.711  1.00 93.23           H  
ATOM   4202  N   GLY A 267      58.537 -24.891  24.005  1.00 93.45           N  
ATOM   4203  H   GLY A 267      57.792 -24.237  24.198  1.00 93.45           H  
ATOM   4204  CA  GLY A 267      59.292 -24.707  22.776  1.00 93.45           C  
ATOM   4205  HA2 GLY A 267      59.153 -25.607  22.177  1.00 93.45           H  
ATOM   4206  HA3 GLY A 267      58.908 -23.839  22.241  1.00 93.45           H  
ATOM   4207  C   GLY A 267      60.785 -24.508  23.010  1.00 93.45           C  
ATOM   4208  O   GLY A 267      61.602 -25.181  22.379  1.00 93.45           O  
ATOM   4209  N   ALA A 268      61.145 -23.662  23.977  1.00 91.08           N  
ATOM   4210  H   ALA A 268      60.426 -23.126  24.443  1.00 91.08           H  
ATOM   4211  CA  ALA A 268      62.532 -23.453  24.379  1.00 91.08           C  
ATOM   4212  HA  ALA A 268      63.095 -23.103  23.514  1.00 91.08           H  
ATOM   4213  C   ALA A 268      63.194 -24.751  24.872  1.00 91.08           C  
ATOM   4214  CB  ALA A 268      62.563 -22.359  25.451  1.00 91.08           C  
ATOM   4215  HB1 ALA A 268      61.996 -22.673  26.328  1.00 91.08           H  
ATOM   4216  HB2 ALA A 268      63.594 -22.161  25.744  1.00 91.08           H  
ATOM   4217  HB3 ALA A 268      62.124 -21.442  25.059  1.00 91.08           H  
ATOM   4218  O   ALA A 268      64.308 -25.067  24.455  1.00 91.08           O  
ATOM   4219  N   ILE A 269      62.497 -25.543  25.699  1.00 92.79           N  
ATOM   4220  H   ILE A 269      61.586 -25.230  26.002  1.00 92.79           H  
ATOM   4221  CA  ILE A 269      62.996 -26.844  26.171  1.00 92.79           C  
ATOM   4222  HA  ILE A 269      63.962 -26.692  26.651  1.00 92.79           H  
ATOM   4223  C   ILE A 269      63.232 -27.788  24.988  1.00 92.79           C  
ATOM   4224  CB  ILE A 269      62.031 -27.465  27.210  1.00 92.79           C  
ATOM   4225  HB  ILE A 269      61.027 -27.476  26.786  1.00 92.79           H  
ATOM   4226  O   ILE A 269      64.294 -28.398  24.898  1.00 92.79           O  
ATOM   4227  CG1 ILE A 269      62.015 -26.616  28.500  1.00 92.79           C  
ATOM   4228 HG12 ILE A 269      61.928 -25.560  28.248  1.00 92.79           H  
ATOM   4229 HG13 ILE A 269      62.957 -26.745  29.034  1.00 92.79           H  
ATOM   4230  CG2 ILE A 269      62.428 -28.918  27.545  1.00 92.79           C  
ATOM   4231 HG21 ILE A 269      62.343 -29.553  26.663  1.00 92.79           H  
ATOM   4232 HG22 ILE A 269      63.454 -28.952  27.912  1.00 92.79           H  
ATOM   4233 HG23 ILE A 269      61.761 -29.333  28.301  1.00 92.79           H  
ATOM   4234  CD1 ILE A 269      60.853 -26.953  29.444  1.00 92.79           C  
ATOM   4235 HD11 ILE A 269      60.839 -26.237  30.264  1.00 92.79           H  
ATOM   4236 HD12 ILE A 269      59.907 -26.889  28.907  1.00 92.79           H  
ATOM   4237 HD13 ILE A 269      60.970 -27.953  29.862  1.00 92.79           H  
ATOM   4238  N   MET A 270      62.278 -27.892  24.059  1.00 94.07           N  
ATOM   4239  H   MET A 270      61.432 -27.352  24.173  1.00 94.07           H  
ATOM   4240  CA  MET A 270      62.408 -28.763  22.888  1.00 94.07           C  
ATOM   4241  HA  MET A 270      62.594 -29.783  23.227  1.00 94.07           H  
ATOM   4242  C   MET A 270      63.596 -28.364  22.004  1.00 94.07           C  
ATOM   4243  CB  MET A 270      61.113 -28.751  22.073  1.00 94.07           C  
ATOM   4244  HB2 MET A 270      60.857 -27.727  21.803  1.00 94.07           H  
ATOM   4245  HB3 MET A 270      61.274 -29.328  21.162  1.00 94.07           H  
ATOM   4246  O   MET A 270      64.344 -29.238  21.569  1.00 94.07           O  
ATOM   4247  CG  MET A 270      59.940 -29.387  22.822  1.00 94.07           C  
ATOM   4248  HG2 MET A 270      59.799 -28.882  23.777  1.00 94.07           H  
ATOM   4249  HG3 MET A 270      60.178 -30.428  23.040  1.00 94.07           H  
ATOM   4250  SD  MET A 270      58.380 -29.311  21.909  1.00 94.07           S  
ATOM   4251  CE  MET A 270      58.634 -30.769  20.880  1.00 94.07           C  
ATOM   4252  HE1 MET A 270      58.833 -31.629  21.518  1.00 94.07           H  
ATOM   4253  HE2 MET A 270      57.731 -30.970  20.305  1.00 94.07           H  
ATOM   4254  HE3 MET A 270      59.487 -30.603  20.220  1.00 94.07           H  
ATOM   4255  N   ILE A 271      63.827 -27.063  21.798  1.00 91.15           N  
ATOM   4256  H   ILE A 271      63.166 -26.395  22.168  1.00 91.15           H  
ATOM   4257  CA  ILE A 271      64.995 -26.566  21.056  1.00 91.15           C  
ATOM   4258  HA  ILE A 271      65.030 -27.070  20.089  1.00 91.15           H  
ATOM   4259  C   ILE A 271      66.294 -26.917  21.782  1.00 91.15           C  
ATOM   4260  CB  ILE A 271      64.870 -25.048  20.798  1.00 91.15           C  
ATOM   4261  HB  ILE A 271      64.620 -24.555  21.738  1.00 91.15           H  
ATOM   4262  O   ILE A 271      67.226 -27.401  21.146  1.00 91.15           O  
ATOM   4263  CG1 ILE A 271      63.742 -24.794  19.779  1.00 91.15           C  
ATOM   4264 HG12 ILE A 271      64.076 -25.056  18.775  1.00 91.15           H  
ATOM   4265 HG13 ILE A 271      62.890 -25.429  20.018  1.00 91.15           H  
ATOM   4266  CG2 ILE A 271      66.189 -24.448  20.269  1.00 91.15           C  
ATOM   4267 HG21 ILE A 271      66.059 -23.398  20.010  1.00 91.15           H  
ATOM   4268 HG22 ILE A 271      66.958 -24.498  21.040  1.00 91.15           H  
ATOM   4269 HG23 ILE A 271      66.525 -24.995  19.388  1.00 91.15           H  
ATOM   4270  CD1 ILE A 271      63.236 -23.354  19.777  1.00 91.15           C  
ATOM   4271 HD11 ILE A 271      64.033 -22.654  19.527  1.00 91.15           H  
ATOM   4272 HD12 ILE A 271      62.837 -23.118  20.764  1.00 91.15           H  
ATOM   4273 HD13 ILE A 271      62.441 -23.259  19.038  1.00 91.15           H  
ATOM   4274  N   ILE A 272      66.368 -26.738  23.104  1.00 90.31           N  
ATOM   4275  H   ILE A 272      65.577 -26.329  23.582  1.00 90.31           H  
ATOM   4276  CA  ILE A 272      67.556 -27.109  23.887  1.00 90.31           C  
ATOM   4277  HA  ILE A 272      68.423 -26.595  23.472  1.00 90.31           H  
ATOM   4278  C   ILE A 272      67.838 -28.610  23.762  1.00 90.31           C  
ATOM   4279  CB  ILE A 272      67.397 -26.668  25.360  1.00 90.31           C  
ATOM   4280  HB  ILE A 272      66.425 -27.006  25.720  1.00 90.31           H  
ATOM   4281  O   ILE A 272      68.969 -28.997  23.478  1.00 90.31           O  
ATOM   4282  CG1 ILE A 272      67.454 -25.126  25.456  1.00 90.31           C  
ATOM   4283 HG12 ILE A 272      68.479 -24.789  25.297  1.00 90.31           H  
ATOM   4284 HG13 ILE A 272      66.843 -24.682  24.669  1.00 90.31           H  
ATOM   4285  CG2 ILE A 272      68.486 -27.289  26.257  1.00 90.31           C  
ATOM   4286 HG21 ILE A 272      69.476 -27.044  25.873  1.00 90.31           H  
ATOM   4287 HG22 ILE A 272      68.375 -28.373  26.297  1.00 90.31           H  
ATOM   4288 HG23 ILE A 272      68.398 -26.921  27.279  1.00 90.31           H  
ATOM   4289  CD1 ILE A 272      66.946 -24.575  26.795  1.00 90.31           C  
ATOM   4290 HD11 ILE A 272      66.913 -23.487  26.743  1.00 90.31           H  
ATOM   4291 HD12 ILE A 272      67.610 -24.861  27.610  1.00 90.31           H  
ATOM   4292 HD13 ILE A 272      65.941 -24.946  26.991  1.00 90.31           H  
ATOM   4293  N   LEU A 273      66.817 -29.460  23.914  1.00 90.62           N  
ATOM   4294  H   LEU A 273      65.907 -29.083  24.133  1.00 90.62           H  
ATOM   4295  CA  LEU A 273      66.969 -30.909  23.751  1.00 90.62           C  
ATOM   4296  HA  LEU A 273      67.756 -31.258  24.418  1.00 90.62           H  
ATOM   4297  C   LEU A 273      67.421 -31.270  22.331  1.00 90.62           C  
ATOM   4298  CB  LEU A 273      65.652 -31.624  24.100  1.00 90.62           C  
ATOM   4299  HB2 LEU A 273      65.766 -32.680  23.859  1.00 90.62           H  
ATOM   4300  HB3 LEU A 273      64.863 -31.218  23.467  1.00 90.62           H  
ATOM   4301  O   LEU A 273      68.297 -32.117  22.175  1.00 90.62           O  
ATOM   4302  CG  LEU A 273      65.209 -31.514  25.570  1.00 90.62           C  
ATOM   4303  HG  LEU A 273      65.107 -30.467  25.855  1.00 90.62           H  
ATOM   4304  CD1 LEU A 273      63.849 -32.193  25.732  1.00 90.62           C  
ATOM   4305 HD11 LEU A 273      63.510 -32.095  26.764  1.00 90.62           H  
ATOM   4306 HD12 LEU A 273      63.122 -31.708  25.080  1.00 90.62           H  
ATOM   4307 HD13 LEU A 273      63.923 -33.249  25.471  1.00 90.62           H  
ATOM   4308  CD2 LEU A 273      66.189 -32.154  26.552  1.00 90.62           C  
ATOM   4309 HD21 LEU A 273      66.305 -33.214  26.331  1.00 90.62           H  
ATOM   4310 HD22 LEU A 273      65.809 -32.040  27.567  1.00 90.62           H  
ATOM   4311 HD23 LEU A 273      67.158 -31.655  26.495  1.00 90.62           H  
ATOM   4312  N   ALA A 274      66.894 -30.597  21.307  1.00 88.86           N  
ATOM   4313  H   ALA A 274      66.159 -29.927  21.485  1.00 88.86           H  
ATOM   4314  CA  ALA A 274      67.340 -30.784  19.932  1.00 88.86           C  
ATOM   4315  HA  ALA A 274      67.224 -31.834  19.664  1.00 88.86           H  
ATOM   4316  C   ALA A 274      68.816 -30.416  19.741  1.00 88.86           C  
ATOM   4317  CB  ALA A 274      66.459 -29.952  19.008  1.00 88.86           C  
ATOM   4318  HB1 ALA A 274      66.764 -30.164  17.983  1.00 88.86           H  
ATOM   4319  HB2 ALA A 274      66.580 -28.886  19.202  1.00 88.86           H  
ATOM   4320  HB3 ALA A 274      65.414 -30.229  19.150  1.00 88.86           H  
ATOM   4321  O   ALA A 274      69.560 -31.194  19.152  1.00 88.86           O  
ATOM   4322  N   ILE A 275      69.259 -29.270  20.273  1.00 85.13           N  
ATOM   4323  H   ILE A 275      68.590 -28.679  20.745  1.00 85.13           H  
ATOM   4324  CA  ILE A 275      70.664 -28.833  20.217  1.00 85.13           C  
ATOM   4325  HA  ILE A 275      70.971 -28.771  19.173  1.00 85.13           H  
ATOM   4326  C   ILE A 275      71.575 -29.877  20.886  1.00 85.13           C  
ATOM   4327  CB  ILE A 275      70.830 -27.431  20.858  1.00 85.13           C  
ATOM   4328  HB  ILE A 275      70.413 -27.462  21.864  1.00 85.13           H  
ATOM   4329  O   ILE A 275      72.607 -30.233  20.321  1.00 85.13           O  
ATOM   4330  CG1 ILE A 275      70.086 -26.338  20.052  1.00 85.13           C  
ATOM   4331 HG12 ILE A 275      69.102 -26.694  19.747  1.00 85.13           H  
ATOM   4332 HG13 ILE A 275      70.634 -26.118  19.136  1.00 85.13           H  
ATOM   4333  CG2 ILE A 275      72.323 -27.055  20.968  1.00 85.13           C  
ATOM   4334 HG21 ILE A 275      72.442 -26.054  21.383  1.00 85.13           H  
ATOM   4335 HG22 ILE A 275      72.842 -27.740  21.639  1.00 85.13           H  
ATOM   4336 HG23 ILE A 275      72.796 -27.098  19.988  1.00 85.13           H  
ATOM   4337  CD1 ILE A 275      69.901 -25.013  20.800  1.00 85.13           C  
ATOM   4338 HD11 ILE A 275      69.359 -25.186  21.731  1.00 85.13           H  
ATOM   4339 HD12 ILE A 275      69.327 -24.328  20.176  1.00 85.13           H  
ATOM   4340 HD13 ILE A 275      70.864 -24.551  21.018  1.00 85.13           H  
ATOM   4341  N   ILE A 276      71.177 -30.411  22.048  1.00 84.28           N  
ATOM   4342  H   ILE A 276      70.324 -30.064  22.464  1.00 84.28           H  
ATOM   4343  CA  ILE A 276      71.910 -31.491  22.731  1.00 84.28           C  
ATOM   4344  HA  ILE A 276      72.937 -31.165  22.897  1.00 84.28           H  
ATOM   4345  C   ILE A 276      71.981 -32.742  21.845  1.00 84.28           C  
ATOM   4346  CB  ILE A 276      71.271 -31.811  24.104  1.00 84.28           C  
ATOM   4347  HB  ILE A 276      70.211 -32.011  23.953  1.00 84.28           H  
ATOM   4348  O   ILE A 276      73.058 -33.314  21.676  1.00 84.28           O  
ATOM   4349  CG1 ILE A 276      71.408 -30.608  25.066  1.00 84.28           C  
ATOM   4350 HG12 ILE A 276      72.460 -30.445  25.305  1.00 84.28           H  
ATOM   4351 HG13 ILE A 276      71.047 -29.704  24.576  1.00 84.28           H  
ATOM   4352  CG2 ILE A 276      71.904 -33.066  24.740  1.00 84.28           C  
ATOM   4353 HG21 ILE A 276      71.488 -33.253  25.729  1.00 84.28           H  
ATOM   4354 HG22 ILE A 276      71.695 -33.948  24.133  1.00 84.28           H  
ATOM   4355 HG23 ILE A 276      72.984 -32.939  24.821  1.00 84.28           H  
ATOM   4356  CD1 ILE A 276      70.615 -30.775  26.370  1.00 84.28           C  
ATOM   4357 HD11 ILE A 276      69.622 -31.168  26.156  1.00 84.28           H  
ATOM   4358 HD12 ILE A 276      71.141 -31.452  27.044  1.00 84.28           H  
ATOM   4359 HD13 ILE A 276      70.516 -29.806  26.859  1.00 84.28           H  
ATOM   4360  N   GLY A 277      70.854 -33.151  21.256  1.00 84.02           N  
ATOM   4361  H   GLY A 277      70.003 -32.640  21.439  1.00 84.02           H  
ATOM   4362  CA  GLY A 277      70.781 -34.301  20.351  1.00 84.02           C  
ATOM   4363  HA2 GLY A 277      71.039 -35.211  20.892  1.00 84.02           H  
ATOM   4364  HA3 GLY A 277      69.761 -34.387  19.976  1.00 84.02           H  
ATOM   4365  C   GLY A 277      71.712 -34.158  19.147  1.00 84.02           C  
ATOM   4366  O   GLY A 277      72.493 -35.062  18.852  1.00 84.02           O  
ATOM   4367  N   PHE A 278      71.695 -32.988  18.508  1.00 80.14           N  
ATOM   4368  H   PHE A 278      71.020 -32.294  18.799  1.00 80.14           H  
ATOM   4369  CA  PHE A 278      72.582 -32.662  17.397  1.00 80.14           C  
ATOM   4370  HA  PHE A 278      72.500 -33.449  16.646  1.00 80.14           H  
ATOM   4371  C   PHE A 278      74.058 -32.637  17.802  1.00 80.14           C  
ATOM   4372  CB  PHE A 278      72.142 -31.324  16.785  1.00 80.14           C  
ATOM   4373  HB2 PHE A 278      72.905 -30.977  16.089  1.00 80.14           H  
ATOM   4374  HB3 PHE A 278      72.073 -30.577  17.577  1.00 80.14           H  
ATOM   4375  O   PHE A 278      74.900 -33.093  17.031  1.00 80.14           O  
ATOM   4376  CG  PHE A 278      70.838 -31.382  16.018  1.00 80.14           C  
ATOM   4377  CD1 PHE A 278      70.614 -32.402  15.070  1.00 80.14           C  
ATOM   4378  HD1 PHE A 278      71.375 -33.141  14.865  1.00 80.14           H  
ATOM   4379  CD2 PHE A 278      69.839 -30.423  16.257  1.00 80.14           C  
ATOM   4380  HD2 PHE A 278      70.002 -29.644  16.987  1.00 80.14           H  
ATOM   4381  CE1 PHE A 278      69.384 -32.480  14.401  1.00 80.14           C  
ATOM   4382  HE1 PHE A 278      69.188 -33.299  13.725  1.00 80.14           H  
ATOM   4383  CE2 PHE A 278      68.616 -30.496  15.574  1.00 80.14           C  
ATOM   4384  HE2 PHE A 278      67.838 -29.779  15.788  1.00 80.14           H  
ATOM   4385  CZ  PHE A 278      68.398 -31.513  14.634  1.00 80.14           C  
ATOM   4386  HZ  PHE A 278      67.465 -31.562  14.094  1.00 80.14           H  
ATOM   4387  N   GLY A 279      74.379 -32.188  19.020  1.00 73.63           N  
ATOM   4388  H   GLY A 279      73.645 -31.790  19.589  1.00 73.63           H  
ATOM   4389  CA  GLY A 279      75.738 -32.213  19.575  1.00 73.63           C  
ATOM   4390  HA2 GLY A 279      75.703 -31.883  20.613  1.00 73.63           H  
ATOM   4391  HA3 GLY A 279      76.403 -31.559  19.011  1.00 73.63           H  
ATOM   4392  C   GLY A 279      76.398 -33.578  19.527  1.00 73.63           C  
ATOM   4393  O   GLY A 279      77.544 -33.693  19.101  1.00 73.63           O  
ATOM   4394  N   TYR A 280      75.658 -34.622  19.882  1.00 73.22           N  
ATOM   4395  H   TYR A 280      74.717 -34.460  20.211  1.00 73.22           H  
ATOM   4396  CA  TYR A 280      76.176 -35.986  19.849  1.00 73.22           C  
ATOM   4397  HA  TYR A 280      77.164 -35.995  20.308  1.00 73.22           H  
ATOM   4398  C   TYR A 280      76.353 -36.543  18.437  1.00 73.22           C  
ATOM   4399  CB  TYR A 280      75.242 -36.865  20.672  1.00 73.22           C  
ATOM   4400  HB2 TYR A 280      74.210 -36.624  20.415  1.00 73.22           H  
ATOM   4401  HB3 TYR A 280      75.412 -37.909  20.409  1.00 73.22           H  
ATOM   4402  O   TYR A 280      77.243 -37.364  18.214  1.00 73.22           O  
ATOM   4403  CG  TYR A 280      75.475 -36.720  22.160  1.00 73.22           C  
ATOM   4404  CD1 TYR A 280      76.682 -37.206  22.689  1.00 73.22           C  
ATOM   4405  HD1 TYR A 280      77.431 -37.619  22.029  1.00 73.22           H  
ATOM   4406  CD2 TYR A 280      74.529 -36.118  23.012  1.00 73.22           C  
ATOM   4407  HD2 TYR A 280      73.621 -35.700  22.604  1.00 73.22           H  
ATOM   4408  CE1 TYR A 280      76.921 -37.173  24.069  1.00 73.22           C  
ATOM   4409  HE1 TYR A 280      77.847 -37.565  24.464  1.00 73.22           H  
ATOM   4410  CE2 TYR A 280      74.770 -36.069  24.401  1.00 73.22           C  
ATOM   4411  HE2 TYR A 280      74.047 -35.624  25.069  1.00 73.22           H  
ATOM   4412  OH  TYR A 280      76.202 -36.634  26.269  1.00 73.22           O  
ATOM   4413  HH  TYR A 280      77.053 -37.052  26.423  1.00 73.22           H  
ATOM   4414  CZ  TYR A 280      75.960 -36.618  24.932  1.00 73.22           C  
ATOM   4415  N   PHE A 281      75.543 -36.087  17.482  1.00 67.07           N  
ATOM   4416  H   PHE A 281      74.838 -35.408  17.730  1.00 67.07           H  
ATOM   4417  CA  PHE A 281      75.667 -36.478  16.081  1.00 67.07           C  
ATOM   4418  HA  PHE A 281      75.850 -37.551  16.028  1.00 67.07           H  
ATOM   4419  C   PHE A 281      76.834 -35.781  15.366  1.00 67.07           C  
ATOM   4420  CB  PHE A 281      74.334 -36.178  15.400  1.00 67.07           C  
ATOM   4421  HB2 PHE A 281      74.205 -35.098  15.328  1.00 67.07           H  
ATOM   4422  HB3 PHE A 281      73.524 -36.563  16.019  1.00 67.07           H  
ATOM   4423  O   PHE A 281      77.340 -36.302  14.375  1.00 67.07           O  
ATOM   4424  CG  PHE A 281      74.194 -36.794  14.029  1.00 67.07           C  
ATOM   4425  CD2 PHE A 281      74.206 -35.976  12.886  1.00 67.07           C  
ATOM   4426  HD2 PHE A 281      74.414 -34.920  12.974  1.00 67.07           H  
ATOM   4427  CD1 PHE A 281      73.993 -38.181  13.909  1.00 67.07           C  
ATOM   4428  HD1 PHE A 281      74.021 -38.809  14.787  1.00 67.07           H  
ATOM   4429  CE2 PHE A 281      73.877 -36.523  11.637  1.00 67.07           C  
ATOM   4430  HE2 PHE A 281      73.818 -35.882  10.770  1.00 67.07           H  
ATOM   4431  CE1 PHE A 281      73.681 -38.732  12.658  1.00 67.07           C  
ATOM   4432  HE1 PHE A 281      73.478 -39.789  12.567  1.00 67.07           H  
ATOM   4433  CZ  PHE A 281      73.536 -37.880  11.553  1.00 67.07           C  
ATOM   4434  HZ  PHE A 281      73.099 -38.257  10.640  1.00 67.07           H  
ATOM   4435  N   GLY A 282      77.289 -34.642  15.893  1.00 62.81           N  
ATOM   4436  H   GLY A 282      76.818 -34.299  16.718  1.00 62.81           H  
ATOM   4437  CA  GLY A 282      78.079 -33.675  15.140  1.00 62.81           C  
ATOM   4438  HA2 GLY A 282      78.767 -34.179  14.461  1.00 62.81           H  
ATOM   4439  HA3 GLY A 282      78.652 -33.055  15.830  1.00 62.81           H  
ATOM   4440  C   GLY A 282      77.129 -32.808  14.319  1.00 62.81           C  
ATOM   4441  O   GLY A 282      76.319 -33.309  13.545  1.00 62.81           O  
ATOM   4442  N   TYR A 283      77.169 -31.499  14.531  1.00 65.08           N  
ATOM   4443  H   TYR A 283      77.864 -31.122  15.159  1.00 65.08           H  
ATOM   4444  CA  TYR A 283      76.359 -30.541  13.788  1.00 65.08           C  
ATOM   4445  HA  TYR A 283      75.982 -31.008  12.878  1.00 65.08           H  
ATOM   4446  C   TYR A 283      77.226 -29.369  13.384  1.00 65.08           C  
ATOM   4447  CB  TYR A 283      75.163 -30.070  14.620  1.00 65.08           C  
ATOM   4448  HB2 TYR A 283      74.495 -29.497  13.977  1.00 65.08           H  
ATOM   4449  HB3 TYR A 283      74.629 -30.969  14.927  1.00 65.08           H  
ATOM   4450  O   TYR A 283      78.192 -29.027  14.071  1.00 65.08           O  
ATOM   4451  CG  TYR A 283      75.503 -29.233  15.849  1.00 65.08           C  
ATOM   4452  CD1 TYR A 283      75.872 -29.867  17.044  1.00 65.08           C  
ATOM   4453  HD1 TYR A 283      75.975 -30.942  17.048  1.00 65.08           H  
ATOM   4454  CD2 TYR A 283      75.470 -27.827  15.805  1.00 65.08           C  
ATOM   4455  HD2 TYR A 283      75.189 -27.335  14.886  1.00 65.08           H  
ATOM   4456  CE1 TYR A 283      76.145 -29.116  18.205  1.00 65.08           C  
ATOM   4457  HE1 TYR A 283      76.423 -29.575  19.143  1.00 65.08           H  
ATOM   4458  CE2 TYR A 283      75.769 -27.072  16.961  1.00 65.08           C  
ATOM   4459  HE2 TYR A 283      75.699 -25.995  16.955  1.00 65.08           H  
ATOM   4460  OH  TYR A 283      76.334 -27.007  19.299  1.00 65.08           O  
ATOM   4461  HH  TYR A 283      76.250 -26.061  19.160  1.00 65.08           H  
ATOM   4462  CZ  TYR A 283      76.084 -27.719  18.169  1.00 65.08           C  
ATOM   4463  N   ASN A 284      76.848 -28.699  12.301  1.00 69.09           N  
ATOM   4464  H   ASN A 284      76.054 -29.020  11.766  1.00 69.09           H  
ATOM   4465  CA  ASN A 284      77.458 -27.419  11.998  1.00 69.09           C  
ATOM   4466  HA  ASN A 284      78.522 -27.469  12.230  1.00 69.09           H  
ATOM   4467  C   ASN A 284      76.813 -26.339  12.874  1.00 69.09           C  
ATOM   4468  CB  ASN A 284      77.325 -27.133  10.506  1.00 69.09           C  
ATOM   4469  HB2 ASN A 284      77.555 -28.032   9.934  1.00 69.09           H  
ATOM   4470  HB3 ASN A 284      76.297 -26.829  10.308  1.00 69.09           H  
ATOM   4471  O   ASN A 284      75.634 -26.006  12.704  1.00 69.09           O  
ATOM   4472  CG  ASN A 284      78.237 -26.018  10.053  1.00 69.09           C  
ATOM   4473  ND2 ASN A 284      78.530 -25.967   8.777  1.00 69.09           N  
ATOM   4474 HD21 ASN A 284      79.221 -25.291   8.483  1.00 69.09           H  
ATOM   4475 HD22 ASN A 284      78.120 -26.633   8.138  1.00 69.09           H  
ATOM   4476  OD1 ASN A 284      78.671 -25.179  10.830  1.00 69.09           O  
ATOM   4477  N   SER A 285      77.577 -25.771  13.806  1.00 66.69           N  
ATOM   4478  H   SER A 285      78.536 -26.076  13.900  1.00 66.69           H  
ATOM   4479  CA  SER A 285      77.098 -24.707  14.697  1.00 66.69           C  
ATOM   4480  HA  SER A 285      76.230 -25.085  15.236  1.00 66.69           H  
ATOM   4481  C   SER A 285      76.595 -23.475  13.945  1.00 66.69           C  
ATOM   4482  CB  SER A 285      78.186 -24.341  15.711  1.00 66.69           C  
ATOM   4483  HB2 SER A 285      78.388 -25.207  16.341  1.00 66.69           H  
ATOM   4484  HB3 SER A 285      77.843 -23.518  16.339  1.00 66.69           H  
ATOM   4485  O   SER A 285      75.661 -22.821  14.415  1.00 66.69           O  
ATOM   4486  OG  SER A 285      79.372 -23.970  15.037  1.00 66.69           O  
ATOM   4487  HG  SER A 285      80.101 -23.963  15.660  1.00 66.69           H  
ATOM   4488  N   ALA A 286      77.108 -23.222  12.734  1.00 74.99           N  
ATOM   4489  H   ALA A 286      77.863 -23.803  12.400  1.00 74.99           H  
ATOM   4490  CA  ALA A 286      76.584 -22.189  11.846  1.00 74.99           C  
ATOM   4491  HA  ALA A 286      76.624 -21.232  12.366  1.00 74.99           H  
ATOM   4492  C   ALA A 286      75.119 -22.444  11.448  1.00 74.99           C  
ATOM   4493  CB  ALA A 286      77.485 -22.107  10.609  1.00 74.99           C  
ATOM   4494  HB1 ALA A 286      77.409 -23.026  10.026  1.00 74.99           H  
ATOM   4495  HB2 ALA A 286      78.521 -21.957  10.910  1.00 74.99           H  
ATOM   4496  HB3 ALA A 286      77.172 -21.269   9.985  1.00 74.99           H  
ATOM   4497  O   ALA A 286      74.335 -21.501  11.364  1.00 74.99           O  
ATOM   4498  N   GLY A 287      74.721 -23.707  11.254  1.00 79.18           N  
ATOM   4499  H   GLY A 287      75.379 -24.451  11.429  1.00 79.18           H  
ATOM   4500  CA  GLY A 287      73.339 -24.076  10.944  1.00 79.18           C  
ATOM   4501  HA2 GLY A 287      73.011 -23.559  10.042  1.00 79.18           H  
ATOM   4502  HA3 GLY A 287      73.290 -25.150  10.770  1.00 79.18           H  
ATOM   4503  C   GLY A 287      72.376 -23.738  12.082  1.00 79.18           C  
ATOM   4504  O   GLY A 287      71.347 -23.109  11.845  1.00 79.18           O  
ATOM   4505  N   ILE A 288      72.742 -24.063  13.330  1.00 79.39           N  
ATOM   4506  H   ILE A 288      73.616 -24.553  13.458  1.00 79.39           H  
ATOM   4507  CA  ILE A 288      71.941 -23.692  14.512  1.00 79.39           C  
ATOM   4508  HA  ILE A 288      70.928 -24.071  14.371  1.00 79.39           H  
ATOM   4509  C   ILE A 288      71.827 -22.175  14.628  1.00 79.39           C  
ATOM   4510  CB  ILE A 288      72.504 -24.300  15.821  1.00 79.39           C  
ATOM   4511  HB  ILE A 288      73.542 -23.990  15.946  1.00 79.39           H  
ATOM   4512  O   ILE A 288      70.727 -21.660  14.824  1.00 79.39           O  
ATOM   4513  CG1 ILE A 288      72.462 -25.834  15.704  1.00 79.39           C  
ATOM   4514 HG12 ILE A 288      71.485 -26.126  15.319  1.00 79.39           H  
ATOM   4515 HG13 ILE A 288      73.230 -26.133  14.990  1.00 79.39           H  
ATOM   4516  CG2 ILE A 288      71.709 -23.809  17.048  1.00 79.39           C  
ATOM   4517 HG21 ILE A 288      72.103 -24.243  17.967  1.00 79.39           H  
ATOM   4518 HG22 ILE A 288      70.658 -24.079  16.947  1.00 79.39           H  
ATOM   4519 HG23 ILE A 288      71.791 -22.727  17.152  1.00 79.39           H  
ATOM   4520  CD1 ILE A 288      72.681 -26.637  16.986  1.00 79.39           C  
ATOM   4521 HD11 ILE A 288      72.982 -27.656  16.738  1.00 79.39           H  
ATOM   4522 HD12 ILE A 288      71.730 -26.716  17.512  1.00 79.39           H  
ATOM   4523 HD13 ILE A 288      73.421 -26.162  17.630  1.00 79.39           H  
ATOM   4524  N   LEU A 289      72.938 -21.456  14.462  1.00 84.21           N  
ATOM   4525  H   LEU A 289      73.813 -21.936  14.309  1.00 84.21           H  
ATOM   4526  CA  LEU A 289      72.940 -19.998  14.515  1.00 84.21           C  
ATOM   4527  HA  LEU A 289      72.575 -19.698  15.498  1.00 84.21           H  
ATOM   4528  C   LEU A 289      71.993 -19.395  13.468  1.00 84.21           C  
ATOM   4529  CB  LEU A 289      74.383 -19.502  14.338  1.00 84.21           C  
ATOM   4530  HB2 LEU A 289      75.013 -19.972  15.094  1.00 84.21           H  
ATOM   4531  HB3 LEU A 289      74.744 -19.816  13.359  1.00 84.21           H  
ATOM   4532  O   LEU A 289      71.211 -18.508  13.795  1.00 84.21           O  
ATOM   4533  CG  LEU A 289      74.531 -17.974  14.446  1.00 84.21           C  
ATOM   4534  HG  LEU A 289      73.896 -17.488  13.707  1.00 84.21           H  
ATOM   4535  CD1 LEU A 289      74.164 -17.455  15.839  1.00 84.21           C  
ATOM   4536 HD11 LEU A 289      74.368 -16.386  15.896  1.00 84.21           H  
ATOM   4537 HD12 LEU A 289      73.100 -17.605  16.025  1.00 84.21           H  
ATOM   4538 HD13 LEU A 289      74.747 -17.973  16.600  1.00 84.21           H  
ATOM   4539  CD2 LEU A 289      75.978 -17.586  14.148  1.00 84.21           C  
ATOM   4540 HD21 LEU A 289      76.250 -17.922  13.147  1.00 84.21           H  
ATOM   4541 HD22 LEU A 289      76.648 -18.045  14.876  1.00 84.21           H  
ATOM   4542 HD23 LEU A 289      76.086 -16.503  14.194  1.00 84.21           H  
ATOM   4543  N   LEU A 290      72.003 -19.907  12.234  1.00 87.58           N  
ATOM   4544  H   LEU A 290      72.677 -20.625  12.016  1.00 87.58           H  
ATOM   4545  CA  LEU A 290      71.083 -19.462  11.186  1.00 87.58           C  
ATOM   4546  HA  LEU A 290      71.149 -18.378  11.097  1.00 87.58           H  
ATOM   4547  C   LEU A 290      69.622 -19.778  11.520  1.00 87.58           C  
ATOM   4548  CB  LEU A 290      71.482 -20.108   9.854  1.00 87.58           C  
ATOM   4549  HB2 LEU A 290      70.664 -19.989   9.142  1.00 87.58           H  
ATOM   4550  HB3 LEU A 290      71.627 -21.173  10.028  1.00 87.58           H  
ATOM   4551  O   LEU A 290      68.762 -18.935  11.297  1.00 87.58           O  
ATOM   4552  CG  LEU A 290      72.757 -19.522   9.233  1.00 87.58           C  
ATOM   4553  HG  LEU A 290      73.570 -19.520   9.961  1.00 87.58           H  
ATOM   4554  CD1 LEU A 290      73.147 -20.397   8.054  1.00 87.58           C  
ATOM   4555 HD11 LEU A 290      74.041 -19.993   7.577  1.00 87.58           H  
ATOM   4556 HD12 LEU A 290      73.364 -21.400   8.419  1.00 87.58           H  
ATOM   4557 HD13 LEU A 290      72.327 -20.434   7.337  1.00 87.58           H  
ATOM   4558  CD2 LEU A 290      72.573 -18.098   8.709  1.00 87.58           C  
ATOM   4559 HD21 LEU A 290      73.514 -17.743   8.289  1.00 87.58           H  
ATOM   4560 HD22 LEU A 290      71.809 -18.086   7.932  1.00 87.58           H  
ATOM   4561 HD23 LEU A 290      72.287 -17.427   9.519  1.00 87.58           H  
ATOM   4562  N   ILE A 291      69.323 -20.940  12.104  1.00 85.31           N  
ATOM   4563  H   ILE A 291      70.063 -21.608  12.260  1.00 85.31           H  
ATOM   4564  CA  ILE A 291      67.957 -21.266  12.542  1.00 85.31           C  
ATOM   4565  HA  ILE A 291      67.280 -21.097  11.705  1.00 85.31           H  
ATOM   4566  C   ILE A 291      67.499 -20.322  13.665  1.00 85.31           C  
ATOM   4567  CB  ILE A 291      67.861 -22.757  12.929  1.00 85.31           C  
ATOM   4568  HB  ILE A 291      68.655 -22.988  13.640  1.00 85.31           H  
ATOM   4569  O   ILE A 291      66.354 -19.871  13.654  1.00 85.31           O  
ATOM   4570  CG1 ILE A 291      68.056 -23.620  11.661  1.00 85.31           C  
ATOM   4571 HG12 ILE A 291      68.963 -23.309  11.143  1.00 85.31           H  
ATOM   4572 HG13 ILE A 291      67.225 -23.459  10.975  1.00 85.31           H  
ATOM   4573  CG2 ILE A 291      66.511 -23.080  13.593  1.00 85.31           C  
ATOM   4574 HG21 ILE A 291      66.429 -24.149  13.791  1.00 85.31           H  
ATOM   4575 HG22 ILE A 291      66.425 -22.566  14.550  1.00 85.31           H  
ATOM   4576 HG23 ILE A 291      65.689 -22.771  12.946  1.00 85.31           H  
ATOM   4577  CD1 ILE A 291      68.188 -25.118  11.938  1.00 85.31           C  
ATOM   4578 HD11 ILE A 291      68.681 -25.596  11.090  1.00 85.31           H  
ATOM   4579 HD12 ILE A 291      68.786 -25.285  12.833  1.00 85.31           H  
ATOM   4580 HD13 ILE A 291      67.196 -25.554  12.042  1.00 85.31           H  
ATOM   4581  N   ILE A 292      68.390 -19.954  14.592  1.00 86.19           N  
ATOM   4582  H   ILE A 292      69.308 -20.375  14.565  1.00 86.19           H  
ATOM   4583  CA  ILE A 292      68.110 -18.938  15.617  1.00 86.19           C  
ATOM   4584  HA  ILE A 292      67.191 -19.213  16.133  1.00 86.19           H  
ATOM   4585  C   ILE A 292      67.840 -17.575  14.966  1.00 86.19           C  
ATOM   4586  CB  ILE A 292      69.245 -18.879  16.668  1.00 86.19           C  
ATOM   4587  HB  ILE A 292      70.197 -18.762  16.149  1.00 86.19           H  
ATOM   4588  O   ILE A 292      66.844 -16.933  15.290  1.00 86.19           O  
ATOM   4589  CG1 ILE A 292      69.288 -20.189  17.489  1.00 86.19           C  
ATOM   4590 HG12 ILE A 292      68.413 -20.237  18.139  1.00 86.19           H  
ATOM   4591 HG13 ILE A 292      69.241 -21.048  16.821  1.00 86.19           H  
ATOM   4592  CG2 ILE A 292      69.063 -17.674  17.612  1.00 86.19           C  
ATOM   4593 HG21 ILE A 292      69.121 -16.737  17.057  1.00 86.19           H  
ATOM   4594 HG22 ILE A 292      69.854 -17.647  18.361  1.00 86.19           H  
ATOM   4595 HG23 ILE A 292      68.096 -17.730  18.112  1.00 86.19           H  
ATOM   4596  CD1 ILE A 292      70.553 -20.342  18.346  1.00 86.19           C  
ATOM   4597 HD11 ILE A 292      70.581 -19.593  19.136  1.00 86.19           H  
ATOM   4598 HD12 ILE A 292      70.551 -21.329  18.810  1.00 86.19           H  
ATOM   4599 HD13 ILE A 292      71.439 -20.247  17.717  1.00 86.19           H  
ATOM   4600  N   VAL A 293      68.665 -17.147  14.006  1.00 88.55           N  
ATOM   4601  H   VAL A 293      69.478 -17.708  13.791  1.00 88.55           H  
ATOM   4602  CA  VAL A 293      68.453 -15.892  13.261  1.00 88.55           C  
ATOM   4603  HA  VAL A 293      68.386 -15.070  13.974  1.00 88.55           H  
ATOM   4604  C   VAL A 293      67.126 -15.914  12.496  1.00 88.55           C  
ATOM   4605  CB  VAL A 293      69.640 -15.608  12.319  1.00 88.55           C  
ATOM   4606  HB  VAL A 293      69.834 -16.488  11.705  1.00 88.55           H  
ATOM   4607  O   VAL A 293      66.393 -14.927  12.512  1.00 88.55           O  
ATOM   4608  CG1 VAL A 293      69.389 -14.414  11.388  1.00 88.55           C  
ATOM   4609 HG11 VAL A 293      70.277 -14.214  10.791  1.00 88.55           H  
ATOM   4610 HG12 VAL A 293      69.141 -13.528  11.972  1.00 88.55           H  
ATOM   4611 HG13 VAL A 293      68.564 -14.624  10.707  1.00 88.55           H  
ATOM   4612  CG2 VAL A 293      70.908 -15.277  13.121  1.00 88.55           C  
ATOM   4613 HG21 VAL A 293      71.120 -16.054  13.855  1.00 88.55           H  
ATOM   4614 HG22 VAL A 293      71.759 -15.195  12.447  1.00 88.55           H  
ATOM   4615 HG23 VAL A 293      70.776 -14.334  13.653  1.00 88.55           H  
ATOM   4616  N   ALA A 294      66.767 -17.043  11.885  1.00 88.17           N  
ATOM   4617  H   ALA A 294      67.415 -17.818  11.883  1.00 88.17           H  
ATOM   4618  CA  ALA A 294      65.486 -17.213  11.212  1.00 88.17           C  
ATOM   4619  HA  ALA A 294      65.394 -16.448  10.442  1.00 88.17           H  
ATOM   4620  C   ALA A 294      64.300 -17.049  12.174  1.00 88.17           C  
ATOM   4621  CB  ALA A 294      65.462 -18.586  10.547  1.00 88.17           C  
ATOM   4622  HB1 ALA A 294      66.285 -18.669   9.838  1.00 88.17           H  
ATOM   4623  HB2 ALA A 294      65.546 -19.378  11.291  1.00 88.17           H  
ATOM   4624  HB3 ALA A 294      64.509 -18.693  10.030  1.00 88.17           H  
ATOM   4625  O   ALA A 294      63.340 -16.352  11.847  1.00 88.17           O  
ATOM   4626  N   MET A 295      64.385 -17.628  13.379  1.00 83.55           N  
ATOM   4627  H   MET A 295      65.191 -18.199  13.584  1.00 83.55           H  
ATOM   4628  CA  MET A 295      63.384 -17.411  14.428  1.00 83.55           C  
ATOM   4629  HA  MET A 295      62.404 -17.712  14.055  1.00 83.55           H  
ATOM   4630  C   MET A 295      63.271 -15.936  14.819  1.00 83.55           C  
ATOM   4631  CB  MET A 295      63.704 -18.235  15.681  1.00 83.55           C  
ATOM   4632  HB2 MET A 295      64.757 -18.137  15.950  1.00 83.55           H  
ATOM   4633  HB3 MET A 295      63.111 -17.843  16.507  1.00 83.55           H  
ATOM   4634  O   MET A 295      62.160 -15.427  14.948  1.00 83.55           O  
ATOM   4635  CG  MET A 295      63.353 -19.711  15.532  1.00 83.55           C  
ATOM   4636  HG2 MET A 295      64.014 -20.184  14.806  1.00 83.55           H  
ATOM   4637  HG3 MET A 295      62.329 -19.785  15.166  1.00 83.55           H  
ATOM   4638  SD  MET A 295      63.441 -20.590  17.116  1.00 83.55           S  
ATOM   4639  CE  MET A 295      65.215 -20.913  17.228  1.00 83.55           C  
ATOM   4640  HE1 MET A 295      65.578 -21.326  16.287  1.00 83.55           H  
ATOM   4641  HE2 MET A 295      65.734 -19.980  17.448  1.00 83.55           H  
ATOM   4642  HE3 MET A 295      65.410 -21.622  18.034  1.00 83.55           H  
ATOM   4643  N   LEU A 296      64.397 -15.232  14.964  1.00 87.01           N  
ATOM   4644  H   LEU A 296      65.281 -15.708  14.858  1.00 87.01           H  
ATOM   4645  CA  LEU A 296      64.394 -13.802  15.283  1.00 87.01           C  
ATOM   4646  HA  LEU A 296      63.802 -13.647  16.185  1.00 87.01           H  
ATOM   4647  C   LEU A 296      63.714 -12.973  14.186  1.00 87.01           C  
ATOM   4648  CB  LEU A 296      65.830 -13.311  15.535  1.00 87.01           C  
ATOM   4649  HB2 LEU A 296      65.810 -12.225  15.629  1.00 87.01           H  
ATOM   4650  HB3 LEU A 296      66.441 -13.552  14.665  1.00 87.01           H  
ATOM   4651  O   LEU A 296      62.963 -12.056  14.511  1.00 87.01           O  
ATOM   4652  CG  LEU A 296      66.499 -13.892  16.793  1.00 87.01           C  
ATOM   4653  HG  LEU A 296      66.473 -14.981  16.767  1.00 87.01           H  
ATOM   4654  CD1 LEU A 296      67.962 -13.447  16.842  1.00 87.01           C  
ATOM   4655 HD11 LEU A 296      68.022 -12.360  16.891  1.00 87.01           H  
ATOM   4656 HD12 LEU A 296      68.446 -13.877  17.718  1.00 87.01           H  
ATOM   4657 HD13 LEU A 296      68.482 -13.799  15.950  1.00 87.01           H  
ATOM   4658  CD2 LEU A 296      65.813 -13.434  18.081  1.00 87.01           C  
ATOM   4659 HD21 LEU A 296      66.364 -13.808  18.944  1.00 87.01           H  
ATOM   4660 HD22 LEU A 296      64.800 -13.836  18.129  1.00 87.01           H  
ATOM   4661 HD23 LEU A 296      65.773 -12.345  18.121  1.00 87.01           H  
ATOM   4662  N   PHE A 297      63.905 -13.310  12.906  1.00 88.51           N  
ATOM   4663  H   PHE A 297      64.566 -14.043  12.690  1.00 88.51           H  
ATOM   4664  CA  PHE A 297      63.176 -12.663  11.812  1.00 88.51           C  
ATOM   4665  HA  PHE A 297      63.264 -11.582  11.925  1.00 88.51           H  
ATOM   4666  C   PHE A 297      61.671 -12.940  11.868  1.00 88.51           C  
ATOM   4667  CB  PHE A 297      63.759 -13.080  10.454  1.00 88.51           C  
ATOM   4668  HB2 PHE A 297      63.073 -12.729   9.683  1.00 88.51           H  
ATOM   4669  HB3 PHE A 297      63.783 -14.168  10.399  1.00 88.51           H  
ATOM   4670  O   PHE A 297      60.876 -12.011  11.738  1.00 88.51           O  
ATOM   4671  CG  PHE A 297      65.123 -12.527  10.084  1.00 88.51           C  
ATOM   4672  CD1 PHE A 297      65.536 -11.247  10.508  1.00 88.51           C  
ATOM   4673  HD1 PHE A 297      64.911 -10.641  11.148  1.00 88.51           H  
ATOM   4674  CD2 PHE A 297      65.963 -13.271   9.231  1.00 88.51           C  
ATOM   4675  HD2 PHE A 297      65.663 -14.251   8.890  1.00 88.51           H  
ATOM   4676  CE1 PHE A 297      66.773 -10.725  10.095  1.00 88.51           C  
ATOM   4677  HE1 PHE A 297      67.083  -9.746  10.430  1.00 88.51           H  
ATOM   4678  CE2 PHE A 297      67.197 -12.747   8.813  1.00 88.51           C  
ATOM   4679  HE2 PHE A 297      67.830 -13.329   8.160  1.00 88.51           H  
ATOM   4680  CZ  PHE A 297      67.604 -11.474   9.246  1.00 88.51           C  
ATOM   4681  HZ  PHE A 297      68.555 -11.073   8.928  1.00 88.51           H  
ATOM   4682  N   PHE A 298      61.251 -14.176  12.129  1.00 82.55           N  
ATOM   4683  H   PHE A 298      61.928 -14.922  12.212  1.00 82.55           H  
ATOM   4684  CA  PHE A 298      59.827 -14.484  12.273  1.00 82.55           C  
ATOM   4685  HA  PHE A 298      59.304 -14.162  11.372  1.00 82.55           H  
ATOM   4686  C   PHE A 298      59.162 -13.726  13.432  1.00 82.55           C  
ATOM   4687  CB  PHE A 298      59.663 -15.994  12.448  1.00 82.55           C  
ATOM   4688  HB2 PHE A 298      60.303 -16.325  13.266  1.00 82.55           H  
ATOM   4689  HB3 PHE A 298      58.635 -16.173  12.764  1.00 82.55           H  
ATOM   4690  O   PHE A 298      58.062 -13.198  13.271  1.00 82.55           O  
ATOM   4691  CG  PHE A 298      59.944 -16.838  11.215  1.00 82.55           C  
ATOM   4692  CD1 PHE A 298      59.475 -16.448   9.943  1.00 82.55           C  
ATOM   4693  HD1 PHE A 298      58.889 -15.549   9.824  1.00 82.55           H  
ATOM   4694  CD2 PHE A 298      60.657 -18.044  11.348  1.00 82.55           C  
ATOM   4695  HD2 PHE A 298      61.013 -18.357  12.318  1.00 82.55           H  
ATOM   4696  CE1 PHE A 298      59.743 -17.243   8.815  1.00 82.55           C  
ATOM   4697  HE1 PHE A 298      59.383 -16.939   7.843  1.00 82.55           H  
ATOM   4698  CE2 PHE A 298      60.919 -18.842  10.221  1.00 82.55           C  
ATOM   4699  HE2 PHE A 298      61.475 -19.762  10.328  1.00 82.55           H  
ATOM   4700  CZ  PHE A 298      60.463 -18.441   8.955  1.00 82.55           C  
ATOM   4701  HZ  PHE A 298      60.662 -19.057   8.090  1.00 82.55           H  
ATOM   4702  N   ILE A 299      59.844 -13.616  14.576  1.00 79.08           N  
ATOM   4703  H   ILE A 299      60.729 -14.096  14.651  1.00 79.08           H  
ATOM   4704  CA  ILE A 299      59.376 -12.816  15.717  1.00 79.08           C  
ATOM   4705  HA  ILE A 299      58.355 -13.109  15.957  1.00 79.08           H  
ATOM   4706  C   ILE A 299      59.337 -11.326  15.348  1.00 79.08           C  
ATOM   4707  CB  ILE A 299      60.263 -13.090  16.955  1.00 79.08           C  
ATOM   4708  HB  ILE A 299      61.304 -12.926  16.676  1.00 79.08           H  
ATOM   4709  O   ILE A 299      58.362 -10.642  15.654  1.00 79.08           O  
ATOM   4710  CG1 ILE A 299      60.099 -14.553  17.432  1.00 79.08           C  
ATOM   4711 HG12 ILE A 299      60.139 -15.231  16.579  1.00 79.08           H  
ATOM   4712 HG13 ILE A 299      59.121 -14.677  17.897  1.00 79.08           H  
ATOM   4713  CG2 ILE A 299      59.913 -12.129  18.108  1.00 79.08           C  
ATOM   4714 HG21 ILE A 299      60.512 -12.351  18.992  1.00 79.08           H  
ATOM   4715 HG22 ILE A 299      58.857 -12.218  18.364  1.00 79.08           H  
ATOM   4716 HG23 ILE A 299      60.127 -11.098  17.824  1.00 79.08           H  
ATOM   4717  CD1 ILE A 299      61.184 -15.005  18.419  1.00 79.08           C  
ATOM   4718 HD11 ILE A 299      62.171 -14.835  17.990  1.00 79.08           H  
ATOM   4719 HD12 ILE A 299      61.095 -14.468  19.363  1.00 79.08           H  
ATOM   4720 HD13 ILE A 299      61.066 -16.070  18.616  1.00 79.08           H  
ATOM   4721  N   ALA A 300      60.361 -10.819  14.652  1.00 83.67           N  
ATOM   4722  H   ALA A 300      61.148 -11.413  14.438  1.00 83.67           H  
ATOM   4723  CA  ALA A 300      60.407  -9.430  14.207  1.00 83.67           C  
ATOM   4724  HA  ALA A 300      60.295  -8.789  15.082  1.00 83.67           H  
ATOM   4725  C   ALA A 300      59.258  -9.082  13.246  1.00 83.67           C  
ATOM   4726  CB  ALA A 300      61.776  -9.140  13.580  1.00 83.67           C  
ATOM   4727  HB1 ALA A 300      61.830  -8.090  13.292  1.00 83.67           H  
ATOM   4728  HB2 ALA A 300      62.567  -9.353  14.300  1.00 83.67           H  
ATOM   4729  HB3 ALA A 300      61.919  -9.754  12.690  1.00 83.67           H  
ATOM   4730  O   ALA A 300      58.667  -8.016  13.397  1.00 83.67           O  
ATOM   4731  N   GLU A 301      58.884  -9.966  12.310  1.00 83.20           N  
ATOM   4732  H   GLU A 301      59.421 -10.813  12.194  1.00 83.20           H  
ATOM   4733  CA  GLU A 301      57.688  -9.754  11.476  1.00 83.20           C  
ATOM   4734  HA  GLU A 301      57.774  -8.798  10.959  1.00 83.20           H  
ATOM   4735  C   GLU A 301      56.418  -9.714  12.333  1.00 83.20           C  
ATOM   4736  CB  GLU A 301      57.505 -10.868  10.432  1.00 83.20           C  
ATOM   4737  HB2 GLU A 301      57.202 -11.780  10.944  1.00 83.20           H  
ATOM   4738  HB3 GLU A 301      58.438 -11.107   9.918  1.00 83.20           H  
ATOM   4739  O   GLU A 301      55.584  -8.836  12.156  1.00 83.20           O  
ATOM   4740  CG  GLU A 301      56.408 -10.502   9.411  1.00 83.20           C  
ATOM   4741  HG2 GLU A 301      56.060 -11.422   8.942  1.00 83.20           H  
ATOM   4742  HG3 GLU A 301      55.530 -10.106   9.922  1.00 83.20           H  
ATOM   4743  CD  GLU A 301      56.836  -9.528   8.300  1.00 83.20           C  
ATOM   4744  OE1 GLU A 301      55.960  -8.804   7.780  1.00 83.20           O  
ATOM   4745  OE2 GLU A 301      57.988  -9.626   7.809  1.00 83.20           O  
ATOM   4746  N   ALA A 302      56.261 -10.641  13.283  1.00 74.38           N  
ATOM   4747  H   ALA A 302      56.973 -11.348  13.404  1.00 74.38           H  
ATOM   4748  CA  ALA A 302      55.050 -10.712  14.102  1.00 74.38           C  
ATOM   4749  HA  ALA A 302      54.189 -10.781  13.437  1.00 74.38           H  
ATOM   4750  C   ALA A 302      54.843  -9.459  14.975  1.00 74.38           C  
ATOM   4751  CB  ALA A 302      55.115 -11.987  14.950  1.00 74.38           C  
ATOM   4752  HB1 ALA A 302      55.222 -12.858  14.303  1.00 74.38           H  
ATOM   4753  HB2 ALA A 302      55.964 -11.940  15.632  1.00 74.38           H  
ATOM   4754  HB3 ALA A 302      54.199 -12.084  15.532  1.00 74.38           H  
ATOM   4755  O   ALA A 302      53.706  -9.103  15.284  1.00 74.38           O  
ATOM   4756  N   LEU A 303      55.934  -8.789  15.363  1.00 77.13           N  
ATOM   4757  H   LEU A 303      56.828  -9.183  15.108  1.00 77.13           H  
ATOM   4758  CA  LEU A 303      55.916  -7.598  16.216  1.00 77.13           C  
ATOM   4759  HA  LEU A 303      54.976  -7.566  16.766  1.00 77.13           H  
ATOM   4760  C   LEU A 303      55.990  -6.273  15.445  1.00 77.13           C  
ATOM   4761  CB  LEU A 303      57.074  -7.697  17.224  1.00 77.13           C  
ATOM   4762  HB2 LEU A 303      58.007  -7.773  16.667  1.00 77.13           H  
ATOM   4763  HB3 LEU A 303      57.107  -6.775  17.805  1.00 77.13           H  
ATOM   4764  O   LEU A 303      55.729  -5.223  16.034  1.00 77.13           O  
ATOM   4765  CG  LEU A 303      56.984  -8.881  18.205  1.00 77.13           C  
ATOM   4766  HG  LEU A 303      56.957  -9.823  17.657  1.00 77.13           H  
ATOM   4767  CD1 LEU A 303      58.225  -8.881  19.098  1.00 77.13           C  
ATOM   4768 HD11 LEU A 303      58.199  -9.746  19.760  1.00 77.13           H  
ATOM   4769 HD12 LEU A 303      58.261  -7.969  19.694  1.00 77.13           H  
ATOM   4770 HD13 LEU A 303      59.119  -8.945  18.476  1.00 77.13           H  
ATOM   4771  CD2 LEU A 303      55.746  -8.811  19.102  1.00 77.13           C  
ATOM   4772 HD21 LEU A 303      54.846  -8.934  18.499  1.00 77.13           H  
ATOM   4773 HD22 LEU A 303      55.710  -7.854  19.622  1.00 77.13           H  
ATOM   4774 HD23 LEU A 303      55.776  -9.621  19.830  1.00 77.13           H  
ATOM   4775  N   THR A 304      56.356  -6.279  14.159  1.00 74.91           N  
ATOM   4776  H   THR A 304      56.472  -7.167  13.690  1.00 74.91           H  
ATOM   4777  CA  THR A 304      56.533  -5.049  13.374  1.00 74.91           C  
ATOM   4778  HA  THR A 304      56.291  -4.207  14.021  1.00 74.91           H  
ATOM   4779  C   THR A 304      55.574  -4.992  12.184  1.00 74.91           C  
ATOM   4780  CB  THR A 304      57.984  -4.814  12.922  1.00 74.91           C  
ATOM   4781  HB  THR A 304      58.023  -3.843  12.427  1.00 74.91           H  
ATOM   4782  O   THR A 304      55.282  -6.013  11.573  1.00 74.91           O  
ATOM   4783  CG2 THR A 304      58.979  -4.776  14.081  1.00 74.91           C  
ATOM   4784 HG21 THR A 304      59.979  -4.574  13.696  1.00 74.91           H  
ATOM   4785 HG22 THR A 304      58.988  -5.729  14.610  1.00 74.91           H  
ATOM   4786 HG23 THR A 304      58.697  -3.987  14.777  1.00 74.91           H  
ATOM   4787  OG1 THR A 304      58.426  -5.767  11.996  1.00 74.91           O  
ATOM   4788  HG1 THR A 304      58.445  -6.611  12.454  1.00 74.91           H  
ATOM   4789  N   PRO A 305      55.079  -3.804  11.795  1.00 70.63           N  
ATOM   4790  CA  PRO A 305      54.231  -3.640  10.617  1.00 70.63           C  
ATOM   4791  HA  PRO A 305      53.503  -4.448  10.563  1.00 70.63           H  
ATOM   4792  C   PRO A 305      55.085  -3.678   9.338  1.00 70.63           C  
ATOM   4793  CB  PRO A 305      53.500  -2.314  10.854  1.00 70.63           C  
ATOM   4794  HB2 PRO A 305      53.181  -1.831   9.929  1.00 70.63           H  
ATOM   4795  HB3 PRO A 305      52.639  -2.489  11.498  1.00 70.63           H  
ATOM   4796  O   PRO A 305      55.190  -2.687   8.614  1.00 70.63           O  
ATOM   4797  CG  PRO A 305      54.540  -1.488  11.611  1.00 70.63           C  
ATOM   4798  HG2 PRO A 305      55.245  -1.048  10.906  1.00 70.63           H  
ATOM   4799  HG3 PRO A 305      54.075  -0.712  12.219  1.00 70.63           H  
ATOM   4800  CD  PRO A 305      55.256  -2.527  12.472  1.00 70.63           C  
ATOM   4801  HD2 PRO A 305      56.311  -2.269  12.570  1.00 70.63           H  
ATOM   4802  HD3 PRO A 305      54.785  -2.572  13.454  1.00 70.63           H  
ATOM   4803  N   THR A 306      55.759  -4.798   9.081  1.00 67.10           N  
ATOM   4804  H   THR A 306      55.631  -5.591   9.695  1.00 67.10           H  
ATOM   4805  CA  THR A 306      56.511  -5.024   7.846  1.00 67.10           C  
ATOM   4806  HA  THR A 306      56.799  -4.048   7.453  1.00 67.10           H  
ATOM   4807  C   THR A 306      55.628  -5.651   6.764  1.00 67.10           C  
ATOM   4808  CB  THR A 306      57.818  -5.817   8.066  1.00 67.10           C  
ATOM   4809  HB  THR A 306      57.892  -6.590   7.302  1.00 67.10           H  
ATOM   4810  O   THR A 306      54.557  -6.196   7.017  1.00 67.10           O  
ATOM   4811  CG2 THR A 306      59.040  -4.909   7.924  1.00 67.10           C  
ATOM   4812 HG21 THR A 306      59.017  -4.134   8.690  1.00 67.10           H  
ATOM   4813 HG22 THR A 306      59.050  -4.450   6.935  1.00 67.10           H  
ATOM   4814 HG23 THR A 306      59.945  -5.505   8.040  1.00 67.10           H  
ATOM   4815  OG1 THR A 306      57.911  -6.446   9.320  1.00 67.10           O  
ATOM   4816  HG1 THR A 306      57.912  -5.821  10.049  1.00 67.10           H  
ATOM   4817  N   PHE A 307      56.046  -5.507   5.502  1.00 73.78           N  
ATOM   4818  H   PHE A 307      56.908  -5.005   5.343  1.00 73.78           H  
ATOM   4819  CA  PHE A 307      55.356  -6.071   4.335  1.00 73.78           C  
ATOM   4820  HA  PHE A 307      54.296  -6.151   4.572  1.00 73.78           H  
ATOM   4821  C   PHE A 307      55.831  -7.503   4.017  1.00 73.78           C  
ATOM   4822  CB  PHE A 307      55.483  -5.123   3.126  1.00 73.78           C  
ATOM   4823  HB2 PHE A 307      55.038  -5.604   2.255  1.00 73.78           H  
ATOM   4824  HB3 PHE A 307      56.540  -4.975   2.904  1.00 73.78           H  
ATOM   4825  O   PHE A 307      55.934  -7.869   2.849  1.00 73.78           O  
ATOM   4826  CG  PHE A 307      54.808  -3.774   3.279  1.00 73.78           C  
ATOM   4827  CD1 PHE A 307      53.436  -3.636   2.992  1.00 73.78           C  
ATOM   4828  HD1 PHE A 307      52.862  -4.499   2.689  1.00 73.78           H  
ATOM   4829  CD2 PHE A 307      55.554  -2.648   3.675  1.00 73.78           C  
ATOM   4830  HD2 PHE A 307      56.607  -2.744   3.895  1.00 73.78           H  
ATOM   4831  CE1 PHE A 307      52.813  -2.378   3.101  1.00 73.78           C  
ATOM   4832  HE1 PHE A 307      51.760  -2.275   2.887  1.00 73.78           H  
ATOM   4833  CE2 PHE A 307      54.931  -1.393   3.786  1.00 73.78           C  
ATOM   4834  HE2 PHE A 307      55.505  -0.533   4.102  1.00 73.78           H  
ATOM   4835  CZ  PHE A 307      53.562  -1.257   3.499  1.00 73.78           C  
ATOM   4836  HZ  PHE A 307      53.086  -0.292   3.594  1.00 73.78           H  
ATOM   4837  N   GLY A 308      56.134  -8.326   5.027  1.00 76.76           N  
ATOM   4838  H   GLY A 308      55.966  -8.052   5.985  1.00 76.76           H  
ATOM   4839  CA  GLY A 308      56.533  -9.725   4.839  1.00 76.76           C  
ATOM   4840  HA2 GLY A 308      55.994 -10.152   3.993  1.00 76.76           H  
ATOM   4841  HA3 GLY A 308      56.260 -10.293   5.729  1.00 76.76           H  
ATOM   4842  C   GLY A 308      58.028  -9.912   4.598  1.00 76.76           C  
ATOM   4843  O   GLY A 308      58.470 -11.025   4.308  1.00 76.76           O  
ATOM   4844  N   LEU A 309      58.818  -8.838   4.694  1.00 87.22           N  
ATOM   4845  H   LEU A 309      58.388  -7.986   5.026  1.00 87.22           H  
ATOM   4846  CA  LEU A 309      60.260  -8.865   4.449  1.00 87.22           C  
ATOM   4847  HA  LEU A 309      60.428  -9.231   3.436  1.00 87.22           H  
ATOM   4848  C   LEU A 309      60.968  -9.827   5.410  1.00 87.22           C  
ATOM   4849  CB  LEU A 309      60.828  -7.439   4.576  1.00 87.22           C  
ATOM   4850  HB2 LEU A 309      60.560  -7.047   5.558  1.00 87.22           H  
ATOM   4851  HB3 LEU A 309      60.365  -6.806   3.820  1.00 87.22           H  
ATOM   4852  O   LEU A 309      61.770 -10.650   4.964  1.00 87.22           O  
ATOM   4853  CG  LEU A 309      62.363  -7.361   4.430  1.00 87.22           C  
ATOM   4854  HG  LEU A 309      62.841  -7.990   5.180  1.00 87.22           H  
ATOM   4855  CD1 LEU A 309      62.837  -7.799   3.042  1.00 87.22           C  
ATOM   4856 HD11 LEU A 309      62.615  -8.856   2.890  1.00 87.22           H  
ATOM   4857 HD12 LEU A 309      62.343  -7.208   2.271  1.00 87.22           H  
ATOM   4858 HD13 LEU A 309      63.916  -7.667   2.965  1.00 87.22           H  
ATOM   4859  CD2 LEU A 309      62.832  -5.927   4.669  1.00 87.22           C  
ATOM   4860 HD21 LEU A 309      63.918  -5.879   4.599  1.00 87.22           H  
ATOM   4861 HD22 LEU A 309      62.536  -5.609   5.669  1.00 87.22           H  
ATOM   4862 HD23 LEU A 309      62.391  -5.257   3.931  1.00 87.22           H  
ATOM   4863  N   PHE A 310      60.665  -9.749   6.707  1.00 86.94           N  
ATOM   4864  H   PHE A 310      59.874  -9.197   7.008  1.00 86.94           H  
ATOM   4865  CA  PHE A 310      61.288 -10.620   7.694  1.00 86.94           C  
ATOM   4866  HA  PHE A 310      62.360 -10.666   7.499  1.00 86.94           H  
ATOM   4867  C   PHE A 310      60.756 -12.050   7.588  1.00 86.94           C  
ATOM   4868  CB  PHE A 310      61.097 -10.068   9.105  1.00 86.94           C  
ATOM   4869  HB2 PHE A 310      61.505 -10.809   9.793  1.00 86.94           H  
ATOM   4870  HB3 PHE A 310      60.032  -9.953   9.306  1.00 86.94           H  
ATOM   4871  O   PHE A 310      61.513 -12.985   7.816  1.00 86.94           O  
ATOM   4872  CG  PHE A 310      61.782  -8.763   9.427  1.00 86.94           C  
ATOM   4873  CD1 PHE A 310      63.185  -8.690   9.439  1.00 86.94           C  
ATOM   4874  HD1 PHE A 310      63.773  -9.554   9.165  1.00 86.94           H  
ATOM   4875  CD2 PHE A 310      61.018  -7.647   9.802  1.00 86.94           C  
ATOM   4876  HD2 PHE A 310      59.941  -7.723   9.835  1.00 86.94           H  
ATOM   4877  CE1 PHE A 310      63.822  -7.495   9.814  1.00 86.94           C  
ATOM   4878  HE1 PHE A 310      64.900  -7.440   9.827  1.00 86.94           H  
ATOM   4879  CE2 PHE A 310      61.651  -6.449  10.172  1.00 86.94           C  
ATOM   4880  HE2 PHE A 310      61.054  -5.602  10.477  1.00 86.94           H  
ATOM   4881  CZ  PHE A 310      63.055  -6.373  10.176  1.00 86.94           C  
ATOM   4882  HZ  PHE A 310      63.543  -5.456  10.472  1.00 86.94           H  
ATOM   4883  N   THR A 311      59.512 -12.257   7.141  1.00 83.97           N  
ATOM   4884  H   THR A 311      58.917 -11.450   7.023  1.00 83.97           H  
ATOM   4885  CA  THR A 311      59.021 -13.614   6.821  1.00 83.97           C  
ATOM   4886  HA  THR A 311      59.127 -14.238   7.708  1.00 83.97           H  
ATOM   4887  C   THR A 311      59.834 -14.269   5.705  1.00 83.97           C  
ATOM   4888  CB  THR A 311      57.539 -13.611   6.426  1.00 83.97           C  
ATOM   4889  HB  THR A 311      57.370 -12.932   5.590  1.00 83.97           H  
ATOM   4890  O   THR A 311      60.257 -15.417   5.842  1.00 83.97           O  
ATOM   4891  CG2 THR A 311      57.011 -14.999   6.063  1.00 83.97           C  
ATOM   4892 HG21 THR A 311      57.227 -15.699   6.870  1.00 83.97           H  
ATOM   4893 HG22 THR A 311      55.933 -14.945   5.911  1.00 83.97           H  
ATOM   4894 HG23 THR A 311      57.468 -15.353   5.140  1.00 83.97           H  
ATOM   4895  OG1 THR A 311      56.768 -13.208   7.518  1.00 83.97           O  
ATOM   4896  HG1 THR A 311      56.983 -12.297   7.735  1.00 83.97           H  
ATOM   4897  N   VAL A 312      60.085 -13.556   4.600  1.00 86.55           N  
ATOM   4898  H   VAL A 312      59.713 -12.620   4.536  1.00 86.55           H  
ATOM   4899  CA  VAL A 312      60.865 -14.095   3.472  1.00 86.55           C  
ATOM   4900  HA  VAL A 312      60.458 -15.069   3.202  1.00 86.55           H  
ATOM   4901  C   VAL A 312      62.320 -14.325   3.877  1.00 86.55           C  
ATOM   4902  CB  VAL A 312      60.767 -13.179   2.236  1.00 86.55           C  
ATOM   4903  HB  VAL A 312      61.067 -12.167   2.512  1.00 86.55           H  
ATOM   4904  O   VAL A 312      62.865 -15.397   3.606  1.00 86.55           O  
ATOM   4905  CG1 VAL A 312      61.667 -13.659   1.087  1.00 86.55           C  
ATOM   4906 HG11 VAL A 312      61.504 -13.039   0.206  1.00 86.55           H  
ATOM   4907 HG12 VAL A 312      62.716 -13.573   1.368  1.00 86.55           H  
ATOM   4908 HG13 VAL A 312      61.444 -14.698   0.845  1.00 86.55           H  
ATOM   4909  CG2 VAL A 312      59.331 -13.141   1.699  1.00 86.55           C  
ATOM   4910 HG21 VAL A 312      59.021 -14.138   1.382  1.00 86.55           H  
ATOM   4911 HG22 VAL A 312      58.645 -12.789   2.469  1.00 86.55           H  
ATOM   4912 HG23 VAL A 312      59.271 -12.457   0.853  1.00 86.55           H  
ATOM   4913  N   ALA A 313      62.938 -13.360   4.567  1.00 88.95           N  
ATOM   4914  H   ALA A 313      62.442 -12.502   4.761  1.00 88.95           H  
ATOM   4915  CA  ALA A 313      64.295 -13.505   5.090  1.00 88.95           C  
ATOM   4916  HA  ALA A 313      64.969 -13.708   4.258  1.00 88.95           H  
ATOM   4917  C   ALA A 313      64.390 -14.692   6.060  1.00 88.95           C  
ATOM   4918  CB  ALA A 313      64.719 -12.189   5.750  1.00 88.95           C  
ATOM   4919  HB1 ALA A 313      65.749 -12.271   6.099  1.00 88.95           H  
ATOM   4920  HB2 ALA A 313      64.075 -11.971   6.602  1.00 88.95           H  
ATOM   4921  HB3 ALA A 313      64.652 -11.373   5.031  1.00 88.95           H  
ATOM   4922  O   ALA A 313      65.239 -15.559   5.879  1.00 88.95           O  
ATOM   4923  N   GLY A 314      63.465 -14.790   7.019  1.00 89.19           N  
ATOM   4924  H   GLY A 314      62.784 -14.049   7.105  1.00 89.19           H  
ATOM   4925  CA  GLY A 314      63.357 -15.895   7.970  1.00 89.19           C  
ATOM   4926  HA2 GLY A 314      62.474 -15.743   8.591  1.00 89.19           H  
ATOM   4927  HA3 GLY A 314      64.236 -15.916   8.613  1.00 89.19           H  
ATOM   4928  C   GLY A 314      63.230 -17.249   7.284  1.00 89.19           C  
ATOM   4929  O   GLY A 314      63.955 -18.173   7.637  1.00 89.19           O  
ATOM   4930  N   LEU A 315      62.397 -17.370   6.247  1.00 86.28           N  
ATOM   4931  H   LEU A 315      61.811 -16.583   6.006  1.00 86.28           H  
ATOM   4932  CA  LEU A 315      62.247 -18.619   5.499  1.00 86.28           C  
ATOM   4933  HA  LEU A 315      62.015 -19.409   6.214  1.00 86.28           H  
ATOM   4934  C   LEU A 315      63.536 -19.028   4.775  1.00 86.28           C  
ATOM   4935  CB  LEU A 315      61.075 -18.474   4.517  1.00 86.28           C  
ATOM   4936  HB2 LEU A 315      60.176 -18.225   5.082  1.00 86.28           H  
ATOM   4937  HB3 LEU A 315      61.284 -17.648   3.838  1.00 86.28           H
[truncated: 7,518,830 more chars]
